# Supplementary material for: High-Throughput Venomics
Source: J Proteome Res. 2023 Apr 3;22(6):1734–46. doi: 10.1021/acs.jproteome.2c00780 (PMC10243144; doi:10.1021/acs.jproteome.2c00780)
Supplement: Supplementary file 9 — pr2c00780_si_009.zip [file pr2c00780_si_009.zip › Manual files/Calloselasma rhodostoma MGF/210702_Calloselasma_halfplate000147_5.1.201.mgf]

###	D:\Data\Julien\210702_Cr_half_TFA\210702_Calloselasma_halfplate000147.d\ProteinAnalysisResults.mgf
###	D:\Data\Julien\210702_Cr_half_TFA\210702_Calloselasma_halfplate000147.d\analysis.baf
###	210702_Calloselasma_halfplate000147.d
###	Instrument: maXis HD
###	Manufacturer: Bruker
###    PeakWidth 0.30, MiniumIntensity 10, S/N 1Apply threshold 0, Threshold 10
###    Retain Residuals no, Create neutrally no,
###    FullScan Parameters: AdductIon (+)+H (-)-H, LowMass 0, HighMass 8000, MaxCharge charge decon 4, MinPeaks 3
###    Perf. isotope decon yes, Max Charge Istopic decon 6, MW agreement 0.00, Abund. cutoff 2.00, Envelope cutoff 75.00
###    MaxRes   Parameters: AdductIon (+)+H (-)-H, LowMass 0, HighMass 8000 
###    Perf. isotope decon yes, Max Charge Istopic decon 6, Abund. cutoff 2.00
###    MSn      Parameters: AdductIon (+)+H (-)-H, LowMass 0, HighMass 8000 
###    Perf. isotope decon yes, Max Charge Istopic decon 4, Abund. cutoff 0.05
###    Global Charge Limit: no 3, Prefer FullScan Result: yes, Export what: 2 (0=non deconv/1=deconv only/2=mixed), NoMSMSSignals: 150, Intensity threshold: 10, NoMSSignals (deconv): 2, NoMSSignals (non-deconv): 2, NormalizeData: no, SingleCharged: yes
###
COM=210702_Calloselasma_halfplate000147.d
USERNAME=Demo User

###FS:    #m/z: 322.92966 #charge 1+
###MS: 2
###MSMS: 3
BEGIN IONS
TITLE=Cmpd 1, +MS2(322.9297), 28.0-35.0eV, 0.0min #3
RTINSECONDS=1.868
SCANS=2-3
PEPMASS=322.92966	5081318
CHARGE=1+
206.94033	10738	
208.94588	24984	1+
211.94414	70322	1+
213.93981	59430	1+
215.88752	2636	
215.93814	12146	1+
217.94072	26962	
218.44234	4044	
220.95792	3208	
222.95196	117674	1+
223.61859	3098	
224.95071	28084	1+
226.94691	393790	1+
227.19797	3636	
228.94271	885666	1+
229.45460	3794	
231.95111	40890	1+
233.94861	6462	
234.96984	6278	
234.99773	8644	
235.12907	2748	
235.95095	2750	
237.12939	4104	
238.14862	4294	
238.45437	13158	
239.01931	3000	
239.14655	10538	
239.98109	4092	
240.23021	6060	
240.96267	32086	1+
241.46351	2774	
242.96112	12558	
243.22991	4738	
243.88173	2634	
244.91253	3016	
244.95725	191754	1+
245.63190	9052	
246.95280	211678	1+
248.03202	5018	
248.97373	3572	
249.03943	3340	
249.91111	5334	
249.97204	157876	1+
250.94663	26032	1+
250.99735	3330	
251.19833	2624	
252.47055	2974	
252.63803	4246	
252.94716	12868	
252.97128	2448292	1+
253.13964	3918	
253.19061	3486	
253.21217	4768	
253.90477	13326	1+
254.94173	184766	1+
254.96675	871856	1+
255.22965	4316	
256.26170	3114	
256.91418	4648	
256.96431	113118	1+
258.91018	3054	
258.96372	31896	1+
259.14285	2868	
260.16188	4878	
260.97741	5372	
261.98263	17674	
262.96801	6326	
263.05530	12128	1+
263.97809	373588	1+
265.64646	4342	
265.90755	4518	
267.64450	4942	
267.97323	142568	1+
268.14601	2668	
268.90874	3058	
268.95966	10822	
269.97459	63110	1+
270.98098	40044	1+
272.88246	3228	
272.95184	33038	1+
272.97663	16874	1+
274.27187	4170	
274.65149	4152	
274.97502	2766	
277.07140	3564	
279.09166	4574	
279.23041	3792	
281.24544	6746	
281.98960	5504	
282.17387	3262	
282.27696	7890	
282.97276	2594	
283.17352	8898	
283.26080	8950	1+
283.94665	11512	
283.98782	6052	
284.29315	5606	
285.94174	249312	1+
285.98355	63100	1+
287.25570	5242	
287.65974	6728	
287.97976	4960	
288.06379	6256	
288.20563	4834	
288.25135	19640	1+
289.65862	6330	
290.16109	3224	
290.26692	18224	1+
291.09969	2648	
291.19587	4264	
291.97455	6496	
292.05920	19618	1+
293.10834	2700	
293.20921	3812	
293.97551	38538	1+
293.99729	101784	1+
294.12595	3046	
294.16402	2990	
294.93564	13102	1+
295.12683	3716	
295.22485	4862	
295.91851	2886	
295.96796	8084	
295.99277	45672	1+
296.29364	2636	
296.66468	3098	
297.24048	6640	
297.99109	6866	
298.08345	3610	
298.27168	3844	
298.96788	3992	
300.28807	3666	
301.95639	3014	
301.99950	2690	
302.17229	10806	1+
302.30291	8220	1+
302.94511	14118	
303.95206	57094	1+
303.99489	32612	1+
304.18797	4884	
304.28260	6324	
304.92398	9844	
305.26703	5634	
305.95231	6588	
306.07404	3356	
306.90394	17184	
307.08210	5864	
307.24628	41438	1+
307.89110	4462	
308.14111	12404	1+
308.21475	4096	
308.87177	11620	1+
309.67303	7012	
310.15819	7686	1+
310.30864	7120	
311.21927	3240	
311.27419	3984	
311.67153	4408	
311.86952	31440	1+
311.93514	14880	
311.98636	31826	1+
312.17273	3246	
312.32385	3760	
312.89997	4750	
312.94695	7708	
313.17372	2598	
313.23531	2610	
313.28932	5134	
313.86553	15020	1+
313.92922	355108	1+
314.67839	2694	
314.89248	17830	1+
315.86369	2646	
316.28234	10794	1+
316.31910	2726	
316.88896	6018	
316.93988	10582	
318.29851	32840	1+
318.67752	2758	
318.93466	212198	1+
320.93444	616398	1+
322.15835	2964	
322.19272	5324	
322.27531	3068	
322.30967	2892	
322.88023	13152	
322.90452	12892	
322.92975	11412450	1+
323.11333	16770	
323.17374	33128	1+
323.23516	3332	
323.27034	2598	
323.35481	20156	
323.37858	46024	
324.10313	3488	
324.13518	4256	
324.28976	3030	
324.32370	3790	
324.87643	8960	1+
325.25342	21520	1+
325.28788	2942	
325.90084	8858	
326.17267	4578	
326.19896	3116	
326.30310	3950	
326.87186	71438	1+
326.96839	18528	1+
327.00741	4732	
327.14111	2770	
327.19907	9060	1+
327.26934	34128	1+
328.31849	4254	
END IONS

###FS:    #m/z: 340.94019 #charge 1+
###MS: 2
###MSMS: 4
BEGIN IONS
TITLE=Cmpd 2, +MS2(340.9402), 28.0-35.0eV, 0.1min #4
RTINSECONDS=2.641
SCANS=2,4
PEPMASS=340.94019	2288552
CHARGE=1+
190.92978	132	
196.89564	138	
199.88761	396	1+
200.89065	338	1+
205.01371	120	
208.93407	480	1+
209.93866	396	1+
213.01884	232	1+
213.52663	102	1+
213.89306	128	
213.94006	8418	1+
215.88780	756	1+
215.93750	1556	1+
216.41452	152	
217.90745	152	1+
217.93752	252	
219.02839	232	
221.89294	120	
223.96123	282	
224.15256	216	1+
226.86910	170	1+
226.94372	192	
227.95122	156	
229.92974	240	
230.07491	126	
230.93821	160	
230.95769	128	
231.88624	120	
231.95075	8198	1+
233.04630	186	
233.89705	382	1+
233.94788	1504	1+
234.00060	376	1+
235.08096	186	1+
235.89697	220	
235.94804	254	1+
237.57443	166	
238.07198	142	
239.07160	126	1+
239.97224	128	
240.12919	182	
240.23086	1594	1+
240.96520	212	
241.05076	122	
241.12203	136	
242.90338	176	1+
242.94336	158	
243.01141	184	
243.98117	208	1+
244.03661	836	1+
244.08831	124	
244.95553	128	
246.04438	166	
246.97496	182	
247.06519	152	
247.94063	580	1+
247.98285	148	
248.03440	624	1+
248.91559	120	
249.03929	408	1+
249.96264	2144	1+
250.00018	228	1+
250.55139	280	1+
250.98135	124	
251.04413	182	
251.14787	244	1+
251.92496	156	
251.95867	598	1+
252.03038	228	1+
252.07864	146	
252.45500	150	1+
253.00816	288	1+
253.09158	300	1+
254.28117	138	
254.90039	128	
254.96579	4236	1+
255.04184	158	
255.07250	510	1+
255.17404	144	1+
256.96373	922	1+
258.95886	606	1+
259.00649	162	
259.07041	134	
260.87215	332	1+
261.15979	120	
261.91467	244	1+
262.04389	174	
262.96677	514	1+
263.05494	480	1+
263.09699	146	
264.85389	472	1+
264.94583	498	1+
265.01806	200	
265.85686	418	1+
265.91677	134	1+
265.94871	428	1+
265.99492	352	1+
266.18370	274	1+
266.24911	192	
267.13502	420	1+
267.23735	310	1+
267.97280	142	
268.00096	452	1+
269.02697	148	
269.08332	158	
269.11655	142	
269.12908	128	
269.80053	232	1+
270.98720	160	
272.78590	134	
272.93224	340	
272.97639	580	
273.96830	454	1+
274.80639	234	1+
274.94483	196	1+
275.05580	142	
275.85119	194	1+
276.07560	148	
277.07341	512	1+
277.09024	120	
277.96081	140	
278.17347	140	
278.92312	426	1+
279.03614	146	
279.94728	204	
279.96796	240	
280.01539	192	1+
280.12661	210	
280.43348	220	1+
281.04791	514	1+
281.12061	214	1+
281.25372	274	1+
281.95119	178	1+
282.27940	594	
282.91580	140	
283.02563	394	1+
283.18667	142	
283.86459	164	
283.88020	410	1+
284.29235	290	1+
284.43717	180	
286.07063	158	
286.82369	194	1+
287.93011	132	
288.02908	138	
288.06516	1356	1+
288.26819	128	1+
289.86935	230	1+
290.02041	310	1+
290.23626	186	1+
291.43175	280	1+
291.90763	208	1+
292.05601	332	1+
292.95215	198	1+
293.04002	166	
293.07646	128	
293.14820	258	1+
293.18688	204	1+
293.87250	216	
293.98830	156	
294.08109	154	
294.18684	140	1+
294.27869	154	
294.86198	152	
295.07034	126	
295.28593	126	
296.33224	430	1+
296.86750	164	
297.11361	174	
297.90751	248	1+
297.98123	152	
298.08210	156	
298.16615	138	
298.31092	258	1+
298.59294	142	1+
299.05956	470	1+
300.04735	252	1+
300.10966	190	
300.86609	250	1+
300.90279	148	
301.21464	220	1+
301.93995	168	1+
302.17226	224	
303.18049	246	
303.94909	212	1+
303.99366	144	
304.06993	302	1+
304.26495	236	
305.05847	126	
305.11208	144	
305.29280	240	
306.13665	282	1+
306.27979	168	
306.29857	148	
306.88414	636	1+
307.07983	236	
307.10015	210	1+
307.24642	278	1+
307.27255	120	
307.79317	140	
308.16200	142	
308.28965	420	
308.33046	146	
308.75800	110	1+
309.15396	132	
309.17366	120	
309.30341	648	1+
309.76569	136	1+
310.03143	192	1+
310.07253	240	1+
310.88447	730	1+
311.13706	244	1+
311.21699	128	
311.88816	424	1+
312.09357	208	1+
312.87268	262	1+
313.02945	434	1+
313.06786	202	1+
313.95940	148	
314.09299	328	1+
314.86223	172	1+
314.95569	138	
317.87950	282	1+
318.59362	180	
318.94097	326	1+
319.06076	124	
319.07828	264	1+
320.00416	130	
320.01767	228	1+
320.29168	126	
321.09448	144	
321.22257	124	
322.13348	180	
323.17331	138	
323.23937	1034	1+
323.30610	216	
324.14398	146	
324.32433	368	1+
324.89004	794	1+
325.23743	156	
325.25477	262	
326.15024	134	
326.24977	122	
326.29555	140	
327.06347	248	1+
327.34500	212	
328.06593	192	1+
328.26819	160	
328.80473	170	
328.83074	180	
328.88936	174	
330.88627	148	
331.93574	224	1+
332.08951	508	
333.16638	156	
335.02482	240	1+
335.32265	354	1+
336.09594	170	
336.32464	248	1+
336.89384	140	
337.09514	142	
337.18964	212	1+
337.25619	120	
337.81149	150	
338.10402	128	
338.13110	126	
338.87349	220	1+
339.23001	170	
339.97171	134	
340.08466	216	1+
340.39411	136	
341.10874	158	
341.17181	134	
341.25017	400	1+
342.18254	140	
342.27935	394	1+
342.31521	816	1+
342.90496	262	1+
342.93397	258	1+
343.08024	180	
343.17137	124	
345.11627	152	
345.18727	120	
END IONS

###FS:    #m/z: 363.95631 #charge 1+
###MS: 2
###MSMS: 5
BEGIN IONS
TITLE=Cmpd 3, +MS2(363.9563), 28.0-35.0eV, 0.1min #5
RTINSECONDS=3.413
SCANS=2,5
PEPMASS=363.95631	1314462
CHARGE=1+
189.86237	292	1+
191.86003	216	
191.95469	138	
192.95715	192	
200.88875	124	
203.87762	142	
204.94075	154	
207.94622	198	
208.94086	158	
209.94328	2274	1+
210.88242	206	
212.87990	840	1+
216.41262	290	
218.91069	240	
219.02638	168	
222.88982	140	
222.95203	2660	1+
223.97254	176	
224.94892	3492	1+
225.97666	152	
226.88544	394	1+
226.90632	144	1+
226.94748	14980	1+
227.79307	246	1+
227.92845	182	
228.86662	194	
228.94251	17210	1+
230.88784	2140	1+
231.01519	136	
231.03072	196	
232.05807	178	1+
234.87662	132	
235.11453	144	
235.82437	208	1+
236.02294	162	
236.89749	148	
238.22100	146	
239.03618	276	1+
240.87343	354	1+
240.96325	1832	1+
242.08064	212	1+
242.95803	1410	1+
242.99734	130	
244.03973	954	1+
244.95739	8044	1+
245.89756	144	
246.95310	7456	1+
247.05241	126	
247.11749	160	
248.03361	688	1+
248.24048	144	
248.85033	166	
248.89835	402	1+
249.03839	486	1+
249.09635	186	1+
250.86151	138	
250.95162	228	1+
250.96601	586	1+
251.03349	272	1+
252.10372	286	1+
254.04286	128	
257.11738	136	
257.97053	490	1+
259.02599	134	
260.91837	188	
260.96880	1640	1+
261.88806	178	1+
262.05871	420	1+
262.87466	152	
262.92738	274	1+
263.02333	302	1+
263.10084	192	1+
263.97961	266	1+
264.05365	140	
264.95989	136	
265.00480	144	
265.05770	332	1+
265.91571	388	1+
265.97196	542	1+
266.09746	258	1+
266.24658	390	1+
267.13229	168	
267.97332	1070	1+
268.01578	136	
268.95669	164	
269.00363	356	
269.11610	178	
269.92686	140	
269.96943	2106	1+
270.06752	176	
270.12244	136	
270.90717	148	
271.06815	146	
271.09105	128	
271.84522	138	
273.06491	176	
274.79534	170	
274.90046	182	1+
275.03832	144	
275.52564	170	
275.84426	464	1+
276.03431	200	
276.42692	178	1+
277.06830	140	
277.16027	188	
277.98929	130	
279.01898	148	
279.24546	142	
281.08280	156	
281.88002	156	
282.09426	124	
282.28001	254	1+
283.05220	142	
283.06985	254	
283.85135	158	
283.98341	132	
284.87675	196	
284.91298	186	1+
285.13460	140	
285.84182	446	1+
285.94067	264	
286.00175	236	1+
286.79538	154	
287.94344	168	1+
288.00187	240	1+
288.06221	1618	1+
288.22914	160	1+
289.13486	226	1+
289.87875	352	1+
290.08861	130	
290.92576	194	1+
291.77403	160	
291.94274	238	1+
292.43639	358	
293.03974	156	
293.06876	236	1+
293.24677	160	1+
293.95756	240	1+
294.13721	304	1+
294.91434	132	
295.06442	286	1+
296.83202	206	1+
296.89943	354	1+
298.04767	210	1+
298.80235	358	1+
299.05885	160	1+
300.14208	300	1+
301.11321	126	
301.86411	158	
301.87811	176	1+
301.91446	286	1+
301.99762	162	
302.22224	992	1+
302.24568	206	
302.85357	354	1+
302.94805	544	1+
303.25128	166	
303.77392	266	1+
303.80874	340	
303.95039	468	1+
304.21906	474	1+
304.80949	208	
305.12102	354	1+
305.92763	414	1+
306.27625	142	
306.31386	300	1+
306.79218	154	
306.81252	246	1+
306.88553	434	1+
306.91222	126	
307.13500	354	1+
307.28839	736	1+
307.78705	154	
307.87187	188	1+
308.09221	142	1+
308.16537	168	1+
308.29252	554	1+
308.95438	134	
309.00027	192	1+
310.30838	258	1+
310.88057	222	
310.92502	294	1+
311.16376	160	
311.88073	442	1+
312.01056	206	1+
312.04391	290	1+
314.17051	158	
314.88339	166	
315.04763	196	1+
315.16124	128	
315.78664	212	1+
316.99794	158	
317.16974	208	1+
317.88969	124	
318.93705	278	
319.08368	348	1+
320.16221	208	1+
320.93598	192	
321.02109	134	
321.10379	130	
321.26779	204	1+
321.87217	138	
322.02294	302	1+
322.81604	144	
322.92950	426	1+
322.95204	146	
322.96796	132	
323.02635	232	1+
323.12660	182	1+
323.32075	592	1+
324.24215	132	
324.89410	408	1+
326.03120	128	
326.04583	138	
326.22684	256	1+
327.12554	130	
327.26522	128	
327.29077	154	
327.87138	126	
327.90800	276	1+
328.80921	128	1+
329.07170	128	
329.17430	130	
330.21265	126	
330.92381	130	
332.08898	1494	1+
332.76081	222	1+
333.15943	336	1+
333.31656	384	1+
336.94516	594	1+
337.05477	142	
337.09137	310	
337.83333	160	
338.94590	186	
338.99663	198	1+
339.82901	516	1+
340.93572	186	
341.00109	218	1+
342.07379	158	
342.27616	252	1+
342.78724	204	1+
342.87693	140	
343.91880	196	1+
344.05353	188	1+
346.05829	210	1+
346.19510	136	
346.81251	262	1+
347.14014	178	1+
347.89243	132	
348.17641	174	
349.32260	322	1+
350.38341	146	
351.10779	182	
355.91765	138	
356.05340	158	
357.05237	208	
358.28300	206	1+
358.78066	126	
359.00110	256	
359.18686	470	1+
359.97150	198	1+
360.06033	160	
360.10229	134	
361.05067	136	
361.21693	126	
361.36334	132	
362.12113	132	
362.34299	328	1+
362.91862	140	
363.07852	200	1+
363.10877	236	1+
363.13838	200	
363.88765	248	1+
364.15513	126	
364.21609	162	
364.24347	300	1+
364.32449	204	
364.99618	250	1+
365.28920	172	
365.31281	134	
366.02359	184	1+
366.34368	128	
367.28683	138	
367.77356	170	1+
368.33170	124	
368.38563	132	
368.42309	1040	1+
369.31029	218	
END IONS

###FS:    #m/z: 340.94045 #charge 1+
###MS: 6
###MSMS: 7
BEGIN IONS
TITLE=Cmpd 4, +MS2(340.9404), 28.0-35.0eV, 0.1min #7
RTINSECONDS=7.087
SCANS=6-7
PEPMASS=340.94045	2351778
CHARGE=1+
189.96120	176	
190.92733	184	1+
192.92887	266	
195.01128	252	1+
205.95125	344	1+
206.92654	136	
207.04461	116	
207.40512	238	
208.95698	446	1+
210.07408	176	1+
210.89709	246	1+
212.94544	350	
213.89427	134	
213.93950	6410	1+
214.22838	98	1+
215.88787	322	
215.93658	1416	1+
215.97378	200	1+
216.88939	202	
217.87959	368	1+
217.94034	268	1+
218.02102	128	
221.89057	328	
222.87574	168	1+
222.95481	382	1+
222.96731	136	
223.97356	302	1+
224.03790	150	
224.05936	208	
225.08606	148	
225.94859	490	1+
226.95079	408	1+
229.95429	302	
230.96185	178	
231.82961	162	1+
231.95039	7694	1+
232.47179	92	1+
233.89744	536	1+
233.94909	592	1+
235.89652	126	
235.94731	716	1+
237.81052	138	
238.04395	288	1+
238.21076	130	
239.14905	176	
240.23044	1176	1+
240.90304	164	
240.96520	186	1+
242.94508	142	
243.89215	234	1+
244.03652	818	1+
245.94709	116	
246.03300	144	
246.97279	612	1+
247.11862	346	1+
247.94127	138	
248.07960	134	
248.85189	118	
248.94681	144	
249.03968	262	
249.96082	1622	1+
250.04071	176	
250.99171	118	
251.95858	262	
252.02140	186	
252.14248	158	
252.23068	224	
252.95181	132	
253.03483	400	1+
253.05118	152	
253.08929	356	1+
253.93411	406	1+
253.95672	264	
253.97323	148	
254.06542	512	1+
254.11491	140	
254.96575	3760	1+
255.90409	168	
256.01349	132	
256.04093	260	1+
256.25859	132	
256.92408	132	
256.96678	790	1+
257.06794	230	1+
257.85536	122	
257.90893	132	
258.96671	394	
259.98750	292	1+
260.06927	142	
261.01110	202	
262.89912	122	
262.96675	444	
263.05262	318	
263.85801	140	
264.05465	216	
264.17772	122	
264.84815	140	
264.89652	134	
264.92415	196	
266.01681	128	
266.04285	154	
266.24634	172	
266.92243	164	1+
266.99882	170	
267.01687	276	1+
267.13548	120	
267.20518	214	1+
268.00058	370	1+
269.00380	272	1+
269.19217	170	
269.84817	126	
270.94302	116	
272.78648	312	1+
272.93356	650	1+
272.97811	426	
273.97304	444	1+
274.95322	124	
275.05981	132	
276.06536	310	1+
276.10924	170	1+
276.84395	132	
276.93585	260	1+
277.01654	136	
278.83982	142	
278.99235	330	1+
279.11498	140	
279.20730	206	1+
279.96006	152	
280.13263	300	1+
281.04691	506	1+
282.27761	428	1+
283.08053	194	
283.86324	126	
284.42406	120	
286.81247	174	1+
287.26658	188	1+
288.06421	1108	1+
288.23327	216	1+
289.19324	136	
289.56895	170	
290.86214	194	
292.05662	144	
292.43872	158	
292.87044	128	
292.88948	118	
292.92236	136	
293.06485	134	
293.29401	130	
293.87818	128	
294.13700	144	
294.85769	148	
294.92143	134	
295.06839	150	
295.17266	202	1+
295.20549	284	1+
295.32914	246	1+
295.89664	144	
295.97289	284	
296.97399	154	
297.14325	118	
297.97695	352	
298.08083	302	1+
298.58365	176	
298.92680	130	
298.96428	144	
299.05719	274	1+
299.87605	316	1+
299.92180	154	
301.91502	120	
302.17636	164	
302.94301	128	
303.94195	152	
305.10869	156	
305.21953	126	
305.92691	160	
306.03172	178	1+
306.88592	392	1+
307.08359	152	
307.09880	140	
307.15898	150	1+
307.24253	148	
307.28573	162	
307.80248	174	
307.87045	124	
307.89141	270	1+
308.29281	726	1+
308.87796	122	
309.09443	118	
309.32298	138	
309.87975	760	1+
310.30968	284	1+
311.86360	296	1+
312.03237	152	
312.05732	210	1+
313.02725	432	
313.07089	204	1+
313.10963	136	
314.04959	118	
314.93532	212	1+
315.12713	186	1+
315.81758	242	1+
315.87428	442	1+
318.04107	272	1+
321.09460	120	
321.22314	240	
322.13519	212	
322.99324	360	1+
323.02363	162	
323.06170	150	
323.13826	140	
323.23844	832	1+
324.14186	280	1+
324.18797	140	
324.28636	168	
324.30960	160	
324.89407	258	1+
324.93945	170	
325.17552	512	1+
325.24331	122	
325.83121	172	1+
326.34177	176	
326.89074	178	
327.79987	124	
328.25484	168	
328.87628	476	1+
332.08988	552	1+
335.04973	218	1+
336.01407	144	
337.10696	118	
337.22020	196	1+
337.25772	262	1+
337.35721	118	
338.07112	196	1+
338.16938	124	
339.91579	124	
340.35489	128	
340.39204	614	1+
341.11687	172	1+
341.24959	186	
342.25334	212	
342.31503	160	
342.90412	278	1+
343.07303	180	1+
343.20794	318	
343.24647	140	
343.27238	140	
344.30829	234	1+
344.90332	122	
345.31116	262	1+
END IONS

###FS:    #m/z: 507.84594 #charge 1+
###MS: 6
###MSMS: 8
BEGIN IONS
TITLE=Cmpd 5, +MS2(507.8459), 28.2-35.2eV, 0.2min #8
RTINSECONDS=7.8595
SCANS=6,8
PEPMASS=507.84594	549328
CHARGE=1+
191.95496	556	1+
196.01309	166	1+
197.89117	352	1+
199.88599	658	1+
205.97411	138	1+
213.15769	202	1+
215.88778	204	1+
215.90228	238	
217.95414	450	1+
218.89993	368	1+
219.90507	226	1+
222.95219	312	1+
223.11455	466	1+
225.88592	360	1+
225.89817	288	1+
226.05841	186	1+
227.99119	212	1+
228.05703	190	1+
230.97427	240	
235.90570	224	
237.06056	420	1+
238.03191	258	1+
238.09906	210	
238.95088	366	1+
239.05231	248	1+
239.96323	262	1+
240.12737	220	1+
240.85090	290	1+
241.00254	556	1+
241.03330	288	1+
241.92127	190	1+
242.00723	428	1+
242.96074	322	1+
243.11127	286	1+
243.96549	268	1+
244.03621	368	
245.03872	208	
246.08741	460	1+
247.04013	358	1+
247.11836	384	1+
247.85261	446	1+
248.03268	494	1+
248.26646	112	1+
248.85740	374	1+
249.98462	234	1+
250.10182	202	
250.96958	640	1+
251.03430	252	1+
251.07083	202	
251.88264	208	
252.07891	682	1+
252.84895	240	
252.98979	246	1+
253.89622	206	1+
254.09321	584	1+
255.89438	406	1+
257.85826	214	
258.79151	288	1+
258.85674	372	1+
258.88267	288	1+
260.01204	208	1+
260.12128	244	
261.42492	220	1+
262.03031	314	1+
262.10106	202	
263.17552	160	1+
264.05896	320	1+
265.08771	242	
266.06125	272	1+
266.09416	230	
266.12507	794	1+
266.16644	680	1+
266.86584	652	1+
267.10306	716	1+
268.11120	414	1+
268.97433	236	1+
269.92945	318	1+
270.04079	280	1+
270.06179	250	1+
270.85990	312	
271.04522	184	1+
271.10231	226	
271.14517	228	1+
271.85732	406	
271.87720	256	
271.97261	196	1+
272.00841	274	1+
272.58395	84	1+
272.85292	2618	1+
273.00891	168	1+
273.04066	168	1+
273.95825	244	1+
274.92332	440	1+
275.01867	210	
276.11073	248	1+
276.99772	180	1+
277.94630	240	1+
278.06104	462	1+
278.12941	222	
278.26254	218	1+
278.86200	252	
278.98682	294	1+
279.99504	170	1+
280.85510	462	
280.88531	444	1+
281.10574	636	1+
281.16711	212	1+
281.38920	238	
281.41034	184	1+
281.85736	562	1+
281.91604	452	1+
282.05298	222	1+
282.08858	292	
283.39038	244	1+
283.94389	322	
284.11267	188	1+
284.87131	974	1+
284.91159	202	
285.06119	222	1+
285.18916	154	1+
285.94115	1636	1+
286.39556	230	1+
286.78667	192	1+
286.96617	474	1+
287.06018	434	1+
288.86960	1276	
289.05487	412	1+
289.17493	312	1+
289.88048	2690	
289.96919	364	1+
290.09292	280	
290.17805	230	1+
290.38126	206	1+
290.86439	4262	1+
291.92558	240	
292.06070	234	
292.10732	232	1+
292.14741	448	1+
292.98673	360	1+
293.06544	254	
293.15447	276	1+
293.39324	270	1+
293.87347	15944	1+
294.05925	418	1+
294.12688	538	1+
294.41040	250	1+
294.73672	174	1+
294.96867	480	1+
295.43417	152	1+
295.97556	318	1+
296.14513	666	1+
296.88196	3558	1+
297.01450	302	1+
297.05503	244	1+
297.08191	244	1+
297.18223	206	1+
297.53945	140	1+
298.85352	620	
298.87856	3390	1+
299.00291	302	1+
299.38304	204	1+
299.96498	214	1+
300.54092	230	1+
300.80712	234	1+
300.85773	2390	1+
300.91533	218	1+
301.01663	216	
301.12430	270	
301.39454	224	1+
301.95509	266	1+
302.10815	634	1+
302.13888	544	1+
302.88842	466	1+
303.11160	548	1+
303.95304	736	1+
303.97750	180	1+
304.18094	182	1+
304.88184	288	
305.12100	638	1+
305.15905	378	1+
305.99068	284	1+
306.12687	446	1+
306.16380	248	1+
306.88150	350	
307.50102	126	1+
307.78974	436	1+
307.89010	3524	
308.10684	220	
308.13954	964	1+
308.57039	132	1+
308.88253	4992	1+
308.92931	266	1+
308.96776	178	1+
308.98862	230	
309.17234	292	
309.22590	132	1+
309.29694	262	1+
309.88850	3612	1+
309.94599	308	1+
310.15759	2110	1+
310.73635	120	1+
310.95188	216	1+
311.64080	172	1+
311.88325	34278	1+
312.02148	534	1+
312.06507	240	1+
312.13407	364	1+
312.15555	320	1+
312.17314	510	
312.40637	222	1+
312.96382	212	
312.99094	220	
313.33846	146	1+
313.40930	152	1+
313.94446	354	1+
313.96317	248	
314.08824	396	1+
314.10974	548	1+
314.15900	262	1+
314.86951	1658	1+
315.13778	312	1+
316.02697	580	1+
316.79329	228	1+
316.86569	1172	1+
316.88809	3008	1+
317.03034	402	1+
317.27056	278	1+
317.82374	252	
318.79435	178	1+
318.86180	1416	1+
318.88587	662	
319.50554	206	1+
319.78271	168	1+
319.95834	246	1+
319.99113	214	1+
320.93171	284	1+
322.05163	452	1+
322.88823	246	
323.16204	224	
323.86272	1064	1+
323.94382	176	1+
324.00542	204	
324.39590	410	1+
325.03816	294	1+
325.10792	204	
325.14630	376	1+
325.77488	164	1+
325.90005	1520	1+
325.96644	450	1+
326.01223	314	1+
326.09929	308	1+
326.50821	280	1+
326.96503	300	1+
327.03251	210	
327.11125	204	1+
327.39171	200	1+
327.42182	266	1+
327.88134	816	
327.89562	1940	1+
328.00384	402	1+
328.42132	208	1+
328.85459	340	1+
329.15294	238	
329.17735	538	1+
329.68051	150	1+
329.89385	3688	1+
330.16251	410	
330.92925	288	1+
331.16552	316	
331.39171	260	1+
331.89678	5104	1+
331.98411	224	
332.05277	208	
332.08764	670	1+
332.12378	214	
332.39373	220	1+
332.87554	1482	1+
332.90226	3564	1+
332.94961	410	1+
333.00502	290	
333.15061	498	1+
333.17479	612	1+
334.11417	256	1+
334.15646	346	1+
334.89908	3008	1+
335.97578	272	1+
336.04213	238	
336.08638	676	1+
336.77708	280	
336.87622	206	
336.90625	438	1+
336.94552	290	1+
337.02449	222	
337.33913	332	1+
337.61101	454	1+
337.88077	478	
338.02508	466	1+
338.15444	366	1+
338.61128	262	1+
338.87664	1364	1+
338.89885	422	1+
339.05362	378	
339.87761	988	1+
339.90166	246	1+
340.00724	418	1+
340.05226	248	
340.08482	486	1+
341.01621	308	1+
341.04989	240	
342.40139	216	
343.10048	244	
343.23716	206	1+
343.52555	200	1+
343.90913	570	1+
345.15041	250	1+
345.88108	286	
346.01554	270	1+
346.88343	214	
347.03835	238	1+
347.19172	210	
347.87713	216	
347.89431	272	
347.91099	650	1+
348.09104	372	1+
348.13982	200	
348.22798	262	1+
348.83724	382	1+
348.90071	258	
349.14646	488	1+
350.18030	616	1+
350.87975	1192	1+
350.91408	862	1+
350.96040	598	1+
351.05084	608	1+
351.06894	202	
351.16109	594	1+
351.33819	206	1+
351.69261	92	1+
351.83703	432	
352.16857	632	1+
352.76862	256	1+
352.91019	2574	1+
353.19817	594	1+
353.85400	212	
354.88490	788	1+
354.90877	392	
355.06483	608	1+
355.13231	264	1+
355.16067	314	1+
355.41246	172	1+
355.77925	340	1+
355.88963	588	1+
355.91930	612	1+
356.01975	222	1+
356.09016	398	1+
356.85892	446	1+
356.98555	474	1+
357.84465	176	1+
357.86526	306	1+
357.99087	326	1+
358.13441	382	1+
358.78339	260	1+
358.82397	408	1+
359.12873	250	1+
361.18837	244	1+
362.14130	456	1+
362.84564	406	1+
363.04330	290	1+
363.09855	224	
363.14513	328	1+
363.79055	290	1+
364.08439	292	1+
364.20017	302	1+
364.79068	208	1+
364.84621	392	1+
364.90307	310	
364.98587	310	1+
365.36327	210	
366.14413	236	
366.16242	268	
366.18304	492	1+
366.79354	168	1+
366.83968	5744	1+
366.95977	218	1+
367.08380	326	
367.33597	710	1+
367.88725	1022	1+
368.08526	520	1+
368.10542	360	1+
368.14786	256	
368.52182	88	1+
369.04658	386	1+
369.08537	344	1+
369.15830	676	1+
369.84861	1088	1+
370.78324	288	
370.94838	224	1+
371.18556	540	1+
371.60152	178	1+
371.79177	366	1+
371.84333	412	1+
371.86654	206	
371.90563	234	1+
371.92796	282	1+
372.09235	220	1+
372.38487	206	1+
373.14975	478	1+
373.17725	468	1+
374.05887	262	
374.79557	284	1+
374.84034	242	
374.89390	206	
375.03315	344	1+
375.31353	246	1+
375.85582	456	1+
375.89081	460	1+
375.93016	336	1+
376.12363	336	1+
376.57879	88	1+
376.80343	214	1+
376.89144	334	1+
377.07763	526	1+
378.18007	376	1+
378.84702	288	1+
378.86895	172	1+
378.94934	154	1+
379.05372	276	1+
379.15339	336	1+
379.17697	310	1+
380.00938	174	1+
380.14118	336	1+
380.44418	266	1+
380.85767	560	
380.89766	278	1+
380.95267	196	1+
380.97800	208	1+
381.10769	238	
381.26185	148	1+
381.29820	174	1+
381.79647	186	1+
381.85422	1220	1+
382.11064	600	1+
382.85605	660	1+
383.11728	442	1+
383.40920	208	1+
383.54521	116	1+
384.35076	520	1+
384.40976	132	1+
384.85029	11832	1+
384.89307	788	1+
385.01546	230	
385.05009	306	1+
385.10673	660	1+
385.22534	518	1+
385.35035	378	1+
387.02616	386	1+
387.16707	504	1+
387.20284	242	1+
388.17075	324	1+
388.42727	184	1+
388.89588	204	
388.99871	318	1+
389.20048	720	
389.79147	252	
389.86854	776	
389.94298	314	1+
389.96252	402	1+
390.19200	640	1+
390.57663	108	1+
390.79619	372	1+
390.83940	1116	
390.86600	458	
391.04330	250	1+
391.15400	242	1+
391.23525	266	1+
391.84140	568	
392.19284	552	1+
392.64176	164	1+
392.86306	7146	1+
393.08599	300	
393.19786	428	1+
393.79923	992	1+
394.02675	212	
394.39383	376	1+
394.83286	786	1+
394.89379	268	1+
395.19351	238	1+
395.35460	90	1+
395.40143	256	1+
396.14219	216	1+
396.85418	360	
397.09804	296	1+
397.12862	408	1+
397.86076	848	1+
398.07459	476	1+
398.24754	222	1+
398.86452	586	1+
399.19968	228	
399.22178	516	1+
399.81029	506	1+
400.86387	338	
401.07517	312	1+
401.13051	352	
401.23944	204	
401.98307	204	1+
402.08046	248	1+
402.12495	722	1+
402.86613	7300	1+
402.91821	214	1+
403.03652	198	1+
403.12641	470	1+
403.23158	424	
403.87136	5132	1+
404.24803	208	
404.99882	226	1+
405.07510	190	1+
405.38525	372	1+
405.86921	3256	1+
406.16208	388	1+
406.38677	224	1+
406.65696	110	1+
406.80598	204	
406.90071	206	
407.86637	22498	1+
408.17784	268	1+
408.77850	182	1+
408.92638	280	
409.00091	314	1+
409.81055	466	1+
409.92748	356	1+
410.08506	292	1+
410.87199	7834	1+
411.04729	206	
411.08748	208	1+
411.53511	154	1+
411.80690	896	1+
412.20858	314	
412.75962	244	1+
412.84603	1656	1+
412.91759	382	1+
412.94303	334	1+
413.07589	1274	1+
413.73113	186	1+
414.33937	318	1+
414.54096	136	1+
414.96930	162	1+
415.19728	396	
415.25964	246	1+
415.87229	206	
416.13273	344	1+
416.20156	250	
416.22182	354	1+
416.87638	1062	1+
416.92755	254	1+
417.82399	428	1+
418.09993	308	1+
418.40458	204	1+
419.13655	380	
420.13594	478	1+
420.26087	160	1+
420.87023	258	
421.10339	344	1+
421.88156	3488	1+
422.17965	318	1+
422.86765	964	1+
423.20810	296	1+
423.94528	234	1+
424.14544	1476	1+
425.06738	230	
425.83105	222	
425.88117	2444	
426.08335	444	1+
426.86323	2412	1+
426.88177	1308	
426.93763	584	1+
426.97600	184	1+
427.23635	260	
428.84773	252	
428.88572	9652	1+
429.17879	204	
429.82342	212	
430.40695	198	1+
430.85567	458	
430.87776	3540	1+
430.93691	276	
431.36471	214	
431.81940	356	1+
432.01389	238	1+
432.11190	190	1+
432.96007	178	1+
433.20231	238	
433.27062	250	1+
433.87811	1190	1+
434.19301	230	1+
434.27417	210	1+
434.88829	680	1+
435.86382	478	
435.94697	250	1+
436.14836	838	1+
436.77969	296	1+
436.83827	228	1+
436.92049	142	1+
437.05108	136	1+
437.49045	170	1+
437.77268	188	1+
438.22830	384	1+
438.98669	376	1+
439.14412	474	1+
439.23190	282	1+
439.89291	2576	1+
440.18801	240	1+
442.15242	1436	1+
442.73604	268	1+
442.87088	250	
443.20223	238	1+
443.24508	488	1+
443.88732	256	
444.87296	3282	1+
444.94423	284	1+
445.00618	208	1+
445.08409	262	1+
445.14684	424	1+
445.30387	230	1+
445.96809	134	1+
446.06204	252	1+
446.14735	272	1+
446.18472	262	1+
446.78865	562	1+
446.89734	1352	1+
447.23897	140	1+
447.94221	114	1+
448.34116	338	1+
448.38653	316	1+
448.89495	928	
449.71082	234	1+
449.88326	692	
450.05521	176	1+
450.27549	396	1+
450.29028	364	1+
450.77119	364	1+
450.82289	348	1+
450.89031	1460	1+
451.18231	284	1+
451.34125	210	1+
451.89991	916	1+
452.19135	170	1+
453.87627	398	1+
453.90373	228	
454.07001	188	1+
455.33564	198	1+
456.03422	198	1+
456.76280	210	
456.97014	210	1+
457.34658	218	1+
457.90400	1932	1+
459.80053	214	1+
459.93438	190	1+
460.16241	1020	1+
460.24649	648	1+
460.99845	258	1+
462.04267	150	1+
462.11590	420	1+
462.36122	358	1+
462.88386	1038	1+
462.90969	214	
463.12374	398	1+
464.32298	192	1+
464.78269	228	1+
465.08891	200	1+
466.36474	254	1+
467.88756	1632	1+
468.17018	626	1+
468.78267	764	1+
469.19464	172	1+
469.91097	344	
470.87175	362	1+
470.91482	452	1+
470.94318	396	1+
471.23023	196	1+
472.30732	360	1+
473.30935	252	1+
473.55504	110	1+
474.01848	118	1+
474.81497	220	1+
477.77519	228	1+
479.22086	206	1+
479.34285	136	1+
480.91960	396	1+
481.27122	190	1+
484.79462	206	
484.84561	168	1+
485.78719	320	1+
485.89900	970	1+
486.26126	224	1+
486.31171	210	1+
486.38933	450	1+
486.75488	340	1+
488.35390	500	1+
488.44323	220	
488.47963	204	
489.40779	274	
489.45605	374	1+
490.15445	134	1+
490.41917	238	
490.84551	220	1+
491.09970	224	1+
491.36717	284	1+
491.42429	420	1+
493.25350	258	1+
494.22602	280	1+
494.28896	238	1+
494.75048	224	1+
495.22769	196	1+
496.12268	214	1+
497.23493	168	1+
498.20985	128	1+
498.31275	144	1+
499.24608	204	1+
499.28644	182	1+
499.80298	252	1+
500.80525	176	1+
501.12981	132	1+
501.98175	190	1+
502.64249	98	1+
502.74205	186	1+
502.76141	362	1+
502.87326	222	1+
503.12477	324	1+
503.22836	264	1+
503.29036	414	
503.35359	12064	1+
504.27318	1814	1+
504.42108	456	1+
505.10691	288	1+
505.33272	1036	1+
505.60237	104	1+
505.73810	150	1+
505.80345	240	1+
505.90421	208	1+
505.95474	148	1+
505.98696	128	1+
506.24086	168	1+
506.39674	156	1+
506.45588	654	1+
506.48507	548	1+
507.08482	268	1+
507.36841	270	1+
507.47485	460	1+
507.57280	198	1+
508.03918	94	1+
508.27322	322	1+
508.31581	396	1+
508.42359	620	1+
508.54021	108	1+
508.90789	442	1+
508.95540	192	1+
509.12882	260	1+
509.24911	342	1+
509.38843	266	1+
509.72960	170	1+
509.86188	422	1+
509.91189	354	1+
510.02280	144	1+
510.16266	246	1+
510.21922	312	1+
510.25082	236	1+
510.27614	288	1+
510.31829	288	1+
510.46315	398	1+
510.50430	174	1+
510.55866	172	1+
511.13570	184	1+
511.22176	226	1+
511.35573	364	1+
511.65245	138	1+
512.11164	166	1+
512.40525	422	1+
512.79651	202	1+
513.08239	272	1+
END IONS

###FS:    #m/z: 336.94607 #charge 1+
###MS: 6
###MSMS: 9
BEGIN IONS
TITLE=Cmpd 6, +MS2(336.9461), 28.0-35.0eV, 0.2min #9
RTINSECONDS=8.6315
SCANS=6,9
PEPMASS=336.94607	334458
CHARGE=1+
186.04619	120	
193.89037	136	
196.88431	216	
200.00840	148	
205.92358	154	
205.95043	118	
205.96612	234	1+
208.88333	148	
211.94435	20800	
212.87864	172	
212.94697	656	
213.89464	112	
213.93962	8190	1+
215.78213	82	1+
215.88577	734	1+
215.93704	1120	
217.88571	166	
217.93799	318	
221.89026	142	
222.97343	352	1+
222.99613	116	
223.96441	202	
224.95868	150	
225.51331	106	
225.94243	262	1+
225.95808	116	
227.43155	104	
227.89752	278	1+
229.95508	17232	1+
230.10772	156	1+
230.88796	318	
231.88965	178	
231.95011	9004	1+
231.99133	110	
233.04036	290	1+
233.46339	186	
233.89715	392	
233.94905	920	1+
235.89620	128	
235.94653	338	1+
237.03972	328	1+
237.07966	148	
237.21311	252	1+
239.90558	142	
239.95072	166	
240.95709	142	
242.92036	204	1+
243.06518	128	
243.88862	216	1+
245.97891	122	
246.97570	286	
247.19935	152	
247.60771	108	
247.96536	4030	1+
248.03570	1740	1+
248.91027	240	1+
248.98498	388	1+
249.04001	1384	1+
249.12147	118	
249.96168	1732	1+
250.12540	112	
250.92346	106	
251.84608	122	
251.95939	356	
252.07164	182	
252.19280	106	1+
252.41803	106	1+
252.43911	106	
252.92654	144	
252.97085	10168	1+
253.00541	152	
253.04734	308	1+
253.90140	312	1+
253.95649	158	
254.09202	308	1+
254.20118	152	1+
254.94080	276	1+
254.96676	4412	1+
255.07356	1066	1+
255.60979	122	
256.96463	804	1+
259.03224	108	
259.97733	332	1+
260.06785	226	1+
260.88936	152	
262.49024	116	
262.79548	124	
263.05470	658	1+
263.82670	106	
265.16273	134	
265.96215	226	1+
266.07744	184	
267.02914	114	
268.83621	582	1+
268.90595	122	
269.00142	120	
269.09789	138	
269.79472	138	
269.93617	206	
270.00054	120	
270.79615	240	1+
270.98204	904	1+
271.13068	218	
272.10026	138	
272.94133	106	
272.96100	154	
272.97677	696	
273.04538	282	1+
273.07816	144	
273.42388	118	1+
274.00328	120	
274.19192	322	1+
276.06870	160	
277.00533	196	1+
277.02819	210	1+
277.07376	240	
277.10109	104	
277.42254	110	
278.07242	172	
278.13138	114	
278.85061	146	
279.08225	130	
279.82451	136	
279.90422	312	1+
279.96635	124	
281.05087	166	
282.11868	122	
283.03433	314	1+
283.11485	280	1+
284.09783	132	
285.94908	130	
288.06378	314	1+
288.86345	166	
289.14285	178	
290.86955	506	1+
291.05530	128	
291.85767	120	
291.91078	106	
291.96221	240	1+
292.06082	260	
292.17312	116	
293.06464	240	
293.10667	282	
293.99925	572	1+
294.06689	144	
295.04862	284	1+
295.93854	160	1+
295.98490	120	
297.38243	104	
298.58345	146	
298.96427	142	
299.12582	236	1+
299.88041	148	
300.82905	122	1+
300.86918	112	
301.41726	106	
301.91735	102	
303.79494	106	
304.04259	140	
304.75662	180	1+
305.08527	124	
306.25982	126	
306.88021	564	1+
307.08847	134	
308.29564	106	
309.01902	142	
310.08598	140	1+
310.15380	192	1+
310.30896	214	
310.87628	910	1+
313.02992	128	
313.14980	116	
313.91015	106	
314.82199	152	
315.15812	164	
315.25032	156	
316.05502	104	
316.16463	152	
317.16992	106	
317.89339	130	
319.08477	238	
320.08942	108	
320.95169	120	
321.13535	122	
321.32662	152	
322.13524	104	
323.01783	120	
323.06589	140	
323.23763	712	1+
324.29199	114	
324.89394	312	1+
325.29369	218	
326.61597	102	
326.88876	314	1+
327.30456	112	
327.81111	252	1+
328.88821	138	
329.96655	108	
331.16832	238	1+
332.10951	142	
333.06491	202	1+
333.13624	126	
333.87351	116	
334.04169	120	
334.21429	112	
334.30086	152	
335.04662	254	
335.18284	116	
336.08640	142	
337.09109	210	
337.14203	264	1+
337.31236	208	1+
337.44486	108	
338.04508	134	
338.09470	130	
338.33939	272	1+
339.03379	140	
339.09288	122	
340.38833	204	
340.79188	108	
341.78390	108	
END IONS

###FS:    #m/z: 340.94060 #charge 1+
###MS: 10
###MSMS: 11
BEGIN IONS
TITLE=Cmpd 7, +MS2(340.9406), 28.0-35.0eV, 0.2min #11
RTINSECONDS=12.313
SCANS=10-11
PEPMASS=340.94060	2367814
CHARGE=1+
180.86558	154	
192.92811	404	
203.93206	142	
205.94800	196	
206.97137	134	
207.94116	332	1+
208.09678	102	
210.93939	262	1+
211.00485	148	
213.89444	112	
213.93975	5396	1+
215.86065	120	
215.88685	874	1+
215.93669	864	
217.00996	110	
217.88322	104	
217.93753	420	
218.87981	118	
219.02301	104	
221.89425	212	
222.07056	192	1+
223.96021	112	
224.96137	240	1+
226.03407	106	
226.94500	306	
229.95370	266	
230.82466	138	
230.95681	124	
231.89003	128	
231.95014	4988	1+
233.89820	554	
233.94733	746	
234.88401	366	1+
234.89837	282	
234.98981	108	
235.07570	198	1+
235.94379	144	
235.97174	174	
236.01377	198	
236.20815	178	1+
237.02031	124	
237.05667	366	1+
239.89859	356	1+
240.03829	146	
240.23053	1216	1+
240.89934	250	1+
242.11004	246	1+
244.03809	446	1+
244.95816	134	
246.66583	106	
246.97511	414	1+
247.04778	116	
247.93939	202	
248.03449	350	1+
248.88092	130	
248.94790	142	
248.98523	334	1+
249.96140	1454	1+
251.03058	144	
251.87099	184	1+
251.96418	170	
252.95477	104	
253.04865	130	
253.95910	106	
254.17489	132	1+
254.37495	248	1+
254.94180	148	
254.96636	2468	1+
255.07412	358	1+
255.10073	256	1+
256.90803	400	1+
256.96531	1030	1+
257.02953	302	1+
257.94944	102	
258.54823	252	1+
258.91458	118	
258.96248	160	
259.21416	102	
259.95772	142	
260.06631	266	1+
260.98556	124	
261.00834	212	1+
261.86252	184	
261.88765	104	
262.96491	224	
263.05645	364	1+
263.90242	148	
264.56981	104	
264.92351	226	1+
265.01605	128	
265.05019	278	1+
265.85956	176	
265.99812	370	1+
267.13588	148	
268.91416	212	1+
269.00141	300	1+
269.02590	122	
269.15168	164	
269.79970	248	
270.06223	144	
270.80500	150	
270.84251	346	1+
271.11036	134	
272.05336	158	
272.93131	802	1+
272.97148	122	
273.01798	158	
273.18860	160	
275.84585	308	1+
275.89775	178	1+
276.07878	234	1+
276.97379	194	1+
278.83284	102	
279.12483	110	
279.16809	130	
279.21589	108	
279.82310	106	
279.96123	114	
280.85422	108	
280.93627	112	
281.05371	104	
281.21626	102	
282.27873	150	
282.98988	118	
283.02448	262	1+
283.14282	102	
283.86609	164	
283.99317	102	
284.83753	198	1+
285.05763	266	1+
286.00768	120	
286.05995	178	1+
286.89004	106	
287.13339	108	
287.80967	174	1+
288.01454	144	
288.06424	252	
288.74954	112	
288.91437	246	1+
289.04978	102	
289.06616	266	1+
289.98401	112	
290.93852	124	
291.86386	322	1+
292.88556	158	1+
293.05850	142	
293.12947	222	1+
293.84543	138	
295.02702	136	
295.08459	168	1+
295.87539	122	
295.91656	186	1+
295.96956	120	
296.02458	120	
296.32544	206	
297.06088	130	
297.97415	144	
298.07008	226	1+
298.58222	224	
298.85206	188	1+
300.97440	224	1+
301.14144	144	
302.04216	148	
302.88713	128	
304.26121	148	
305.06598	116	
306.79198	186	
306.88415	582	1+
307.24593	118	
307.88755	440	1+
308.08795	102	
308.29192	614	1+
308.33155	118	
308.63805	104	
309.03590	214	
309.10858	112	
310.87565	554	
311.02864	334	
311.09311	114	
311.12595	194	1+
311.88198	330	
312.02803	858	1+
312.86401	102	
313.03147	656	1+
314.07633	146	
314.88892	138	
315.06556	140	
315.15920	158	
317.08300	248	1+
318.88641	112	
322.30984	134	
323.01501	140	
323.23852	522	1+
324.03837	108	
324.33120	112	
324.89005	574	1+
326.17646	230	1+
327.21302	142	1+
327.89960	106	
327.91739	106	
328.18537	210	
328.89014	266	1+
328.99401	102	
329.87359	148	
330.80926	126	
330.97977	100	
331.94465	104	
332.08679	312	1+
332.98399	216	1+
334.84053	102	
335.30345	102	
336.14623	212	1+
337.15213	162	1+
337.21602	112	
337.36038	202	
338.03862	124	
338.09094	202	1+
338.10942	112	
338.87741	174	
339.04502	140	
339.23014	156	
340.25479	362	1+
340.30232	248	1+
342.14285	108	
342.42549	102	
342.90093	178	1+
343.11078	116	
343.20504	162	
343.24418	160	
344.03334	170	1+
END IONS

###FS:    #m/z: 507.84599 #charge 1+
###MS: 10
###MSMS: 12
BEGIN IONS
TITLE=Cmpd 8, +MS2(507.8460), 28.2-35.2eV, 0.2min #12
RTINSECONDS=13.0855
SCANS=10,12
PEPMASS=507.84599	576040
CHARGE=1+
191.95333	316	1+
197.02397	240	1+
197.89195	330	1+
199.88776	338	
217.89558	612	1+
224.08416	222	
227.07973	178	
227.10056	260	1+
227.95595	220	
235.08417	280	1+
238.06696	216	
239.07270	322	1+
243.04354	200	
244.03971	304	
244.10865	166	1+
246.40136	198	1+
247.00510	290	1+
248.04516	178	
248.08342	272	1+
248.85238	404	1+
250.97019	754	1+
251.07684	530	1+
253.09085	484	1+
253.78604	188	1+
255.96487	344	1+
258.78923	298	1+
260.01307	276	1+
260.05440	354	1+
260.12031	176	
260.88236	418	1+
261.85571	190	
262.06649	420	1+
262.92327	252	1+
263.09763	194	
263.92854	180	1+
265.12804	280	1+
265.95903	228	1+
266.16907	546	1+
266.86090	544	1+
266.93670	242	
267.89778	310	1+
268.80386	200	
268.97555	284	
269.87934	182	
269.96088	254	1+
270.07275	200	1+
270.85782	484	
271.17691	200	1+
271.87356	346	
272.08801	178	
272.85357	2634	1+
273.09235	214	1+
273.87948	430	1+
273.95106	190	
274.01227	210	
275.99751	298	1+
276.79892	260	1+
276.85989	352	1+
278.79340	194	1+
278.82870	190	
279.14444	264	1+
280.06964	222	1+
280.11359	392	1+
280.38495	116	1+
280.85561	390	1+
281.87693	338	
282.12586	182	
282.88038	182	
283.89187	326	1+
284.05260	248	1+
284.11023	380	1+
284.87696	248	
285.05786	164	1+
285.87338	486	1+
285.94271	1112	1+
286.91662	258	1+
286.98565	212	
287.02217	386	1+
287.13044	194	
287.84068	260	
287.93705	360	1+
288.86846	1362	
288.94067	242	1+
289.00361	188	
289.12176	176	
289.26775	104	1+
289.88053	2592	
290.86532	4164	1+
291.18691	172	1+
292.14587	234	1+
292.86425	614	
292.89534	218	
293.12451	292	1+
293.87351	11638	1+
294.12833	244	1+
294.96008	178	
295.10675	396	1+
295.97417	318	1+
296.03642	302	1+
296.13750	304	1+
296.40777	300	1+
296.88166	2318	1+
296.91479	340	1+
296.94536	286	1+
297.18161	202	1+
297.81454	366	1+
297.85890	340	
297.95973	374	1+
298.08718	230	1+
298.87840	2066	1+
299.02581	284	1+
299.10807	210	1+
299.79744	308	1+
300.48334	184	1+
300.85817	1116	1+
300.93156	262	1+
301.04057	340	1+
301.14306	270	
301.87617	652	1+
301.91272	218	1+
302.05979	186	
302.15484	242	1+
302.86050	352	1+
302.87937	414	1+
303.95705	486	1+
304.07730	242	
304.09463	212	
304.26502	420	1+
304.88237	370	
305.03930	354	1+
305.76401	228	1+
305.85877	486	1+
305.89093	182	
306.88011	300	
306.97491	202	
307.02362	268	1+
307.13141	222	
307.89101	2308	
308.14235	894	1+
308.88087	4934	1+
310.02123	370	1+
310.11364	486	1+
310.15732	1480	1+
310.31169	440	1+
311.48086	104	1+
311.88354	25824	1+
312.95293	178	
313.03871	274	1+
313.09224	144	1+
313.17199	324	1+
313.44635	196	1+
314.04500	344	1+
314.36557	252	1+
314.86664	740	
314.89207	2986	1+
314.94490	298	1+
315.05764	338	1+
315.65196	154	1+
315.82264	272	1+
316.02033	208	1+
316.38194	218	1+
316.86479	858	1+
316.88848	2218	1+
317.14981	256	1+
318.86012	942	1+
318.88742	676	1+
318.93498	594	1+
319.28727	230	1+
319.37474	188	1+
319.96366	276	1+
320.01708	222	1+
320.39261	224	1+
320.66721	152	1+
321.15153	350	1+
322.82442	150	1+
322.88499	658	1+
323.01441	210	1+
324.12479	184	
324.86114	336	1+
324.98508	564	1+
325.04335	466	1+
325.14679	230	
325.90010	1406	1+
326.86027	230	1+
326.88228	512	
327.10935	192	
327.16322	214	
327.89524	1626	1+
328.03959	298	1+
328.31351	294	1+
328.87113	406	
328.94440	422	1+
329.39706	174	
329.86992	182	
329.89614	1402	
330.01966	304	1+
330.89361	718	
331.07566	366	1+
331.84781	204	
331.89594	3672	1+
331.98844	174	
332.87838	1874	1+
332.95130	522	1+
333.15130	362	1+
333.84768	186	
333.86539	266	
334.02573	266	1+
334.10495	510	1+
334.89881	2890	1+
335.84642	290	
335.87706	182	
336.07686	346	1+
336.58860	146	1+
336.87974	788	1+
337.02032	302	
337.04690	216	
337.88339	536	1+
337.94047	400	1+
338.00424	294	1+
338.03008	862	1+
338.26451	92	1+
338.40844	206	
338.54102	228	1+
338.85035	182	
338.91070	252	
338.99071	176	
339.20354	298	1+
339.88286	284	
340.90017	450	1+
341.05218	222	
341.06826	456	1+
341.95701	222	1+
342.47718	300	1+
343.12932	256	1+
343.87261	262	
343.89084	186	
343.91118	198	
344.00069	354	1+
345.88705	278	
346.04849	196	1+
346.11049	306	1+
346.98568	268	1+
347.08748	188	
347.17376	650	1+
347.89417	194	
347.93456	198	
348.17380	448	1+
348.88846	302	
348.91287	260	
348.99965	284	1+
349.13201	208	
349.91077	216	
350.88821	484	
350.91571	462	
350.95980	510	1+
351.07511	272	1+
351.16510	522	1+
351.83869	578	1+
351.87668	294	
351.90417	1822	1+
352.13264	198	1+
352.16891	458	1+
352.90916	1558	1+
353.37818	210	1+
353.85095	462	1+
354.19685	196	
354.91004	774	1+
355.02722	322	1+
355.06321	352	1+
355.78003	432	1+
355.83402	362	1+
355.89042	240	
356.06641	208	1+
356.21995	200	
356.37177	264	1+
356.78486	268	1+
356.90051	278	
357.11634	258	
357.19538	320	1+
358.91197	316	
359.02747	196	
359.90493	176	
360.78698	210	1+
361.14530	394	1+
361.18833	206	1+
361.85604	610	1+
361.91197	362	1+
362.36005	220	1+
362.78821	238	1+
364.00244	212	
364.04583	272	1+
364.19251	266	1+
364.77540	228	1+
364.84650	420	1+
365.03515	322	1+
365.33959	262	1+
366.14562	308	1+
366.17111	178	
366.84012	5680	1+
366.88291	314	
366.90941	174	
367.02209	244	1+
367.18268	268	1+
367.78114	218	
368.89986	324	
370.81129	272	1+
371.15955	264	
371.84431	502	1+
372.17536	206	
372.79314	426	1+
372.84564	360	1+
372.89929	522	1+
373.15118	288	1+
375.13015	136	1+
375.20998	240	1+
375.39434	176	
375.47548	194	
375.74100	226	1+
375.81976	200	
375.85739	410	1+
375.92211	254	1+
376.16089	228	
376.46048	184	
376.88427	368	1+
377.10225	284	1+
378.16362	154	1+
378.38492	224	1+
379.79229	524	1+
380.10475	818	1+
380.85630	1232	1+
380.90908	262	1+
381.02847	306	1+
381.22830	212	1+
381.98101	376	1+
382.09770	216	
382.17019	336	1+
382.19964	188	
382.85753	1100	1+
383.11865	652	1+
383.89380	590	1+
384.12010	378	1+
384.17239	350	1+
384.36256	194	1+
384.85010	11598	1+
384.89557	444	1+
384.91028	232	1+
385.14334	178	
385.22050	264	
385.73038	224	1+
386.10630	356	1+
387.20243	192	
388.16944	274	
388.79270	626	1+
388.93523	168	1+
388.96731	256	1+
389.14297	370	1+
389.20112	286	
389.81881	184	
389.86784	1016	1+
390.18895	354	1+
390.84050	1388	1+
391.32489	298	1+
392.83475	340	
392.86394	5636	1+
392.89332	268	
392.93318	218	1+
393.08540	660	1+
393.13268	304	1+
393.19357	406	1+
393.39784	208	1+
393.77430	206	
393.79741	1100	1+
393.89761	480	1+
394.83442	534	1+
395.01227	346	1+
395.10618	246	1+
396.08711	204	1+
396.85593	202	
397.24553	316	1+
397.80441	312	1+
397.86134	1236	1+
397.88787	214	
397.93008	258	1+
398.17957	164	1+
398.21107	870	1+
398.80786	256	1+
398.86523	1050	1+
399.21480	750	1+
400.08004	236	1+
400.13783	198	
400.33136	92	1+
400.80707	258	1+
401.12510	1134	1+
401.86869	186	
401.93492	176	1+
402.01663	416	1+
402.22713	548	1+
402.53291	256	1+
402.86603	4818	1+
403.02097	332	1+
403.07493	332	1+
403.65772	210	1+
403.87078	3630	1+
403.99505	188	
404.38802	216	1+
405.02821	494	1+
405.21804	192	1+
405.86973	2020	1+
405.99928	238	1+
406.67370	124	1+
406.81164	184	
406.90767	400	1+
407.39002	328	1+
407.86646	16150	1+
408.06564	578	1+
408.56549	190	1+
408.76528	228	1+
409.66405	184	1+
409.81548	236	
410.66834	156	1+
410.87491	3482	1+
410.91151	448	1+
411.21350	188	1+
411.29798	344	1+
411.78143	164	1+
411.81102	956	1+
412.17331	500	1+
412.29924	274	1+
412.84589	1404	1+
412.86965	900	
413.07581	792	
413.37008	356	1+
413.87677	460	
414.86843	1214	1+
414.91234	198	1+
415.18109	294	1+
416.18352	188	1+
417.21982	396	1+
417.41651	176	1+
418.11223	168	1+
418.22030	410	1+
418.39593	270	1+
418.79312	218	1+
418.85321	280	1+
419.14003	550	1+
419.80214	270	1+
420.17156	274	1+
421.17311	254	1+
421.20689	304	1+
421.88331	1514	1+
422.04474	282	1+
422.78163	290	1+
423.04067	230	1+
423.87467	878	1+
424.14155	776	1+
425.74354	244	1+
425.88113	3334	
426.86486	1834	1+
426.93785	424	1+
426.97689	206	1+
427.01743	284	1+
427.74196	296	1+
427.81561	280	1+
428.02323	186	1+
428.13995	314	1+
428.74783	198	1+
428.88616	6808	1+
429.17770	226	1+
429.38875	176	
429.93305	354	1+
430.85493	524	
430.87586	2202	1+
431.00215	174	1+
431.43911	146	1+
432.08079	288	1+
432.23086	246	1+
432.39780	232	1+
433.04900	174	1+
433.08406	246	1+
433.20231	330	1+
433.87587	836	1+
433.96711	242	1+
435.85828	370	1+
436.05078	250	1+
436.14844	714	1+
437.15025	538	1+
437.84380	218	1+
439.89124	1926	1+
440.15604	380	1+
440.17449	178	
442.09316	200	1+
442.16054	496	1+
443.24510	392	
443.88317	332	
444.24607	238	
444.38358	486	1+
444.87211	2554	1+
445.03541	250	1+
445.19754	192	1+
445.72382	120	1+
446.06056	360	1+
446.87277	542	1+
446.89669	774	1+
448.15454	278	1+
448.60992	140	1+
448.77196	284	1+
448.88886	1372	1+
449.19711	230	1+
449.22190	288	1+
449.36063	186	
450.40536	336	1+
450.76899	294	1+
450.82318	242	1+
451.10984	210	1+
451.90392	864	1+
452.13119	192	1+
453.05722	246	1+
453.21821	218	1+
453.90516	246	
454.76492	202	1+
456.02410	172	
456.15089	320	1+
457.86331	188	
457.90429	1684	1+
459.07615	140	1+
459.72962	186	1+
460.16090	1010	1+
461.14337	174	
462.88168	646	1+
464.14910	266	1+
464.92646	164	1+
466.15378	382	1+
467.16679	298	1+
467.36352	236	1+
467.88764	842	
468.06776	196	1+
468.78424	310	
468.88918	422	
469.02228	212	1+
469.22906	176	1+
469.31142	226	1+
469.91474	350	1+
470.90153	320	1+
471.80879	228	1+
472.77857	202	
474.99884	232	1+
475.10303	230	1+
476.26957	186	1+
476.36631	178	1+
479.19004	186	1+
481.95132	168	1+
482.07038	212	1+
483.78732	182	
483.95273	148	1+
484.89492	648	1+
485.75444	406	1+
485.89699	550	1+
486.35868	158	1+
486.75139	418	1+
486.84085	254	
487.26510	180	
488.44470	384	1+
489.36390	240	1+
489.76877	358	1+
490.27359	256	1+
490.42100	736	1+
491.42681	544	1+
491.47327	174	1+
492.25762	160	1+
493.78057	198	1+
494.21756	264	1+
495.06090	148	1+
495.25036	256	1+
496.17052	202	1+
496.24927	398	1+
496.30129	186	1+
497.17603	248	1+
498.79979	244	1+
499.75149	260	1+
500.27590	102	1+
502.44577	510	1+
502.70497	234	1+
503.13200	358	1+
503.35411	5188	1+
503.70685	174	1+
504.13611	290	1+
504.28559	532	1+
504.32725	748	1+
504.35774	3126	1+
504.43623	482	1+
504.80256	476	1+
505.33313	552	1+
505.46622	258	1+
505.51147	130	1+
506.12633	176	1+
506.80001	342	1+
507.33629	214	1+
507.48131	340	1+
507.78006	194	
507.86767	212	
508.44670	732	1+
509.06997	310	1+
509.78482	218	1+
509.86474	460	
510.06850	202	1+
510.10760	154	1+
510.30916	348	1+
512.06314	196	1+
512.27279	174	1+
512.74641	168	1+
END IONS

###FS:    #m/z: 336.94604 #charge 1+
###MS: 10
###MSMS: 13
BEGIN IONS
TITLE=Cmpd 9, +MS2(336.9460), 28.0-35.0eV, 0.3min #13
RTINSECONDS=13.8575
SCANS=10,13
PEPMASS=336.94604	316952
CHARGE=1+
146.79066	102	
196.88407	212	1+
207.97388	184	
208.97945	106	
209.00697	140	
209.94555	130	
211.94453	17084	1+
212.87816	520	1+
213.94034	5892	1+
214.03381	112	
215.01678	104	
215.88840	282	
215.93690	688	1+
216.01607	104	
216.88826	132	
217.88618	336	
217.92031	98	
217.93632	274	1+
219.03646	144	
222.01529	160	
222.96782	242	1+
224.89429	136	
225.02113	92	
227.89470	262	1+
228.91177	96	
229.04992	198	1+
229.95517	13632	
230.18678	88	
230.88986	562	
230.90903	164	1+
230.95776	346	
231.95004	5764	1+
232.17576	110	
233.89713	618	1+
234.92014	140	
235.94908	296	
238.21242	130	
238.80050	206	
238.90960	150	
240.07813	96	
240.96217	130	
241.03069	94	
241.04628	266	1+
242.22350	100	
243.08416	90	
244.03389	114	
244.98892	102	
246.97437	296	
247.02563	150	
247.53236	100	
247.96522	2444	1+
248.03410	528	1+
248.04430	140	
248.89803	168	
249.03993	340	1+
249.91492	190	1+
249.96206	1444	
250.10671	432	1+
250.97729	244	1+
251.07165	202	
251.95919	262	
252.15554	92	
252.58722	106	
252.97123	7918	1+
253.08428	90	
253.89586	122	1+
254.09210	202	
254.80236	104	
254.96631	4460	1+
255.07417	168	
255.38059	96	
256.02304	88	
256.84866	100	
256.96177	306	
257.76896	110	
257.96838	142	
258.91243	174	1+
258.94561	98	
258.97382	106	
259.21152	96	1+
259.95724	204	
260.89440	172	
261.07078	206	1+
263.05287	254	1+
264.81796	142	
264.94846	112	
265.02008	100	
267.01080	102	
267.08632	230	1+
267.10150	90	
267.96576	196	1+
268.95103	228	1+
269.06401	158	
269.80085	124	
269.85049	166	
270.90409	176	1+
270.98202	838	
271.12933	186	
271.20919	104	
272.84510	244	1+
272.97762	550	
273.15201	198	1+
274.79237	94	
275.05588	94	
276.46990	98	
276.88745	142	
277.02020	174	
277.03984	104	
277.07264	130	
277.95783	178	1+
278.00683	190	1+
278.83914	116	
280.27901	134	1+
280.99573	142	
281.05241	274	1+
281.11536	98	
281.87410	110	
282.89951	94	
282.91468	180	
283.02490	248	1+
283.78586	94	
285.81090	138	
286.91682	206	1+
287.00665	104	
288.06422	160	
289.85070	180	1+
292.06153	662	1+
292.41217	164	
292.84441	264	1+
292.87782	144	1+
293.05331	92	
293.10948	146	
293.93482	96	
293.99705	176	
295.18496	210	1+
295.97182	116	
295.99506	168	
296.03749	350	1+
297.07353	110	
297.09308	210	1+
297.12405	100	
297.97224	220	
298.07943	110	
298.21459	140	
298.65850	98	
299.88848	94	
300.05961	126	
300.93020	352	1+
302.17674	90	
303.25979	96	
303.85453	108	
303.87137	312	1+
304.09906	240	1+
304.26207	140	
305.28238	248	1+
305.78827	110	
306.72753	108	
306.79715	296	1+
307.08511	164	
307.30637	162	
307.88947	248	
308.40714	88	
309.03607	106	
309.89135	92	
309.91233	88	
310.83054	104	
310.87546	702	1+
311.01108	88	
311.87905	402	1+
313.21318	92	
313.26278	104	
315.16167	168	
315.45503	98	
317.08008	144	
317.18260	94	
317.52009	100	
319.08444	90	
319.91787	92	
321.28908	90	
322.07968	190	1+
322.13614	98	
322.15015	144	1+
323.23669	262	1+
323.81501	112	
324.89609	268	
325.39423	98	
325.89585	242	
327.01281	96	
327.30653	92	
328.80944	92	
328.83858	118	
328.89093	356	
329.44496	92	
329.81726	128	
329.86764	198	
330.87864	108	
333.06978	94	
333.80353	100	
334.95712	88	
337.09483	104	
337.37737	92	
337.89845	122	
338.23948	202	1+
340.23652	206	1+
340.34073	98	
340.86176	146	
342.19974	162	
END IONS

###FS:    #m/z: 322.93013 #charge 1+
###MS: 14
###MSMS: 15
BEGIN IONS
TITLE=Cmpd 10, +MS2(322.9301), 28.0-35.0eV, 0.3min #15
RTINSECONDS=17.5575
SCANS=14-15
PEPMASS=322.93013	4802156
CHARGE=1+
177.92490	92	
179.08309	102	
190.89647	206	
190.97576	100	
191.95482	422	
192.88797	196	
194.88671	122	
196.88057	222	1+
200.88577	132	
201.04638	120	
202.12136	106	
205.94998	612	1+
209.94338	206	
209.96699	122	
210.88920	282	1+
210.99653	212	1+
211.89115	228	1+
214.88924	488	1+
217.86984	116	
218.04903	100	
219.04247	138	
220.95655	166	
222.95153	704	
222.97154	172	
223.95958	702	
224.19947	222	
224.97439	164	
225.95442	90	
227.02446	114	
227.93537	186	
227.95384	104	
228.84844	94	
228.89302	92	
228.91057	368	1+
229.00110	100	
230.90803	242	
233.06471	130	
233.15563	104	
233.91270	206	
234.01164	100	
234.51153	96	
235.82369	104	
237.09838	158	
237.80235	128	
237.89317	102	
238.09594	100	
239.08026	110	
239.49839	94	
239.90698	130	
240.02116	92	
240.94184	532	
240.96254	768	
241.07983	154	1+
241.94181	396	
242.94208	2362	1+
243.88161	358	
243.96503	184	1+
244.93806	460	1+
244.99710	108	
245.87993	98	
246.90405	150	
246.93476	92	
246.97598	856	1+
248.03618	426	1+
248.11207	98	
248.97504	98	
249.93299	132	
252.10093	102	
253.83198	234	
256.52242	102	
256.91415	200	1+
257.95846	106	
258.23785	114	
258.97247	142	
258.98470	122	
260.19405	144	
261.85269	108	
261.89401	222	1+
262.98600	104	
263.05036	110	
263.90145	172	
263.98085	280	
264.10993	132	
264.95781	100	
265.01652	104	
266.55238	92	
266.86400	130	
266.93406	232	1+
267.00088	526	1+
268.05315	104	
268.90985	252	
269.02018	180	
270.01223	108	
270.80462	90	
271.44791	120	
271.84136	408	1+
272.91435	144	
275.06208	134	
275.80184	150	
275.99343	122	
276.10976	100	
276.82029	120	
276.84777	118	
277.82330	118	
278.93876	114	
279.09094	588	1+
279.15048	106	
279.79651	132	
279.93551	102	
280.10445	240	1+
280.85039	100	
281.79868	312	1+
281.98599	118	
282.17248	98	
282.40435	102	
283.06825	228	
283.78843	390	1+
284.29319	892	1+
284.92297	126	
285.86330	140	
285.96353	112	
286.18403	118	
286.91908	224	
286.95583	98	
287.04716	94	
288.06743	324	1+
289.87981	336	1+
290.86176	148	
291.74611	90	1+
292.86410	142	
293.86714	132	
294.85973	324	
296.88834	98	
299.41710	94	
299.88328	166	
299.98669	102	
301.14230	92	
302.87517	258	1+
304.28047	122	
305.78415	98	
305.81314	112	
306.07457	108	
306.88524	358	1+
306.90231	108	
307.28201	226	
308.29236	806	1+
308.87534	140	
309.24463	104	
309.41508	98	
309.96829	98	
310.12190	108	
310.30882	412	
310.87672	350	
311.02881	422	1+
312.87050	130	
312.96146	144	
313.02972	346	
313.89034	130	
314.61398	114	
314.95833	168	
317.30952	104	
318.12385	100	
319.05187	108	
320.03659	108	
320.11102	96	
320.80364	98	
322.89768	106	
322.97554	90	
323.12684	230	1+
323.23882	926	1+
324.08214	128	
324.12876	162	1+
324.20361	236	
324.89485	250	
325.23685	122	
325.32475	198	
325.89864	212	
326.27796	128	
326.37409	126	
326.89029	118	
326.90463	134	
326.96015	144	
327.18946	308	1+
327.28665	102	
END IONS

###FS:    #m/z: 363.95682 #charge 1+
###MS: 14
###MSMS: 16
BEGIN IONS
TITLE=Cmpd 11, +MS2(363.9568), 28.0-35.0eV, 0.3min #16
RTINSECONDS=18.3295
SCANS=14,16
PEPMASS=363.95682	1397262
CHARGE=1+
189.86254	566	
191.86170	386	
191.95384	126	
196.88389	154	
197.10246	124	
200.94633	124	
203.85246	124	
205.94915	242	1+
207.40449	160	
207.87233	118	
207.94895	374	
208.88812	142	
208.94068	294	
209.94214	2870	1+
210.01527	186	
210.88436	438	
212.87894	1324	1+
214.89343	126	
215.41103	310	1+
216.41232	210	1+
218.91333	110	
221.94211	118	
222.95246	1872	1+
224.94920	2968	1+
226.03129	318	1+
226.34139	112	1+
226.94735	15936	1+
226.97166	474	
227.91812	166	
228.89293	542	1+
228.91004	164	
228.94279	17300	1+
229.06295	168	
229.92642	110	
229.98340	104	1+
230.79201	270	
230.88894	3192	1+
231.06803	108	
231.91238	172	1+
232.01618	162	
233.18415	106	
233.88687	118	
234.88164	252	
235.82711	106	
236.93226	110	
238.06349	112	
239.04055	108	
239.42634	186	
239.89106	166	1+
240.82921	158	1+
240.96199	746	
241.94070	218	
241.95860	1236	1+
242.94104	252	
242.95893	868	1+
242.98224	122	
243.99965	232	1+
244.03925	320	
244.79191	158	
244.82122	140	
244.95752	8112	1+
245.44158	168	
245.79601	126	1+
245.88558	242	1+
245.91112	208	1+
245.94188	176	
246.43025	110	
246.88602	174	1+
246.95299	9054	1+
247.10894	128	
248.85840	270	1+
248.89979	808	1+
249.04238	294	1+
250.89367	146	
250.94682	212	1+
250.96995	250	
251.13452	126	
252.13342	108	
252.91408	144	
253.90266	198	1+
256.03549	208	1+
257.04547	220	1+
257.97533	488	1+
258.10709	154	1+
258.80560	136	
258.83967	328	1+
258.97439	414	1+
260.03121	204	1+
260.19752	108	
260.57954	154	
260.96855	1120	1+
261.82942	124	
261.89301	164	
262.93056	124	
263.24650	132	
263.96405	112	
264.06208	146	
264.92332	192	1+
264.97748	242	1+
265.08799	194	1+
265.97978	152	1+
266.24512	146	
266.45415	116	
266.86165	230	1+
267.84030	154	1+
267.97333	1212	1+
268.00084	382	1+
268.95017	140	
268.99810	326	1+
269.96926	1310	1+
270.10788	110	
271.86013	272	
271.91749	130	
272.84435	240	1+
272.93599	120	
273.81389	112	
274.12137	130	
274.43007	164	
274.92664	160	
276.94284	120	
277.88678	120	
278.01922	258	1+
278.08990	148	
278.79620	114	
279.85169	216	1+
279.90673	104	
280.02436	192	1+
280.79079	214	
280.94753	114	
281.79475	140	
283.04212	112	
283.89909	380	1+
283.98886	132	
284.86435	136	
284.98947	104	
285.84780	382	1+
285.93588	254	
286.15067	138	
286.93411	124	
287.86992	248	1+
288.06991	106	
288.87068	172	1+
289.05979	228	1+
289.93011	194	1+
290.78799	122	
292.06839	138	
293.90624	160	1+
294.11799	158	
294.27726	448	1+
294.44010	120	
294.74757	104	
294.85681	548	1+
295.28071	258	1+
296.02420	106	
296.80828	220	
298.22801	206	1+
298.57897	116	
298.80175	678	1+
298.94528	272	
298.99456	244	1+
300.80445	114	
300.93245	208	1+
300.94901	180	1+
301.29383	126	
301.86084	410	
302.00028	362	1+
302.22384	196	
302.81549	138	
303.00250	206	1+
303.11807	124	
303.21739	378	1+
303.80852	802	1+
303.82774	180	
303.85504	942	1+
303.94529	130	
304.14416	210	1+
305.28696	226	1+
305.92571	186	
305.94101	104	
306.10631	172	1+
306.78718	456	1+
306.88081	272	
306.93110	178	
307.11060	142	1+
307.89214	248	
308.29418	552	1+
308.31654	112	
308.88197	236	
309.16822	188	1+
310.02148	122	
310.30721	236	
310.87644	516	1+
310.96464	126	
311.87908	344	1+
313.03041	118	
313.88491	334	1+
314.14792	110	
315.86063	114	
315.90503	168	
318.88336	216	
318.97337	152	
319.76793	112	
319.82190	104	
321.05799	104	
321.08490	138	
321.81813	556	1+
321.86302	224	
322.05804	158	1+
322.92982	574	1+
324.01682	214	
325.26181	124	
325.90188	146	
326.03526	302	1+
326.87731	520	1+
330.17795	110	
330.87163	224	
331.28839	208	1+
331.88822	228	1+
332.05365	106	
332.09005	226	
336.88598	124	
336.94565	618	1+
338.00652	132	1+
339.15637	108	
339.74560	114	
339.82717	510	1+
340.94185	478	1+
342.90356	352	1+
343.28543	184	
345.29850	136	
345.80606	180	1+
346.90080	204	1+
348.75887	190	1+
349.31778	134	
349.97694	200	1+
350.30718	132	
351.25716	136	
351.91789	126	
353.75935	118	
354.79269	120	
355.16041	130	
356.80764	130	
357.04886	106	
357.77128	196	1+
359.77664	210	1+
360.35818	126	
360.70717	142	
361.36299	176	1+
362.02229	184	1+
363.34765	220	1+
365.31240	140	
367.80295	172	
367.88421	130	
368.42502	240	
368.83428	200	1+
END IONS

###FS:    #m/z: 507.84597 #charge 1+
###MS: 14
###MSMS: 17
BEGIN IONS
TITLE=Cmpd 12, +MS2(507.8460), 28.2-35.2eV, 0.4min #17
RTINSECONDS=19.102
SCANS=14,17
PEPMASS=507.84597	655056
CHARGE=1+
191.95483	508	1+
196.01757	560	
197.89302	186	
199.88717	654	1+
209.94474	254	
216.89389	470	1+
217.89836	408	1+
226.01356	192	1+
227.95594	414	1+
230.84562	178	
231.07256	278	1+
231.87510	480	1+
232.05424	164	1+
236.89271	280	1+
237.05464	184	
239.06955	288	1+
240.04204	340	1+
240.07593	194	1+
240.84848	188	1+
242.88911	416	1+
245.97184	220	1+
246.06726	182	1+
246.08864	232	1+
248.08101	274	1+
248.85690	208	
250.96824	592	1+
251.90117	278	1+
252.01498	164	1+
254.00957	228	1+
254.36665	192	1+
254.41104	230	1+
255.85782	206	1+
256.04591	206	1+
257.90952	186	
258.87471	396	1+
258.94875	238	1+
259.91607	176	1+
260.10669	506	1+
261.11100	320	1+
261.13645	224	1+
261.38148	264	1+
261.87830	286	1+
262.38069	182	1+
263.02742	240	1+
263.05801	272	1+
265.09034	472	1+
266.09470	330	1+
266.12914	344	1+
266.16509	196	
268.10840	206	
268.88624	542	1+
268.95479	286	1+
269.88828	306	1+
270.85960	398	
271.42948	142	1+
271.79918	248	1+
271.87297	304	
271.88687	324	1+
271.93904	214	
272.85394	3192	1+
273.95328	318	1+
275.90050	262	
275.98167	268	1+
276.86160	212	
277.09550	236	1+
277.38046	174	
278.86055	244	1+
279.03002	218	1+
279.13638	210	1+
280.10283	488	1+
280.85920	238	
281.10161	312	1+
281.37756	216	
281.87174	206	
282.07938	244	1+
283.16817	184	
283.85245	220	1+
283.89081	242	
284.10057	184	1+
284.87925	560	1+
284.96755	230	1+
285.85626	244	1+
285.94174	1018	1+
286.03813	262	1+
286.91950	190	1+
286.97712	202	
287.09232	178	
287.78991	358	1+
287.81223	244	
287.84096	214	1+
287.88998	358	
288.87038	1068	
288.89095	404	
288.97876	316	1+
289.02800	224	1+
289.08920	208	1+
289.87868	2184	
290.03074	190	1+
290.16230	184	1+
290.86416	5954	1+
292.81375	430	1+
293.19282	128	1+
293.87353	13182	1+
294.12380	188	
294.90054	448	1+
296.14221	262	
296.88288	1430	1+
296.95457	196	
296.98075	284	1+
297.82041	208	
297.86272	302	
297.91264	226	
298.08248	206	1+
298.15192	176	
298.85526	436	1+
298.87905	1722	1+
299.14387	240	1+
299.36567	314	1+
299.81469	200	
300.85919	914	
300.89019	348	
300.93454	212	
301.06169	206	1+
301.86126	534	
301.87950	732	1+
303.87055	282	
303.92200	414	1+
303.95306	252	
304.13201	210	
304.26293	354	1+
304.87244	580	1+
304.94444	460	1+
305.04311	298	1+
305.15326	186	
305.78225	378	1+
305.82762	494	1+
306.12397	198	
306.84146	468	1+
307.13104	274	
307.17308	206	1+
307.84871	280	1+
307.89139	2406	
308.14081	1180	1+
308.29433	180	
308.87260	3182	1+
309.88998	2620	
310.02717	198	
310.15613	1050	1+
310.37427	250	
310.96534	282	1+
311.88385	25474	1+
311.98767	362	1+
312.08065	182	
312.09961	204	
312.81949	306	1+
312.98911	258	1+
313.12996	332	1+
313.40743	256	1+
314.16470	128	1+
314.37585	306	1+
314.55845	128	1+
314.86803	2172	1+
314.89111	1618	
314.94183	198	
314.95805	284	1+
315.03380	164	1+
315.37470	202	1+
315.82815	174	
316.01845	234	1+
316.06829	276	1+
316.78592	250	1+
316.86508	1066	
316.88851	2546	1+
317.82221	236	1+
318.05862	162	1+
318.53825	206	1+
318.85609	360	1+
318.88346	1268	1+
319.88660	828	1+
320.91070	250	
321.92983	210	1+
322.37833	418	1+
322.88614	190	
323.86543	208	
324.13540	174	
324.85947	328	
324.89875	1312	1+
324.99217	320	1+
326.16144	380	1+
326.32453	148	1+
326.89730	1428	1+
327.38744	506	1+
327.75885	122	1+
327.87986	1306	1+
327.89825	1032	1+
328.03939	152	1+
328.84840	372	1+
329.89396	1958	1+
330.16434	472	1+
330.72482	108	1+
331.89639	3412	1+
332.87721	920	1+
332.90308	1886	1+
332.93327	260	
332.95301	514	1+
333.17188	206	
333.42215	208	1+
333.87335	270	
333.95736	314	1+
334.47573	176	1+
334.80068	368	1+
334.83268	390	1+
334.90028	1672	
335.08222	284	1+
335.39262	182	
335.53543	188	1+
335.80236	270	1+
335.86125	198	
335.88683	672	1+
336.02333	546	1+
336.87071	228	
336.97865	256	1+
337.02487	458	1+
337.12129	280	1+
337.39916	178	
337.57306	216	1+
337.85048	266	1+
337.87990	812	1+
338.93001	336	1+
339.04665	238	1+
339.83832	172	1+
339.88387	496	
340.01278	480	1+
340.79053	416	1+
340.86832	212	
341.07032	326	1+
341.10421	310	1+
342.07206	276	1+
342.77206	208	1+
342.84766	148	1+
342.92476	184	1+
343.00423	180	
343.15470	266	1+
343.87559	530	1+
344.39866	410	1+
345.87796	210	
345.90455	322	
346.89415	208	
347.13113	344	1+
347.40268	254	1+
348.01127	268	1+
348.83139	310	1+
348.89881	192	
348.91859	442	
350.14873	210	
350.78615	176	1+
350.83482	410	1+
350.88800	498	
350.90935	424	
350.96131	340	
351.17461	312	1+
351.87546	238	
351.90641	2048	1+
352.05427	218	
352.17129	338	1+
352.81345	218	1+
352.90986	1908	1+
352.94627	212	1+
353.02690	194	
353.35785	204	1+
353.85297	1008	1+
354.05391	372	1+
354.12629	340	1+
355.03639	216	1+
355.77759	426	1+
355.86842	330	1+
355.88431	584	1+
356.18162	318	
356.80952	188	1+
357.08521	296	1+
357.91390	260	
358.84900	194	1+
359.03355	230	1+
359.90485	282	1+
360.91126	210	1+
361.17532	264	1+
361.38868	328	1+
364.84269	294	
364.87648	258	1+
364.97499	228	1+
365.08671	460	1+
365.93180	266	1+
366.36273	202	
366.79517	380	1+
366.83960	4520	1+
367.02387	254	1+
367.28461	228	1+
367.70511	234	
367.88188	206	
368.00586	188	1+
368.12433	406	1+
368.15529	628	1+
368.89761	176	
369.15346	370	1+
369.21353	314	1+
369.34115	226	1+
369.83821	756	1+
370.78442	250	
371.04566	196	1+
371.90677	318	1+
372.18492	338	1+
372.71668	408	1+
372.85446	230	
373.07112	364	1+
373.41709	246	1+
373.71886	346	1+
373.83845	614	1+
373.87800	202	
373.89594	172	
374.07077	280	1+
374.81992	230	1+
374.89693	190	
375.79097	244	
375.88507	490	1+
375.91763	258	1+
376.13854	192	1+
376.82315	184	
376.85692	370	1+
377.10723	174	
377.38169	566	1+
377.79530	166	1+
379.83912	186	
379.85339	942	1+
380.04635	176	1+
380.74287	200	1+
380.78030	186	
380.79896	436	1+
380.85610	782	1+
381.79830	282	1+
381.85065	1014	1+
381.90590	410	1+
382.20017	160	1+
382.85576	868	1+
383.11736	594	1+
383.95516	342	1+
384.01930	268	1+
384.21152	398	1+
384.85035	9350	1+
384.89364	330	
386.11100	210	1+
386.88662	186	
388.03251	130	1+
388.39517	184	
388.77448	106	1+
388.79520	606	1+
389.19902	480	
389.39024	368	1+
389.86318	264	
390.20148	224	
390.84390	612	
390.86314	706	
390.96599	298	1+
391.60563	174	1+
391.80645	312	
391.84332	700	
391.91358	362	1+
391.96423	274	1+
392.04305	188	
392.78100	248	
392.81400	240	
392.86553	2750	1+
393.08278	1736	1+
393.79982	326	
394.20371	226	1+
394.80186	418	1+
394.83533	466	
394.86163	1430	1+
394.90970	274	
395.04218	328	1+
396.04633	206	1+
396.78201	160	1+
396.89501	480	1+
397.14277	180	
397.18916	224	1+
397.84804	200	
397.86608	272	
398.57149	228	1+
398.86769	438	
399.20868	326	1+
399.86491	778	1+
399.97312	264	1+
400.20802	220	1+
400.36570	286	1+
400.97433	228	1+
401.07812	316	1+
401.23031	560	1+
402.22799	382	1+
402.86600	4460	1+
403.12628	296	1+
403.20610	186	1+
403.87096	3062	1+
404.38490	320	1+
404.53935	324	1+
405.04858	548	1+
405.38469	228	1+
405.87277	2150	1+
406.06485	474	1+
406.10088	334	1+
406.85484	288	
407.86671	23436	1+
407.92193	320	1+
408.01838	386	1+
408.16212	148	1+
408.24161	204	1+
408.79660	308	1+
409.03081	288	1+
411.80860	1390	1+
411.83896	206	
412.20474	252	1+
412.84829	714	
412.87010	2624	1+
413.07677	612	1+
413.23427	196	1+
413.27045	142	1+
415.05315	286	1+
415.91399	336	1+
416.21295	234	1+
416.91245	274	1+
417.14011	206	
417.86374	262	
418.87140	270	
419.13944	292	
419.86758	178	
420.10753	218	1+
421.37618	232	1+
421.88294	2180	1+
422.18195	222	1+
423.87772	310	
424.14254	504	1+
424.22782	244	1+
424.36687	220	1+
424.87477	272	
424.93422	256	
425.16212	164	1+
425.87341	3872	1+
425.93462	488	1+
426.14200	474	1+
426.42366	234	1+
426.93693	328	1+
427.74068	600	1+
427.78369	230	1+
427.82941	242	
428.08799	558	1+
428.47116	120	1+
428.88479	6724	1+
429.21441	268	1+
429.82155	530	1+
429.95487	276	1+
430.39650	236	1+
431.87016	536	
432.08055	192	1+
432.23888	200	1+
432.86994	332	
433.13357	428	1+
433.86341	196	
433.89223	176	
434.13929	348	1+
434.88898	240	
435.86104	302	1+
435.88771	220	
437.15163	268	
437.89635	336	1+
438.13402	204	1+
439.85777	352	1+
439.89355	1788	1+
440.23711	252	1+
441.23666	156	1+
441.89819	588	1+
442.15612	294	
443.15199	202	
443.41590	262	1+
444.08858	244	1+
444.14973	510	1+
444.20329	212	1+
444.38583	232	1+
444.87529	2950	1+
444.94394	502	1+
445.73673	178	1+
445.94103	336	1+
446.79051	194	
447.23099	300	1+
448.11484	284	1+
448.89406	294	
449.14045	122	1+
449.40038	170	1+
449.88871	816	1+
450.77669	440	1+
450.82467	192	
451.10325	164	1+
451.36623	190	1+
451.90701	478	1+
452.18605	224	1+
452.76741	230	1+
453.00654	246	1+
453.11721	202	1+
453.89843	314	1+
456.77159	394	1+
456.86790	300	1+
457.90195	1714	1+
459.09020	194	1+
460.16465	186	
461.16077	476	1+
461.79545	178	1+
462.88155	940	1+
463.80075	412	1+
464.12007	306	1+
464.79183	628	1+
465.09782	192	1+
465.17379	288	1+
467.88916	1170	1+
468.24423	148	1+
468.78130	546	1+
469.91241	280	
469.95406	274	1+
470.10487	168	1+
470.30209	212	1+
470.64623	134	1+
470.95839	214	1+
471.91567	228	1+
474.46856	116	1+
474.63166	154	1+
475.72118	364	1+
477.78971	198	1+
479.91044	214	1+
480.84162	224	1+
485.84615	342	1+
485.90066	482	1+
486.84942	232	1+
487.39744	218	1+
487.47425	184	1+
488.23973	214	1+
488.79723	262	
489.86811	272	1+
490.10571	164	1+
490.20233	208	1+
490.42293	180	1+
490.73718	180	1+
490.76314	188	
491.79231	712	1+
491.84887	346	1+
492.67490	208	1+
495.38109	182	1+
496.88600	226	1+
497.27256	220	1+
498.22689	178	1+
500.73351	226	1+
500.96560	210	1+
501.17662	106	1+
501.22855	162	1+
502.80393	184	1+
503.13019	150	1+
503.27906	568	1+
503.35431	1524	1+
503.51867	168	1+
503.93458	172	1+
504.06389	132	1+
504.27889	404	1+
504.66432	158	1+
504.70581	152	1+
505.06950	106	1+
505.33312	220	1+
505.80340	474	1+
506.15505	216	1+
506.45864	152	1+
507.08471	196	1+
507.18429	202	1+
507.37055	166	1+
507.84625	192	
508.20326	212	1+
508.41769	192	1+
508.91456	330	1+
509.12520	184	1+
509.27638	390	1+
509.68414	106	1+
509.81744	364	1+
509.86122	1178	1+
509.99559	158	1+
510.31662	252	1+
510.82298	290	1+
512.21735	308	1+
512.80088	232	1+
513.08025	98	1+
END IONS

###FS:    #m/z: 322.93024 #charge 1+
###MS: 18
###MSMS: 19
BEGIN IONS
TITLE=Cmpd 13, +MS2(322.9302), 28.0-35.0eV, 0.4min #19
RTINSECONDS=22.783
SCANS=18-19
PEPMASS=322.93024	4849428
CHARGE=1+
166.93783	102	
182.15438	118	
191.95272	246	
192.88879	180	
193.06979	88	
193.95097	116	
196.88759	188	
197.97558	98	
201.04438	180	
201.89129	106	
204.81167	110	
205.94827	426	1+
206.08585	86	
207.97178	94	
209.49136	102	
209.94406	92	
211.91973	98	
214.89121	186	
215.88563	504	1+
216.89116	326	1+
219.03146	114	
219.17105	90	
220.86647	214	
221.52986	106	
221.99400	96	
222.51921	98	
222.95444	1190	1+
224.90187	88	
224.97908	134	
226.94663	100	
227.92924	268	1+
228.79097	92	
228.89953	140	
230.86012	128	
231.92356	88	
233.03890	132	
233.89793	98	
233.91568	112	
233.93522	98	
234.14322	92	
234.92159	106	
235.97251	202	1+
237.21958	88	
237.50531	96	
238.03148	90	
238.06963	88	
238.79661	142	
239.07634	262	
239.90258	180	1+
240.04266	128	
240.88556	156	
240.94005	736	
240.96093	706	1+
241.46127	94	
241.94234	634	
242.01212	180	1+
242.94173	2516	1+
243.87974	306	1+
244.93919	704	1+
244.98162	142	
245.88136	156	
246.18668	140	
246.97699	206	
247.02474	90	
247.04578	96	
247.12091	106	
247.93918	124	
247.97536	178	
247.99741	154	
248.02723	212	
248.12196	90	
248.90011	108	
250.97575	172	1+
251.62231	96	
253.83364	184	
254.08459	88	
255.07321	108	
255.96773	116	
256.04222	88	
256.79972	90	
256.90994	102	
256.92362	108	
258.07444	88	
258.85235	170	
261.85325	126	
262.81867	106	
262.89552	132	
263.83162	116	
263.97716	188	
265.05996	126	
265.85485	314	1+
266.24358	100	
267.13340	98	
267.83655	94	
268.00461	122	
268.95919	132	
269.00360	108	
269.80865	120	
271.79270	156	1+
271.84886	110	
272.89055	88	
274.04573	156	
274.79909	126	
274.85536	268	1+
275.81005	116	
275.98862	92	
276.55794	92	
276.85155	106	
277.99465	194	1+
278.92792	94	
279.09133	1058	1+
281.11998	90	
281.19827	90	
281.86154	88	
282.27740	156	
282.79854	98	
283.02820	140	
283.07363	88	
283.39948	92	
283.78824	194	
283.86942	338	1+
284.05911	148	
284.07481	90	
284.29307	730	1+
284.87746	208	1+
284.92607	140	
285.81923	94	
286.21453	118	
286.80202	188	1+
286.91464	250	1+
286.97735	110	
287.04255	92	
288.05922	90	
289.01255	106	
289.92357	90	
291.80435	114	
291.88573	100	
291.93326	336	1+
293.87676	110	
294.27762	102	
294.86235	130	
295.87540	100	
296.82503	100	
296.86098	208	1+
299.10881	142	
303.87753	228	1+
304.26235	178	
305.08840	106	
305.89964	132	
306.27903	118	
306.88108	260	
307.09019	100	
307.16980	122	
307.79303	104	
307.88712	222	
307.94772	110	
308.29494	590	
308.87708	138	
308.88942	122	
308.99083	128	
309.11291	102	
310.28389	98	
310.30971	508	
310.88149	272	1+
310.93799	112	
311.86087	166	1+
312.02983	96	
313.03190	344	1+
313.88916	164	
315.06922	96	
315.09353	94	
316.83087	114	
319.75513	100	
319.88968	100	
320.85795	124	
323.20599	230	1+
323.23834	960	1+
324.89352	118	
325.30798	88	
325.89433	134	
326.77640	92	
326.84163	156	1+
END IONS

###FS:    #m/z: 363.95689 #charge 1+
###MS: 18
###MSMS: 20
BEGIN IONS
TITLE=Cmpd 14, +MS2(363.9569), 28.0-35.0eV, 0.4min #20
RTINSECONDS=23.556
SCANS=18,20
PEPMASS=363.95689	1425414
CHARGE=1+
178.94678	164	
189.86252	534	
191.85995	564	1+
196.01818	120	
196.88277	114	
200.94721	144	
202.85233	128	
205.95122	170	
207.12699	106	
207.40571	126	
207.87549	348	
207.94812	312	
208.89009	244	1+
208.93878	146	
209.87767	414	1+
209.94221	2010	1+
211.94717	160	
212.87996	1948	1+
214.89526	146	
216.41233	142	
216.91798	212	1+
221.16995	100	
222.95110	1266	1+
224.94894	2700	1+
226.89626	188	
226.94769	13984	1+
227.93296	368	
228.89586	678	
228.94274	15272	1+
230.03735	100	
230.88964	2628	1+
232.88326	350	
234.88640	100	
234.90145	134	
235.82268	136	
235.88021	114	
236.90376	102	
238.01463	144	
238.55276	112	
239.42791	164	
240.96374	1090	1+
241.11966	122	1+
241.93864	794	1+
242.88574	182	
242.94088	538	1+
242.95969	942	1+
244.03729	228	1+
244.95757	6236	1+
246.90436	370	1+
246.95296	7276	1+
246.97568	450	
247.02890	162	1+
247.56168	110	
247.80732	114	
248.90031	1446	1+
249.19165	104	1+
249.51267	104	
249.99273	126	
250.06375	408	1+
250.38056	104	
250.89550	202	
250.94533	174	
250.97293	210	1+
251.06757	320	1+
251.90953	122	
252.89327	198	
252.97781	266	1+
253.09326	224	1+
253.83411	106	
253.90494	130	
254.02124	116	
254.83959	120	
255.35372	106	
255.85732	136	
255.96912	268	1+
258.80402	134	
258.83961	120	
258.97007	438	1+
259.49280	100	
260.83406	262	1+
260.85123	148	
260.96855	1052	1+
263.42605	100	
265.08362	154	
265.97933	248	
266.24643	138	
266.84660	242	1+
266.87121	206	1+
267.97382	616	
268.56483	120	
268.95801	126	
269.00983	180	
269.11791	144	1+
269.92058	186	
269.96821	1286	1+
270.01866	170	
271.09615	106	
271.13470	106	
271.82744	104	
271.91610	230	
272.80321	124	
272.84695	102	
272.93067	178	
274.39559	108	
276.85181	160	
278.91606	270	1+
278.96783	190	1+
279.09825	146	
280.04998	170	1+
280.10504	122	
280.79116	384	
280.81150	164	
281.02830	100	
281.26411	136	
282.06299	200	1+
283.84942	214	1+
283.98207	262	1+
284.94671	290	1+
285.01507	106	
285.84676	414	1+
288.15736	170	
288.92473	112	
289.07541	158	
289.94657	218	1+
290.78454	142	
291.80074	154	
293.45054	110	
293.87698	124	
293.93779	194	
294.06946	102	
294.84139	116	
294.88509	238	1+
295.94574	152	
296.85841	140	
296.90610	270	1+
297.86041	240	1+
298.09207	106	
298.26607	100	
298.38216	130	
298.80384	168	1+
300.86318	136	
301.50481	108	
301.55145	102	
301.82864	100	
301.86156	500	1+
303.14526	170	1+
303.80669	560	1+
303.85699	824	1+
303.92639	134	
306.09099	122	
307.29399	216	
307.88564	304	1+
308.28834	174	
309.29904	140	
309.87158	476	1+
309.89651	114	
310.49774	108	
310.87501	410	1+
310.89639	254	1+
312.95848	218	1+
313.85304	108	
315.05005	124	1+
315.79721	102	
315.93308	100	
316.04850	166	1+
316.81570	138	
317.82143	292	1+
318.88024	342	1+
318.93691	176	
320.93267	146	
321.30910	224	1+
321.81709	164	
321.88342	106	
322.83137	120	
322.87093	168	
322.93115	548	1+
323.16121	146	
323.27576	106	
323.86622	142	
324.20824	122	
324.24131	152	
324.87949	276	
324.89652	306	1+
326.86900	352	
326.89111	170	
328.22282	130	
329.81564	180	1+
330.55723	164	
332.09221	254	
332.88734	152	1+
334.31914	314	1+
335.88665	102	
336.87978	112	
336.94545	628	1+
336.96057	138	
338.82850	482	1+
338.90640	138	
339.83254	412	1+
340.77847	266	1+
340.93888	462	
341.82280	138	
342.01884	104	
343.66566	116	
343.87883	280	1+
343.90748	112	
346.13727	208	1+
347.11015	100	
347.78520	222	1+
348.33341	106	
349.32164	218	1+
349.89571	104	
350.14882	108	
350.29684	144	
350.76266	126	
350.77909	124	
352.82849	100	
352.89194	130	
355.04987	300	1+
355.91764	122	
356.83866	100	
356.87925	140	
356.93536	122	
356.97222	158	1+
360.18068	174	1+
360.85272	128	
362.86472	180	1+
365.05349	186	1+
365.18779	130	
365.28366	120	
365.38486	138	
366.34993	214	1+
368.41700	170	
END IONS

###FS:    #m/z: 336.94621 #charge 1+
###MS: 18
###MSMS: 21
BEGIN IONS
TITLE=Cmpd 15, +MS2(336.9462), 28.0-35.0eV, 0.4min #21
RTINSECONDS=24.3295
SCANS=18,21
PEPMASS=336.94621	308668
CHARGE=1+
47.69212	94	
196.88588	164	
201.47757	100	
202.89982	244	1+
205.98908	94	
209.02240	96	
210.88842	264	1+
211.89584	242	1+
211.91391	102	
211.94450	14040	
212.87715	794	1+
212.94938	504	
213.93990	5048	1+
214.37857	118	
214.91093	92	
215.88872	406	
215.93797	882	1+
216.88718	238	
217.88074	212	
219.02949	152	
221.48396	104	
222.42257	92	
222.95863	134	
223.96225	268	
225.00284	100	
226.05172	98	
226.62278	100	
226.89638	112	
227.95584	140	
228.89832	234	
229.90167	408	1+
229.95502	10468	1+
230.20133	92	
230.89001	1182	1+
231.95064	4964	1+
233.04256	132	
233.82893	174	
233.89654	262	1+
233.94899	828	1+
235.89052	316	1+
235.94543	154	
238.04500	158	
238.22160	104	
239.90085	98	
240.11485	122	
242.05222	148	
242.86017	92	
242.90060	208	1+
243.03541	198	1+
243.70845	106	
244.97539	136	
245.88336	92	
246.97539	146	
247.40288	94	
247.96510	3108	
248.03425	104	
248.90045	390	1+
248.96619	106	
249.04469	174	
249.96176	1716	1+
250.13392	270	1+
250.83229	142	
250.90503	118	
250.93167	216	1+
250.98547	114	
251.83262	192	
251.93621	144	1+
251.96053	178	
252.82998	122	
252.91099	142	
252.97083	6986	
253.03180	122	
253.91481	232	
253.97245	212	
253.99427	98	
254.09465	136	1+
254.93914	92	
254.96592	3478	1+
255.01024	92	
255.07293	482	1+
256.65859	120	
256.91275	146	
256.96505	594	
257.48467	124	
258.80884	128	
258.90973	118	
258.96680	140	
259.90186	114	
261.83701	92	
261.96919	108	
263.05771	306	1+
263.98020	182	1+
264.15610	98	
264.56923	94	
265.08187	122	
265.37912	104	
265.42263	102	
265.80955	102	
266.86453	112	
266.95403	152	
267.02299	192	1+
267.09058	200	1+
267.24737	132	
267.97174	96	
268.83930	542	1+
269.84026	364	1+
270.98246	956	1+
272.92665	146	
272.97590	356	1+
274.85465	140	
274.92921	124	
274.95394	140	
275.07186	126	
275.38096	102	
276.12444	234	1+
276.85713	212	
277.83401	462	1+
277.85638	130	
278.90501	102	
278.92110	102	
279.82054	214	1+
279.86074	148	
281.02583	186	1+
281.04927	190	1+
281.08444	96	
281.86009	140	
285.85134	126	
286.85091	554	1+
286.87471	134	
287.80943	152	
287.90739	92	
288.06518	170	
288.85766	266	1+
289.06593	164	
291.43122	420	1+
291.76276	144	
291.79965	142	
291.94034	104	
292.43749	232	1+
292.81159	112	
292.85990	134	
292.96029	108	
293.06831	218	
293.10712	94	
293.51199	96	
293.99510	290	1+
295.08116	132	
295.28590	94	
295.85264	226	1+
296.10819	112	
296.97288	342	1+
297.02441	136	
297.10839	156	
297.91852	92	
298.00834	106	
298.08196	132	
298.85933	106	
299.87037	144	
300.51853	96	
300.83438	110	
301.09245	142	
301.98215	156	1+
302.94637	250	1+
303.03737	248	1+
303.87489	236	
304.08990	118	
304.81109	112	
304.85838	122	
305.87783	124	
306.07099	284	1+
306.88421	258	1+
307.31627	98	
307.75938	112	
307.79868	242	1+
308.87025	148	
309.86435	122	
310.88033	316	
311.88187	170	
311.93447	94	
311.96507	96	
312.86983	278	1+
315.36163	94	
315.97233	128	
317.09900	100	
317.87206	134	
318.03437	176	1+
319.07987	122	
319.86853	150	
320.88715	100	
324.07212	146	1+
325.90478	148	
326.88993	140	
326.95833	104	
327.30507	156	
328.89356	300	
329.28411	116	
331.41336	100	
332.07032	128	
333.37669	96	
334.00641	152	1+
334.89757	100	
335.01073	190	1+
335.08517	274	1+
339.03086	112	
340.92528	94	
END IONS

###FS:    #m/z: 322.93039 #charge 1+
###MS: 22
###MSMS: 23
BEGIN IONS
TITLE=Cmpd 16, +MS2(322.9304), 28.0-35.0eV, 0.5min #23
RTINSECONDS=28.0115
SCANS=22-23
PEPMASS=322.93039	4888786
CHARGE=1+
185.96070	84	
191.09803	98	
192.04286	92	
196.88309	346	1+
198.01180	84	
198.06393	96	
199.91567	92	
200.05128	86	
200.94978	94	
203.95652	138	
205.94951	564	1+
209.94515	84	
210.89917	236	
212.87943	126	
212.89508	130	
214.14312	90	
214.89208	220	
214.90421	138	
215.89061	336	
216.86293	324	1+
218.88768	94	
220.86128	124	
221.88817	82	
222.42450	84	
222.95426	662	
223.95871	424	1+
224.95078	104	
226.49903	84	
226.52307	80	
227.09651	84	
227.78361	96	
227.95886	142	
228.79785	152	
228.85101	146	
228.90798	260	1+
230.85939	134	
231.82282	104	
232.03817	128	
232.48706	94	
233.06979	134	
233.44264	112	
233.90603	90	
235.39591	88	
235.82422	122	
237.97654	92	
238.02898	136	
238.21896	96	
238.88079	100	
239.07924	178	
239.78702	130	
239.90787	118	
240.94151	878	
240.96080	576	
241.00311	114	
241.94063	3162	1+
242.89012	142	
242.94234	1926	1+
243.88524	202	
243.99999	212	1+
244.83887	92	
244.94015	760	1+
245.40104	88	
245.88836	114	
246.97590	560	1+
248.84863	200	1+
249.04312	82	
249.49924	88	
250.95003	88	
250.96756	84	
251.07261	90	
251.92388	358	1+
251.99394	202	1+
252.38566	82	
253.21357	84	
253.83737	156	
254.90378	100	
255.94945	122	
256.92137	218	1+
258.86999	88	
258.97324	138	
260.47684	86	
261.08178	82	
261.97345	92	
262.84327	84	
263.02768	92	
263.98103	274	1+
264.05222	136	
264.41735	82	
267.00017	188	1+
267.14408	80	
267.84219	100	
268.91394	84	
269.80614	114	
269.86597	142	
271.80320	256	1+
271.84585	306	1+
273.79324	128	
274.04895	156	1+
274.79208	134	
275.25647	100	
275.96523	90	
276.81032	144	
278.90287	100	
278.91759	96	
279.09335	576	1+
279.11319	134	
279.39293	100	
279.79455	168	
279.89893	84	
279.92106	88	
280.13848	144	
280.82467	106	
280.90480	112	
281.29152	110	
281.87718	138	
283.78938	134	
284.29282	296	
284.84920	88	
284.86941	86	
284.91238	198	
284.95445	86	
285.85997	188	1+
285.98629	116	
286.84731	92	
286.91921	102	
288.00793	120	
288.06382	94	
288.80950	88	
290.82325	82	
290.85944	294	1+
291.80622	124	
292.05561	278	1+
293.29069	80	
293.87403	140	
294.85525	152	
296.07848	108	
296.80716	136	
296.87053	88	
296.92223	184	1+
300.08797	162	1+
300.81438	88	
300.88454	116	
301.98664	100	
304.79905	198	1+
304.93169	90	
304.95160	84	
305.03322	84	
305.13420	140	
305.29341	142	
305.75590	90	
305.87705	142	
306.88216	192	
307.08320	146	
307.79977	196	
307.81762	106	
307.88451	480	1+
309.07354	186	1+
309.14840	140	
309.29289	122	
310.30836	398	
310.87730	330	
311.12428	108	
312.02504	128	
313.03001	208	
313.88308	82	
314.03275	158	
314.82173	228	1+
315.07377	92	
316.79338	88	
322.07709	164	1+
322.84538	90	
322.93802	142	1+
323.23466	134	
323.27808	156	1+
323.79069	88	
324.20809	222	
324.89257	326	
325.88917	346	1+
325.90825	144	
326.07313	126	
327.26849	80	
327.61755	80	
328.24485	114	
END IONS

###FS:    #m/z: 340.94099 #charge 1+
###MS: 22
###MSMS: 24
BEGIN IONS
TITLE=Cmpd 17, +MS2(340.9410), 28.0-35.0eV, 0.5min #24
RTINSECONDS=28.784
SCANS=22,24
PEPMASS=340.94099	2451002
CHARGE=1+
188.95672	116	
197.09544	92	
197.88428	98	
203.03025	94	
205.95150	120	
207.87439	164	
209.94554	128	
209.96244	96	
210.93881	182	1+
212.40900	96	
212.87635	160	
212.94648	116	
213.93934	4362	1+
214.99740	98	
215.88668	638	1+
215.93775	576	1+
216.41186	142	
217.41874	108	
217.85614	166	
217.93756	370	1+
218.88565	94	
219.90058	136	
220.89842	160	1+
223.95661	92	
223.97731	92	
225.94864	108	
226.94466	264	1+
228.41801	102	
229.95709	98	
230.84434	104	
230.88984	204	
230.95307	116	
231.05141	148	
231.95043	5590	1+
233.89669	452	
233.94759	764	
234.17898	128	
235.89447	346	1+
235.94811	236	
238.00657	100	
239.89864	376	1+
239.93386	136	1+
239.95188	98	
240.23278	102	
240.95989	106	
242.07976	130	
242.88803	100	
242.94435	156	
243.94227	98	
244.03444	194	1+
245.95990	134	
246.09333	92	
246.97483	472	1+
247.93728	108	
248.98784	118	
249.13088	128	
249.90100	106	
249.95881	1758	1+
250.05792	114	
252.07781	174	1+
253.59262	114	
254.00365	92	
254.84951	234	1+
254.96699	1894	1+
255.07623	316	1+
255.09573	148	
255.20819	102	
255.92125	122	
256.96365	554	1+
257.02228	92	
257.83889	394	1+
258.96237	136	
260.79484	206	1+
261.92151	152	
263.42000	90	
265.85908	96	
267.13554	200	
267.94168	126	
267.95711	94	
268.83694	106	
269.80272	102	
270.11859	124	
272.79033	198	1+
272.93827	114	
272.97757	472	1+
274.97238	104	
275.82121	116	
276.85047	124	
277.06987	194	
277.95884	428	1+
278.24771	232	1+
278.61801	102	
278.92496	222	1+
278.96082	312	1+
279.04449	124	
279.87183	120	
279.90060	170	
280.78879	134	
280.96897	108	
282.83035	126	
283.04212	100	
283.84638	140	
283.88866	130	
285.42636	154	
285.90646	178	1+
285.93943	98	
287.79562	112	
287.99585	152	
288.06226	126	
288.99117	98	
289.79184	122	
289.91520	92	
289.99636	92	
290.03608	124	
290.37303	98	
290.79114	114	
290.86255	90	
290.94232	94	
291.85933	94	
292.43755	102	
292.86606	408	1+
293.86958	282	1+
293.94940	100	
294.27586	152	
294.89322	92	
295.97370	102	
295.99198	216	
296.80885	110	
296.86283	122	
297.43957	112	
297.97825	254	1+
298.86638	106	
299.05877	124	
299.08323	98	
300.81301	118	
300.89034	214	1+
302.17469	136	
302.94462	458	1+
303.17867	122	
303.44362	92	
303.82514	96	
304.44203	136	
304.84942	100	
304.88290	164	
305.56953	98	
305.71097	98	
306.79347	172	
306.88557	316	1+
307.79749	202	
308.29266	234	
308.87344	110	
309.89971	120	
310.87735	750	1+
310.95703	98	
311.02957	94	
311.86260	130	
311.88088	536	1+
313.16141	100	
313.81911	236	1+
313.88092	460	1+
314.00876	104	
314.03263	98	
315.35935	90	
317.90524	154	
318.93691	92	
319.82149	182	1+
319.89260	168	
320.78327	170	1+
321.65736	92	
321.89267	98	
322.13320	126	
323.03520	104	
323.18543	98	
323.54280	102	
323.88768	464	1+
324.29227	94	
324.34020	98	
325.19508	98	
325.23943	100	
326.17642	94	
327.82074	206	1+
328.88480	314	1+
329.06880	146	
329.80778	110	
330.49540	96	
330.88902	240	1+
332.00817	92	
332.09577	148	
332.80696	90	
332.82988	158	
335.31704	264	1+
335.99815	92	
338.21228	96	
339.11607	96	
342.32142	134	
342.90447	234	1+
END IONS

###FS:    #m/z: 363.95691 #charge 1+
###MS: 22
###MSMS: 25
BEGIN IONS
TITLE=Cmpd 18, +MS2(363.9569), 28.0-35.0eV, 0.5min #25
RTINSECONDS=29.556
SCANS=22,25
PEPMASS=363.95691	1407490
CHARGE=1+
178.94768	160	
187.87249	114	
189.86347	506	
191.85783	610	
196.88486	288	
202.14398	102	
207.91239	156	
207.94822	160	
208.94104	142	
209.87333	182	
209.94354	2224	1+
210.88470	546	1+
212.87883	2520	1+
213.91999	104	
214.89223	112	
215.88425	140	
216.41494	156	
217.87978	196	1+
218.91403	446	
222.95248	1972	1+
223.97582	144	
224.94934	2608	1+
225.88464	164	
226.94747	15172	1+
227.79078	112	
227.89169	1014	1+
228.11363	222	1+
228.89390	860	1+
228.94321	14552	1+
229.16292	148	1+
229.42662	100	
230.88953	4450	1+
230.91228	262	1+
232.88700	540	1+
234.14460	190	1+
234.87979	280	
234.92454	164	
235.47889	102	
235.84672	296	1+
237.48497	118	
240.79726	150	
240.90395	254	1+
240.96338	1398	1+
241.93808	1042	1+
242.07864	222	1+
242.96077	1328	1+
243.85150	126	1+
244.58077	148	1+
244.95736	7714	1+
245.58346	120	1+
245.94010	266	
246.03430	144	
246.43829	106	
246.47880	118	
246.80636	152	
246.90458	190	
246.95305	7758	1+
247.02078	136	
247.35239	108	1+
248.03510	124	
248.41747	120	
248.85310	180	1+
248.89912	954	1+
249.05965	184	
250.94502	184	
250.96931	296	1+
251.91018	192	
251.94406	142	
252.05452	178	1+
252.07573	114	
252.55172	106	
252.88661	196	
253.00505	288	1+
253.08475	276	
253.90694	136	
253.95703	148	1+
254.83654	254	1+
256.96215	166	1+
257.84412	318	1+
258.97335	416	1+
260.06084	142	
260.96892	1002	1+
263.83912	138	
263.97855	130	
264.79779	126	
264.83142	142	
264.91076	192	
264.96399	160	
265.83496	238	1+
266.05160	112	
267.80623	104	
267.97354	1206	
268.46435	106	
268.78550	124	
269.96943	1600	1+
271.84687	106	
271.91560	280	
274.81819	100	
274.85204	188	
275.03047	102	
276.84117	142	
276.85624	132	
277.08719	120	
277.85266	154	
277.91787	222	1+
278.24985	318	1+
278.68990	100	
278.81667	144	
278.84393	144	
279.07481	134	
279.09710	102	
280.06953	118	
280.79077	688	1+
281.85250	158	
281.87713	182	1+
281.98852	114	
282.86637	134	
283.04418	206	
283.07016	134	
283.43704	102	
283.98345	178	
284.82002	132	
284.98027	116	
285.78895	200	1+
285.84746	802	1+
285.93873	122	
286.91553	146	
287.52379	142	
287.86202	170	
288.04554	130	
288.79130	144	
288.86636	130	
289.88277	340	1+
290.78936	278	1+
290.85813	274	1+
292.43802	124	
292.87844	142	
293.11626	132	
294.85548	342	1+
294.97479	148	
295.86095	204	1+
295.88682	148	
296.10435	230	1+
298.80216	340	
298.96922	128	1+
299.80247	298	1+
299.87985	144	
300.83284	110	
300.87534	124	
301.86139	384	1+
301.95128	188	1+
301.99795	138	
302.17884	166	
302.22583	136	
302.24490	144	
303.04388	136	
303.80627	282	
303.85564	848	
303.94889	144	
304.44638	270	
304.80434	222	
304.92191	114	
305.89983	196	1+
306.88089	126	
307.02592	234	1+
307.13425	118	
307.29001	684	1+
307.31244	102	
307.88617	590	1+
307.91569	152	
308.96251	178	
309.09766	130	
310.30785	270	1+
310.87663	194	
311.88459	204	
312.86597	118	
316.34962	118	
316.81048	166	
316.84377	248	1+
316.88681	112	
317.81490	120	
318.88360	126	
318.94258	360	1+
319.88992	220	1+
320.81710	132	
321.81669	566	1+
321.86938	238	1+
322.05123	192	1+
322.93342	284	1+
324.02548	104	
324.76271	102	
324.89126	418	1+
326.86859	146	
326.89050	136	
328.88758	100	
329.86343	144	1+
329.88855	100	
330.81249	196	1+
330.89683	220	1+
331.75651	136	
332.09291	110	
334.91305	106	
335.88579	140	
336.94498	402	1+
337.83953	126	
339.82763	594	1+
340.94120	374	
342.29362	102	
343.32598	136	
344.91039	100	
345.87780	114	
346.32920	250	1+
348.00051	154	1+
349.27135	102	
349.32171	226	1+
350.34198	190	1+
352.88836	104	
353.76670	234	1+
356.77031	128	
358.83758	124	
358.86778	154	1+
359.79332	202	1+
361.16657	124	
362.90384	142	
363.02876	142	
363.37254	274	1+
365.38571	228	1+
366.20557	106	
366.32887	174	
366.91916	120	
367.32883	194	
367.88993	142	
368.84231	150	
369.45315	106	
END IONS

###FS:    #m/z: 340.94094 #charge 1+
###MS: 26
###MSMS: 27
BEGIN IONS
TITLE=Cmpd 19, +MS2(340.9409), 28.0-35.0eV, 0.6min #27
RTINSECONDS=33.23
SCANS=26-27
PEPMASS=340.94094	2462002
CHARGE=1+
190.93714	140	
192.89014	136	
192.92637	404	
193.94839	102	
196.88530	288	1+
198.91303	96	
203.88041	112	
204.03715	102	
205.94899	136	
207.89639	126	
208.88467	140	
208.95894	182	
210.93761	232	1+
212.89760	136	
213.88226	100	
213.93923	3142	1+
214.89454	184	
215.88715	326	
215.93816	836	1+
216.88275	610	1+
217.85917	96	
217.88385	396	1+
217.89620	186	
217.93569	210	
218.91134	100	
221.89303	110	
222.95525	862	1+
222.97240	276	1+
223.96086	708	1+
224.83189	236	1+
226.89208	128	
226.94609	214	
227.94944	636	1+
230.88711	250	
230.90416	306	1+
231.88979	218	
231.95065	3184	1+
233.89746	612	1+
233.94869	620	1+
234.51012	134	
234.88400	130	
235.89281	140	
235.94840	142	
236.87834	148	
237.12968	130	
237.86423	106	
238.03128	174	1+
238.21591	92	
238.79767	154	
238.89236	92	
238.93230	244	1+
239.03936	218	1+
239.81447	148	
239.90168	144	
240.23102	330	
240.83812	100	
241.23167	150	
241.84499	106	
243.42702	98	
244.53166	94	
244.91102	148	
244.95392	152	
245.89870	94	
246.97662	512	1+
247.49572	94	
248.03541	204	1+
248.15949	94	
249.90091	96	
249.96194	900	1+
250.03578	230	1+
251.03581	154	1+
252.60017	92	
253.84205	106	
253.97679	134	
254.83115	290	1+
254.96609	1316	1+
255.07567	334	1+
255.43487	102	
255.79764	108	
255.94086	130	
256.91206	466	1+
256.96591	234	
257.89959	162	
258.06877	92	
258.84435	326	1+
258.86064	106	
259.91794	202	1+
260.83187	338	1+
260.98826	204	1+
262.83874	338	1+
262.96519	160	
266.25089	122	
266.29954	108	
266.86913	152	
266.89864	170	1+
266.99951	122	
267.13470	334	1+
267.96135	156	
268.04609	98	
268.84576	160	
268.92323	100	
269.95509	94	
271.04323	216	1+
271.80020	114	
271.84787	142	
271.94765	138	
272.63929	220	1+
272.81535	190	1+
272.93495	270	
272.98029	138	
273.78862	478	1+
273.91793	102	
274.84964	180	
275.01002	102	
275.08170	104	
275.85122	252	1+
276.26135	100	
277.96764	138	
278.05648	182	1+
278.84042	124	
279.00438	114	
279.20850	94	
279.82256	100	
279.84203	140	
279.96474	140	
280.26227	134	
280.92859	98	
280.94691	98	
280.99896	174	1+
281.04761	92	
281.87136	104	
282.27909	94	
282.92124	92	
284.01596	102	
284.95979	110	
286.16187	94	
290.86015	102	
290.94095	102	
293.15853	106	
293.85410	300	
293.87432	126	
294.27588	162	
294.85809	270	
295.22351	138	
295.86311	382	1+
296.54874	102	
296.97234	96	
297.97921	174	
298.06591	108	
298.79647	194	1+
298.85271	140	
300.05104	182	1+
301.10385	94	
301.94486	312	1+
302.13854	176	1+
302.17281	232	
302.87463	248	1+
304.63883	104	
304.77667	138	
304.85519	94	
304.92124	136	
305.87386	124	
306.30047	150	
306.88746	424	1+
307.24513	170	1+
307.28247	106	
308.29454	108	
308.88313	112	
309.32130	146	
310.41587	98	
310.87941	846	1+
311.14302	100	
311.85431	108	
313.87904	306	1+
317.87842	388	1+
319.41520	98	
319.84885	102	
323.00406	142	
323.24291	228	1+
323.88777	420	1+
324.28771	136	
324.33140	112	
324.61055	96	
325.22940	102	
325.91412	102	
326.17659	102	
326.92388	116	
327.81912	104	
328.18706	234	
328.88737	142	
329.81860	386	1+
329.87671	92	
330.28060	108	
333.90594	100	
333.95798	108	
334.80164	94	
337.20837	144	
338.05861	128	
338.86659	118	
339.14540	150	
340.90794	154	
341.73290	104	
342.88175	130	
342.90314	348	1+
343.31992	92	
343.83758	222	1+
344.16587	98	
END IONS

###FS:    #m/z: 507.84615 #charge 1+
###MS: 26
###MSMS: 28
BEGIN IONS
TITLE=Cmpd 20, +MS2(507.8462), 28.2-35.2eV, 0.6min #28
RTINSECONDS=34.0105
SCANS=26,28
PEPMASS=507.84615	576602
CHARGE=1+
196.01711	188	
209.94343	178	
210.03179	180	
217.90161	236	
228.85581	204	1+
232.89735	178	
233.06476	230	1+
237.90842	178	
238.02882	220	1+
238.06420	334	
240.79539	160	
241.85202	222	
241.92324	182	1+
242.88563	202	1+
247.08952	190	1+
248.98590	224	1+
250.97157	784	1+
251.91711	220	
252.07760	158	
252.38305	214	1+
256.91662	424	1+
257.86010	280	1+
259.05333	220	1+
259.87530	158	
260.85193	166	
260.87721	508	1+
261.38704	202	
261.92418	178	
263.95200	292	1+
266.09641	294	1+
266.16969	228	
266.58353	120	1+
267.01582	400	1+
267.83284	178	1+
268.88489	168	
270.09728	188	1+
270.86032	560	
270.88560	174	
271.87828	594	1+
272.85176	1590	1+
274.37848	344	1+
277.92407	192	1+
278.86392	220	
279.03139	286	1+
280.03445	200	1+
280.86567	164	
280.88540	206	
281.38762	180	
281.85236	156	1+
282.11009	166	1+
282.79499	342	1+
283.89082	196	
284.02787	202	1+
284.88071	208	
285.08983	308	1+
285.96994	240	
286.87064	268	1+
286.99814	296	1+
287.92125	204	1+
288.86878	436	
288.88882	190	
289.88035	1498	
290.39010	198	1+
290.86358	4116	1+
291.02641	178	1+
291.13525	214	
291.93847	192	1+
291.95462	208	1+
292.11128	268	1+
292.89031	230	
292.95648	166	1+
293.39419	342	1+
293.87288	9922	1+
295.06673	222	1+
295.95867	198	
296.10818	382	1+
296.14790	276	1+
296.85526	552	1+
296.98448	380	1+
297.11326	290	1+
297.15212	228	1+
297.99219	230	1+
298.36083	170	
298.87825	1230	1+
298.94422	196	1+
299.81538	350	1+
300.04356	182	1+
300.85938	1248	1+
302.67686	264	1+
302.80123	230	1+
302.90831	220	1+
302.94700	160	
303.06946	260	1+
304.88480	208	
306.12232	242	
306.87881	220	
306.97055	262	1+
307.02080	162	
307.13271	196	
307.28597	236	
307.88999	1268	
308.14146	1280	1+
308.17294	212	1+
308.87366	2478	1+
309.30025	170	1+
309.80459	160	
309.88676	1868	1+
310.15550	712	1+
310.37717	240	1+
310.78076	126	1+
310.83684	426	1+
311.40839	264	1+
311.82616	180	
311.88328	18266	1+
311.96602	176	1+
312.22331	292	1+
313.49554	136	1+
314.62447	192	1+
314.86602	826	
315.82971	334	1+
315.87089	420	
316.79908	146	1+
316.86477	706	
316.88790	550	
317.88697	418	
318.86091	574	1+
318.88617	246	
319.40557	188	
319.89194	188	
320.88405	690	1+
320.92100	152	1+
320.99559	260	1+
321.40528	170	1+
322.86731	188	
323.55867	236	1+
324.86147	532	
324.89235	278	
324.98392	266	1+
325.90277	730	
326.16176	200	1+
326.87554	182	
326.89682	370	
327.88244	1242	1+
327.92163	224	1+
328.37235	348	
329.15042	288	1+
329.89265	1838	1+
330.15650	230	1+
330.88262	350	
330.98534	176	1+
331.16953	268	1+
331.80977	178	1+
332.87475	1032	1+
332.90146	764	1+
332.93199	192	
333.84522	220	1+
334.78977	308	1+
334.87870	174	
334.89973	546	
335.83866	354	1+
335.88594	372	
335.94169	292	1+
336.86753	196	
336.87822	1500	1+
337.02348	644	1+
337.05547	280	1+
337.87978	1260	1+
337.98960	216	
338.14873	170	1+
339.11621	344	1+
339.82365	272	1+
340.01704	384	1+
341.02140	296	1+
341.92442	200	
342.20282	322	1+
342.30482	232	1+
343.30380	190	1+
343.83364	396	1+
343.87420	346	1+
344.78384	378	1+
346.88997	182	
346.99956	198	1+
347.84581	192	1+
347.87229	200	
347.89642	228	
348.91661	200	
348.98304	146	1+
349.86705	158	
349.90388	338	
350.83783	238	
350.88741	688	1+
351.07678	256	1+
351.13778	370	1+
351.38669	424	1+
351.77011	398	1+
351.83566	178	
351.86429	346	1+
351.91167	270	
351.98881	126	1+
352.04993	196	1+
352.31111	180	
352.91094	1142	1+
353.76359	154	1+
353.84771	1038	1+
354.91600	404	1+
355.36182	192	
355.89082	178	
355.97941	172	
356.06490	182	1+
356.09842	122	1+
356.13602	154	1+
356.36454	244	1+
357.00275	242	1+
357.71735	276	1+
358.80166	216	1+
359.49858	174	
360.85970	388	1+
362.14813	162	
363.08495	208	1+
363.86944	196	
363.96696	174	
364.84636	284	
364.87413	382	1+
364.89844	296	1+
366.18525	332	1+
366.78200	416	1+
366.83918	3486	1+
367.03331	160	1+
367.70785	174	
367.78173	298	1+
368.83586	954	1+
368.89752	400	
369.85732	178	
369.88635	186	
370.35371	238	1+
370.87564	428	1+
371.08980	128	1+
371.78428	322	1+
372.85129	442	1+
373.71521	360	1+
373.79301	488	1+
374.79861	348	1+
374.84974	466	1+
375.37943	326	1+
376.77519	372	1+
377.73135	166	1+
377.80914	382	1+
377.88751	186	
378.89309	282	1+
379.05026	404	1+
379.85227	174	
380.13042	194	1+
380.71154	176	1+
380.78955	334	1+
380.85816	306	
381.79584	300	1+
381.85840	794	1+
382.01880	434	1+
382.85829	580	1+
384.72665	180	
384.84944	8296	1+
384.90052	166	
385.22835	128	1+
385.33665	246	1+
385.72785	218	1+
385.96739	190	1+
386.18809	228	1+
386.34727	190	1+
386.87162	222	
387.03413	162	
388.19348	372	1+
388.79332	224	
388.85712	172	
389.02137	292	1+
389.72347	174	
389.79481	206	
389.86774	180	
390.05936	196	
390.84679	620	
390.91265	208	
391.06031	180	
391.84245	584	
391.91929	272	
392.03321	140	1+
392.72213	234	1+
392.82895	432	1+
392.86437	962	1+
392.91025	198	
393.08353	916	1+
393.21694	162	1+
393.75563	214	1+
393.80247	336	
393.88091	162	
393.90097	202	
394.78306	312	1+
394.80136	182	
394.83903	704	
395.86617	730	1+
396.18861	194	1+
397.72205	234	1+
397.85822	174	
397.92388	164	
398.86635	506	
399.12050	174	1+
399.19905	156	
400.84647	350	1+
401.23664	208	1+
401.87687	186	
401.95361	166	1+
402.79080	294	1+
402.86537	2980	1+
402.92774	306	1+
403.86975	1880	1+
403.93137	258	1+
404.03746	200	1+
405.87036	1276	1+
406.07453	342	1+
406.36029	206	1+
407.13785	156	
407.73483	292	1+
407.86542	11922	1+
408.04768	246	
410.07676	132	1+
410.84982	542	
410.87259	2224	1+
410.98152	290	1+
411.12275	160	
411.81199	890	
411.85696	302	
412.17119	284	1+
412.37438	190	
412.84734	820	
413.07411	480	1+
413.87786	620	
414.78272	148	1+
414.87689	448	
415.87400	798	1+
416.70510	244	1+
417.02904	176	
417.81657	546	1+
417.91504	178	1+
418.09934	302	1+
418.85603	602	1+
421.04046	260	1+
421.87909	1304	1+
423.35693	226	1+
423.86241	286	
423.88806	278	
424.08143	240	1+
424.73516	284	1+
424.87753	260	
424.98836	184	1+
425.79059	92	1+
425.81574	284	1+
425.88052	576	
425.99031	150	1+
426.86291	1974	1+
427.10117	316	1+
427.38478	192	1+
427.73744	916	1+
428.85268	294	
428.88506	1818	1+
429.82653	222	
430.73932	460	1+
430.86317	1684	1+
430.88250	616	
431.86811	1268	1+
432.31741	152	1+
433.85184	164	
433.88281	704	1+
434.88934	496	1+
435.00838	134	1+
435.86373	554	1+
436.55371	224	1+
439.89359	1732	1+
442.15178	408	1+
444.10335	244	1+
444.87189	1588	
445.87676	1796	1+
446.21760	198	1+
446.73853	160	
446.80528	176	
447.35224	224	1+
447.76569	356	1+
448.15327	254	1+
448.70109	130	1+
449.83275	264	1+
449.88187	1106	1+
450.74931	232	
451.77402	176	
451.86931	236	1+
456.23189	198	1+
456.77824	162	1+
457.90386	1144	1+
459.89943	176	
460.16338	214	
461.70365	162	
462.16155	176	
462.20902	220	1+
462.88484	1222	1+
463.16682	222	
463.78378	284	1+
464.78462	202	1+
466.82106	196	1+
467.88978	1256	1+
468.78469	248	
469.17325	138	1+
469.23202	160	1+
469.91053	180	
474.34416	228	1+
474.41374	180	1+
474.78063	256	1+
476.72712	186	1+
485.22024	146	1+
485.89494	852	1+
486.78721	278	1+
486.84575	384	1+
488.79901	308	1+
491.38857	188	1+
491.84291	232	1+
493.79774	266	
499.74023	262	1+
500.74673	170	1+
501.41717	90	1+
502.20914	206	1+
503.36092	204	1+
503.47912	448	1+
503.79171	476	1+
504.71835	206	1+
504.79585	400	1+
505.29243	194	1+
505.43748	340	1+
505.69604	194	1+
506.22612	174	1+
506.92907	156	1+
507.13900	186	1+
507.84306	142	1+
508.12792	238	1+
508.47687	226	1+
508.91914	424	1+
509.86106	794	
512.74984	294	1+
512.80230	160	1+
END IONS

###FS:    #m/z: 336.94638 #charge 1+
###MS: 26
###MSMS: 29
BEGIN IONS
TITLE=Cmpd 21, +MS2(336.9464), 28.0-35.0eV, 0.6min #29
RTINSECONDS=34.7825
SCANS=26,29
PEPMASS=336.94638	317640
CHARGE=1+
150.12392	86	
189.86348	128	
198.86117	90	
198.95141	92	
204.90142	98	
205.95003	262	1+
208.88476	250	1+
209.94310	296	
210.88454	204	
211.88333	92	
211.94445	9774	1+
212.87924	960	1+
213.93989	3226	1+
214.87909	138	
214.89471	332	
215.50546	86	
215.88667	668	1+
215.94202	262	
217.88489	238	
217.93841	116	
219.89891	152	
223.21724	138	
223.95892	134	
224.95663	204	1+
225.89189	450	1+
226.89678	386	1+
227.95356	176	
228.90064	182	
229.90734	154	
229.95556	8152	
229.98825	102	
230.88783	2010	1+
230.95985	190	
231.53303	90	
231.95070	2644	1+
233.89622	382	
233.94610	448	
234.38353	90	
235.94910	258	
236.84564	162	
237.31030	100	
238.05448	86	
238.99284	108	
239.94854	166	
239.97853	142	
240.39047	88	
240.42843	96	
240.88443	260	1+
240.96597	340	1+
241.19545	138	
242.55206	102	
242.83317	174	1+
246.97558	270	
247.50946	102	
247.96457	1966	1+
248.90030	562	1+
249.03801	108	
249.55551	88	
249.82953	694	1+
249.96152	1368	1+
250.83192	528	1+
250.89329	152	
250.98798	122	
251.07317	126	
251.77885	96	
251.92696	250	1+
251.95591	264	
252.89801	318	1+
252.97143	4980	1+
253.24511	92	
253.46768	120	
253.83787	100	
254.83417	146	
254.94148	152	
254.96616	2798	1+
255.07481	260	1+
256.26270	108	
256.91039	92	
256.96416	454	1+
257.52531	92	
257.80257	258	1+
258.13952	92	
258.84658	138	
258.91219	212	1+
258.96302	106	
259.09922	98	
259.91651	196	1+
260.66493	98	
260.83043	234	1+
261.53233	94	
262.02610	138	
263.05484	150	
265.01688	108	
265.85813	326	1+
265.98126	294	1+
266.79122	182	1+
266.80320	90	
267.05817	90	
267.40901	92	
267.84035	734	1+
267.86711	92	
268.08658	212	1+
268.84342	616	1+
270.06822	88	
270.84218	162	
270.88808	104	
270.97937	500	1+
271.12685	114	
271.91708	374	1+
272.02971	136	
272.97433	236	1+
273.05655	120	
273.79243	180	
273.80433	236	1+
274.67630	92	
274.78630	150	
274.97499	252	1+
275.02163	242	1+
275.46842	100	
275.85868	90	
275.95604	118	
276.02892	158	1+
276.84181	114	
276.85882	136	
278.08530	94	
278.83463	570	1+
278.96950	200	1+
279.05445	100	
279.85336	130	
280.50464	118	
280.81163	124	
280.86727	102	
280.98547	148	1+
281.88280	210	1+
283.78454	128	
284.43007	98	
284.87740	92	
284.92430	126	
285.06869	114	1+
285.09677	88	
285.84995	188	
286.80716	102	
286.85033	942	1+
286.90687	128	
287.39709	130	
287.41122	110	
287.73920	100	
288.15539	124	
291.80657	148	
291.92944	108	
292.43881	144	
292.51120	88	
292.85982	198	
293.10889	146	
293.87666	118	
294.00386	182	1+
294.09967	102	1+
294.87615	98	
294.93457	176	
295.56853	88	
296.46030	98	
296.85584	224	1+
296.93300	348	1+
298.26137	106	
299.42545	110	
299.48248	88	
300.01542	110	
302.85510	112	
303.51253	88	
303.88390	200	1+
303.94658	94	
304.07059	96	
306.79264	184	1+
306.88616	534	1+
308.80161	442	1+
308.81714	274	1+
308.88077	110	
310.87518	728	1+
310.94387	122	
310.98513	92	
311.90162	92	
314.51368	90	
315.88525	98	
315.95306	124	
316.29047	90	
317.88212	186	1+
317.99711	98	
319.93102	96	
320.29010	140	
320.30724	258	1+
320.98821	86	
321.39476	102	
321.88437	386	1+
322.11779	92	
322.43315	86	
323.23669	140	
324.89215	472	1+
326.89914	134	
328.18652	100	
328.81265	132	
328.88446	220	
329.02368	108	
329.88843	132	
333.17004	100	
335.89327	188	1+
337.02011	118	
337.33302	100	
339.87509	110	
340.77234	124	
340.90902	94	
341.47620	102	
341.85081	92	
342.43226	100	
END IONS

###FS:    #m/z: 340.94087 #charge 1+
###MS: 30
###MSMS: 31
BEGIN IONS
TITLE=Cmpd 22, +MS2(340.9409), 28.0-35.0eV, 0.7min #31
RTINSECONDS=38.4855
SCANS=30-31
PEPMASS=340.94087	2061084
CHARGE=1+
121.56732	100	
190.93137	168	
192.89210	302	
192.92734	422	
194.89839	110	
194.92323	100	
196.88498	320	1+
197.87901	100	
200.96876	100	
200.99166	114	
201.88090	124	
202.87339	176	
203.87917	132	
204.90290	102	
205.94677	314	1+
208.88387	180	
208.95174	170	
209.89059	120	
209.94086	114	
210.93744	520	1+
212.87704	666	1+
212.89749	146	
213.93923	3154	1+
214.88866	154	
215.88695	724	1+
215.93670	650	
216.41126	172	
217.88317	282	
217.93669	324	
221.87576	100	
221.89622	290	1+
222.94400	142	
223.95427	402	1+
224.06425	116	
224.95537	282	1+
225.89316	474	1+
225.91814	226	1+
226.92303	258	1+
226.94693	238	
227.94985	130	
228.94785	510	1+
229.91038	142	
230.88967	162	
231.89086	642	1+
231.95133	2860	1+
232.40352	154	
233.89788	328	
233.94673	284	
234.89740	422	1+
235.82118	238	1+
235.94660	194	
238.50353	102	
238.89601	106	
239.55548	100	
239.78653	172	
239.90211	458	1+
240.23154	200	
240.80930	106	
240.95709	272	1+
241.03622	242	1+
241.46338	114	
244.95413	120	
245.01297	262	1+
246.01549	220	1+
246.94740	102	
246.97659	380	1+
248.87942	142	
249.96002	984	1+
250.89190	122	
251.07379	124	
251.24677	120	
251.96180	144	
253.83671	192	1+
254.90937	192	
254.94188	116	
254.96584	1294	1+
255.07211	224	
255.78662	116	
255.86251	122	
256.91199	298	1+
256.96447	614	1+
258.50097	110	
258.83940	148	
258.97056	118	
259.83718	132	
259.89570	108	
259.91816	124	
259.95520	286	1+
260.80751	108	
260.84522	190	
261.84077	126	
261.93616	278	1+
262.96517	144	
264.83847	132	
264.86765	112	
266.24756	110	
266.85077	128	
266.88927	126	
268.79639	174	
270.82730	134	
270.85296	350	1+
271.00716	116	
272.81283	186	1+
272.93128	294	
272.94993	164	
272.97824	220	
273.84323	118	
275.50309	108	
276.85768	290	
277.85474	126	
278.84951	130	
278.94302	130	
279.25356	196	1+
279.79342	228	1+
280.89401	154	
281.08454	106	
281.86896	126	
282.86005	124	
283.79358	132	
283.83374	206	1+
284.88358	100	
285.45199	186	
286.00343	254	1+
286.41546	106	
286.88596	138	
287.81251	142	
288.40495	146	
288.81505	138	
289.78944	198	
289.86504	108	
289.88842	170	1+
290.85719	120	
290.93395	240	1+
291.43448	520	1+
291.80372	526	1+
292.43620	440	1+
293.85670	174	
294.01897	102	
294.06004	182	1+
294.86679	208	
295.85902	190	
296.87627	124	
296.94672	134	
296.97192	236	
297.88697	104	
297.97497	166	
298.04741	98	
301.05444	186	
301.93502	106	
302.17579	150	
302.93982	138	
304.50549	106	
304.62146	126	
304.92169	130	
305.91948	102	
306.80719	104	
306.82867	180	1+
306.87958	256	
307.03777	130	
307.28386	230	
307.80057	332	1+
307.88246	704	1+
308.29420	324	1+
308.81236	330	1+
308.88335	470	1+
309.24953	104	
309.29650	208	1+
309.32819	128	
309.81437	286	1+
310.87929	944	1+
310.92891	134	
311.16051	116	
312.86825	140	
313.01393	148	
313.03284	158	
313.88290	204	
314.88549	152	
315.10583	102	
315.85748	168	1+
316.40683	128	
316.93465	214	1+
317.90314	134	
318.88574	150	
321.81866	254	1+
323.01870	122	
323.23976	254	
323.30380	114	
324.89223	156	
326.64471	108	
326.89373	180	
327.82557	374	1+
328.71544	130	
328.88661	254	
329.87700	448	1+
330.77119	188	1+
330.81127	118	
334.60839	124	
334.87151	292	1+
334.90641	152	
335.81806	102	
336.08570	136	
336.33378	146	
336.79941	206	1+
337.25838	106	
338.86759	228	
342.20502	116	
342.90604	162	
343.91081	126	
345.29116	128	
END IONS

###FS:    #m/z: 507.84592 #charge 1+
###MS: 30
###MSMS: 32
BEGIN IONS
TITLE=Cmpd 23, +MS2(507.8459), 28.2-35.2eV, 0.7min #32
RTINSECONDS=39.258
SCANS=30,32
PEPMASS=507.84592	520838
CHARGE=1+
196.01706	480	
199.88557	512	
209.94381	182	
215.89979	208	1+
224.97671	196	
227.03216	254	1+
227.87905	298	1+
232.89559	352	1+
238.84983	284	1+
241.85273	216	
242.86982	166	1+
244.09233	178	
246.97967	194	
248.85353	358	1+
250.96978	572	1+
251.88137	206	1+
252.07737	178	
253.09145	306	1+
253.25053	208	1+
255.87456	244	1+
259.38006	256	1+
259.84572	182	1+
259.87889	480	1+
260.88196	342	1+
260.90265	264	1+
263.88397	266	1+
265.13377	196	1+
265.38761	192	
265.88899	248	1+
265.90492	368	1+
266.16675	444	
266.86170	378	1+
268.10931	188	
268.99276	232	1+
269.02071	102	1+
270.86259	538	1+
272.85341	1854	1+
275.84656	214	
275.87159	218	
276.00565	146	1+
276.85819	250	
277.89107	354	
278.86383	426	1+
279.03290	198	1+
281.87764	310	
282.39338	178	1+
282.60767	180	
282.82715	234	1+
282.85197	350	1+
282.89110	332	1+
283.85246	332	1+
284.87437	208	
285.02028	288	1+
285.94346	248	
286.87134	248	
287.84277	212	
288.86883	1042	
288.89705	360	
289.82112	200	1+
289.87989	1284	
289.96894	166	1+
290.15844	188	1+
290.37389	178	
290.86618	2816	1+
290.92192	484	1+
291.93104	340	1+
292.09788	118	1+
292.88603	264	
293.87393	9462	1+
293.99320	268	1+
294.12870	336	1+
295.85020	446	1+
295.97617	170	1+
296.81810	388	1+
296.85481	380	1+
296.88117	636	1+
296.95456	198	1+
297.95262	178	1+
298.80433	428	1+
298.85104	860	1+
298.88011	664	1+
299.12172	186	1+
299.80875	282	1+
299.88322	392	1+
300.85937	1280	1+
302.88445	206	
302.90283	576	1+
302.95034	348	1+
303.87578	322	1+
303.97528	260	1+
304.15039	188	1+
305.84968	332	
305.88288	222	
306.12357	248	
306.87428	188	
306.99787	240	1+
307.78887	200	1+
307.89112	1560	
308.14626	514	
308.87836	3134	1+
308.89068	876	
309.02268	188	1+
309.15038	1106	1+
309.38220	180	
309.97010	190	
310.09036	270	1+
310.15628	778	1+
310.37467	182	
311.88339	17366	1+
311.93089	184	
311.98401	304	1+
313.99245	318	1+
314.05938	254	1+
314.86448	1534	1+
314.88866	1348	1+
315.17809	156	1+
315.37289	236	
315.57238	82	1+
316.14689	144	1+
316.38854	222	1+
316.86548	750	1+
316.88799	452	
317.01765	162	1+
317.93225	452	1+
318.85952	332	
318.88168	444	
319.88443	1250	1+
321.77857	276	1+
324.14258	264	1+
324.39331	214	
324.86115	380	
325.15104	252	1+
325.18883	164	1+
325.86180	232	
325.90079	638	
326.15677	158	1+
326.87999	2082	1+
327.02324	210	1+
327.88181	1574	1+
327.96465	238	1+
328.37256	372	1+
328.96493	164	1+
329.89514	1204	
330.16618	354	
330.88152	404	
330.94864	272	1+
331.17281	226	
331.82688	186	
331.89432	1304	1+
331.91007	214	
332.87434	1362	
333.00199	478	1+
333.43036	182	
334.63423	90	1+
334.90074	720	
335.02076	538	1+
335.84761	296	
335.88499	206	
336.89559	472	1+
336.94730	186	
337.13280	186	
337.87881	302	
337.94029	172	1+
338.71081	270	1+
338.87795	240	
338.89839	550	1+
338.93262	194	1+
339.39720	206	
339.87950	632	
339.97828	394	1+
340.85649	240	1+
343.13734	148	1+
343.39766	212	1+
343.87507	348	1+
345.36517	392	1+
345.90774	250	
346.36761	282	1+
346.84581	278	1+
347.78212	174	1+
348.81441	256	1+
348.91592	240	
348.96480	242	
349.39452	256	1+
349.76121	200	1+
349.87299	194	
350.88897	406	
350.91667	206	
351.37019	172	
351.79217	226	
351.88034	250	
352.03994	316	1+
352.16613	154	1+
352.77520	238	
352.80271	254	
352.90561	690	1+
353.76998	206	
353.85493	862	1+
354.88582	202	
355.03317	304	1+
355.37077	178	1+
355.89159	728	1+
356.03594	254	1+
356.18060	262	1+
356.68081	94	1+
356.78836	180	
356.91694	264	1+
357.37413	232	1+
357.78001	270	1+
359.38969	226	1+
359.83003	228	1+
360.87969	364	1+
360.95970	350	1+
362.87428	656	1+
362.89110	218	
363.04956	244	1+
363.07725	244	1+
363.77584	204	1+
363.83520	342	1+
364.35872	342	1+
364.84342	216	1+
365.04282	202	1+
365.13409	214	1+
366.18334	272	1+
366.37789	224	1+
366.83951	3184	1+
367.70783	522	1+
368.81789	182	
368.89505	594	1+
369.00272	180	1+
369.36556	308	1+
370.78744	406	1+
371.21104	318	1+
371.97866	226	1+
372.18895	248	1+
372.81137	174	
373.38409	184	
373.83110	218	
373.98767	196	1+
374.79274	182	
374.85144	180	
376.84031	204	
377.08463	164	1+
377.86779	202	
377.88944	434	
377.94830	228	1+
379.38637	308	1+
379.87409	208	
380.03252	244	1+
380.78747	350	1+
380.85627	588	1+
382.72393	172	
382.85611	558	1+
382.88106	344	
382.89376	786	1+
383.06941	228	1+
383.51359	96	1+
383.74038	212	1+
384.85049	7328	1+
385.13159	144	1+
385.39793	224	
386.39232	180	
387.79281	424	1+
388.06060	156	1+
388.79244	310	1+
389.20628	246	
389.86588	296	
390.05439	290	1+
390.20268	244	1+
390.84381	956	
390.90205	354	1+
391.12355	218	1+
391.40178	180	1+
391.84157	636	
392.12364	152	1+
392.72975	202	1+
392.82193	240	
392.86372	450	
393.08601	862	1+
393.58519	250	1+
393.80006	434	
393.83360	210	
393.86286	228	
393.89044	208	
394.78253	330	1+
394.83516	488	
395.17267	210	1+
395.36098	200	1+
395.86493	302	
396.02738	260	
396.39972	238	1+
396.72884	316	1+
396.74658	210	
396.80918	192	1+
397.40038	166	1+
397.86683	262	
398.86638	252	
399.12586	226	1+
399.85308	176	
400.86959	212	
400.92252	214	
401.80957	246	1+
402.81461	164	1+
402.86372	4904	1+
403.20762	148	1+
404.39753	264	1+
406.29990	178	1+
406.81426	340	1+
406.95716	116	1+
407.21331	150	1+
407.72447	414	1+
407.86659	12870	1+
409.20233	92	1+
409.72519	220	
409.81537	276	
410.08105	190	
410.33551	268	1+
410.73814	180	
410.83636	616	
410.85412	702	1+
410.87707	784	
411.15602	248	1+
411.73119	426	1+
411.80970	524	
411.88127	440	
412.15796	180	1+
412.73335	268	1+
412.84661	724	
412.87268	1334	1+
413.07248	264	1+
413.38924	224	1+
413.87543	966	1+
414.04176	198	1+
415.36763	194	
415.87545	1462	1+
416.08869	212	1+
416.91805	150	1+
417.09251	150	1+
417.82071	202	
418.73964	186	
419.01200	168	1+
420.14961	192	1+
420.96676	240	1+
421.13241	216	1+
421.88112	1652	1+
423.78998	274	1+
423.87312	334	
424.86919	184	
424.88669	186	
425.61933	90	1+
425.86695	2632	1+
426.08795	262	1+
426.86450	1754	1+
426.93876	344	1+
427.09104	202	1+
427.53790	138	1+
427.73489	986	1+
427.88685	192	
428.84673	272	
428.88398	1474	1+
429.82122	188	
429.85343	264	
430.74311	494	1+
430.85957	378	
430.88326	378	
430.91519	148	1+
431.81131	248	1+
431.86730	1488	1+
432.23722	294	1+
432.36672	488	1+
432.39437	250	1+
433.88539	508	1+
436.14505	172	1+
436.89204	180	
438.89019	1572	1+
439.89344	1334	1+
441.88275	370	1+
441.89361	188	
441.92004	174	
441.94499	150	1+
442.15536	190	
442.18984	210	1+
443.80491	190	1+
444.38934	290	1+
444.87167	3344	1+
444.94129	246	1+
445.74394	622	1+
446.89394	272	
447.88400	280	
448.75309	200	
448.81422	348	1+
448.89211	420	
449.87631	1544	1+
449.89927	372	
450.74503	242	
450.76831	474	1+
451.90164	312	
453.74843	202	
455.33134	226	1+
457.85673	130	1+
457.90363	970	1+
458.77253	154	1+
459.90666	224	
461.76632	336	1+
462.88421	1124	1+
463.75779	202	1+
467.07879	138	1+
467.78270	436	1+
467.89029	894	1+
468.17278	204	1+
468.78285	306	1+
468.82964	264	1+
469.23571	288	1+
470.78156	478	
476.21596	192	
476.78611	238	1+
478.09669	104	1+
482.72404	222	1+
484.79664	172	
485.84177	484	1+
485.89857	840	1+
486.79076	600	1+
486.84439	416	1+
487.20023	234	1+
487.79461	406	1+
488.86001	206	1+
491.79550	176	
496.24833	180	1+
496.78244	272	1+
498.23065	260	1+
501.17721	198	1+
501.80215	476	1+
502.80573	348	1+
503.28815	450	1+
504.16050	228	1+
504.43166	182	1+
504.80202	384	1+
505.23637	140	1+
507.85770	196	
508.76554	254	1+
508.90903	168	1+
509.31952	190	1+
509.45576	162	1+
509.72643	208	1+
509.85941	788	1+
510.73090	168	1+
511.28237	254	1+
512.28413	194	1+
512.40395	110	1+
END IONS

###FS:    #m/z: 336.94639 #charge 1+
###MS: 30
###MSMS: 33
BEGIN IONS
TITLE=Cmpd 24, +MS2(336.9464), 28.0-35.0eV, 0.7min #33
RTINSECONDS=40.03
SCANS=30,33
PEPMASS=336.94639	320466
CHARGE=1+
183.08003	92	
192.88878	294	
195.87803	302	1+
196.88261	254	1+
198.87746	106	
203.41677	90	
205.94918	338	
206.97645	248	1+
208.88202	122	
209.88048	428	1+
210.88347	364	1+
211.94412	10736	
211.99752	182	1+
212.87791	1636	1+
212.94500	392	
213.89612	122	
213.93968	4020	1+
214.05304	100	1+
214.89828	224	
215.46748	88	
215.88711	936	1+
215.93870	582	
217.88505	304	1+
217.93525	302	1+
219.83154	90	
221.94471	116	
222.90159	102	
223.96040	138	
226.92233	98	
226.94788	154	
227.99849	104	
228.89587	406	1+
229.95498	8970	1+
230.89018	1814	1+
231.36495	108	
231.82891	262	1+
231.95017	3576	1+
232.88704	158	
233.04245	116	
233.12421	100	
233.89826	476	
233.95015	578	
234.82207	88	
234.96753	174	1+
235.11067	152	
235.41664	90	
235.86958	172	
235.94782	280	1+
235.97053	148	1+
237.05128	98	
238.95355	206	1+
239.79077	104	
240.92346	96	
241.04670	112	
241.41897	180	
241.88629	216	1+
242.45857	94	
243.83062	264	1+
244.83308	208	1+
244.95832	90	
245.47344	90	
245.93866	104	
246.63660	100	
246.97370	264	
247.96613	2172	1+
248.03421	336	1+
248.89887	910	1+
248.98984	234	1+
249.96168	722	1+
250.08311	90	
250.82560	96	
250.95294	122	
251.79004	102	
251.83371	270	1+
251.92657	100	
251.99383	92	
252.87520	258	1+
252.97077	5828	1+
253.03057	108	
253.83704	328	
253.85766	150	
253.87712	216	1+
253.90443	776	1+
254.85848	136	
254.94039	116	
254.96599	1858	1+
255.07646	288	1+
255.83113	94	
256.96353	204	
257.42222	90	
257.62495	98	
258.01518	90	
258.84505	320	1+
258.91217	244	1+
258.96206	128	
259.99766	118	
260.04952	188	1+
260.88643	108	
261.83358	126	
262.93286	98	
263.97697	280	1+
264.05056	136	
264.83334	174	1+
265.05635	98	
265.93035	126	
266.91307	92	
267.08387	106	
267.83997	1144	1+
267.96909	92	
269.03015	96	
269.12350	112	
269.41670	118	
269.80077	258	
270.80133	110	
270.85113	348	1+
270.86549	250	1+
270.93239	90	
270.97971	612	1+
271.91236	286	1+
272.47066	92	
272.79157	454	1+
272.83600	90	
272.95810	90	
272.97704	246	1+
273.79428	384	1+
274.86068	112	
274.98017	142	
276.50669	96	
276.83926	118	
276.85463	340	1+
276.89363	214	
277.36908	100	
277.80976	110	
277.84053	166	
278.83461	738	1+
279.10652	108	
279.96366	330	1+
280.00714	108	
280.80144	274	1+
281.87300	130	
282.05078	196	1+
282.86198	348	1+
282.99195	230	1+
284.91801	206	1+
285.76331	98	
285.84791	1236	1+
286.85046	828	1+
286.98808	94	
287.35724	110	
287.85808	450	1+
287.88430	92	
288.20812	98	
288.79941	162	1+
289.09169	120	
291.07656	112	
291.80619	158	
291.85345	264	1+
291.94669	90	
293.06522	216	
293.10463	256	1+
293.86930	100	
293.99997	162	
294.12513	100	
294.44513	94	
295.25193	90	
295.86014	124	
295.88281	278	1+
296.48549	100	
296.88815	172	1+
296.91843	122	
299.14786	116	
300.87460	220	1+
301.92167	92	
302.24598	106	
302.29403	102	
302.85850	110	
303.26021	272	1+
303.44063	154	
303.76912	90	
305.91259	152	
306.46061	102	
306.79272	140	
306.88217	214	
307.03493	126	
307.89161	152	
307.96004	274	1+
308.29824	122	
308.86546	180	
308.88049	124	
309.86692	150	
310.82703	94	
310.87488	746	1+
314.05785	96	
318.59898	92	
318.81899	164	1+
318.87687	108	
318.88934	114	
320.89177	308	1+
321.28344	106	
322.82340	146	
323.31442	122	
323.88678	94	
324.12547	92	
324.32020	120	
324.89378	588	1+
324.93214	118	
326.82888	92	
327.88484	470	1+
328.30304	100	
328.36937	136	
328.83349	100	
328.88898	406	1+
329.17648	112	
329.87158	134	
330.14049	102	
331.06750	220	1+
333.31302	254	1+
334.45400	94	
334.88771	118	
336.00527	88	
337.40203	88	
338.81097	98	
338.83429	126	
339.82775	102	
340.97960	96	
341.32746	140	
END IONS

###FS:    #m/z: 322.93032 #charge 1+
###MS: 34
###MSMS: 35
BEGIN IONS
TITLE=Cmpd 25, +MS2(322.9303), 28.0-35.0eV, 0.7min #35
RTINSECONDS=43.728
SCANS=34-35
PEPMASS=322.93032	4810536
CHARGE=1+
97.93809	90	
183.86017	90	
189.03920	98	
192.07180	94	
192.88976	256	
193.48176	98	
193.89033	108	
196.88601	272	1+
201.88895	96	
205.94945	626	1+
207.07395	90	
207.97425	134	
209.94724	194	
210.89904	182	
211.86901	100	
211.89392	520	1+
214.35153	122	
215.92564	106	
216.87904	90	
216.96550	108	
218.88463	102	
219.10772	90	
220.43256	104	
220.88756	120	
220.95380	94	
221.94071	232	
221.96607	132	
222.14537	100	
222.95289	1342	1+
224.92069	106	
225.96579	174	
227.48349	92	
227.52795	88	
227.90665	128	
227.93228	128	
227.95597	98	
228.89641	112	
230.89374	508	1+
232.12584	94	
233.90360	224	1+
235.06668	90	
235.39043	88	
235.88070	104	
237.81274	238	1+
237.87491	106	
238.94180	266	
239.79124	144	
240.79283	144	
240.94011	2630	
240.96135	512	
241.05527	110	
241.26958	190	1+
241.45189	90	
241.94208	1854	
242.02760	172	
242.64799	96	
242.81764	136	
242.94163	6080	1+
243.51855	92	
244.93830	1596	1+
245.95462	116	
246.97569	742	1+
250.82389	130	1+
250.94943	108	
251.45256	106	
251.78897	92	
252.39342	98	
253.05946	170	1+
254.02106	166	
256.90015	112	
257.79711	198	
260.01571	116	
260.83283	114	
260.98334	200	1+
261.51841	94	
261.83186	90	
261.88888	118	
262.14822	106	
262.82620	434	1+
263.05620	112	
263.43596	108	
263.84565	138	
263.97696	278	1+
264.05952	156	
264.99269	94	
265.06005	346	
265.08497	92	
265.85923	448	1+
266.83086	118	
266.84068	132	
267.84961	124	
267.93951	102	
268.85459	160	
268.90489	162	
268.95755	174	
268.99998	124	
269.80358	384	1+
269.92069	94	
271.02102	100	1+
271.09216	134	1+
271.27831	88	
271.79521	92	
271.84883	356	1+
271.95921	176	
273.79240	514	1+
274.87684	152	
275.43390	98	
275.80990	216	1+
275.87476	92	
276.84896	160	
277.08783	94	
277.89191	222	
277.97222	214	1+
279.05461	88	
279.09242	766	1+
279.85426	144	
280.81352	150	
281.80695	98	
282.89317	106	
283.05080	200	
283.06868	336	
283.79329	178	
283.86779	138	
283.93220	92	
284.29166	578	1+
284.79012	140	
284.96159	130	
286.05988	174	1+
286.21994	88	
286.91906	292	
287.24107	92	
287.80756	96	
287.91303	124	
288.10248	220	1+
289.78902	96	
289.81423	168	
289.85765	170	
289.88002	220	
290.79002	174	
290.81549	92	
290.86420	164	
290.88418	108	
291.80579	578	1+
291.89495	104	
292.43766	96	
293.85494	498	1+
294.85872	420	1+
296.80595	170	
296.86883	146	
298.02156	140	1+
299.42089	108	
299.78708	180	
299.91823	96	
301.79948	274	1+
301.82841	102	
302.24519	92	
302.85501	160	
302.88804	102	
303.75372	252	1+
304.75735	214	1+
304.88293	90	
305.26582	200	1+
305.92589	104	
306.88319	764	1+
306.94781	120	
307.79835	364	1+
308.16801	94	
308.28828	132	
308.92402	112	
309.29788	126	
309.81485	196	1+
309.91539	96	
310.30647	424	1+
310.83689	172	1+
310.87914	376	
311.04141	90	
311.88308	200	
312.79798	214	1+
312.87581	192	
312.88788	268	1+
313.95357	102	
314.80747	160	1+
314.82482	222	
315.86103	92	
316.46798	116	
316.88206	184	1+
318.28170	90	
318.74301	114	
319.72753	172	1+
319.88722	112	
322.90150	110	
323.02486	170	
323.23356	264	
323.25969	166	1+
323.88591	212	
324.06158	176	1+
324.71552	90	
324.89148	580	1+
327.89861	188	
END IONS

###FS:    #m/z: 363.95695 #charge 1+
###MS: 34
###MSMS: 36
BEGIN IONS
TITLE=Cmpd 26, +MS2(363.9570), 28.0-35.0eV, 0.8min #36
RTINSECONDS=44.501
SCANS=34,36
PEPMASS=363.95695	1124162
CHARGE=1+
189.86256	678	1+
191.85722	524	1+
192.89161	112	
196.88239	180	
203.88220	214	1+
205.94947	120	
206.87336	236	1+
207.94785	236	
208.94447	182	
209.94373	2444	1+
210.88521	568	1+
212.87921	3776	1+
215.41525	172	
216.41163	410	
218.91399	314	1+
222.95262	1708	
223.88348	224	1+
223.95395	862	
224.88603	178	1+
224.94792	3616	1+
224.97426	146	
225.61302	118	
225.96815	406	
226.08199	150	1+
226.12116	232	1+
226.94752	13558	1+
227.89052	930	1+
227.92630	308	
228.89539	780	1+
228.94283	15432	1+
228.98053	194	
229.79193	114	
230.85168	184	1+
230.88972	4660	1+
232.54667	102	
232.88529	930	1+
232.90298	178	
232.98963	134	
233.05719	148	
233.51225	138	
234.88204	198	
235.04231	220	1+
235.82532	204	
235.86352	160	
236.35829	106	
239.03576	130	
239.42780	170	
240.79265	242	1+
240.82062	108	
240.94043	548	
240.96184	1662	1+
241.94388	1496	1+
242.82662	190	1+
242.94219	834	1+
242.96054	1402	1+
244.05534	304	1+
244.07794	114	1+
244.95698	7192	1+
245.80357	228	1+
246.90271	228	1+
246.91580	112	
246.95286	7402	1+
247.01997	252	1+
248.80458	120	
248.85138	132	
248.90045	1496	1+
249.04513	158	
249.84339	176	1+
250.89450	504	1+
250.97292	512	
251.06795	260	
253.83185	200	1+
253.90395	418	1+
253.97861	102	
254.77866	254	1+
255.09960	134	1+
255.78079	172	1+
257.40904	132	
257.82498	316	1+
258.80297	122	
258.84803	328	1+
258.94604	136	
258.97295	278	1+
260.96872	1180	1+
261.48650	106	
261.78624	162	1+
261.85025	144	
261.90096	110	
261.95482	148	
263.07017	118	
263.17110	154	
263.97712	164	
264.79904	110	
264.84652	106	
264.91400	116	
264.96164	380	
265.12020	128	
265.97736	234	
266.09350	154	
266.81640	114	
266.86365	118	
267.77993	146	
267.86641	152	
267.97434	796	1+
268.07442	196	1+
268.81593	104	
268.86873	148	
269.96899	1082	1+
271.84608	156	
272.05538	120	
272.78738	196	1+
272.84764	128	
273.91962	162	
274.07349	178	
276.85908	452	1+
277.89625	108	
277.92148	232	1+
278.79940	346	1+
278.81498	116	
278.84275	128	
278.90121	234	
279.10087	140	
279.97108	104	
279.99305	118	
280.11370	142	
280.41659	112	
280.79432	828	1+
280.86918	254	1+
281.84868	114	
282.85066	126	
282.92887	116	
283.07120	360	1+
283.79068	200	1+
283.85019	352	1+
283.96759	144	
283.98931	124	
284.97266	112	
285.84540	718	
286.02373	142	
287.42390	118	
288.79473	114	
289.03992	126	
289.84021	178	1+
289.93774	194	1+
290.78814	244	1+
292.44868	104	
293.84916	122	
295.86347	240	
296.80277	128	
296.82409	384	1+
296.87849	126	
297.80802	130	
298.38063	164	
298.80301	850	1+
299.00773	118	
300.03958	140	
300.79872	254	1+
301.82322	122	
301.86151	224	
302.22210	214	
302.72549	104	
302.90877	132	
303.76471	118	
303.80761	704	1+
303.85433	1402	1+
304.44440	144	
304.88248	104	
305.81031	286	1+
305.99427	104	
306.12836	150	1+
306.30644	234	1+
306.44137	108	
306.78456	240	1+
307.28102	118	
307.30895	158	1+
307.88383	636	1+
310.30649	200	
310.87841	466	1+
310.91560	132	
311.07214	106	
312.93803	112	
313.88258	132	
313.94425	126	
314.88020	180	1+
315.30229	108	
315.45065	112	
316.81550	180	
317.81372	304	1+
317.84566	116	1+
318.93388	390	1+
319.88837	128	
320.03180	122	
320.53970	106	
321.05375	180	1+
321.29939	228	1+
321.81782	428	1+
321.86322	128	
322.87033	212	
322.88554	132	
322.92734	608	1+
323.01596	256	1+
323.77513	112	
324.81064	128	
324.89591	106	
325.20067	166	
326.81784	194	1+
326.87189	924	1+
326.89946	186	
327.95313	104	
328.18759	198	
328.89067	126	
329.87868	164	
329.97110	102	
330.88400	230	
334.87728	184	1+
335.03108	122	
336.94365	622	1+
337.86210	220	1+
338.80740	344	1+
339.83008	610	1+
339.90068	114	
340.93688	522	1+
342.74957	128	
342.88182	164	1+
342.90263	156	
343.27246	146	
343.91781	150	
345.71793	114	
347.91166	114	
348.74629	136	
349.33322	204	1+
349.76695	160	1+
352.89195	104	
354.18379	104	
354.77460	108	
354.79316	130	
360.71962	180	1+
360.79392	198	1+
360.84206	104	
362.84188	112	
363.71759	176	1+
364.74879	110	
365.30779	166	
365.36970	112	
366.73938	124	
367.65999	228	1+
367.92725	132	
369.46275	104	
END IONS

###FS:    #m/z: 507.84599 #charge 1+
###MS: 34
###MSMS: 37
BEGIN IONS
TITLE=Cmpd 27, +MS2(507.8460), 28.2-35.2eV, 0.8min #37
RTINSECONDS=45.273
SCANS=34,37
PEPMASS=507.84599	530672
CHARGE=1+
196.01655	540	
198.88641	516	1+
199.88897	438	1+
214.88805	180	1+
219.88989	214	1+
225.01808	206	
227.95339	340	1+
232.89651	234	1+
234.88117	180	1+
237.06134	560	1+
238.06405	422	1+
239.85683	270	
241.88244	162	
242.95836	214	1+
243.01727	200	
248.85519	156	
250.96892	502	1+
254.09550	208	
255.91832	182	1+
258.80686	164	1+
259.88599	172	
260.87744	550	1+
261.38066	522	1+
261.88039	428	1+
261.90659	156	
262.06963	232	1+
265.91142	336	1+
266.16667	414	1+
266.40972	164	
270.86349	530	1+
271.10827	274	1+
272.05822	246	1+
272.85350	1570	1+
272.89295	362	1+
273.39305	162	
275.07262	218	1+
275.11526	200	1+
276.11522	136	1+
277.90441	308	1+
278.39683	196	
278.86439	168	
279.87096	184	
279.88975	296	1+
280.37837	414	1+
280.85360	450	1+
281.38036	300	1+
281.96129	172	
282.01702	298	1+
282.11859	156	
282.79425	194	1+
283.89354	604	1+
284.87009	266	1+
284.89570	468	1+
285.84521	156	
286.13083	190	1+
286.38592	272	1+
286.87211	194	
287.81320	232	1+
288.33751	222	1+
288.37993	232	1+
288.86862	734	
288.89350	154	
288.94808	190	1+
289.40230	170	
289.88098	938	
289.90498	174	
290.86349	3450	1+
291.90269	186	
292.39301	282	1+
292.88635	228	
293.06926	220	1+
293.10169	224	1+
293.79647	270	1+
293.87336	8058	1+
293.95057	224	1+
294.12700	182	
295.81110	214	
296.37577	184	
296.93047	328	1+
297.85287	896	1+
298.15600	274	1+
298.22141	116	1+
298.85539	622	1+
298.87803	728	1+
298.91523	250	1+
299.32373	188	1+
300.38016	498	1+
300.39371	222	1+
300.79735	282	1+
300.86145	1282	1+
303.11253	192	
303.95581	218	
304.87712	190	
305.12474	168	1+
305.85013	404	1+
305.99834	148	1+
306.38147	208	1+
306.87637	316	
306.92833	370	1+
307.36463	380	1+
307.38553	146	1+
307.89081	1298	
307.93277	270	1+
308.14383	1470	1+
308.29287	266	1+
308.79636	522	1+
308.87140	2930	1+
309.88730	1620	1+
310.40780	152	1+
311.13392	194	1+
311.15985	374	1+
311.28000	124	1+
311.37625	158	1+
311.83589	324	1+
311.88367	16844	1+
312.04423	256	1+
312.08171	116	1+
312.82158	384	1+
312.91779	158	
313.93561	306	1+
313.95817	376	1+
313.99277	232	1+
314.86578	1440	1+
315.13525	204	1+
315.63203	136	1+
316.35545	318	1+
316.38261	228	
316.81868	516	1+
316.86302	788	
316.88633	428	1+
317.82190	438	1+
318.86044	558	1+
318.88671	606	1+
320.82816	304	1+
320.88665	690	1+
321.07287	264	1+
321.81450	174	
322.85824	224	1+
322.99095	154	
323.88177	312	1+
323.92553	180	1+
324.86251	408	1+
325.89992	836	
326.81433	228	1+
326.88205	432	
326.89446	1650	1+
327.85579	156	
327.87946	1636	1+
327.89467	1212	1+
328.37308	166	
328.87470	288	
329.89837	486	
329.95603	292	1+
330.16489	216	
330.81660	308	1+
330.88359	366	
331.21721	94	1+
331.89602	1116	1+
332.39168	480	1+
332.75632	154	1+
332.87490	1414	1+
332.90047	666	1+
332.98878	242	1+
333.17605	300	1+
333.39771	336	1+
334.42224	186	1+
334.90136	586	
335.83895	206	
335.88428	280	
335.90223	798	1+
336.03577	184	
336.40918	192	
336.86902	258	
336.94422	346	
337.02204	274	
337.87988	458	
338.84709	176	
338.88306	326	
339.38099	204	1+
339.88276	306	
339.93639	194	1+
340.03790	154	
340.34107	218	1+
340.87050	196	
341.50491	222	1+
341.90603	338	1+
343.82776	302	1+
343.87660	258	
343.90908	324	1+
344.41610	308	1+
344.85778	152	
344.97196	346	1+
345.36224	262	1+
345.78674	328	1+
345.88958	318	
345.91462	232	
346.36301	170	1+
346.88588	676	1+
347.14810	216	1+
347.76060	270	1+
347.89122	464	1+
347.96673	172	1+
348.08986	268	1+
349.88389	212	
350.83520	180	
350.89535	1290	1+
350.91591	176	
351.40204	286	1+
351.85232	234	
352.10549	176	
352.69434	230	1+
352.77148	154	
353.85035	904	1+
353.89467	270	
353.91571	238	
354.01722	218	1+
354.91468	336	1+
354.95238	278	1+
355.83650	228	
355.89093	718	1+
357.06916	236	1+
357.36710	170	
357.84066	160	
358.20003	280	1+
358.88194	236	1+
360.77472	222	1+
362.04230	226	1+
362.37621	218	
362.87107	530	1+
363.84054	932	1+
363.98499	198	1+
364.38915	190	1+
364.84148	788	1+
364.99134	130	1+
365.76933	184	
366.08267	154	1+
366.84091	1762	
366.92320	156	
367.06232	162	
367.17961	240	1+
367.70963	420	1+
367.76465	170	
367.84186	952	
367.88871	1018	1+
368.22179	186	
368.83734	1158	1+
368.89492	710	1+
369.31751	330	1+
369.71189	196	
369.78749	426	1+
370.71385	198	
371.09180	238	1+
371.86863	454	1+
372.82040	566	1+
372.85207	210	
372.99851	132	1+
373.05771	280	1+
373.38399	300	1+
373.72061	160	
374.72950	358	1+
374.90828	244	
375.06614	212	1+
375.78947	278	1+
375.89179	208	
376.39393	156	
376.89089	222	
377.87158	334	1+
377.89157	204	
378.38970	190	
379.13739	178	
380.38278	192	
380.85964	308	
380.91652	286	1+
381.79749	484	1+
382.71942	326	1+
382.85930	792	1+
382.88504	182	
382.99698	200	1+
383.12736	228	1+
384.37539	212	
384.85066	5488	1+
384.89257	188	
384.92297	382	1+
385.77121	370	1+
385.92184	220	1+
386.04140	188	1+
386.19108	270	1+
386.76875	486	1+
386.88730	196	
387.19944	180	1+
387.85036	924	1+
389.20046	286	
389.37249	182	1+
389.43927	174	
389.53705	180	1+
389.71748	320	1+
389.90488	320	1+
390.17919	214	1+
390.83865	1890	1+
390.86427	654	1+
391.39616	278	1+
391.80733	264	
392.07442	456	1+
392.86124	480	
393.80279	324	
393.85062	190	
393.87169	234	
394.18931	122	1+
394.79876	436	1+
394.83499	246	
394.86688	856	1+
395.09259	272	1+
395.86878	508	1+
396.00927	150	
396.40178	154	
397.71763	240	1+
398.86379	906	1+
399.16898	140	1+
399.80563	372	1+
400.35709	298	
401.09060	182	1+
401.82324	284	1+
402.78221	182	1+
402.86614	3328	1+
403.80602	294	1+
403.87054	1986	1+
404.60490	240	1+
404.80916	226	1+
405.78513	250	
405.87489	872	
406.86092	170	
407.67374	234	1+
407.72972	368	1+
407.86606	12416	1+
408.17089	118	1+
408.20513	154	1+
408.31391	150	1+
409.71943	368	
410.37317	214	1+
410.72604	204	
410.84592	334	
411.80889	502	
411.85678	214	
412.15822	144	1+
412.21063	200	
412.73401	306	1+
412.81376	228	
412.84580	820	1+
412.87284	1424	1+
413.07657	532	1+
413.80601	254	1+
413.87741	962	1+
415.10458	264	1+
415.13123	106	1+
415.87070	1128	1+
416.36045	264	1+
416.64559	194	1+
416.81800	316	1+
420.09019	224	1+
420.98908	278	1+
421.88466	510	
422.83194	158	1+
422.88719	404	
423.08646	222	1+
423.88293	340	
424.86893	302	
425.23343	178	
425.73961	376	
425.87868	1006	
426.63921	176	1+
426.75644	210	
426.86077	2934	1+
426.93981	388	1+
427.06099	214	1+
427.73806	1494	1+
427.94082	370	1+
428.09069	376	1+
428.37998	172	1+
428.79939	352	1+
428.88627	1124	
429.73501	536	1+
429.82411	206	1+
429.86074	216	
430.74076	394	1+
430.85416	446	
430.88418	394	
431.22168	152	
431.86618	858	1+
432.97874	184	
434.76979	184	1+
434.88927	260	
435.38745	170	
435.86987	398	1+
436.10872	200	1+
439.12286	282	1+
439.14605	204	1+
439.89410	828	1+
441.79688	204	1+
443.24002	208	1+
443.75079	238	
443.89016	162	
444.77683	156	
444.87387	3290	1+
446.00602	220	1+
446.87198	394	1+
448.70743	178	1+
448.89788	326	
449.88051	890	1+
450.74634	186	
450.76956	518	1+
450.82416	292	1+
452.87715	288	1+
453.76467	162	
454.43662	162	1+
454.66050	190	1+
454.71411	178	1+
456.76620	272	1+
457.90370	936	1+
459.23243	250	1+
460.88817	242	
461.72194	234	1+
462.88204	934	1+
462.94898	134	1+
464.08491	186	1+
464.78711	212	
465.71065	148	1+
467.88912	1608	1+
468.35223	190	1+
468.78231	696	1+
468.83398	508	1+
469.88472	292	1+
469.91260	280	1+
470.76451	280	1+
470.78626	180	
471.77183	316	1+
474.06886	152	1+
479.77559	156	
482.25535	154	1+
483.24785	188	1+
485.74055	176	
485.89774	1176	1+
486.79519	444	1+
486.84351	184	
487.27586	182	
487.79631	274	1+
489.73148	278	1+
490.73619	212	1+
491.22973	150	1+
493.78615	356	1+
502.15344	154	1+
504.74250	196	1+
504.80285	394	1+
505.47009	176	1+
506.16459	192	1+
507.45768	212	1+
509.76371	122	1+
509.85890	810	1+
510.21845	262	1+
END IONS

###FS:    #m/z: 322.93039 #charge 1+
###MS: 38
###MSMS: 39
BEGIN IONS
TITLE=Cmpd 28, +MS2(322.9304), 28.0-35.0eV, 0.8min #39
RTINSECONDS=48.9495
SCANS=38-39
PEPMASS=322.93039	4829004
CHARGE=1+
175.52685	94	
192.89133	282	1+
196.88508	256	1+
199.00564	230	1+
201.91165	108	
201.93809	94	
203.08251	86	
205.94976	604	
209.00665	90	
210.89847	272	
212.87954	296	1+
213.92744	100	
214.91641	90	
215.89299	150	
217.87172	108	
217.96020	116	
218.89061	110	
221.06546	212	1+
221.41998	94	
221.94167	98	
221.96692	154	
222.95454	1074	1+
223.49682	108	
223.96071	654	1+
224.37543	104	
224.89527	144	
225.87625	252	1+
225.95917	130	
227.11121	130	
227.90382	222	
227.95295	188	
228.82631	84	
228.91309	110	
229.90580	232	1+
230.82531	90	
230.88858	324	1+
232.09383	244	1+
232.86886	212	1+
233.11835	88	
233.55145	96	
234.06185	102	
234.49444	94	
234.82990	100	
234.92746	146	
235.78770	164	1+
237.05847	172	
237.85354	86	
237.89886	86	
238.05550	200	1+
238.82488	166	
238.93668	214	
239.00195	192	1+
239.08268	316	1+
239.78659	94	
239.97749	90	
240.80071	156	
240.82090	190	1+
240.94061	3038	
241.06980	110	
241.93913	9588	1+
242.02572	88	
242.81290	186	1+
242.94125	6696	1+
243.02300	196	1+
244.86429	120	
244.93934	1542	1+
244.97764	86	
245.84232	128	
246.24163	94	
246.97819	490	
247.04920	86	
247.97611	248	
248.83906	148	
248.85328	200	1+
248.97049	136	
248.99893	134	
249.83171	218	1+
250.89627	108	
251.92501	152	
252.90545	306	1+
252.92413	86	
253.83425	186	
254.55756	88	
254.83293	312	1+
255.46728	98	
255.91138	248	1+
256.83720	284	1+
257.79814	162	
258.90982	162	
258.97484	160	
260.80061	98	
261.04009	102	
261.83743	100	
262.79953	140	
262.99778	126	
263.07553	86	
263.16896	92	
263.35219	94	
263.82726	184	
263.90569	126	
263.97980	520	
264.05735	306	1+
264.82886	168	
264.91556	184	1+
265.35860	90	
265.84492	324	1+
266.21294	110	
267.93987	222	
268.90801	92	
269.08121	164	
269.79887	118	
269.85922	98	
270.37070	94	
270.45389	90	
270.80085	88	
270.85981	168	
271.81828	88	
271.84753	272	1+
272.78570	116	
273.10972	90	
273.79541	312	1+
274.84161	136	
274.91659	86	
275.05292	136	
275.21015	86	
275.81341	364	1+
277.85525	116	
277.88054	92	
279.09048	794	1+
279.42398	100	
279.78531	196	1+
280.14529	102	
280.31993	122	
280.81609	154	1+
280.88533	94	
281.12113	98	
281.86545	86	
281.87448	92	
281.98981	106	
282.85644	102	
283.06668	474	1+
283.79206	204	
284.29233	300	1+
284.44221	84	
284.80143	258	1+
286.87241	98	
286.91698	252	
287.03158	172	
288.87324	92	
289.80648	104	
289.86069	92	
289.88861	270	1+
290.84220	90	
290.85957	126	
290.91305	100	
291.53769	88	
291.80982	196	
291.93221	86	
292.43659	202	
292.79769	118	
292.81627	382	1+
292.86336	174	
293.86880	134	
293.92850	86	
294.85996	196	
295.15059	86	
295.70343	100	
295.87914	226	1+
296.80505	110	
297.79392	166	1+
298.90908	94	
299.05660	118	
299.78084	190	
300.79940	196	
301.87277	100	
302.82287	122	
302.94353	202	1+
303.87319	118	
304.89318	440	1+
305.81855	120	
306.82028	212	1+
306.87980	194	
307.79950	148	
307.89202	394	
308.29131	318	1+
308.88772	324	1+
310.30791	178	
310.80570	298	1+
310.87991	584	1+
311.83893	92	
311.88292	412	1+
312.87542	280	1+
314.12829	96	
315.00412	140	
315.75412	98	
316.92975	146	
317.87740	106	
318.34475	94	
319.75629	294	1+
321.03113	114	
321.89345	212	1+
322.96453	120	
323.19545	146	1+
323.23729	134	
324.89457	128	
325.06608	92	
327.19660	232	1+
327.89528	350	1+
END IONS

###FS:    #m/z: 363.95706 #charge 1+
###MS: 38
###MSMS: 40
BEGIN IONS
TITLE=Cmpd 29, +MS2(363.9571), 28.0-35.0eV, 0.9min #40
RTINSECONDS=49.7215
SCANS=38,40
PEPMASS=363.95706	1080582
CHARGE=1+
109.53583	104	
143.52412	116	
189.86301	1110	
190.93121	164	
191.86037	336	
196.88283	406	1+
200.87656	120	
204.90374	172	
205.94860	106	
207.87544	698	1+
207.95002	162	
208.44459	116	
208.94082	266	
209.94384	2632	1+
210.00541	102	
210.88393	594	
212.40916	398	1+
212.87934	3928	1+
214.89602	308	1+
215.88436	160	
216.41077	300	
218.91211	324	
222.95154	1804	1+
224.82467	126	
224.89325	102	
224.94988	2482	1+
226.86861	140	
226.88492	130	
226.94765	13380	1+
226.97291	216	
227.01444	188	1+
227.80945	102	
227.83061	116	
227.93266	202	
228.01690	160	1+
228.79930	118	
228.89369	1054	1+
228.94272	15384	1+
228.99859	172	
230.78761	124	
230.81785	118	
230.88991	4714	1+
232.78974	110	
232.88634	614	1+
232.90715	194	
234.88122	486	1+
234.93023	166	
235.07222	104	
235.83172	102	
238.06347	126	
239.00686	212	1+
239.42389	108	
240.82293	152	
240.94268	368	
240.96299	1364	
241.94487	518	
242.94251	1484	1+
242.96029	1428	1+
244.03863	336	1+
244.95774	6836	1+
245.83134	126	
245.94546	294	
246.90381	130	
246.95282	7820	1+
248.80370	232	
248.90045	1652	1+
248.97514	138	
249.80512	116	
250.80181	112	
250.89823	560	1+
250.91623	158	1+
250.94142	290	1+
250.96981	370	
251.07657	222	1+
253.09005	230	1+
253.82981	180	1+
253.90432	508	1+
255.95823	126	
257.04790	106	
257.09688	194	1+
257.85291	166	
258.83128	150	
258.91518	130	
258.97433	306	
259.05737	116	
259.93739	108	
259.96585	802	1+
260.96972	682	1+
262.78140	110	
262.84691	180	1+
263.49591	120	
263.83100	202	
263.97724	244	
264.83044	102	
264.97044	748	1+
265.05602	138	
265.08803	126	
265.97770	484	1+
266.81295	146	
266.85664	136	
267.10031	112	
267.81031	208	
267.84847	294	1+
267.87796	164	
267.92820	120	
267.97471	680	1+
268.78743	104	
268.87043	256	1+
269.80153	150	
269.96930	1512	1+
270.80225	120	
271.85022	248	
271.91705	270	
272.18349	110	1+
272.91970	128	
273.79446	132	
273.84674	216	1+
274.56027	104	
274.79474	142	1+
276.85116	260	
276.88476	118	
277.09208	118	
277.24631	220	1+
277.80594	318	1+
277.85523	190	
277.90697	184	1+
278.03705	146	1+
278.79478	274	
278.84533	124	
279.10333	364	1+
279.89620	124	
280.79044	692	1+
280.81336	142	
281.10177	290	1+
281.85281	120	
282.10454	268	1+
282.88563	108	
283.24224	140	1+
283.79043	278	1+
283.85131	146	
283.98633	178	
284.88440	142	
285.84732	1008	1+
286.79746	132	
288.79170	332	1+
289.85604	132	
289.87701	188	
290.78659	358	
290.85946	156	
292.43655	124	
292.81246	176	1+
292.86086	106	
293.11622	134	
293.85504	416	1+
293.87493	130	
293.91768	104	
294.86042	286	1+
296.80533	268	1+
296.87794	156	
297.11426	112	
298.80179	1148	1+
299.09931	116	
301.80514	180	
301.81829	284	1+
301.86141	384	1+
302.79774	142	
302.88091	256	1+
303.80570	808	1+
303.85547	1326	1+
303.94402	340	1+
304.96829	212	1+
304.99352	266	1+
305.07375	130	
305.88001	198	
306.05183	130	
306.88553	408	1+
307.30333	108	
308.15249	112	
308.42886	104	
309.02647	172	
309.29400	160	
309.87445	182	
310.03452	192	1+
310.87555	218	
311.86389	138	
311.87931	418	1+
314.81541	120	
315.45624	170	1+
315.88323	106	
315.92891	118	
316.41102	172	
316.81692	188	
317.43428	142	
317.90287	146	
317.93695	356	1+
318.05622	112	
318.81496	198	1+
319.07880	146	1+
319.89060	128	
320.93145	140	
321.81772	742	1+
321.86954	122	
322.16055	148	
322.93178	278	1+
324.89810	426	1+
325.90137	294	1+
326.82650	104	
326.85639	124	
326.87677	538	1+
327.00107	322	1+
328.19174	110	
330.09144	144	
330.88525	300	1+
332.89874	122	
332.94523	132	
336.36510	106	
336.74953	108	
336.94430	490	1+
337.83006	182	
339.82595	562	1+
340.77058	186	1+
340.93911	628	
342.90468	258	
344.75563	236	1+
345.30271	186	1+
348.90211	270	1+
349.32065	184	
350.73139	122	
351.04199	118	
351.73776	108	
352.75805	456	1+
352.88742	182	
353.75989	358	1+
354.12885	114	
354.89172	108	
354.92439	210	1+
355.04541	114	
356.78012	148	
359.80986	136	
363.95905	116	
364.16330	112	
366.96743	132	1+
END IONS

###FS:    #m/z: 336.94641 #charge 1+
###MS: 38
###MSMS: 41
BEGIN IONS
TITLE=Cmpd 30, +MS2(336.9464), 28.0-35.0eV, 0.9min #41
RTINSECONDS=50.4935
SCANS=38,41
PEPMASS=336.94641	360762
CHARGE=1+
68.31810	90	
96.84379	116	
189.42621	100	
192.89197	192	
195.97984	92	
197.87902	126	
198.95550	116	
203.88377	148	
206.97416	228	1+
207.94783	138	
207.97982	150	1+
209.94773	142	
210.08628	184	1+
210.88184	204	1+
211.56347	92	
211.94471	6804	1+
212.87941	1448	1+
213.93949	4522	1+
214.43439	88	
215.88756	718	
216.88894	430	
217.88257	326	
218.84114	144	
218.91681	98	
221.00721	96	
223.03747	112	
223.96133	320	
224.97633	150	
225.95723	112	
226.94654	92	
227.12790	90	
227.88019	98	
227.89248	540	1+
229.95565	7514	
230.88994	1694	1+
230.95673	314	
231.95036	2726	1+
232.83941	226	
232.89255	712	1+
233.83039	116	
233.89704	498	1+
233.94899	636	1+
234.83823	122	
235.00358	140	
235.79290	202	1+
235.81928	138	
235.87414	142	
235.89488	194	
235.94931	202	
235.97112	90	
236.43337	88	
236.82314	166	
237.06246	90	
239.09891	196	1+
240.90395	92	
240.94406	466	1+
241.84077	104	
241.88494	110	
243.65295	94	
243.79660	92	
246.97560	286	
247.01149	234	1+
247.38946	92	
247.90797	98	
247.96627	1622	
248.89830	178	
249.82945	616	1+
249.96256	1106	1+
250.07248	118	
250.16494	92	
250.89830	180	
250.94923	128	
251.02487	132	
251.79114	254	
251.88027	164	1+
251.96010	244	
252.52600	90	
252.97131	4268	1+
253.09057	132	
253.42198	92	
253.90620	802	1+
254.08948	92	
254.94532	106	
254.96611	2192	1+
255.07493	886	1+
255.77999	94	
256.25890	124	
256.96209	542	1+
257.77489	100	
258.84343	96	
258.96460	134	
259.85165	130	
260.06481	94	
260.82524	104	
261.82698	342	1+
262.66317	94	
262.82940	288	1+
263.00593	122	
263.90586	308	1+
264.84373	92	
265.08660	178	
265.80511	212	1+
265.85736	124	
266.94824	184	
267.84251	302	
268.80445	96	
268.84065	1414	1+
269.29786	98	
269.79855	226	
270.80071	116	
270.96071	104	
270.98423	416	1+
271.80757	98	
271.84517	402	1+
271.87086	122	
271.91447	294	1+
272.97902	250	1+
273.79163	316	1+
274.23486	102	
274.79514	202	1+
274.85751	92	
275.88384	192	1+
276.85773	280	
276.90430	94	
277.84569	148	
278.83515	472	
278.96579	88	
279.10382	90	
279.13406	128	
279.83317	746	1+
280.26585	316	1+
280.41837	94	
280.86473	90	
280.90052	182	1+
280.95205	178	1+
281.35892	100	
282.89154	104	
283.86696	168	
284.88907	120	
284.92512	104	
285.85066	210	
285.95194	104	
286.85168	1154	1+
289.85935	140	
290.14243	148	1+
290.79854	318	1+
290.85791	558	1+
291.85327	344	1+
292.49671	100	
292.94517	92	
293.10697	138	
293.85682	250	1+
294.05987	116	
294.11264	104	
294.76261	104	
295.86562	150	
295.99418	158	
296.80865	166	1+
297.88873	122	
298.80399	132	
298.82720	156	
298.86796	152	
299.86785	140	
300.79720	100	
300.86560	96	
303.86982	120	
305.75911	98	
305.87808	196	
306.88311	434	
307.29741	98	
307.60962	98	
307.80944	128	
307.89344	310	
308.80885	120	
308.88133	238	
309.87924	110	
309.91042	158	
310.87436	524	1+
311.99501	92	
312.09690	98	
313.95646	108	
314.00441	90	
314.82576	122	
314.84271	102	
316.45058	90	
317.88605	160	
318.44809	90	
319.80017	104	
322.31834	90	
323.88854	398	1+
324.87663	340	1+
324.89275	276	1+
326.79134	150	
327.71516	110	
328.40029	90	
328.88698	456	1+
329.87316	104	
329.99258	100	
330.82259	214	1+
330.83932	102	
334.57279	92	
337.79755	234	1+
337.88319	290	1+
339.18408	108	
340.15645	112	
341.90506	200	1+
342.11872	100	
END IONS

###FS:    #m/z: 322.93071 #charge 1+
###MS: 42
###MSMS: 43
BEGIN IONS
TITLE=Cmpd 31, +MS2(322.9307), 28.0-35.0eV, 0.9min #43
RTINSECONDS=54.1595
SCANS=42-43
PEPMASS=322.93071	4873474
CHARGE=1+
152.92783	98	
187.93500	86	
188.96713	88	
189.03611	88	
192.88972	334	1+
196.88335	238	
197.88884	178	
201.40775	94	
205.94946	634	
208.49717	86	
208.87331	88	
209.12554	84	
209.94347	146	
210.41825	104	
210.83864	90	
210.90006	230	
214.87851	108	
214.89461	304	1+
216.89159	92	
217.03240	98	
217.89696	98	
218.04368	90	
218.87852	116	
221.94423	130	
221.96625	128	
222.88161	156	
222.89542	90	
222.95469	982	1+
223.95905	648	1+
223.97820	92	
224.83045	94	
225.02141	94	
225.88368	86	
227.48538	94	
227.88182	152	
227.90200	142	
227.93375	172	
227.95454	134	
228.91704	96	
229.39695	98	
230.90657	224	
232.37664	94	
232.96461	100	
234.49066	106	
235.81833	208	1+
235.88139	120	
235.95164	96	
238.88539	124	
238.93917	148	
239.78673	156	
239.89719	94	
240.01187	192	1+
240.82235	222	
240.94084	3440	
241.94200	2570	
242.94205	7474	1+
243.81599	246	1+
243.88316	98	
244.04231	92	
244.92294	86	
244.94112	1756	1+
244.98601	118	
245.91824	84	
246.97715	906	1+
247.12177	162	1+
247.16574	92	
247.38862	178	
248.64840	102	
248.89538	96	
249.85651	96	
249.96709	296	1+
251.93349	140	
251.99751	104	
252.87777	84	
253.09037	86	
253.78720	110	
253.83205	300	1+
253.89003	182	
253.99949	88	
254.34992	94	
255.43612	90	
255.55398	94	
255.78530	206	
256.90713	88	
258.97487	172	
259.56620	90	
259.84199	176	
259.89276	100	
260.83287	128	
261.33362	110	
262.32705	98	
262.35893	94	
262.79642	86	
262.83317	368	1+
262.95995	88	
263.08322	88	
263.56544	86	
263.98149	322	1+
264.48932	86	
264.79624	100	
264.91692	106	
265.53679	96	
265.85788	98	
266.04340	90	
266.20761	114	
266.24663	186	
266.84769	120	
266.95726	316	1+
267.04154	92	
267.86170	112	
267.96067	288	1+
268.05252	208	1+
268.13014	88	
269.99933	88	
271.79898	258	1+
272.85583	118	
273.78768	184	1+
275.80844	308	1+
276.84179	118	
276.86069	168	
277.85707	194	1+
279.09205	530	1+
279.79770	106	
280.77840	86	
281.02531	86	
282.85713	294	1+
282.89143	94	
283.06799	144	
283.79070	238	
283.81315	104	
283.90988	128	
284.91683	86	
285.29560	134	
286.91816	204	
287.81273	148	
287.86530	102	
289.80447	146	
289.84972	144	
289.87270	128	
290.88034	164	
291.05289	236	1+
291.80230	216	
292.80479	128	
292.85572	132	
292.87382	298	1+
293.85428	474	1+
294.85680	356	1+
295.98018	92	
296.80339	234	1+
297.92078	92	
298.76746	242	1+
299.78234	118	
300.86915	160	
302.74781	138	
302.87826	104	
303.87939	114	
304.82366	278	1+
304.85617	94	
304.87204	102	
305.17269	130	
305.27131	98	
306.88060	882	1+
307.79612	432	1+
307.88378	600	1+
309.81785	86	
310.30597	92	
310.41799	86	
310.80437	306	1+
310.87820	136	
311.74376	120	1+
311.80789	262	1+
311.88642	368	
312.86001	104	
312.88363	186	
313.87717	116	
314.88050	100	
315.00835	110	
315.90034	88	
316.86570	114	
323.17669	96	
323.23733	104	
323.88757	156	
324.89443	634	1+
325.39288	110	
325.85073	90	
327.82638	86	
327.89423	124	
328.32248	98	
END IONS

###FS:    #m/z: 340.94130 #charge 1+
###MS: 42
###MSMS: 44
BEGIN IONS
TITLE=Cmpd 32, +MS2(340.9413), 28.0-35.0eV, 0.9min #44
RTINSECONDS=54.932
SCANS=42,44
PEPMASS=340.94130	2013970
CHARGE=1+
192.92777	266	
196.89111	108	
202.40076	98	
203.89947	212	1+
206.41727	94	
208.94000	140	
210.93880	428	1+
211.42041	94	
211.94425	254	1+
213.87866	234	
213.90587	94	
213.93875	3338	1+
214.88386	1078	1+
214.89497	258	
215.88769	886	1+
217.88668	200	
217.93718	342	
220.88096	124	
221.89484	260	
223.95891	244	
224.95783	132	
225.88542	132	
226.89285	134	
226.97225	130	
227.82779	94	
227.95019	150	
228.94610	96	
230.82063	112	
230.88791	692	1+
231.88973	488	1+
231.95044	2628	1+
233.90031	250	
234.89421	406	1+
235.89462	272	1+
235.94873	276	
236.69011	98	
236.80549	120	
236.83685	104	
237.99560	108	
239.42914	154	
239.78668	144	
239.90435	194	
240.22998	184	
240.83131	146	
240.88144	290	1+
240.90177	98	
240.96025	318	1+
241.11917	128	
241.88452	226	1+
242.93818	200	
244.96234	160	
245.14508	94	
245.44235	118	
246.06748	98	
246.97545	326	
247.96449	150	
248.43913	104	
248.89749	190	
248.99457	158	
249.26641	140	
249.89832	116	
249.96092	636	1+
249.98577	114	
250.79319	114	
250.84824	108	
250.90675	204	
251.95793	262	1+
253.88408	156	
254.96617	1580	1+
255.07689	294	
256.41635	100	
256.84683	252	
256.91441	146	1+
256.96143	202	1+
257.79752	146	
257.84355	508	1+
258.80394	230	1+
258.84401	510	1+
258.96871	102	
259.75593	94	
259.86048	94	
260.08809	166	1+
260.57384	148	
260.89598	288	1+
260.96078	142	
261.97720	94	
262.13008	98	
263.82739	102	
265.00364	222	1+
265.93293	94	
266.14835	144	
266.39375	98	
266.94528	278	1+
267.56772	96	
267.83745	506	1+
267.85313	156	
267.87526	118	
268.84241	426	1+
270.52019	96	
270.79779	410	1+
270.94819	112	
272.93566	176	
272.97743	410	
273.79167	250	1+
273.96945	264	1+
274.86396	226	1+
274.89680	284	
275.81143	328	1+
275.99846	104	
276.85272	188	
277.84892	596	1+
277.86030	100	
277.95987	374	1+
278.25120	92	
278.85253	506	1+
279.90441	114	
280.05990	198	1+
280.26436	118	
280.86071	126	
280.90389	110	
280.93660	200	
281.49093	98	
281.86475	172	
282.31735	94	
283.78779	274	1+
283.86226	358	1+
284.36209	110	
284.91446	282	1+
285.32953	94	
285.72152	92	
286.41623	156	
287.06997	116	
289.18377	104	
289.85508	132	
290.85791	106	
291.44029	130	
291.80686	142	
291.92928	144	1+
292.43926	192	
292.80366	96	
293.15698	222	1+
293.43790	108	
293.87601	146	
293.89666	100	
294.66154	96	
295.99429	274	1+
296.72862	100	
296.81145	150	
296.85390	134	
296.91122	134	
297.97527	242	
298.80554	304	1+
298.85898	230	1+
299.78208	126	
299.98875	138	
300.78517	104	
300.86033	100	
301.45925	132	
301.75646	96	
301.80834	262	1+
302.17281	362	
302.87379	110	
302.94282	142	
304.76354	200	1+
304.88859	184	
306.83458	94	
306.88410	226	
307.28127	108	
307.30937	96	
307.79643	202	
307.89129	210	
308.29104	150	
308.89535	130	
309.84051	100	
309.88017	102	
309.91839	146	
310.14127	104	
310.87834	342	
311.88533	400	1+
312.34599	98	
312.87066	352	1+
314.81883	288	1+
317.42755	94	
317.92659	94	
319.87491	114	
321.86216	140	
322.90001	94	
323.06202	92	
324.23718	142	
324.73698	100	
324.88983	334	1+
326.17094	188	1+
326.89256	210	
327.80956	148	
328.88830	370	
329.16426	106	
329.87860	126	
330.81781	122	
330.88188	364	1+
331.88442	260	1+
337.83113	98	
338.82147	316	1+
340.21574	96	
342.20656	120	
344.90019	154	
END IONS

###FS:    #m/z: 363.95730 #charge 1+
###MS: 42
###MSMS: 45
BEGIN IONS
TITLE=Cmpd 33, +MS2(363.9573), 28.0-35.0eV, 1.0min #45
RTINSECONDS=55.704
SCANS=42,45
PEPMASS=363.95730	1038766
CHARGE=1+
184.96728	108	
189.86351	520	1+
190.93592	178	
191.85811	632	1+
193.88782	230	1+
196.88581	204	
206.04002	98	
206.94792	238	1+
207.87258	178	
208.94161	168	
209.86886	152	
209.94371	2704	1+
210.88380	676	1+
212.87879	2720	1+
214.88122	222	1+
214.89738	316	
215.91283	200	1+
218.91119	332	
219.86640	120	
221.94298	134	
222.95181	2292	1+
224.88503	202	1+
224.94897	2958	1+
224.98902	124	
226.92502	214	
226.94779	15784	1+
226.97204	246	
227.04475	116	
227.92289	154	
228.00043	156	1+
228.35118	88	1+
228.89561	686	1+
228.94223	15840	1+
229.02541	104	
229.04004	180	
229.07265	108	
229.09536	102	
229.35240	108	1+
229.51296	126	1+
230.88850	6550	1+
231.84008	110	1+
233.82754	128	
233.88183	126	
233.96390	112	
234.88003	474	
234.92657	112	
235.12105	104	
235.90508	204	1+
236.02055	232	1+
236.81746	246	1+
238.94039	120	
239.42864	464	1+
240.07541	126	
240.94362	432	
240.96232	1068	1+
241.90091	334	1+
241.94206	584	
242.00263	208	1+
242.94223	1780	1+
242.95953	982	1+
244.95706	7214	1+
244.99374	106	
245.08181	104	
245.83811	178	
245.94305	786	
246.81112	136	
246.90247	110	
246.95308	7798	1+
247.81227	108	
248.79970	322	1+
248.89885	1770	1+
249.06749	126	1+
250.55161	102	
250.95012	112	
250.97321	138	
251.12224	120	
251.90628	128	
252.50839	100	
252.88876	202	
252.95576	244	1+
253.90450	230	
254.01730	122	
254.09456	222	1+
255.38306	108	
256.90666	196	1+
258.83904	244	1+
258.97330	430	1+
260.79229	134	
260.83943	114	
260.96838	1128	1+
261.93847	140	
263.07488	210	1+
263.84954	138	
264.79470	180	1+
264.95835	110	
265.85658	188	1+
265.90336	102	
265.97612	416	1+
266.81883	190	1+
267.06625	160	1+
267.78381	120	
267.92662	168	
267.97264	1026	1+
268.95696	124	
269.14729	200	1+
269.79726	166	1+
269.84779	166	
269.96919	1804	1+
270.40911	98	
270.85233	114	
271.09099	132	
271.91671	308	1+
272.83627	116	1+
273.79473	128	
274.06199	122	
274.92164	102	
275.15486	108	
275.40549	116	
276.85226	118	
278.00944	116	
278.09891	440	1+
278.79747	132	
278.80934	142	
278.84324	218	1+
278.85459	236	1+
279.79079	588	1+
280.79093	442	1+
281.02513	102	
281.85763	120	
281.90822	120	
282.11849	260	1+
282.45354	102	
282.82689	320	1+
282.87206	200	1+
283.07141	266	
283.79135	156	
283.85288	318	1+
284.80430	118	
284.99003	114	
285.81841	136	
285.84631	1222	1+
287.77166	106	
287.81164	132	
289.86998	216	1+
289.93330	142	
290.75368	108	
290.78774	98	
290.94651	108	
291.81247	152	
292.11182	186	1+
292.44123	216	
292.87077	366	1+
293.07011	134	
293.85483	674	1+
293.87466	238	1+
293.93898	102	
293.98305	110	
294.85960	458	1+
296.01428	104	
296.42209	108	
296.80714	112	
298.49750	106	
298.80248	612	1+
299.86833	156	
300.80466	324	
300.86483	156	
300.91745	172	1+
301.80881	170	
301.86167	666	1+
303.01513	184	1+
303.81139	636	1+
303.85463	1460	1+
304.17389	120	1+
304.93221	146	
306.87571	122	
307.28482	100	
307.32787	100	
307.84859	130	
307.86931	144	
308.86600	160	
308.88150	234	
309.81503	144	1+
309.91307	288	1+
310.08915	112	
310.87746	320	
311.85338	132	
311.88214	264	1+
312.94806	110	
313.02937	164	
315.38779	98	
315.81196	374	1+
315.87767	296	1+
316.81410	322	1+
317.91134	124	
318.81666	556	1+
318.88534	126	
318.93591	208	
319.07951	146	
319.93669	134	
320.85829	116	
321.77879	100	
321.81880	798	1+
321.86697	506	1+
322.89750	338	1+
322.93263	228	
323.81231	196	1+
324.78069	102	
325.90433	148	
325.92291	196	1+
326.78454	128	
326.87630	316	1+
327.03208	116	
327.05316	106	
328.88583	178	
328.95440	136	
329.75681	118	
331.75324	352	1+
331.77366	130	
331.90381	174	1+
333.77525	224	1+
334.87372	112	
335.75085	120	
336.94359	838	1+
337.83640	332	1+
338.86744	152	
339.82825	1012	1+
340.93526	278	
341.41063	206	1+
341.63075	98	
342.72143	104	
342.89691	212	1+
345.89647	122	1+
346.76055	178	1+
346.79325	212	
348.30237	230	1+
349.77173	148	
351.88922	208	1+
352.77133	128	
354.89167	116	
355.85039	134	
356.15743	106	
359.20771	136	
359.79238	184	1+
360.17887	98	
360.96090	146	
361.05702	140	
361.53993	106	
362.84362	110	
362.94977	180	1+
363.75216	104	
365.84694	122	
367.77448	174	
368.83697	196	
END IONS

###FS:    #m/z: 340.94089 #charge 1+
###MS: 46
###MSMS: 47
BEGIN IONS
TITLE=Cmpd 34, +MS2(340.9409), 28.0-35.0eV, 1.0min #47
RTINSECONDS=59.3755
SCANS=46-47
PEPMASS=340.94089	2383524
CHARGE=1+
192.88836	284	
192.92712	748	1+
194.99615	102	
196.88311	98	
197.87779	238	1+
201.97031	188	
203.85657	106	
203.88072	176	
205.95252	134	
206.40855	104	
206.99132	110	
207.87516	124	
210.93679	568	
212.87644	228	
212.89176	152	
213.87657	166	
213.94093	4136	1+
214.89278	278	
215.88622	1246	1+
215.93560	704	
217.88356	526	1+
217.93945	282	1+
219.87906	122	
220.13387	96	
221.89259	324	1+
221.94192	160	
222.90885	96	
222.97320	354	1+
223.96172	442	1+
226.90103	154	1+
226.94932	198	
227.53889	108	
227.94636	656	1+
227.96697	104	
228.97865	98	
229.88257	100	
230.89128	242	
231.95054	3212	1+
232.43656	100	
232.83729	98	
232.89080	96	
233.40320	142	
233.83261	208	
233.89778	386	1+
233.94873	406	
234.82728	98	
235.70900	100	
235.89264	164	
235.91834	118	
235.94891	242	
236.89595	138	
236.94534	100	
238.55662	138	1+
238.86991	102	
239.82009	270	1+
239.90088	230	
240.82292	196	1+
240.83489	196	
240.91061	184	
241.12411	116	
241.79464	156	
241.84411	132	
242.84106	190	1+
242.88030	334	1+
243.85996	98	
243.96242	132	
244.92823	124	
244.95958	178	
245.41163	108	
245.83518	152	
245.89676	290	1+
246.58850	106	
246.97529	630	1+
248.98975	124	
249.96072	786	1+
250.89565	130	
251.96337	196	
252.81912	368	1+
252.95960	114	
253.91818	98	
254.80843	100	
254.96575	1964	1+
255.07451	182	
255.95039	120	
256.42797	100	
256.85074	210	
256.91377	104	
256.96436	728	1+
258.84662	264	1+
258.91272	124	
259.83321	146	
259.95286	104	
261.84207	134	
261.90162	106	
262.04687	120	
262.91253	100	
262.93924	152	
263.83412	108	
263.98026	130	
264.84511	164	
265.12998	110	
265.50501	106	
265.79722	110	
266.11533	96	
266.83130	154	
267.13630	104	
267.80900	142	
267.97239	200	1+
268.84922	232	1+
270.46187	104	
270.83038	118	
271.80100	128	
271.84534	232	
271.88091	98	
271.91245	132	
272.84378	236	
272.93474	252	
272.97654	178	
273.79447	108	
273.97814	102	
274.86010	330	1+
274.97656	138	
275.83705	330	1+
276.86024	274	
277.10963	102	
278.84797	220	1+
278.87159	164	
279.81714	186	1+
279.96612	112	
280.79910	272	1+
281.86550	130	
281.89342	140	
281.98792	156	
282.86081	286	1+
283.57931	108	
284.49203	98	
287.98272	152	
288.87254	142	
290.00893	192	1+
290.85574	150	
290.87296	134	
291.80492	374	1+
291.93337	102	
292.86385	130	
293.84838	312	
293.86407	130	
294.08165	100	
294.85592	454	1+
295.80911	260	1+
295.87222	112	
296.80399	182	1+
296.94797	212	1+
297.97073	176	
298.08263	186	
299.85304	180	
299.87568	146	
300.51634	102	
300.78390	96	
301.72467	98	
301.87114	214	1+
301.92181	100	
302.85116	132	
302.93805	302	1+
303.80144	240	1+
304.92279	124	
306.80154	546	1+
306.88250	154	
307.80016	322	1+
307.88987	242	
308.02712	112	
308.87883	284	1+
310.87867	588	1+
311.86213	128	
312.57219	98	
312.82469	102	
312.87227	116	
313.87855	168	
313.95516	150	
314.82380	462	1+
315.88483	308	1+
319.86989	126	
320.82928	120	
321.82268	206	
322.14562	150	
322.87212	134	
323.88779	730	1+
324.89172	488	1+
325.83428	228	
326.37615	104	
326.89325	244	
327.71865	110	
327.88306	102	
328.18917	108	
328.88863	398	
329.83874	118	
329.87238	318	1+
330.81865	386	1+
332.75614	192	1+
332.80109	104	
332.89642	118	
332.91960	116	
335.78456	128	1+
337.82414	240	1+
338.76903	140	
342.90755	154	
END IONS

###FS:    #m/z: 507.84618 #charge 1+
###MS: 46
###MSMS: 48
BEGIN IONS
TITLE=Cmpd 35, +MS2(507.8462), 28.2-35.2eV, 1.0min #48
RTINSECONDS=60.1475
SCANS=46,48
PEPMASS=507.84618	566530
CHARGE=1+
196.01412	572	1+
199.88620	500	1+
209.94604	202	
213.15827	206	
217.89628	198	
218.89419	202	1+
222.97383	250	1+
224.97575	320	
230.88777	194	1+
233.40136	238	
238.06198	204	
239.85669	182	
239.89139	356	1+
240.07921	336	1+
241.85390	462	
243.89510	292	1+
248.90060	254	1+
250.96954	702	1+
252.07953	162	
252.86696	242	1+
253.91296	200	1+
254.09060	164	
254.89790	274	1+
259.86730	176	
259.87512	600	1+
261.89014	162	
264.10984	168	1+
265.89345	174	1+
266.16587	244	
267.17283	208	
267.78271	292	1+
269.88315	338	1+
271.38868	218	
271.84973	1492	1+
272.39236	158	
272.85164	1284	1+
274.90529	300	1+
276.38581	154	
277.79228	222	1+
278.83520	152	
278.85902	152	
279.12807	192	1+
279.87903	158	
280.47507	170	
280.85522	312	1+
281.37741	172	
281.87774	154	
282.78838	298	1+
282.86776	292	1+
283.01164	158	
283.93879	196	
284.40550	322	1+
284.89379	176	
286.87079	224	
286.88840	414	1+
287.85337	382	
287.88999	298	1+
287.96176	332	1+
288.36746	348	1+
288.86962	388	
288.96162	354	1+
289.88020	888	
290.77829	164	1+
290.86422	2374	1+
292.14514	188	
292.88810	160	
293.01600	184	1+
293.43571	104	1+
293.87336	7636	1+
294.09333	160	1+
294.98255	200	1+
296.39005	146	1+
296.85835	264	
297.85633	482	1+
297.92845	154	
298.80375	240	1+
298.85804	342	1+
298.88007	770	1+
300.86081	1054	1+
301.90148	154	
302.86508	690	1+
303.82038	322	1+
305.85939	416	1+
306.87787	182	
307.84482	166	
307.89033	1018	
307.91360	204	
308.14266	956	1+
308.84950	150	
308.87097	2072	1+
309.37648	504	1+
309.87139	1258	1+
309.88860	1530	1+
309.99343	162	
310.15513	702	1+
310.34393	366	1+
311.10720	144	1+
311.34440	240	1+
311.81120	208	1+
311.88364	14110	1+
313.81538	486	1+
314.81947	408	1+
314.86507	1356	1+
314.96564	274	1+
315.24557	118	1+
315.37247	302	1+
316.09561	160	
316.86469	314	
316.88932	272	
317.41450	178	
317.87928	158	
317.88769	828	1+
318.85899	332	
318.88172	518	1+
318.93909	156	
320.87946	338	
321.86840	154	
321.88507	216	
322.09521	144	1+
322.38122	284	1+
322.88837	164	
323.38519	238	1+
323.88961	240	
324.35468	150	
324.85895	288	
324.90023	226	
325.85570	334	1+
325.90110	490	
326.01229	158	
326.88194	2958	1+
327.80606	156	
327.88409	2154	1+
328.38235	322	1+
328.86634	364	1+
328.97647	274	1+
330.16267	172	
330.83879	330	1+
330.88322	268	
331.87148	212	
331.89355	1372	1+
332.07478	152	1+
332.38674	162	
332.57620	98	1+
332.87479	1158	1+
333.81906	194	
333.85525	234	
334.39061	500	1+
335.12584	188	1+
335.84344	276	
335.86774	210	
335.89144	152	
336.84110	168	
336.89276	196	
337.87943	522	1+
338.94497	158	
339.40281	174	
339.82938	232	1+
339.87068	438	1+
339.90430	338	1+
340.19082	266	1+
342.08735	228	1+
342.75989	248	1+
343.79373	160	
343.91055	184	
344.40828	216	1+
344.83904	322	1+
344.87104	338	1+
346.01448	342	1+
347.11884	190	1+
347.85717	236	1+
348.16861	278	1+
348.91712	184	
349.40975	206	1+
349.83575	162	
350.82698	156	
350.89450	662	1+
350.96023	344	1+
351.77333	154	
351.85455	184	
351.99843	268	1+
352.85299	1274	1+
352.91094	1250	1+
353.77981	466	1+
353.85322	1322	1+
354.08375	216	1+
354.36790	250	1+
355.17866	260	1+
355.89154	278	
355.97197	294	1+
356.90665	510	1+
357.77173	338	1+
357.91241	380	1+
359.73241	164	
360.36380	182	1+
362.80149	178	1+
362.89726	318	1+
363.38078	160	
364.35853	210	1+
364.87534	168	
365.39133	266	1+
365.84213	220	
366.83893	2638	1+
367.71107	966	1+
368.12340	168	1+
368.34465	244	1+
368.78263	486	1+
368.89493	612	1+
369.83741	276	1+
369.89779	432	1+
370.77767	272	1+
371.84297	526	1+
373.06995	208	1+
373.71908	406	1+
373.79100	326	1+
373.87537	336	1+
374.84393	240	
375.07889	320	1+
375.86506	192	
376.35574	174	
376.77389	176	
376.83935	156	
376.86383	184	
376.88914	224	
379.40598	156	
380.72424	240	1+
380.85709	486	
381.39868	220	1+
381.72209	280	1+
381.89051	174	
381.97493	128	1+
382.05346	110	1+
382.85548	246	
383.85473	164	
383.89406	532	1+
384.38376	246	1+
384.85038	6528	1+
384.89365	298	1+
386.05188	230	1+
386.18224	132	1+
386.77502	272	
387.77428	214	
387.88938	222	
388.79664	176	
389.19935	480	1+
389.39532	192	
389.71610	192	
389.80265	362	1+
389.84668	230	
389.90131	152	
390.84633	786	
390.96140	154	
391.83412	1168	1+
392.09217	290	1+
392.72073	152	
392.79798	230	
392.83109	656	1+
392.86475	764	1+
393.74679	210	
393.79766	536	1+
393.88854	214	1+
394.39089	176	
394.80175	334	1+
394.83570	292	
395.82132	164	
395.88374	164	
396.38753	156	
396.86825	188	
397.85812	172	
397.91319	214	1+
398.87092	240	
399.80971	256	
400.86918	150	
401.86338	172	
402.86469	2422	1+
403.81520	256	1+
403.86984	1450	1+
404.41255	292	
405.87094	932	1+
407.22801	134	1+
407.39752	216	1+
407.72665	258	
407.86543	10020	1+
408.72958	170	
409.72539	698	1+
410.35200	176	1+
410.84215	320	
411.72313	162	
411.81324	182	
411.91549	220	1+
412.73497	618	1+
412.84677	632	
412.87284	1112	1+
413.07937	218	
413.87966	744	1+
414.07690	154	
414.81633	194	1+
414.84654	336	1+
415.16046	98	1+
415.81872	138	1+
415.87689	1218	1+
416.87940	758	1+
417.82036	194	
417.85431	456	1+
418.85389	330	1+
420.81085	216	1+
421.82913	236	1+
421.88231	1432	1+
423.76204	256	1+
423.79393	286	
423.86325	478	1+
424.13046	166	
424.81894	280	1+
425.20969	220	1+
425.87449	336	
425.89666	192	
426.86392	2156	1+
426.93352	338	1+
427.73551	1616	1+
428.09576	186	
428.80894	468	1+
428.85415	252	
428.88540	1396	1+
429.68043	152	
429.83255	196	
429.85742	154	
429.97419	150	1+
430.17786	188	1+
430.74229	450	1+
430.85746	346	
431.86831	1342	1+
432.04473	176	1+
433.85881	264	
433.88822	162	
434.85828	658	1+
434.88662	420	1+
435.38641	166	
435.86463	446	1+
436.89303	330	1+
437.80851	114	1+
439.73315	242	1+
439.76156	302	1+
439.89401	1686	1+
440.59054	90	1+
440.95261	162	1+
443.19861	222	
443.88129	164	
444.79809	470	1+
444.87215	3542	1+
445.74193	714	1+
445.80169	394	1+
446.89873	168	
447.87890	200	
448.89551	404	
449.74338	340	1+
449.87811	1192	1+
450.74809	296	1+
452.94833	206	1+
454.76520	254	1+
457.90139	858	1+
459.69686	192	1+
460.69649	226	1+
462.88467	892	1+
464.92011	156	
467.88989	1050	1+
468.08633	234	1+
468.77693	666	1+
469.25139	142	1+
474.22281	228	1+
474.78611	352	1+
479.76259	196	1+
480.92308	150	
482.78476	166	1+
482.90547	132	1+
483.71877	168	1+
484.34364	158	1+
485.24550	298	1+
485.78583	248	1+
485.89989	1014	1+
485.93141	148	1+
486.84398	494	1+
487.27906	266	1+
489.79680	296	1+
490.91609	200	1+
493.80183	154	1+
495.73979	146	1+
496.02628	116	1+
499.72922	198	1+
500.79803	266	1+
501.79997	220	1+
503.30918	202	1+
504.27999	174	1+
505.80348	310	1+
508.79857	204	1+
509.86141	690	1+
511.23110	162	1+
511.26537	214	1+
END IONS

###FS:    #m/z: 336.94637 #charge 1+
###MS: 46
###MSMS: 49
BEGIN IONS
TITLE=Cmpd 36, +MS2(336.9464), 28.0-35.0eV, 1.1min #49
RTINSECONDS=60.9195
SCANS=46,49
PEPMASS=336.94637	360706
CHARGE=1+
180.87033	90	
189.21850	128	
196.88298	142	
200.88083	160	
201.86289	88	
205.95014	326	1+
210.88459	194	
211.94475	8794	
212.87671	1334	1+
212.94737	352	
212.98190	90	
213.93822	3516	1+
215.88604	364	1+
218.43918	86	
219.44755	110	
221.95652	112	
222.95105	170	
223.96412	334	1+
224.47479	102	
226.97333	106	
227.78947	134	
227.89465	152	
227.95108	282	
228.90761	116	
229.95500	9458	
230.78849	92	
230.88789	2052	1+
230.95723	246	
231.95062	4062	1+
232.05494	96	
232.83474	166	
232.97569	104	
233.39430	90	
233.81740	98	
233.83295	210	
233.90173	576	1+
233.94753	562	
234.83203	176	
234.88332	162	
235.82684	140	
235.94750	224	
235.97872	124	1+
236.00901	110	
236.44502	90	
237.94919	306	1+
238.06560	100	
238.83926	90	
238.89145	128	
239.07637	98	
240.02321	84	
240.96178	100	
241.79815	138	
242.79235	90	
242.89536	132	
245.44589	126	
246.97817	174	
247.05741	86	
247.96605	1974	1+
248.89932	502	1+
249.06345	312	1+
249.83194	92	
249.95950	1230	1+
250.04440	162	
250.82906	230	
250.94968	110	
251.38608	90	
251.83634	362	1+
252.02211	84	
252.61545	92	
252.92859	246	1+
252.97143	5224	1+
253.90439	446	
254.89334	128	
254.96647	2480	1+
255.07291	326	1+
256.14096	94	
256.33789	92	
256.91399	156	1+
256.96242	538	1+
258.35014	108	
258.84908	114	
258.88131	90	
258.89843	158	
259.96027	96	
261.82950	360	1+
261.85188	140	
264.82862	126	
265.87016	120	
265.90911	88	
267.41902	102	
267.84552	200	
268.01067	164	
268.41788	88	
268.84082	1226	1+
268.88878	106	
269.79835	204	
269.86003	168	
270.08608	92	
270.84272	378	1+
270.98251	342	1+
271.84798	282	1+
271.91085	114	
272.05791	92	
272.86891	246	1+
272.97950	138	
273.81346	208	1+
273.84727	106	
274.18878	128	
274.79369	94	
275.80058	156	
276.85578	296	1+
277.04633	174	1+
277.36510	90	
277.42434	88	
277.83591	146	
277.92440	340	1+
278.61993	86	
278.83353	878	1+
279.10168	84	
279.99731	88	
280.26093	166	
280.81855	104	
281.05209	92	
281.86382	168	1+
282.02274	96	
283.83646	104	
285.84904	1696	1+
286.11846	92	
286.80042	130	
286.85166	1226	1+
288.41174	98	
288.83385	134	
290.41492	88	
291.85803	280	1+
292.80217	146	
292.82641	104	
292.93637	160	
293.11060	150	
293.99730	200	1+
294.85022	138	
294.88848	268	1+
295.39799	98	
295.87143	400	1+
295.99165	140	
296.09025	90	
296.80470	84	
296.82645	102	
296.87488	360	1+
296.97725	96	
297.81739	84	
297.84041	104	
298.85339	130	
300.81834	140	
300.86785	344	1+
301.02090	86	
301.35787	108	
303.76912	98	
303.95090	90	
304.37709	90	
304.86325	122	
305.74490	88	
305.89278	212	1+
306.11305	142	
306.88406	170	
308.36811	100	
308.86488	172	
309.19229	86	
309.86877	152	
310.87677	294	
311.82825	150	
311.87874	378	1+
312.81632	206	1+
312.97134	92	
314.82586	230	1+
314.88389	142	
316.99137	126	
317.43646	98	
319.16105	124	
320.04502	88	
320.84291	92	
320.96289	116	
321.50335	86	
322.00543	92	
322.37144	104	
323.89000	608	1+
324.10424	92	
324.89394	556	1+
326.57382	86	
327.45317	104	
328.37133	90	
328.88551	646	1+
329.03102	100	
332.08472	92	
333.71765	94	
334.79377	92	
337.87582	102	
340.29148	100	
340.80072	144	
341.89780	320	1+
END IONS

###FS:    #m/z: 340.94100 #charge 1+
###MS: 50
###MSMS: 51
BEGIN IONS
TITLE=Cmpd 37, +MS2(340.9410), 28.0-35.0eV, 1.1min #51
RTINSECONDS=64.5945
SCANS=50-51
PEPMASS=340.94100	2030114
CHARGE=1+
83.01453	98	
186.39805	100	
189.40943	100	
190.94594	188	
191.95531	106	
192.92598	700	
196.88370	120	
199.86409	176	
199.88897	114	
204.42326	164	
205.94904	284	
208.88151	122	
208.94176	212	1+
208.95512	168	
210.94234	230	1+
213.87853	162	
213.93977	2260	1+
214.89448	170	
215.41947	98	
215.88612	690	1+
215.93709	598	
216.51429	106	
217.88228	212	
218.89611	110	
221.89068	146	
221.93789	98	
223.96003	378	
224.97896	176	
226.89637	196	
227.89832	94	
227.91881	102	
227.95842	126	
228.91223	166	
228.95023	328	1+
230.39497	166	
230.89041	316	
230.90786	154	
231.88854	138	
231.92130	96	
231.94955	2448	1+
232.40462	128	
232.49658	152	1+
232.88428	114	
232.89911	134	
233.40204	108	
233.89647	900	1+
233.94998	644	1+
235.89579	186	
235.94608	184	
236.90007	138	
237.89823	96	
238.81184	198	1+
238.99531	164	
239.90170	314	1+
240.83723	178	
240.88825	114	
240.93671	146	
241.23080	152	
243.86210	94	
244.83901	100	
244.94230	200	1+
245.88734	124	
246.39056	102	
246.91368	214	1+
246.97649	168	
247.98001	114	
249.96080	800	1+
250.83219	104	
251.33246	218	
254.41465	94	
254.83415	108	
254.87982	148	1+
254.93986	94	
254.96640	1558	1+
255.07403	122	
255.08979	154	
255.13805	94	
255.89677	234	1+
256.79965	306	1+
256.84871	444	1+
256.91239	94	
256.96474	448	1+
258.84428	160	
258.91139	148	
258.96338	138	
259.89432	160	
259.95874	158	
260.83145	102	
260.90104	360	1+
261.85146	142	
261.88605	144	
261.96641	362	1+
262.80718	114	
263.84711	112	
264.86058	138	
264.97883	132	
266.04553	142	
266.85689	154	
266.95903	258	1+
268.78920	144	
268.83883	272	1+
268.98497	132	
270.82614	108	
271.84694	388	1+
272.93944	150	
272.97748	146	
272.99941	230	1+
273.79476	116	
274.84631	114	
274.85934	184	
275.81296	136	
276.85269	638	1+
277.82837	122	
277.93575	136	
277.97419	184	1+
278.84551	120	
279.79528	156	
281.86057	136	
282.04520	94	
282.80470	178	
282.85589	158	
282.88010	148	
283.15360	148	
283.79172	180	
283.81357	164	
285.06849	100	
288.10685	104	
289.82404	94	
289.85556	132	
289.87858	140	
290.78371	114	
291.42545	172	
291.80489	248	1+
292.43568	174	
292.86324	114	
292.94380	94	
293.92417	162	
294.87205	106	
295.86981	194	
295.97498	128	
296.80942	132	
296.87852	112	
296.90626	286	1+
297.87168	108	
297.97156	142	
298.81628	104	
299.78917	128	
299.87484	166	
299.88694	166	
301.81082	114	
302.85147	252	1+
302.87807	128	
302.94269	168	
304.26794	96	
306.88459	604	1+
306.92170	104	
308.57517	100	
308.86663	112	
309.81027	128	
309.86619	122	
309.87872	130	
310.87692	388	
311.88418	226	
312.49592	102	
312.80164	236	1+
312.86805	464	1+
313.87023	310	1+
313.96526	108	
314.82045	206	
316.50982	94	
318.57278	98	
318.88419	148	
320.14311	114	
322.81753	102	
322.96013	190	1+
324.89267	386	1+
325.05130	98	
328.83462	112	
328.88650	324	1+
330.81484	184	
330.85926	112	
332.80898	108	
337.83429	156	
338.77626	126	
339.22579	144	
339.78110	200	1+
339.82327	124	
341.74646	100	
344.89629	108	
END IONS

###FS:    #m/z: 507.84617 #charge 1+
###MS: 50
###MSMS: 52
BEGIN IONS
TITLE=Cmpd 38, +MS2(507.8462), 28.2-35.2eV, 1.1min #52
RTINSECONDS=65.3675
SCANS=50,52
PEPMASS=507.84617	509696
CHARGE=1+
195.87266	234	1+
195.89200	196	1+
196.01631	608	1+
199.88754	360	1+
213.88187	270	1+
223.96970	222	1+
225.88741	186	
232.89581	270	1+
233.40245	176	
235.88678	164	
237.89686	260	1+
238.06968	176	1+
239.78950	188	
244.90675	168	
246.97742	238	
248.85373	398	1+
250.96827	506	1+
251.07459	390	1+
253.38154	174	
254.89105	220	1+
258.85877	534	1+
260.88036	242	
261.88320	238	
262.13589	354	1+
262.39211	156	
263.88053	164	
264.12376	176	
266.16429	408	
266.38503	320	1+
267.38650	222	1+
267.90121	236	
268.80169	212	1+
268.88409	166	
269.89547	418	1+
270.85826	300	
270.88537	190	
272.38821	240	
272.85199	1498	1+
273.38264	148	
273.88015	190	
274.40966	154	
275.85156	360	1+
276.08999	108	1+
277.46656	156	
277.88006	200	1+
278.81494	168	
278.99657	166	1+
279.88461	308	1+
280.39304	242	
280.95932	182	1+
281.08391	194	1+
281.09714	218	1+
281.39281	162	
281.54170	300	1+
281.86745	182	
284.87286	210	
285.86250	340	1+
286.84082	792	1+
287.35715	194	1+
287.80075	154	
287.84521	702	1+
288.02437	178	1+
288.04091	146	1+
288.86750	418	
288.88479	254	
289.05701	264	1+
289.88005	1206	
290.05910	198	1+
290.31941	124	1+
290.86700	2600	1+
292.19374	96	1+
292.37874	202	
292.88277	228	
292.90309	178	
293.87255	7480	1+
294.12958	286	1+
295.79220	314	1+
295.81667	202	
295.98894	152	
296.85319	382	1+
297.98153	222	1+
298.06231	162	
298.85499	200	
298.87672	362	1+
299.85331	1724	1+
299.90391	168	
300.37746	174	
300.90200	154	
300.97627	216	1+
301.01320	174	
301.86023	1024	1+
302.88297	402	
304.04529	184	1+
304.86323	1152	1+
305.82061	214	1+
305.86222	1292	1+
307.05735	118	1+
307.34208	174	1+
307.89001	1644	
308.13940	690	1+
308.30629	316	1+
308.37312	248	1+
308.87272	3690	1+
309.88650	1542	
310.15639	896	1+
310.79743	160	1+
310.99623	490	1+
311.88380	15390	1+
312.04422	174	1+
312.83263	246	1+
312.94603	250	
313.93331	366	1+
314.81881	414	1+
314.86421	1734	1+
314.93607	338	1+
316.36566	362	1+
316.88925	428	1+
316.91656	242	1+
317.28739	108	1+
317.36950	324	1+
317.82592	196	
318.80883	280	1+
318.86483	746	1+
318.88759	470	1+
319.39472	160	
321.35098	414	1+
321.81482	396	1+
321.85401	218	
321.87053	166	
322.35253	330	1+
322.82245	268	1+
322.88967	174	
323.86341	626	1+
324.82083	150	
324.86329	400	1+
324.91062	160	
324.92530	160	
325.11875	190	1+
325.90009	736	
326.00476	268	1+
326.79523	402	1+
326.88363	2436	1+
327.93929	302	1+
328.87051	544	
329.04660	160	
329.75657	222	1+
329.89245	576	
330.88630	1326	1+
330.99387	178	1+
331.11909	130	1+
331.36637	254	
332.38006	160	
332.39765	176	
332.82549	206	1+
332.87492	804	
333.17453	170	1+
333.76567	222	1+
333.86935	418	
334.90130	330	
335.84372	508	1+
335.88893	298	
336.87842	1092	1+
336.91662	336	1+
336.94826	380	1+
337.14502	254	
337.83417	178	
338.38621	210	
338.87926	1116	1+
339.83035	254	1+
339.88054	632	1+
339.89855	322	
340.82362	284	1+
340.90286	166	
342.87098	426	1+
342.90870	356	1+
343.37078	288	1+
343.40083	312	1+
343.91545	256	1+
344.40566	234	1+
346.01198	240	1+
346.83211	352	1+
347.77013	160	
348.89489	248	
348.91928	160	
349.86857	222	
350.12950	138	1+
350.82274	182	
350.88926	584	1+
350.91200	302	
351.76919	270	1+
352.67834	92	1+
352.87994	194	
352.90769	932	1+
353.03765	294	1+
353.85408	914	1+
354.83609	352	1+
355.78107	142	1+
355.88992	346	1+
355.91520	312	1+
356.33237	174	
356.99952	128	1+
358.11610	274	1+
358.87607	474	1+
360.02834	142	1+
360.90163	308	1+
361.37375	256	1+
361.72659	184	1+
362.31927	160	
364.72977	162	1+
364.84297	280	
364.88518	230	1+
365.84528	242	
366.07639	210	1+
366.18497	148	1+
366.36752	244	
366.83947	2412	1+
367.38372	164	
367.70823	588	1+
368.79138	164	
368.87366	330	1+
368.89074	546	1+
369.37395	354	1+
369.78030	376	1+
369.84088	192	
370.84595	164	
370.96244	202	1+
371.18754	174	
371.85294	730	1+
372.72207	512	1+
372.79639	204	
372.85278	548	1+
372.89019	332	1+
373.37876	350	1+
373.72389	442	1+
374.79397	478	1+
375.86742	560	1+
376.79428	436	1+
376.82577	292	1+
376.87322	448	1+
377.41267	160	
378.01680	166	
379.05400	180	1+
380.28662	240	1+
380.71324	364	1+
380.76428	204	1+
380.86415	346	1+
381.38957	158	
381.71515	252	1+
381.83993	240	
382.85462	578	
382.89624	172	
383.77512	196	1+
383.84196	160	
383.89589	174	
384.85001	5640	1+
385.04963	156	
385.73214	226	
387.74942	330	1+
387.78132	278	
388.39976	162	
388.71141	512	1+
388.79711	200	
389.20030	280	
389.71308	434	1+
389.80730	152	
389.86739	224	
390.06102	508	1+
390.78408	324	1+
390.83786	1860	1+
391.81324	402	1+
392.86325	842	1+
393.07501	234	1+
393.78891	420	1+
394.83359	400	1+
394.86412	734	1+
395.39260	294	1+
395.72514	254	1+
395.90401	386	1+
396.73309	172	1+
396.91320	316	1+
397.81608	414	1+
397.86900	236	
398.36732	230	1+
398.86962	188	
399.84957	280	
400.79238	276	1+
401.05439	216	1+
402.03798	134	1+
402.86365	3628	1+
403.86764	2510	1+
403.96356	210	1+
404.73086	228	1+
405.78277	628	1+
405.90057	230	
405.91510	196	
406.09531	188	1+
406.39329	158	
406.83104	152	
407.73006	496	1+
407.86501	10304	1+
408.80162	188	
408.81945	198	
409.00211	134	1+
409.72624	228	
410.06807	100	1+
410.72521	156	
410.83701	506	
410.84859	414	
411.73730	154	
411.81123	582	1+
411.87724	278	
412.72781	276	1+
412.75277	172	
412.84638	328	
412.87042	276	
413.07697	286	1+
413.77191	266	1+
413.87710	1032	1+
415.37115	168	
415.87443	896	1+
416.04374	118	1+
416.34675	190	1+
416.74037	194	1+
416.87807	582	1+
417.81858	362	1+
420.37531	240	1+
420.85880	184	
421.87889	1542	1+
422.73205	234	1+
422.98625	162	1+
423.79849	238	1+
423.82341	174	
424.87894	170	
425.87827	550	
425.92859	286	1+
426.17614	184	1+
426.24010	136	1+
426.75201	170	
426.86192	2046	1+
426.93518	208	1+
427.73317	518	
428.09183	174	
428.73712	400	
428.81547	150	
428.85310	298	
428.88302	1468	1+
429.73708	588	1+
429.83377	758	1+
430.74143	368	1+
431.87059	1186	1+
432.24454	208	
433.85426	250	1+
434.81860	162	
434.88906	380	
435.72247	224	1+
435.86242	212	
438.83680	166	1+
439.89629	900	1+
440.23595	202	1+
441.38974	186	1+
444.87155	3122	1+
445.74327	306	
446.75080	204	
447.70993	286	1+
447.74160	162	
448.89418	166	
449.87854	1176	1+
450.16376	136	1+
450.76919	312	
452.20010	196	1+
452.74985	290	1+
453.87954	146	1+
454.76093	348	1+
457.77677	180	1+
457.90566	1044	1+
458.70140	144	1+
460.22382	200	
462.78286	166	1+
462.88403	1106	1+
463.18003	152	
464.75954	410	1+
465.90157	160	
467.14359	162	1+
467.88587	1144	1+
468.78061	256	
468.95986	152	1+
472.89915	182	1+
474.80494	168	1+
475.78143	216	1+
478.71480	216	1+
480.91020	278	1+
481.30821	152	
483.65464	160	1+
484.78972	438	1+
485.89955	986	1+
486.83921	284	1+
490.90280	136	1+
491.19020	186	1+
491.80017	174	
491.84806	248	1+
499.73468	156	
499.76018	164	
500.78610	300	1+
501.78607	228	1+
503.29281	188	1+
504.21624	208	1+
504.80817	304	1+
506.12872	94	1+
507.86765	236	1+
508.33137	142	1+
509.86129	664	1+
END IONS

###FS:    #m/z: 336.94644 #charge 1+
###MS: 50
###MSMS: 53
BEGIN IONS
TITLE=Cmpd 39, +MS2(336.9464), 28.0-35.0eV, 1.1min #53
RTINSECONDS=66.1395
SCANS=50,53
PEPMASS=336.94644	298998
CHARGE=1+
96.47571	112	
152.48165	96	
184.86949	90	
191.43595	88	
196.88435	136	
201.87533	92	
203.98652	88	
205.94868	280	
205.97085	196	1+
209.94653	152	
210.88499	218	1+
211.94429	11514	
212.87996	1080	1+
212.94663	380	
213.90593	122	
213.94011	5530	1+
214.89124	150	
215.06938	90	
215.42375	100	
215.88363	586	1+
215.93814	608	
217.93766	146	
218.81962	148	
219.84041	90	
221.89551	96	
223.94154	98	
223.95904	136	
226.89661	218	
226.94662	188	1+
226.97533	138	
227.89132	98	
227.93192	86	
228.89394	484	1+
229.48610	106	
229.95485	9512	1+
230.18394	86	1+
230.88902	1448	1+
231.95058	4378	1+
232.49069	96	
232.83184	140	
232.89258	430	1+
233.89792	274	1+
233.94935	614	1+
234.88506	156	
234.96302	150	
235.82461	142	
235.83767	104	
235.89819	346	1+
235.95164	180	
237.19682	92	
238.98658	168	
239.78925	122	
239.82501	98	
239.90268	102	
243.04385	88	
243.83853	110	
244.05766	100	
244.88695	110	
245.55037	90	
246.97743	138	
247.96550	1274	1+
248.90005	1044	1+
249.80744	120	
249.83239	126	
249.96207	1462	1+
250.54346	94	
250.83144	652	1+
250.89482	92	
251.06953	286	
251.83531	466	1+
251.95551	124	
252.78981	92	
252.97126	6808	1+
253.05641	98	
253.33780	92	
253.83597	92	
253.90266	316	1+
253.95705	232	
254.02487	194	1+
254.83664	106	
254.86384	100	
254.96604	3200	1+
255.07556	168	
256.84661	204	
256.96540	268	
257.39035	100	
257.79836	250	1+
257.84818	480	1+
258.63110	94	
258.84815	292	1+
258.96066	222	
259.01919	130	
260.06251	86	
260.82579	198	1+
260.85535	166	
261.79949	124	
262.79482	90	
263.82734	258	1+
265.36669	106	
266.57229	94	
266.84319	86	
267.13919	126	
267.83766	188	
268.83742	1138	1+
270.85352	116	
270.87168	360	1+
270.98241	766	
271.87505	242	1+
272.85625	190	1+
272.91675	132	
272.97472	228	1+
273.79139	204	
275.06952	240	1+
275.91703	236	1+
275.94986	92	
276.85947	252	
277.78975	152	1+
277.83806	120	
278.26190	102	
278.35588	92	
278.78853	174	1+
278.83513	708	1+
278.85910	336	1+
280.03725	118	
280.36293	90	
281.36707	100	
281.85463	166	
282.84613	88	
282.88144	120	
283.79219	238	1+
283.85551	122	
283.94154	94	
284.96238	96	
285.85087	296	
285.88542	90	
286.36336	98	
286.64806	94	
286.85014	738	1+
287.37615	102	
287.85072	442	1+
289.85435	238	1+
290.80177	170	1+
291.27983	100	
292.43729	92	
292.96275	216	1+
293.99584	134	
294.83438	198	1+
294.86796	392	1+
295.05989	86	
295.99821	108	
296.80612	120	
296.89046	96	
297.92475	226	1+
298.07346	86	
298.25770	88	
298.81211	182	1+
299.01519	86	
299.14057	96	
299.85817	136	
300.87089	226	1+
302.85483	360	1+
303.87649	204	
304.26576	86	
305.27337	96	
305.88195	312	1+
307.08356	142	
308.86477	124	
309.86942	754	1+
311.34871	92	
311.54847	88	
312.87195	362	1+
313.84941	90	
313.87290	264	1+
313.97352	160	1+
314.78614	90	
314.81485	100	
315.76240	112	
316.81252	104	
316.87908	112	
316.93417	130	
317.17830	90	
317.23099	112	
318.37090	110	
319.69388	120	
319.88376	134	
319.90188	158	
320.82312	86	
320.87837	116	
321.75824	172	
322.79478	98	
323.26938	98	
323.85489	264	1+
324.25885	124	
324.83455	108	
324.88868	428	1+
326.95994	100	
326.98666	184	1+
327.39957	144	
328.18768	94	
328.89047	266	1+
328.99693	96	
329.98759	88	
330.81467	88	
332.87343	108	
334.39120	86	
335.05636	116	
338.89513	312	1+
339.32984	178	
339.82164	112	
340.03209	132	
340.78703	194	1+
341.27544	128	
341.88040	112	
END IONS

###FS:    #m/z: 322.93038 #charge 1+
###MS: 54
###MSMS: 55
BEGIN IONS
TITLE=Cmpd 40, +MS2(322.9304), 28.0-35.0eV, 1.2min #55
RTINSECONDS=69.8225
SCANS=54-55
PEPMASS=322.93038	4819544
CHARGE=1+
129.54092	108	
178.93526	94	
181.68553	84	
192.88917	138	
196.88226	178	
201.88809	176	1+
204.83269	102	
205.45883	82	
205.95016	434	1+
207.89294	126	
207.97280	154	
210.90085	252	
210.98309	80	
212.87577	186	
212.89394	178	
214.89364	342	1+
215.90752	88	
216.52136	88	
218.00948	84	
220.87251	98	
220.90739	208	1+
221.07213	144	
221.94611	120	
222.95569	1080	1+
225.08942	82	
227.82797	80	
228.91392	106	
229.59756	100	
229.84008	126	
230.90548	168	
230.94445	290	1+
231.89318	136	
232.89777	132	
233.89754	216	
234.10375	84	
234.93302	84	
235.04571	88	
236.01150	152	
236.71096	96	
236.86029	92	
236.89993	144	
237.14756	86	
237.36691	92	
237.79140	94	
237.92445	128	
238.88141	126	
238.93844	280	
239.07446	160	
239.42055	92	
239.49062	106	
239.78789	96	
240.79408	82	
240.82063	138	
240.94013	2824	
241.82027	98	
241.94308	2464	
242.71846	114	
242.82304	88	
242.94176	6922	1+
243.13026	102	
243.82177	384	1+
244.00301	88	
244.94107	1768	1+
246.82894	148	1+
246.97653	546	1+
247.08041	88	
247.90535	120	
248.41007	96	
248.84591	136	
248.87337	148	1+
248.90239	172	
249.91086	84	
249.94063	318	1+
251.83917	92	
251.92479	282	
252.09514	100	
252.82327	278	1+
255.37919	84	
255.77881	196	
256.91669	98	
256.95127	100	
257.80116	84	
257.82525	304	1+
257.89359	236	1+
258.00744	92	
258.35086	86	
259.92620	82	
260.81209	80	
260.85374	100	
261.83576	92	
262.79558	138	
263.80892	82	
263.82995	82	
263.98224	80	
264.12809	90	
264.92241	112	
266.82740	190	1+
267.80025	298	1+
268.95939	86	
269.79366	132	
270.82851	162	
270.88172	84	
271.84641	262	
271.88374	90	
272.46042	92	
272.80976	330	1+
273.60477	112	
273.79402	406	1+
273.83228	88	
273.92499	254	1+
274.85123	94	
275.80842	104	
276.84868	164	
276.95030	102	
277.94836	84	
278.10779	84	
278.50310	88	
278.52393	112	
279.09471	430	1+
279.79893	100	
280.07521	86	
281.11792	82	
281.41083	134	
281.78669	88	
282.42677	92	
283.06831	160	
283.43885	90	
283.78862	126	
283.86273	334	1+
283.91189	214	1+
284.12162	82	
284.29136	280	
286.40271	102	
286.91561	118	
287.80993	222	
287.86103	116	
288.02384	84	
288.14493	82	
289.87954	436	1+
290.06531	90	
290.80771	84	
290.85676	80	
291.80333	128	
292.84733	240	1+
293.87498	120	
294.83172	132	
294.96074	86	
295.87062	92	
295.99926	94	
296.42601	90	
296.81274	118	
296.85852	90	
296.90270	208	1+
297.80615	122	
299.78114	340	1+
300.81859	92	
301.04232	94	
301.85950	98	
301.91011	88	
302.09330	88	
303.85680	86	
304.36216	96	
305.87513	124	
307.80039	340	1+
307.88922	170	
308.28956	112	
308.87484	116	
309.42602	84	
309.88146	398	1+
310.88334	340	1+
312.15098	86	
313.18888	82	
313.34118	86	
313.90874	108	
314.82099	120	
314.85893	140	1+
315.00410	90	
315.76810	144	1+
319.82530	86	
319.89391	126	
322.77456	128	
323.03950	156	1+
324.89398	332	1+
326.19019	82	
327.71209	86	
327.80667	266	1+
END IONS

###FS:    #m/z: 363.95705 #charge 1+
###MS: 54
###MSMS: 56
BEGIN IONS
TITLE=Cmpd 41, +MS2(363.9570), 28.0-35.0eV, 1.2min #56
RTINSECONDS=70.5945
SCANS=54,56
PEPMASS=363.95705	913138
CHARGE=1+
182.87014	214	
187.01559	102	
189.86387	368	
190.55527	94	
191.86106	392	
192.92554	122	
194.89032	152	
196.01848	126	
196.88534	132	
199.07078	100	
202.88589	146	
205.94944	204	
206.95385	210	
207.87686	122	
207.94597	124	
208.88034	144	
209.86810	152	
209.94425	1824	1+
210.03725	94	
210.88399	398	
212.87884	2976	1+
216.41321	152	
222.95224	1528	1+
224.42112	94	
224.94814	2424	1+
225.88525	168	
225.97041	188	
225.99665	96	
226.89779	122	
226.94683	9738	1+
227.15272	96	
228.14351	100	
228.89554	622	1+
228.94232	11348	1+
230.79192	174	
230.83285	124	
230.88978	3982	1+
232.88602	260	1+
234.88125	154	
234.93047	102	
239.07177	142	
240.89953	104	
240.94079	422	
240.96212	834	
241.93946	1990	1+
241.95668	1700	1+
242.01424	88	1+
242.94178	1168	1+
242.95798	1234	1+
242.98068	100	
243.82687	226	1+
244.47225	114	
244.81564	122	
244.95776	5014	1+
244.98703	94	
245.82848	150	
245.94259	342	
246.80777	210	1+
246.90446	286	
246.95284	7230	1+
247.02317	86	1+
248.80314	518	1+
248.83148	116	
248.89874	1110	1+
249.83237	124	
250.89290	112	
251.07129	140	
251.90921	140	
252.89810	414	1+
253.90221	442	1+
255.02327	108	
255.95594	248	1+
256.10434	110	
256.93811	94	
258.44095	230	
258.94905	106	
259.90554	260	
259.97613	140	
260.96898	982	1+
261.82709	126	
262.44653	104	
263.88263	116	
263.98114	146	
264.81824	110	
264.97478	250	1+
265.08847	140	
266.81235	610	1+
266.91879	278	1+
267.97253	720	
268.79104	98	
268.96388	828	1+
269.14165	168	
269.91687	94	
269.96985	612	1+
270.14875	94	
270.41512	98	
271.36525	160	
271.84401	386	1+
271.91445	350	1+
272.53943	96	
272.93683	94	
272.99171	98	
273.87210	298	1+
274.50127	106	
274.85704	148	
275.93719	98	
276.85876	98	
278.85911	124	
279.10025	114	
279.79837	160	
280.79456	760	1+
280.85191	422	1+
281.04960	196	1+
282.83133	158	
283.85446	246	
283.98685	138	
284.07279	96	
284.85670	162	
285.84596	798	1+
285.97709	198	1+
287.87626	198	1+
288.81148	298	1+
288.90519	172	
290.79893	136	
292.33081	98	
292.43059	274	1+
293.11680	248	
293.85570	314	1+
293.87610	174	1+
294.29501	96	
296.80602	230	
296.93804	160	
297.80614	118	
297.90364	98	
298.80113	1366	1+
299.98526	106	
301.86054	192	1+
301.91646	126	
303.69630	98	
303.76073	202	
303.80681	638	1+
303.85507	858	1+
305.88242	280	1+
306.43388	182	
306.91967	100	
307.13871	104	
307.95451	106	
308.13800	110	
308.87861	102	
310.87829	212	
311.86278	124	
314.82209	102	
315.82398	130	
316.81179	162	
317.82042	124	
318.05372	94	
318.43472	102	
318.81466	254	1+
318.93287	162	
319.88780	94	
319.93397	108	
321.82051	312	1+
321.86669	484	1+
321.88645	98	
322.92864	176	
324.48475	96	
325.86607	488	1+
325.88192	146	
326.07237	102	
326.87129	416	1+
327.45090	106	
328.88931	176	
328.95668	104	
329.81135	118	
329.87239	186	
335.02872	114	
336.90483	138	
336.94884	302	
337.95118	154	
339.72473	98	
339.77623	102	
339.82733	222	
340.08217	116	
340.84369	122	
340.93730	98	
340.95684	112	
342.90123	128	
344.27283	98	
345.41545	102	
345.76223	132	
349.76981	94	
351.63696	94	
352.04208	100	
352.88879	302	1+
354.42291	160	
354.77517	164	1+
354.83313	110	
355.92340	130	
357.55373	94	
358.81569	100	
359.16451	94	
360.84773	180	1+
363.75682	94	
366.79523	154	
368.54741	102	
368.84103	130	
END IONS

###FS:    #m/z: 507.84620 #charge 1+
###MS: 54
###MSMS: 57
BEGIN IONS
TITLE=Cmpd 42, +MS2(507.8462), 28.2-35.2eV, 1.2min #57
RTINSECONDS=71.3665
SCANS=54,57
PEPMASS=507.84620	491866
CHARGE=1+
195.01389	526	1+
196.01715	454	1+
221.08774	138	
222.89435	138	
223.95903	160	
223.97591	164	
227.95493	146	
232.09216	164	
234.87886	244	1+
234.89339	172	
235.13902	150	
238.06119	148	
241.85346	286	
242.12804	178	1+
244.98021	134	1+
250.90471	268	1+
250.97102	610	1+
251.11196	188	1+
255.02876	192	1+
257.86878	136	1+
259.88122	146	
260.88138	444	1+
262.08752	244	1+
262.13426	198	
262.88852	248	1+
263.37944	226	1+
264.84321	140	
266.16894	138	
266.90443	168	
267.10615	134	1+
267.78274	236	
267.89986	158	
270.86121	384	1+
270.88497	184	
271.38960	260	1+
272.85354	704	1+
274.89157	380	1+
274.91431	172	
275.38846	248	1+
275.79182	150	1+
275.85795	208	1+
275.89422	298	1+
275.91758	158	
277.38903	404	1+
278.03337	148	
278.86521	212	
279.13371	178	
279.89190	250	
280.37975	232	1+
280.85465	234	
281.38535	260	1+
281.86997	184	
284.13485	164	
285.10792	170	1+
286.87777	150	
287.85409	374	
288.39482	156	
288.87059	548	
288.98777	154	1+
289.87994	1026	
290.13329	218	1+
290.86509	1946	1+
292.90425	142	
292.97423	268	1+
293.87317	5618	1+
294.13116	176	1+
294.85635	290	
296.11669	266	1+
296.86027	188	
297.81589	154	
298.80444	196	
298.84920	252	
299.03617	206	1+
299.83628	210	
299.85695	194	
299.88568	308	1+
300.34577	234	1+
300.85818	360	
301.83324	152	
301.86577	228	
303.86736	1088	1+
305.86129	926	1+
306.13703	142	
306.88288	200	
307.88887	794	
308.03811	120	1+
308.14051	854	1+
308.81638	182	1+
308.86967	2258	1+
308.91641	166	
309.40440	166	
309.88946	1346	1+
310.15959	582	1+
311.15248	168	1+
311.47126	130	1+
311.88327	11008	1+
311.93488	146	1+
312.40904	202	1+
312.81908	246	1+
312.85102	154	
313.91083	144	1+
313.97444	150	1+
314.86615	482	
315.37505	340	1+
315.81627	240	1+
315.87069	1024	1+
316.81968	206	1+
316.88482	800	1+
317.36613	158	
318.85930	716	1+
319.11931	232	1+
319.81540	146	
319.95047	206	1+
320.37511	176	
320.89528	328	1+
322.83892	158	
322.88966	280	
322.92370	148	
323.87602	390	
324.86503	196	
324.99750	246	1+
325.82509	300	1+
325.86260	224	
325.90284	618	
326.19294	182	1+
326.88413	898	
327.38626	142	
327.79961	246	1+
327.88126	1508	1+
329.17434	146	
329.38186	174	
329.82513	410	1+
329.85837	196	
330.89394	702	1+
330.95547	140	
331.38749	246	1+
332.87787	742	1+
333.90410	170	
334.39436	148	
334.79112	252	1+
334.86354	202	1+
334.89857	284	
335.84029	360	
335.88995	278	
336.89742	214	
337.87963	362	1+
338.77347	230	1+
339.87637	326	
340.86589	220	
341.02779	226	1+
341.83042	172	
342.82208	226	1+
342.84143	138	
343.06838	160	1+
343.87590	208	
344.37393	138	
345.06402	180	1+
345.85594	286	1+
346.06649	312	1+
346.37190	178	
347.77862	178	
347.88659	332	1+
348.16796	158	
348.82560	362	1+
349.36894	162	
349.75426	404	1+
349.82419	334	1+
349.92284	236	1+
350.89475	454	1+
350.95554	204	
351.85627	224	
351.88019	226	1+
352.91104	690	1+
353.78178	470	1+
353.84967	780	1+
354.78196	310	1+
355.03364	230	1+
355.89171	208	
355.91770	162	
356.36710	528	1+
356.80201	278	
356.84442	366	1+
356.85462	172	
357.37125	446	1+
357.91384	208	1+
358.39671	388	1+
358.77662	320	1+
361.84792	158	
361.86835	166	
362.99170	158	
364.35496	182	
364.84121	202	
366.84101	1586	1+
367.37606	142	
367.70890	956	1+
367.76809	206	
368.78233	190	1+
368.89606	428	1+
369.83970	212	
369.86740	186	
370.28463	108	1+
370.85077	158	
371.72447	220	1+
371.83858	156	
372.85101	204	
373.72083	478	1+
374.78516	174	1+
374.83827	200	
374.88018	144	
374.88943	140	
375.38023	324	1+
375.72800	352	1+
375.85310	146	
375.91977	216	1+
376.02507	206	1+
376.38311	298	1+
376.78625	260	1+
377.98586	140	
378.76037	146	
378.78908	310	1+
380.31449	148	
381.71999	186	
381.82761	150	
381.88961	436	1+
382.38927	252	1+
382.71998	170	
382.79488	222	1+
382.85457	306	1+
383.75072	322	1+
383.77611	152	
384.71820	144	
384.84839	5186	1+
384.89708	174	
386.38988	146	
387.71776	482	1+
387.96386	144	1+
388.80067	178	
389.80521	166	
389.85278	190	
390.78593	208	
390.84465	848	1+
391.73187	160	
391.86998	176	
391.92152	288	1+
392.83241	454	1+
392.85962	334	1+
393.80259	462	1+
394.39304	168	
394.78406	208	
394.80782	296	1+
394.84188	632	1+
394.85471	146	
394.86706	818	1+
394.90621	276	1+
395.77103	262	1+
395.86944	618	1+
396.90332	184	
398.72749	226	
398.86424	182	
399.81623	366	1+
399.85507	590	1+
400.74605	174	
400.86306	334	1+
402.86716	1866	1+
403.80433	254	1+
403.87206	1308	1+
403.97434	198	1+
405.78521	602	1+
405.86587	924	1+
407.72759	462	1+
407.86598	8384	1+
409.35187	120	1+
409.72348	1278	1+
409.80656	680	1+
410.07666	278	1+
410.80778	552	1+
410.83880	240	
411.73484	172	
411.86225	160	1+
412.72957	160	
412.84466	162	
412.90717	232	1+
413.80162	380	1+
413.85364	140	
413.87550	576	1+
414.36168	168	
415.20265	208	1+
415.84729	250	1+
415.87266	720	1+
417.82188	200	
421.88189	892	1+
422.81643	240	1+
423.36988	238	1+
423.77729	236	1+
423.93853	170	
424.87430	1042	1+
424.90222	140	
425.75125	828	1+
425.91454	266	1+
426.81611	256	1+
426.86353	1564	1+
427.73197	2416	1+
428.85303	278	1+
428.88465	850	1+
429.78014	188	1+
429.83450	620	1+
429.91886	204	1+
430.73943	470	1+
430.87921	244	
431.32756	166	1+
431.86834	1050	1+
432.16900	156	1+
433.75634	176	1+
433.81638	220	1+
433.86905	164	
434.39384	174	
434.75932	150	1+
434.85030	462	1+
434.88768	438	1+
435.86173	274	1+
436.72532	258	1+
439.88947	974	1+
440.18917	182	1+
441.86797	204	1+
442.19499	138	1+
443.74999	156	
443.89007	268	
444.66819	184	1+
444.87227	2438	1+
445.74484	948	1+
446.87942	384	1+
446.90263	244	
449.87618	932	1+
450.08725	236	1+
450.39497	270	1+
450.75650	564	1+
450.82467	238	
451.39893	232	1+
451.90118	264	1+
454.85333	214	1+
455.70600	216	1+
457.90207	1124	1+
462.77312	204	
462.88326	846	1+
467.88764	1728	1+
468.78201	212	
468.91322	260	1+
469.76852	282	1+
472.65278	208	1+
476.09981	104	1+
476.72337	146	
485.90025	682	1+
486.79592	512	1+
486.84593	160	
489.13480	240	1+
491.24557	278	1+
491.79992	338	1+
498.28053	146	
498.78875	218	1+
504.12227	152	
507.86888	140	
509.86361	464	1+
512.20231	222	1+
END IONS

###FS:    #m/z: 322.93026 #charge 1+
###MS: 58
###MSMS: 59
BEGIN IONS
TITLE=Cmpd 43, +MS2(322.9303), 28.0-35.0eV, 1.3min #59
RTINSECONDS=75.0425
SCANS=58-59
PEPMASS=322.93026	4073920
CHARGE=1+
192.02077	88	
192.88983	200	
193.02253	80	
194.87798	80	
196.88167	228	1+
198.03273	84	
200.91512	108	
201.04308	136	
202.84624	84	
205.95048	398	1+
205.97007	100	
207.91602	82	
209.94294	92	
210.90146	100	
211.83498	144	
215.88936	136	
217.89684	110	
218.03650	96	
221.94748	88	
222.95432	1640	1+
223.95917	1110	1+
225.86196	130	
226.67471	88	
226.84607	212	
227.93177	160	
227.95620	200	
228.90982	164	
229.46377	96	
229.86186	82	
230.00892	148	
230.83240	108	
230.87645	112	
230.91037	106	
231.71229	82	
231.84897	86	
231.90682	92	
232.89520	82	
234.11983	122	
234.62817	114	
235.82241	210	1+
237.48981	88	
237.87362	86	
237.89135	84	
238.21566	84	
238.89256	106	
238.93914	384	
240.94036	2296	
240.96224	352	1+
241.61621	100	1+
241.94017	7966	1+
242.82084	140	
242.84512	84	
242.94246	5720	1+
243.01275	118	1+
243.79870	120	
243.82137	94	
244.06803	184	1+
244.48569	90	
244.88792	90	
244.93985	1486	
246.39187	116	
246.97496	462	1+
248.83236	88	
248.85085	104	
249.85608	94	
249.92790	88	
251.06890	150	
251.92733	142	
252.04636	86	
252.44223	82	
255.01810	80	
255.57127	86	
255.77895	108	
255.79944	90	
255.90746	132	
256.03879	86	
256.83923	154	
256.89433	248	1+
257.87940	94	
257.91853	86	
258.83330	144	
258.97468	86	
261.09456	94	
261.82830	440	1+
261.84756	90	
262.64935	122	
263.97552	118	
264.39962	92	
265.05680	232	
265.79482	82	
266.85204	130	
266.86655	216	
267.20015	94	
268.62930	126	
268.90504	128	
268.95720	210	1+
269.01378	96	
269.80870	98	
269.88467	130	
270.79351	314	1+
271.86486	78	
271.91748	78	
272.84258	120	
273.79631	102	
274.08029	78	
274.86193	80	
275.37286	112	
275.80484	132	
275.82504	114	
276.85054	238	1+
277.02794	80	
279.05675	84	
279.09194	390	
280.09597	196	
280.12847	84	
280.94705	92	
281.95635	86	
282.64978	92	
282.73848	102	
282.79688	122	
282.85165	206	1+
282.88145	96	
282.94303	80	
283.79432	108	
284.29381	384	
284.78839	90	
284.90841	80	
285.80149	132	
285.86372	282	1+
286.52545	86	
287.91574	88	
289.78819	124	
290.80073	350	1+
291.80265	254	1+
292.42102	88	
293.85719	106	
293.88253	96	
294.84591	136	
295.94700	86	
296.81311	88	
296.91010	104	
297.79136	100	
297.98212	104	
298.81784	84	
298.87978	202	1+
298.90498	100	
299.34680	106	
299.84046	194	1+
300.02674	94	
300.92073	88	
302.87756	160	
303.80789	86	
303.88646	98	
303.94453	100	
304.82692	96	
306.88635	682	1+
307.30830	92	
307.80087	224	1+
307.86518	124	
309.42358	104	
309.79674	180	1+
309.88460	300	1+
310.88542	188	1+
312.84159	80	
313.43263	120	
315.43986	102	
315.89366	80	
317.47564	102	
317.82793	78	
320.90228	84	
321.80495	82	
322.86644	116	
324.89780	138	
324.96265	78	
325.31885	132	
325.90520	128	
326.16836	82	
326.88995	288	1+
326.91550	80	
327.89026	256	1+
END IONS

###FS:    #m/z: 363.95696 #charge 1+
###MS: 58
###MSMS: 60
BEGIN IONS
TITLE=Cmpd 44, +MS2(363.9570), 28.0-35.0eV, 1.3min #60
RTINSECONDS=75.815
SCANS=58,60
PEPMASS=363.95696	635130
CHARGE=1+
68.21553	94	
91.38724	98	
189.86273	290	
191.85515	260	
196.95176	132	
205.95066	198	
207.94363	102	
209.86910	118	
209.94397	1460	1+
210.88459	716	
211.02807	100	
212.87858	2836	1+
212.96594	108	
214.35171	108	
214.89635	300	
216.41170	162	
217.91511	100	
218.74031	100	
218.89685	122	
219.41133	98	
222.95127	1684	1+
223.89851	106	
224.94956	2080	1+
225.11733	110	
225.88366	336	1+
226.90458	198	
226.94740	9978	1+
226.97293	176	
227.89926	152	
227.92877	170	
228.79821	94	
228.89466	432	1+
228.94207	10084	1+
230.88905	3254	1+
232.88429	374	1+
234.88529	106	
235.82990	98	
235.97657	100	
236.92134	108	
238.88069	90	
239.37090	104	
239.88874	214	1+
240.56350	100	
240.83552	122	
240.94045	644	
240.96327	1070	1+
241.94130	1668	1+
242.00167	90	
242.94373	1064	1+
243.14034	100	
244.00175	104	
244.95794	4466	1+
245.83664	182	
245.94231	348	
246.80843	158	
246.90184	162	
246.95306	4842	1+
248.04670	186	
248.80435	486	1+
248.90112	842	1+
249.03879	112	
250.89725	122	
250.94828	224	1+
250.96799	140	1+
251.03953	150	
251.48151	94	
252.89062	116	
252.95598	220	1+
253.07961	138	
253.24290	98	1+
253.83311	234	1+
255.34584	102	
256.34551	98	
257.84964	98	
258.97375	466	1+
259.39397	98	
259.84720	128	
260.51659	102	
260.83407	106	
260.96883	578	1+
261.00819	104	
261.07674	106	
261.14886	92	
263.58363	102	
263.84514	124	
263.98055	94	
264.82023	120	
264.84327	92	
264.96165	172	
265.08462	124	
265.44684	100	
265.53910	102	
265.97629	254	
266.81609	340	1+
267.35281	90	
267.52346	106	
267.79048	154	
267.97456	402	
268.83675	144	
268.95685	108	
269.87430	94	
269.96981	1034	1+
271.84591	134	
271.91444	204	
273.80492	122	
274.03191	142	1+
274.06577	116	
274.49092	92	
275.85709	118	
275.91498	92	
276.85120	166	
277.86008	130	
277.91441	130	
278.79739	148	
279.10372	164	
279.79262	648	1+
279.86039	148	
280.79532	430	1+
281.55245	94	
281.85406	286	1+
282.79587	340	
283.98291	150	
285.13072	114	1+
285.79467	116	
285.84627	316	1+
285.90690	176	1+
286.25335	96	
286.32176	94	
286.42211	270	1+
287.81582	298	1+
287.85894	170	1+
287.89834	226	1+
287.99467	96	
291.10356	98	
291.88092	102	
293.11783	222	
294.85824	184	
295.86119	134	
295.93493	150	
296.03102	92	
297.80155	1250	1+
298.80340	1170	1+
299.80577	624	1+
299.84590	264	1+
299.87455	98	
300.90799	222	1+
301.80432	464	1+
301.87018	142	
303.85932	836	1+
303.94552	134	
304.19084	106	
305.39354	104	
305.44918	184	
305.87895	326	1+
306.93583	128	
307.13490	310	1+
307.97607	108	
308.13810	260	1+
308.41339	92	
308.86695	144	
310.88088	490	1+
311.84297	108	
312.58534	90	
315.70809	92	
315.85888	134	
315.93482	194	1+
316.80952	198	
316.88079	186	1+
317.81636	120	
317.83351	104	
319.80789	92	
320.39679	92	
320.93996	142	
321.81596	248	1+
321.86782	110	
322.92657	212	1+
323.29570	90	
324.39180	98	
324.89209	242	
324.93101	104	
325.89479	134	
326.87466	304	
328.88808	186	
334.75689	144	
334.87922	260	1+
336.91405	152	
336.94492	178	
337.83291	130	
337.95715	154	
339.82539	410	1+
340.93516	182	
342.90447	352	1+
344.06452	100	
344.77346	98	
345.79082	120	
347.76538	100	
348.75864	96	
349.32753	172	
351.76504	128	
352.66001	100	
352.78042	110	
352.97816	90	
353.39333	92	
355.91420	100	
361.18032	104	
362.74528	192	1+
362.84420	128	
END IONS

###FS:    #m/z: 336.94619 #charge 1+
###MS: 58
###MSMS: 61
BEGIN IONS
TITLE=Cmpd 45, +MS2(336.9462), 28.0-35.0eV, 1.3min #61
RTINSECONDS=76.5955
SCANS=58,61
PEPMASS=336.94619	229862
CHARGE=1+
69.24170	92	
135.57306	86	
163.23167	122	
183.86853	126	
192.99698	92	
196.88936	330	1+
201.10855	100	
205.95141	140	
208.88730	258	1+
208.97962	126	
211.94404	6236	1+
212.87842	936	1+
213.93948	2100	1+
213.96334	84	
215.88623	706	1+
215.93918	370	
217.88001	264	1+
217.93490	150	
219.83886	106	
221.12603	100	
221.89739	120	
222.43158	88	
222.95757	86	
223.96952	174	1+
228.89754	196	
228.91270	84	
229.82673	86	
229.90317	84	
229.93417	110	
229.95502	4910	
230.82187	148	
230.88789	1052	1+
230.95707	194	
231.94994	2262	1+
232.83720	106	
233.14994	98	
233.83211	202	
233.89752	214	
233.94838	504	1+
234.78024	84	
234.83928	136	
235.82389	98	
235.85035	94	
235.89862	90	
235.94694	92	
236.88511	86	
237.00957	228	1+
237.57880	94	
237.80055	138	
238.89192	110	
240.49517	88	
240.84274	310	1+
241.82031	88	
243.39995	92	
243.83107	138	
244.37039	94	
244.39144	90	
246.97955	198	
247.96512	1584	
248.89989	216	1+
249.07826	90	
249.83268	178	
249.96270	946	1+
250.10285	86	
250.46777	100	
250.83542	180	
250.91326	128	
250.95367	112	
251.07052	274	1+
251.84073	134	
251.95497	116	
252.93929	118	
252.97166	3556	1+
253.83348	154	
253.90557	220	1+
254.92378	134	
254.96661	1008	1+
255.07324	306	1+
255.18057	100	
256.96363	420	1+
257.08576	102	
257.80892	152	
257.84354	592	1+
257.90854	90	
257.99060	92	
258.04798	106	
258.84506	424	1+
259.71855	106	
259.86808	90	
262.83129	88	
264.84999	114	
265.02413	104	
265.08695	230	
266.82912	86	
267.06355	208	1+
267.43919	88	
267.84165	202	
268.80018	92	
268.84230	572	
269.84088	846	1+
269.89646	82	
270.81070	102	
270.85739	202	
270.97905	314	1+
271.00101	82	
271.43166	108	
271.91454	220	
272.92004	142	
272.98021	152	
273.73472	100	
273.85288	94	
274.85534	160	
274.89412	88	
276.85453	382	
277.83292	1060	1+
278.14263	92	
279.05049	84	
279.62961	102	
280.83848	180	
280.87038	134	
281.78087	124	
281.80637	94	
281.84136	86	
281.85614	122	
282.86038	94	
285.85050	274	
286.85171	1470	1+
287.16153	98	
288.44305	94	
289.01445	106	
289.87315	244	1+
290.78857	130	
290.85584	164	
290.87481	192	1+
291.25062	86	
291.85323	118	
292.03484	88	
292.43703	282	
292.93684	84	
293.86208	490	1+
293.94093	90	
294.00001	220	
294.11367	136	
294.85100	144	
296.80514	226	1+
297.87745	154	
300.87192	118	
302.42435	92	
302.44375	94	
302.85015	124	
303.80363	130	
303.92093	84	
304.92390	90	
305.86340	84	
305.94495	112	
306.88308	136	
307.48493	98	
308.81215	130	
308.88969	160	
309.06422	134	
309.86987	108	
309.89876	94	
310.81628	106	
310.87501	634	1+
311.85531	190	
314.05636	90	
314.82507	96	
316.26499	94	
316.79809	82	
318.03095	104	
318.08192	96	
323.40813	90	
324.10877	92	
324.89353	340	1+
327.09167	140	
329.17731	90	
329.89067	110	
329.94616	90	
333.92736	132	
334.29021	94	
334.40220	82	
335.90600	84	
337.83746	82	
340.89553	90	
END IONS

###FS:    #m/z: 322.93027 #charge 1+
###MS: 62
###MSMS: 63
BEGIN IONS
TITLE=Cmpd 46, +MS2(322.9303), 28.0-35.0eV, 1.4min #63
RTINSECONDS=80.2735
SCANS=62-63
PEPMASS=322.93027	4922032
CHARGE=1+
131.99967	82	
183.47081	92	
192.89023	366	1+
196.88427	82	
201.04440	144	
205.94780	342	1+
207.94758	102	
208.94004	134	
209.89365	150	
209.94424	130	
210.89892	114	
213.09201	166	
215.89136	202	1+
217.03310	88	
219.01677	100	
220.70816	88	
221.89351	88	
221.94083	94	
221.95957	94	
222.95429	812	1+
223.95897	486	1+
225.99141	96	
226.49936	106	
228.59953	110	
228.83917	90	
230.81975	102	
230.90623	174	
231.37984	100	
233.36575	100	
233.56456	118	
233.85361	88	
234.05862	86	
234.91598	114	
235.82012	100	
235.86191	80	
235.96145	82	
237.79646	210	1+
237.87615	84	
237.90267	84	
238.02628	92	
238.79387	224	1+
238.93669	172	
239.08126	142	
240.94083	4136	
240.96105	122	
241.01883	110	
241.94219	2894	
242.79140	80	
242.82226	340	1+
242.94195	8794	1+
243.90091	90	
244.88507	88	
244.93991	1898	1+
244.98126	126	
246.82583	154	
246.97613	252	
247.91508	150	1+
247.97841	130	
248.40238	84	
248.81480	94	
248.84390	116	
249.14417	82	
250.02514	84	
250.83912	82	
250.91423	84	
250.96953	132	
251.11138	80	
251.92721	80	
251.95493	94	
253.01028	86	
256.80944	114	
256.89426	178	
256.90961	90	
257.07560	84	
257.79826	224	
258.84325	176	
259.55442	82	
260.80823	82	
260.83844	158	
261.82938	82	
261.86574	130	
262.83162	234	
262.86439	82	
263.97794	104	
266.83705	104	
266.85423	144	
266.86467	248	1+
266.88655	94	
267.58987	88	
267.85091	86	
268.00352	82	
269.91767	122	
270.37215	118	
271.02339	98	
271.43609	92	
271.79259	132	
271.84254	138	
273.50750	100	
273.79228	326	
274.81521	140	
275.58260	100	
275.80822	160	
276.81234	254	1+
276.84035	118	
276.85888	166	
276.90510	88	
278.84286	152	
278.86412	86	
279.09102	916	1+
279.14694	88	
280.27129	112	
280.41416	84	
280.83425	92	
281.05652	92	
283.28770	348	1+
283.84850	114	
284.29397	256	1+
284.85888	266	1+
284.92308	150	
286.80845	114	
286.92122	224	
287.40742	100	
287.79207	92	
288.35734	84	
288.80901	94	
289.78983	150	
289.88173	290	1+
290.81283	82	
290.85678	88	
291.80351	132	
291.87715	110	
292.13761	82	
292.82214	98	
292.86313	220	
293.55571	92	
293.84894	124	
293.87432	106	
296.40514	86	
296.82549	138	1+
296.87087	94	
297.21138	88	
298.14083	88	
299.78729	86	
299.82007	80	
299.88583	114	
299.97577	94	
302.87245	80	
304.28504	80	
305.80449	120	
306.88481	114	
307.80079	102	
308.07722	88	
308.88703	136	
310.88300	112	
310.90709	90	
311.14540	100	
311.88822	212	
313.87803	98	
314.81423	80	
316.83716	82	
317.82830	80	
318.95638	88	
321.94789	88	
323.17185	94	
324.88273	84	
324.89877	212	
325.90083	244	
326.88856	112	
327.77997	92	
327.81450	178	1+
END IONS

###FS:    #m/z: 340.94087 #charge 1+
###MS: 62
###MSMS: 64
BEGIN IONS
TITLE=Cmpd 47, +MS2(340.9409), 28.0-35.0eV, 1.4min #64
RTINSECONDS=81.046
SCANS=62,64
PEPMASS=340.94087	1863022
CHARGE=1+
68.56288	86	
179.85474	84	
190.93161	100	
190.95254	244	1+
192.89111	116	
192.92382	110	
193.87304	82	
196.88619	118	
205.94783	118	
207.46835	92	
210.89779	82	
212.87979	214	
212.90092	150	
213.88279	202	
213.93917	3406	1+
214.87994	140	
215.85959	106	
215.88525	470	1+
215.93743	490	1+
216.92090	98	
217.93713	140	
219.87161	190	1+
221.89367	92	
223.96182	268	
226.94430	188	
228.42694	82	
228.89335	176	1+
230.88873	464	1+
231.92549	84	
231.94926	3014	1+
232.83162	82	
233.28692	104	
233.83117	90	
233.89838	184	
234.98176	90	
235.94920	174	
238.83782	126	
239.79613	90	
241.84737	154	
242.06099	92	
242.10278	82	
242.96202	128	
243.83443	222	
245.44225	144	
246.01250	102	
246.97380	308	1+
247.07818	148	
248.04667	88	
248.90094	138	
249.96151	884	1+
251.01605	82	
251.91845	106	
254.83260	168	
254.90646	260	1+
254.96617	1342	1+
255.07161	184	
256.91161	108	
256.96506	476	1+
257.09920	86	
257.83038	134	
257.85122	160	
257.89726	252	1+
257.91193	136	
258.84597	220	
258.95891	118	
259.65121	120	
259.84623	210	
259.86468	136	
259.95727	210	
260.83564	222	
260.89129	136	
261.37724	82	
261.76856	82	
261.84317	192	
261.88579	132	
261.91705	116	
262.79741	102	
262.83498	122	
263.86308	160	
264.88693	90	
265.85623	130	
267.13472	166	
267.84098	380	1+
268.84285	320	1+
270.80305	92	
270.84745	398	1+
271.34992	82	
271.37947	84	
272.93543	324	
272.97935	142	
273.78628	150	
273.84357	118	
274.79253	106	
274.89806	196	1+
274.94628	82	
276.39859	94	
276.81141	132	
276.84128	188	
276.85697	418	
277.09514	88	
277.85617	274	
277.96491	204	
278.84487	630	1+
279.02185	84	
280.62609	86	
280.80603	92	
280.93886	98	
281.91484	98	
282.93281	92	
283.85745	82	
285.01848	94	
285.04175	102	
285.42712	92	
286.42358	98	
287.24511	86	
287.41572	140	
287.97811	120	
288.05346	142	
288.80585	244	1+
289.12137	84	
289.88040	194	1+
290.91531	84	
291.18135	90	
292.43795	134	
292.80666	158	
292.85922	86	
294.01547	150	
294.20442	92	
294.86316	116	
295.90425	86	
295.96990	290	1+
298.30650	184	
299.42753	86	
299.78480	122	
299.87181	146	
300.78153	132	
300.86867	118	
301.86317	112	
302.17962	126	
302.93926	104	
303.03739	94	
303.47152	108	
303.89365	94	
303.94591	146	
305.88009	342	1+
306.80411	102	
307.81803	86	
308.85966	122	
308.88358	120	
309.29753	112	
309.79989	194	1+
310.87807	846	1+
311.88280	574	1+
312.80358	210	1+
313.88432	430	1+
317.38186	98	
317.76532	92	
322.90135	182	
322.92717	88	
323.58273	84	
323.82557	100	
323.89344	320	1+
324.01001	90	
324.05917	100	
325.77841	102	
325.84072	212	1+
326.17102	120	
326.89629	204	
328.18966	166	
328.88716	366	1+
329.87307	286	1+
330.38180	106	
331.83169	84	
331.92022	94	
332.88693	114	
333.81634	82	
334.29418	86	
335.96476	84	
339.85815	84	
342.90666	100	
343.51461	86	
343.91757	102	
END IONS

###FS:    #m/z: 363.95693 #charge 1+
###MS: 62
###MSMS: 65
BEGIN IONS
TITLE=Cmpd 48, +MS2(363.9569), 28.0-35.0eV, 1.4min #65
RTINSECONDS=81.818
SCANS=62,65
PEPMASS=363.95693	870478
CHARGE=1+
59.85307	92	
189.86176	598	1+
191.85923	416	
194.88496	246	1+
195.04081	98	
200.94801	130	
205.95005	154	
206.90641	106	
207.40646	148	
207.87346	154	
207.94842	294	
208.92466	146	
209.92342	106	
209.94346	3180	1+
210.88213	592	1+
212.87968	3198	1+
213.00153	102	
214.89514	300	
216.41119	232	
218.91458	326	1+
219.86497	122	
221.88726	204	1+
221.96080	144	
222.95153	1406	1+
224.94864	2046	1+
226.05753	94	
226.92074	110	
226.94735	17892	1+
227.04654	150	
227.15945	188	1+
227.48893	108	
228.56373	130	1+
228.89362	786	1+
228.94222	18574	1+
228.97110	150	
229.36082	116	1+
230.00018	148	1+
230.02261	174	
230.79175	118	
230.83121	112	
230.88984	3658	1+
231.94736	138	
232.88395	640	1+
234.07021	114	
234.83692	108	
234.87219	110	
235.03196	104	
238.06102	124	
238.93974	110	
240.07719	156	1+
240.88811	226	1+
240.94200	566	
240.96224	1550	1+
241.94109	632	
242.94163	1942	1+
242.96085	780	1+
243.82964	136	
243.86357	230	1+
243.99204	218	1+
244.82318	128	
244.95769	9504	1+
245.83437	234	1+
246.90942	136	
246.95276	9380	1+
247.03771	220	1+
248.80799	160	
248.90134	1254	1+
248.97875	126	
249.39433	156	1+
250.89788	158	
250.94159	280	1+
250.97424	204	
251.07665	120	
251.90221	94	
252.07524	92	
252.92346	124	
252.95948	92	
253.90772	214	
254.90756	134	
255.39276	114	
255.83454	94	
257.50879	116	
258.16520	102	
259.84638	120	
260.97063	634	1+
261.83540	108	
261.84670	98	
262.83099	146	
262.97281	126	
263.00988	94	
263.44610	98	
263.49375	108	
263.97222	338	1+
264.86497	100	
265.08775	144	
265.83167	114	
266.62848	114	
266.81457	172	
266.95839	140	
267.79739	226	1+
267.97396	1702	1+
269.26780	92	
269.79612	366	1+
269.94693	96	
269.97014	1474	1+
271.84426	278	1+
271.91550	110	
273.10937	92	
273.16235	96	
273.91525	124	
274.01109	100	
274.06701	104	
274.81138	94	
275.80292	262	1+
276.84992	144	
277.84635	132	
278.47276	104	
278.84525	194	1+
279.12207	108	
279.14406	100	
280.79434	218	
281.74419	108	
281.79204	214	
281.85497	112	
282.09072	92	
282.79027	350	1+
282.86260	160	
283.83036	112	
283.85118	128	
283.88594	122	
283.98069	178	
284.82566	92	
284.86988	104	
285.84549	546	
285.93564	148	
286.96904	94	
288.88205	340	1+
289.87565	312	1+
290.79517	194	1+
290.86512	220	1+
290.97816	98	
292.44048	226	1+
293.11780	288	1+
293.23188	116	
294.04933	104	
294.86104	264	1+
294.87679	98	
295.80249	346	1+
295.90210	128	
298.80287	788	1+
298.99832	92	
299.78031	92	
300.80763	222	
300.87191	116	
300.94950	182	1+
301.80128	158	
301.86328	368	1+
303.80620	258	1+
303.85827	962	1+
303.89174	204	1+
304.43942	104	
304.46072	94	
304.89163	142	1+
305.87063	166	
307.09584	226	1+
308.86322	130	
308.88178	102	
309.87165	120	
309.88217	134	
310.87596	196	
311.95602	122	
312.13436	102	
314.87045	194	1+
315.81646	176	1+
316.81465	204	1+
317.31601	92	
318.93690	124	
319.87029	108	
319.94188	140	
321.81556	150	
321.86333	218	
322.13944	164	1+
322.93078	802	1+
323.41718	100	
324.31636	96	1+
324.87112	100	
325.06792	98	
325.89624	146	
326.87245	466	
327.07436	118	
327.81995	130	
329.59932	110	
329.75136	116	
330.46176	92	
332.96860	102	
333.76062	118	
333.88579	100	
334.55697	96	
335.36615	98	
335.75567	168	1+
336.87845	102	
336.94672	670	1+
338.79194	92	
339.82555	366	1+
340.87545	98	
340.94106	768	1+
342.80407	140	
342.90815	458	1+
343.91177	304	1+
346.90225	152	1+
349.76981	142	
350.78864	118	
352.88959	120	
353.20203	206	1+
354.23687	112	
356.75306	94	
356.77297	138	
357.07782	124	
358.34587	92	
360.72993	108	
361.04888	102	
365.71612	112	
END IONS

###FS:    #m/z: 340.94084 #charge 1+
###MS: 66
###MSMS: 67
BEGIN IONS
TITLE=Cmpd 49, +MS2(340.9408), 28.0-35.0eV, 1.4min #67
RTINSECONDS=85.4875
SCANS=66-67
PEPMASS=340.94084	2928702
CHARGE=1+
164.36344	100	
192.92722	710	1+
196.88458	230	
197.88238	144	
205.94701	314	1+
208.95249	134	
209.94572	132	
210.93767	298	1+
212.87987	476	
213.87883	292	1+
213.93930	3602	1+
214.01382	96	
214.89427	156	
215.88711	554	1+
215.93673	732	1+
216.41644	134	
217.87907	316	1+
217.93627	224	
220.90655	102	
221.86804	90	
222.92442	104	
222.95413	128	
223.96183	400	1+
225.55762	94	
225.88578	270	1+
226.39204	104	
226.95073	256	
227.60196	106	
227.95421	196	
228.89490	102	
228.90897	122	
228.95022	376	
230.51237	104	
230.88934	604	1+
230.91470	156	
231.95010	3836	1+
233.40321	134	
233.90525	214	
233.94854	790	1+
234.90467	100	
235.83009	90	
235.88964	314	1+
235.94588	286	1+
236.88859	122	
238.80126	126	
238.88469	156	
240.22804	166	
240.42262	94	
240.83585	98	
240.87560	234	1+
240.88850	152	
240.90467	90	
240.94161	122	
241.90235	304	1+
242.04383	88	
242.82891	318	1+
242.94826	162	
244.13456	136	
245.14473	98	
245.61789	90	
246.15865	104	
246.97333	198	
249.18721	104	
249.89853	212	
249.96007	810	1+
250.97287	144	
251.87648	110	
251.92579	294	1+
251.96249	176	
252.60604	104	
252.96986	106	
252.99860	92	
253.83376	156	
254.96609	2024	1+
256.89319	172	
256.91164	214	
256.96433	782	1+
257.44165	88	
257.83154	138	
257.85964	106	
258.79562	100	
258.84540	356	
258.96042	92	
259.84997	222	
259.96044	360	
260.90206	124	
261.00980	126	
263.85959	156	1+
264.91323	148	
265.47884	106	
265.85934	134	
266.16765	92	
266.84745	142	
266.92017	126	
267.54550	114	
268.84102	176	
269.84498	112	
270.83468	94	
271.84246	232	
272.88298	244	1+
272.93234	254	
273.07097	110	
273.92058	262	
274.35875	100	
274.42193	94	
274.97287	96	
276.85565	656	1+
276.92226	198	1+
277.05626	100	
277.82171	124	
277.96410	340	1+
278.84329	362	
278.87863	148	
278.89355	142	
279.80043	172	1+
279.84993	304	
279.87152	106	
279.90748	96	
280.84820	194	
281.86374	156	
282.86532	110	
283.15226	92	
283.41611	96	
283.67238	98	
283.83305	132	
283.87017	150	
285.93459	104	
286.80476	108	
286.86552	106	
287.93648	110	
288.87527	104	
289.92124	88	
291.14571	90	
291.81616	194	1+
292.18395	98	
292.87166	118	
293.82205	320	1+
293.85745	474	1+
294.86677	804	1+
295.01071	140	
295.97221	106	
296.93716	138	
297.80559	98	
297.89342	140	
298.08747	120	
298.49959	92	
299.86724	118	
300.02898	98	
301.85653	104	
301.88210	114	
302.94458	118	
303.03434	140	
304.92928	116	
305.84323	114	
305.89386	90	
305.91201	98	
306.88231	232	
307.80528	114	
307.88333	164	
308.88013	138	
310.57162	114	
310.87618	802	1+
311.92772	92	
312.81086	156	
313.88121	246	1+
316.87138	128	
318.75482	108	
318.81349	182	1+
319.88939	92	
320.68919	102	
323.29916	148	
324.12927	90	
324.88944	328	
325.01347	108	
326.88852	710	1+
327.80287	136	
327.82339	130	
328.83021	110	
329.87303	126	
330.81968	238	1+
332.87801	114	
336.92059	122	
337.90534	92	
338.62547	100	
341.89482	118	
342.90135	318	
344.26380	94	
END IONS

###FS:    #m/z: 507.84610 #charge 1+
###MS: 66
###MSMS: 68
BEGIN IONS
TITLE=Cmpd 50, +MS2(507.8461), 28.2-35.2eV, 1.5min #68
RTINSECONDS=86.26
SCANS=66,68
PEPMASS=507.84610	599948
CHARGE=1+
196.01690	394	1+
199.88757	288	1+
209.94377	158	
210.03081	200	
211.87649	216	1+
214.88442	214	1+
224.04687	156	
232.89998	226	
236.88854	150	
240.84882	320	1+
241.85087	276	1+
247.03695	146	
250.88054	272	1+
250.97265	308	1+
253.38905	150	
254.41067	168	
256.09098	154	
258.14428	180	1+
258.85655	202	1+
258.87936	266	1+
260.87934	388	1+
262.13368	296	
264.88892	314	1+
266.16905	156	
266.91852	168	
268.86796	156	
268.88989	222	
271.38629	498	1+
272.82354	172	1+
272.85320	1568	1+
273.99118	224	1+
274.80268	258	1+
275.99867	228	1+
276.09243	298	1+
276.96131	242	1+
277.89024	190	
278.86457	192	
279.39409	160	
279.88175	166	
280.95100	190	1+
281.86852	192	
282.88534	186	1+
282.90648	174	
284.87411	194	
285.85999	210	
285.92840	198	1+
286.87093	190	
287.85267	1238	
288.84509	224	
288.86944	638	
289.79399	150	1+
289.87968	912	
290.86703	2252	1+
290.92677	148	
291.05744	206	1+
292.80655	300	1+
292.86097	374	
293.13148	198	1+
293.87432	6534	1+
296.86535	162	
296.88280	240	
296.92482	248	1+
298.40720	188	1+
298.87531	236	
299.33431	156	
299.80437	268	1+
300.86005	762	1+
301.34106	204	
302.05466	146	1+
302.88292	202	
303.86474	686	1+
304.90244	334	1+
305.86191	1248	
306.12653	264	
306.87829	316	
307.89127	1606	
308.14149	1104	1+
308.38869	146	
308.84984	220	
308.87136	2766	1+
309.00911	210	1+
309.89253	610	
309.94278	220	1+
310.15839	972	1+
310.34655	306	1+
310.83812	184	1+
311.05845	102	1+
311.88359	11554	1+
312.34880	144	
314.45645	156	1+
314.82044	402	1+
314.86634	1200	1+
315.78378	232	1+
316.88957	508	1+
317.87279	154	
318.86085	520	1+
318.87970	208	
319.83570	252	1+
319.88771	278	
320.06981	146	
320.37683	166	
320.89651	196	
321.87928	146	
322.85850	684	1+
322.88934	300	
324.82617	154	
325.85741	216	
325.90068	750	
326.88116	3426	1+
327.38646	162	
328.03810	274	1+
328.87096	154	
328.96241	306	1+
329.86021	178	
329.89508	794	1+
330.38992	190	1+
330.87687	230	
331.89536	1164	1+
331.91720	206	
331.95029	216	1+
332.87239	770	1+
334.39000	326	1+
335.77415	156	
335.83945	556	1+
335.90106	286	
335.99560	188	
336.79045	208	1+
337.82231	280	1+
337.87765	238	
338.02025	202	1+
338.38794	172	
338.84728	288	1+
338.88363	318	
339.34389	200	1+
339.88024	222	
340.86440	256	1+
343.87416	282	
344.90860	146	
345.43572	236	1+
345.82068	262	
345.90044	300	1+
346.81179	200	1+
346.83384	226	1+
347.09516	210	1+
347.88880	210	
349.40645	320	1+
349.75389	192	
349.79324	314	1+
349.91795	158	
350.81913	190	
350.88545	482	1+
351.18595	152	
351.76965	410	1+
351.85899	222	
352.04796	192	1+
352.91087	398	1+
353.85141	1078	1+
353.89597	198	
354.00919	210	1+
354.91470	372	1+
355.76730	220	1+
355.83279	170	
355.89235	334	
355.91667	246	1+
356.85592	172	
356.89114	188	
357.30454	140	1+
357.83888	422	1+
358.78402	322	1+
360.86932	486	1+
361.86969	340	1+
362.36711	356	1+
363.71363	258	1+
364.84594	240	
366.07256	144	1+
366.18266	210	
366.83783	2476	1+
367.70479	432	1+
367.76330	214	1+
367.78715	400	1+
367.87755	232	
368.89554	260	
368.94329	298	1+
369.70502	226	1+
369.80813	176	
369.87697	224	
370.98305	150	
371.19194	140	
371.72175	142	
372.78046	154	
372.85766	150	
373.00142	184	1+
373.71470	174	
373.79042	244	1+
374.39013	290	1+
374.72783	172	
375.73620	248	1+
376.81303	146	
376.86088	166	
376.95014	144	1+
377.88731	504	1+
378.10648	170	1+
379.80230	186	
380.82576	152	
380.85468	294	
381.85107	152	
382.01980	150	1+
382.38868	156	
382.71413	442	1+
383.77257	224	1+
383.86967	226	
384.73760	282	1+
384.85028	5106	1+
384.92536	158	
385.39602	202	
387.77179	306	
387.84188	370	1+
389.19718	264	
389.81336	154	
389.87314	176	
390.20241	162	
390.84086	968	1+
391.74427	298	1+
391.80187	710	1+
391.97475	124	1+
392.80148	508	1+
392.83503	468	1+
392.86246	930	1+
394.78356	178	
394.83389	396	1+
395.86792	152	
395.91307	142	
397.73158	312	1+
397.85942	214	
398.73520	268	1+
398.87033	472	1+
398.90371	200	1+
399.79875	146	
399.85385	576	1+
402.75659	162	
402.86380	2742	1+
403.86803	1768	1+
404.90690	188	1+
405.76180	150	
405.78746	644	1+
405.81738	148	
405.86322	368	1+
405.88989	200	
406.91145	198	1+
407.16465	182	1+
407.73453	264	1+
407.80949	252	1+
407.86589	9976	1+
408.09085	202	1+
409.72354	1024	1+
410.83551	540	1+
410.85278	714	1+
411.75348	154	
411.81092	552	1+
412.84707	482	1+
412.87340	970	1+
413.87710	800	1+
414.80345	160	
415.87496	602	1+
416.88498	402	1+
417.81927	380	1+
419.73384	288	1+
420.36901	234	1+
420.66348	142	
420.87885	1106	1+
422.82160	214	1+
422.86627	806	1+
422.87651	862	1+
423.37591	184	
423.78753	172	
423.87318	556	1+
425.75171	434	
425.88080	380	
426.07609	190	
426.76420	210	
426.86110	2180	1+
426.93672	442	1+
427.73438	770	
428.04813	156	
428.09398	162	
428.73749	538	
428.80383	158	
428.84420	276	
428.88571	890	1+
429.71401	142	
429.73826	884	1+
429.84587	168	
430.74350	568	1+
430.85782	278	
430.88619	342	
431.86895	794	
432.89588	312	1+
433.85808	166	
434.88273	274	1+
435.69983	218	1+
435.72572	276	1+
436.08376	122	1+
439.89131	1388	1+
440.69053	214	1+
440.92526	156	1+
442.88678	152	
443.76143	224	
444.87312	1808	1+
445.74544	804	1+
447.71223	394	
447.88004	190	
448.71455	172	
448.77285	296	1+
448.88638	168	
449.69503	340	1+
449.88097	856	1+
449.88787	792	1+
450.75727	634	1+
450.81670	176	1+
450.88532	530	1+
451.78982	180	1+
457.90587	1442	1+
459.90592	224	
462.78096	322	1+
462.88409	946	1+
467.70974	254	1+
467.88839	704	1+
469.77653	262	1+
470.73011	240	1+
477.72387	166	1+
485.90077	426	
486.90844	198	
491.79512	404	1+
492.79587	276	1+
494.79582	220	1+
497.71935	256	1+
499.79946	270	1+
501.67989	184	1+
504.80135	202	
507.21965	152	
508.29453	228	1+
509.85591	372	
END IONS

###FS:    #m/z: 336.94633 #charge 1+
###MS: 66
###MSMS: 69
BEGIN IONS
TITLE=Cmpd 51, +MS2(336.9463), 28.0-35.0eV, 1.5min #69
RTINSECONDS=87.032
SCANS=66,69
PEPMASS=336.94633	288440
CHARGE=1+
82.94750	88	
125.01109	106	
188.41197	94	
192.89088	206	
197.88833	112	
205.95135	190	
205.96980	280	1+
206.89038	88	
209.94385	164	
210.88105	168	1+
211.94457	11516	
212.87886	542	
212.94859	472	
213.88394	380	1+
213.94003	5394	1+
214.98647	86	
215.88724	376	1+
215.93656	1144	1+
217.88744	100	
217.93465	204	
220.91813	98	
223.41825	94	
223.95890	86	
226.89861	142	
226.94593	126	
226.97343	108	
227.05373	116	
227.95379	214	
228.89139	114	
228.93941	170	
229.95495	9924	
230.88954	1368	1+
230.95683	432	
231.41739	108	
231.94988	5742	1+
232.83340	426	1+
232.88904	452	1+
232.90973	98	
233.89375	258	1+
233.95027	428	
234.82258	186	
235.83323	250	1+
235.89098	192	
235.94876	268	1+
236.44850	88	
238.04753	116	
238.39729	108	
239.09741	104	
239.48874	106	
239.90277	136	
240.83606	118	
241.84664	96	
242.08573	98	
242.83795	220	1+
243.39620	100	
245.56756	94	
246.97651	176	
246.99576	90	
247.96634	1834	1+
248.37344	94	
248.90219	440	1+
249.03476	112	
249.05897	98	
249.82732	558	1+
249.95968	1280	1+
250.90886	162	1+
250.99543	128	
251.01633	158	
251.17184	104	
251.83134	386	1+
251.87613	86	
251.95589	88	
251.97193	156	
252.89312	104	
252.97091	5888	1+
253.08621	210	
253.12340	86	
253.90881	368	1+
254.06186	96	
254.08565	88	
254.96614	2706	1+
255.07557	508	1+
255.44932	94	
255.88507	242	1+
255.95019	128	
256.42030	90	
256.84920	94	
256.96608	402	
258.84659	416	1+
259.02814	110	
259.14474	88	
259.95868	188	
260.83345	348	1+
261.83760	202	1+
263.82929	232	1+
263.97634	86	
264.01749	96	
264.39951	90	
264.85578	244	1+
265.02947	98	
265.85971	202	1+
265.92113	90	
267.83997	236	
268.84173	1004	1+
269.83753	282	
270.80598	120	
270.88372	88	
270.94851	92	
270.98261	792	1+
271.80012	92	
271.91746	106	
272.97433	376	1+
273.86123	122	
274.79251	154	
274.86240	128	
274.97572	158	
275.80911	118	
276.85553	440	
277.83746	346	
277.89501	90	
278.83414	872	1+
279.85443	254	1+
280.02433	88	
280.93366	220	1+
280.99597	88	
282.84483	124	
283.86943	88	
284.36702	162	
285.85166	390	
285.91255	92	
286.85076	1634	1+
287.81370	128	
289.50930	86	
289.85660	162	
289.88098	206	1+
290.85477	412	1+
291.09774	86	
291.40556	98	
291.80493	160	
291.85659	348	1+
292.80939	140	
292.93999	96	
293.85768	176	
293.87209	272	1+
293.99514	90	
294.85976	116	
295.58265	116	
296.17455	86	
296.80508	120	
296.86748	130	
297.00429	110	
297.83151	86	
297.97488	90	
298.31181	106	
298.93033	98	
299.79968	336	1+
300.55469	88	
300.86597	104	
302.40954	94	
302.94153	86	
303.86102	290	1+
304.61076	94	
306.88357	196	
306.97047	134	
307.89132	102	
308.34659	94	
308.87133	240	
309.87168	142	
309.89035	120	
310.87837	478	1+
311.34688	92	
311.86092	110	
312.97403	124	
313.05872	106	
314.83020	272	1+
314.87525	90	
315.76476	90	
316.40244	102	
318.05353	106	
318.95877	90	
320.95431	106	
320.98157	132	
321.32711	92	
323.07713	90	
323.88610	108	
324.89499	360	1+
325.81004	106	
327.89099	126	
328.88983	170	
329.86839	138	
330.00884	122	
333.88255	222	1+
334.82431	128	
335.00829	100	
336.01160	92	
336.78367	134	
338.80937	100	
340.88581	116	
341.71629	160	1+
END IONS

###FS:    #m/z: 340.94082 #charge 1+
###MS: 70
###MSMS: 71
BEGIN IONS
TITLE=Cmpd 52, +MS2(340.9408), 28.0-35.0eV, 1.5min #71
RTINSECONDS=90.7155
SCANS=70-71
PEPMASS=340.94082	3275028
CHARGE=1+
79.50561	92	
190.92972	112	
191.95449	100	
192.11269	106	
192.89003	116	
192.92852	276	
196.88522	232	1+
197.88952	152	1+
201.97195	154	
205.94832	138	
205.96262	122	
207.41166	92	
208.88443	112	
208.93277	126	
210.93902	570	
211.10810	100	
212.88024	166	
212.93177	94	
213.86056	90	
213.88105	144	
213.93994	3726	1+
214.89380	142	
215.85996	210	1+
215.88664	472	1+
215.93702	1074	
217.88361	346	1+
217.93693	132	
218.82965	104	
221.89446	130	
222.55813	90	
222.89449	112	
222.95725	112	
223.96021	130	
225.95532	150	
226.94455	142	
226.95844	216	
228.94647	178	
229.94939	92	
230.88916	640	1+
230.90407	94	
231.95040	2964	1+
233.55925	96	
233.86641	252	1+
233.94929	710	1+
234.03406	92	
234.97874	114	
235.89351	246	1+
235.94661	262	
236.98335	154	1+
238.88264	126	
238.90469	204	
239.36886	92	
239.84398	96	
239.90215	118	
240.94145	292	1+
241.84208	370	
243.83540	144	
244.83189	242	1+
245.44279	96	
246.94368	128	
246.97835	192	
248.90031	170	
249.04161	100	
249.11779	96	
249.95731	1416	1+
251.93036	112	
252.83697	224	1+
253.55732	102	
253.90523	308	1+
254.81427	90	
254.84383	224	1+
254.93912	118	
254.96353	2376	1+
255.01376	206	1+
255.07698	100	
256.89410	236	1+
257.79404	126	
257.89808	166	1+
258.84467	440	
259.04693	124	
259.85446	196	
259.95711	110	
260.83580	184	
260.85315	104	
260.96044	172	1+
261.79662	168	1+
261.83563	160	
261.91540	344	1+
262.84537	134	
263.54355	90	
263.84883	116	
263.97649	92	
265.39676	94	
267.13984	258	
268.79375	240	1+
268.84255	172	
268.99952	90	
269.34015	108	
269.81691	90	
269.84097	124	
270.83821	94	
271.84764	138	
272.84727	332	1+
272.89026	94	
272.93641	178	
272.97515	342	1+
273.90786	108	
274.97254	172	
275.41339	94	
275.85101	1104	1+
275.87039	130	
275.93369	148	
277.98125	96	
278.40882	112	
278.84485	708	1+
279.95974	116	
280.07100	104	
280.86615	306	1+
282.43501	110	
283.13053	102	
283.78878	144	
284.93804	102	
285.16546	92	
285.79852	166	1+
285.97514	122	
287.91127	140	
288.57422	120	
289.81557	146	
289.88137	392	1+
290.85136	300	1+
291.77073	90	
291.79990	116	
292.43594	206	
292.88513	114	
293.87470	132	
294.85944	502	1+
295.88637	128	
296.92696	152	1+
296.97614	124	
297.78541	92	
298.81985	112	
299.77582	242	1+
299.87059	298	1+
299.90104	94	
299.98928	132	
300.85137	96	
301.82270	128	
302.16724	100	
302.74460	100	
302.82034	94	
302.85776	134	
302.94349	130	
303.17872	154	
303.94394	108	
304.80417	160	1+
304.88857	122	
306.11905	126	
306.88429	186	
307.88490	184	
308.29499	164	
308.84723	90	
308.88278	150	
309.87546	186	
310.82472	166	
310.87700	976	1+
310.93073	132	
311.55482	94	
311.85900	124	
314.02440	176	1+
314.91679	100	
314.96125	132	
316.09797	112	
317.43622	104	
317.92463	184	1+
318.53125	98	
319.03986	96	
319.13965	126	
321.88320	90	
324.05983	108	
324.89422	216	
325.89532	130	
327.82873	194	
327.89539	130	
328.88372	152	
329.81924	90	
329.90252	130	
330.02685	96	
330.29036	106	
330.82233	150	
336.41695	90	
337.40185	90	
340.91813	112	
END IONS

###FS:    #m/z: 507.84610 #charge 1+
###MS: 70
###MSMS: 72
BEGIN IONS
TITLE=Cmpd 53, +MS2(507.8461), 28.2-35.2eV, 1.6min #72
RTINSECONDS=91.4875
SCANS=70,72
PEPMASS=507.84610	648364
CHARGE=1+
196.01636	174	
197.89248	176	
211.03050	164	
232.89708	684	1+
233.39961	158	
236.42134	150	1+
236.89106	264	1+
237.93675	160	
238.06198	356	1+
239.89926	146	
241.87346	232	1+
250.90507	230	1+
250.96840	392	1+
251.08192	368	1+
253.37420	198	1+
258.78590	184	
258.87456	224	
260.88263	378	1+
261.38210	348	
261.88521	216	1+
266.16644	378	1+
266.38405	162	
266.86408	146	
267.10523	214	
269.89285	164	
270.85972	234	
271.02611	160	
271.85960	228	
271.90544	210	1+
272.38556	206	
272.85379	1052	1+
273.93659	200	
274.85387	276	
275.84473	278	1+
276.86644	160	
277.89636	246	1+
277.93585	172	1+
277.99581	160	1+
278.86130	162	
279.87668	166	
279.94715	240	1+
280.85343	208	
282.39158	182	
283.11742	144	
283.38643	178	
283.80020	152	
284.12361	236	1+
284.87719	224	
285.85332	270	
286.93911	152	1+
287.85137	1042	
287.94139	122	1+
288.82392	174	1+
288.86725	346	
289.87863	650	
290.12571	146	
290.86280	2726	1+
291.99484	176	
292.81013	230	1+
293.87268	6920	1+
295.92040	210	1+
296.86081	332	1+
298.85190	552	1+
298.87528	596	1+
299.81559	168	
300.85778	640	
301.85898	324	
301.98540	204	1+
302.85681	208	
302.88296	214	
303.00583	138	1+
303.86667	436	
304.88316	156	
305.82368	152	
305.86170	1136	1+
306.37097	352	1+
306.88436	148	
307.88992	1160	
308.03285	146	
308.14038	746	
308.87787	2906	1+
308.94338	152	1+
309.15074	778	1+
309.29353	112	1+
309.33022	154	
309.80544	154	1+
310.84968	320	1+
310.87001	284	
311.37702	262	1+
311.88305	11012	1+
312.35193	216	
312.85328	160	
312.92277	172	
313.83327	176	
314.86878	1016	1+
314.97728	154	1+
315.36602	158	
316.00055	162	1+
316.05951	114	1+
316.82363	282	1+
316.86474	556	1+
317.76490	228	1+
318.88287	700	1+
318.99194	288	1+
319.83271	102	1+
319.93494	266	1+
320.83928	124	1+
321.88627	168	
322.87616	864	1+
323.80812	202	1+
323.85674	322	1+
323.87072	900	1+
324.92507	188	
325.90329	426	
326.80420	314	1+
326.88298	2146	1+
327.80787	282	1+
327.83450	210	1+
328.38712	174	
328.87181	372	
329.17956	146	
329.89192	828	1+
330.80878	320	1+
330.82022	156	
330.84969	166	
331.89366	682	1+
332.07831	174	1+
332.87310	890	1+
332.94786	214	
333.85716	160	
333.92173	212	
334.83802	488	1+
334.90149	390	
335.84058	360	1+
335.88441	210	
336.93735	368	1+
337.12350	228	1+
337.88196	438	
337.89916	562	1+
338.39283	150	
338.84904	160	
338.88172	306	
338.90216	374	1+
339.86122	394	1+
339.87929	166	
340.86648	290	1+
341.90083	352	1+
342.87119	638	1+
342.88233	196	
343.39968	180	
345.76336	182	
345.90046	182	
346.87546	154	
346.89995	490	1+
347.33859	144	
347.82678	366	1+
347.85450	258	1+
348.92414	144	
349.03213	200	1+
349.76086	550	1+
349.88665	288	
350.37135	332	1+
350.84384	178	
350.88901	304	
351.85688	694	1+
351.88619	174	
351.90967	156	
352.90849	1386	1+
353.85405	900	1+
354.84011	168	
355.85001	216	
355.89295	306	
357.92273	200	
358.36922	168	
359.81564	176	
360.41460	282	1+
361.81224	148	
362.84609	190	
363.87541	158	
364.37939	152	
364.84760	326	1+
365.77999	234	
365.88568	200	1+
366.18195	208	
366.78347	260	
366.83921	2338	1+
367.70827	282	
367.76591	170	
368.70746	192	
368.78936	158	
368.91211	360	1+
369.36368	246	1+
369.80742	252	1+
369.83918	198	
371.18938	148	
371.38819	208	
371.79016	542	1+
372.71870	222	1+
373.82837	344	1+
374.72734	346	1+
375.38433	208	
375.73448	242	1+
375.85773	348	1+
375.91483	196	
376.86483	356	1+
380.72052	322	1+
380.80066	342	1+
380.82874	476	1+
380.85901	488	
381.71175	120	1+
381.74996	156	1+
382.38441	444	1+
382.85405	358	1+
384.84961	4780	1+
384.89705	332	1+
385.78004	222	1+
386.72296	332	1+
388.80643	324	1+
388.84564	236	
389.19776	278	
389.73675	300	1+
389.86240	784	1+
390.84238	616	
390.86484	568	1+
391.80328	156	
391.84250	1058	1+
392.07974	154	
392.82187	288	
392.86057	790	1+
392.90111	476	1+
393.79680	182	
393.82850	646	1+
394.36085	154	
394.40106	190	
394.79156	208	1+
395.23566	244	1+
395.76328	212	1+
396.08172	142	1+
398.81399	148	
398.86507	188	
399.72885	166	
399.80127	424	1+
399.85522	628	1+
402.86354	2470	1+
403.86792	1620	1+
404.80395	328	1+
405.72999	158	
405.78497	394	1+
405.87131	786	1+
407.24439	156	1+
407.73213	358	1+
407.86530	9452	1+
408.07799	258	1+
409.72608	1068	1+
409.82302	174	
410.83382	260	
411.81079	642	1+
411.83955	826	1+
413.07671	184	
413.87609	628	1+
414.23630	124	1+
415.11239	198	1+
415.87235	388	
416.81488	150	
416.86630	696	1+
417.81412	306	1+
417.86533	492	1+
421.88343	1440	1+
422.86583	566	1+
423.75878	216	
423.78832	152	
424.33897	168	
424.38833	210	1+
425.38579	234	1+
425.73415	172	
425.75582	888	1+
425.87999	256	
426.38065	256	1+
426.81120	300	1+
426.86201	1152	1+
426.93876	182	
427.09308	122	1+
427.73413	1170	1+
428.08823	150	1+
428.37843	278	1+
428.85228	222	
428.88842	692	1+
429.69981	240	1+
429.74243	226	
430.74035	168	
430.86304	264	
431.75605	156	
431.87006	1040	1+
432.89059	178	
433.86140	192	
434.73387	178	1+
434.81960	212	1+
434.89173	204	
435.86476	160	
435.88595	238	
439.89391	810	1+
440.86975	280	1+
443.76375	172	
444.12451	126	1+
444.39279	150	
444.87157	2168	1+
444.93633	148	
445.74573	770	1+
446.68762	272	1+
446.79215	166	
447.71183	400	1+
447.81106	198	1+
447.94735	136	1+
448.77362	328	1+
448.89506	258	
449.68957	422	1+
449.87563	1070	1+
450.74743	550	1+
451.23442	114	1+
457.90238	1422	1+
459.90856	362	1+
461.20032	158	
461.75313	174	
462.88521	690	1+
464.79402	218	1+
467.88747	1716	1+
468.77703	380	1+
468.82697	224	1+
472.79229	348	1+
473.79451	218	1+
482.79690	150	
483.10971	182	1+
485.04598	106	1+
485.79444	236	1+
485.89962	546	1+
486.79694	188	1+
486.84606	238	1+
487.89997	296	1+
490.77789	250	1+
498.72657	254	1+
504.18766	162	
504.80126	190	
509.85977	584	1+
END IONS

###FS:    #m/z: 336.94623 #charge 1+
###MS: 70
###MSMS: 73
BEGIN IONS
TITLE=Cmpd 54, +MS2(336.9462), 28.0-35.0eV, 1.6min #73
RTINSECONDS=92.26
SCANS=70,73
PEPMASS=336.94623	290450
CHARGE=1+
182.86519	230	1+
192.89021	108	
196.01958	98	
196.88551	174	
203.90309	116	
203.93721	88	
205.95545	96	
205.97557	84	
207.97448	116	
208.98429	82	
209.88246	136	
209.94819	140	
211.94470	12156	1+
212.87983	1064	1+
213.94025	5882	1+
214.88543	628	1+
215.88824	526	1+
215.93862	862	1+
217.88740	142	
217.93435	342	1+
222.95212	100	
223.37582	92	
223.47306	100	
223.94063	84	
223.96107	364	1+
226.97076	146	
227.89708	130	
228.89562	212	
229.89428	110	
229.95524	10644	
230.88935	1232	1+
230.95767	260	
231.95098	4606	1+
233.82833	146	
233.89682	158	
233.90103	164	
233.94776	740	1+
235.89085	430	1+
235.94625	156	
236.84729	232	1+
240.79536	86	
240.83312	178	
241.83920	82	
242.79683	88	
242.84018	126	
243.02666	84	
245.18868	94	
245.84355	86	
246.97749	326	
247.89783	608	1+
247.96675	1944	1+
248.83036	84	
248.89933	582	1+
249.07245	98	
249.82590	140	
249.84631	82	
249.96011	1106	1+
250.83179	546	1+
250.95160	128	
251.00868	84	
251.95992	184	
252.57480	86	
252.97102	6392	1+
253.04941	90	
253.08833	362	1+
253.83322	128	
253.90237	360	1+
254.94082	118	
254.96513	3154	1+
255.07560	244	
255.34582	92	
255.46982	86	
256.40833	108	
256.45943	82	
256.89708	96	
257.40825	86	
257.81419	86	
257.84949	86	
258.84976	398	1+
258.96259	208	
259.85259	268	1+
259.95193	210	1+
260.37787	104	
260.44521	92	
260.82392	90	
262.83189	124	
262.94535	120	
263.83942	244	
265.97958	86	
266.89960	86	
267.84153	240	
267.94141	86	
268.40981	88	
268.84077	862	1+
269.80369	410	1+
269.95578	106	
270.36284	96	
270.84967	194	
270.98269	736	1+
271.00715	82	
271.84571	184	
271.92192	84	
272.44245	100	
272.84690	146	
272.97883	484	1+
273.36305	84	
273.78946	290	1+
273.85263	96	
273.89943	146	
273.95883	92	
274.86579	170	
274.89968	114	
275.06920	110	
275.75801	106	
275.84115	84	
275.85918	522	1+
276.08435	84	
276.85896	302	1+
277.83266	1190	1+
278.39250	128	
278.83570	1044	1+
278.86717	100	
278.96522	334	1+
279.89251	88	
280.80118	246	1+
280.83489	96	
280.85916	124	
282.36065	92	
282.61893	90	
282.83729	120	
282.88480	94	
283.81515	92	
285.42272	268	1+
285.84905	536	
285.94357	84	
286.84831	1552	1+
287.85041	976	1+
289.33610	128	
289.78405	134	
289.88458	228	1+
291.80677	150	
292.41252	96	
292.81271	82	
292.86037	152	
292.88544	132	
293.10631	84	
293.86665	104	
293.99513	276	
295.31735	128	
295.84093	100	
296.01113	82	
296.19836	84	
297.42265	82	
297.89711	104	
297.97793	102	
298.40606	98	
298.80482	84	
299.41049	96	
299.91203	110	
300.03969	90	
301.90805	88	
302.41148	84	
303.85233	84	
303.94872	102	
304.85920	122	
306.88523	136	
307.88910	98	
308.45682	94	
308.86848	190	
308.88498	220	
309.44335	94	
309.82359	156	1+
309.86976	880	1+
310.38340	92	
310.87480	508	1+
313.68043	104	
314.45932	84	
314.91912	90	
317.89407	102	
319.80350	84	
320.39023	96	
321.82405	100	
322.89845	84	
323.33571	86	
323.88702	90	
324.42176	188	
324.89776	398	1+
328.88821	178	
328.92552	94	
329.53397	84	
329.88889	244	
330.56218	102	
332.48496	88	
340.25883	86	
341.91450	100	
END IONS

###FS:    #m/z: 322.93088 #charge 1+
###MS: 74
###MSMS: 75
BEGIN IONS
TITLE=Cmpd 55, +MS2(322.9309), 28.0-35.0eV, 1.6min #75
RTINSECONDS=95.961
SCANS=74-75
PEPMASS=322.93088	5451448
CHARGE=1+
73.84327	82	
95.91666	92	
177.92978	98	
188.05471	94	
191.04547	104	
191.91611	108	
192.88974	126	
193.88899	132	
195.00823	80	
196.88234	232	
205.41830	106	
205.90584	92	
205.94947	790	1+
205.96478	84	
206.99278	138	
209.94498	148	
210.89824	190	
212.89304	372	1+
214.89307	350	
217.89415	150	
218.88582	126	
218.90391	84	
220.87562	142	
221.00903	104	
222.95357	704	1+
224.04246	86	
226.05052	98	
226.95583	92	
227.04293	86	
227.11297	78	
227.78926	132	
227.95211	130	
228.84356	168	1+
228.90842	152	
229.88258	444	1+
229.90962	112	
230.82627	118	
230.85761	90	
232.06967	100	
233.83187	160	
235.79403	138	
235.82380	184	
235.88542	118	
236.03210	82	
236.83588	126	
236.85095	92	
237.90229	86	
237.99258	82	
238.94157	174	
239.78899	118	
239.83863	94	
240.94006	3596	
240.96102	246	
241.33583	80	
241.94296	2976	
242.88761	186	1+
242.91483	104	
242.94147	9566	1+
243.50451	130	
243.80519	136	
244.81720	106	
244.94074	2394	1+
246.97430	328	1+
247.01228	90	
248.85064	100	
248.89736	106	
249.09377	92	
249.89768	146	1+
250.97013	224	
251.01443	86	
251.83312	86	
251.93290	252	1+
252.38033	112	
253.06434	98	
253.84985	258	
255.14374	100	
255.79914	128	
257.10502	88	
257.79502	128	
258.00619	192	1+
258.04827	92	
258.80373	238	1+
259.92836	106	
260.03101	86	
260.12435	84	
260.83269	140	
261.09936	84	
261.53815	96	
261.83420	184	
261.97562	80	
262.82926	240	
262.84320	276	1+
263.04951	246	1+
263.83255	132	
263.84458	208	1+
263.89986	82	
263.97869	200	
264.96474	106	
264.98575	102	
265.82310	82	
266.41387	88	
266.87534	98	
267.86426	112	
268.82050	94	
268.84346	130	
268.93299	84	
269.42258	80	
270.92825	82	
271.39536	110	
271.84903	150	
272.35132	100	
272.92074	78	
273.48329	88	
273.79360	80	
273.92815	90	
275.80702	124	
275.89463	98	
277.08703	128	
277.11246	164	
277.81419	104	
279.09285	982	1+
279.40551	98	
279.51860	98	
280.79728	88	
281.85773	152	
282.52826	92	
282.87678	82	
283.07006	218	
283.84766	178	1+
284.29472	438	
284.87159	80	
286.89114	160	
287.79479	160	
287.84661	80	
287.86503	104	
287.88402	124	
288.17211	82	
289.79094	572	1+
289.87564	100	
290.87623	258	1+
291.91948	84	
292.80275	88	
292.91247	100	
293.75993	78	
293.86092	330	1+
295.03756	138	
295.80538	308	1+
296.95051	80	
299.78486	550	1+
300.03758	86	
300.86770	284	1+
300.96481	186	1+
302.83025	100	
304.06440	78	
305.00510	100	
305.80740	128	
305.99112	114	
306.73806	78	
306.79310	420	1+
306.82859	80	
306.88222	732	1+
307.23473	100	
307.79715	356	1+
309.81170	114	
310.36813	100	
310.82167	152	
310.87807	440	1+
310.94192	102	
311.12026	112	
311.76060	86	
311.88257	370	1+
312.81048	146	
313.80757	156	
313.87133	164	1+
315.75602	84	
315.80750	106	
321.90606	78	
323.83006	102	
323.95438	96	
324.88983	800	1+
327.90423	86	
328.18473	80	
END IONS

###FS:    #m/z: 363.95682 #charge 1+
###MS: 74
###MSMS: 76
BEGIN IONS
TITLE=Cmpd 56, +MS2(363.9568), 28.0-35.0eV, 1.6min #76
RTINSECONDS=96.7335
SCANS=74,76
PEPMASS=363.95682	1931030
CHARGE=1+
94.39910	110	
187.86684	182	
187.93932	240	
189.86044	328	1+
191.85856	646	
193.85500	124	
199.55429	90	
200.94831	112	
207.87223	274	
207.94639	306	1+
209.94295	3050	1+
210.88278	446	1+
212.87967	2874	1+
215.97789	104	
216.41155	138	
216.52893	94	
216.56847	92	
217.92401	92	
218.88748	132	
222.06380	92	
222.87909	98	
222.95272	1884	1+
223.16407	92	
224.92918	92	
224.95074	2666	1+
224.97195	372	1+
224.99486	142	
225.88441	140	
226.94758	20114	1+
227.10056	126	1+
227.92966	364	
228.89250	662	1+
228.94272	22176	1+
229.02773	138	
229.13034	96	
230.38583	140	1+
230.58095	114	1+
230.88775	5352	1+
231.91088	128	
232.90542	134	
232.97633	90	
234.04868	242	1+
234.88624	150	
234.93143	148	
235.54513	92	
236.95494	94	
238.05736	140	
239.42589	108	
239.97024	134	
240.94090	804	
240.96147	1696	1+
241.89897	96	
241.94397	1914	1+
242.05814	98	
242.12017	116	1+
242.82059	122	
243.83332	124	
243.93873	90	
244.82865	288	1+
244.95755	9462	1+
244.99656	160	1+
245.80046	104	
246.44303	172	
246.90285	158	
246.95311	10560	1+
247.04573	100	
247.58651	108	
247.80890	166	
247.88367	102	
248.83956	104	
248.90055	1140	1+
248.97357	98	
249.01021	94	
250.89753	154	
250.94639	148	
252.43272	98	
253.02408	188	
253.90377	252	
253.94644	184	1+
254.86783	120	
254.90401	190	
256.88048	132	
258.11786	122	
258.97453	382	
259.94183	156	
260.96820	800	1+
261.82992	434	1+
261.86376	200	1+
262.34744	188	1+
263.98129	170	
264.79674	124	
264.96853	586	1+
265.78981	178	1+
265.97458	372	1+
266.81257	750	1+
266.85434	208	
267.97365	1348	1+
268.88278	102	
268.95773	196	
269.08994	132	1+
269.15423	98	
269.78738	112	
269.80887	172	1+
269.96863	1452	1+
270.91396	300	1+
271.79581	174	1+
271.84998	90	
273.84940	98	
275.39928	106	
275.85466	218	1+
276.80798	254	1+
277.04537	92	
277.08821	144	
277.83758	250	1+
277.98313	92	
278.79754	138	
278.92547	94	
279.79681	164	
280.00312	146	
280.79339	754	1+
280.92625	300	1+
281.11663	132	
281.82504	266	1+
281.85743	98	
282.09053	94	
282.78879	124	
282.80806	182	
283.57113	102	
283.86492	112	
283.97055	114	
283.98507	100	
284.82106	160	
284.91748	94	
285.84543	514	1+
286.79755	180	
286.82034	136	
287.03076	92	
287.12025	92	
287.45329	92	
289.86388	350	1+
290.78780	100	
291.10160	118	
291.44544	218	1+
292.51140	104	
292.86669	142	
293.12184	288	
294.86265	306	1+
296.11310	214	1+
296.80597	182	
297.80390	114	
298.80072	692	1+
299.07225	92	
299.85235	104	
301.34054	128	
301.83269	130	
301.86774	190	
302.82969	94	
303.80703	492	1+
303.85580	982	1+
303.94232	92	
304.90883	94	
304.98564	98	
307.00971	282	1+
307.88684	178	
308.96781	104	
309.79937	92	
310.87734	212	
311.88374	110	
313.86024	112	
314.82094	154	
314.92326	96	
316.81458	102	
316.86926	116	
318.77276	210	1+
318.82070	466	1+
318.93223	126	
319.77622	160	1+
320.81718	444	1+
320.93212	114	
322.79468	136	
322.92855	398	1+
323.14774	90	
324.12408	124	
324.33645	92	
324.88310	158	
326.17296	120	
326.87498	324	1+
326.89728	92	
327.71531	90	
327.91321	106	
328.54701	90	
330.31907	92	
331.73545	94	
331.75694	300	1+
335.07370	90	
336.03104	144	
336.94372	254	
337.94649	152	
339.82720	330	1+
340.94009	348	
341.78987	98	
342.74801	106	
342.90499	90	
348.91829	92	
350.07270	94	
352.76259	270	1+
353.49537	88	
354.39361	90	
356.91102	104	
359.84661	94	
359.88888	176	1+
359.96328	142	
363.71935	206	1+
363.95312	142	
368.83614	202	
END IONS

###FS:    #m/z: 507.84594 #charge 1+
###MS: 74
###MSMS: 77
BEGIN IONS
TITLE=Cmpd 57, +MS2(507.8459), 28.2-35.2eV, 1.7min #77
RTINSECONDS=97.5055
SCANS=74,77
PEPMASS=507.84594	633408
CHARGE=1+
196.01667	614	1+
200.88730	150	
209.94487	336	
214.89017	152	
217.89835	250	
226.05751	206	1+
245.94064	202	1+
248.84948	154	
250.96988	524	1+
253.88058	188	
254.09664	140	
254.68491	196	
257.84541	174	1+
257.87154	572	1+
259.87837	636	1+
260.85719	168	
260.88109	420	1+
262.88727	154	
264.89852	188	1+
266.09691	348	1+
266.16818	226	
266.85956	520	1+
267.86106	362	1+
267.94688	148	
268.02096	192	1+
268.88037	468	1+
269.88182	346	1+
269.92349	174	
270.86178	448	1+
272.85586	930	1+
272.88900	414	1+
273.91974	160	
276.92676	214	1+
276.95991	198	1+
277.39684	224	1+
277.89971	380	1+
278.90803	194	1+
279.87724	286	1+
280.85461	322	1+
282.39170	184	1+
283.97591	144	
284.89689	250	1+
285.11276	194	1+
285.85647	160	
286.42655	230	1+
286.87426	198	
287.85270	784	
288.86709	446	
288.89206	156	
289.88034	1300	
290.13782	180	
290.83342	172	1+
290.86542	2082	1+
292.96420	224	1+
293.01893	148	1+
293.87406	4694	1+
293.96755	202	1+
295.39833	152	
295.93297	178	1+
296.87928	224	
298.08441	146	
298.80193	176	
298.81993	148	
298.85497	322	
298.91803	200	1+
299.34600	238	1+
299.84178	170	
299.88107	148	
300.85508	404	1+
302.85906	156	
302.88315	356	
303.36097	140	
303.87069	566	1+
304.98917	166	1+
305.86357	1356	1+
305.96231	222	1+
306.12473	266	1+
306.87983	170	
306.90323	158	
307.89078	1128	
308.14095	1384	1+
308.84851	170	
308.87511	2230	1+
309.78859	222	1+
309.88958	862	
310.15582	922	1+
310.21072	92	1+
310.87264	224	
311.04628	186	1+
311.88326	10840	1+
312.12706	148	1+
312.34798	288	1+
312.84682	182	
314.76813	126	1+
314.86902	428	
314.91181	140	
314.97122	228	1+
315.87841	348	
315.90091	208	
316.35369	158	
316.86795	820	1+
316.88778	260	
316.96459	124	1+
317.37834	302	1+
317.76722	142	
317.89441	154	
318.85596	222	1+
318.93705	154	1+
319.88776	538	1+
320.83313	142	
320.87410	196	
320.89046	370	1+
322.35246	172	
322.85383	252	
322.89005	156	
323.87552	518	1+
324.38108	504	1+
324.85954	336	
325.81924	160	1+
325.90344	618	
326.88150	2696	1+
328.81196	276	1+
328.89658	182	
329.38653	140	
329.84953	140	
329.89089	840	1+
329.91696	256	1+
330.15999	166	
330.39463	440	1+
330.87326	172	
331.80576	386	1+
331.86729	168	
332.61220	90	1+
332.78234	176	1+
332.87484	694	1+
332.90096	230	1+
334.90074	406	1+
335.84124	294	
335.88168	158	
336.90114	316	1+
337.79668	354	1+
337.88183	662	1+
339.88000	254	
341.87316	142	
343.90874	142	
345.90607	342	1+
346.36545	166	
347.75745	262	1+
348.39636	168	
348.91561	202	
349.75230	232	
349.76625	156	
349.84103	406	1+
350.76675	434	1+
350.82446	242	1+
350.89484	206	
351.16950	224	1+
351.77049	322	1+
352.80791	330	1+
352.91339	312	
352.96582	154	1+
353.14036	208	1+
353.85010	1084	1+
354.03789	234	1+
354.88997	744	1+
355.38165	184	
355.93229	190	1+
356.78820	654	1+
357.92182	240	1+
358.34425	192	
360.78067	224	1+
362.93969	226	1+
363.70325	148	1+
363.84439	272	1+
363.86047	172	
364.03851	238	1+
364.38135	610	1+
364.88485	168	1+
366.35475	196	1+
366.83951	2064	1+
367.70680	614	1+
368.78399	190	
368.89785	190	
369.03612	232	1+
369.83778	148	
369.87704	258	1+
369.89102	162	
370.78592	204	
370.85058	160	
371.01871	136	1+
371.72443	142	
371.78149	150	
371.87900	152	
372.86770	184	
372.88401	164	
373.37935	214	1+
373.71896	334	
373.78361	228	
373.83163	560	1+
374.08324	212	1+
374.72343	172	
374.87168	440	1+
375.78094	174	
376.73359	228	1+
378.38907	156	
379.88500	200	
380.72764	286	
380.78862	164	
380.85583	208	
381.71495	200	
381.83803	248	
382.86073	576	1+
384.82564	146	
384.84999	5224	1+
384.89110	348	1+
385.73745	190	1+
385.89245	278	1+
388.72813	462	1+
388.79668	258	1+
388.82127	140	
388.87761	220	1+
389.19914	444	1+
389.39451	160	
390.77894	182	
390.84163	1456	1+
391.86852	356	1+
392.79153	406	1+
392.82517	190	
392.89410	144	
393.72837	150	1+
393.79537	350	1+
395.78536	140	
396.74076	146	
397.73241	452	1+
398.81094	400	1+
398.86577	222	
399.81420	296	1+
399.85162	352	1+
399.95077	146	
401.35711	150	
401.84741	158	
402.75115	260	1+
402.86216	1282	
403.80425	164	
403.86847	2338	1+
405.73028	182	1+
405.78480	178	
405.91181	144	
406.11225	174	1+
407.73817	448	1+
407.78592	192	1+
407.86603	8174	1+
408.06793	194	1+
408.92667	506	1+
409.72775	1012	1+
409.81047	200	
410.69215	302	1+
410.84685	488	1+
411.80519	508	1+
411.84147	952	1+
412.72910	420	
412.84669	702	1+
413.87494	438	
414.87623	196	
415.87510	270	
416.87461	664	1+
417.86743	198	
418.84973	264	1+
421.81057	154	
421.88221	1214	1+
423.71061	176	1+
423.79531	184	
423.86559	470	1+
425.74251	210	
425.76175	208	
425.87932	366	
426.14627	228	1+
426.73209	2514	1+
426.86275	1280	1+
427.73102	2344	1+
428.09060	162	1+
428.12322	198	1+
428.86358	340	
428.88617	262	
429.70359	146	
429.82979	276	1+
429.85118	180	
430.85380	246	
431.86692	584	1+
434.88764	412	1+
436.88626	188	1+
439.89276	1152	1+
440.83583	214	1+
440.87109	256	1+
441.77225	140	
441.91371	176	
442.75358	248	1+
444.87341	2254	1+
444.94211	116	1+
445.71000	248	
445.74885	196	
445.80108	274	1+
446.18867	170	
446.74650	310	
446.80539	182	1+
447.71063	208	
448.89471	548	
449.69353	170	
449.87749	762	1+
450.69557	250	
450.74910	324	
450.79321	184	1+
451.70044	142	
451.74880	176	
455.75628	246	1+
457.90337	970	1+
462.71691	178	1+
462.88093	368	
463.77883	352	1+
463.88820	168	
467.70773	330	1+
467.88760	1320	1+
474.78523	172	
482.78544	172	1+
484.79684	210	1+
485.89963	644	1+
490.74658	160	
491.85777	198	
492.80417	176	
509.28659	434	1+
509.86022	622	
END IONS

###FS:    #m/z: 322.93083 #charge 1+
###MS: 78
###MSMS: 79
BEGIN IONS
TITLE=Cmpd 58, +MS2(322.9308), 28.0-35.0eV, 1.7min #79
RTINSECONDS=101.198
SCANS=78-79
PEPMASS=322.93083	5450026
CHARGE=1+
187.88648	110	
188.98701	110	
190.93167	102	
192.88751	254	1+
196.88707	108	
198.84054	78	
198.89055	88	
201.90990	80	
202.44945	110	
205.87426	80	
205.94637	346	1+
206.94658	304	1+
206.97321	146	
209.91975	78	
210.08366	90	
210.89984	148	
211.82957	142	
212.04935	92	
212.80645	86	
212.87700	98	
212.89764	146	
214.89155	96	
216.89668	116	
217.87325	92	
218.05476	84	
220.86496	78	
221.63927	84	
221.94161	136	
222.95571	998	1+
223.96005	766	1+
224.94953	80	
227.89271	132	
227.92675	94	
230.83765	106	
230.86089	80	
230.88927	200	
232.89351	88	
235.88048	80	
235.97870	86	
237.74359	100	
238.83348	192	1+
238.93855	332	1+
238.96238	92	
239.03030	100	
239.06630	98	
239.78601	132	
240.05516	84	
240.79970	88	
240.82315	142	
240.94083	3556	
241.94245	2634	
242.94218	8990	1+
242.97904	86	
243.06918	122	
243.82210	178	
244.82025	246	
244.91327	164	
244.94025	1772	1+
245.08583	94	
245.37923	96	
246.97782	466	
247.83006	78	
248.25025	114	
248.84160	110	
248.90306	126	1+
250.02282	98	
250.92365	268	1+
250.94593	138	
251.78662	132	
251.84362	88	
251.87672	90	
252.90101	84	
253.37941	78	
253.82779	256	1+
253.90581	94	
255.95033	82	
256.79983	86	
257.07754	90	
257.79934	144	
257.90877	210	1+
258.82964	156	
258.97394	130	
259.95584	84	
260.82918	490	1+
263.54362	88	
263.97532	120	
264.10993	100	
264.83084	86	
264.98106	206	1+
265.06212	84	
265.85336	142	
266.02147	84	
266.86056	116	
267.84475	154	
269.41485	94	
269.80366	92	
269.95895	78	
270.36095	84	
270.98711	100	
271.36297	98	
271.79921	130	
271.84939	340	1+
272.64701	106	
273.79427	388	1+
275.80883	262	
276.85867	160	
277.37341	94	
278.81364	94	
278.86408	126	
279.00048	156	
279.09041	460	1+
280.09615	264	1+
280.83404	96	
281.85774	102	
281.99613	138	
282.14612	82	
283.05550	80	
283.08728	88	
283.79133	316	1+
283.86054	132	
283.97129	196	
284.29423	348	
284.31878	88	
284.82112	88	
284.87276	88	
284.95186	80	
284.96852	80	
285.81103	106	
285.88315	92	
285.92894	110	
286.85843	116	
286.92030	112	
288.41472	84	
288.83303	78	
289.88339	150	
290.81706	146	
290.90057	124	
291.80591	138	
291.87084	88	
292.81157	116	
293.85513	514	1+
294.85911	366	1+
296.81728	92	
296.87602	106	
297.85654	188	1+
298.82886	90	
299.78837	162	
300.86310	92	
301.78245	106	
302.04424	88	
304.17361	78	
304.74796	108	
304.87454	120	
305.80441	92	
305.87502	90	
305.91501	132	
306.42653	84	
307.79682	118	
307.89582	94	
308.87630	126	
309.79775	98	
309.87974	98	
310.87504	222	
311.85406	90	
311.87415	392	1+
312.80445	216	
314.18071	94	
314.81966	230	1+
315.45498	140	
315.86214	136	
324.89172	662	1+
325.75335	78	
326.90466	132	
326.96445	96	
327.39968	98	
327.88567	112	
END IONS

###FS:    #m/z: 363.95689 #charge 1+
###MS: 78
###MSMS: 80
BEGIN IONS
TITLE=Cmpd 59, +MS2(363.9569), 28.0-35.0eV, 1.7min #80
RTINSECONDS=101.97
SCANS=78,80
PEPMASS=363.95689	1676994
CHARGE=1+
63.00097	102	
66.72283	96	
74.34439	98	
187.86766	144	
189.86367	672	
191.85771	524	
196.88423	250	
196.94400	110	
197.93423	96	
197.95654	100	
200.94889	124	
207.47880	104	
207.87278	262	
207.94599	288	1+
207.97242	96	
208.88500	128	
209.87197	112	
209.94324	2732	1+
210.88164	140	
211.87914	132	
212.87981	3008	1+
214.89562	472	1+
216.41145	114	
217.01857	92	
218.91458	168	
221.92807	96	
221.96433	230	1+
222.95233	1112	1+
223.79827	110	
224.83522	98	
224.94933	2610	1+
225.04732	154	1+
225.89599	260	1+
226.17594	80	1+
226.82428	250	1+
226.94746	20272	1+
227.07495	130	1+
227.89219	722	1+
228.34437	94	1+
228.89488	616	1+
228.91806	136	
228.94264	21618	1+
228.99367	92	
229.03322	158	
230.82535	90	
230.83549	132	
230.85715	136	
230.88940	3980	1+
231.92571	166	1+
232.53274	94	
232.88463	566	1+
234.88119	526	
235.90099	90	
237.06088	260	1+
240.03098	92	
240.83432	180	1+
240.94114	402	
240.96355	1184	1+
241.13399	92	
241.78595	104	
241.94375	292	
242.82092	182	1+
242.94015	1378	1+
242.95978	1026	1+
244.43012	96	
244.83438	90	
244.95772	9210	1+
245.01109	110	
245.50898	94	1+
245.56194	94	
246.82063	220	1+
246.90331	368	1+
246.95306	10574	1+
248.80537	266	
248.90028	1430	1+
250.06816	366	1+
250.89637	540	1+
250.94872	166	
250.97059	406	1+
253.50076	112	
253.91598	100	
254.83270	136	
256.08195	106	
257.02842	92	
258.39049	112	
258.83056	170	
258.97713	362	1+
259.56820	96	
260.83501	92	
260.89511	100	
260.96847	678	1+
261.33950	94	
261.83126	112	
262.83303	102	
263.83281	92	
263.97831	152	
264.99714	104	
265.12860	94	
265.92061	130	
265.97970	330	
266.81357	130	
267.78392	184	
267.81006	244	1+
267.97343	1362	1+
268.86227	198	1+
268.95706	176	
269.14684	90	
269.96905	1768	1+
270.79722	214	1+
270.82756	132	
271.01524	94	
271.47619	124	
271.91646	322	
272.84288	162	
275.56745	134	
275.79486	90	
276.82074	138	
276.85717	300	
277.11024	120	
277.85262	290	1+
277.91486	158	
279.10036	138	
279.87831	116	
280.11152	218	1+
280.50698	94	
280.79334	602	1+
281.94952	130	
282.02331	186	1+
282.79255	120	
283.44295	114	
283.84999	260	
283.86843	172	
284.78833	118	
284.84889	134	
285.84399	546	1+
285.92060	100	
285.97087	90	
288.41778	106	
288.79365	146	
290.78852	134	
292.86391	126	
293.11251	160	
293.13305	94	
293.87055	102	
293.97689	92	
297.11803	108	
297.80836	136	
297.86276	130	
297.92036	214	1+
298.36183	102	
298.80293	1048	1+
298.89291	114	
299.87011	344	1+
300.80121	594	1+
301.86160	478	1+
303.85519	958	1+
304.02855	98	
305.13166	216	1+
305.94098	96	
306.42652	98	
306.88190	164	
306.91864	90	
307.04910	186	1+
307.88121	120	
308.42452	108	
308.69058	128	
308.87405	104	
308.94705	108	
309.91535	104	
310.38379	132	
310.88081	162	
311.12637	102	
311.88621	158	
312.86859	126	
315.00604	96	
316.33284	114	
316.41132	94	
317.81389	128	
317.87816	118	
317.93508	112	
318.93121	328	1+
320.81589	112	
321.82074	366	
321.86516	178	
322.93107	352	1+
323.85183	334	1+
324.88372	200	
325.36331	108	
325.86794	640	1+
325.90177	140	
326.17223	104	
326.99372	116	
328.88612	134	
330.04913	104	
330.87752	124	
330.90218	114	
333.75394	114	
336.95129	306	1+
337.08411	92	
338.00680	92	
338.94765	124	
339.83133	650	1+
340.94088	478	
343.91329	156	
344.07031	116	
345.72411	138	
346.70807	154	
348.77602	90	
349.76154	254	1+
355.41615	90	
363.84667	138	
366.83773	140	1+
367.77668	138	
END IONS

###FS:    #m/z: 336.94606 #charge 1+
###MS: 78
###MSMS: 81
BEGIN IONS
TITLE=Cmpd 60, +MS2(336.9461), 28.0-35.0eV, 1.8min #81
RTINSECONDS=102.742
SCANS=78,81
PEPMASS=336.94606	246412
CHARGE=1+
180.86731	118	
191.98503	90	
196.88460	138	
206.89027	84	
209.94479	116	
210.88512	196	
211.94435	8314	1+
212.09401	86	
212.87904	684	1+
213.93963	4510	1+
214.88312	84	
215.41691	90	
215.88568	580	1+
216.03067	88	
217.93537	286	
223.95709	270	1+
226.97003	294	1+
228.89643	406	1+
229.95522	9756	1+
230.88849	1580	1+
231.09287	96	1+
231.81720	86	
231.95035	3212	1+
232.01129	96	
232.83815	162	
232.88994	140	
233.00766	84	
233.82565	498	1+
233.89856	276	
233.94863	458	1+
235.84552	298	1+
235.88063	250	1+
235.89786	106	
235.95134	88	
236.90437	86	
237.00764	96	
239.79372	114	
239.84942	122	
239.90009	298	1+
241.84132	158	
242.79359	88	
244.44538	94	
244.83857	116	
246.90616	116	
246.97663	122	
247.96621	2388	1+
248.00189	84	
248.89979	828	1+
249.44860	84	
249.82916	146	
249.95679	1238	1+
250.60223	102	
250.83241	782	1+
251.83440	510	1+
251.91384	148	
252.90725	84	
252.97064	4240	1+
253.83146	104	
253.90549	326	1+
254.96668	1952	1+
255.06933	88	
255.80536	116	1+
255.88952	206	1+
256.84748	116	
256.93959	82	
256.96414	388	
257.00297	120	
258.84740	182	
259.42175	94	
259.67664	106	
259.85464	90	
259.96208	182	
260.39779	84	
260.82820	84	
260.94327	182	1+
261.50820	82	
261.83284	134	
262.79686	82	
262.83121	108	
263.82317	206	1+
263.84286	84	
264.84719	84	
264.86998	136	
264.88711	92	
265.01700	96	
266.07744	84	
266.84700	130	
266.93936	82	
267.84274	238	
268.83857	1118	1+
269.31372	124	
269.84014	628	1+
270.98202	548	
271.14865	98	
271.38741	92	
271.48234	94	
271.95586	124	
272.44233	122	
272.91673	208	1+
272.97600	318	
273.34909	94	
273.40447	84	
273.79321	162	
274.35894	98	
274.85874	112	
274.89800	114	
275.86060	172	
275.93345	112	
275.94913	154	
276.00041	82	
276.85817	702	1+
277.83836	302	
278.79628	82	
278.83188	842	1+
278.90932	86	
279.02419	98	
279.83298	544	1+
279.96306	88	
280.35890	82	
280.38760	94	
280.80557	138	
281.71735	108	
281.85732	88	
283.79172	216	
284.35557	84	
284.79184	160	
285.43531	82	
285.85212	574	
286.85182	1388	1+
288.04963	108	
288.35939	102	
288.39076	82	
289.40548	172	
289.82154	164	1+
290.09443	194	1+
290.40653	92	
290.80321	280	1+
291.05008	106	
291.85979	492	1+
292.07469	88	
293.99760	148	
294.85957	328	1+
295.89995	88	
295.99388	86	
296.97142	246	1+
297.00941	90	
297.13050	86	
297.89751	104	
298.30445	96	
298.42769	94	
299.02607	82	
299.86969	242	
300.86718	128	
301.87788	84	
302.85801	138	
302.87628	122	
303.41157	90	
303.98742	86	
304.86416	112	
305.86054	84	
305.93457	84	
306.88154	122	
307.80322	108	
308.87472	138	
309.81525	124	
309.87060	122	
309.88443	204	
310.48284	90	
310.87442	924	1+
311.82577	126	
311.94987	200	1+
314.82314	82	
316.98828	86	
317.92646	86	
318.40868	84	
318.88986	152	1+
318.91917	92	
320.96398	100	
324.46042	92	
324.78423	82	
324.89136	342	1+
325.84393	90	
326.90410	142	
327.95344	102	
328.88873	142	
335.75103	84	
335.90359	90	
336.36996	90	
336.81721	82	
336.87668	88	
337.44729	116	
337.78769	82	
338.79282	90	
339.85019	104	
339.90859	210	1+
340.03588	102	
END IONS

###FS:    #m/z: 322.93079 #charge 1+
###MS: 82
###MSMS: 83
BEGIN IONS
TITLE=Cmpd 61, +MS2(322.9308), 28.0-35.0eV, 1.8min #83
RTINSECONDS=106.402
SCANS=82-83
PEPMASS=322.93079	5438750
CHARGE=1+
90.30231	92	
93.64196	116	
124.27492	80	
172.43182	88	
176.59404	94	
180.87531	80	
189.99621	78	
191.95441	80	
192.88829	356	1+
193.06869	92	
195.87008	80	
196.88267	188	
197.89081	82	
198.88361	138	
199.04129	88	
200.83498	80	
202.92192	80	
203.95286	78	
205.40937	78	
205.94803	460	1+
209.94125	112	
210.89699	94	
211.89867	198	1+
214.07275	96	
214.89273	78	
216.88816	156	
218.88821	120	
219.49875	94	
220.88678	92	
221.96120	88	
222.90075	88	
222.95413	830	1+
223.41990	76	
223.79081	76	
223.95737	544	1+
224.93677	112	
225.95878	102	
226.88945	142	
226.97612	76	
227.93096	148	
229.82399	202	1+
230.90477	144	
232.01915	76	
232.39345	80	
232.82213	78	
236.83971	92	
236.86029	84	
236.89729	144	
238.93943	104	
239.78780	108	
240.80353	80	
240.81989	258	
240.94029	3154	
241.79363	80	
241.88531	92	
241.94276	2086	
242.15415	84	
242.94055	7812	1+
244.37631	102	
245.00422	80	
245.77846	78	
246.86374	118	
246.97402	208	
247.39127	78	
247.97950	84	
248.98330	82	
249.96274	116	
250.37082	84	
250.94353	132	
251.92992	138	
252.06927	82	
252.80339	80	
252.92039	124	
253.83142	178	1+
254.90530	92	
255.78286	84	
255.79552	112	
257.79645	118	
258.01124	84	
258.79970	110	
258.83349	182	
258.97210	198	1+
259.79939	78	
260.33828	82	
260.37377	110	
260.83055	470	1+
261.35336	76	
261.84918	332	1+
262.36664	98	
262.40083	82	
262.82897	398	1+
263.90096	94	
263.93747	82	
263.98079	238	
265.05568	110	
265.85376	292	1+
266.11152	78	
268.85214	138	
268.88698	92	
268.90395	170	
269.04448	166	1+
269.96176	114	
270.40759	106	
271.02060	118	
271.77792	76	
271.84589	366	1+
272.86203	82	
273.79420	286	
274.41992	96	
274.85196	102	
275.81339	216	1+
276.85266	138	
277.84443	176	1+
278.09363	88	
278.80463	88	
279.09067	630	1+
280.78958	80	
280.83119	168	
281.85650	216	1+
281.86950	120	
281.98759	76	
282.37128	110	
282.41435	92	
282.85554	188	1+
283.05012	78	
283.06713	132	
283.78912	274	
284.29589	112	
284.85833	208	1+
284.99438	92	
285.40398	80	
286.40691	106	
286.92011	264	1+
289.00005	76	
289.78764	120	
289.88261	84	
290.87229	116	
290.95948	88	
291.80585	174	
293.01774	86	
294.84981	88	
295.88866	108	
295.92259	82	
296.80943	110	
296.87972	90	
296.91507	104	
298.02453	80	
298.05223	84	
298.78165	436	1+
299.73113	98	
299.83354	104	
301.88914	86	
302.88790	80	
302.99458	122	
304.76494	78	
304.87666	90	
305.80448	118	
305.88260	252	1+
307.79686	326	1+
308.01145	84	
308.83014	80	
308.87986	88	
309.79443	110	
309.82345	76	
310.87516	190	
311.88807	222	1+
312.80373	234	
315.85655	76	
315.87625	78	
321.61326	82	
321.82032	92	
322.79092	78	
323.77476	96	
324.75287	82	
324.89470	192	
328.36257	102	
END IONS

###FS:    #m/z: 340.94084 #charge 1+
###MS: 82
###MSMS: 84
BEGIN IONS
TITLE=Cmpd 62, +MS2(340.9408), 28.0-35.0eV, 1.8min #84
RTINSECONDS=107.173
SCANS=82,84
PEPMASS=340.94084	2706906
CHARGE=1+
116.04384	106	
181.86778	86	
185.88021	108	
185.96909	96	
190.94509	238	1+
192.92605	206	
194.92497	102	
195.41145	90	
195.51104	92	
200.46267	86	
207.08808	88	
209.94663	92	
210.93742	278	
211.88311	82	
212.87913	184	
212.89600	138	
213.88055	142	
213.94047	2694	1+
215.88920	306	1+
215.93621	358	1+
217.88640	102	
218.88297	176	
219.00925	84	
219.87886	82	
220.04297	88	
221.95587	98	
223.96000	102	
224.02397	84	
224.96424	106	
227.95215	156	
228.94644	150	
229.86763	106	
230.89086	688	1+
231.95030	2698	1+
233.39942	102	
233.89580	282	
233.94761	636	1+
234.47005	88	
234.89651	120	
235.90014	258	1+
235.95225	222	
237.90347	220	1+
239.79339	84	
241.58001	88	
241.84525	272	1+
241.95378	94	
243.09584	94	
243.88865	102	
244.88034	92	
245.96231	92	
246.39200	98	
246.43453	160	
246.97628	262	1+
247.95310	116	
247.99807	106	
248.14326	84	
248.89798	318	1+
249.88110	90	
249.96203	642	1+
251.17165	86	
251.88371	158	
251.92644	98	
251.95854	184	
252.43443	92	
252.72119	92	
252.89343	372	1+
252.96726	84	
253.89548	378	1+
253.95056	98	
254.96768	1186	1+
255.03604	118	
255.07237	168	1+
255.14370	88	
256.32773	90	
256.44597	86	
256.96639	236	
257.79969	224	
257.95218	100	
258.84365	474	1+
258.86400	88	
258.91251	82	
259.93338	88	
259.95725	386	
260.43328	90	
260.83521	386	1+
261.40597	92	
261.80607	176	1+
262.08635	82	
262.35515	102	
262.92514	116	
262.96800	130	
263.07920	94	
263.56553	118	
263.97941	126	
264.38159	84	
266.84800	160	
266.86414	136	
267.79395	190	1+
269.03191	90	
269.52569	92	
269.85628	88	
270.15903	90	
270.41917	106	
270.91475	284	1+
271.78826	80	
271.84697	86	
271.91715	242	1+
272.35517	92	
272.85839	130	
272.97737	212	
273.83588	90	
273.86367	274	1+
274.03801	86	
274.09462	92	
274.89977	82	
275.80567	138	
275.84459	112	
276.34139	86	
276.85549	440	1+
278.05488	84	
278.44999	86	
278.84631	352	
278.96104	226	1+
279.85500	376	
279.92797	138	
280.87067	306	1+
280.89309	208	1+
282.80535	134	
282.86340	114	
282.93341	160	
283.86302	88	
283.88041	82	
284.85039	92	
285.94990	96	
287.45968	90	
288.59903	114	
289.78462	104	
290.03733	98	
290.86437	310	1+
291.80026	506	1+
291.94222	174	
292.37891	100	
292.89785	84	
293.43622	94	
294.86457	120	
295.83684	122	
295.86288	212	1+
297.02282	96	
297.80724	84	
299.78349	208	
299.87840	336	1+
299.96683	192	
300.86901	174	
302.82616	200	1+
302.86268	154	
303.94102	108	
304.44585	94	
304.86141	86	
305.87959	308	1+
306.81040	88	
307.79951	226	
308.88109	110	
309.89240	86	
310.87972	228	
310.93517	112	
311.88611	182	
312.80745	178	
313.89878	110	
314.07615	96	
315.85665	236	1+
316.86425	264	1+
321.81822	82	
322.09575	98	
324.88823	120	
326.76326	110	
326.89442	108	
327.80200	88	
329.14175	84	
330.81816	172	
331.89206	82	
337.02754	84	
337.99528	100	
339.82734	240	1+
339.94880	100	
340.87082	90	
341.89293	96	
345.72294	122	
END IONS

###FS:    #m/z: 363.95702 #charge 1+
###MS: 82
###MSMS: 85
BEGIN IONS
TITLE=Cmpd 63, +MS2(363.9570), 28.0-35.0eV, 1.8min #85
RTINSECONDS=107.946
SCANS=82,85
PEPMASS=363.95702	1456532
CHARGE=1+
47.35934	88	
170.16755	136	
183.87016	88	
189.86426	640	
191.85899	324	
193.86141	100	
193.88986	326	1+
196.11912	126	
204.98753	94	
205.88129	98	
207.94864	392	
208.88897	120	
208.90603	100	
209.94405	1934	1+
210.88131	474	1+
210.91905	94	
211.86435	138	
211.95100	98	
212.87922	3204	1+
213.41673	160	
216.40682	176	
222.56380	106	
222.95102	1416	1+
224.94964	2520	1+
225.96296	134	
226.94748	16274	1+
227.39269	106	
227.78693	94	
227.92895	204	
228.89333	970	1+
228.94260	15738	1+
229.84425	150	
230.88937	3270	1+
231.86520	96	
232.08544	124	
232.88494	760	1+
234.88070	222	
234.93341	92	
237.89611	196	1+
239.54704	92	
239.96520	102	
240.94210	380	
240.96241	1004	1+
241.41952	98	
241.94185	1498	1+
242.08494	234	1+
242.86356	104	
242.94515	1242	1+
242.95924	906	
243.82149	126	
243.93528	236	
244.95733	7694	1+
245.59253	90	
246.80557	100	
246.90790	178	
246.95290	9860	1+
247.39453	94	
248.43168	158	
248.60558	98	
248.80415	196	
248.85841	320	1+
248.90057	944	1+
248.99879	114	
250.79951	132	
250.89863	230	
250.96966	278	
250.99373	188	
251.03216	108	1+
251.08938	90	
251.90747	96	
251.97062	150	
251.99874	126	
252.39176	102	
252.68246	118	
252.90096	438	1+
253.08688	110	
253.56929	98	
253.79010	88	
253.90568	372	1+
255.34393	102	
256.34768	106	
256.37503	90	
256.82544	94	
257.90278	242	1+
257.95211	88	
257.97634	90	
258.83240	264	
258.97386	88	
260.78405	100	
260.83880	128	
260.96878	778	1+
261.83158	96	
262.82966	222	
262.84477	216	
263.79689	160	
263.83240	98	
264.82378	142	
264.96325	130	
265.54067	140	
265.80902	308	1+
265.97868	188	
266.83712	204	1+
266.86056	98	
267.78111	284	1+
267.83880	158	1+
267.91771	328	1+
267.97326	1588	1+
268.13886	94	
268.92276	260	1+
269.96975	1306	1+
271.84537	96	
271.91717	246	1+
273.86694	88	
274.49525	90	
275.07491	178	1+
276.84155	104	
276.85806	230	1+
277.90315	100	
277.93731	114	
278.79733	92	
278.85151	124	
278.88126	114	
278.98796	126	
279.86164	158	
280.11052	194	
280.79265	996	1+
280.83418	110	
281.86230	100	
281.98694	292	1+
282.11010	136	
282.79630	116	
282.85780	106	
283.06958	130	
283.85076	354	1+
283.87403	114	
285.78957	138	
285.84389	358	1+
285.98919	100	
286.72897	98	
288.79848	316	1+
290.79094	254	1+
290.86549	224	1+
291.11412	96	
291.48882	102	
293.11602	122	
293.87613	114	
294.86170	144	
295.84736	92	
295.86458	204	1+
295.88724	98	
295.93029	198	1+
296.81038	138	
298.80858	230	
299.80547	320	1+
300.82618	170	
300.91637	88	
301.80817	134	
301.86351	284	
302.83690	166	
302.86172	304	
302.90005	192	1+
303.80435	236	
303.85569	956	1+
303.94683	120	
305.57808	106	
305.93653	90	
306.12902	174	1+
306.86181	94	
307.87725	172	
309.78020	92	
309.80754	154	1+
309.86958	302	1+
310.87409	256	1+
312.82599	116	
314.81813	214	
316.81105	172	
317.43427	102	
317.51738	90	
317.81371	110	
317.84038	226	1+
318.93370	296	
319.82151	278	1+
320.13678	134	
321.81757	580	1+
321.86467	214	1+
322.04742	92	
322.87342	174	1+
322.92765	426	1+
325.14607	110	
326.87425	168	
327.87855	122	
327.93327	88	
328.83020	146	
332.78056	92	
334.02511	152	
334.90287	94	
336.82413	516	1+
336.94275	480	1+
340.93895	252	
341.86440	116	
342.75295	204	1+
343.40562	134	
344.78259	128	
344.91575	164	
345.70620	132	
346.04644	94	
350.75621	196	1+
352.54468	98	
356.80910	112	
356.88298	122	
359.86103	208	1+
361.75768	188	1+
363.06376	98	
365.90993	104	
END IONS

###FS:    #m/z: 340.94087 #charge 1+
###MS: 86
###MSMS: 87
BEGIN IONS
TITLE=Cmpd 64, +MS2(340.9409), 28.0-35.0eV, 1.9min #87
RTINSECONDS=111.609
SCANS=86-87
PEPMASS=340.94087	2415960
CHARGE=1+
177.39793	90	
190.94765	498	1+
192.92675	386	1+
195.34975	90	
196.88398	214	
199.43325	92	
199.97282	92	
200.88023	98	
202.51417	102	
203.88035	108	
203.95904	86	
204.86083	84	
205.94783	166	
208.03988	118	
208.88728	84	
208.94057	142	
209.94178	114	
210.93551	370	
210.95117	84	
212.87539	718	1+
213.87721	524	1+
213.93952	2274	1+
215.88454	320	1+
215.93804	458	1+
217.88400	204	
217.93579	250	
217.99110	88	
219.87723	94	
219.89766	100	
219.98821	98	
220.88431	274	1+
221.88691	242	1+
221.94842	106	
222.95672	268	
223.96047	270	
224.00400	180	
224.97619	170	
226.89699	190	
226.94940	426	1+
228.84188	118	
228.89024	100	
228.94578	172	
229.95401	152	
230.89165	174	
231.26417	102	
231.89167	504	
231.95064	2148	1+
232.40270	94	
233.89417	358	1+
233.95037	234	
234.46623	88	
235.95083	134	
237.88845	134	
238.83550	292	1+
239.49076	86	
239.78717	216	
239.90075	162	
239.92007	132	
240.23099	100	
240.94270	88	
240.96071	94	
242.90190	94	
244.95529	130	
245.99881	86	
246.83596	136	
246.97351	362	1+
249.96258	760	1+
250.13559	92	
251.95647	258	1+
252.07697	110	
252.34852	108	
254.46162	98	
254.90396	100	
254.96758	1632	1+
255.84628	204	1+
256.90994	94	
256.96525	184	
257.40139	108	
257.79989	136	
257.90091	104	
258.08823	98	
258.57583	130	
258.84486	850	1+
258.96104	90	
259.95558	424	
260.34004	86	
260.50468	84	
260.83118	132	
261.89430	128	
262.80675	86	
262.92615	86	
263.95632	84	
265.43663	86	
265.85832	98	
266.87509	84	
267.84844	88	
268.83243	212	1+
268.97761	86	
270.83382	112	
271.83634	104	
272.81555	116	
272.85262	264	1+
272.93615	144	
273.79383	338	1+
273.93835	128	
274.49907	102	
274.84928	88	
274.89628	98	
275.02316	198	1+
276.81084	130	
276.85292	236	
277.86232	136	
277.96790	118	
278.35779	98	
278.84653	574	1+
279.86480	98	
279.96697	88	
280.84200	114	
280.86551	154	
280.94322	100	
281.81025	86	
281.86701	100	
282.05444	84	
285.86818	200	1+
285.95204	90	
286.40894	84	
286.85191	92	
288.34483	84	
289.49717	100	
289.78812	100	
289.88546	268	1+
291.34084	86	
291.80386	134	
292.86062	114	
293.80218	144	
293.85387	134	
293.86646	622	1+
294.86902	388	1+
295.98515	106	
296.12624	90	
297.83238	146	
297.88025	92	
299.78443	122	
299.87251	134	
300.46730	86	
300.78375	124	
301.96326	92	
302.63588	94	
303.88010	100	
305.94502	114	
307.79960	328	1+
307.88762	206	
308.88023	190	
309.81292	94	
309.88876	130	
310.87914	394	1+
312.80020	142	
312.86773	144	
318.65187	94	
321.10906	90	
321.97671	94	
322.43751	96	
323.88911	408	1+
324.89750	228	1+
326.17129	126	
326.88665	84	
327.82567	200	
327.89837	130	
328.89078	120	
329.87149	196	
330.81391	156	
330.88195	134	
331.82255	108	
334.72646	134	
334.88969	84	
335.29856	98	
335.84513	84	
336.80911	104	
338.03615	84	
340.78020	104	
343.76231	148	1+
343.92927	84	
344.25251	92	
END IONS

###FS:    #m/z: 507.84596 #charge 1+
###MS: 86
###MSMS: 88
BEGIN IONS
TITLE=Cmpd 65, +MS2(507.8460), 28.2-35.2eV, 1.9min #88
RTINSECONDS=112.381
SCANS=86,88
PEPMASS=507.84596	500058
CHARGE=1+
196.01549	434	1+
199.88636	386	1+
209.88265	154	
222.97126	348	1+
223.97290	246	1+
224.11818	180	
227.95550	156	
236.88673	158	
241.85447	284	
249.85708	142	
250.96900	260	
251.07512	332	1+
251.90352	212	1+
259.86867	140	
260.88424	142	
261.87928	142	
266.16416	174	
270.85595	148	
271.92064	186	
272.38894	470	1+
272.85221	774	1+
272.98302	202	1+
274.84827	546	1+
275.85194	520	1+
276.79777	176	
278.83180	184	
279.13234	160	
279.44267	202	
280.85553	176	
280.90190	148	
284.87383	174	
287.85261	474	
288.86601	262	
289.83199	368	1+
289.87916	662	
289.90763	146	
289.97744	170	1+
290.83437	306	1+
290.86430	946	
291.87943	452	
292.25212	102	1+
292.80776	148	
292.86852	346	
293.39993	258	1+
293.60219	166	
293.83015	158	
293.87339	3608	1+
295.08466	184	1+
296.86217	196	
296.90119	276	1+
297.87861	142	
298.82216	142	
299.81069	198	1+
299.87763	138	
300.35789	258	1+
302.86442	208	
303.40409	174	
303.87015	294	
304.79199	224	1+
304.87965	172	
305.86142	646	
306.12505	186	
306.88278	140	
307.89225	838	
308.14192	1314	1+
308.81472	172	
308.85074	150	
308.87187	1666	1+
309.37195	148	
309.39985	354	1+
309.88640	574	
310.12723	116	1+
310.16011	990	1+
310.96224	266	1+
311.88327	9592	1+
312.37030	260	1+
312.83985	158	
312.94767	142	
314.86660	912	1+
315.16450	170	
315.82663	138	
315.84311	148	
316.87267	620	1+
316.88781	176	
316.90457	166	1+
317.36708	170	
318.03439	198	1+
318.86762	178	
319.36420	148	
319.85578	188	1+
320.88948	222	
321.38797	170	
321.42922	146	
321.85370	200	
321.88848	138	
322.88864	230	
323.87289	358	1+
325.88113	230	
325.90263	412	
326.88218	2090	1+
327.39052	234	1+
327.81565	174	1+
328.86607	404	1+
329.89079	534	1+
330.85589	180	
330.87825	262	
332.76872	202	1+
332.87574	580	1+
333.79884	372	1+
334.80217	324	1+
334.88057	498	1+
335.77713	242	1+
335.83755	180	
335.88622	322	1+
335.94063	212	1+
336.91037	142	
336.94814	230	1+
337.88491	330	1+
339.38869	168	1+
339.41022	188	1+
340.00642	238	1+
344.00417	146	
344.89431	142	
345.80970	290	1+
346.99829	212	1+
347.34698	276	1+
347.77392	166	
349.79145	184	
349.90733	154	
350.76246	382	1+
350.82613	276	1+
350.85923	380	1+
350.88894	582	1+
351.18492	142	
353.37038	154	
353.84991	282	
353.91767	162	
354.77771	264	1+
354.80320	144	
355.09283	148	
356.37692	166	1+
356.87155	294	1+
357.79068	166	
362.31791	162	
363.38319	266	1+
363.75916	164	
364.78085	422	1+
365.94628	212	1+
366.84069	718	
367.70837	844	1+
367.84353	472	
368.15311	150	1+
368.79060	252	1+
368.83972	558	1+
368.89559	184	
370.77253	180	1+
370.82179	158	1+
372.85462	206	
373.71401	148	
373.89803	184	
374.81728	234	1+
375.38656	182	
375.76705	158	1+
376.74067	186	1+
376.88357	372	1+
376.95747	148	
379.78574	204	1+
380.85705	164	
381.79609	228	1+
381.84259	270	
382.86152	508	1+
384.85094	2608	1+
385.78107	140	
386.85388	602	1+
387.81172	170	
388.74051	180	1+
388.80051	254	1+
389.98970	140	
390.84016	818	1+
392.83248	150	
392.86402	368	
392.88734	336	1+
393.73462	544	1+
393.80050	508	1+
393.89024	198	1+
394.78244	230	1+
394.84011	246	1+
395.73575	484	1+
395.86396	146	
395.89012	260	1+
397.76257	312	1+
398.77126	210	1+
398.86512	154	
399.17576	184	1+
399.84524	142	
401.89403	152	
402.36762	140	
402.86050	1326	
403.86860	678	
404.87445	578	
405.75991	166	
405.78535	430	1+
405.87071	488	
406.81961	152	
406.85251	156	
407.73208	240	
407.75747	338	1+
407.77054	226	
407.86555	6542	1+
409.37130	90	1+
409.72732	366	
410.72072	204	
410.73593	740	1+
410.83676	526	1+
411.87821	180	
412.37572	294	1+
412.84733	190	
412.91487	180	
413.81209	296	1+
413.87673	398	1+
415.75750	146	
416.87781	412	1+
417.82020	336	
417.85623	216	1+
420.81402	250	1+
421.74501	204	
421.81692	198	1+
421.88424	452	1+
422.78354	360	1+
422.91994	230	1+
423.77265	222	
423.78782	384	1+
423.86490	148	
425.74181	352	
425.87267	260	
426.74668	250	
426.86127	1062	1+
427.73262	1618	1+
428.80038	182	
428.85892	162	
428.88634	414	1+
429.69530	144	
429.82542	292	
429.85014	158	
430.74873	142	
430.86266	220	
431.86955	1164	1+
434.89522	186	
435.64680	142	
436.88949	138	
437.71296	284	1+
439.79348	202	1+
439.89271	914	1+
440.76332	186	1+
444.76026	162	
444.87230	1428	1+
445.74421	634	1+
446.87821	284	
447.71476	246	
447.88265	200	
448.89296	250	
449.75969	144	
449.88311	174	
450.75039	266	
450.76846	190	
451.75175	168	
457.90229	474	1+
462.88284	780	1+
467.88925	610	1+
468.77967	162	
470.71961	250	1+
470.77418	176	
472.77940	154	1+
485.89892	404	
486.79449	154	
486.84796	162	
486.89968	194	
493.22449	188	1+
499.73357	212	1+
500.20898	100	1+
504.85872	230	1+
505.83149	104	1+
507.79474	156	1+
509.28336	162	1+
509.85815	354	
END IONS

###FS:    #m/z: 336.94614 #charge 1+
###MS: 86
###MSMS: 89
BEGIN IONS
TITLE=Cmpd 66, +MS2(336.9461), 28.0-35.0eV, 1.9min #89
RTINSECONDS=113.153
SCANS=86,89
PEPMASS=336.94614	210770
CHARGE=1+
76.94154	100	
107.11785	100	
207.97294	132	
208.97968	100	
209.94092	88	
210.88525	86	
211.94431	8362	1+
212.88060	952	1+
213.94059	3266	1+
214.87902	144	
214.89484	96	
215.88745	188	
215.93779	550	
217.88243	428	1+
217.93898	104	
220.57511	106	
221.94613	132	
223.96086	130	
223.97567	112	
225.97676	148	
227.95628	124	
228.89349	272	1+
229.95490	6292	1+
230.89018	1894	1+
231.95007	2970	1+
232.81687	92	
232.84767	120	
233.82667	442	1+
233.89934	190	
233.94914	410	1+
235.07934	106	
235.89440	140	
235.90746	122	
235.94879	132	
236.82167	120	
237.05676	86	
238.00342	104	
238.83056	82	
238.92821	432	1+
239.58740	106	
240.04773	82	
240.54844	82	
240.85239	106	
241.12943	86	
241.36205	86	
241.83614	198	
242.84220	138	
242.87375	86	
243.51319	84	
245.39693	98	
246.90384	130	
246.97129	102	
247.84919	82	
247.96553	1702	1+
247.99998	82	
248.89832	584	1+
249.46587	102	
249.82993	134	
249.95775	990	1+
250.05606	88	
250.83054	168	
251.84006	456	1+
251.96160	256	
252.84402	332	1+
252.90720	84	
252.97072	4508	1+
253.07679	84	
253.90751	192	
254.41503	104	1+
254.91822	112	
254.96618	1618	1+
255.07254	104	
256.85403	104	
256.96738	122	
257.80241	86	
257.84880	160	
257.97212	92	
258.84994	488	1+
258.89907	108	
259.83109	260	1+
259.89839	96	
259.91239	86	
260.79957	100	
262.94888	138	
263.88858	112	
264.72516	116	
264.95690	124	
265.41489	102	
265.93098	88	
266.01735	102	
266.84917	214	
267.00944	100	
267.06355	82	
267.83732	1456	1+
267.95295	192	1+
268.84019	1272	1+
269.79629	92	
270.35250	96	
270.97998	530	1+
271.87806	138	
272.44237	82	
272.81314	98	
272.93290	92	
272.97641	142	
274.43035	90	
274.85765	190	
274.89705	314	
274.97060	114	
275.84478	124	
276.81841	172	
276.85833	296	
277.01146	86	
277.51436	110	
277.83559	222	
277.86424	210	
277.95531	94	
278.81300	92	
278.83604	776	1+
278.86409	110	
278.97426	116	
280.60550	94	
280.85284	126	
280.85918	282	1+
280.95527	116	
281.83767	130	
282.51984	84	
282.80662	92	
282.90177	154	
283.43813	90	
283.79329	106	
284.78966	102	
284.86914	84	
285.57013	90	
285.84971	532	
285.87122	128	
286.41319	100	
286.78173	96	
286.85006	1296	1+
287.03677	88	
289.80579	178	1+
289.88396	98	
290.12217	84	
291.85594	200	1+
292.81267	122	
292.90720	82	
293.85532	114	
293.99649	130	
294.79423	86	
295.00087	216	
295.86109	184	
296.84353	282	1+
296.87261	244	1+
302.05499	90	
303.94673	106	
304.94916	92	
305.04195	164	
305.76729	156	
306.88464	238	1+
309.53587	92	
309.86725	502	1+
310.86249	110	
312.87080	86	
312.89872	84	
315.88486	94	
316.75638	84	
319.21528	84	
321.41070	84	
324.16149	84	
324.89727	142	
325.78231	100	
325.89806	184	
327.85107	98	
328.88482	192	
329.90391	92	
330.40820	100	
330.61387	92	
331.81165	230	1+
332.87888	178	1+
334.35827	84	
334.40065	126	
334.43815	88	
335.88195	218	1+
337.04805	84	
338.11289	82	
338.76575	82	
340.92761	84	
341.96471	106	
END IONS

###FS:    #m/z: 340.94081 #charge 1+
###MS: 90
###MSMS: 91
BEGIN IONS
TITLE=Cmpd 67, +MS2(340.9408), 28.0-35.0eV, 2.0min #91
RTINSECONDS=116.817
SCANS=90-91
PEPMASS=340.94081	2439300
CHARGE=1+
190.94696	200	
191.91350	90	
192.92762	126	
197.88037	200	1+
200.88345	116	
203.88149	114	
204.45135	84	
204.98892	106	
205.94783	292	
206.92920	84	
207.08288	100	
207.40649	104	
208.88831	132	
208.94041	126	
208.95763	178	
209.94256	108	
210.93877	162	
211.94736	100	
212.87728	88	
213.88464	152	
213.93955	2372	1+
214.43606	94	
214.89504	126	
215.88715	330	1+
215.93960	182	
216.38953	118	
219.87615	106	
220.90706	104	
221.35993	86	
223.95468	192	
226.89379	134	
226.94483	114	
226.97043	202	
228.94958	130	
229.84531	86	
229.89961	198	1+
229.94499	116	
230.88942	198	
230.93942	92	
231.04842	96	
231.89031	86	
231.94941	1452	1+
232.83934	118	
233.95033	432	
234.96493	88	
235.89252	238	
236.87845	212	1+
237.50882	100	
239.78662	120	
239.90220	142	
240.84725	94	
240.96348	86	
242.83131	152	
242.94742	244	1+
243.86399	88	
245.83197	270	1+
246.04911	100	
246.97502	258	1+
247.64846	124	
248.89792	234	1+
248.97292	140	
249.95946	464	1+
250.99685	92	
251.84658	140	
251.87978	136	
251.96147	170	
253.85225	90	
253.95759	122	
254.96757	1484	1+
255.07389	122	
256.88299	212	1+
256.91483	128	
256.96091	314	
257.82915	130	
257.94025	88	
258.80274	86	
258.84589	232	
259.85360	116	
259.91819	146	
259.95727	230	
260.83425	218	
261.84933	96	
261.89909	86	
264.98864	100	
266.83010	86	
266.86599	104	
266.94120	110	
267.72832	94	
268.83840	196	
269.39856	92	
270.83551	88	
272.34299	88	
272.89748	104	
272.91851	136	
272.93453	292	
272.97697	250	1+
273.38765	134	
273.86084	94	
274.05610	88	
274.84466	128	
274.90703	142	
275.80947	170	
275.84538	226	
275.86348	174	
276.85439	380	
277.85672	246	
277.96505	138	
278.84975	420	1+
278.90174	192	1+
279.01023	92	
279.88581	158	
280.84766	138	
282.09053	100	
282.85189	110	
283.83484	144	
284.88788	94	
285.42682	102	
287.80933	98	
289.78728	162	
289.87740	146	
290.86313	108	
290.92387	112	
291.80389	142	
291.90237	90	
292.86908	210	
293.88537	100	
294.81138	92	
294.87023	128	
295.85885	150	
295.97070	138	
295.99188	138	
296.86043	136	
296.87821	132	
296.97817	102	
297.91625	86	
298.89083	174	1+
298.91744	96	
300.85412	160	
300.87333	156	
301.86599	148	
302.94594	160	
303.94658	92	
304.34928	104	
304.89010	154	
306.88333	486	1+
307.33830	92	
307.79941	148	
308.88394	136	
309.89476	88	
310.87833	410	1+
311.88008	298	1+
312.80321	106	
312.81983	92	
313.88266	152	
314.82186	120	
317.82331	122	
319.93974	84	
320.81447	96	
322.90375	130	
324.28659	154	
327.93252	292	1+
328.88652	298	
329.45331	88	
330.86615	98	
330.89070	152	
333.91466	104	
338.99660	100	
339.77019	140	
339.99490	90	
343.19854	90	
346.31526	86	
END IONS

###FS:    #m/z: 507.84589 #charge 1+
###MS: 90
###MSMS: 92
BEGIN IONS
TITLE=Cmpd 68, +MS2(507.8459), 28.2-35.2eV, 2.0min #92
RTINSECONDS=117.59
SCANS=90,92
PEPMASS=507.84589	481832
CHARGE=1+
196.01517	460	1+
199.89096	134	
209.94455	142	
210.03191	136	
214.88678	134	
215.88909	146	
223.97305	334	1+
224.87426	150	
232.89708	380	
234.88990	236	
236.89580	224	
238.06269	158	
241.85550	364	
250.02188	130	
250.37287	276	1+
250.96818	212	
252.07521	154	
252.79679	156	
252.90110	212	1+
253.90383	166	1+
256.86943	328	1+
259.81965	196	1+
259.86089	146	
260.79609	150	
260.88009	300	1+
261.38343	204	
262.10159	174	
266.09494	170	
266.86467	194	
266.88882	156	
269.89229	204	
271.84999	534	1+
272.85289	460	1+
272.89119	142	
274.85409	176	
275.80500	248	1+
278.39667	194	
280.85238	284	1+
281.96459	148	
282.37217	150	
283.89853	408	1+
285.79032	230	1+
286.87292	172	
286.90587	160	1+
287.85088	682	1+
289.87916	808	
290.86962	1424	1+
292.85838	126	
293.78074	174	1+
293.87291	2690	1+
294.13052	260	1+
294.80639	400	1+
296.85323	236	
296.97934	126	
298.88040	442	1+
300.04469	186	
300.85452	610	1+
301.87576	192	1+
301.90894	206	1+
301.99575	126	
302.79996	200	1+
303.86638	632	1+
304.79925	312	1+
305.80132	236	1+
305.81895	218	
305.86393	808	
306.88149	234	
306.91357	232	1+
307.83620	270	1+
307.89053	828	
308.14127	1010	1+
308.87108	1856	1+
308.95039	146	1+
309.34487	222	1+
309.80348	334	1+
310.15697	736	1+
311.88448	5916	1+
313.82684	170	1+
313.88439	1342	1+
314.86561	364	
315.87999	498	1+
316.86205	212	
318.86250	214	1+
319.38860	148	
320.81165	162	
320.86906	278	1+
321.14510	184	1+
321.40380	144	
322.88974	184	
323.87339	182	
324.05324	140	
324.85823	246	1+
325.90125	600	
325.98186	148	
326.88181	2018	1+
327.80686	370	1+
327.97787	148	
328.86995	140	
329.15655	480	1+
329.38767	198	1+
329.86858	184	
329.89371	278	
330.16180	336	1+
331.89509	186	
332.78518	200	1+
332.87736	430	1+
332.90467	284	
332.95194	132	
333.84405	144	1+
333.98919	130	
334.87506	274	
334.89482	254	
335.76871	186	1+
335.88587	202	
336.90372	146	
337.87924	662	1+
340.90324	128	
344.37309	260	1+
345.81607	210	1+
345.89488	344	1+
346.98921	232	1+
347.78001	326	1+
347.84646	158	
347.88403	178	
348.01886	182	1+
348.17297	210	
348.81864	280	1+
349.04253	130	
349.75766	186	
350.79624	148	
350.82607	256	1+
350.89164	270	1+
351.85306	152	
352.06539	346	1+
352.89327	182	
352.91019	162	
353.85084	530	1+
354.34590	282	1+
354.90645	234	1+
355.87426	130	
356.89149	244	
358.42523	148	
359.77220	398	1+
360.91471	160	
362.81874	224	1+
365.78291	240	1+
366.37249	214	1+
366.69455	130	
366.83952	1186	1+
367.38184	250	1+
367.70795	478	1+
367.76238	514	1+
368.34703	146	
368.84011	622	1+
368.88448	128	
368.90518	236	
369.70562	132	
369.80236	172	
371.18797	222	1+
371.71750	132	
371.90865	138	
372.76352	286	1+
372.79275	138	
373.78306	366	1+
374.72013	172	
375.74212	158	
375.88687	164	
375.90622	164	1+
379.39566	162	
380.30237	146	
380.71950	144	
380.78710	162	
380.81758	166	
380.85243	134	
381.39860	268	1+
381.85319	586	1+
382.14452	168	
382.85798	494	1+
382.92065	154	
383.79536	308	1+
384.85052	3426	1+
384.93431	140	
385.90004	134	
386.78914	140	
386.88929	136	
387.73158	534	1+
387.77605	188	
388.73493	402	1+
389.19469	246	1+
389.72667	234	1+
390.77424	162	
390.84079	202	
390.86358	180	1+
391.84532	782	1+
392.71985	208	1+
392.82208	130	
393.74628	190	1+
393.86625	244	
396.73359	140	
398.76594	220	1+
399.85836	520	1+
402.86588	1738	1+
403.76864	152	
403.87073	1130	1+
404.97448	222	1+
405.74906	332	1+
405.78441	558	1+
405.86631	808	1+
405.91768	168	1+
407.73370	424	1+
407.86472	5682	1+
408.12747	120	1+
408.76552	132	
409.50014	154	1+
409.72608	318	
410.73129	214	
410.84538	258	
411.72843	544	1+
411.80991	192	
411.85173	190	
412.73315	362	1+
412.80902	130	
413.87947	434	
415.87716	582	1+
416.88127	340	1+
417.90835	184	1+
418.75177	150	
421.88116	544	1+
422.81981	148	
423.77175	186	
423.79587	198	
423.87089	256	
424.77414	186	
425.75075	410	
425.88049	228	
426.74883	234	
426.86124	390	
426.93823	128	
427.38367	230	1+
427.73549	1292	1+
427.86375	350	
428.08757	128	1+
428.77516	208	
428.84893	472	1+
428.88670	370	1+
429.73266	710	1+
429.75136	162	
429.79734	166	
429.82927	260	
430.73743	454	1+
430.86055	762	1+
433.86710	310	1+
435.08688	130	
436.89476	172	
439.89433	836	1+
440.73378	202	1+
440.89746	504	1+
442.67805	148	1+
444.76967	146	
444.87150	1370	1+
445.71152	156	
445.75015	192	
445.83477	186	1+
446.75054	182	
446.77323	240	
447.71107	282	1+
448.89217	204	
449.69378	148	
449.88397	134	
450.75278	410	1+
456.75912	128	
457.90576	846	1+
461.22730	128	
462.88207	1068	1+
463.76599	130	
463.83607	212	1+
464.78618	246	1+
465.72257	258	1+
467.88873	804	1+
468.75902	260	1+
468.78712	234	1+
468.83468	160	
482.06863	126	
485.89643	544	1+
486.26495	186	1+
486.84690	222	
491.04222	210	1+
493.16758	138	
503.29000	148	
503.94004	104	1+
507.86054	176	
509.85826	268	1+
510.02761	140	
END IONS

###FS:    #m/z: 336.94614 #charge 1+
###MS: 90
###MSMS: 93
BEGIN IONS
TITLE=Cmpd 69, +MS2(336.9461), 28.0-35.0eV, 2.0min #93
RTINSECONDS=118.362
SCANS=90,93
PEPMASS=336.94614	199422
CHARGE=1+
129.86679	106	
168.95700	100	
180.86709	80	
192.88805	148	
196.94894	100	
204.07759	88	
205.94927	106	
207.97605	184	
208.98334	80	
209.94497	116	
210.88798	200	1+
211.04218	84	
211.94476	7630	
211.99589	118	
212.87986	1328	1+
212.94993	214	
213.94039	3042	1+
215.85758	114	
215.88782	406	1+
215.94068	430	
215.98328	94	
222.00700	82	
222.95826	404	1+
225.84939	78	
226.89425	96	
228.89691	394	1+
229.37617	80	
229.88476	78	
229.95558	6156	
230.05946	94	
230.13308	94	
230.51947	82	
230.88898	1094	1+
230.95848	246	
231.00104	92	
231.95065	2854	1+
232.82766	84	
233.82723	226	
233.89627	160	
233.94657	688	1+
234.82853	88	
236.85224	84	
237.89134	152	
239.90279	78	
240.02882	116	
240.51018	86	
241.84157	206	
241.91196	104	
243.88821	124	
246.44016	84	
246.84715	82	
246.90615	216	
246.97646	130	
247.96609	1156	1+
248.89971	670	1+
248.99891	158	
249.83068	94	
249.96053	1412	1+
250.40364	90	
250.82601	480	1+
250.89918	148	
250.95038	168	
251.10782	78	
251.84378	126	
251.88169	158	
251.91536	126	
251.96057	122	
252.97087	3384	1+
253.15274	112	1+
253.90542	520	1+
253.95636	122	
254.08936	118	
254.86328	118	
254.96686	1486	1+
255.57739	80	
255.85347	190	1+
256.89736	124	
256.91214	94	
256.96537	250	
257.94263	164	
258.80502	142	
258.82826	196	1+
258.84654	552	1+
258.90078	196	1+
258.95319	82	
259.05993	80	
259.35041	102	
260.19347	78	
261.83415	152	
262.82917	80	
263.82984	148	
264.83690	80	
264.96112	160	
265.09867	78	
265.88591	198	1+
267.33072	94	
267.83685	1940	1+
267.98441	78	
268.83960	1726	1+
268.96240	122	
269.80049	118	
269.97585	324	1+
270.79523	104	
270.98101	232	1+
271.94994	94	
272.39411	112	
272.85253	176	
272.91653	80	
272.97676	294	
273.99566	124	
274.84689	142	
274.92007	80	
274.96535	90	
275.10751	152	
275.79262	86	
275.81108	94	
275.85950	120	
275.95167	182	
276.85569	548	1+
277.83626	278	
277.98279	96	
278.83523	1320	1+
279.10218	134	
279.53913	78	
279.86750	86	
282.08222	90	
283.78707	170	1+
284.36352	92	
284.87340	126	
285.85189	188	
286.84968	1458	1+
287.07633	78	
289.38443	82	
290.86783	78	
290.88003	84	
290.97590	238	1+
291.94228	90	
292.04526	94	
292.37065	104	
292.85592	78	
294.33488	90	
294.85305	192	
294.87001	128	
295.88464	282	1+
295.97309	160	
296.97684	120	
299.87339	90	
300.16513	84	
301.02729	82	
303.57449	90	
303.94458	260	
304.56152	96	
305.58854	78	
306.87893	136	
307.10159	80	
307.53629	78	
308.87531	170	
308.97897	78	
309.87120	782	1+
310.87650	550	1+
311.16053	78	
311.58314	90	
312.81551	186	1+
312.87124	108	
312.95221	172	
316.75959	126	
317.42990	82	
319.88689	78	
321.96131	92	
323.84173	128	
323.88414	180	
326.12824	104	
326.89859	252	1+
327.06433	78	
327.71660	94	
327.88211	180	1+
328.94112	102	
329.52512	92	
330.88838	140	
332.40661	86	
335.91528	208	1+
337.02988	94	
337.15860	86	
338.98253	84	
339.26765	102	
339.38683	100	
340.56014	126	
340.79997	106	
END IONS

###FS:    #m/z: 322.93026 #charge 1+
###MS: 94
###MSMS: 95
BEGIN IONS
TITLE=Cmpd 70, +MS2(322.9303), 28.0-35.0eV, 2.0min #95
RTINSECONDS=122.034
SCANS=94-95
PEPMASS=322.93026	4360280
CHARGE=1+
63.20562	84	
97.48161	102	
188.98526	80	
189.86360	222	
191.86095	84	
192.89275	138	
194.98767	96	
195.00647	90	
196.88435	154	
197.44374	90	
197.88569	86	
200.87675	122	
201.04195	170	
201.89008	130	
203.47816	100	
205.94993	328	
209.89296	172	1+
209.94903	138	
210.93523	88	
212.88086	144	
213.88455	258	1+
213.89454	324	1+
220.02647	110	
222.07070	106	
222.95413	684	1+
224.06770	80	
226.93797	84	
227.95547	140	
228.78547	134	
228.83587	88	
228.91371	114	
229.95883	94	
230.83477	88	
230.89011	214	
231.03641	82	
234.92920	90	
234.98745	86	
235.00503	136	
235.81768	218	1+
235.88295	96	
235.89675	104	
237.05675	92	
237.79310	78	
237.89133	84	
238.04889	120	
238.89433	98	
239.07332	166	
239.78813	518	1+
240.56361	104	
240.90674	78	
240.94026	1742	
241.94283	1256	
242.06490	84	
242.78970	80	
242.80302	86	
242.82954	190	
242.94150	4312	1+
243.80373	96	
243.82002	184	
244.81912	198	
244.94136	1198	
245.39254	232	1+
245.89369	138	
246.44233	168	1+
246.89731	82	
246.97679	316	1+
247.34902	92	
247.36445	84	
248.85462	338	1+
248.90289	140	
249.88117	78	
251.83023	78	
252.35070	102	
252.92623	86	
253.83800	102	
254.34597	86	
254.90771	138	
256.03116	84	
256.12909	82	
256.39267	100	
256.88435	98	
258.02740	106	
258.80218	104	
258.84390	106	
258.94496	90	
258.97577	146	
259.34457	86	
259.83293	138	
260.83291	110	
261.34184	98	
261.82958	606	1+
261.92355	84	
263.02756	78	
263.91859	92	
263.97900	202	
264.79120	78	
264.89086	80	
264.95760	124	
265.02277	78	
266.85190	558	1+
267.39082	100	
268.09693	94	
269.84380	300	1+
269.96900	78	
270.03766	88	
270.44334	104	
270.54847	98	
271.80022	92	
271.84987	202	
272.34287	92	
272.84304	78	
273.60075	80	
273.79215	412	
273.84393	106	
274.82485	78	
274.92752	106	
274.95505	90	
275.04479	84	
275.36873	86	
275.80967	212	
276.80739	82	
276.84326	108	
279.01775	84	
279.09110	528	1+
280.82156	132	
281.11604	80	
281.40211	102	
282.79559	122	
282.86684	158	
282.89944	78	
283.79326	158	
284.29315	200	
284.30937	92	
284.78445	144	
284.81925	140	
284.92099	158	1+
285.29440	126	
285.78006	106	
286.87421	92	
287.86135	192	1+
288.78318	208	1+
289.80855	96	
290.88509	100	
291.80458	562	1+
292.87324	162	
292.94423	100	
292.96917	96	
293.15193	86	
294.87587	84	
295.86828	282	1+
296.03090	86	
296.82061	84	
298.37013	88	
298.80433	78	
299.78208	326	1+
299.80997	78	
300.41878	86	
302.85498	86	
302.92073	152	
305.79892	90	
305.87161	180	
306.88460	654	1+
307.79900	156	
308.74386	86	
308.92255	84	
312.43344	90	
313.82959	158	1+
317.76482	90	
319.75197	118	
321.00670	136	
321.82232	76	
324.88876	312	1+
324.92468	92	
326.89004	200	
END IONS

###FS:    #m/z: 363.95695 #charge 1+
###MS: 94
###MSMS: 96
BEGIN IONS
TITLE=Cmpd 71, +MS2(363.9569), 28.0-35.0eV, 2.1min #96
RTINSECONDS=122.805
SCANS=94,96
PEPMASS=363.95695	652042
CHARGE=1+
99.85404	88	
163.44531	92	
189.86135	530	1+
191.85927	146	
196.88450	286	
205.94457	552	1+
207.87451	386	
208.95332	102	
209.94429	948	1+
210.88958	148	
212.87933	2436	1+
213.91676	88	
216.40945	142	
218.51524	98	
219.94792	106	
222.42806	98	
222.95167	1508	1+
223.50804	102	
224.94851	1986	1+
225.88474	142	
225.95997	188	
225.99293	258	1+
226.89781	182	
226.94717	9788	1+
227.08070	94	
227.18393	122	1+
227.53333	108	
228.05597	86	
228.89394	754	1+
228.94265	10946	1+
229.79140	184	1+
230.69605	96	1+
230.88939	3060	1+
232.88398	276	1+
233.82577	90	
234.06805	90	
234.88085	128	
235.99171	98	
236.04568	144	
237.49450	100	
239.06908	138	
240.82348	218	
240.94108	290	
240.96127	882	1+
241.00158	144	
241.89464	100	
241.93860	1026	1+
242.83895	108	
242.94008	682	1+
242.95979	510	1+
243.82222	184	
243.84004	140	
243.86142	88	
244.82048	132	
244.95755	5048	1+
245.86561	94	
245.93965	178	
246.43835	94	
246.90418	258	
246.93128	88	
246.95307	5422	1+
247.22906	96	
248.84718	180	
248.89880	2154	1+
250.02706	92	
250.89447	126	
250.94429	142	
250.97180	88	
252.84848	212	1+
252.89576	108	
253.06482	96	1+
253.82828	178	1+
253.90408	300	1+
254.38336	170	
254.89064	98	
255.09871	104	
255.34971	142	
258.84162	248	
260.83125	130	
260.90615	130	
260.96979	412	1+
261.83703	270	
262.82153	364	1+
262.96886	128	
264.96475	168	
265.84537	90	
265.97351	164	
266.04927	96	
266.09037	98	
266.36083	102	
266.81403	322	1+
266.85327	96	
267.97253	370	
268.95630	214	
269.87674	158	
269.96906	798	1+
270.10700	94	
271.84688	256	
272.58439	92	
273.79645	354	1+
274.85008	140	
276.85726	240	1+
276.95200	104	
278.80035	164	
279.10159	230	
279.39714	142	
279.80463	152	
279.85004	112	
279.89645	96	
279.92528	278	1+
279.95400	88	
280.56434	92	
280.79308	496	
280.92950	192	1+
281.79423	456	1+
281.85459	384	1+
281.98317	240	1+
282.89298	182	1+
283.06405	106	
283.93934	136	
284.79118	286	1+
284.82410	98	
284.84562	608	1+
285.84787	516	1+
285.97698	92	
286.89301	102	
287.44471	90	
289.09394	198	1+
289.86733	224	1+
289.91708	90	
290.66619	112	
290.95729	92	
291.80651	206	1+
292.06834	90	
292.43720	94	
292.83477	94	
293.06586	130	
293.10077	112	
293.12076	238	
293.83116	200	1+
294.32659	110	
295.37216	104	
296.10485	90	
296.80972	98	
297.12236	94	
298.80387	962	1+
299.87903	166	1+
300.75703	88	
300.80779	290	1+
301.86184	392	
302.85454	222	
303.31536	94	
303.79634	156	
303.85607	790	1+
304.88157	130	
304.93503	254	1+
305.80560	108	
305.81855	88	
306.42832	92	
307.13260	160	
307.38585	94	
307.88066	160	
307.98027	88	
308.87647	102	
310.86388	140	
312.80771	116	
312.86310	260	1+
314.81889	166	
314.94066	92	
316.80794	174	
317.82145	106	
317.88272	104	
318.85365	94	
318.88239	340	1+
318.93338	142	
319.88666	286	1+
320.13981	202	1+
321.81673	170	
322.93024	340	
323.17390	88	
323.59138	98	
324.87564	118	
325.15213	92	
325.89168	146	1+
326.87292	448	
327.71709	176	1+
328.43146	88	
329.87695	178	
333.34323	110	
336.86242	168	1+
336.95174	118	
338.77002	190	
338.94394	126	
339.82497	422	1+
340.79809	150	
340.94267	202	
342.89798	170	
344.90919	136	
345.70845	148	
348.78978	94	
349.78797	92	
352.88427	206	
356.83453	120	
357.45171	86	
358.71575	86	
359.05298	96	
359.70475	230	1+
359.78509	146	
363.73353	188	
END IONS

###FS:    #m/z: 507.84586 #charge 1+
###MS: 94
###MSMS: 97
BEGIN IONS
TITLE=Cmpd 72, +MS2(507.8459), 28.2-35.2eV, 2.1min #97
RTINSECONDS=123.578
SCANS=94,97
PEPMASS=507.84586	436612
CHARGE=1+
196.01660	374	1+
214.88548	170	
232.89734	244	
236.88911	130	
248.89819	216	1+
250.96890	168	
251.08418	158	
254.78631	136	
259.87529	304	1+
261.37927	178	
264.92841	204	1+
265.08992	224	1+
266.16692	302	1+
268.87961	316	1+
268.97131	224	
269.94452	190	1+
271.80520	224	1+
272.85147	530	1+
273.38863	168	
274.84957	214	
275.07582	248	1+
278.86363	250	
280.89424	168	
280.96264	366	1+
281.96976	228	1+
282.88929	254	1+
285.85278	192	
287.85240	500	
288.87018	266	
288.89215	208	
289.88175	444	
290.86324	1542	1+
292.12452	228	1+
293.80690	206	1+
293.87251	2852	1+
293.89524	208	
293.96287	212	1+
295.95252	130	
295.99533	236	1+
296.85459	194	
297.77960	142	1+
297.85530	198	
297.87702	196	
298.75961	172	1+
298.84873	146	
298.87591	146	
298.90055	182	
300.33658	218	1+
301.40764	140	
301.81293	134	
302.88155	188	
303.86533	282	
304.81871	168	1+
304.94774	182	1+
305.86438	1284	1+
306.85501	154	
307.89094	574	
307.91496	166	
308.01357	214	1+
308.14077	762	
308.84431	526	1+
308.87157	1392	1+
309.15153	1380	1+
309.36679	262	1+
309.88886	670	
310.15733	998	1+
310.41112	176	
311.35224	132	
311.88359	6420	1+
314.82441	244	1+
314.86830	318	1+
314.96270	152	1+
316.87534	218	
317.87001	142	
317.89060	460	1+
318.86214	146	
318.89378	298	1+
320.82310	140	
320.94215	192	1+
321.88774	250	
321.92434	166	
322.85803	136	
322.88694	294	
323.14020	312	1+
323.82414	482	1+
323.87651	220	
324.04665	150	1+
324.37968	180	
324.82422	352	1+
324.89517	150	
325.80565	140	
325.89769	378	
325.92659	142	
326.75932	144	
326.87924	2000	1+
327.80648	290	1+
329.81089	130	
330.82922	220	
330.88216	690	1+
331.82574	194	
332.76439	162	
332.81629	146	
333.39840	158	
333.86431	342	1+
334.14697	158	
334.89505	520	1+
335.84079	224	
336.86287	190	
337.35615	302	1+
337.39753	230	1+
337.80055	230	1+
337.88170	314	
337.89511	246	1+
338.38074	164	
340.82502	132	
340.85965	142	
340.90326	234	1+
343.39948	268	
343.88063	268	1+
345.89908	174	
346.76259	132	
346.84503	136	
346.86856	138	
347.78725	274	1+
347.82941	146	
347.85050	198	
347.89599	268	
348.83948	232	
348.87608	140	
349.15875	198	1+
349.33466	162	
349.76401	212	
349.83334	166	
350.76905	354	1+
350.81863	260	1+
350.88947	148	
351.87577	166	
351.91662	304	
352.91038	208	
353.91039	180	
353.92898	202	1+
355.88889	138	
355.96264	208	1+
356.33105	228	1+
357.36884	196	1+
357.83958	316	1+
359.78153	332	1+
359.82831	160	
359.85088	154	
360.78472	242	1+
360.81603	212	1+
365.78677	434	1+
366.01533	140	
366.84061	1734	1+
367.71044	328	
367.90667	146	
368.70857	224	
369.71013	204	
369.84149	226	1+
369.89186	180	1+
370.77956	402	1+
371.72547	168	
371.84734	134	
372.77459	344	1+
373.38282	146	
373.72203	148	
373.77411	200	1+
373.83087	330	1+
373.90064	232	1+
374.81691	134	
374.88829	186	
375.80192	286	1+
376.86313	134	
380.74284	200	1+
380.86193	272	
381.72127	182	
381.73994	240	1+
381.79351	218	1+
381.84493	218	
382.71884	172	
382.85892	146	
383.93680	140	1+
384.85061	3380	1+
384.89820	184	
385.78131	260	1+
386.73184	416	1+
387.39272	142	
387.76960	134	
387.84302	412	1+
387.86399	180	
387.89829	136	
388.16203	138	
389.12149	184	1+
389.19937	488	1+
389.72333	134	
389.80394	192	
390.05276	184	
390.83673	752	1+
391.72431	186	1+
391.80090	142	
392.86826	174	
392.90151	156	
393.94443	158	1+
394.74086	256	1+
394.87133	132	
396.73053	218	
396.77238	212	1+
396.85926	202	1+
397.87087	216	1+
398.73006	216	
398.75000	190	
398.92254	138	
399.80395	230	1+
399.85785	146	
402.86301	372	
403.80761	328	
403.87003	590	
404.86246	224	
404.88102	340	
405.76248	192	
405.78203	996	1+
405.87115	290	
406.04923	324	1+
406.86900	216	
407.74402	630	1+
407.80664	174	
407.86560	4086	1+
408.94661	130	1+
409.72348	1122	1+
409.77418	134	
410.87479	540	1+
412.73481	398	1+
412.94513	122	1+
413.87670	396	1+
415.87249	360	1+
417.85581	246	
418.60308	160	
421.79755	310	1+
421.88346	338	
422.83193	142	
422.87749	528	1+
423.75330	256	
423.77324	626	1+
425.74661	1008	1+
425.77468	256	1+
426.86138	420	
427.73088	1906	1+
427.82337	158	
427.86653	258	
428.88670	404	1+
429.70359	198	
430.69320	240	1+
430.74160	336	1+
430.85767	458	1+
432.23779	240	1+
434.72147	168	1+
434.88960	170	
438.34551	240	1+
439.89330	162	
441.78795	176	
441.88400	208	
443.77672	166	
443.81002	162	1+
444.86805	1390	1+
445.70124	286	1+
445.74297	1122	1+
447.71365	272	1+
448.75824	274	
448.89669	214	1+
449.69127	284	1+
449.76515	134	
449.87671	476	1+
450.74661	550	1+
450.77470	266	1+
457.90184	1096	1+
462.88282	652	1+
464.74091	140	
466.71872	184	
467.78070	280	1+
467.89788	422	1+
470.70199	148	
471.76831	136	
475.71687	224	1+
484.84804	248	1+
485.89847	630	1+
486.85066	162	1+
492.73352	208	1+
498.73590	258	1+
499.74144	208	1+
503.31677	216	1+
505.80960	152	1+
509.86058	302	1+
END IONS

###FS:    #m/z: 322.93022 #charge 1+
###MS: 98
###MSMS: 99
BEGIN IONS
TITLE=Cmpd 73, +MS2(322.9302), 28.0-35.0eV, 2.1min #99
RTINSECONDS=127.262
SCANS=98-99
PEPMASS=322.93022	4405016
CHARGE=1+
55.39738	98	
145.18530	80	
187.88813	84	
188.98875	82	
190.93344	142	
192.88760	272	1+
193.95676	82	
197.89340	78	
197.90089	80	
199.41055	96	
200.84119	82	
204.06515	92	
205.95113	246	
207.98137	104	
209.94473	84	
214.89526	202	1+
219.95539	80	
220.95254	84	
221.13337	112	
222.01993	92	
223.10427	82	
223.95893	576	1+
225.93044	80	
227.02620	98	
227.78562	130	
228.89355	106	
228.91167	76	
229.09189	84	
229.80442	86	
229.82668	76	
230.83034	174	
230.84800	96	
230.89180	252	
230.90805	102	
231.82101	76	
233.82775	78	
233.88759	92	
235.07768	76	
235.11732	84	
235.38669	90	
235.47543	82	
235.88393	76	
236.01852	76	
237.79470	86	
238.82591	76	
238.89110	76	
238.94079	146	
239.78723	136	
240.08354	110	
240.79432	78	
240.82012	212	
240.94135	1078	
240.96547	340	
241.09511	78	
241.94186	1048	
242.83922	86	
242.94034	4294	1+
243.81880	92	
243.83507	84	
243.86788	84	
244.82062	88	
245.10232	90	
246.97416	196	
247.38768	110	
247.85493	156	
248.12401	86	
248.84356	126	
248.85265	146	
248.90194	128	
249.88312	84	
250.91174	182	1+
250.94987	92	
251.82597	76	
252.78753	76	
253.37778	94	
254.78502	136	
254.90484	204	
256.89044	94	
257.03935	82	
258.80674	196	
258.83180	220	
258.85640	140	
258.92976	106	
259.83903	124	
260.36797	86	
260.82855	396	1+
261.48075	80	
262.35456	142	
262.91610	82	
263.82953	274	1+
263.97919	262	1+
264.80027	214	1+
265.36071	84	
265.84972	108	
266.84943	134	
267.79664	86	
267.84768	216	1+
267.91114	78	
269.02791	90	
270.09238	124	
270.79621	302	1+
270.90063	84	
271.36032	96	
271.77704	106	
271.84816	414	
271.90139	84	
272.47445	82	
273.84063	116	
275.80592	274	1+
275.82716	100	
275.91088	76	
277.56349	78	
277.85844	102	
279.09277	608	1+
280.80501	116	
280.99521	152	1+
281.41459	84	
282.36985	82	
283.35714	160	
283.79055	646	1+
283.95820	94	
284.28979	238	
284.77703	78	
284.87626	134	
285.85082	168	
285.89395	94	
287.34301	86	
288.36149	86	
288.40728	80	
288.92887	80	
289.79091	222	1+
289.80916	122	
289.86361	120	
291.39689	84	
291.80457	406	1+
292.88164	136	
293.00902	80	
293.85049	84	
294.12226	82	
294.85949	348	1+
294.91895	80	
297.80824	80	
297.88630	146	
299.78451	296	
300.66307	78	
300.78528	152	
300.87200	80	
300.89519	100	
302.86447	76	
302.87962	82	
305.03518	130	
305.80079	192	
306.85231	108	
306.88413	220	
307.79942	286	
307.88679	150	
308.43092	102	
308.81491	82	
308.86431	136	
308.87981	126	
309.80330	228	1+
309.87033	214	1+
310.77697	86	
311.87834	342	1+
312.75671	80	
312.80178	104	
317.35348	92	
318.83833	88	
322.18374	82	
324.89320	384	1+
325.32783	104	
327.17530	96	
END IONS

###FS:    #m/z: 363.95684 #charge 1+
###MS: 98
###MSMS: 100
BEGIN IONS
TITLE=Cmpd 74, +MS2(363.9568), 28.0-35.0eV, 2.2min #100
RTINSECONDS=128.035
SCANS=98,100
PEPMASS=363.95684	676900
CHARGE=1+
182.86837	218	
185.01759	88	
187.86739	136	
189.86382	316	
191.85851	290	
196.88441	230	1+
202.92493	98	
205.94925	122	
207.41890	98	
207.87231	344	
208.93997	164	
209.86653	106	
209.94409	1930	1+
210.88300	482	1+
211.86531	94	
211.91022	174	1+
212.87890	2550	1+
213.89890	126	
214.89400	322	
216.41132	228	
222.95177	1202	1+
223.71002	88	
223.88734	116	
224.48751	84	
224.89536	130	
224.94902	1806	1+
225.92498	100	
226.90126	90	
226.94752	10584	1+
227.87798	202	
228.89745	590	1+
228.94264	11124	1+
230.49528	108	
230.82973	128	
230.88950	3734	1+
232.88425	404	1+
232.96541	198	1+
234.88153	386	1+
235.43008	88	
237.05770	118	
239.53235	90	
240.82187	262	
240.96149	1352	1+
241.08288	154	1+
241.88966	100	
241.93777	156	
242.88417	90	
242.94145	580	1+
242.96140	688	1+
243.04012	98	
243.54773	84	
244.95779	5588	1+
245.03747	90	1+
245.57727	92	
245.94044	370	
246.08331	102	1+
246.43626	102	
246.90084	178	
246.95321	4760	1+
247.18464	102	1+
248.80093	136	
248.83886	94	
248.86364	90	
248.89983	1116	1+
249.80753	162	
250.67865	106	
250.89679	184	
250.97022	336	
251.92389	158	
251.94444	98	
252.00731	100	
252.89429	126	
253.83581	170	
253.90501	182	
254.83539	224	1+
256.70719	94	
257.35692	108	
258.83256	108	
258.86025	84	
258.97478	270	1+
259.84912	146	
260.96831	844	1+
261.83149	202	
261.84437	150	
262.09684	94	
262.83461	398	1+
263.90653	90	
263.96247	356	1+
264.99087	84	
265.08863	312	1+
265.81683	102	
265.98730	170	
266.09339	196	1+
266.81223	198	
266.98730	98	
267.84288	88	
267.90920	276	1+
267.97157	650	1+
268.88158	104	
269.96939	1258	1+
271.85867	112	
272.02078	84	
273.05855	90	
274.78546	186	1+
275.86015	90	
275.95377	86	
276.39653	88	
276.85842	272	
276.94605	100	
277.85737	124	
278.80172	116	
278.85449	98	
279.79239	726	1+
279.84042	92	
280.32983	120	
280.79466	606	1+
281.81943	116	
281.86109	380	1+
281.98391	168	
282.11952	134	
282.79065	142	
282.94200	106	
283.00685	92	
283.09963	108	
283.14740	92	
283.85221	436	
283.89809	118	
283.98373	364	1+
284.83272	142	
284.93183	180	1+
285.42061	92	
285.84234	432	1+
286.82041	226	1+
286.86618	94	
287.86403	92	
287.90427	160	
289.85084	306	1+
289.87653	294	1+
290.85621	238	1+
292.01157	92	
292.42109	102	
292.77795	100	
292.81898	122	
293.92757	108	
294.85597	112	
296.81149	232	
297.02775	88	
297.80735	120	
298.80344	786	1+
300.80452	166	
301.81624	90	
301.86390	586	1+
303.80779	118	
303.85713	782	1+
303.94793	106	
304.80539	92	
306.83445	134	
306.87965	154	
308.17216	88	
308.81794	242	1+
308.87585	170	1+
309.71960	88	
310.87848	428	1+
311.09539	100	
312.36585	92	
312.84984	90	
314.81806	220	
316.81497	152	
317.82421	150	
318.80683	112	
318.93147	122	
319.04083	86	
319.81880	138	
319.87696	106	
320.81352	610	1+
321.81730	540	1+
321.87299	92	
322.88246	196	1+
322.93014	332	
326.87458	184	
328.06710	148	
328.88714	122	
328.93437	88	
329.87189	122	
330.89200	94	
331.40446	100	
336.08826	90	
336.94435	432	
337.78234	120	
338.39953	100	
338.80160	126	
338.94446	152	
339.01678	104	
339.82340	90	
340.93870	356	1+
343.91801	100	
345.76274	194	1+
348.77259	122	
350.76605	140	
353.75786	180	1+
354.77880	108	
356.77767	236	1+
358.37632	96	
360.09375	100	
361.36049	86	
361.71830	142	
363.73133	122	
364.72084	226	1+
364.91719	224	1+
367.90800	118	
END IONS

###FS:    #m/z: 336.94614 #charge 1+
###MS: 98
###MSMS: 101
BEGIN IONS
TITLE=Cmpd 75, +MS2(336.9461), 28.0-35.0eV, 2.2min #101
RTINSECONDS=128.807
SCANS=98,101
PEPMASS=336.94614	175962
CHARGE=1+
185.96061	82	
196.88336	108	
198.08645	90	
206.97317	82	
207.08469	94	
208.74531	164	
209.00988	88	
209.88262	156	1+
209.94119	112	
211.94420	2364	
212.87838	776	1+
213.89555	136	
213.94040	966	1+
214.89529	132	
215.88707	368	1+
215.93671	176	
217.88185	90	
217.89867	88	
218.84582	96	
219.88967	104	
219.92817	100	
220.83768	84	
220.89608	88	
221.99411	84	
222.41894	100	
222.94996	234	1+
223.86220	84	
226.94837	96	
226.97356	84	
227.83393	106	
227.90086	182	
227.95408	176	
228.89207	396	1+
228.94314	82	
229.95418	2162	1+
230.88866	1324	1+
231.95122	1328	1+
232.82633	140	
232.88803	258	
232.93831	150	
233.82625	90	
233.89394	122	
233.94942	128	
234.55461	110	
234.91227	110	
234.93654	106	
235.03067	82	
235.82137	110	
235.94847	120	
237.43691	82	
237.93966	90	
238.39724	84	
238.80080	138	
238.83112	322	1+
239.79158	100	
241.02477	90	
241.84645	302	1+
243.41549	96	
244.95807	96	
246.97614	310	
247.96585	1022	1+
248.84963	130	
248.89870	754	1+
249.83164	162	
249.96224	636	1+
250.83317	276	
251.06817	182	
251.43456	114	
251.82961	502	1+
251.90408	80	
251.93136	88	
252.42487	92	
252.91278	80	
252.97062	1598	1+
253.36804	94	
253.90412	410	1+
254.54967	104	
254.78487	90	
254.94360	80	
254.96701	632	1+
255.85441	146	
256.25696	82	
256.88364	116	
256.96441	182	1+
256.98505	84	
257.85105	150	
258.84658	564	
259.96039	234	
260.34194	80	
260.83307	102	
260.88712	80	
261.03210	90	
261.82882	466	1+
262.83075	264	1+
262.96126	84	
263.07160	104	
264.84087	102	
264.92293	94	
266.02623	140	
267.84041	142	
267.84857	126	
268.34738	82	
268.84028	1278	1+
270.43336	96	
270.98133	172	
271.84677	116	
271.94071	146	
272.05734	78	
272.51536	80	
272.84684	212	
272.87257	108	
272.91659	92	
272.98301	108	
273.79701	242	
273.86368	138	
273.89998	106	
275.75684	94	
275.86301	222	
275.94984	82	
276.80218	80	
276.85330	424	1+
276.92171	88	
277.83603	192	
278.83231	888	1+
278.90701	92	
279.83317	546	1+
280.94092	82	
281.36683	96	
281.43728	100	
281.86787	84	
282.87056	82	
282.94096	80	
283.23376	80	
283.78916	80	
284.80672	208	1+
285.56812	88	
285.84767	1458	1+
285.93922	80	
286.40687	90	
286.85000	1258	1+
287.50505	94	
287.68623	88	
288.84933	202	1+
289.48433	80	
290.83264	116	
290.97505	86	
291.79750	102	
291.86285	118	
292.39015	108	
292.85749	456	1+
293.10530	326	1+
293.43812	94	
293.85996	278	1+
296.87549	312	1+
298.86857	308	1+
301.87825	232	1+
302.85928	164	
304.78010	86	
304.84003	106	
304.86313	260	
305.86687	118	
306.87645	108	
307.85376	80	
308.86273	174	
309.87019	526	1+
311.14514	84	
312.82809	108	
313.88219	110	
315.86517	136	
317.72531	80	
317.89389	82	
321.80440	184	1+
322.56764	98	
322.68864	80	
322.88976	82	
324.89636	104	
327.06054	86	
327.97081	86	
328.78981	86	
335.77301	104	
335.92873	104	
336.22547	114	
336.87210	90	
337.81975	100	
338.80168	176	
340.06409	86	
340.76871	96	
END IONS

###FS:    #m/z: 322.93000 #charge 1+
###MS: 102
###MSMS: 103
BEGIN IONS
TITLE=Cmpd 76, +MS2(322.9300), 28.0-35.0eV, 2.2min #103
RTINSECONDS=132.477
SCANS=102-103
PEPMASS=322.93000	3917330
CHARGE=1+
177.04810	86	
189.54267	82	
193.03961	82	
193.88509	78	
196.88208	218	1+
196.94221	100	
197.95830	74	
199.88593	118	
201.05593	78	
201.88900	76	
205.94880	226	
206.94927	140	
207.95146	100	
209.94374	136	
211.90285	76	
211.95990	98	
212.87916	308	1+
215.89877	118	
216.80544	120	
217.87344	92	
218.84611	98	
219.05387	88	
219.88090	108	
222.08744	80	
222.95421	626	1+
226.95200	88	
227.87941	96	
228.86507	84	
228.89312	80	
230.88156	210	1+
230.91016	104	
231.07955	80	
235.79570	92	
237.12884	80	
237.79671	82	
237.89717	84	
237.98426	80	
238.80898	80	
239.06878	110	
239.78685	252	1+
240.07645	88	
240.81732	308	1+
240.94002	1468	
241.07795	76	
241.93957	3516	1+
242.89091	110	
242.94033	3016	1+
244.82100	280	1+
244.83433	146	
244.90248	74	
245.07729	84	
246.85272	74	
246.94731	72	
246.97593	566	1+
247.87269	76	
248.02425	88	
248.90176	118	
250.00960	98	
250.90154	76	
251.07398	90	
251.33333	76	
251.93131	88	
252.90890	80	
253.35027	88	
253.42053	72	
254.58112	88	
255.78628	178	
255.83266	78	
256.79416	82	
256.87858	82	
257.80048	290	1+
258.83528	220	
258.97483	78	
259.34043	94	
260.82876	704	1+
263.82871	162	
263.98063	76	
264.14595	78	
264.94088	82	
264.98385	250	1+
265.80676	182	1+
266.85332	76	
267.79680	76	
268.79634	84	
268.86785	148	
269.03206	104	
269.80259	78	
269.85444	76	
270.84005	342	1+
271.37326	78	
271.79797	122	
272.36505	90	
273.79281	368	1+
274.84801	112	
275.04320	76	
275.80864	144	
275.91098	102	
276.38650	98	
276.84544	128	
276.99927	102	
277.82750	84	
278.98557	100	
279.09458	354	
279.39554	84	
280.11429	84	
280.79418	188	1+
280.81567	186	
281.38148	74	
281.80561	90	
281.85773	160	
281.88024	80	
281.93207	78	
282.26822	82	
283.78947	252	
284.13396	80	
284.29201	160	
284.86690	174	
285.85407	104	
286.81182	232	1+
286.91210	76	
287.89180	118	
288.76188	74	
289.78690	130	
289.80409	74	
289.87782	136	
290.85849	82	
290.87944	74	
291.80439	302	1+
292.09167	80	
292.87010	276	1+
292.99014	82	
296.86110	122	
296.92952	76	
298.80524	76	
298.83496	100	
299.00700	78	
299.78442	200	1+
299.79928	76	
300.81648	72	
300.85343	210	1+
300.98460	76	
301.81171	102	
301.87391	74	
304.36651	90	
304.94072	80	
305.16180	84	
305.80037	114	
306.88548	152	
307.80136	198	
307.89077	206	
308.79290	82	
308.87248	80	
308.89679	144	
309.81090	244	1+
310.17779	76	
310.87874	240	
310.95256	94	
311.77071	94	
311.88696	188	
312.56100	80	
312.80653	156	
312.87299	90	
313.85677	82	
314.72404	108	
315.55977	72	
315.77364	80	
318.88661	76	
319.82299	156	1+
323.77518	80	
323.88495	350	1+
324.38520	90	
325.80905	78	
325.90550	188	
326.82888	86	
326.89321	74	
END IONS

###FS:    #m/z: 340.94060 #charge 1+
###MS: 102
###MSMS: 104
BEGIN IONS
TITLE=Cmpd 77, +MS2(340.9406), 28.0-35.0eV, 2.2min #104
RTINSECONDS=133.249
SCANS=102,104
PEPMASS=340.94060	1408792
CHARGE=1+
136.03664	118	
139.10873	82	
185.40686	94	
189.93524	84	
191.95794	84	
192.89032	134	
192.92863	164	
196.88897	88	
208.95757	138	
209.94309	132	
209.99626	90	
210.93870	386	1+
212.87952	246	
213.88227	148	
213.93843	432	
214.88035	92	
214.94104	224	
215.88656	618	1+
215.93501	318	
217.88210	328	1+
217.93132	90	
218.91642	142	
219.38379	82	
223.96706	92	
224.50961	88	
224.95284	196	1+
225.90647	90	
226.80216	84	
226.89664	94	
226.94377	156	
228.94918	346	
230.84771	94	
230.88998	222	
231.89002	602	1+
231.95041	1014	1+
233.89882	582	
233.94955	280	
235.89688	152	
235.95373	82	
236.88435	112	
238.88748	110	
239.78619	120	
239.83830	132	
240.83421	266	
241.56643	94	
241.83528	158	
242.84112	300	1+
243.82895	154	
244.95695	334	1+
245.83344	90	
246.97857	358	1+
248.85127	110	
248.90389	126	
248.92630	96	
249.42929	82	
249.88763	134	
249.96064	482	
250.94910	94	
252.41684	82	
252.44810	100	
252.91679	108	
253.90295	192	
254.83385	90	
254.96898	178	
255.37934	88	
255.84726	286	1+
255.90276	148	1+
255.96371	466	1+
256.62457	96	
256.88885	150	
256.96523	310	1+
258.49500	104	
258.84189	252	
258.96477	198	1+
259.84727	136	
260.33998	172	
260.35776	88	
260.83202	144	
260.84691	128	
261.07561	104	
261.84630	120	
262.87809	102	
262.93387	108	
263.84935	132	
263.90042	104	
264.35773	96	
264.90290	88	
264.96281	92	
266.85913	186	1+
267.00566	128	
267.91163	206	1+
268.83567	342	1+
268.95418	144	
269.01231	120	
269.80282	118	
269.84094	240	1+
269.87406	116	
271.79697	116	
271.93243	584	1+
271.96037	136	
272.01518	184	
272.93518	496	1+
272.97785	90	
275.05293	96	
275.86524	86	
275.91101	102	
276.81394	150	
276.85735	676	1+
277.83756	92	
278.84352	418	1+
279.02387	86	
279.10407	92	
281.85030	236	1+
283.36864	100	
283.78942	190	
284.83706	118	
284.87368	136	
285.94782	84	
286.14514	84	
286.91233	120	
287.41367	100	
288.91013	110	
289.78881	94	
289.80414	152	
289.88023	146	
290.85747	180	1+
291.36557	102	
291.80473	106	
293.81889	112	
293.83798	92	
294.43578	96	
294.87007	112	
296.38216	120	
297.91214	116	
297.99682	84	
298.79428	98	
298.87460	244	1+
298.96816	98	
299.56943	90	
299.86423	144	
300.78342	150	
300.85095	118	
302.85549	140	
303.80758	90	
303.87195	104	
304.88792	84	
306.12390	94	
306.44139	88	
306.87558	98	
307.79892	264	1+
307.89011	160	
310.54770	86	
310.87888	190	
311.05680	120	
313.80563	104	
314.94517	146	
316.86275	110	
317.88826	168	
321.88362	148	
322.87139	122	
324.89281	414	1+
326.23663	84	
328.72231	104	
328.81399	382	1+
328.83766	122	
329.88379	108	
334.87286	182	1+
336.90375	110	
337.46516	106	
337.75487	94	
338.03084	84	
338.80369	86	
338.87354	104	
339.90582	90	
341.91004	82	
342.05540	92	
342.90137	138	
344.87707	84	
344.89887	172	
END IONS

###FS:    #m/z: 363.95668 #charge 1+
###MS: 102
###MSMS: 105
BEGIN IONS
TITLE=Cmpd 78, +MS2(363.9567), 28.0-35.0eV, 2.3min #105
RTINSECONDS=134.021
SCANS=102,105
PEPMASS=363.95668	557048
CHARGE=1+
183.93630	90	
187.86619	124	
189.86257	590	1+
191.85842	560	
193.05314	90	
195.90767	114	
196.88252	308	1+
205.95086	110	
207.95062	258	
208.94518	194	
209.86790	226	
209.94265	1218	1+
210.88384	290	
211.88538	136	
212.87952	3356	1+
213.01025	86	
218.90748	104	
219.03314	100	
219.41314	92	
220.40349	88	
222.95354	942	1+
224.94968	1810	1+
226.89702	90	
226.94687	10332	1+
227.39237	100	
228.89450	494	1+
228.94229	9570	1+
229.80287	92	
230.03618	118	
230.88872	3646	1+
232.82783	86	
232.88636	694	1+
234.88350	190	
234.93038	164	
235.42818	90	
235.84701	126	
239.96991	114	
240.82181	136	
240.83621	246	1+
240.88552	98	
240.94193	414	
240.96215	1284	1+
241.94347	880	1+
242.82020	186	
242.95838	852	1+
242.97888	88	
243.84297	200	1+
244.02696	90	
244.58910	94	
244.82141	258	1+
244.95692	5284	1+
244.99234	130	
246.39379	92	
246.90532	368	
246.95310	4024	1+
247.85110	94	
248.51298	106	
248.80524	116	
248.89995	1478	1+
248.96454	106	
250.90331	122	
250.97126	204	
251.04732	90	
252.79313	186	1+
252.89168	298	1+
253.59659	94	
253.91087	100	
255.02404	92	
256.96266	118	
257.90778	146	
258.83157	142	
258.97583	202	
259.84564	338	1+
260.83126	332	1+
260.96732	594	1+
261.28394	88	
261.94388	90	
262.91613	88	
263.82530	376	1+
263.84872	160	
263.98093	292	1+
264.82353	220	1+
264.89429	98	
264.96225	172	
266.81408	350	1+
266.85737	152	
267.35656	98	
267.78097	94	
267.97331	462	
268.85072	138	
268.95949	118	
269.81785	100	
269.96921	1018	1+
270.12063	96	
270.40927	106	
271.84494	146	
271.91492	118	
273.06463	88	
275.15065	98	
275.44412	92	
276.85215	342	1+
277.44066	88	
279.09970	156	
279.12462	98	
280.79390	792	1+
280.82406	192	1+
281.42906	100	
281.83991	122	
281.85524	138	
281.99267	180	
282.89382	144	1+
283.39744	96	
283.41808	86	
283.78668	126	
283.88441	150	1+
283.98359	188	
285.84641	360	1+
286.82170	132	
286.89341	88	
286.92255	136	
287.48012	108	
288.03869	88	
289.86701	112	
290.78328	96	
290.89227	92	
291.04476	162	
291.79048	102	
291.83253	86	
293.11686	316	1+
294.62565	92	
294.88057	118	
296.08610	100	
296.38059	140	
296.81412	118	
297.81243	204	
298.80291	1000	1+
299.87801	154	
300.80377	158	
300.88414	126	
301.86104	366	1+
303.80923	382	1+
303.85760	1248	1+
304.02574	114	
304.44582	90	
304.99163	104	
306.00544	118	
306.21178	98	
307.13646	128	
307.87809	256	1+
308.09012	114	
309.39762	92	
309.46881	100	
310.87418	204	
311.88231	130	
312.87597	176	
313.84570	118	
316.81682	152	
316.85065	90	
317.88215	126	
318.12820	90	
318.93328	92	
319.15398	86	
320.93812	100	
321.81922	228	
321.86429	118	
322.81699	128	
322.92940	300	
323.99100	126	
324.87817	162	
324.89639	98	
325.79539	94	
326.87474	590	1+
326.93874	90	
327.14635	94	
328.03768	96	
328.88698	224	1+
330.33137	92	
330.91876	124	
331.20547	88	
332.42236	92	
332.76508	130	
332.90185	114	
335.42680	112	
336.94504	360	1+
339.82986	274	
340.82454	146	
340.94045	488	1+
341.18847	116	
343.70849	88	
343.81770	94	
344.75271	304	1+
346.39279	88	
350.76600	182	1+
350.89336	88	
353.75984	232	1+
355.99980	88	
356.77184	104	
363.71669	96	
363.73725	86	
END IONS

###FS:    #m/z: 340.94079 #charge 1+
###MS: 106
###MSMS: 107
BEGIN IONS
TITLE=Cmpd 79, +MS2(340.9408), 28.0-35.0eV, 2.3min #107
RTINSECONDS=137.679
SCANS=106-107
PEPMASS=340.94079	1379122
CHARGE=1+
98.07417	90	
145.14975	96	
170.76536	82	
190.94817	114	
192.92641	226	1+
194.99451	126	
195.91142	90	
196.88512	86	
197.40574	102	
197.88597	88	
204.90460	90	
205.95424	136	
207.03519	90	
208.94559	142	
210.94108	250	
212.87581	454	1+
213.93896	1498	1+
214.90032	134	
215.88571	380	1+
217.88189	422	1+
217.93424	86	
221.89067	330	
222.95425	112	
223.52453	84	
223.88905	170	
223.95743	238	1+
224.42413	132	
224.53524	92	
224.97908	90	
228.85044	140	
228.89133	198	
228.94760	286	
230.83277	102	
230.89175	418	1+
231.95066	830	1+
233.89613	336	
235.02912	88	
235.89311	190	
235.93767	84	
236.88499	90	
237.53562	98	
239.78873	100	
240.83319	408	1+
240.86442	98	
240.96060	316	1+
241.83750	280	1+
241.94200	210	1+
242.12955	94	
242.88292	124	
243.83494	382	1+
244.06121	102	
244.95924	150	
245.36954	94	
245.43105	86	
245.90056	130	
246.06714	170	
246.83493	94	
246.97631	164	
247.97658	116	
248.01856	148	
248.98725	90	
249.89867	134	
249.95992	260	1+
250.99445	124	
251.33924	88	
251.96443	150	
252.59043	86	
252.94804	104	
254.40485	108	
254.96708	436	1+
256.90986	204	1+
256.96596	134	
257.79761	212	1+
258.84455	916	1+
258.96494	146	
259.95536	174	
260.12237	92	
260.83509	178	
261.84769	134	
261.88250	278	1+
262.35500	140	
262.83545	130	
263.00758	102	
264.82483	150	
266.84223	100	
267.17203	94	
268.84039	202	
269.79633	184	1+
269.84315	162	
270.37080	98	
271.43991	84	
271.80146	212	1+
271.84507	132	
273.79195	146	
274.85439	120	
274.87207	264	1+
274.89685	200	
275.49796	100	
275.98636	120	
276.59055	86	
276.85548	452	
276.90233	186	1+
277.86283	292	
278.85432	268	
278.87794	112	
279.54731	86	
279.87868	152	
280.85061	116	
282.00802	86	
282.03064	88	
282.85684	152	
283.79377	94	
283.86624	88	
284.36590	84	
284.41149	92	
285.87077	86	
286.97055	88	
287.84228	94	
288.05326	98	
288.86304	128	
289.88396	260	1+
290.86909	86	
291.80607	92	
294.38959	108	
294.86578	122	
294.94836	86	
295.37213	84	
295.84290	88	
297.81120	120	
297.89187	144	
297.92718	144	
298.82219	110	
298.87230	84	
299.87960	154	
300.86113	222	
301.87563	106	
302.17544	130	
302.85437	90	
302.87715	156	
302.94027	118	
305.38703	92	
305.87393	152	
307.79977	128	
307.89528	96	
308.00208	90	
308.09228	82	
310.87898	140	
311.01132	96	
312.01006	82	
312.80598	314	1+
312.84934	132	
312.89140	112	
313.71729	96	
314.96396	116	
318.93011	86	
319.15595	112	
321.13706	118	
322.91713	94	
323.88324	136	
324.89532	108	
325.89407	84	
326.95582	86	
328.19098	172	
329.89231	90	
330.81555	92	
331.12957	94	
333.41921	112	
333.50244	102	
335.76437	170	1+
338.01121	84	
338.77193	110	
338.87764	132	
340.84152	96	
342.89802	98	
343.73178	98	
346.26023	92	
END IONS

###FS:    #m/z: 507.84594 #charge 1+
###MS: 106
###MSMS: 108
BEGIN IONS
TITLE=Cmpd 80, +MS2(507.8459), 28.2-35.2eV, 2.3min #108
RTINSECONDS=138.452
SCANS=106,108
PEPMASS=507.84594	389192
CHARGE=1+
209.94118	140	
210.02930	186	
214.88430	182	
223.97426	564	1+
227.95221	154	
234.88110	304	1+
237.05593	354	1+
240.07620	164	
241.89127	180	1+
241.92798	166	1+
248.85188	238	1+
249.90806	232	1+
250.97082	260	1+
251.07232	454	1+
252.07983	394	1+
260.88161	156	
266.16521	360	1+
268.88443	182	
270.86145	186	
272.85413	742	1+
276.39093	300	1+
278.83924	138	
278.86535	320	1+
279.39952	368	1+
280.85277	296	1+
282.77810	148	1+
282.89085	168	
285.11889	142	
285.79879	288	1+
285.95661	244	1+
287.85238	742	1+
289.87869	562	
290.86686	1226	1+
290.92015	136	
291.13245	158	1+
291.81618	138	
292.86235	208	
293.87398	2000	1+
295.87387	310	
296.86291	168	
296.95045	144	
298.31808	142	
299.03278	252	1+
299.88176	186	
300.37800	140	
300.84473	354	1+
300.85599	134	
302.12916	210	1+
302.88663	220	
303.86910	742	1+
304.11044	182	1+
304.85606	156	
305.86327	820	
307.89021	876	
308.14179	824	1+
308.88092	1486	1+
308.95622	262	1+
309.86775	570	
310.15847	344	
311.16131	240	
311.88397	5232	1+
312.35915	202	1+
313.88158	968	
314.86856	586	1+
314.96936	236	1+
315.85113	210	1+
316.81416	162	1+
317.78248	216	1+
317.89556	184	
318.86126	210	1+
322.34614	160	
322.80850	266	1+
322.86197	150	
322.88309	138	
323.87292	180	
324.37213	160	
324.86472	144	
324.88021	158	
325.89870	270	
326.88504	808	
326.95114	168	
326.99007	174	1+
327.87799	1444	1+
328.37533	150	
328.39590	164	
329.80948	140	
329.90044	152	
330.16398	140	
331.88420	256	
332.83255	274	1+
332.87750	576	
333.77349	184	1+
334.90187	424	
335.83584	148	
335.88809	146	
335.98301	242	1+
336.98518	190	1+
337.87994	138	
338.88175	254	
339.88397	334	1+
341.09663	148	
341.71979	180	1+
342.39966	202	1+
343.01361	176	1+
344.82535	414	1+
344.87121	248	1+
345.82523	258	1+
345.90383	164	
346.86600	240	1+
347.77443	144	
347.83356	158	
348.91014	162	
349.75470	140	
350.76152	378	1+
350.89183	388	1+
351.17962	194	
351.76384	242	1+
351.84562	176	
352.78677	192	
352.88918	186	
352.91221	234	
353.84689	558	1+
353.91778	136	
354.70742	160	
354.85155	398	1+
354.88870	174	
355.35459	158	1+
357.83378	156	
357.91486	232	1+
357.99019	138	
358.72446	192	1+
359.34174	150	
359.85141	166	
360.81137	208	1+
361.78107	168	
362.77678	386	1+
363.84093	142	
365.36902	240	1+
366.84009	1068	1+
367.70746	878	1+
367.76493	164	
368.36756	184	
368.83115	154	
369.77926	430	1+
369.83964	296	1+
369.89590	136	
370.78400	230	1+
370.80631	244	1+
372.78512	410	1+
372.86277	134	
372.88673	244	1+
373.71741	196	
373.83673	140	
375.81969	192	1+
376.90848	146	
377.72204	194	1+
379.03708	178	1+
379.75852	136	
380.86016	340	
381.71462	186	
382.71471	316	1+
382.85293	162	
384.39079	354	1+
384.85044	2286	1+
385.77841	246	1+
385.89489	246	1+
386.84078	156	
386.89865	178	1+
387.77352	176	
387.84958	230	
388.79276	246	1+
388.81914	146	
389.19736	366	
389.72508	402	
389.76984	144	
389.89463	184	
390.05584	234	1+
390.20742	236	
390.84271	788	1+
391.19984	170	
392.74214	300	1+
392.88444	416	1+
393.74577	252	1+
393.79857	486	1+
394.83971	166	
395.87130	158	
396.73292	282	1+
397.81040	190	1+
397.88875	156	
398.72788	518	1+
398.86091	144	
399.69608	274	1+
399.84351	210	
402.86262	1282	1+
403.86638	990	1+
404.89662	162	
405.41225	150	
405.74980	134	
405.78403	590	1+
406.75868	148	
407.61996	140	
407.72513	460	1+
407.74589	190	
407.86589	4064	1+
408.06279	314	1+
408.74253	246	
408.92045	166	1+
409.72684	1002	1+
410.83582	258	
410.86770	278	
411.06241	274	1+
411.75828	318	1+
411.85954	236	
412.73524	312	
412.79832	376	1+
412.84276	174	
412.86414	172	
413.20464	196	1+
414.69426	144	
414.89839	136	
415.75767	150	
415.87223	548	1+
417.40733	166	
417.82270	150	
421.77729	146	
421.88003	642	1+
422.72366	172	1+
423.79074	350	1+
425.75560	642	
426.75438	336	
426.86275	538	
427.73321	1748	1+
427.86134	260	
427.92811	222	1+
428.76354	268	
428.84889	178	
428.85952	146	
428.88592	210	
429.73025	276	
429.88419	188	
430.74397	302	
430.88099	178	
431.86843	754	1+
434.21699	206	1+
434.80029	188	1+
434.88739	228	
435.70690	240	1+
436.84203	136	
439.89277	642	1+
441.90045	196	
444.87327	1762	1+
445.39338	136	
445.74415	822	1+
445.81778	202	1+
446.78671	140	
447.70572	490	1+
448.75409	172	
448.77500	188	
448.89753	178	
449.87793	442	1+
450.69828	150	
450.74926	598	1+
452.74400	138	
453.99900	200	1+
455.83382	150	
457.68994	154	
457.90264	356	
458.90012	168	
462.88598	562	1+
464.78703	278	1+
465.72445	252	
466.75530	174	
467.71111	216	1+
467.88771	668	1+
468.73741	160	1+
469.77106	390	1+
470.76698	206	1+
471.70437	284	1+
473.77938	186	1+
481.92063	134	
485.89729	552	1+
486.80010	156	
492.81999	136	
507.68261	120	1+
509.86182	382	1+
END IONS

###FS:    #m/z: 336.94607 #charge 1+
###MS: 106
###MSMS: 109
BEGIN IONS
TITLE=Cmpd 81, +MS2(336.9461), 28.0-35.0eV, 2.4min #109
RTINSECONDS=139.224
SCANS=106,109
PEPMASS=336.94607	173828
CHARGE=1+
182.86409	146	
196.88336	302	1+
196.89897	90	
198.90108	80	
200.98286	108	
203.95675	98	
207.00703	110	
209.94546	132	
210.93369	134	
211.89203	86	
211.94449	2792	1+
212.87800	1020	1+
213.93979	1318	1+
214.88820	134	
215.86590	104	
215.88659	464	1+
215.93812	322	
217.06874	144	
217.88331	140	
218.88185	90	
219.36763	108	
221.90653	82	
221.94679	268	1+
226.39379	136	
227.03184	84	
227.95309	114	
228.89532	284	
229.95580	2858	1+
230.88826	1524	1+
231.04468	104	1+
231.12206	80	
231.82856	82	
231.94927	1666	1+
232.82886	108	
233.82602	514	1+
233.87081	108	
233.89705	154	
234.89916	128	
235.88237	78	
236.82921	124	
236.84933	106	
237.37109	82	
238.98925	92	
240.85364	194	1+
242.79500	78	
243.83417	90	
244.36272	86	
245.90662	80	
246.44444	164	
246.90562	116	
246.97360	142	
247.40298	90	
247.84207	214	1+
247.96550	1054	1+
248.38903	94	
248.90008	550	1+
249.83334	128	
249.95978	336	
250.83353	436	1+
250.95418	282	
250.97445	276	
251.83831	308	1+
251.95704	176	
252.97087	1170	1+
253.80653	82	
253.83259	232	1+
253.90447	334	1+
253.92129	106	
254.92484	78	
254.96610	850	1+
255.07730	84	
255.83283	236	1+
255.85964	140	
255.95252	82	
256.91250	84	
256.96575	130	
257.94139	112	
258.84898	300	1+
259.82523	78	
259.95521	102	
260.15812	84	
260.83180	746	1+
260.95026	128	
261.37720	92	
261.83307	448	1+
262.49415	80	
263.00381	84	
263.83190	156	
265.91717	90	
266.15362	98	
267.80766	134	
267.83640	1822	1+
267.85384	212	
267.93961	80	
268.41599	90	
268.83872	1350	1+
270.98191	204	
271.84104	260	1+
271.92273	80	
271.94322	78	
272.09935	86	
272.90439	104	
274.08101	132	
274.86160	150	
274.87778	100	
275.77024	170	
275.97471	96	
276.85701	846	1+
276.89484	88	
277.83475	102	
277.96089	124	
278.83345	1048	1+
278.86053	136	
279.88026	86	
280.85861	480	1+
281.36082	86	
281.94028	100	
282.84165	80	
285.85174	288	
285.91665	78	
286.84958	1300	1+
287.50527	128	
288.76423	80	
288.91869	84	
289.00626	88	
289.85651	120	
289.87497	106	
289.89375	96	
290.61572	80	
290.87563	90	
292.14368	90	
292.85674	100	
293.87894	126	
293.91158	100	
294.11566	128	
294.55408	94	
294.86660	274	1+
295.85132	78	
296.90842	78	
298.85835	130	
299.40402	78	
299.86959	90	
300.33947	80	
301.89922	80	
302.57168	92	
302.85676	132	
303.86324	144	
303.94680	116	
307.13389	82	
307.89192	144	
309.86753	164	
310.86216	242	1+
310.87326	230	1+
312.80178	86	
313.00219	86	
313.35423	78	
313.40191	90	
314.18064	86	
314.87745	84	
317.17180	84	
317.93980	96	
318.85115	84	
318.87763	80	
319.40603	96	
319.94857	92	
321.29268	82	
321.87572	118	
323.88448	136	
324.89549	128	
325.90042	116	
326.05235	82	
327.71335	136	
328.30019	78	
328.94797	88	
329.24869	82	
329.71628	106	
330.86594	86	
331.43341	98	
331.86136	96	
332.77432	88	
333.01808	78	
334.29105	144	
336.84301	90	
338.39295	86	
340.43107	84	
END IONS

###FS:    #m/z: 340.94094 #charge 1+
###MS: 110
###MSMS: 111
BEGIN IONS
TITLE=Cmpd 82, +MS2(340.9409), 28.0-35.0eV, 2.4min #111
RTINSECONDS=142.884
SCANS=110-111
PEPMASS=340.94094	1367484
CHARGE=1+
186.86281	92	
190.93095	92	
190.94664	168	
191.93893	88	
192.92549	236	
194.00484	84	
196.88333	154	
201.91819	140	
203.86027	90	
205.94733	138	
207.40464	88	
208.88576	84	
208.93898	104	
208.95639	118	
209.94573	102	
210.37549	82	
210.48257	96	
210.93695	232	
211.73655	84	
212.87599	464	1+
212.92492	88	
213.93901	1242	1+
214.75260	100	
215.41892	86	
215.88624	546	1+
216.41344	198	
221.89430	140	
221.94942	536	1+
222.93639	90	
223.97999	90	
224.89804	98	
226.92637	80	
227.50022	96	
228.03174	88	
228.94819	284	1+
230.88765	634	1+
231.95022	200	
232.94665	146	
233.89719	452	
234.78688	130	
235.38682	100	
235.82920	216	1+
235.89409	128	
236.88157	114	
237.90645	110	
238.59283	80	
239.79052	88	
240.83881	668	1+
240.96349	124	
241.84271	468	1+
242.83132	138	
243.83656	272	1+
244.96072	90	
245.39633	100	
246.10097	92	
246.41114	104	
246.93567	86	
246.97301	314	1+
247.42625	118	
249.87869	260	1+
249.95931	128	
250.96100	92	
252.84627	258	1+
252.92035	140	
253.85010	232	1+
253.90638	268	1+
254.40668	84	
254.96842	418	1+
255.82748	110	
256.88483	210	
257.86772	92	
258.84431	808	1+
258.90357	86	
258.97378	108	
259.95552	88	
260.06091	94	
260.83336	292	
260.93473	80	
261.84156	174	
261.90382	130	
262.84389	90	
262.86911	110	
262.90029	102	
262.93490	80	
263.89623	82	
265.00905	82	
265.85791	156	
266.85133	118	
266.99563	98	
268.57666	92	
268.84404	108	
270.83719	118	
271.84593	162	
271.91440	152	
272.80112	140	
272.84598	132	
272.97773	334	1+
273.79468	82	
274.89215	212	
275.80284	172	
276.85394	706	1+
277.77229	100	
278.43146	106	
278.84427	570	1+
279.80197	86	
279.86418	112	
279.93218	302	1+
280.38765	90	
280.88741	82	
281.87102	92	
282.93569	148	
283.35030	132	
284.87052	106	
284.98306	88	
285.00182	84	
287.79260	92	
288.80357	106	
290.85423	148	
290.87615	90	
291.34275	82	
291.80679	124	
291.86169	108	
293.00903	80	
293.03035	104	
293.86027	334	1+
295.97590	276	1+
296.64609	94	
296.87047	136	
298.03062	80	
298.88030	158	
299.87343	144	
299.88505	146	
300.15654	84	
300.87133	178	
301.59432	98	
301.81034	96	
301.88322	88	
302.85171	114	
303.80563	88	
304.92620	84	
304.96657	92	
305.88206	268	1+
307.80110	238	1+
308.88810	82	
310.81214	90	
310.84126	132	
310.87738	320	1+
313.42376	82	
313.85209	144	
313.87922	122	
314.82365	94	
315.57660	104	
317.25909	94	
317.90166	130	
319.85197	84	
321.39095	82	
321.81773	134	
321.89281	98	
323.88671	182	1+
324.72595	88	
324.94265	128	
328.88557	176	
328.90755	108	
329.11929	92	
329.38459	80	
330.81745	350	
331.75552	140	
332.54104	94	
332.86363	82	
333.72436	80	
336.83834	84	
338.76094	110	
339.83478	150	
339.90119	86	
340.91608	82	
341.76014	104	
342.74733	82	
END IONS

###FS:    #m/z: 507.84593 #charge 1+
###MS: 110
###MSMS: 112
BEGIN IONS
TITLE=Cmpd 83, +MS2(507.8459), 28.2-35.2eV, 2.4min #112
RTINSECONDS=143.656
SCANS=110,112
PEPMASS=507.84593	381298
CHARGE=1+
196.01753	240	
210.03221	152	
222.97556	154	
232.89595	164	
240.08060	164	
250.96534	146	
252.08285	602	1+
260.87934	134	
260.89658	340	1+
264.17091	138	
266.16950	290	
267.17031	154	
267.89173	350	1+
270.85629	246	
272.39227	236	1+
272.85370	288	
273.85911	192	
276.81837	154	
277.90515	136	
278.89656	276	1+
279.39105	210	1+
280.88022	138	
281.86551	238	1+
285.92356	230	1+
287.84935	546	
288.86906	324	
289.06359	172	
289.78070	208	1+
289.87869	554	
290.13390	228	1+
290.86458	550	1+
291.88234	378	
292.95130	240	1+
293.87346	3370	1+
295.97239	206	1+
296.80798	144	
296.86900	166	
298.87548	242	1+
298.91015	164	
299.84577	224	
300.37236	150	
300.85767	370	
301.82839	154	
301.84195	212	
301.86126	280	
303.81065	218	1+
303.86950	314	1+
305.85999	372	1+
307.86924	170	
307.89172	442	
308.13959	524	1+
308.78933	318	1+
308.84250	156	
308.87033	1830	1+
308.97085	216	1+
309.81492	252	1+
309.82967	176	
309.84212	648	1+
309.87184	1180	1+
309.88832	668	
310.15890	978	1+
310.93925	180	1+
311.88344	5144	1+
312.34659	304	1+
312.85050	138	
313.32795	134	
314.86650	858	1+
315.88759	266	1+
316.77013	180	1+
316.85910	140	
317.35146	134	
318.80900	164	
318.85602	182	1+
319.82932	184	1+
320.88927	264	1+
321.86693	264	1+
322.35869	224	1+
325.89760	278	
326.87953	1822	1+
327.80726	140	
327.82561	250	1+
329.81713	252	
329.89579	396	
330.15907	180	
330.87768	154	
331.76364	258	1+
331.82761	144	
331.89066	410	
332.87523	532	1+
334.39825	216	
335.83938	144	
336.94743	140	
338.30320	138	
338.39388	214	1+
339.72197	186	1+
341.82296	170	
341.90001	268	1+
342.28267	156	
345.76855	160	
346.41915	168	
346.90289	158	
347.83516	172	
347.85440	136	
348.77341	142	
348.82507	160	
348.89613	170	
348.91712	234	1+
349.75454	248	
349.80981	178	
350.03628	164	1+
350.29910	156	1+
350.83086	212	
350.84706	232	1+
350.88632	356	1+
351.91066	358	1+
352.91537	310	1+
353.78525	194	1+
353.83282	138	
353.85877	178	
354.38699	182	
354.89344	296	1+
354.91177	138	
355.84518	452	1+
355.89037	380	1+
356.77733	210	1+
357.73196	164	
358.72037	158	
359.86004	144	
360.31382	136	
360.80847	150	
360.85931	154	1+
361.36840	156	
362.35715	310	1+
362.88913	198	1+
363.01713	138	
365.78852	148	
365.83637	138	
365.85185	240	
366.18543	138	
366.83733	1224	1+
366.86470	168	
367.70997	1064	1+
367.76864	390	1+
367.88382	134	
368.40038	290	1+
368.77494	274	1+
368.89578	348	1+
369.40404	232	1+
370.84850	142	
371.87352	182	
372.79467	142	
373.39595	154	
373.71635	302	1+
374.79785	188	
375.80202	252	1+
376.75238	142	
377.72326	144	
377.74824	314	1+
379.72431	170	
380.86026	176	
381.72573	214	
381.79903	268	
381.84868	442	1+
382.71826	134	
382.78333	310	1+
382.83266	136	
382.85546	314	1+
383.89560	134	
384.85165	954	
384.88529	534	1+
385.84956	468	
386.84787	626	1+
387.73672	326	
387.77561	166	
388.19886	648	1+
388.38616	180	
388.74043	292	1+
389.20228	542	1+
389.71908	160	
390.06081	300	1+
390.80152	182	1+
390.83838	626	1+
390.86335	420	1+
391.35299	194	
392.73084	180	
392.75454	170	
392.80058	172	
393.75074	264	
394.82010	160	
395.86395	138	
396.73718	174	
397.85886	286	1+
398.72942	310	1+
402.74080	166	
402.86465	1410	1+
404.33367	262	1+
405.74394	154	
405.78258	304	
405.86827	568	1+
406.78992	168	
407.24156	146	
407.72885	454	1+
407.86465	4344	1+
409.72446	956	1+
409.83342	560	1+
410.73952	264	1+
410.90178	314	1+
412.80206	158	
413.87324	134	
414.76649	242	1+
415.87344	366	1+
417.83223	182	
417.89843	138	
421.79692	170	
421.84002	144	
421.88626	316	
422.34423	216	1+
422.86750	496	1+
422.88614	182	
423.77584	558	1+
423.79434	274	
424.68902	140	
425.74588	278	
425.79859	150	
425.87929	320	
426.76258	248	
426.78149	266	1+
426.86181	372	
426.93849	214	1+
427.70372	138	
427.73193	1822	1+
427.86394	268	
428.81920	156	
428.84869	516	1+
428.88780	546	1+
429.70199	264	1+
429.73496	562	1+
430.73866	330	1+
430.87934	138	
431.86577	234	
432.86266	140	
433.88352	568	1+
434.88564	482	1+
435.86447	192	
439.89274	298	
440.71484	158	
440.88998	154	
441.77700	148	
441.86960	232	1+
443.76874	234	
444.87309	1522	1+
445.71836	172	
445.74326	830	1+
447.70841	266	1+
448.09902	134	
448.76829	496	1+
448.89210	244	
449.87936	404	1+
450.70985	196	1+
450.74766	602	1+
454.77967	148	
457.70940	150	1+
457.90530	682	1+
458.88689	328	1+
460.22041	200	1+
462.88569	736	1+
463.77748	306	1+
464.88783	164	
465.71708	186	
467.88942	632	1+
468.77406	260	1+
485.90224	514	1+
486.84668	216	
487.80130	240	
490.84695	276	1+
491.79463	180	1+
503.73458	158	1+
503.80880	216	1+
504.80870	146	1+
509.86135	548	1+
END IONS

###FS:    #m/z: 336.94610 #charge 1+
###MS: 110
###MSMS: 113
BEGIN IONS
TITLE=Cmpd 84, +MS2(336.9461), 28.0-35.0eV, 2.4min #113
RTINSECONDS=144.428
SCANS=110,113
PEPMASS=336.94610	169636
CHARGE=1+
113.51168	102	
201.87992	82	
205.94991	132	
209.37919	96	
211.94419	3364	1+
212.87925	1634	1+
213.94003	1308	1+
214.87679	84	
215.88536	380	1+
217.88063	166	
218.83621	152	1+
218.88765	78	
219.84791	78	
221.96868	146	
222.02164	94	
223.96093	266	1+
224.97969	108	
225.42655	94	
228.89434	88	
229.95536	2142	1+
230.83566	88	
230.88832	1916	1+
230.92122	114	
231.94929	1220	1+
232.00214	78	
232.07336	92	
232.82674	128	
233.14264	106	
233.83061	146	
233.86976	134	
233.89937	224	
233.94593	428	1+
234.82647	124	
235.49962	82	
235.89942	80	
236.00879	80	
236.80096	80	
236.89231	90	
236.96634	92	
237.05186	290	1+
237.57525	102	
239.78144	80	
239.90312	90	
240.83163	98	
240.88980	112	
241.83913	196	
242.08370	80	
242.46066	110	
242.47377	86	
242.84735	146	
243.83687	94	
243.89780	130	
244.94576	96	
246.39180	98	
246.90759	138	
246.97619	126	
247.07434	148	
247.96636	672	1+
248.90015	718	1+
249.83301	82	
249.95913	584	1+
249.99384	88	
250.07072	226	1+
250.82966	252	
250.97362	82	
251.78942	104	
251.83525	166	
251.96194	116	
252.04835	80	
252.09135	80	
252.83310	630	1+
252.97038	1344	1+
253.08457	198	1+
253.85478	324	1+
253.87054	82	
253.90706	224	
253.95680	90	
254.77889	174	1+
254.85811	260	1+
254.90928	110	
254.96778	614	
256.56283	78	
256.88539	106	
256.96536	208	
257.11313	228	1+
257.81025	110	
257.83102	142	
257.84655	122	
258.85079	564	1+
258.89668	80	
259.07196	80	
259.81334	92	
259.88288	92	
260.54412	82	
260.79989	92	
260.83099	190	
260.84797	88	
260.89707	100	
261.83190	362	1+
262.95276	98	
265.40027	84	
265.83496	78	
265.88681	142	
267.54337	86	
267.82294	80	
267.84453	186	
268.63544	100	
268.84139	1060	1+
269.80008	80	
270.84537	192	
270.97976	268	
271.84530	228	
272.12027	98	
272.85490	138	
272.92372	124	
272.96781	102	
274.86153	118	
274.90008	86	
275.81725	138	
276.85724	832	1+
277.83543	250	
277.92759	84	
278.81689	154	
278.83389	984	1+
279.08615	94	
279.10545	220	1+
279.83588	570	1+
279.87689	164	
280.48366	84	
280.80884	164	1+
280.82072	82	
282.95006	128	
283.98058	94	
284.88152	90	
285.78778	148	
285.84676	1930	1+
286.82395	80	
286.84986	1708	1+
289.99840	102	
290.79371	270	1+
290.85865	134	
291.86431	136	
293.10606	142	
293.83373	102	
293.87158	122	
294.65970	84	
294.85445	110	
296.11959	82	
296.80450	232	1+
296.86617	96	
297.79152	100	
297.88453	80	
299.05682	112	
299.87282	160	
301.87888	92	
302.90927	84	
303.56774	100	
303.85873	98	
304.10316	88	
304.34936	90	
304.89039	110	
305.87143	108	
306.02789	92	
307.40948	90	
307.89633	90	
308.86939	90	
309.80939	278	1+
309.86371	408	1+
310.86656	270	1+
314.86811	82	
315.89950	124	
316.36087	94	
316.85149	126	
317.07318	82	
318.90414	84	
320.93546	84	
321.69475	130	
321.99239	96	
322.89465	140	
323.68470	88	
323.88506	208	1+
327.88977	90	
328.88520	172	
329.78390	92	
329.88736	308	1+
335.42257	100	
336.77341	136	
340.95907	112	
341.07282	92	
END IONS

###FS:    #m/z: 322.93021 #charge 1+
###MS: 114
###MSMS: 115
BEGIN IONS
TITLE=Cmpd 85, +MS2(322.9302), 28.0-35.0eV, 2.5min #115
RTINSECONDS=148.092
SCANS=114-115
PEPMASS=322.93021	3763634
CHARGE=1+
185.92216	78	
189.86920	94	
196.88072	322	1+
200.87720	76	
201.04536	128	
205.94932	348	1+
206.38907	78	
209.00654	100	
209.94358	120	
210.90244	76	
210.92252	80	
211.94550	74	
213.49477	104	
213.83224	92	
214.89579	128	
216.89376	132	
219.51831	80	
219.94816	76	
220.96004	84	
221.94473	140	
222.92918	180	1+
222.95551	1130	1+
223.96010	818	1+
224.49675	84	
225.94309	100	
226.89322	110	
227.93088	214	
230.83349	104	
231.87866	78	
233.91327	74	
234.91990	82	
235.04994	80	
236.01269	76	
237.79326	180	
237.87804	80	
238.91508	84	
239.08203	76	
239.78685	164	
239.89536	76	
240.82209	548	1+
240.93904	1002	
240.96420	256	
241.94201	586	
242.80674	74	
242.90778	92	
242.94216	2320	1+
243.82236	208	
243.88896	100	
244.81895	186	
244.93895	464	1+
245.44656	102	
245.81855	140	
245.82989	134	
246.85335	110	
246.97315	350	
247.16736	76	
248.03303	76	
248.51683	86	
248.83347	76	
248.89447	74	
249.42140	74	
249.86967	76	
249.96462	82	
250.81020	102	
251.34751	96	
252.82793	98	
252.85403	90	
254.86506	92	
254.89476	80	
255.11227	82	
255.92487	80	
256.83830	74	
257.79707	514	1+
258.83423	262	1+
258.86218	78	
259.33852	98	
260.33747	116	
260.83292	444	1+
262.14606	74	
262.35121	74	
262.79578	96	
262.82822	640	1+
263.06739	74	
263.34852	78	
263.80271	82	
263.82942	414	1+
265.03587	196	1+
265.05579	100	
265.38882	84	
265.88593	94	
266.39209	74	
266.85483	144	
266.95327	82	
267.94335	78	
268.07431	88	
268.15700	76	
268.84721	80	
268.96371	90	
269.17071	84	
269.41251	86	
269.79411	88	
269.91679	74	
271.34725	88	
271.36213	102	
271.80429	124	
271.84674	148	
272.34534	88	
272.94308	74	
273.43243	104	
273.79330	350	
273.81623	74	
273.93795	90	
274.77603	78	
274.91629	94	
275.80576	172	
278.80684	76	
278.84471	146	
279.09165	418	
279.79911	142	
279.84714	306	1+
280.32798	80	
282.81502	176	
283.34983	88	
283.78585	320	
283.94349	118	
284.29276	232	
284.85571	348	1+
286.35507	80	
286.80871	76	
287.50328	92	
288.49706	88	
289.78955	302	1+
289.86543	76	
290.88787	108	
291.36561	106	
291.80123	400	1+
292.86766	92	
294.86677	122	
295.87271	78	
296.43681	74	
296.79922	136	
296.86790	106	
297.79132	92	
298.85731	130	
299.78184	452	1+
300.99327	74	
302.05762	152	
303.77213	74	
304.80125	84	
304.84412	100	
305.87899	114	
306.79474	376	1+
306.88230	526	1+
307.79718	324	1+
307.88658	402	1+
308.87671	94	
309.42356	84	
309.81183	138	
309.91839	84	
310.87817	86	
311.02841	78	
311.82778	100	
312.80169	74	
312.88021	266	1+
312.91960	78	
313.45846	94	
313.81026	210	1+
317.97463	84	
321.82042	88	
323.39742	88	
323.88704	96	
324.81642	160	
324.89226	142	
325.81085	112	
327.80854	102	
END IONS

###FS:    #m/z: 363.95698 #charge 1+
###MS: 114
###MSMS: 116
BEGIN IONS
TITLE=Cmpd 86, +MS2(363.9570), 28.0-35.0eV, 2.5min #116
RTINSECONDS=148.864
SCANS=114,116
PEPMASS=363.95698	540262
CHARGE=1+
177.87587	84	
178.43312	98	
189.86239	568	1+
191.85820	648	1+
192.97660	82	
194.90010	108	
196.88282	84	
207.87579	152	
207.94999	370	1+
208.90508	98	
209.86829	142	
209.94472	1520	1+
210.03297	116	
210.88249	538	1+
210.96718	82	
211.97620	148	
212.87796	2762	1+
220.04790	86	
222.95324	998	1+
223.88724	160	1+
223.98388	92	
224.52794	100	
224.94928	1748	1+
225.88900	420	1+
226.15944	150	1+
226.94707	8204	1+
227.88893	556	1+
227.93157	170	
227.97663	116	1+
228.78896	86	
228.89362	472	1+
228.94211	8260	1+
230.84998	90	
230.88952	3524	1+
231.79392	86	
232.01945	184	1+
232.88533	628	
232.91126	138	
234.88293	316	1+
235.45620	116	
237.06159	202	1+
237.37095	86	
237.71531	102	
238.00428	94	
238.94391	132	
239.02153	82	
240.81978	322	
240.94028	276	
240.96306	540	
241.93905	830	1+
241.95927	930	1+
242.82086	148	
242.94054	616	1+
242.96042	594	1+
244.08711	156	1+
244.82472	130	
244.85710	190	1+
244.95716	4642	1+
245.81922	88	
245.83432	308	1+
245.93697	90	
246.90204	92	
246.95214	5748	1+
247.80943	112	
248.80259	274	
248.82051	100	
248.90027	1028	1+
250.02936	108	
250.89665	186	
250.94300	90	
250.97249	324	1+
251.07262	112	
252.89111	182	
253.34660	84	
253.90083	270	1+
254.41468	118	
255.06717	114	
258.82958	110	
259.09741	154	
259.84998	98	
260.41130	88	
260.45292	86	
260.83521	246	
260.92552	152	
260.96952	1026	1+
261.47477	92	
261.82748	534	1+
261.89190	88	
262.80206	156	1+
262.82902	378	1+
262.91367	102	
263.97301	286	1+
264.34106	106	
264.37557	100	
264.82465	102	
265.08659	140	
266.81564	600	1+
266.86097	126	
267.85456	84	
267.97365	672	1+
268.36181	88	
268.81128	130	
269.81365	122	
269.92947	90	
269.96772	568	1+
271.84886	340	1+
271.91521	292	1+
272.91754	246	1+
273.12376	108	
276.80461	130	
277.42249	100	
278.41919	130	
278.79986	202	
278.85591	154	
279.09759	162	
279.79714	204	
279.85314	86	
280.79480	576	
281.33074	86	
281.79020	642	1+
281.87811	90	
283.86069	114	
283.92497	126	
283.98575	92	
284.85188	186	
285.00592	104	
285.84486	692	
285.96834	180	1+
286.39229	88	
286.85986	218	1+
286.97530	226	1+
289.93319	230	1+
290.52364	100	
291.86385	320	1+
292.82422	88	
293.80427	100	
294.12089	142	
294.85813	92	
295.10048	94	
296.05025	100	
296.80736	358	1+
296.88726	96	
298.80262	678	1+
299.50798	84	
299.86900	150	
300.80958	202	
300.87189	90	
301.80799	106	
301.86380	212	
302.83042	84	
302.86264	146	
303.80573	760	1+
303.85610	832	1+
304.01762	124	
304.37343	130	
305.90023	88	
306.51876	102	
306.86878	166	
307.88326	94	
308.81812	98	
308.93134	92	
310.87673	262	1+
312.84153	98	
316.17312	98	
316.81586	440	1+
318.81374	170	
318.87944	138	
319.82931	192	
320.90485	82	
321.81692	436	1+
321.84360	112	
321.86641	90	
322.93148	88	
323.17872	90	
323.81112	188	1+
323.88514	110	
324.09762	84	
326.87094	600	1+
327.75992	88	
327.88834	94	
329.87573	108	
330.40166	108	
330.82197	114	
335.39976	96	
335.81372	134	
336.94105	104	
339.75405	90	
339.82646	216	
340.05280	96	
340.93811	92	
342.74786	104	
344.63099	92	
344.70821	84	
346.82265	84	
346.98484	84	
349.75165	120	
352.28188	82	
353.89012	150	
354.76112	116	
355.04032	170	
355.42037	152	
356.71155	130	
357.70149	214	1+
357.77913	92	
358.78299	84	
361.71231	304	1+
362.01170	92	
365.79387	184	1+
366.03437	84	
366.92972	86	
368.77391	84	
END IONS

###FS:    #m/z: 507.84608 #charge 1+
###MS: 114
###MSMS: 117
BEGIN IONS
TITLE=Cmpd 87, +MS2(507.8461), 28.2-35.2eV, 2.5min #117
RTINSECONDS=149.636
SCANS=114,117
PEPMASS=507.84608	374264
CHARGE=1+
197.89098	142	
199.88747	180	
214.02741	248	
224.04608	154	
224.97358	234	
227.95337	180	
235.92087	160	
238.06727	142	
250.08862	154	
250.87750	250	1+
250.90344	130	
255.84423	166	1+
258.10582	134	
259.10220	132	
259.87279	234	
266.16545	362	
266.94606	176	1+
268.97885	176	
269.92348	198	
270.80449	230	1+
270.97263	134	
271.17398	142	
272.85414	356	
273.85022	548	1+
284.87118	166	
284.89540	254	1+
284.94947	190	1+
287.84926	562	1+
288.86980	374	
289.11713	224	1+
289.39936	242	1+
289.85512	172	
289.87942	552	
290.86692	504	
291.86330	276	
291.88098	408	1+
292.85351	344	1+
293.87384	2436	1+
295.88863	158	1+
296.87555	132	
297.87732	430	1+
298.87844	318	1+
299.30923	156	
300.85596	952	1+
301.87852	324	1+
302.98201	284	1+
304.06131	166	
304.85783	920	1+
304.88152	162	
307.89054	826	
308.14146	1046	1+
308.81427	244	1+
308.86824	1388	1+
309.16310	130	
309.35120	156	
309.84572	180	
309.88855	884	1+
310.15537	134	
310.35064	234	
311.40818	106	1+
311.88303	4890	1+
312.33922	282	1+
314.32404	134	
314.82060	338	1+
314.86615	474	1+
315.82429	284	1+
315.89601	146	
316.86791	196	1+
316.88430	188	
317.89620	150	
318.88874	306	1+
323.87171	334	
324.86026	156	
324.89974	566	1+
325.90125	416	1+
326.39071	134	
326.88309	1078	1+
327.80671	170	
328.88359	190	
328.89872	142	
329.78866	284	1+
329.81352	232	
329.89601	174	
330.16220	304	1+
330.76389	130	1+
330.88670	148	
331.89429	158	
332.33780	370	1+
332.80692	204	1+
332.87014	342	1+
333.83852	238	
334.39504	148	
334.89133	244	
335.84179	140	
336.01471	136	
336.87602	392	1+
336.94393	144	
337.80167	132	
337.84455	144	
338.80275	166	
340.89346	140	
341.70932	196	1+
342.77837	182	1+
344.03083	304	1+
346.14128	134	
346.33449	190	
346.88033	168	
347.41056	172	
347.77762	232	
348.18830	220	1+
348.72886	134	
348.91159	246	1+
349.75581	304	
350.76155	372	1+
350.81518	274	1+
350.88922	150	
350.92070	130	
351.85697	142	
351.90171	166	
352.91293	190	
353.85394	170	
354.82960	376	1+
356.85926	248	1+
357.73731	130	
357.84374	148	
360.81142	136	
360.87801	146	
362.88793	142	
363.88457	146	
364.84803	134	
365.78578	296	1+
366.84073	1390	1+
367.70562	1152	1+
367.76638	186	
367.79236	264	1+
368.77621	230	1+
368.83477	408	1+
368.89270	590	1+
369.89506	374	1+
371.72429	130	
371.80209	554	1+
371.86765	192	1+
372.77591	200	1+
373.33592	150	
373.72155	194	
374.71968	148	
374.77044	230	1+
375.87346	170	
377.73272	256	1+
377.88922	142	
379.79435	228	1+
380.71682	560	1+
380.85994	258	
381.84373	464	1+
382.71998	132	
382.85002	322	1+
383.37633	162	1+
383.71514	344	1+
384.77866	234	1+
384.84791	2018	1+
386.76813	294	1+
387.73316	138	
387.77377	228	1+
387.80271	194	1+
388.74428	132	
389.20467	192	
389.71892	154	
390.74264	136	
390.83930	422	
390.86134	132	
391.85735	198	
392.03515	148	1+
392.07262	178	1+
393.80176	512	1+
393.89741	330	1+
394.83551	166	
394.89937	228	1+
395.38970	292	1+
396.75547	206	
396.87070	152	
397.86222	630	1+
398.73154	288	1+
400.72669	160	
400.79303	148	
401.23482	170	
401.77431	254	1+
402.86305	354	
403.80874	190	1+
403.86960	482	
404.86966	934	1+
404.89707	330	1+
405.75718	266	
405.78535	370	1+
405.81422	252	1+
405.90379	208	1+
406.86131	186	
407.74324	446	
407.86607	1786	
407.92980	228	1+
408.77139	266	1+
408.86153	2286	1+
409.72274	1282	1+
410.84185	252	
411.81338	496	1+
412.84610	194	
413.87262	186	
414.76906	150	
415.87120	158	
415.90163	178	1+
416.87389	290	1+
417.81926	358	1+
418.10455	116	1+
421.73390	370	1+
421.77628	166	
421.88357	460	
422.82443	170	
423.76155	296	
423.79180	138	
423.86926	132	
424.77248	238	
425.74969	496	
425.87931	266	
426.75891	304	
426.86190	1142	1+
427.21549	184	1+
427.73567	2170	1+
428.09200	282	1+
428.68495	130	
428.80351	282	1+
428.85227	244	
428.88820	194	
429.09370	188	1+
429.70193	236	
429.78658	144	
429.88272	294	1+
430.74217	400	1+
430.85253	184	
431.86838	560	1+
433.38470	222	
434.88693	214	
435.71750	168	
439.89609	408	1+
440.87057	212	1+
444.87227	1208	1+
445.74460	1170	1+
446.68613	136	
446.77362	162	
446.86934	174	1+
447.69411	238	1+
448.76830	154	
448.90159	212	
449.87808	654	1+
450.70298	182	
450.75200	376	
450.77238	240	
451.75490	380	1+
451.87354	214	
455.91457	130	
457.90608	232	
459.71493	164	
462.88289	424	1+
462.91019	148	
465.72714	134	
467.81970	150	1+
467.88819	532	1+
468.78365	340	1+
470.73407	192	1+
476.90406	146	
482.72359	236	1+
485.90651	202	
486.78974	222	1+
486.90016	164	
491.84610	168	
503.30935	104	1+
504.80262	134	
508.72809	130	1+
509.85953	272	1+
END IONS

###FS:    #m/z: 322.93003 #charge 1+
###MS: 118
###MSMS: 119
BEGIN IONS
TITLE=Cmpd 88, +MS2(322.9300), 28.0-35.0eV, 2.6min #119
RTINSECONDS=153.307
SCANS=118-119
PEPMASS=322.93003	3714234
CHARGE=1+
89.24114	78	
98.78316	106	
187.94034	98	
192.89122	80	
195.90080	82	
196.88402	198	1+
198.97213	88	
199.88573	108	
201.04210	110	
202.39184	76	
209.87375	86	
209.91904	134	
210.83510	78	
210.93679	78	
212.87747	166	
212.89728	228	
212.94984	78	
213.92031	94	
214.89317	182	
219.88057	90	
220.88121	86	
221.89503	78	
221.94444	126	
222.94909	98	
223.95936	432	1+
225.81418	74	
225.98396	82	
226.01882	78	
226.88739	110	
226.94723	140	
227.39086	94	
228.38795	82	
228.91100	116	
229.83965	98	
230.85061	128	
230.88818	164	
232.72113	112	
232.90258	124	
233.91005	78	
234.88958	82	
236.43732	92	
237.79667	142	
239.04797	90	
239.78626	114	
240.43032	88	
240.78947	140	
240.82182	212	
240.91211	76	
240.94094	1070	
240.96031	162	
241.93978	2790	1+
242.48576	110	
242.81710	682	1+
242.94245	1894	1+
244.84864	148	
244.88315	80	
244.93913	498	
245.39260	92	
245.86599	90	
245.95652	86	
245.96822	94	
246.97535	374	1+
247.04599	78	
247.91904	78	
248.43741	84	
248.99383	76	
249.85661	88	
250.97517	78	
251.86705	76	
252.47360	90	
252.91855	94	
253.83364	178	
253.88197	84	
254.91838	96	
255.08304	86	
255.78406	84	
255.80522	128	
256.89978	76	
257.35914	84	
257.79739	140	
257.89898	94	
258.08644	88	
258.83384	380	1+
258.85447	96	
258.88816	92	
259.33939	244	1+
259.79618	114	
260.83328	212	
261.83012	484	1+
262.83187	300	1+
262.96794	86	
263.34435	88	
263.79907	80	
263.91860	80	
263.97837	88	
264.82690	98	
265.31066	84	
265.84061	104	
266.85807	236	1+
267.80818	126	
267.84448	166	
267.93621	148	
268.80158	196	1+
268.85665	76	
268.90683	148	
269.84701	286	1+
270.84453	354	1+
270.92114	76	
271.89934	82	
273.79319	338	
273.84234	302	1+
274.79134	152	
275.36040	82	
275.80621	418	1+
276.85230	112	
277.79468	88	
278.86610	78	
279.09177	818	1+
280.59547	112	
280.87923	88	
280.93908	78	
283.06891	82	
283.79038	202	
284.00966	90	
284.29543	442	1+
284.36797	96	
285.86242	236	1+
285.98776	82	
286.00595	108	
286.90371	92	
287.81127	136	
289.79019	476	1+
289.87781	136	
290.01102	80	
290.86006	156	
290.90882	82	
291.80300	260	
292.80765	136	
292.86011	310	1+
293.43813	76	
295.88089	98	
295.90463	88	
296.00577	90	
296.37555	88	
297.02918	100	
297.27893	98	
298.03295	76	
298.82231	168	1+
299.78491	302	1+
301.04639	84	
301.26155	84	
301.82263	84	
301.87538	134	
303.87587	92	
304.88291	80	
306.79411	324	1+
306.88337	486	1+
307.79701	276	1+
307.85085	94	
309.81474	218	
310.43661	96	
310.81577	118	
310.88065	190	
310.95225	80	
311.06303	78	
311.72171	84	
311.87510	290	1+
314.42434	120	
315.77372	96	
315.83700	84	
316.75641	78	
317.95321	78	
320.77289	78	
320.88924	84	
323.81681	142	
324.89174	202	1+
325.72209	78	
325.77318	94	
END IONS

###FS:    #m/z: 363.95677 #charge 1+
###MS: 118
###MSMS: 120
BEGIN IONS
TITLE=Cmpd 89, +MS2(363.9568), 28.0-35.0eV, 2.6min #120
RTINSECONDS=154.079
SCANS=118,120
PEPMASS=363.95677	533412
CHARGE=1+
147.99505	92	
184.38339	90	
185.95726	96	
189.86399	426	
191.85846	212	
193.85406	92	
194.11761	86	
195.48018	120	
196.88359	170	
205.94731	182	
206.94884	380	1+
207.87299	370	
209.94256	1140	1+
210.88460	566	
212.87879	2056	1+
214.80298	84	
214.89691	228	
215.88302	190	
215.93991	86	
220.46570	84	
221.42913	100	
222.95184	1880	1+
224.94939	1220	1+
224.97935	96	
225.07517	102	1+
226.94736	8408	1+
226.97323	306	1+
227.43526	88	
227.88429	122	
228.86752	218	1+
228.89606	374	1+
228.94273	9132	1+
229.03410	106	
230.78837	104	
230.84237	170	1+
230.88893	3936	1+
232.88472	216	
233.57211	94	
233.88151	418	1+
234.88330	320	1+
237.05628	104	
237.82304	84	
238.43530	92	
238.89344	156	
238.93414	86	
239.88426	230	1+
240.55976	98	
240.81935	276	1+
240.94232	268	
240.96287	856	1+
241.93967	828	1+
242.94083	572	1+
242.96093	996	1+
243.82250	190	
244.44138	82	
244.82142	116	
244.95701	4652	1+
245.44438	98	
245.93984	252	
246.40171	90	
246.90688	144	
246.95280	4252	1+
246.97790	300	1+
248.04066	122	
248.80363	372	
248.84960	182	
248.90033	784	1+
250.00996	94	
250.89845	330	1+
250.97362	144	
251.07340	198	
251.37840	98	
251.97361	84	
253.03515	98	
253.90791	418	1+
256.41822	90	
257.83052	292	1+
257.86149	84	
257.89189	128	
257.97045	390	1+
258.40438	94	
258.97285	334	1+
259.41169	122	
260.44478	96	
260.96767	882	1+
261.83038	404	1+
262.91508	180	1+
263.83178	146	
264.32562	96	
264.35758	92	
264.89711	218	1+
264.96256	100	
265.09783	144	
265.46662	86	
265.81054	574	1+
265.90175	138	1+
265.97964	122	
266.81215	478	1+
266.85697	128	
267.87908	84	
267.97530	642	1+
268.39377	88	
268.80132	130	
269.96842	428	1+
270.80132	262	1+
270.84079	290	1+
272.92341	110	
274.86194	110	
275.50132	82	
276.35397	86	
276.93172	86	
277.81702	150	
278.10791	92	
278.79665	190	
278.84354	208	1+
279.54942	82	
279.79806	176	
279.87973	106	
280.79056	836	1+
281.41649	102	
281.44743	110	
281.85514	110	
281.87576	140	
281.93858	114	
282.09068	90	
282.83095	174	
283.35403	96	
283.81642	130	
283.85117	156	
284.79314	120	
284.84837	168	
285.81880	122	
285.84830	514	1+
285.93685	146	
286.88884	88	
286.90816	134	1+
287.01434	112	
290.03593	146	1+
292.33493	94	
292.43566	218	
293.11567	240	
293.35070	90	
293.86325	354	1+
293.88406	174	1+
294.80702	98	
296.05853	98	
296.80885	240	
297.43118	82	
297.49270	88	
297.80544	112	
298.80378	840	1+
298.84318	150	
300.80407	234	
300.87016	124	
301.53115	174	
301.80367	228	
301.86219	274	
302.80286	376	1+
303.43954	240	1+
303.77738	90	
303.85549	874	1+
303.94374	172	
304.52907	108	
304.78872	82	
306.30847	164	
306.87964	86	
307.89425	196	
308.87282	84	
310.87124	140	
311.88585	158	
312.81123	194	1+
312.87182	142	
313.51050	126	
314.88801	142	
315.81090	408	1+
316.81283	344	1+
318.76129	90	
318.93381	108	
319.88241	162	
320.81458	364	1+
320.93238	154	
321.87119	206	1+
322.81587	288	1+
322.93359	176	
323.88348	120	
326.87147	184	
327.82574	200	1+
327.87956	108	
328.84129	82	
329.87390	156	
330.89126	86	
334.97508	86	
336.74835	124	
336.94517	140	
337.81688	90	
337.95959	84	
339.82735	578	1+
340.83051	390	1+
340.93807	132	
341.94399	176	
344.21825	106	
345.70754	120	
345.79536	226	1+
346.93482	86	
348.74234	90	
351.41360	134	
352.76482	136	
353.75592	136	
353.90397	106	
355.79018	214	1+
361.72450	266	1+
361.75377	202	1+
361.80778	198	1+
362.40924	88	
363.72457	230	1+
366.33987	104	
367.74741	98	
END IONS

###FS:    #m/z: 336.94596 #charge 1+
###MS: 118
###MSMS: 121
BEGIN IONS
TITLE=Cmpd 90, +MS2(336.9460), 28.0-35.0eV, 2.6min #121
RTINSECONDS=154.851
SCANS=118,121
PEPMASS=336.94596	166984
CHARGE=1+
131.45414	104	
164.99675	74	
180.87217	78	
193.88755	180	1+
194.88629	222	1+
195.06987	94	
197.86321	80	
199.93464	88	
205.02248	76	
205.94666	128	
207.07934	74	
211.89019	78	
211.94376	2906	1+
211.99394	96	
212.87888	1712	1+
213.93994	1028	1+
214.90589	102	
215.88727	380	1+
217.88321	132	
222.92817	86	
223.96036	148	
223.97784	132	
224.83765	74	
224.97166	80	
224.98823	84	
226.11665	98	
226.94114	74	
227.95723	134	
228.89347	96	
229.95456	2706	1+
230.88890	2506	1+
231.06181	102	
231.94986	1446	1+
232.82565	92	
232.90244	76	
233.09605	84	
233.36469	78	
233.39389	100	
233.83264	126	
233.86877	94	
233.89491	354	1+
234.42709	82	
234.83369	114	
235.83269	78	
235.94461	76	
237.05692	82	
237.88938	98	
238.00687	80	
239.86051	182	1+
240.39585	82	
240.82464	96	
240.95940	160	1+
241.84181	160	
242.84756	92	
243.06144	80	
243.84299	78	
244.36296	82	
246.83804	74	
246.97574	248	
247.96763	848	1+
248.90102	824	1+
249.78447	90	
249.82818	94	
249.85100	112	
249.95976	938	1+
250.09237	86	
250.82866	856	1+
250.89949	98	
250.99098	78	
251.07362	108	
251.85928	82	
251.87963	170	
252.96998	1376	1+
253.85449	304	1+
253.90299	406	1+
254.09355	92	
254.90508	274	1+
254.96496	686	1+
255.72474	94	
255.78372	84	
255.89008	108	
256.83290	100	
256.96412	172	
257.09527	76	
257.91481	78	
258.84719	304	1+
258.96371	170	1+
259.88898	236	1+
260.51854	90	
260.83025	214	1+
260.94964	180	
261.80869	86	
261.85923	102	
262.83488	314	1+
262.94764	80	
263.97056	90	
265.42692	88	
265.85317	76	
266.04535	78	
267.13798	82	
268.34758	80	
268.74767	76	
268.79395	218	1+
268.84072	1224	1+
269.52554	76	
269.96317	98	
270.04593	112	
270.96600	132	
270.98080	272	
271.35492	78	
271.84103	112	
272.92356	96	
273.86762	322	1+
275.95967	76	
276.81847	76	
276.85658	470	1+
277.83669	126	
278.83597	1056	1+
279.00142	92	
281.79858	88	
282.01279	112	
282.11312	104	
282.85929	184	
284.00581	94	
284.82139	78	
284.94819	104	
285.08063	74	
285.85353	256	
286.85061	1676	1+
288.81460	84	
289.52635	104	
289.87973	76	
290.42551	88	
290.85860	450	1+
291.85981	356	1+
291.87961	184	1+
292.22146	76	
293.10790	106	
294.81253	128	
294.86917	190	
294.92274	74	
295.07487	78	
295.90419	156	1+
296.81176	90	
297.78920	84	
297.80932	196	1+
299.31056	108	
299.36793	78	
300.87611	82	
301.56261	88	
301.97179	86	
302.85549	136	
302.87285	74	
303.01802	74	
303.87296	134	
303.94703	148	
304.80726	164	1+
306.43281	78	
307.80144	76	
307.88257	128	
308.88579	176	
309.86978	460	1+
310.37258	94	
310.85861	114	
311.83476	76	
311.88113	86	
312.87266	106	
314.89008	180	
315.94168	98	
316.08137	78	
316.36957	76	
317.89148	158	
318.38357	270	1+
318.96931	108	
319.77285	76	
319.82807	90	
319.96379	74	
321.89051	190	1+
323.88831	82	
324.89217	336	1+
325.81749	206	
328.76545	90	
328.93918	86	
332.40824	108	
333.15251	74	
334.76835	78	
336.21889	92	
338.76303	246	1+
338.78372	78	
338.80194	84	
339.81786	262	1+
340.07632	108	
340.74201	76	
342.39379	88	
END IONS

###FS:    #m/z: 322.93011 #charge 1+
###MS: 122
###MSMS: 123
BEGIN IONS
TITLE=Cmpd 91, +MS2(322.9301), 28.0-35.0eV, 2.7min #123
RTINSECONDS=158.528
SCANS=122-123
PEPMASS=322.93011	3714002
CHARGE=1+
108.05526	84	
192.88809	222	
194.89162	102	
195.88300	284	1+
196.01953	94	
197.93257	76	
199.84411	100	
204.94938	328	1+
208.94779	82	
209.89393	130	
209.94569	206	
212.87182	90	
212.88873	96	
215.89163	82	
218.85096	82	
219.96644	76	
221.87363	78	
222.95302	588	1+
225.02972	88	
226.51203	88	
226.84573	116	
227.78332	86	
227.88360	78	
227.95495	172	
228.53645	74	
228.91004	78	
228.92831	100	
229.39682	108	
230.83319	126	
230.84784	138	
230.88733	132	
232.81677	92	
232.90191	114	
233.91775	150	
235.07770	104	
235.82323	94	
235.89203	106	
237.14393	74	
237.79496	104	
237.89821	122	
238.09409	80	
238.78770	336	1+
238.83278	166	
239.01775	80	
239.07569	110	
239.34043	96	
239.78993	282	1+
240.81876	134	
240.94015	1062	
240.96231	282	
241.78677	170	
241.82208	86	
241.88070	382	1+
241.93934	4464	1+
242.82272	152	
242.94191	3620	1+
243.82216	222	
244.11674	110	
244.81949	122	
244.93952	636	1+
245.38547	238	1+
245.82356	276	
246.85150	92	
246.92226	86	
246.97477	260	1+
247.79889	82	
248.84986	78	
248.90181	194	
251.06753	270	1+
252.94398	82	
253.40525	92	
253.90361	78	
254.39109	92	
254.80282	150	1+
254.84290	142	
255.10041	90	
255.78125	148	
255.95625	84	
256.88845	232	1+
256.90537	174	
257.01048	126	
257.79805	268	1+
259.09944	92	
259.15471	76	
260.83128	722	1+
264.85726	440	1+
265.02470	78	
267.86709	90	
267.93439	132	
268.85685	148	
268.95735	86	
269.34022	74	
269.79543	102	
270.03976	88	
271.85034	150	
271.99646	82	
272.79125	510	1+
272.85376	110	
272.87809	82	
273.79389	432	1+
273.84852	82	
275.38493	78	
275.54411	98	
275.80665	134	
276.79264	94	
276.85278	136	
277.79680	88	
279.06383	96	
279.08972	856	1+
280.79681	76	
281.06893	80	
281.13253	98	
281.84969	188	1+
282.98434	84	
283.78775	450	1+
283.98253	82	
284.29315	182	
284.86488	354	1+
284.87737	144	
285.00611	74	
285.13883	128	
285.29734	140	
285.85675	284	1+
286.50681	94	
286.91843	180	
287.79342	180	
287.81138	130	
287.86732	238	1+
287.88977	128	
289.78786	276	1+
289.83991	84	
290.86606	102	
290.87764	128	
291.07864	96	
291.40333	118	
291.80118	510	1+
294.86871	184	1+
296.17494	78	
296.80899	92	
296.82630	122	
297.78593	120	
297.88185	124	
298.86455	76	
299.78481	136	
299.83763	88	
300.03939	96	
300.79325	74	
300.86117	232	1+
301.78269	170	
302.78465	152	
303.82230	76	
304.86175	78	
305.99640	76	
306.80683	84	
306.88412	268	
307.79803	642	1+
307.87792	92	
307.89520	132	
309.83704	78	
310.87629	110	
311.88383	170	
312.03828	74	
312.80082	120	
312.91090	212	1+
313.46065	124	
313.75868	78	
313.80440	172	
314.82566	106	
315.12796	80	
315.75947	78	
315.82167	82	
316.88331	84	
318.12580	74	
318.88851	86	
320.77026	94	
322.71316	76	
322.89727	152	
323.88446	122	
324.97359	92	
327.72087	86	
327.92207	88	
END IONS

###FS:    #m/z: 340.94079 #charge 1+
###MS: 122
###MSMS: 124
BEGIN IONS
TITLE=Cmpd 92, +MS2(340.9408), 28.0-35.0eV, 2.7min #124
RTINSECONDS=159.308
SCANS=122,124
PEPMASS=340.94079	1341668
CHARGE=1+
192.93383	78	
194.88487	152	
201.96052	80	
203.93233	80	
205.94844	146	
206.91319	96	
207.08315	94	
210.00168	94	
213.01621	116	
213.93786	598	1+
214.41988	86	
214.89477	80	
215.85785	88	
215.88508	208	
216.89371	90	
217.88324	320	1+
221.93934	84	
222.09659	84	
223.95736	120	
225.87521	86	
226.93655	94	
227.95805	134	
228.93884	354	1+
230.47473	78	
230.84767	90	
230.88806	674	1+
231.95099	934	1+
233.89772	242	
233.94953	414	
234.87447	80	
235.53923	96	
235.89582	236	1+
235.98997	84	
238.05046	80	
238.90646	168	
239.79024	160	
240.22848	88	
240.90075	106	
240.96304	90	
241.38520	80	
241.84113	358	1+
243.83893	100	
243.88823	204	1+
244.95609	110	
245.78485	212	1+
246.97628	294	
248.90077	80	
249.57875	84	
249.96222	86	
250.94813	94	
251.52718	100	
251.83603	100	
251.96256	124	
253.62610	104	
254.86316	90	
254.88642	90	
254.96531	634	
254.98882	88	
255.38105	154	
255.87689	134	
256.26309	96	
256.84487	124	
257.80081	164	
258.85103	156	
259.85314	236	
259.95440	158	
260.84720	122	
261.83558	88	
261.85280	212	
262.13228	80	
262.92818	136	
263.84815	228	1+
264.15415	86	
264.86388	140	
265.11509	80	
267.83006	96	
267.84567	532	1+
268.80425	102	
269.01353	90	
269.79987	82	
269.82835	194	1+
271.84892	84	
272.93146	286	1+
273.78908	84	
273.85289	110	
274.08448	94	
274.85782	94	
274.87306	130	
275.80988	212	
275.90252	106	
276.85447	350	
276.88263	88	
277.36527	88	
277.86368	154	
278.84335	250	
279.85098	206	
279.89458	154	
279.90996	152	
280.92745	92	
281.00109	208	1+
281.84397	124	
281.89561	166	
282.83795	90	
282.87043	168	
283.86927	96	
284.33696	96	
284.97689	80	
285.82559	116	
285.91055	102	
286.87666	78	
288.99794	78	
289.79166	134	
291.43548	226	1+
291.80583	138	
291.87905	98	
292.54262	84	
292.86872	116	
293.85822	108	
294.80925	92	
294.86475	100	
295.86686	296	1+
296.85653	126	
299.78330	202	
299.83716	82	
299.88281	258	1+
300.05013	78	
302.16827	82	
302.85715	146	
302.93720	152	
303.85267	78	
303.94671	230	
304.40517	78	
305.07673	96	
305.42355	114	
305.88825	262	1+
307.53440	78	
307.79842	312	1+
307.88030	142	
308.85807	102	
308.88034	162	
309.37375	92	
309.90337	98	
310.87337	80	
310.92429	124	
311.49430	104	
311.88383	120	
312.80228	114	
314.57266	86	
315.45310	86	
316.02895	82	
317.77130	78	
319.87786	258	1+
322.88389	376	1+
323.07258	80	
324.89070	340	1+
326.17322	124	
326.87136	88	
327.12429	84	
327.80703	120	
328.88276	100	
329.88918	152	
330.81746	280	1+
332.38427	92	
333.13494	80	
333.77581	78	
333.86121	84	
338.89818	92	
339.44166	92	
340.58756	80	
340.76730	94	
340.84262	98	
341.71548	204	1+
341.86662	88	
341.90112	84	
END IONS

###FS:    #m/z: 363.95682 #charge 1+
###MS: 122
###MSMS: 125
BEGIN IONS
TITLE=Cmpd 93, +MS2(363.9568), 28.0-35.0eV, 2.7min #125
RTINSECONDS=160.081
SCANS=122,125
PEPMASS=363.95682	522696
CHARGE=1+
74.73445	102	
182.86767	224	
187.93850	136	
189.86344	444	
191.85820	688	1+
194.88867	92	
194.90320	148	
196.88724	282	
197.95612	114	
198.88020	110	
205.94841	154	
207.87470	170	
207.94658	170	
209.94369	1464	1+
210.88444	300	
212.04953	92	
212.87908	2612	1+
217.91488	90	
218.84963	226	1+
222.88135	110	
222.95123	1414	1+
224.94837	1510	1+
224.97428	136	
225.07600	208	1+
225.88286	226	
225.92115	100	
226.04337	106	
226.89675	188	
226.94746	9090	1+
226.97337	112	
227.13195	100	
227.78996	126	
227.93212	182	
228.42633	94	
228.89367	564	1+
228.94248	9228	1+
229.18172	112	1+
230.84344	196	
230.88928	3222	1+
232.50618	90	
232.88396	544	1+
234.88184	192	
234.92817	186	
235.84500	118	
235.88239	100	
236.81379	222	1+
238.06011	158	
239.06881	92	
240.83866	170	
240.94075	110	
240.96277	620	
241.45553	102	
241.83154	102	
241.94227	114	
241.96832	320	
242.94357	484	1+
242.96127	262	
243.95992	218	
244.95745	5984	1+
245.44857	98	
245.84408	164	
246.83915	94	
246.90470	252	1+
246.95288	5290	1+
247.97663	96	
248.80296	384	
248.89956	818	1+
250.89500	134	
250.95771	98	
250.97578	166	
252.07722	168	
252.78973	136	
253.08460	126	
253.90441	192	
254.86331	158	
254.99460	208	1+
255.95259	150	
257.84871	108	
258.84911	138	
258.97188	148	
259.83309	306	1+
260.10254	108	
260.96934	730	1+
262.83076	740	1+
262.96934	126	
262.98631	186	
263.02900	114	
264.86712	92	
265.03732	114	
265.97410	102	
266.34404	100	
266.74278	92	
266.81060	592	1+
267.35274	102	
267.78482	228	1+
267.93352	120	
267.97401	778	1+
268.90875	140	1+
269.85703	122	
269.96866	1032	1+
273.79342	216	
274.94491	144	
276.81613	126	
276.85441	108	
277.47082	92	
277.84912	142	
277.95440	114	
278.09792	274	1+
278.79867	110	
279.40572	102	
280.79160	876	1+
280.85672	112	
282.04970	172	1+
282.85243	342	1+
283.08364	92	
283.79447	226	1+
283.85457	296	1+
284.82776	140	
285.39162	96	
285.65324	102	
285.84333	546	
286.96833	98	
287.89164	100	
288.85628	226	1+
288.90612	222	1+
290.08387	160	
290.80851	144	
292.05990	92	
292.28044	94	
292.86386	152	
293.80243	234	1+
293.84990	262	1+
294.87319	178	1+
295.94539	132	
296.33336	100	
296.80681	132	
297.80045	1336	1+
297.82734	98	
298.32780	92	
298.80257	1128	1+
299.33374	104	
300.80235	132	
300.85618	504	1+
300.87581	106	
301.80778	98	
302.93787	108	
303.80660	218	
303.85644	1150	1+
304.81020	224	1+
304.90350	252	1+
305.92572	94	
306.85035	222	1+
306.93699	278	1+
307.13565	102	
307.89037	116	
310.87632	178	
311.86432	288	1+
314.82075	106	
315.14556	92	
315.30917	94	
316.81833	168	
317.81525	94	
317.84188	124	
318.43028	92	
318.80675	184	
318.88236	258	1+
318.93302	274	
319.82063	114	
321.02540	192	1+
321.81580	116	
321.87290	98	
322.93201	344	
324.87821	182	
326.87219	372	
328.79968	104	
328.88571	120	
329.88417	108	
330.83191	160	
331.75971	98	
336.94368	260	1+
337.83757	98	
339.70403	122	
339.75782	102	
339.83286	238	
340.82531	100	
340.94031	330	
342.76623	92	
342.84043	98	
345.72409	136	
349.90960	94	
350.81699	106	
352.72109	90	
352.76238	90	
352.91196	96	
356.77438	132	
358.75736	92	
359.72331	142	
359.77247	172	1+
361.71389	164	1+
362.82801	96	
363.74985	136	
364.92388	92	
365.09044	100	
366.76969	196	1+
368.91356	180	1+
END IONS

###FS:    #m/z: 340.94080 #charge 1+
###MS: 126
###MSMS: 127
BEGIN IONS
TITLE=Cmpd 94, +MS2(340.9408), 28.0-35.0eV, 2.7min #127
RTINSECONDS=163.756
SCANS=126-127
PEPMASS=340.94080	1350932
CHARGE=1+
63.33168	82	
190.93142	168	
192.92775	306	
196.88395	176	
199.56657	92	
200.88205	84	
205.41634	92	
205.92714	86	
205.94657	118	
206.96110	84	
208.95631	128	
210.93855	272	
212.88072	706	1+
212.98032	100	
213.41775	84	
213.90932	90	
213.94146	1008	1+
213.97865	104	
214.87869	138	
215.88532	584	1+
215.93772	148	
216.55026	84	
217.88148	576	1+
219.94637	136	
221.89198	96	
221.99777	84	
222.04351	96	
223.93767	90	
223.95702	132	
224.94567	422	1+
226.89546	88	
227.00015	100	
227.03551	86	
227.88667	84	
228.03206	86	
228.93585	142	
229.06975	90	
230.85429	176	
230.88763	550	1+
231.95161	654	
233.89725	460	1+
233.94944	334	
234.93289	86	
238.88623	282	1+
239.78991	180	
239.82041	120	
239.94674	92	
240.78635	90	
240.83959	146	
241.84485	118	
242.48535	90	
243.09360	80	
243.36389	86	
243.84545	82	
244.83025	122	
244.95839	98	
246.01168	100	
246.44210	104	
246.97717	164	
248.90014	160	
249.90355	262	
249.96356	198	
250.09688	92	
250.94388	208	1+
250.96742	160	
251.33537	88	
251.87879	86	
251.96064	90	
251.98603	102	
252.37775	94	
252.86594	92	
253.01820	96	
253.57699	88	
253.83611	122	
253.98772	98	
254.96726	544	1+
256.86087	140	
256.91070	186	
256.96104	92	
257.02231	80	
257.79410	240	1+
257.84626	312	1+
257.89920	82	
257.94424	104	
258.84728	216	1+
259.17233	86	
259.96018	154	
260.34177	86	
260.83515	230	
261.41328	100	
263.88671	92	
264.79679	132	
264.84980	176	1+
265.02488	82	
266.15148	86	
268.84358	342	
268.95592	132	
270.85009	262	1+
271.81828	90	
271.91976	88	
272.93470	94	
273.79433	264	
273.85069	84	
274.42199	98	
274.86463	144	
274.90345	118	
275.33101	168	
275.80503	82	
275.85584	106	
276.85846	936	1+
276.99903	84	
277.84230	438	1+
279.09906	82	
279.84833	252	1+
279.92525	90	
280.81294	242	1+
282.83580	84	
282.87465	86	
282.91634	112	
282.97532	152	
283.35660	100	
283.79028	394	1+
285.34382	98	
286.81423	82	
287.03026	110	
288.53458	118	
288.84179	180	
289.78570	134	
289.81237	200	
289.87791	86	
290.80616	246	1+
290.85487	294	1+
291.88153	116	
292.88934	84	
293.87460	262	
293.90330	80	
294.37314	86	
294.86322	144	
296.80714	88	
296.96121	226	1+
297.83811	86	
297.85516	116	
298.82222	138	
299.06839	100	
299.08751	98	
300.85302	82	
300.87340	128	
300.89851	156	
301.86949	84	
301.89529	92	
302.85385	82	
302.94515	100	
303.80420	128	
303.93310	86	
304.07757	88	
305.40429	94	
306.87574	104	
307.79383	198	1+
307.89509	144	
308.88168	106	
309.35431	130	
309.81297	120	
310.87508	670	1+
311.84738	82	
314.56379	100	
316.76496	86	
317.95514	84	
319.88817	120	
322.85190	92	
323.90085	88	
324.12846	88	
324.89002	332	1+
328.73855	88	
330.81475	314	1+
330.88269	120	
331.85403	84	
344.05405	80	
END IONS

###FS:    #m/z: 507.84575 #charge 1+
###MS: 126
###MSMS: 128
BEGIN IONS
TITLE=Cmpd 95, +MS2(507.8458), 28.2-35.2eV, 2.8min #128
RTINSECONDS=164.529
SCANS=126,128
PEPMASS=507.84575	366868
CHARGE=1+
210.03001	258	
215.88579	200	
217.89657	130	
224.97539	196	
227.95470	144	
232.88738	176	
234.89614	142	
238.06501	324	
249.05419	156	
249.84633	186	
250.97406	418	1+
251.07682	642	1+
251.91476	140	
252.08078	560	1+
256.07480	152	
257.86883	216	1+
261.10663	134	
261.89718	154	
266.11428	194	1+
266.17613	148	
267.78174	318	1+
267.94361	266	1+
268.97190	210	
270.80438	144	
270.86401	398	1+
272.85438	486	
273.85427	252	
275.80794	156	
277.84756	132	
277.88574	186	
282.79944	150	
282.85251	252	1+
284.07445	132	1+
284.87567	172	
286.40262	176	
287.06132	130	
287.85441	436	
288.86657	328	
289.85025	164	
289.88337	378	
290.13324	300	1+
290.86359	1046	1+
291.88294	404	1+
293.87345	2274	1+
296.88143	200	
298.85671	162	
299.87561	290	1+
300.85212	528	1+
303.80450	166	
303.86203	260	
305.86252	428	
307.13727	130	
307.88944	566	
308.14112	986	1+
308.83082	130	
308.87330	1664	1+
309.84539	428	1+
309.89027	356	
310.15413	794	1+
311.35156	190	
311.81520	238	1+
311.88391	4962	1+
312.03956	114	1+
312.81940	232	1+
314.86351	616	1+
315.87923	150	
316.88526	226	
317.78036	138	
317.82589	138	
317.87443	192	
318.86106	204	
321.35769	134	
322.85453	346	1+
322.89146	166	
323.38398	154	
323.80862	126	
323.82810	136	
325.90185	234	
326.15102	140	1+
326.84363	126	
326.88267	1038	1+
327.80114	152	
327.83388	234	1+
328.88385	150	
329.87995	190	
329.90248	266	1+
330.83013	278	1+
330.88337	140	
331.78581	208	1+
331.87759	128	
332.39481	138	
332.79392	216	1+
332.82670	404	1+
332.88004	858	1+
332.97545	146	
333.86495	138	
336.81808	138	
336.94535	234	1+
337.40236	310	1+
337.87872	278	1+
338.30142	156	
339.83018	148	1+
339.90602	318	
341.78670	238	1+
345.89432	160	
346.36005	168	1+
347.77142	140	
348.78804	168	
348.89324	194	
348.90736	334	1+
349.75679	334	1+
349.80715	162	
350.89538	504	1+
351.88012	342	1+
352.80947	212	
352.90632	256	1+
353.78693	178	1+
354.03789	160	
354.81904	290	1+
354.86607	352	1+
355.89048	254	
355.99884	130	
356.77942	152	
357.91773	188	1+
358.78553	170	
359.06021	162	1+
361.73041	142	
361.86321	148	
363.81577	136	
363.86787	144	
365.98021	128	
366.83930	1570	1+
367.03135	182	1+
367.70858	530	
367.77245	298	1+
368.70712	590	1+
369.83684	384	1+
369.89073	164	1+
370.72841	318	1+
371.18455	186	
372.79820	144	
372.87795	280	1+
374.05260	126	
374.72671	358	1+
375.72776	242	1+
375.79139	212	1+
376.90573	156	
379.38749	156	
379.76224	130	
381.38107	230	1+
381.76664	162	
381.83441	146	
383.71353	144	
384.85034	2398	1+
385.77662	160	
387.20837	174	
387.71811	180	
387.77250	156	
387.79509	334	1+
387.84602	310	1+
388.79735	264	1+
388.82644	130	
388.85111	222	1+
389.20027	246	1+
389.71681	596	1+
390.77800	148	
390.84295	970	1+
391.80111	156	
393.75226	374	1+
393.80435	270	1+
393.90061	244	1+
394.72726	206	1+
394.82965	186	
395.86845	298	1+
396.40786	132	
398.67750	158	1+
398.73073	238	
398.86564	260	
399.73739	134	
399.85019	604	1+
400.72298	132	
402.86996	778	1+
403.87533	640	1+
405.73288	202	
405.78580	378	1+
405.87085	296	1+
407.73565	438	1+
407.77747	212	
407.86739	2988	1+
408.07109	160	
408.26471	138	1+
409.72521	358	
409.86551	1010	1+
410.73278	154	
410.84010	282	
410.87754	228	
411.72637	126	
411.81045	256	1+
412.73030	342	1+
412.74754	262	1+
412.84771	134	
413.85840	178	
414.85694	136	
415.76266	182	1+
415.86969	240	
415.91217	230	1+
416.87633	210	
417.87939	152	
419.31507	170	1+
420.77807	140	
421.80580	168	
421.87952	558	1+
422.86277	196	
422.88294	418	1+
423.79770	188	
424.78914	144	
424.96709	126	1+
425.75078	750	1+
425.88043	214	
426.77640	154	
426.85984	1042	1+
426.93113	214	
427.73440	2052	1+
428.09321	180	1+
428.88573	204	
429.69344	188	
429.73147	728	1+
429.83524	168	
430.82341	152	
430.85487	180	
431.67996	184	
431.77178	166	
434.88746	136	
439.75004	254	1+
439.89396	322	
440.75531	250	1+
440.83398	204	1+
440.89386	158	
442.79479	286	1+
444.74117	130	
444.87483	1002	1+
445.74590	800	1+
446.74973	544	1+
446.89800	190	
447.70873	440	1+
447.73426	126	
448.74877	172	
448.77026	166	
449.68949	314	1+
449.77108	350	1+
449.88120	258	
450.74835	534	1+
450.88252	138	
450.89660	144	
452.76075	162	
457.89798	534	1+
458.68457	128	
458.71594	154	
460.22266	144	
462.88268	772	1+
463.76927	198	1+
465.70706	130	
465.73255	196	
467.88539	710	1+
468.72144	132	
469.77895	170	1+
485.89824	548	1+
490.27317	212	1+
501.80425	262	1+
503.71553	136	1+
506.80535	102	1+
509.86276	266	1+
END IONS

###FS:    #m/z: 336.94603 #charge 1+
###MS: 126
###MSMS: 129
BEGIN IONS
TITLE=Cmpd 96, +MS2(336.9460), 28.0-35.0eV, 2.8min #129
RTINSECONDS=165.301
SCANS=126,129
PEPMASS=336.94603	165938
CHARGE=1+
180.87708	86	
182.52744	90	
185.92568	80	
199.95031	80	
205.94808	140	
206.88180	98	
209.44144	100	
209.94135	110	
210.88309	324	1+
211.94475	2404	1+
212.87727	1038	1+
213.89193	136	
213.93997	1304	1+
214.82567	102	
215.88759	604	
215.94130	100	
217.88233	198	
217.93486	100	
218.87121	94	
218.94970	84	
222.91753	84	
223.95793	136	
223.97281	92	
224.48560	80	
224.96085	92	
225.88060	84	
225.95440	86	
226.06140	82	
226.39234	84	
227.00016	82	
227.89252	92	
227.95239	110	
228.89322	436	1+
229.40781	78	
229.80076	94	
229.95543	2972	1+
230.79353	88	
230.88905	2198	1+
231.57587	96	
231.81940	344	1+
231.94928	1454	1+
232.01697	88	
232.03237	94	
232.82127	368	1+
233.90066	126	
234.84057	98	
234.94063	90	
235.82378	230	
235.94312	78	
236.82581	134	
240.83804	132	
241.84095	258	1+
243.07087	80	
244.91799	100	
244.95881	244	1+
245.50804	110	
246.02972	80	
246.97517	218	
247.96666	770	1+
248.89882	542	1+
249.40156	80	
249.82845	110	
249.96269	166	
250.10136	78	
250.83400	712	1+
250.87199	106	
250.95385	188	
251.06789	114	
251.83771	502	1+
251.87972	78	
252.97086	1740	1+
253.08564	436	1+
253.83614	152	
253.85884	92	
253.90505	138	
254.86518	106	
254.90496	144	
254.91947	236	1+
254.96660	858	1+
256.90578	82	
256.96270	124	
257.85463	130	
257.91240	98	
258.84535	304	
259.14314	110	
259.95794	154	
260.04700	86	
260.34585	90	
260.50253	96	
260.94771	82	
262.83487	120	
262.86330	194	
263.06155	84	
263.83166	156	
266.84097	132	
267.01953	88	
267.39080	88	
267.84350	256	
267.93753	86	
268.45206	80	
268.83881	1580	1+
268.97227	142	
270.97829	226	
271.60000	84	
271.91724	158	
272.97279	276	1+
273.79507	276	1+
274.86257	146	
276.85941	222	
277.04406	102	1+
277.83611	166	
277.86871	138	
278.14455	102	
278.35780	78	
278.80741	116	
278.83707	976	1+
279.40849	82	
280.93296	100	
282.81023	138	
282.93071	108	
283.07113	94	
283.35394	106	
283.80320	108	
284.36999	82	
284.87225	120	
284.98958	84	
285.85440	314	
286.80152	196	1+
286.82452	84	
286.85061	1400	1+
288.10742	82	
289.06894	80	
289.81129	110	
289.85918	140	
290.05709	86	
290.85616	94	
291.03247	106	
291.80247	106	
291.91092	118	
292.63937	82	
292.80815	90	
293.10730	310	1+
293.36441	94	
293.87062	112	
294.04187	96	
294.85686	280	1+
294.95021	82	
295.87287	240	1+
296.84663	102	
296.93381	82	
297.43753	80	
297.81670	136	
297.93969	102	
298.04973	84	
298.34356	144	
299.31478	88	
299.87263	116	
300.87608	98	
303.89335	98	
304.86187	218	1+
306.46516	86	
306.61330	86	
307.88564	100	
308.43178	82	
308.87233	180	
309.86838	244	
309.90962	90	
309.99255	92	
310.88954	160	
311.86104	218	
311.87833	198	
314.82390	106	
315.92807	290	1+
321.88508	214	
322.80548	92	
324.89179	398	1+
326.61813	84	
327.71525	82	
328.81476	240	1+
328.88513	226	1+
330.81558	294	1+
333.33438	84	
333.49767	82	
334.11265	84	
334.75459	120	
334.76715	118	
END IONS

###FS:    #m/z: 340.94087 #charge 1+
###MS: 130
###MSMS: 131
BEGIN IONS
TITLE=Cmpd 97, +MS2(340.9409), 28.0-35.0eV, 2.8min #131
RTINSECONDS=168.957
SCANS=130-131
PEPMASS=340.94087	1375694
CHARGE=1+
100.37239	122	
164.98562	88	
176.53546	108	
187.93682	84	
189.04286	100	
191.97295	82	
192.92466	326	
196.10568	104	
196.88191	98	
197.40932	84	
198.88541	92	
207.42953	82	
208.88927	84	
208.95816	132	
210.93549	186	
211.89737	96	
212.87731	318	
212.95138	92	
213.88147	136	
213.93918	580	1+
214.89310	124	
215.17047	80	
215.88557	774	1+
215.93848	190	
217.88531	96	
217.93831	84	
220.82702	80	
222.01989	90	
222.65689	88	
222.95301	82	
223.86593	80	
223.95984	376	1+
224.44169	110	
225.84560	82	
226.89622	230	
226.94796	116	
226.97083	82	
228.88133	92	
228.89651	98	
228.94691	614	1+
229.01505	148	
230.88729	968	1+
231.94858	902	1+
232.90482	184	
233.89710	358	1+
233.94990	234	
235.82320	140	
235.89774	194	
236.83353	140	
236.88922	118	
238.86130	134	
239.78416	134	
239.84008	90	
239.92588	88	
240.22879	140	
240.83711	560	1+
242.13567	80	
244.40113	90	
244.83075	98	
244.95812	90	
245.83753	140	
246.97265	222	
249.90518	130	
249.96438	316	1+
251.92923	86	
252.57289	84	
253.83442	154	
254.90085	458	1+
254.96591	332	1+
255.00928	204	1+
255.04956	80	
255.41477	84	
255.70295	90	
256.85096	126	
256.88860	82	
256.96449	120	
258.09605	100	
258.84433	622	1+
259.85885	350	1+
259.89260	82	
259.96023	136	
260.34221	90	
260.82986	282	1+
261.82917	230	1+
262.91904	126	
263.02343	86	
263.07043	86	
264.36158	90	
264.38571	90	
264.46144	80	
264.82509	80	
266.86276	80	
267.13072	98	
268.84565	108	
269.80162	214	1+
270.83976	158	
272.80107	126	
272.93811	192	
273.79743	164	
274.86606	310	1+
274.89604	212	
274.93289	88	
275.81426	168	1+
275.85724	82	
275.92321	98	
276.85616	762	1+
277.90653	128	
278.84487	748	1+
279.17436	88	
279.93209	148	
280.92486	156	
281.04992	90	
281.36922	94	
281.85666	144	1+
282.80423	128	
282.82569	84	
282.92463	100	
282.97368	80	
283.87497	228	1+
286.86419	84	
287.82573	80	
288.85468	92	
289.78262	116	
290.14699	102	
290.79544	104	
290.85694	298	1+
291.39944	94	
291.80518	96	
291.88374	80	
292.88279	138	
295.85872	84	
295.86954	104	
296.29640	102	
296.39245	98	
297.15381	90	
297.78777	84	
299.75688	90	
299.78494	212	
299.87252	182	
300.85566	334	1+
300.87457	106	
301.88206	94	
303.84814	110	
303.94396	80	
303.99169	86	
304.92373	130	
305.51133	90	
306.36831	98	
306.87908	344	1+
307.79676	454	1+
307.83799	98	
310.54769	94	
310.81067	126	
310.87034	144	
311.88421	108	
312.80433	246	
312.86875	120	
313.85763	90	
314.71628	82	
316.88749	84	
318.05158	108	
318.88761	152	1+
320.38565	90	
321.54047	82	
322.87655	96	
323.99288	80	
324.89176	172	
325.80077	112	
326.18230	98	
326.89339	132	
329.87291	110	
330.72281	84	
330.81638	328	1+
331.99923	88	
332.75853	178	1+
332.78432	120	
334.02513	80	
337.83330	162	1+
338.72042	96	
339.71607	132	
340.06632	98	
END IONS

###FS:    #m/z: 507.84576 #charge 1+
###MS: 130
###MSMS: 132
BEGIN IONS
TITLE=Cmpd 98, +MS2(507.8458), 28.2-35.2eV, 2.9min #132
RTINSECONDS=169.73
SCANS=130,132
PEPMASS=507.84576	368858
CHARGE=1+
196.01526	326	
210.03130	146	
214.89313	134	
224.87621	196	1+
224.97934	176	
225.91644	142	
232.89507	210	
236.88801	130	
242.89129	230	1+
251.91378	154	
253.89894	136	1+
255.78874	250	1+
256.79309	192	1+
257.87853	198	1+
260.80459	192	
260.87608	316	1+
266.38748	236	1+
266.86424	140	
269.39214	172	
271.84340	130	
272.85132	718	1+
278.39358	174	
278.85077	126	
278.89844	156	
280.86009	204	1+
280.88441	210	1+
281.84443	226	1+
285.92490	150	
287.85325	298	
288.87025	238	
289.87871	554	
290.86295	1096	1+
291.81911	202	1+
291.88167	242	
293.87349	2358	1+
293.96204	136	
295.92259	146	
295.98589	220	1+
296.34477	150	
297.80962	386	1+
298.36206	154	
298.81102	282	1+
298.88109	358	1+
299.34413	218	1+
300.41651	140	
300.83908	342	
300.85948	364	
301.84957	218	
301.86254	162	
303.35904	222	1+
303.86439	346	1+
304.07093	126	
305.86468	1158	1+
307.08839	126	
307.38080	312	1+
307.89031	1072	1+
308.13952	764	1+
308.87174	1160	1+
309.79144	310	1+
309.88599	488	1+
309.95117	142	1+
310.15544	856	1+
310.84175	134	
310.87210	220	
311.88307	5366	1+
313.82165	146	
314.28676	92	1+
314.86970	128	
316.81896	372	1+
316.86518	216	1+
316.89237	184	
319.89171	216	
320.82877	282	1+
322.86366	262	
322.88896	248	
323.81702	148	
323.88145	138	
324.80768	164	
324.86134	206	
325.88340	230	
325.90207	334	1+
326.88137	1656	1+
327.81069	182	
328.87813	248	
328.99152	136	
329.81259	130	
329.89452	360	
330.87960	188	
330.94767	236	1+
331.83203	226	
331.89646	298	1+
332.87712	308	1+
333.81032	196	
334.76605	296	1+
334.89271	356	1+
335.89211	212	1+
336.94934	162	
337.38621	252	1+
337.80380	158	
337.88463	350	1+
339.84268	194	1+
342.90507	144	
343.39954	138	
344.77149	180	1+
345.81491	158	
345.89935	214	1+
348.92315	128	
350.16490	158	1+
350.31892	176	1+
350.76461	306	
350.85130	144	
350.88370	668	1+
351.84169	224	
351.88222	564	1+
352.12960	132	
352.90864	132	
353.78477	160	
353.81862	200	1+
355.70510	174	
356.77416	222	1+
357.89169	142	
359.27482	146	
359.81192	146	
362.73237	172	
362.85547	150	
365.79070	202	
365.83978	866	1+
366.18123	138	
366.74126	132	
366.78995	128	
366.84127	752	1+
367.70956	556	1+
367.77282	128	
367.90905	156	
368.77395	136	
368.79110	242	
368.83494	200	
368.89609	156	
369.38110	164	
369.78034	384	1+
369.84411	194	
373.72434	184	
373.78094	256	1+
373.89858	178	
374.76784	148	
374.82361	164	
375.79493	250	1+
375.85551	138	
377.73043	140	
377.77720	246	1+
377.88428	176	1+
380.71768	232	
380.85381	256	
381.73459	162	
381.79534	240	1+
381.83863	126	
381.92146	132	
382.87268	150	
383.76180	280	1+
384.84926	2562	1+
384.88605	286	1+
387.72876	610	1+
387.76717	138	
387.84840	408	1+
389.19835	302	1+
389.29275	146	
389.39801	130	1+
389.77474	188	
389.84985	128	
390.78964	126	
390.84130	720	1+
391.99331	166	
393.79674	564	1+
393.87288	284	1+
395.73827	406	1+
398.72869	816	1+
398.81027	128	
399.76133	132	
399.81144	244	
399.85138	422	
402.73689	210	1+
402.82270	140	
402.86612	270	
403.80839	244	1+
403.87131	880	1+
403.93554	176	
404.77159	152	
404.81071	154	1+
405.75390	360	1+
405.78590	668	1+
405.86770	316	
405.90744	130	
406.87348	148	
407.72993	288	
407.74658	288	
407.76853	272	
407.86547	4354	1+
407.90303	128	
408.06989	352	1+
408.74519	222	
409.72013	720	
409.85481	386	
410.73715	404	1+
410.84305	240	
411.72184	214	
411.80892	352	
411.88464	182	
412.79572	144	
412.84873	234	
413.71349	162	
413.87410	428	1+
416.87788	150	
417.71027	146	
418.84086	254	1+
421.88526	382	
422.86648	226	
423.77437	450	1+
423.87782	160	
424.82782	146	
425.71607	230	
425.75220	280	
425.87923	288	
426.75852	484	
426.80510	158	1+
426.86473	508	1+
427.42263	104	1+
427.73196	3556	1+
428.84572	190	
428.88203	370	1+
429.69919	222	1+
429.75530	154	
429.83469	150	1+
430.89250	204	
431.87451	314	1+
432.23190	134	
433.76206	154	1+
434.88783	240	1+
438.72603	150	1+
439.75616	182	1+
439.89293	486	1+
443.76141	262	
444.74282	852	1+
444.87386	1222	1+
445.74221	618	1+
446.88395	152	
447.71054	398	1+
448.75421	446	1+
448.77366	162	
448.89474	214	
449.69896	346	1+
449.88034	528	1+
450.74857	736	1+
455.75676	202	1+
457.90358	486	1+
458.88270	150	
462.88275	300	1+
467.88941	340	
468.78512	174	
470.83712	168	
485.89915	226	1+
486.84532	164	
491.84933	154	
495.73428	148	
503.80095	252	1+
509.86245	382	1+
510.94054	194	1+
END IONS

###FS:    #m/z: 336.94620 #charge 1+
###MS: 130
###MSMS: 133
BEGIN IONS
TITLE=Cmpd 99, +MS2(336.9462), 28.0-35.0eV, 2.9min #133
RTINSECONDS=170.51
SCANS=130,133
PEPMASS=336.94620	177196
CHARGE=1+
137.29413	116	
170.18823	90	
194.05451	92	
198.95832	94	
199.88583	90	
199.99013	84	
209.94674	92	
210.88604	106	
211.94458	3372	1+
212.87911	510	
213.87655	234	
213.94109	1062	
214.88202	426	1+
215.88827	274	1+
215.93530	208	
215.96954	90	
217.81807	88	
217.94043	142	
218.84058	96	
224.96005	192	
225.88429	80	
226.89568	382	
227.78914	106	
227.95198	118	
228.89228	284	1+
228.94108	130	
229.95457	3972	1+
230.03121	92	
230.88944	1588	1+
231.37982	82	
231.82281	390	1+
231.95014	1182	1+
232.39157	84	
232.82486	318	1+
232.84085	86	
232.86376	126	
232.92142	78	
233.39964	112	
233.89711	362	1+
233.95144	100	
234.94249	170	1+
236.80008	82	
238.88673	90	
239.90383	86	
240.84483	142	
240.88162	80	
240.95253	102	
241.84298	120	
242.84899	90	
242.96150	96	
244.88777	138	
244.95999	78	
245.83472	88	
246.90291	144	
246.97416	110	
247.38932	78	
247.96406	622	
248.45495	80	
248.85566	114	
248.90118	798	1+
249.79760	96	
249.83177	208	
249.95697	518	1+
250.82998	262	
250.97898	80	
250.99033	94	
251.13676	126	
251.83942	184	
252.83988	110	
252.93794	80	
252.97086	1130	1+
253.83852	226	1+
253.90777	332	1+
253.92422	136	
254.96570	666	1+
255.82964	158	1+
256.04074	104	
256.53216	88	
256.96320	206	1+
257.93669	88	
258.84543	262	1+
260.83117	86	
260.86543	124	
260.94699	118	
262.83647	282	1+
263.84062	200	1+
264.89678	78	
265.08771	138	
265.44461	98	
265.75298	82	
266.34783	78	
266.86012	144	
267.83806	1270	1+
268.84034	938	1+
269.07762	78	
270.01386	78	
270.78971	176	1+
270.84055	128	
270.98059	238	
271.10005	82	
271.87810	132	
271.91211	114	
272.84515	110	
272.97367	78	
273.44353	88	
273.93815	78	
274.55403	118	
274.63786	106	
274.85712	168	1+
274.90054	202	
275.80481	86	
275.89214	86	
275.94668	234	1+
275.97044	102	
276.35953	98	
276.81714	78	
276.85852	464	1+
277.83750	368	
277.92978	106	
278.00966	106	
278.83291	1084	1+
278.93784	80	
279.03421	82	
279.83332	616	1+
280.81254	162	
280.86635	128	
284.91693	100	
285.85020	388	
286.78666	98	
286.85001	1566	1+
287.14513	88	
287.34486	82	
288.85756	336	
288.91236	84	
288.93096	82	
289.01240	88	
289.79116	302	1+
290.40271	88	
290.88378	128	
292.86337	466	1+
293.91139	90	
293.99595	132	
295.86617	186	
296.88182	110	
296.92968	84	
297.93555	88	
299.42515	88	
299.87086	170	
301.05690	82	
302.87292	82	
303.44571	94	
305.38035	86	
305.66715	76	
305.85631	186	1+
307.88240	138	
309.47543	80	
309.81816	142	
309.86778	164	
309.93774	80	
310.87442	366	1+
312.39647	82	
312.75665	80	
312.81241	136	
312.94772	80	
314.94626	178	
316.44613	92	
317.60274	86	
318.18268	88	
320.89273	274	1+
322.61808	92	
323.88930	118	
324.29878	94	
325.48944	80	
325.83087	78	
326.00374	86	
326.53809	86	
327.54850	100	
328.75245	82	
328.89243	132	
329.94879	78	
330.76301	112	
331.47414	78	
336.82962	80	
336.88676	134	
339.41942	82	
341.46511	102	
END IONS

###FS:    #m/z: 322.93014 #charge 1+
###MS: 134
###MSMS: 135
BEGIN IONS
TITLE=Cmpd 100, +MS2(322.9301), 28.0-35.0eV, 2.9min #135
RTINSECONDS=174.175
SCANS=134-135
PEPMASS=322.93014	3628808
CHARGE=1+
50.75106	76	
69.69526	92	
87.18487	100	
106.19711	80	
182.51738	106	
188.88426	78	
192.88925	218	
196.01797	88	
196.51482	84	
196.88470	350	1+
201.04259	200	
205.94929	132	
206.37137	100	
206.95015	140	
207.87539	90	
211.44179	76	
212.89701	142	
217.90409	96	
218.94225	82	
221.88791	92	
221.91441	148	
222.00513	104	
222.95301	382	
223.96258	252	
224.96146	134	
225.96364	78	
227.95123	256	
228.83568	80	
228.93942	84	
229.03439	86	
229.91222	132	
230.84214	84	
230.88827	200	
235.82398	80	
235.88245	170	
236.01423	316	1+
237.05362	80	
238.05633	84	
238.15084	82	
238.84304	84	
238.94033	134	
239.78770	472	1+
240.81914	90	
240.86661	80	
240.94088	1032	
241.49584	100	
241.93952	2486	1+
242.82385	148	
242.94163	1636	1+
243.82276	454	1+
244.82629	330	1+
244.93879	346	
245.56258	112	
246.05656	78	
246.85020	152	
246.97602	198	
247.38890	160	
247.97756	80	
248.47804	96	
248.79767	82	
249.83021	110	
249.96474	96	
250.96746	78	
251.92838	134	
253.34625	100	
253.83474	108	
253.97198	106	
255.77948	160	
255.80692	92	
256.78617	92	
256.89229	108	
257.06568	102	
257.79816	484	1+
257.89600	252	1+
258.81714	78	
258.83561	184	
258.85143	186	
258.95519	114	
259.34074	84	
259.85034	76	
260.33600	76	
261.37922	84	
261.83211	742	1+
261.98413	136	
264.30557	78	
264.41735	110	1+
264.85324	398	1+
264.91108	90	
265.34880	96	
265.83899	76	
266.87353	76	
267.89933	128	
267.94117	84	
269.41892	114	
269.79631	154	
269.85271	100	
270.41917	92	
270.84626	318	1+
271.77659	120	
271.80410	78	
271.93179	82	
272.02491	80	
273.79188	456	1+
273.81337	174	
274.08439	88	
275.80901	332	
275.84355	84	
276.17202	80	
276.81066	174	
276.87045	98	
276.89394	110	
277.88489	90	
278.85826	220	1+
279.09313	194	
279.15722	80	
280.09462	134	
280.82471	92	
280.97378	84	
281.58132	84	
282.03069	92	
282.27827	78	
282.79760	90	
283.22590	80	
283.35440	84	
283.78798	350	1+
283.85827	90	
284.29127	520	1+
284.88344	194	
285.86296	150	
285.96439	96	
286.79703	98	
286.85374	118	
287.85921	94	
288.87891	78	
288.91554	132	
289.88225	120	
290.88375	84	
291.80276	322	
292.80068	212	
292.81579	140	
292.98175	108	
296.54254	94	
298.82623	138	
299.78227	176	
300.78758	106	
301.87332	76	
302.87504	202	1+
302.91791	76	
306.36425	90	
306.80277	76	
306.87606	84	
307.79709	264	1+
307.82011	100	
307.88630	218	
308.76218	124	
309.93557	80	
310.81422	122	
310.87555	398	1+
311.96041	88	
312.42040	82	
312.80662	178	
313.80422	80	
314.82253	76	
317.00534	100	
323.88145	102	
324.71720	76	
324.89344	602	1+
325.49618	80	
325.83094	102	
325.87950	100	
325.89743	434	1+
327.09320	100	
END IONS

###FS:    #m/z: 363.95685 #charge 1+
###MS: 134
###MSMS: 136
BEGIN IONS
TITLE=Cmpd 101, +MS2(363.9569), 28.0-35.0eV, 2.9min #136
RTINSECONDS=174.947
SCANS=134,136
PEPMASS=363.95685	508360
CHARGE=1+
82.65898	92	
98.26640	96	
178.94686	90	
182.86416	120	
186.94016	88	
187.86746	310	1+
189.86059	606	1+
191.85587	394	1+
196.88488	156	
200.87832	94	
207.40109	102	
207.87417	262	
207.95025	140	
208.94072	100	
209.88442	90	
209.94376	1850	1+
210.88546	652	1+
212.87886	2330	1+
215.88245	110	
215.91029	306	1+
218.91317	86	
222.95263	698	
223.94826	2124	1+
223.97051	298	1+
224.95005	1790	1+
224.97343	252	1+
225.61482	86	
225.88146	120	
226.87793	92	
226.89967	162	
226.94776	7788	1+
227.06001	102	
227.89194	534	1+
227.91149	100	
228.01681	90	
228.89512	444	1+
228.94271	8578	1+
229.06139	88	
229.83801	232	1+
230.01113	84	
230.85145	90	
230.88839	4818	1+
232.12310	130	1+
233.82991	210	
233.87898	374	1+
234.06608	106	
234.88055	264	1+
236.94755	86	
237.05585	110	
240.82538	146	
240.93841	420	1+
240.96245	1044	1+
241.06766	134	
241.83445	114	
241.87550	84	
242.33408	98	
242.94077	626	1+
242.95932	1236	1+
243.83423	114	
244.81877	204	
244.88705	102	
244.95703	4938	1+
245.93863	192	
246.43828	152	
246.89875	150	1+
246.92365	114	
246.95309	5204	1+
247.82423	86	
248.85384	84	
248.89968	1136	1+
250.89685	486	1+
250.94494	362	
250.96903	260	
251.97021	154	
255.91891	132	
256.06579	88	
258.82999	394	1+
259.07535	92	
259.96141	94	
260.33825	86	
260.93824	86	
260.96866	200	
261.93168	96	
261.96853	178	
262.78462	84	
262.82691	104	
262.85054	90	
263.82763	102	
263.88663	84	
263.97490	288	1+
264.05524	108	
264.95875	92	
265.82066	156	
265.86086	270	1+
265.90284	136	
266.81327	584	1+
267.97380	982	1+
268.52670	98	
268.80025	120	
269.86714	92	
269.97003	482	1+
271.84651	158	
271.91743	224	
273.07711	90	
273.41630	98	
275.39734	94	
276.79509	184	1+
276.85514	344	1+
277.88031	114	
277.91502	156	1+
278.15110	88	
279.01808	90	
279.10599	140	
279.79592	108	
280.11479	126	
280.79320	414	
280.93083	94	
281.77943	94	
281.86160	96	
282.79295	142	
283.79151	132	
283.85398	138	
283.92903	116	
284.82426	284	1+
284.85007	118	
284.88243	100	
285.79405	106	
285.84612	348	1+
286.41547	96	
286.82857	270	1+
287.81774	92	
288.35938	92	
289.08449	128	
289.87559	120	
290.78685	330	1+
290.86661	270	1+
293.11995	116	
294.51943	118	
295.12121	84	
296.38368	104	
296.80609	134	
297.38671	86	
297.80890	254	
298.80329	824	1+
299.87677	98	
300.00342	106	
300.79783	238	
301.35565	86	
301.81142	118	
301.86129	126	
301.93130	84	
303.80589	162	
303.83014	266	1+
303.85497	758	1+
303.94318	162	
304.80786	100	
306.85834	88	
306.88280	140	
306.93591	98	
306.96196	90	
307.13236	94	
307.86406	100	
307.87900	84	
308.79849	128	
310.87968	246	
312.86164	224	
312.95432	94	
315.43974	94	
315.75913	92	
316.36539	94	
316.81279	414	1+
317.90811	98	
317.94646	84	
317.99419	94	
318.93357	152	
320.89524	114	
321.81838	414	
321.87626	130	
322.92804	128	
323.80512	152	1+
324.13636	162	1+
324.93351	94	
326.32085	100	
326.81745	94	
326.87132	280	1+
329.84369	86	
330.37697	88	
332.76930	110	
333.77572	86	
334.87513	116	
336.94397	516	1+
339.82517	144	
340.94008	420	1+
341.81970	190	1+
341.99417	96	
349.76280	158	
353.20659	114	
354.96189	116	
355.87947	92	
359.72825	92	
363.77307	86	
365.04824	86	
366.59345	84	
END IONS

###FS:    #m/z: 507.84569 #charge 1+
###MS: 134
###MSMS: 137
BEGIN IONS
TITLE=Cmpd 102, +MS2(507.8457), 28.2-35.2eV, 3.0min #137
RTINSECONDS=175.719
SCANS=134,137
PEPMASS=507.84569	345406
CHARGE=1+
196.01753	234	
218.90397	178	
224.98091	250	
232.89177	216	
236.89332	146	
245.89222	140	
251.88937	198	
258.89707	160	
260.87814	178	
266.17034	140	
268.88556	136	
269.79787	146	
272.85298	356	1+
273.88752	134	
274.81998	158	
278.89512	240	1+
279.38648	224	1+
283.89509	136	
285.79977	258	1+
286.86966	134	
287.85163	474	
288.86722	274	
288.93143	142	
289.88280	532	1+
290.12951	174	
290.86717	924	1+
291.11034	180	1+
292.86173	180	
293.87343	2232	1+
293.89495	134	
293.98774	232	1+
295.87513	442	1+
296.78650	232	1+
297.11899	140	
297.90542	172	
298.30848	172	1+
298.84321	140	
301.85720	168	
302.33794	170	
302.86348	160	
303.81683	336	1+
303.86695	310	
303.93882	246	
304.88177	318	1+
305.79587	250	1+
305.86379	880	
307.88910	526	
308.05430	120	1+
308.14147	1030	1+
308.87390	1108	1+
308.91557	278	1+
309.37577	206	1+
309.89114	264	
310.15464	662	1+
310.80767	142	
310.84868	252	1+
311.34351	168	
311.41185	162	
311.81402	182	
311.88309	5188	1+
314.86589	194	
314.88180	366	
315.88582	224	
316.88244	160	
317.89738	240	
318.88296	146	
319.89965	372	1+
320.33430	164	
320.90599	240	1+
320.93336	158	
321.35359	226	1+
322.80914	152	
322.88647	142	
323.92274	226	1+
324.37651	172	
324.86288	164	
325.86099	222	
325.90202	334	
326.81576	134	
326.88231	1342	1+
326.97532	158	
327.39609	168	
328.87712	330	1+
331.89088	144	
332.38917	216	1+
332.87722	220	
332.88736	162	
333.87105	170	
335.99423	150	
336.79623	386	1+
336.94839	380	
337.80073	278	1+
337.82622	196	1+
337.87971	174	
338.94609	138	
339.27829	210	1+
339.85981	324	1+
341.81960	196	1+
341.84177	190	1+
343.39953	162	
346.83418	258	1+
346.86321	210	1+
348.91411	200	
349.39203	168	
349.75688	432	1+
349.81886	204	
350.81439	174	1+
350.83286	230	1+
350.91832	136	
352.86651	168	
353.78431	292	1+
353.84958	160	
355.42000	152	
356.88123	274	1+
357.84847	138	
360.95840	194	1+
361.87079	154	
362.36236	166	
362.86082	352	1+
365.78016	144	
365.83979	1174	1+
366.84165	1040	1+
367.70412	532	1+
367.77287	166	
368.70745	308	1+
368.79869	274	1+
368.83032	496	1+
368.87777	166	
368.89540	138	
369.39558	142	
369.83428	432	1+
369.89112	140	
370.72974	146	
370.78576	148	
372.79181	138	
372.85499	136	
373.72055	292	1+
373.81800	270	1+
375.73621	134	
380.71504	258	1+
380.85257	166	
381.32461	144	
381.35628	282	1+
381.82089	290	1+
382.72049	272	1+
382.85700	322	
382.88203	192	
382.94278	234	1+
383.79196	316	1+
383.89290	284	1+
384.85080	2376	1+
384.89625	186	1+
385.73400	132	1+
385.77855	142	
386.06904	140	
386.39692	242	1+
386.89237	170	
387.77539	358	1+
387.84866	450	1+
389.20024	220	
389.72463	460	1+
389.80461	332	1+
389.92600	156	
390.05650	244	1+
390.84615	390	
391.84061	196	
392.07354	230	
392.75122	198	1+
392.84324	384	
392.86404	226	1+
393.80366	212	1+
393.90255	358	1+
394.73118	378	1+
394.90524	258	1+
395.73547	310	1+
395.86566	240	1+
397.78303	150	
398.72721	582	1+
398.75080	138	
398.86970	296	
399.84912	176	
400.71768	148	
400.86880	156
[truncated: 1,562,020 more chars]
