# Supplementary material for: High-Throughput Venomics
Source: J Proteome Res. 2023 Apr 3;22(6):1734–46. doi: 10.1021/acs.jproteome.2c00780 (PMC10243144; doi:10.1021/acs.jproteome.2c00780)
Supplement: Supplementary file 9 — pr2c00780_si_009.zip [file pr2c00780_si_009.zip › Manual files/Calloselasma rhodostoma MGF/210702_Calloselasma_halfplate000148_5.1.201.mgf]

###	D:\Data\Julien\210702_Cr_half_TFA\210702_Calloselasma_halfplate000148.d\ProteinAnalysisResults.mgf
###	D:\Data\Julien\210702_Cr_half_TFA\210702_Calloselasma_halfplate000148.d\analysis.baf
###	210702_Calloselasma_halfplate000148.d
###	Instrument: maXis HD
###	Manufacturer: Bruker
###    PeakWidth 0.30, MiniumIntensity 10, S/N 1Apply threshold 0, Threshold 10
###    Retain Residuals no, Create neutrally no,
###    FullScan Parameters: AdductIon (+)+H (-)-H, LowMass 0, HighMass 8000, MaxCharge charge decon 4, MinPeaks 3
###    Perf. isotope decon yes, Max Charge Istopic decon 6, MW agreement 0.00, Abund. cutoff 2.00, Envelope cutoff 75.00
###    MaxRes   Parameters: AdductIon (+)+H (-)-H, LowMass 0, HighMass 8000 
###    Perf. isotope decon yes, Max Charge Istopic decon 6, Abund. cutoff 2.00
###    MSn      Parameters: AdductIon (+)+H (-)-H, LowMass 0, HighMass 8000 
###    Perf. isotope decon yes, Max Charge Istopic decon 4, Abund. cutoff 0.05
###    Global Charge Limit: no 3, Prefer FullScan Result: yes, Export what: 2 (0=non deconv/1=deconv only/2=mixed), NoMSMSSignals: 150, Intensity threshold: 10, NoMSSignals (deconv): 2, NoMSSignals (non-deconv): 2, NormalizeData: no, SingleCharged: yes
###
COM=210702_Calloselasma_halfplate000148.d
USERNAME=Demo User

###FS:    #m/z: 311.88510 #charge 1+
###MS: 1
###MSMS: 2
BEGIN IONS
TITLE=Cmpd 1, +MS2(311.8851), 28.0-35.0eV, 0.0min #2
RTINSECONDS=1.3085
SCANS=1-2
PEPMASS=311.88510	9526
CHARGE=1+
206.94028	13320	
208.94296	46280	1+
209.94414	28864	1+
211.94392	69292	
212.87890	16640	1+
212.94453	3244	
213.93937	22880	1+
215.93739	3404	
216.94311	4556	
217.94076	39596	
218.44210	5972	
220.95654	4516	
222.95160	137762	1+
223.61847	3316	
224.95052	35802	1+
225.92369	2470	
226.12216	2748	
226.94696	832398	1+
227.19736	4182	
228.89635	3270	
228.94253	1602444	1+
229.45411	4678	
230.62509	2662	
230.88951	23686	1+
231.95376	9276	
232.88539	5092	
234.88086	2662	
234.97028	5926	
234.99788	7974	
235.12947	2630	
235.95178	2434	
236.45604	2468	
237.12928	4776	
237.45709	2528	
238.14815	3836	
238.45414	18772	
238.95646	3588	
239.01955	2956	
239.14615	8366	
239.98056	4278	
240.23031	2422	
240.96197	37274	1+
241.46221	3048	
242.96154	16542	1+
243.22926	3154	
243.46478	2996	
243.88130	4306	
244.91183	3436	
244.95727	363304	1+
245.18358	2642	
245.63082	11374	
246.13192	3158	
246.95301	441550	1+
247.45824	2432	
248.03220	5804	
248.90431	17294	1+
248.97307	4064	
249.03939	3256	
249.90919	11592	1+
249.97123	166158	1+
250.89754	3284	
250.94598	29904	1+
250.99693	3544	
251.19819	2840	
251.91002	4162	
252.47032	3828	
252.63781	5962	
252.94664	16944	
252.97097	2349220	1+
253.14024	4258	
253.18789	3074	
253.21379	4290	
253.90462	34806	1+
254.09214	2934	
254.94165	247200	1+
254.96642	820136	1+
255.22881	4026	
256.26067	2998	
256.91286	10386	1+
256.96389	113440	1+
258.88432	3944	
258.90931	3550	
258.96334	30788	1+
259.14204	3788	
259.64536	2794	
260.16099	5722	
260.97820	6592	
261.98253	16938	
262.96743	8706	
263.05613	13320	1+
263.13229	2728	
263.97852	392482	1+
264.97004	62408	1+
265.64663	3504	
265.90723	6386	
265.97622	33534	1+
267.64420	5786	
267.97294	195852	1+
268.14633	3328	
268.90825	4758	
269.97239	90984	1+
271.87382	2436	
271.91672	5320	
272.88148	7248	
272.95174	41802	1+
272.97644	16058	1+
274.27155	4034	
274.42589	2380	
274.65165	4346	
277.07090	3722	
278.92702	2566	
279.09134	3640	
279.22900	3532	
280.26163	2592	
281.15474	3508	
281.24505	5282	
281.65809	2972	
281.98915	6866	
282.17482	3928	
282.27693	7808	
282.97290	4256	
283.17231	9796	1+
283.26059	6774	
283.94640	15468	1+
283.98816	7646	
284.29275	4234	
285.94151	295778	1+
285.98263	91864	1+
286.92000	2572	
287.25634	4406	
287.65950	6060	
288.06406	5564	
288.20592	4422	
288.25136	8770	1+
289.65807	7418	
289.88279	5800	
289.92945	2742	
290.15963	3852	
290.20426	2406	
290.26650	15950	1+
290.89151	4950	
291.19651	3558	
291.97381	5532	
292.05903	21362	1+
293.20773	2668	
293.97522	37876	1+
293.99703	103864	1+
294.12578	2976	
294.93495	15942	1+
295.12717	4082	
295.22444	4590	
295.91999	3050	
295.96801	8192	
295.99152	46354	1+
296.13917	2546	
296.29364	2482	
296.66403	4692	
296.91870	2836	
297.07942	2452	
297.16701	2526	
297.24044	5524	
297.94712	4356	
298.08406	3058	
298.27209	4172	
298.96720	5006	
300.28789	3386	
301.95888	3132	
302.17340	17032	1+
302.30260	9320	1+
302.94463	15614	
303.85677	3696	
303.95198	68716	1+
303.99456	42438	1+
304.28263	5986	
304.92285	14936	1+
305.26670	3814	
305.95107	6652	
306.07399	4406	
306.90421	20488	
307.08173	9142	1+
307.24615	42372	1+
307.89061	9056	
308.14091	15176	1+
308.21361	4028	
308.87187	15948	1+
308.89191	4644	
309.67319	5940	
310.15707	8994	1+
310.30815	8080	1+
310.87588	3820	
311.21795	3374	
311.27412	3588	
311.67128	5912	
311.86922	59934	1+
311.93735	24820	1+
311.98589	33360	1+
312.17276	4192	
312.32366	4050	
312.90024	7928	
313.28869	4368	
313.86482	24728	1+
313.92897	424212	1+
313.96625	2760	
314.11420	2432	
314.26672	2410	
314.89185	12754	1+
315.86412	3544	
316.28204	10510	1+
316.31847	3476	
316.86444	2710	
316.88909	5072	
316.93987	13064	1+
END IONS

###FS:    #m/z: 407.86723 #charge 1+
###MS: 1
###MSMS: 3
BEGIN IONS
TITLE=Cmpd 2, +MS2(407.8672), 28.0-35.0eV, 0.1min #3
RTINSECONDS=2.0885
SCANS=1,3
PEPMASS=407.86723	3548
CHARGE=1+
189.86133	618	1+
191.85769	358	1+
193.89528	158	
196.88519	570	1+
199.97594	210	1+
200.94790	292	1+
203.88168	196	
206.94072	536	1+
208.88412	350	
209.86904	318	
209.94366	5728	1+
210.88467	758	1+
212.03835	204	1+
212.87853	4500	1+
214.89328	742	1+
222.89145	276	1+
222.95251	542	1+
224.95235	650	1+
226.01196	366	1+
226.04065	302	1+
226.06713	234	1+
226.94744	66796	1+
227.04378	200	1+
228.12469	256	1+
228.44964	176	1+
228.78576	286	1+
228.86802	166	
228.89360	1138	1+
228.94275	109380	1+
229.00626	354	1+
229.02682	362	1+
229.06049	156	1+
229.08678	166	
229.14565	324	1+
229.16150	292	1+
229.18610	210	1+
229.55888	210	
230.72602	218	1+
230.88980	7074	1+
231.00618	196	1+
231.31274	116	1+
231.85224	342	1+
232.83056	198	1+
232.88580	2470	1+
233.06847	186	
233.95512	348	1+
234.85992	206	
234.88297	1230	1+
235.07593	274	1+
235.85005	468	1+
237.90333	204	
237.96224	256	1+
239.06611	270	1+
239.14638	592	1+
239.90185	190	
239.93284	242	1+
240.89296	178	
240.96051	444	1+
242.96185	440	
243.96660	280	
244.03620	814	1+
244.87217	218	1+
244.91681	166	
244.95765	32588	1+
245.08159	196	
245.73364	152	1+
245.90060	460	1+
245.91791	306	1+
246.90846	274	1+
246.95341	37382	1+
247.08992	176	
247.11727	184	
247.18352	236	1+
247.43605	176	1+
247.74290	152	1+
247.86618	170	
248.03234	1060	1+
248.07931	316	1+
248.49387	128	1+
248.85240	2438	1+
248.90084	1752	1+
249.14083	322	1+
249.71406	136	1+
250.21671	190	
250.89537	728	
250.97034	976	1+
251.07134	196	
252.07871	548	1+
252.89296	230	
252.95744	472	1+
253.88516	174	
253.90470	932	1+
253.96230	354	1+
254.02367	236	1+
254.05854	230	
254.86932	414	1+
254.92962	168	
255.06559	160	
255.80252	170	1+
255.98211	280	1+
257.96484	462	1+
258.97571	390	1+
260.02239	448	1+
260.14510	196	1+
260.46659	214	1+
261.02290	364	1+
261.08949	186	
262.06694	486	1+
262.79824	294	1+
262.86765	228	1+
263.06821	322	1+
263.43377	186	1+
264.08722	262	1+
264.87085	720	1+
264.91085	302	1+
264.96178	544	1+
265.86301	162	
266.49021	224	1+
266.86285	2554	1+
266.88416	218	
266.99474	176	
267.04228	354	1+
267.10011	384	1+
267.13811	372	1+
267.42409	206	
267.52374	166	
267.97308	3856	1+
268.06367	372	1+
268.90232	172	
269.12332	366	1+
269.22286	144	1+
269.97009	5904	1+
270.00541	300	1+
270.87201	284	1+
271.87257	172	1+
271.91671	244	
272.00389	450	1+
272.03553	350	1+
272.91497	554	1+
273.00380	340	1+
273.91678	396	1+
274.86427	294	
276.07479	448	1+
276.12066	414	1+
276.85797	1530	1+
276.97708	174	1+
277.07366	430	1+
277.85906	902	1+
277.96973	214	1+
278.81196	222	1+
279.02311	168	
279.10527	554	1+
280.11032	378	1+
280.26172	214	
280.84721	530	1+
280.92970	218	
281.89973	202	
282.88155	300	
282.94577	336	1+
282.99573	224	1+
283.14967	242	1+
283.85529	290	
284.10258	182	
284.26604	210	
284.87313	2378	1+
285.06245	340	1+
285.27041	192	
285.84544	2300	1+
286.06925	228	1+
286.10144	214	
286.79579	260	1+
287.79461	242	1+
287.88478	846	
288.06411	976	1+
288.12521	208	1+
288.86008	234	
289.12736	148	1+
289.49683	206	1+
289.85613	210	
289.87893	10220	1+
289.91767	334	1+
289.97639	218	
291.00647	202	
291.04177	204	
291.59414	188	
291.80518	220	
292.06216	996	1+
292.13523	180	
292.16229	300	1+
292.43566	534	1+
292.86341	1188	1+
293.11648	200	
293.97505	306	
294.03081	214	1+
294.10369	158	
294.12566	500	1+
294.97213	284	1+
295.13055	380	1+
295.24326	184	1+
296.89733	230	1+
297.07992	184	
297.79382	194	
298.80434	250	
298.84080	162	
298.87052	214	
299.12067	196	1+
299.16662	212	1+
299.80172	174	
300.87464	292	
300.89299	422	
300.99743	302	1+
301.05499	218	
301.86172	524	1+
302.81388	168	
302.88310	1452	1+
303.07140	426	1+
303.20151	170	1+
303.73095	132	1+
303.80574	546	1+
303.85539	3694	1+
303.90426	202	1+
303.94545	258	
304.09911	546	1+
304.81883	190	1+
305.85727	240	1+
305.89770	1394	
306.27985	198	
306.88480	272	
307.07887	654	1+
307.88926	13406	1+
307.92810	222	
308.04134	172	
308.14062	222	
308.29283	1094	1+
308.31717	186	
308.79325	198	
309.00577	208	
309.32568	284	
309.91296	160	
310.14998	174	
310.31243	268	
310.87393	1550	1+
310.88870	1084	1+
310.98658	418	1+
311.94348	192	
311.98620	280	1+
312.28343	276	1+
312.94653	202	
313.13859	358	1+
313.28995	200	1+
313.89749	284	1+
314.05334	310	1+
314.87031	166	
314.93838	178	
315.16398	136	1+
315.20887	126	1+
315.84689	342	1+
315.87869	202	
316.11288	166	
316.15233	318	1+
316.94033	422	1+
317.03562	228	1+
317.08107	576	1+
317.13259	172	
318.12142	364	1+
318.88152	554	
318.93298	816	1+
319.06667	314	1+
319.08335	540	1+
319.99392	234	
320.89605	240	
320.91975	322	
320.96196	216	
321.06900	250	1+
321.09191	158	
321.12344	298	1+
321.13718	350	1+
321.81768	524	1+
321.87193	1188	1+
321.89343	202	
321.91941	198	
322.17418	238	1+
322.31206	244	1+
322.82065	344	1+
322.85883	168	
322.92922	22138	1+
323.01237	164	
323.90392	226	
323.98343	410	1+
324.09687	176	
324.63537	266	1+
324.88205	236	
324.98535	232	1+
325.03807	318	1+
325.12600	294	1+
325.16412	476	1+
325.90004	4386	1+
326.01644	202	
326.16750	362	1+
326.57689	170	1+
326.87218	3064	1+
327.04642	292	1+
327.14202	438	1+
328.02651	364	1+
328.41351	370	1+
328.88804	280	
328.91485	556	1+
329.01656	236	1+
329.08762	218	1+
329.71834	268	1+
329.87837	986	1+
330.88011	602	1+
330.90102	350	1+
330.99028	184	
331.13813	250	1+
332.08956	1060	1+
332.11988	240	1+
333.89277	182	
334.95156	1390	1+
335.88101	1084	1+
336.05362	262	1+
336.08939	192	
336.94610	2420	1+
337.09351	250	
337.12720	172	1+
337.21735	224	1+
337.76350	218	1+
338.92755	486	1+
338.94374	222	
339.83109	196	
339.88248	412	1+
339.90727	192	
340.85248	168	
340.93989	21550	1+
341.11437	264	1+
341.17687	164	
341.32814	134	1+
342.08114	170	
342.14684	170	
342.27148	154	1+
342.40031	242	1+
343.18970	158	
343.90997	226	
344.09733	290	1+
344.18511	150	1+
344.87815	232	
344.90575	348	
345.89326	168	
345.99685	290	1+
346.08412	386	1+
346.96243	332	1+
347.01610	128	1+
347.13592	274	1+
347.89245	214	
348.33259	166	
348.91764	1400	1+
350.16582	324	1+
350.79572	270	1+
351.10557	178	
351.83643	236	1+
352.07580	248	1+
352.12753	158	
352.17620	268	1+
352.89530	360	1+
352.97915	1052	1+
353.89703	242	1+
354.95504	866	1+
354.97503	432	
355.89948	436	1+
356.01449	246	1+
357.09693	194	
357.78571	430	1+
358.13848	282	1+
358.18052	324	1+
358.86740	224	1+
359.18520	274	1+
361.09121	214	
361.84111	160	
361.94048	226	
362.15896	162	1+
362.78579	342	1+
363.05172	172	1+
363.11141	428	1+
363.95702	1920	1+
364.22921	224	1+
364.61237	340	
365.60843	188	
365.83737	312	1+
365.93208	268	1+
365.96454	222	
366.73592	226	1+
367.12965	304	1+
367.21730	278	1+
368.05590	232	1+
368.38758	1532	1+
368.83933	294	1+
369.77396	242	1+
370.16186	390	1+
370.99924	174	
371.80768	312	1+
371.90978	162	
372.87830	500	1+
372.98181	180	
373.23975	230	1+
373.88226	384	1+
374.12921	198	
374.75149	206	1+
375.35293	188	1+
376.11834	762	1+
377.23697	256	1+
378.83919	510	1+
379.79767	160	
380.38249	144	1+
381.11817	410	1+
382.17769	248	1+
382.20538	212	1+
383.33191	222	1+
383.78707	252	1+
384.88550	238	1+
386.33406	158	
386.34677	366	1+
387.34802	290	1+
387.93060	170	
388.09672	394	1+
388.85610	170	
388.91507	336	1+
389.18428	310	1+
389.28476	290	
390.29424	416	1+
390.37117	486	1+
390.85829	160	1+
391.21807	200	1+
391.89985	168	1+
392.38478	470	1+
392.85335	296	1+
393.04929	292	1+
393.31438	214	
394.40430	310	
394.93564	238	1+
395.40497	210	
395.82235	370	1+
396.42029	470	
397.22098	190	1+
397.85903	260	
398.79400	274	1+
399.01816	184	1+
399.07088	210	1+
403.14324	162	
403.22765	202	
403.32025	220	1+
403.86693	350	1+
404.21042	436	1+
404.24534	554	1+
404.35754	196	1+
404.98377	274	1+
405.21296	274	1+
405.27564	172	
406.12907	286	1+
406.83818	198	1+
406.86122	1070	1+
407.13523	292	1+
407.29120	274	1+
407.39131	456	1+
407.81736	220	1+
408.86972	464	1+
408.96132	236	1+
409.93079	164	1+
410.17221	222	1+
410.33578	180	
410.37083	436	1+
411.02461	340	1+
411.12016	298	1+
411.86497	474	1+
412.35396	224	1+
413.21704	288	1+
413.24338	278	1+
END IONS

###FS:    #m/z: 503.35482 #charge 1+
###MS: 1
###MSMS: 4
BEGIN IONS
TITLE=Cmpd 3, +MS2(503.3548), 28.1-35.1eV, 0.1min #4
RTINSECONDS=2.861
SCANS=1,4
PEPMASS=503.35482	3300
CHARGE=1+
196.01708	826	1+
199.88716	1120	1+
208.05456	224	1+
209.95184	250	
211.03879	280	1+
217.89869	528	1+
223.04254	524	1+
224.04600	448	1+
224.11859	254	1+
227.05449	226	1+
227.95480	334	1+
230.11819	216	1+
231.00420	268	1+
231.08725	180	1+
232.05328	332	1+
232.06963	288	1+
232.91361	294	1+
233.09513	204	1+
235.01111	216	1+
235.90316	322	1+
236.05072	388	1+
236.85777	234	
237.88330	322	1+
237.99023	254	1+
239.11386	280	1+
239.94425	246	1+
240.04295	384	1+
240.07732	240	1+
240.86621	340	1+
241.00446	476	1+
242.86352	172	1+
243.89399	416	1+
244.01323	194	1+
244.03597	708	1+
244.08896	316	1+
244.93765	274	1+
245.98156	282	
246.08908	228	1+
246.94323	610	1+
247.45380	250	1+
247.94684	516	1+
248.03482	506	1+
248.85301	572	1+
248.98155	326	1+
249.08981	258	1+
249.37805	238	1+
249.88537	1594	1+
250.96953	852	1+
251.06122	496	1+
252.84632	404	1+
253.83372	234	1+
253.90341	568	1+
254.01004	204	1+
254.09128	286	1+
254.13042	356	1+
254.90730	428	1+
255.16187	396	1+
255.23293	274	
257.02891	262	1+
257.13264	272	1+
257.85758	300	1+
258.07064	238	
258.14632	226	1+
258.87867	386	1+
258.92986	166	1+
259.01222	338	1+
259.08383	586	1+
260.11257	176	1+
261.85326	132	1+
261.88523	520	1+
262.94213	206	1+
263.99580	246	
264.94359	300	1+
265.99405	332	1+
266.09408	602	1+
266.12863	290	
266.16702	1068	1+
266.86441	472	
267.06429	238	1+
267.13808	282	
267.86096	472	1+
267.89819	2700	1+
268.09030	292	1+
269.89132	914	1+
270.85877	1790	1+
271.11541	352	1+
271.95472	210	1+
272.04325	372	1+
272.08141	328	1+
272.85317	5758	1+
272.88149	264	
273.00402	416	1+
273.04744	256	1+
273.17105	286	
273.41941	188	1+
274.16688	342	1+
274.44283	216	1+
276.79776	140	1+
277.38914	332	1+
277.88689	666	1+
277.96001	346	1+
278.00408	202	1+
278.12630	368	1+
279.08291	392	1+
279.97362	268	1+
280.06433	236	
280.10968	280	
280.14288	482	1+
280.37741	264	1+
280.85276	716	1+
280.92380	432	1+
281.24537	208	1+
281.85243	420	1+
282.39078	234	
283.56495	244	1+
283.83860	1138	1+
283.90927	298	1+
284.12070	302	1+
284.87333	642	1+
285.78866	202	1+
285.93909	308	
285.98887	498	1+
286.04893	720	1+
286.10140	622	1+
286.87430	588	
287.88410	402	
287.90610	540	
287.93829	310	1+
287.98380	482	1+
288.11991	452	1+
288.75086	168	1+
288.86980	3022	
288.91229	350	
289.02207	400	1+
289.05564	408	1+
289.37991	242	1+
289.87995	5376	
290.07515	518	1+
290.21807	228	1+
290.86821	14034	1+
290.91456	236	
291.22297	182	1+
291.96995	304	1+
292.02336	236	
292.05817	772	1+
292.10878	242	
292.86548	494	
293.05098	500	1+
293.12086	574	1+
293.17113	570	1+
293.87431	32366	1+
294.09674	308	1+
294.12589	356	1+
294.58320	222	1+
295.40205	240	1+
296.00388	390	1+
296.14023	238	
296.88148	2706	1+
296.94451	236	1+
297.00786	332	1+
297.12834	502	1+
297.74310	130	1+
298.08163	590	1+
298.87894	1956	1+
299.05963	244	
299.08589	460	1+
299.18815	582	1+
300.85835	3278	1+
300.92646	508	1+
301.77895	306	1+
301.99505	318	1+
302.39232	418	1+
302.81348	496	1+
302.88395	474	
302.92394	248	1+
302.99505	184	1+
303.95237	914	1+
304.03024	360	1+
304.10770	244	
304.87842	322	
304.98130	268	1+
305.02560	258	1+
305.82510	440	1+
305.89099	520	
306.12590	612	1+
306.83008	348	1+
306.86114	342	
306.88035	1024	
306.93233	254	
307.02850	496	1+
307.38547	308	1+
307.80533	696	1+
307.89027	6364	
307.93350	520	1+
307.99114	432	1+
308.14133	2036	1+
308.16626	286	
308.29656	596	1+
308.88225	13328	1+
308.96371	242	1+
309.88884	9112	1+
310.12095	326	1+
310.15608	2838	1+
310.30552	246	
310.35292	140	1+
310.38026	318	1+
310.77150	384	1+
311.06972	662	1+
311.83944	364	1+
311.88475	55614	1+
311.96511	326	1+
313.01052	332	1+
313.03797	296	
313.37544	304	1+
313.81978	578	1+
313.88434	7620	1+
314.83309	218	1+
314.86867	1704	1+
314.93916	460	1+
316.09248	262	
316.13967	230	1+
316.38244	366	1+
316.76214	128	1+
316.86488	1184	1+
316.88972	1336	1+
317.05743	340	1+
317.19838	672	1+
317.81052	254	1+
318.28101	186	1+
318.48982	146	1+
318.88243	280	
319.16844	308	1+
319.86041	1238	1+
319.88684	920	1+
319.99232	312	1+
320.03829	254	
320.82031	394	1+
320.91117	332	1+
321.19205	266	1+
321.87850	668	1+
322.05185	338	1+
322.10406	354	1+
322.13750	282	1+
322.81536	762	1+
322.85528	372	
322.93618	326	
323.00256	368	1+
323.37819	394	1+
323.81789	514	1+
323.90049	298	
323.94258	586	1+
324.16504	446	1+
324.27999	164	1+
324.86187	294	
324.88425	264	
325.52635	180	1+
325.81391	242	1+
325.86928	340	
325.90040	3026	1+
327.19629	472	1+
327.25520	130	1+
327.30457	328	1+
327.37562	298	
327.85919	244	
327.89696	3192	1+
328.06114	756	1+
328.88219	694	
328.95029	642	1+
329.89526	3188	1+
329.95460	418	1+
330.01509	328	1+
330.16602	584	1+
330.87847	594	
331.03762	340	1+
331.58300	244	1+
331.84673	252	
331.89530	5892	1+
332.01165	266	
332.11104	1152	1+
332.21041	192	1+
332.87498	1066	
332.95604	306	1+
334.10235	280	
334.16148	638	1+
334.39521	264	1+
334.79264	302	1+
334.83693	328	1+
334.89981	1622	
335.01999	196	1+
335.88602	746	1+
336.09572	410	1+
336.33406	282	1+
336.38776	526	1+
336.64216	158	1+
336.91251	338	1+
337.05662	242	
337.09555	272	1+
337.18491	292	1+
337.39175	450	1+
337.88414	928	1+
338.12591	596	1+
338.95026	236	
339.06055	356	1+
339.38968	532	1+
339.82952	460	
339.88099	1154	1+
339.90105	346	
340.00764	470	1+
340.19461	270	1+
340.29663	334	1+
340.82823	892	1+
340.94384	254	1+
340.96861	412	1+
341.01175	322	1+
341.08855	418	1+
341.28532	288	1+
341.83095	594	1+
341.91114	252	
342.04094	378	1+
343.04060	240	1+
343.14040	244	
343.17766	496	1+
343.21380	1362	1+
343.35371	316	1+
343.87495	1040	1+
343.89185	290	
344.11393	372	1+
344.14958	346	1+
344.36034	222	1+
344.97357	432	1+
345.13579	314	1+
345.77386	212	1+
345.87369	892	1+
346.11608	490	1+
346.77826	148	1+
346.86056	304	
346.96263	394	1+
347.11805	336	1+
347.17559	804	1+
348.17405	698	1+
348.88836	256	
348.92014	534	
349.01322	412	1+
349.85191	284	1+
349.87668	232	
349.90121	256	
349.91860	310	
350.12240	352	
350.14716	242	1+
350.88779	442	
350.91334	1256	1+
351.17873	630	1+
351.89034	320	
352.07356	526	1+
352.11420	430	1+
352.16675	818	1+
352.91111	1782	1+
353.03140	366	1+
353.11275	244	1+
353.41081	394	1+
354.06630	234	1+
354.84065	674	1+
354.91168	844	1+
355.13687	256	
355.91844	478	1+
356.84356	240	
356.88925	282	
357.17770	286	1+
358.84096	250	
358.86738	346	1+
359.01808	198	1+
359.12622	320	1+
359.16361	318	1+
359.94833	342	1+
360.02640	160	1+
360.51052	140	1+
361.13613	542	1+
361.22515	1014	1+
361.36106	254	1+
361.88264	960	1+
362.13775	466	1+
362.96602	380	1+
362.99404	202	1+
363.40493	260	1+
363.84875	480	
363.87762	1324	1+
363.96805	268	1+
364.02339	404	1+
364.14481	390	1+
364.84430	1540	1+
364.90298	232	
364.94701	390	1+
365.08128	628	1+
365.21907	274	1+
365.35423	368	1+
365.37799	212	1+
365.89653	680	1+
365.99118	344	1+
366.18827	850	1+
366.32840	686	1+
366.84026	13486	1+
366.99669	296	1+
367.02811	374	1+
367.04703	288	1+
367.08173	538	1+
367.33318	588	1+
367.45810	218	1+
367.49001	200	1+
367.78550	690	1+
367.92090	334	1+
367.97446	130	1+
368.15117	246	
368.24565	294	1+
368.54623	212	1+
368.87651	482	1+
368.90000	426	1+
369.01981	240	1+
369.34447	430	1+
369.71891	184	1+
369.83825	1010	1+
370.16578	1264	1+
370.99248	470	1+
371.10099	292	1+
371.19062	580	
372.07790	338	1+
372.37832	272	1+
372.84878	342	1+
372.92648	244	1+
373.07856	236	1+
373.11167	272	
373.88643	952	1+
374.79283	322	
374.82028	300	
374.84572	290	1+
375.19131	282	1+
375.23401	218	1+
375.31510	336	1+
375.79803	448	1+
376.04932	258	1+
376.07426	270	
376.11027	236	1+
376.71517	206	1+
376.80083	286	1+
376.87442	362	
377.36364	398	1+
377.73329	216	1+
377.85504	466	1+
377.88362	244	
378.01911	238	1+
378.19630	216	1+
378.36910	334	1+
378.48183	264	1+
378.95318	306	1+
379.06941	236	
379.18242	776	1+
379.48848	156	1+
380.11317	448	
380.79403	578	1+
380.85614	1070	1+
380.88628	232	
381.03047	418	1+
381.11954	358	
381.14773	580	1+
381.79817	494	1+
381.92754	364	1+
382.09521	282	
382.32879	362	1+
382.85613	3198	1+
382.94529	394	1+
383.11903	946	1+
383.16050	522	1+
383.20431	634	1+
383.80021	258	1+
384.08448	340	1+
384.39236	714	1+
384.85082	29352	1+
384.89246	640	1+
384.92560	276	1+
385.09040	388	1+
385.34404	304	
386.31163	204	1+
386.43543	220	1+
387.06326	454	1+
387.23999	6056	1+
387.38507	372	1+
387.80941	326	1+
387.88079	234	
388.06615	386	1+
388.17164	634	1+
389.20507	1126	1+
389.21613	894	1+
389.28010	322	1+
389.80632	502	1+
389.86535	322	
389.94220	262	1+
390.84396	1574	1+
391.06888	236	1+
391.10817	502	1+
391.37992	258	1+
391.96175	336	1+
392.13709	424	1+
392.37843	166	1+
392.81668	266	
392.86494	1844	1+
392.92319	312	
393.74944	374	1+
393.79750	660	1+
394.04269	486	1+
394.38099	390	1+
394.78167	246	
394.84107	1052	1+
394.89669	280	
395.04607	436	1+
395.35899	386	1+
395.86641	722	1+
396.20153	386	1+
396.81430	300	1+
397.12484	492	1+
397.19079	542	1+
397.86518	1372	1+
398.80703	448	1+
398.86830	1018	1+
399.16787	398	1+
399.21934	874	1+
399.37129	272	1+
399.89758	388	1+
400.33805	246	1+
400.86774	952	
400.92489	264	1+
401.06622	228	1+
401.09572	276	1+
401.12920	448	1+
401.87708	562	
401.90602	256	
402.18868	510	1+
402.22580	464	1+
402.86632	16116	1+
403.03240	564	1+
403.13752	314	
403.19520	334	1+
403.87173	10290	1+
404.12025	410	1+
404.21792	334	1+
404.73021	102	1+
404.80852	318	1+
404.94384	472	1+
405.16051	458	1+
405.24869	806	
405.39156	370	1+
405.87244	6876	1+
405.94770	404	1+
406.21855	532	1+
406.33388	280	1+
406.86019	908	
407.02751	332	1+
407.13306	538	1+
407.78388	286	1+
407.81237	274	
407.86700	53974	1+
408.09817	440	1+
408.18276	368	1+
408.61168	118	1+
408.90611	748	1+
408.92997	698	1+
409.24236	332	1+
409.48207	164	1+
409.80766	244	
410.71892	220	1+
410.84143	336	
410.87396	2264	1+
410.97032	280	
411.21417	540	1+
411.80989	804	1+
412.06377	434	1+
412.21859	410	1+
412.84877	772	
412.92167	344	1+
413.07252	294	1+
413.12809	462	1+
413.26530	256	1+
413.75354	402	1+
413.87374	532	
414.12762	280	1+
414.87330	1066	1+
415.07056	416	1+
415.32956	218	1+
415.42100	224	1+
415.97799	258	1+
416.14247	820	1+
416.21611	358	1+
417.10168	230	1+
417.29946	250	1+
417.87352	338	
417.97687	432	1+
418.39498	306	1+
418.81610	294	1+
418.85546	556	1+
418.88308	1182	1+
418.97802	336	1+
419.13936	478	
419.92405	348	1+
420.06621	432	1+
420.14202	1174	1+
420.17829	302	
420.22741	386	1+
421.07549	346	1+
421.14587	746	1+
421.18936	482	1+
421.38274	288	1+
421.88273	5806	1+
422.20243	418	1+
422.27999	286	1+
422.83370	274	1+
422.94307	558	1+
423.32939	222	1+
423.47654	252	
423.61508	218	1+
423.87901	1936	1+
424.14114	1446	1+
425.87947	4364	
426.28229	168	1+
426.37222	262	1+
426.78862	386	1+
426.86399	1958	1+
426.93846	450	1+
426.99377	1612	1+
427.08275	260	
427.21843	616	1+
427.32981	248	1+
427.37834	238	1+
428.70628	218	1+
428.88617	2962	1+
429.05946	296	1+
429.14064	470	1+
429.55242	212	1+
429.97184	216	1+
430.76685	400	1+
430.79163	290	1+
430.86144	936	1+
430.88144	852	
430.99425	264	1+
431.01636	228	1+
431.30478	196	1+
433.26441	234	1+
433.89325	272	
434.76111	208	1+
434.81776	428	1+
434.88534	380	
434.92525	226	1+
435.72054	188	1+
435.81997	318	1+
435.87444	242	
436.38584	422	1+
436.88996	312	
437.14651	616	1+
437.89772	462	
438.22934	266	
438.88735	322	
439.15266	632	1+
439.18961	274	1+
439.22811	380	1+
439.76020	480	1+
439.89232	5028	1+
440.06874	134	1+
440.80262	132	1+
440.95199	690	1+
441.15058	878	1+
442.04870	384	1+
442.88149	336	
442.93507	434	1+
443.01348	348	1+
443.05399	338	1+
443.11670	268	1+
443.15410	686	1+
443.20128	254	1+
443.24367	408	
443.88722	334	
443.93717	374	1+
444.12687	302	1+
444.23535	262	
444.38929	852	1+
444.87383	3090	1+
445.00172	400	1+
445.09757	262	1+
445.29681	252	
445.51714	146	1+
445.78291	312	1+
446.19783	328	1+
446.89632	406	
447.19696	200	1+
447.23786	242	1+
447.31185	238	
447.40433	160	1+
447.81069	254	1+
447.87975	396	
448.15510	468	1+
448.89035	2864	1+
449.81659	442	1+
450.03811	144	1+
450.10914	416	1+
450.27230	200	1+
450.77344	290	
450.88933	678	1+
451.11750	384	1+
451.15479	266	1+
451.20205	304	1+
451.89549	482	1+
452.25430	220	1+
454.77518	348	1+
455.36264	354	1+
456.36624	254	1+
456.70206	258	1+
456.76658	438	1+
457.01995	228	1+
457.05452	240	1+
457.23260	440	1+
457.42711	294	1+
457.77405	288	1+
457.90508	3876	1+
458.11690	340	1+
458.80765	234	1+
459.15814	902	1+
459.27589	240	1+
459.90114	760	1+
460.16346	770	1+
460.20791	404	1+
460.24283	642	1+
460.47103	226	1+
460.94181	176	1+
461.21173	344	1+
461.32265	430	1+
461.44229	182	1+
462.74019	258	1+
462.88295	1044	1+
462.98405	346	1+
463.25727	276	1+
463.34895	252	1+
463.98050	204	1+
464.17340	248	
465.20574	580	1+
465.96564	170	1+
466.40353	1242	1+
466.70928	234	1+
467.10602	182	1+
467.16162	344	1+
467.88667	1288	1+
468.01684	286	1+
468.77908	792	1+
469.01526	170	1+
470.16508	278	
470.78139	198	1+
470.91338	278	1+
470.96626	164	1+
471.15993	234	1+
473.78487	404	
473.87807	304	1+
474.16675	268	1+
474.78782	498	1+
475.71772	392	1+
476.02029	238	1+
476.71736	282	1+
479.05986	256	1+
479.83053	358	1+
480.05758	176	1+
480.33864	236	1+
480.78865	238	
480.83499	304	1+
480.91935	602	1+
481.00361	210	1+
481.43369	310	1+
482.23394	396	1+
482.37844	322	1+
482.43722	262	1+
483.75636	334	1+
483.90525	178	1+
484.10834	300	1+
484.36808	558	1+
485.32563	388	1+
485.89653	378	
486.04240	352	1+
486.09314	236	1+
486.16772	140	1+
486.24644	260	1+
486.32850	248	1+
486.78741	268	
486.84598	354	
486.90018	432	1+
487.15541	262	1+
487.24681	198	1+
487.28957	270	1+
487.79854	356	1+
488.29368	172	1+
488.33958	300	1+
488.44581	328	1+
488.78817	316	1+
489.40937	372	1+
490.09008	114	1+
491.79545	308	
491.84752	532	1+
492.27028	242	1+
492.77436	382	1+
493.06814	204	1+
493.13552	340	
493.27459	172	1+
493.77572	258	1+
493.79906	396	1+
498.71316	224	1+
498.73888	200	1+
499.35639	338	
499.39437	874	1+
499.47794	1012	1+
499.50963	506	1+
499.72852	296	1+
499.80065	240	
500.10330	172	1+
500.27005	574	1+
500.33870	232	1+
500.48436	840	1+
500.79662	656	1+
501.04112	216	1+
501.23029	860	1+
501.37739	682	
501.43276	330	
501.84780	232	1+
502.16555	414	1+
502.34428	246	
502.40589	534	1+
502.45033	786	1+
502.55910	362	1+
503.13281	436	1+
503.16937	340	1+
503.22016	474	1+
503.29569	698	
503.35384	44428	1+
503.45304	452	1+
503.50930	246	1+
503.56495	286	1+
503.76861	398	1+
504.05566	302	1+
504.27376	2190	1+
504.39569	828	1+
504.42749	326	
504.74544	184	1+
504.77488	272	1+
504.80426	402	1+
504.94950	182	1+
504.99777	120	1+
505.33120	1088	1+
505.43401	230	
505.47115	546	1+
505.49032	418	1+
505.59997	148	1+
505.72214	176	1+
505.89968	284	1+
506.13001	250	1+
506.21654	472	1+
506.43660	874	1+
506.47312	408	1+
506.60320	110	1+
506.68266	218	1+
506.75562	126	1+
506.84400	504	1+
507.07458	410	1+
507.28616	394	1+
507.84625	436	1+
507.95267	132	1+
508.07824	312	1+
508.19219	534	1+
508.54912	226	1+
508.71018	168	1+
508.73596	290	1+
508.77411	274	1+
END IONS

###FS:    #m/z: 322.93002 #charge 1+
###MS: 5
###MSMS: 6
BEGIN IONS
TITLE=Cmpd 4, +MS2(322.9300), 28.0-35.0eV, 0.1min #6
RTINSECONDS=6.536
SCANS=5-6
PEPMASS=322.93002	5439378
CHARGE=1+
191.95542	970	
192.88801	278	
193.89068	128	
196.88410	138	
197.03686	250	1+
197.89314	128	
199.88703	222	
200.88888	148	
200.98100	134	
204.00438	200	
205.01404	142	
205.95070	264	
207.97716	126	
209.91987	142	
209.94240	156	1+
209.96339	132	
210.89670	308	1+
211.03667	156	
214.89483	178	
215.88960	448	1+
216.04063	106	
218.02605	212	1+
219.17299	134	
220.86573	258	
221.94301	128	
222.02115	146	
222.95189	1662	1+
222.97050	138	
223.00314	156	
224.01545	258	1+
224.97602	106	
226.21725	124	
227.82420	154	1+
227.93464	142	
228.91277	296	
229.91593	124	
229.93088	228	1+
230.85773	116	
230.89211	134	
230.90506	258	
231.03012	114	
231.86048	118	
232.01142	122	
233.04275	590	1+
233.07166	406	1+
233.89868	314	
234.89462	140	
234.91483	222	
234.97760	110	
235.82521	112	
236.01725	160	
236.95019	190	1+
237.05370	162	
237.87446	286	1+
238.21265	140	
238.87865	202	1+
239.03666	326	1+
239.05007	128	
239.07872	544	1+
240.93931	380	1+
240.96206	456	1+
241.00982	312	1+
242.94126	204	
243.88285	602	1+
244.03727	620	1+
245.07813	102	
245.89344	248	1+
245.94340	134	
246.05867	558	1+
246.97702	638	1+
247.94283	242	
248.03190	158	
248.83237	118	
248.97051	144	
249.03922	992	
249.96456	104	
250.89662	126	
250.98025	170	
251.09390	204	1+
252.83013	298	1+
253.83337	264	1+
254.95244	140	
255.03903	166	1+
255.06719	108	
255.51646	158	
256.10246	124	
258.97147	390	1+
258.98753	110	
260.05639	204	1+
260.17523	420	1+
260.84543	108	
261.01314	106	
261.13756	114	
261.89351	118	
261.93187	298	1+
262.17104	148	
262.82961	128	
262.97958	372	1+
263.05544	556	1+
263.14725	112	
263.83341	122	
263.98250	322	1+
264.07492	122	
264.79631	118	
265.11957	154	
266.04230	120	
266.24048	110	
267.00055	242	
267.95492	218	1+
268.00132	122	
268.86011	144	
269.00278	108	
270.27661	198	
270.79465	416	1+
271.84565	198	
272.00125	252	1+
272.82109	120	
272.85377	118	
274.85064	108	
275.05060	128	
276.07086	114	
276.16095	158	
276.80463	110	
276.84845	104	
277.01286	128	
277.07069	140	
277.09319	220	
278.09854	246	
278.85487	106	
279.02892	120	
279.09163	760	1+
279.23019	390	1+
280.14357	782	1+
280.98851	234	1+
281.02192	180	
281.09348	122	
281.81303	258	1+
282.09799	124	
282.94633	104	
282.97217	126	
283.06908	142	
283.25783	348	1+
283.79035	174	
284.29245	1344	1+
285.00824	206	1+
285.08481	132	
285.96127	122	
286.01737	334	1+
286.08601	258	1+
286.21483	170	1+
286.98183	108	
287.81121	158	
288.06328	1038	1+
288.19591	230	1+
288.77271	158	
289.85628	242	1+
289.88039	110	
289.91495	182	1+
290.03059	234	1+
291.00583	108	
291.09642	178	
291.21063	214	1+
292.06045	952	1+
292.85952	472	1+
293.06470	612	1+
293.84979	162	
293.88118	148	
293.98771	110	
294.27375	108	
294.86031	510	1+
295.88321	182	1+
296.94738	164	
297.83282	212	1+
297.91122	116	
299.00510	108	
299.24530	148	
299.87341	282	1+
299.92313	194	1+
300.43343	106	
302.24531	118	
303.00886	112	
303.07858	272	1+
304.05473	312	1+
304.10941	104	
304.75620	102	
304.91716	122	
306.00859	136	
306.03064	292	1+
306.27636	120	
306.88462	766	1+
307.28767	1014	1+
307.88827	456	1+
308.29239	642	1+
308.95493	114	
309.04743	132	
310.05752	114	
310.16474	148	
310.27066	116	
310.30892	860	1+
310.87909	270	
311.02533	194	
311.88286	406	1+
312.02877	860	1+
312.92660	186	
313.03190	616	1+
313.85167	144	
314.87467	202	1+
315.16441	138	
316.13587	104	
318.75885	188	1+
319.08307	170	
319.11464	198	
320.14177	194	1+
320.26305	108	
320.30348	134	
321.10925	266	1+
321.24668	108	
321.88397	140	
322.16336	184	1+
322.28498	108	
323.13257	432	1+
323.20409	572	1+
323.23887	2186	1+
323.30816	196	
324.13670	322	1+
324.20806	486	1+
324.30988	106	
324.89377	418	1+
325.01217	238	1+
325.12318	128	
326.24238	116	
326.70327	150	
326.97504	188	1+
327.11021	114	
327.15113	130	
327.22100	182	
327.89830	266	
END IONS

###FS:    #m/z: 340.94020 #charge 1+
###MS: 5
###MSMS: 7
BEGIN IONS
TITLE=Cmpd 5, +MS2(340.9402), 28.0-35.0eV, 0.1min #7
RTINSECONDS=7.3085
SCANS=5,7
PEPMASS=340.94020	3126978
CHARGE=1+
84.15373	126	
186.86661	196	1+
188.95318	294	1+
191.88338	200	1+
192.92889	126	
195.89996	124	
205.95146	338	1+
208.95668	124	
209.93953	336	1+
212.89337	114	
213.94000	7126	1+
215.88700	990	1+
215.93784	974	
216.41204	164	
217.88294	224	
217.93508	556	
219.89963	164	
221.88700	140	
222.95515	534	1+
224.10580	196	
224.98102	116	
226.87255	158	
226.94593	462	
229.95743	178	
230.90453	132	
230.96256	124	
231.89072	126	
231.95083	6984	1+
233.89850	822	1+
233.94870	1196	1+
234.01733	144	
235.82817	128	
235.83937	132	
235.86409	124	
235.89573	268	
235.94741	418	
236.80230	204	1+
236.89896	134	
238.04647	202	
240.23014	444	
241.05511	114	
241.94725	140	
242.04479	148	
242.94137	136	
243.05242	114	
243.12917	162	
244.03960	738	1+
244.95786	156	
246.97543	488	1+
247.05783	322	1+
247.16748	134	
247.52277	190	1+
247.94225	628	1+
248.03512	652	1+
248.97457	222	
249.03967	454	1+
249.96237	1960	1+
250.89730	224	1+
250.99661	116	
251.02517	212	1+
251.05673	156	
251.11167	136	
251.88661	214	1+
251.95731	198	
252.22951	128	
252.85808	140	
253.95818	192	
254.58096	156	1+
254.96561	3382	1+
255.07219	434	1+
256.96348	560	1+
257.06368	186	1+
258.96273	154	
259.95751	250	
260.04582	150	
260.23757	124	1+
260.91363	250	1+
261.97863	290	1+
262.96131	374	1+
263.05204	166	
264.05798	218	1+
264.07603	354	1+
264.13092	138	
264.89680	124	
264.96104	158	
264.98300	186	
265.95597	156	
266.24894	196	
267.13799	144	
267.80374	212	1+
267.85466	120	
268.00070	148	
269.11860	324	1+
270.15622	188	
270.79824	160	
271.09199	164	
271.13172	122	
272.93466	646	1+
272.97609	884	1+
273.81660	182	1+
274.18916	170	1+
274.85494	194	
274.92653	116	
275.05490	310	
276.08057	132	
276.85379	382	1+
276.97627	162	
277.07004	368	1+
277.24526	120	1+
278.00338	130	
278.08742	130	
278.84145	136	
279.07094	186	
279.16141	292	1+
279.84603	166	1+
280.04209	356	1+
280.16530	230	1+
280.26432	144	
280.80454	162	
280.97520	162	
281.02735	204	
281.22521	130	
281.38166	118	
281.87159	138	
281.89201	156	1+
282.27869	434	
282.93722	140	
283.07957	162	
283.10799	148	
283.15460	198	1+
283.84735	238	1+
284.03279	132	
284.06494	208	1+
284.29031	158	
284.87833	154	
285.91698	380	1+
286.81044	260	1+
288.06479	962	1+
289.01239	212	
289.03157	120	
289.85898	416	1+
289.87520	208	1+
289.95027	160	
290.08840	134	
290.86151	364	1+
291.80715	146	
292.05953	228	
293.06271	246	
293.28956	234	1+
294.06924	134	
294.10247	226	1+
295.87635	390	1+
296.20993	150	
296.32991	212	1+
296.87985	250	1+
297.84302	118	
297.97435	272	1+
297.99148	176	
298.08608	140	
298.17843	134	
298.30781	152	
298.80561	358	1+
299.05552	254	
301.02055	198	1+
302.17206	190	
303.94428	164	
304.80898	170	
305.87414	134	
306.05161	152	
306.07472	118	
306.27492	200	1+
306.79350	188	
306.88049	732	1+
306.92095	124	
307.08152	184	
307.21586	118	
307.31074	116	
307.79786	260	1+
307.93725	156	
308.10444	116	
308.29474	304	
309.29476	192	
309.89003	138	
309.92521	138	
310.08111	242	1+
310.82627	114	
310.87962	824	
311.02992	116	
311.04889	238	1+
311.88860	584	
312.84435	230	1+
312.87482	310	1+
313.03152	418	1+
314.94151	258	1+
315.86083	288	1+
317.82559	218	1+
318.59407	120	
318.96827	266	1+
319.08366	158	
320.89609	224	1+
321.21809	250	1+
321.23350	194	
322.02359	174	1+
322.13395	270	1+
322.31290	190	
322.83377	122	
322.93271	118	
323.23985	350	1+
324.13086	150	
324.21117	286	1+
324.28838	192	1+
324.33277	130	
324.89534	370	1+
326.17328	154	
327.04626	250	1+
327.13614	124	
327.34250	140	
328.18709	202	
328.82652	116	
328.88702	354	1+
330.95790	138	
331.08756	526	1+
331.15760	314	1+
331.89332	138	
332.08933	454	1+
333.53806	124	
333.97740	166	1+
334.72698	104	1+
335.88261	150	
336.09022	356	1+
337.17403	144	
337.26012	200	1+
337.35619	226	
338.00590	270	1+
338.33964	124	
339.22958	234	1+
340.07564	240	1+
340.35744	118	
341.24203	134	
342.27822	218	
342.31317	148	
342.90667	148	
343.20516	138	
343.24508	134	
343.28308	148	
343.90955	144	
344.04380	168	1+
345.12818	164	
END IONS

###FS:    #m/z: 363.95635 #charge 1+
###MS: 5
###MSMS: 8
BEGIN IONS
TITLE=Cmpd 6, +MS2(363.9563), 28.0-35.0eV, 0.2min #8
RTINSECONDS=8.0805
SCANS=5,8
PEPMASS=363.95635	1849358
CHARGE=1+
189.86278	654	1+
190.93179	176	
191.85813	532	1+
192.92631	146	
196.88268	350	
202.85265	200	
207.40807	152	
207.87343	402	
207.95044	216	
208.94281	212	
209.94396	2884	1+
210.88456	266	
211.89197	156	
211.93257	128	
212.40188	148	
212.87910	3054	1+
214.89669	356	1+
216.40980	340	1+
217.89375	148	
217.94770	132	
218.91601	324	1+
221.91442	158	1+
221.94669	144	
222.95252	2432	1+
224.94871	4518	1+
225.48891	160	1+
225.87916	236	
226.15941	114	1+
226.89467	192	
226.94730	18162	1+
226.97005	296	
227.13844	160	
227.20150	94	1+
227.92838	236	
228.01857	204	1+
228.07807	192	1+
228.89523	934	1+
228.94247	19056	1+
229.63847	118	1+
230.88996	3690	
231.02922	172	
231.12582	224	1+
231.90296	156	
232.04987	152	
232.88477	666	1+
232.90479	268	
232.97889	130	
233.85608	198	1+
233.99270	168	
234.85820	142	1+
234.98330	136	
235.07797	122	
235.88674	364	1+
236.83648	322	1+
237.12844	150	
237.21118	260	1+
239.04246	170	
239.96419	180	
240.96279	1948	1+
241.08616	124	
241.89234	122	
242.95864	1548	1+
243.98946	204	1+
244.03434	604	1+
244.89714	186	
244.95724	9144	1+
245.02205	124	
245.12780	150	
245.14968	142	
245.21426	146	
245.94206	340	
246.07922	170	
246.90353	382	1+
246.95246	9586	1+
247.10340	164	1+
247.54103	110	1+
248.03504	614	1+
248.85263	160	
248.90242	936	1+
249.03989	412	1+
249.93929	232	1+
250.89788	132	
250.97152	260	
251.04802	146	
251.10598	196	1+
251.83158	230	1+
251.97306	140	
253.04359	152	
253.08586	208	1+
253.90288	456	1+
254.02393	156	
254.96440	148	
257.44786	186	
257.82637	240	1+
258.80028	158	
258.92847	130	
258.97187	440	1+
260.11058	290	1+
260.88198	230	1+
260.96925	1098	1+
261.88629	152	1+
263.04030	242	1+
263.07531	130	
263.83436	160	
263.97997	336	1+
264.06599	122	
264.90158	140	
265.04712	608	1+
265.92327	228	1+
265.97588	260	
266.02133	138	
266.05015	506	1+
266.10327	248	1+
266.24579	178	
266.86664	146	
266.89924	264	1+
267.01147	202	1+
267.97296	1362	1+
268.84452	240	1+
269.96979	1354	1+
270.07933	246	1+
271.91424	138	
272.93636	322	
275.03546	126	
275.05543	136	
275.94338	154	
276.85304	190	
277.10872	144	
277.98635	212	1+
278.08162	124	
278.15600	230	1+
278.24533	150	
279.10317	300	1+
279.90183	128	
280.89192	136	
281.01497	280	1+
281.11533	138	
282.92083	138	
283.06932	258	
283.09420	244	1+
283.85504	288	1+
283.98228	160	
284.28084	126	
284.82107	142	
285.84596	238	
285.92697	152	
285.94375	390	1+
286.85873	208	1+
288.06399	1036	1+
289.94768	170	1+
290.78781	188	
291.08586	220	1+
292.05768	380	1+
292.43672	148	
292.81439	154	
293.74773	136	
293.85290	556	1+
294.16335	122	
294.43126	174	
294.85674	432	1+
294.92665	164	
295.02580	232	1+
295.12123	128	
295.87774	184	
296.06581	126	
296.81242	158	
296.94779	288	1+
297.17937	128	
297.94919	238	1+
298.08713	160	
298.79724	274	1+
299.07824	290	1+
299.14119	204	1+
299.76321	166	1+
299.86563	134	
300.80667	232	1+
300.85372	518	1+
301.10778	138	
301.80619	166	1+
301.91525	124	
301.96546	332	1+
302.22648	302	1+
302.85390	1024	1+
303.58741	154	
303.80712	276	
303.85501	734	1+
303.88185	122	
303.94181	160	
304.10509	216	1+
304.81385	282	1+
304.94379	134	
305.04182	140	
305.76704	174	
306.78977	164	
306.96750	138	
307.02666	190	
307.07859	260	1+
307.28552	394	
307.79862	252	
307.89343	244	1+
308.14017	308	1+
308.29234	344	
310.30887	358	1+
310.82475	178	
310.83813	136	
310.87730	394	
310.93067	138	
310.96900	190	1+
311.10688	242	1+
311.85269	410	1+
311.89431	284	1+
312.87753	172	1+
313.02820	238	
313.86433	350	1+
313.95114	122	
314.81199	160	
314.92059	200	1+
315.75308	196	1+
315.97928	314	1+
316.01589	136	
316.08184	272	1+
316.98515	256	1+
317.93843	130	
318.93525	446	1+
318.99689	222	1+
319.09435	304	1+
320.81451	432	1+
321.81825	370	1+
321.86075	124	
321.87845	324	1+
322.30870	178	
322.93115	516	1+
323.17304	258	1+
324.08207	148	
324.23492	156	1+
324.32465	236	
324.89362	534	1+
325.03207	150	
325.10414	124	
325.91284	132	
326.30127	142	
326.87161	500	1+
326.96440	156	
327.85690	178	
328.12762	180	1+
328.31398	352	1+
328.74311	128	1+
328.88209	188	1+
329.09576	196	1+
329.85142	194	1+
331.08457	576	1+
332.09308	534	1+
332.86285	262	1+
333.04844	162	
334.07630	238	1+
334.16172	124	
334.30532	142	
334.98202	222	1+
335.79907	224	1+
335.83259	142	
335.86021	222	
336.02562	258	1+
336.31979	290	1+
336.89827	230	1+
336.94390	1230	1+
337.86594	140	
338.98832	148	
339.82776	468	1+
340.93964	460	1+
342.27470	230	1+
343.05434	130	
343.27865	164	1+
343.79860	264	1+
344.17265	130	
346.03171	138	1+
349.31950	304	
349.76833	146	
350.32793	382	1+
351.77295	352	1+
351.86145	188	1+
353.89724	210	1+
354.19670	194	1+
354.83587	214	1+
356.05930	152	
356.41638	136	
356.81617	194	1+
357.05648	236	1+
358.78787	134	
359.76330	142	
360.08079	220	1+
361.34956	132	
361.78268	126	
361.83127	298	1+
363.10679	146	
363.21436	362	1+
363.28457	152	
364.11283	184	1+
364.16585	246	1+
364.30946	130	
365.29126	210	1+
365.31164	154	
365.34897	122	
366.32621	324	1+
367.19795	154	
368.07994	184	1+
368.18345	248	1+
368.42276	680	1+
368.79958	214	1+
368.90709	228	1+
END IONS

###FS:    #m/z: 322.93000 #charge 1+
###MS: 9
###MSMS: 10
BEGIN IONS
TITLE=Cmpd 7, +MS2(322.9300), 28.0-35.0eV, 0.2min #10
RTINSECONDS=11.792
SCANS=9-10
PEPMASS=322.93000	5393448
CHARGE=1+
178.93118	132	
181.99676	116	
190.92735	112	
191.10458	130	
191.95464	976	
192.88876	326	1+
196.88305	250	1+
199.88627	202	
200.84187	100	
200.89245	100	
205.01474	188	
205.95020	708	1+
206.91974	108	
207.94922	218	1+
210.89923	196	
212.89684	196	
213.00066	126	
214.01128	98	
215.88684	500	1+
216.87948	210	1+
219.02934	190	1+
219.46571	98	
219.89528	200	
220.86672	292	1+
220.95747	104	
221.06462	144	
221.94916	126	
222.95254	356	
222.97909	136	
223.95931	496	
223.97216	308	
224.04617	226	
224.82024	280	1+
224.97179	132	
225.05085	100	
225.97122	102	
226.95121	170	1+
227.90200	288	1+
228.07448	100	
229.89322	136	
230.81719	102	
230.86276	120	
232.01349	240	1+
232.90280	136	
233.06060	148	
233.18575	110	
233.89629	150	
233.93349	142	
233.95322	136	
237.08671	108	
237.51004	108	
237.88850	118	
239.03389	232	1+
239.07970	618	1+
239.78763	284	1+
239.90038	118	
240.06405	148	
240.93990	316	
240.96269	806	1+
241.87878	168	
241.93867	1548	1+
242.94180	1300	1+
243.00946	138	
243.83166	144	
243.88375	288	
244.03511	218	
244.05428	162	1+
244.94074	448	1+
244.95928	268	
245.94266	276	1+
246.86717	116	
246.97465	322	1+
247.02817	138	
247.05884	108	
247.50126	106	
247.52712	168	1+
247.94261	234	
248.03096	222	
248.63188	182	
248.82799	212	1+
248.90337	196	1+
248.95462	118	
249.04174	660	1+
249.07450	98	
249.10168	140	
249.47002	200	
249.96185	278	1+
250.91520	132	
250.96504	194	1+
252.13508	152	1+
256.80584	120	
258.89562	140	
258.97172	304	1+
259.03787	352	1+
260.04121	280	1+
260.17775	182	
260.94963	184	1+
261.05978	138	
261.17932	188	
262.17153	226	1+
262.40252	98	
262.83342	156	
263.05664	642	1+
263.39618	98	
263.87641	202	1+
263.97788	104	
265.05362	270	1+
266.20028	124	
266.86492	108	
267.00167	162	
267.93612	100	
268.79409	442	1+
268.90658	150	
269.00297	170	
269.85880	142	
270.27862	194	1+
270.93255	110	
271.06405	210	1+
271.84789	136	
273.79201	128	
275.02317	142	
275.05009	268	1+
275.81159	110	
275.92052	100	
276.13411	120	
276.84756	260	1+
277.07004	164	
277.09813	126	
278.06283	140	
278.49493	114	
278.83944	110	
279.09188	318	
279.23204	224	1+
279.42950	104	
279.79432	120	
279.90135	132	
279.95818	208	1+
279.98580	210	1+
280.02633	112	
281.05029	348	1+
281.08905	312	1+
281.24916	144	
282.27756	196	
282.29348	190	
282.85731	122	
283.06915	306	1+
283.26547	106	
283.86764	210	1+
284.16500	102	
284.29356	784	1+
284.92546	224	1+
285.90665	120	
286.10032	168	
286.92078	242	
287.02702	216	1+
288.06433	476	1+
288.10648	152	
289.97966	98	
291.80711	280	
292.06156	784	1+
292.86766	354	1+
294.85294	180	1+
296.09632	124	
296.81099	106	
297.06551	156	
297.41427	104	
299.10634	278	1+
299.82916	134	
301.83197	150	
302.94605	106	
303.80819	100	
304.26447	232	1+
304.88594	144	
306.28459	120	
306.79893	360	1+
306.88349	528	1+
306.93313	104	
307.06253	110	
307.07831	112	
307.13505	110	
307.28817	638	1+
307.30882	378	
307.80237	302	1+
307.88714	308	1+
308.29371	404	1+
308.93199	142	
309.80914	118	
309.89049	182	
309.98915	172	1+
310.30851	458	
310.41442	106	
310.87930	136	
310.92632	114	
311.02448	150	
311.09232	144	1+
311.12930	122	
311.88264	356	
312.02765	142	
313.02766	404	
313.08216	148	
313.12479	144	
314.82162	164	
314.88103	128	
316.88353	366	1+
319.83490	100	
319.93867	142	
320.88712	226	1+
322.30770	128	
322.81568	106	
323.12855	122	
323.21370	124	
323.23836	1482	1+
323.73273	170	
324.20481	282	
324.89379	286	
325.22746	186	
325.31683	220	
325.90379	170	
326.28203	124	
327.89539	178	1+
END IONS

###FS:    #m/z: 340.94036 #charge 1+
###MS: 9
###MSMS: 11
BEGIN IONS
TITLE=Cmpd 8, +MS2(340.9404), 28.0-35.0eV, 0.2min #11
RTINSECONDS=12.564
SCANS=9,11
PEPMASS=340.94036	3113608
CHARGE=1+
74.17827	98	
192.92950	122	
206.91690	108	
208.95578	182	
211.94838	96	
211.97412	102	
213.87893	226	
213.89235	176	
213.93929	5176	1+
215.88678	1002	1+
215.93674	878	1+
217.88238	472	1+
217.93629	142	
218.98417	100	
219.06517	98	
219.98538	158	
221.89202	110	
222.95407	470	1+
227.95202	180	
230.09476	98	
230.89147	144	
231.90136	304	1+
231.95001	5722	1+
232.88860	108	
233.89719	1242	1+
233.94896	1158	1+
234.11117	98	
235.05332	156	
235.52052	102	
235.89114	402	1+
235.94727	540	1+
236.01611	102	
236.82280	362	1+
237.88429	176	1+
238.82651	290	1+
239.90655	122	
239.99986	152	1+
240.23008	206	
240.96017	206	
241.06414	178	1+
241.96952	130	
244.03776	334	
244.07577	122	
244.95757	254	
246.09311	100	
246.90689	122	
246.94193	382	1+
246.97456	608	1+
247.83328	220	
248.03176	122	
249.03896	130	
249.96187	1172	1+
250.90086	112	
251.96184	642	
251.98854	250	1+
252.03023	224	1+
252.85435	236	1+
253.90505	128	
253.94924	124	
253.97307	134	
254.09143	180	
254.94368	222	
254.96554	3056	1+
255.07312	360	1+
256.79717	228	1+
256.91091	408	1+
256.98958	122	
258.88871	120	
259.85102	240	1+
260.80683	178	
260.83165	104	
260.90733	136	
260.96442	108	
262.24970	178	1+
262.96970	550	1+
263.05912	336	
263.63366	100	
263.91179	218	1+
264.16111	100	
265.85361	118	
265.94909	138	
266.83838	104	
266.86681	128	
267.09582	264	1+
267.84663	124	
267.86198	164	
268.00050	100	
269.00480	194	
269.79782	114	
270.99251	136	
271.84394	126	
272.93208	634	1+
272.97888	466	1+
273.82225	104	
274.85680	156	
275.07074	230	1+
275.55602	96	
275.86108	112	
276.84708	132	
276.86356	180	
278.19090	122	
278.86280	142	
279.00777	96	
279.09427	116	
280.10366	114	
281.05049	188	
281.93910	108	
282.23925	102	
282.28003	162	
282.92447	160	
282.97292	128	
283.03039	128	
284.85227	236	1+
284.87538	144	
286.93958	118	
287.21344	108	
288.06232	536	1+
288.07844	130	
289.01129	98	
289.08791	142	
289.88000	162	
290.22620	138	1+
290.86082	134	
290.94664	136	
292.05872	120	
292.86481	164	
292.93637	132	
293.06760	286	
293.85070	184	
293.86542	352	1+
294.86605	242	1+
294.91988	160	
296.01449	120	
296.29538	122	
296.33123	136	
296.80939	206	
296.87319	210	1+
296.97810	98	
297.30253	344	1+
297.97475	244	
298.02225	236	1+
298.08243	288	
299.08517	138	
300.92240	110	
300.94197	100	
301.79921	124	1+
302.17477	222	
302.96254	134	
303.94741	248	
304.20217	190	1+
305.87944	462	1+
307.07591	104	
307.09746	98	
307.28239	128	
307.80120	340	1+
308.88123	164	
309.26476	112	
309.88380	98	
310.87622	296	
311.00235	132	
311.88509	646	1+
312.02550	396	1+
313.95637	102	
314.85801	222	1+
314.88324	266	1+
315.92892	138	
317.86964	210	1+
318.08195	120	
319.10438	148	
320.24418	122	
321.02169	110	
321.07784	166	1+
322.14930	122	
322.23458	462	1+
324.89355	604	1+
325.16468	204	1+
326.25632	100	
326.90055	104	
327.14450	114	
328.18783	128	
328.29239	114	
328.88598	278	
329.83320	132	
329.88903	150	
330.89220	144	
331.90087	106	
332.08460	116	
332.79010	108	
333.05857	162	
333.86782	98	
334.15077	118	
336.31893	100	
336.95570	106	
337.27921	146	
338.24640	100	
338.87492	138	
340.09820	114	
340.39853	152	
341.39635	136	
341.90695	384	1+
342.20036	282	1+
342.28414	130	
342.31201	266	
342.90825	278	1+
342.97481	130	
343.13534	96	
343.72391	130	
345.44522	102	
END IONS

###FS:    #m/z: 363.95646 #charge 1+
###MS: 9
###MSMS: 12
BEGIN IONS
TITLE=Cmpd 9, +MS2(363.9565), 28.0-35.0eV, 0.3min #12
RTINSECONDS=13.336
SCANS=9,12
PEPMASS=363.95646	1788514
CHARGE=1+
102.48329	114	
187.86968	150	
188.95055	222	1+
189.86182	656	1+
191.85626	438	1+
192.92489	132	
196.88232	154	
204.94032	236	1+
207.87374	384	
207.94696	364	1+
209.87742	674	1+
209.94354	2946	
209.96626	170	
210.88363	484	1+
210.93733	230	
211.93933	146	
212.87893	3686	1+
213.41396	136	
214.88572	302	1+
216.48541	130	
219.41264	112	
222.95286	1808	1+
224.94961	2642	1+
225.88694	442	1+
226.94740	15874	1+
227.10286	118	1+
227.88272	122	
228.14629	108	1+
228.89407	632	1+
228.94263	18106	1+
230.02458	142	
230.79441	176	1+
230.89019	4024	1+
232.05234	114	
232.88653	564	1+
234.87975	168	
236.05407	256	1+
236.82261	170	
236.92472	110	
237.00361	256	1+
237.89709	178	
238.25423	114	
240.08094	122	
240.12408	282	1+
240.82657	212	1+
240.94051	318	1+
240.96230	906	1+
241.64068	110	
241.87086	224	1+
242.95956	1166	1+
243.92077	110	
243.94231	156	
244.03752	314	
244.78362	308	1+
244.95728	7398	1+
245.03667	132	
245.05538	130	
246.07332	108	
246.38059	192	1+
246.90502	306	1+
246.95264	10038	1+
248.03579	292	1+
248.05176	204	
248.22451	124	
248.74521	110	
248.90085	1010	1+
249.03825	208	1+
249.21344	216	1+
250.14089	124	
250.90343	212	
250.96957	398	1+
251.04524	144	
252.12021	220	1+
252.89253	162	
252.95384	290	1+
253.90939	176	
254.90051	164	1+
255.00677	156	
255.08223	152	1+
255.10022	148	
256.13877	138	
258.13575	140	
258.97447	254	
260.96912	1240	1+
261.83303	124	
261.90050	194	1+
261.99696	144	
262.80787	186	1+
263.05975	208	
263.91451	134	
263.95887	174	
263.98167	112	
264.00548	168	
264.23150	214	
264.96126	166	
265.00418	116	
265.95598	138	
265.97772	122	
266.10870	206	1+
266.24832	264	1+
266.86994	316	1+
266.99822	130	
267.06589	112	
267.97387	1204	1+
268.83530	116	
269.00187	114	
269.96907	1368	1+
270.90706	138	
271.07686	130	
271.09584	182	
271.91684	322	
272.11797	136	
272.84454	132	
272.93521	140	
273.02491	226	
273.85550	196	1+
273.92457	108	
274.44452	110	
275.00277	214	1+
276.85658	184	
277.10773	174	
277.91479	324	1+
278.71853	116	
279.80276	426	1+
280.79426	376	1+
280.89918	188	1+
280.98767	190	
281.94752	140	
282.10912	296	1+
282.92553	156	
283.03801	136	
283.09763	128	
283.82787	124	
283.86041	294	1+
283.98607	166	
285.84609	900	
285.92189	202	1+
285.94378	108	
286.89285	172	
286.92203	144	1+
287.65933	108	
287.87920	114	
288.06483	510	1+
288.12990	160	
288.79448	142	
289.41753	128	
289.92401	216	1+
290.78876	270	1+
290.87823	116	
291.85121	216	1+
291.90474	294	1+
291.93596	306	1+
292.11169	248	1+
292.43615	184	
292.88247	154	
292.94238	220	1+
293.06406	110	
293.87193	136	
294.85785	158	1+
294.87322	288	1+
295.93744	302	1+
295.97749	108	
296.02639	114	
296.80691	318	1+
297.10550	114	
298.05729	178	1+
298.80198	246	
299.81383	158	
299.87093	108	
300.72359	146	
300.81903	144	
300.83275	116	
300.86784	228	1+
300.98747	130	
301.81543	118	
301.91962	174	1+
302.22228	626	
302.24398	164	
302.71425	154	1+
302.80371	526	1+
303.85646	1356	
304.12231	114	
304.95882	126	
305.10481	156	
306.28106	662	1+
307.02674	358	1+
307.28498	540	1+
307.89047	122	
308.86354	150	
308.88143	188	
309.14117	146	
310.14074	198	1+
310.31126	294	
310.87854	312	1+
312.02827	118	
312.87949	312	1+
312.96588	240	1+
313.41674	184	1+
313.93314	114	
314.27553	230	1+
316.86576	198	1+
316.97670	134	
317.01761	266	1+
318.88364	262	
318.90392	138	
319.08007	178	
320.00407	178	1+
321.03351	222	1+
321.30635	190	1+
321.81786	204	
321.86343	582	1+
322.08051	150	
322.93065	322	
323.23414	106	
323.26488	108	
324.15810	186	1+
324.89238	312	1+
324.97643	134	1+
325.03806	128	
326.87262	472	1+
326.90107	128	
327.80347	334	1+
328.89143	146	
330.87193	138	
330.96551	132	
331.14301	116	
331.81678	194	1+
332.09041	188	
333.09398	252	1+
333.14137	106	
333.29605	186	1+
333.75053	198	1+
334.07362	236	1+
336.16062	252	1+
336.89524	150	1+
336.94537	656	1+
337.83651	124	
338.94030	120	
339.07186	108	
339.82651	636	1+
339.87831	216	1+
340.77917	240	1+
340.94327	234	1+
341.89778	116	
343.27102	156	
343.96592	300	1+
346.86779	116	1+
348.32048	114	
349.32014	166	
351.12981	178	1+
353.03813	134	
353.76303	140	
355.05243	174	
355.90444	172	1+
356.05289	150	
357.05639	232	
360.18457	112	
360.91712	114	
361.09339	188	1+
363.95489	152	
365.38336	142	
366.18949	208	1+
366.21950	186	1+
366.30813	272	1+
367.37006	124	
367.76135	244	1+
367.80517	234	1+
368.08127	128	
368.42287	308	1+
368.83538	150	
END IONS

###FS:    #m/z: 322.93005 #charge 1+
###MS: 13
###MSMS: 14
BEGIN IONS
TITLE=Cmpd 10, +MS2(322.9301), 28.0-35.0eV, 0.3min #14
RTINSECONDS=17.02
SCANS=13-14
PEPMASS=322.93005	5264172
CHARGE=1+
177.03317	92	
183.00886	102	
185.65286	96	
188.94304	100	
190.89282	142	
191.95765	388	1+
196.88585	120	
199.85802	112	
200.83328	130	
203.88542	126	
204.89407	94	
205.01175	180	
205.95041	444	1+
210.01058	104	
210.89940	240	
213.88059	106	
214.02535	158	
214.89504	270	
215.88756	806	1+
217.89634	232	
222.95108	686	
223.95739	414	
223.97774	100	
224.05711	100	
224.97716	156	
225.14090	106	
226.95576	144	
227.24072	94	
227.92868	270	1+
228.79105	214	1+
228.91034	190	
229.91342	98	
229.99784	96	
230.84888	164	
232.07895	98	
232.45889	98	
232.93199	156	
233.14616	170	1+
233.90007	114	
234.41549	92	
235.90332	94	
236.89568	128	
237.03091	110	
238.02305	164	
238.05987	118	
239.07689	142	
239.78771	160	
239.81993	174	1+
240.06305	96	
240.93930	846	
240.96509	514	1+
241.94218	496	
242.94138	1584	1+
243.82066	146	
243.88185	606	1+
244.05102	134	1+
244.94180	106	
244.98699	92	
245.83826	214	1+
245.87729	98	
245.94550	114	
246.04130	104	
246.97591	580	1+
247.63097	92	
248.85590	124	
248.90095	116	
249.03921	738	1+
249.07826	104	
250.92147	228	1+
253.82933	220	1+
255.74618	114	
255.80123	118	
256.08866	96	
256.97149	210	1+
257.02998	156	
257.42807	96	
257.80233	112	
258.08074	134	
260.06291	204	
260.12428	100	
260.17543	202	1+
260.80307	140	
261.07303	126	
261.83003	104	
261.85801	94	
261.89151	128	
262.08730	124	
262.83129	128	
262.97545	550	1+
263.05785	136	
263.89805	166	
263.94006	202	1+
265.02989	96	
266.84478	200	
267.00229	118	
268.05704	122	
268.90908	234	
269.00292	108	
269.80054	132	
270.79780	314	1+
270.82750	98	
270.92649	92	
271.84815	188	
272.86107	136	
273.06869	120	1+
273.79302	286	
274.04862	130	
274.85420	186	
275.05616	216	
275.79984	102	
275.86203	114	
276.07553	114	
276.86052	92	
276.98546	104	
277.00793	102	
277.09749	172	1+
278.85885	300	1+
279.09195	538	1+
281.98916	142	
282.02261	128	
283.06708	110	
283.79071	188	
284.01330	108	
284.29522	480	1+
284.78849	132	
284.86459	112	
284.91026	96	
286.02275	96	
286.09796	118	
286.80447	226	1+
286.91825	226	
288.06132	278	1+
289.87600	108	
290.10396	130	
290.86331	92	
291.80843	286	1+
292.06078	110	
292.86973	126	
293.06042	120	
293.80791	104	
294.66586	92	
294.86500	140	
296.80161	100	
296.88048	206	1+
296.91245	192	
299.78373	236	
301.03080	112	
301.86737	102	
302.10187	94	
303.81015	256	1+
303.87262	288	1+
304.19068	100	
304.26147	150	
306.12584	104	1+
306.27519	100	
306.36744	92	
306.88277	182	
307.28110	134	
307.79636	118	
307.88868	148	
308.29354	830	1+
308.79455	150	
309.81680	128	
310.30882	340	
310.87568	724	1+
311.02703	148	
313.02904	476	
313.81285	104	
313.97997	186	1+
314.16554	94	
314.82480	122	
315.94572	92	
317.42988	100	
317.86866	122	
317.89883	132	
318.51393	102	
318.95981	130	
319.88781	140	
320.57485	102	
320.88619	332	1+
322.32124	98	
323.23720	846	1+
323.88466	118	
324.19371	132	
324.89454	462	1+
326.88360	108	
327.05390	92	
327.94873	92	
328.29711	96	
END IONS

###FS:    #m/z: 340.94053 #charge 1+
###MS: 13
###MSMS: 15
BEGIN IONS
TITLE=Cmpd 11, +MS2(340.9405), 28.0-35.0eV, 0.3min #15
RTINSECONDS=17.7925
SCANS=13,15
PEPMASS=340.94053	3029880
CHARGE=1+
180.86559	98	
182.87762	120	
189.86159	124	
196.88440	148	
197.00061	100	
200.83658	94	
205.89723	96	
206.96732	170	1+
208.95694	228	
209.94491	134	
210.10854	98	
212.87165	502	1+
213.93928	5536	1+
214.88267	1220	1+
215.88708	1022	1+
215.93789	960	
217.88203	428	
217.93701	256	
221.89131	276	1+
222.95412	176	
223.05839	96	
223.07891	108	
223.96501	118	
224.97288	544	1+
225.87897	204	1+
226.94550	218	
227.78715	208	1+
228.90961	200	
228.94450	270	1+
230.88972	208	
231.90385	244	
231.95044	6286	1+
232.89316	1060	1+
233.89598	918	1+
233.94751	972	1+
234.50772	116	
235.89096	160	
235.94617	218	
237.06297	142	
237.43702	118	
238.04587	144	
238.83313	124	
239.90362	106	
239.96497	358	1+
240.23065	422	
240.95505	252	
241.94053	400	1+
242.23286	112	
243.89544	146	
246.97155	248	1+
247.02813	390	1+
247.43614	100	
247.93915	324	1+
248.58448	118	
248.89881	130	
248.98796	192	
249.93642	148	
249.96235	1252	1+
250.03251	196	1+
250.79969	200	1+
250.90104	96	
250.94680	102	
251.07579	122	
251.78222	138	
251.95833	372	1+
252.11357	102	
252.23578	154	1+
252.78661	126	
253.90692	518	1+
254.15996	98	
254.86915	170	
254.96492	3598	1+
255.07279	162	
255.14453	130	
256.83178	118	
257.99878	260	1+
258.81999	126	
258.90470	106	
258.96364	266	
259.08204	202	1+
259.91437	138	
259.96235	198	
260.90808	110	
260.96178	138	
262.96458	216	
263.00617	342	1+
263.05815	166	
263.08302	108	
263.44824	108	
264.85163	256	1+
264.99360	252	1+
265.81373	100	
265.95179	586	1+
266.08839	146	
266.27981	122	
266.99978	422	1+
267.14046	342	1+
268.92023	182	
269.80306	146	
271.09399	100	
271.11520	234	1+
271.84543	148	
272.93342	356	
272.97489	632	1+
273.04948	240	1+
273.79234	174	1+
274.85178	142	
274.89693	132	
275.97726	116	
276.06792	172	1+
276.18613	98	
276.84651	118	
279.96423	214	
280.89007	200	
280.92463	152	
280.97580	100	
281.05015	126	
281.87736	104	
282.03582	124	
282.27715	152	
283.04505	154	
283.11275	132	
283.79127	132	
283.86964	168	1+
284.42337	426	1+
284.94534	154	
286.92560	214	1+
287.35942	102	
288.06305	158	
288.26772	98	
289.91102	106	
290.72243	100	
290.86396	138	
290.97141	170	1+
291.80449	112	
291.85220	270	1+
291.93499	134	
292.06517	102	
292.93944	100	
293.79969	134	
293.87246	250	
294.06355	202	1+
295.01024	100	
295.24277	166	
295.80874	222	1+
295.88711	190	
296.73735	98	1+
296.87099	116	
296.96984	654	1+
297.07655	148	
297.85405	184	1+
297.90389	104	
297.97232	508	1+
298.80710	142	
298.99813	200	1+
299.06391	140	
299.78712	156	1+
299.95752	112	
300.05921	130	
300.81637	148	
300.92966	364	1+
301.85110	96	
302.13336	104	
302.16693	182	1+
302.18540	212	
302.94606	138	
303.44405	98	
305.29293	288	1+
305.76561	248	1+
305.79946	120	
306.88389	390	
307.08304	204	
307.79864	234	
307.89252	260	
308.29513	416	1+
308.41998	100	
308.86973	138	
308.88716	140	
309.00818	172	1+
309.54046	114	
309.88864	258	
310.40295	102	
310.87647	1236	1+
311.02474	470	1+
311.95791	112	
312.02683	322	1+
312.80807	96	
312.87709	372	1+
312.98644	166	
314.12458	98	
315.85425	198	
317.02530	98	
318.93835	174	
318.95442	104	
319.08226	136	
320.82898	108	
320.88584	214	1+
322.10319	100	
322.76800	128	
323.27385	304	1+
323.88928	886	1+
324.02303	154	1+
324.89342	784	1+
324.99789	126	
325.87249	166	1+
326.17571	146	
327.00554	236	1+
327.15799	124	
327.83086	98	
328.88921	736	1+
329.81683	126	
330.88594	178	
331.87596	280	1+
333.86678	102	
335.79362	150	
336.83772	168	1+
337.08925	184	
338.01659	108	
338.35852	132	
338.87094	272	1+
339.06475	172	1+
339.16033	124	
341.01076	146	1+
342.16849	122	
342.20162	126	
342.90655	314	1+
END IONS

###FS:    #m/z: 363.95661 #charge 1+
###MS: 13
###MSMS: 16
BEGIN IONS
TITLE=Cmpd 12, +MS2(363.9566), 28.0-35.0eV, 0.3min #16
RTINSECONDS=18.5645
SCANS=13,16
PEPMASS=363.95661	1743024
CHARGE=1+
182.86885	226	
189.86247	558	1+
190.93222	186	
191.85779	850	1+
191.88379	324	1+
193.85422	150	
196.88337	194	1+
200.87831	142	
205.94946	262	
207.87464	782	1+
207.94574	730	1+
209.86898	116	
209.94301	3122	1+
210.88384	784	1+
212.87924	3600	1+
215.88110	128	
216.41393	172	
218.91565	156	
219.41706	132	
219.86183	266	1+
219.95860	124	
222.92640	118	
222.95163	1668	1+
224.39262	348	1+
224.94889	3712	1+
224.97358	360	
225.02911	112	
225.88398	330	1+
225.99428	116	1+
226.94722	19210	1+
226.96901	316	
227.18870	130	1+
227.87607	286	
227.92767	286	
228.79279	164	1+
228.89582	908	1+
228.91356	226	1+
228.94275	21190	1+
229.10526	158	
229.29374	92	1+
230.88921	6808	1+
231.84073	136	1+
231.97577	150	
232.05465	112	
232.88436	1288	1+
234.88158	352	
234.92657	144	
235.82233	156	
238.01686	124	
238.06063	112	
238.21410	128	
239.04999	154	
239.07220	120	
239.42259	174	1+
239.44308	242	1+
239.79066	126	
239.88915	192	1+
240.93798	620	1+
240.96224	1850	1+
241.09141	128	
242.82134	214	
242.96035	1826	1+
244.03588	116	
244.79224	260	1+
244.88932	116	
244.95750	8166	1+
245.43744	92	1+
245.94249	308	
246.78901	154	
246.90546	268	
246.95300	11640	1+
247.08420	116	
247.97617	146	
248.04776	128	
248.51466	98	1+
248.89833	2024	1+
249.79412	148	
249.96713	920	1+
250.96908	810	1+
251.00516	110	
251.51067	116	
252.03848	210	1+
252.23037	154	
252.89018	398	1+
253.90323	148	
253.94819	150	
254.79607	124	
255.94926	124	
256.41137	146	
256.84188	220	1+
256.91186	148	
256.93396	338	1+
257.97229	862	1+
258.88580	378	1+
258.97505	720	1+
259.07899	200	1+
259.48823	122	
259.89007	320	1+
260.78545	156	1+
260.96699	718	1+
263.22781	218	1+
263.82821	190	1+
263.98198	384	
264.96421	464	1+
265.08334	250	1+
265.80435	200	1+
265.98168	154	
266.78219	296	1+
266.85883	260	1+
267.06467	152	
267.24370	176	
267.34264	118	
267.78238	216	1+
267.89018	224	1+
267.97315	1266	1+
268.69173	118	
269.00168	134	
269.79535	244	
269.96951	2140	1+
270.79897	166	
270.95609	344	1+
271.80526	238	1+
271.84315	344	1+
271.91116	376	1+
272.07385	148	
272.93296	258	
274.79179	174	
275.90396	116	
276.91447	304	1+
276.99861	122	
277.10849	136	
277.84953	188	
278.09465	122	
278.79427	198	
279.10227	208	
279.79925	130	
280.10183	140	
280.79287	588	1+
280.92250	122	
282.09830	332	1+
282.11483	110	
282.14971	174	1+
282.84449	430	1+
282.88704	116	
283.06796	220	
283.13447	174	1+
283.24483	142	
283.82422	138	
283.84524	298	1+
283.88648	126	
284.08408	114	
284.93319	388	1+
285.84529	1032	1+
285.93687	266	1+
286.88189	146	
286.92592	222	1+
287.02234	222	1+
287.83056	214	1+
287.85673	370	1+
288.06484	182	
288.80434	142	
288.85928	326	1+
288.88436	136	
289.88031	116	
290.78622	356	1+
292.05866	168	1+
292.10930	132	
292.43306	128	
292.81672	128	
292.86590	116	
292.87671	236	1+
292.93669	134	
293.85528	246	1+
294.01779	252	1+
294.12645	178	
294.27307	138	
295.86144	330	1+
295.93940	324	1+
296.80879	180	
297.07705	112	
297.81259	114	
298.08169	262	
298.80106	694	1+
299.85467	146	
299.95417	112	
300.72776	210	
300.85616	430	1+
301.81721	430	1+
301.86085	268	1+
302.80428	120	
302.94093	236	1+
303.80692	886	1+
303.85621	1838	1+
304.16775	120	
304.21947	174	
305.03059	118	
305.41934	126	
306.12794	266	1+
306.28138	146	
306.43110	196	
306.80559	124	
306.83696	148	
306.88327	300	1+
307.28886	722	1+
307.79453	260	1+
308.29402	418	1+
309.03482	132	
309.14878	244	1+
309.92266	196	
310.31036	252	
310.87458	318	
311.71791	126	1+
311.87529	800	1+
312.94578	186	1+
314.87787	362	1+
315.87964	280	1+
316.81054	658	1+
318.88399	272	1+
318.93636	480	1+
319.28984	190	1+
319.81950	260	
319.86240	296	1+
320.81683	942	1+
320.93334	248	
320.95368	264	1+
321.27257	408	1+
321.81702	862	1+
321.86847	272	
322.12087	128	
322.83979	150	
322.86545	132	
322.92939	568	1+
324.32457	118	
324.89055	210	
325.86795	438	1+
326.53273	230	1+
326.87185	366	1+
326.89055	166	
327.76402	156	
328.81588	116	
328.88864	376	
331.88470	114	
332.08891	374	1+
332.92609	132	
332.98499	148	
333.04583	124	
334.31009	124	
336.94251	346	1+
337.09176	142	
337.83338	178	
337.91860	160	
339.82644	672	1+
339.86792	124	
339.94199	118	
340.94050	722	1+
342.78766	190	1+
342.90358	196	
343.16634	116	
343.77160	130	
344.83837	126	
346.75859	140	
349.32196	204	
350.33960	196	
352.03092	162	1+
353.76602	142	
355.05123	232	1+
356.80821	136	
358.07727	222	1+
359.91123	172	1+
361.33219	144	
361.84589	126	
363.33532	132	
364.72330	162	
365.29154	136	
365.39234	152	
366.37795	184	1+
367.32990	114	
368.19377	136	1+
368.83870	116	
END IONS

###FS:    #m/z: 507.84597 #charge 1+
###MS: 17
###MSMS: 18
BEGIN IONS
TITLE=Cmpd 13, +MS2(507.8460), 28.2-35.2eV, 0.4min #18
RTINSECONDS=22.2405
SCANS=17-18
PEPMASS=507.84597	914874
CHARGE=1+
191.95414	198	
196.01555	544	1+
199.88567	340	
209.94377	446	1+
210.03076	290	
211.94409	190	
217.89435	366	1+
226.88405	264	1+
227.95440	482	1+
230.00785	166	1+
230.84653	252	
230.88965	242	1+
234.88502	358	1+
235.91178	316	
237.05930	570	1+
237.90785	344	1+
238.06576	388	1+
239.03282	186	1+
239.90437	206	
240.07652	220	
240.87839	410	1+
241.88048	348	1+
242.05823	134	1+
247.89976	218	1+
248.08413	198	1+
248.85405	464	1+
248.98264	226	
249.89444	372	1+
250.90052	222	1+
250.97197	468	
251.03714	224	1+
252.96627	280	1+
253.02932	212	1+
254.09153	474	1+
254.91368	450	1+
257.03891	196	1+
257.08374	232	1+
257.86104	182	
258.78512	200	
259.86327	206	
260.36670	206	1+
260.88522	210	
261.10429	224	1+
262.03835	264	1+
264.13767	208	1+
266.05882	224	
266.16713	592	1+
266.86784	320	
267.13389	282	
267.38125	230	1+
267.78745	202	
267.89103	202	
267.96809	178	1+
268.86460	302	1+
269.13849	208	1+
270.39534	282	1+
270.85830	634	
270.87538	938	1+
271.09356	258	1+
271.37833	260	1+
271.87505	610	1+
272.85363	1990	1+
273.95496	244	1+
274.06234	200	1+
274.80098	290	
275.03842	346	1+
275.10725	236	1+
276.88946	368	1+
277.49998	152	1+
277.79312	392	1+
277.86707	574	1+
277.89045	248	1+
278.38677	238	1+
278.86806	362	1+
280.10493	412	1+
280.85029	580	1+
280.89423	224	
281.01920	222	
281.37615	652	1+
281.39414	420	1+
281.87615	404	1+
282.80043	222	
283.89759	590	1+
284.06993	272	1+
284.12936	192	
284.86843	212	
285.02118	246	1+
285.94258	1144	1+
286.86939	236	
287.02932	410	1+
287.09298	226	1+
287.84225	340	1+
287.97216	188	
288.03186	322	1+
288.04451	258	1+
288.87045	1152	
288.89021	390	
288.95927	320	1+
289.52723	234	1+
289.88110	2874	
290.13189	282	
290.86424	5528	1+
291.02259	276	1+
292.05693	194	1+
292.07818	364	1+
292.48683	108	1+
292.76345	166	1+
292.93724	254	1+
293.36725	184	
293.87334	14278	1+
293.92154	250	
293.94284	156	1+
294.12884	266	
294.81235	340	1+
294.91713	468	1+
295.05152	308	1+
295.13341	612	1+
296.14189	446	1+
296.85765	378	
296.88061	1138	1+
297.10885	360	1+
297.14858	254	1+
297.86048	188	
297.90832	276	
298.81574	208	
298.85402	738	1+
298.87868	2018	1+
298.92578	370	1+
299.02265	218	
299.81189	386	1+
299.97139	122	1+
300.36663	284	1+
300.85756	1636	1+
300.99616	184	
301.11803	414	1+
301.93205	186	
302.12120	272	1+
302.85852	276	
302.88025	572	1+
303.95478	356	1+
304.06791	280	1+
304.14739	252	
304.85354	202	
305.82376	190	
305.86210	182	
306.02610	340	1+
306.12600	268	1+
306.94050	150	1+
307.28569	518	1+
307.79351	638	1+
307.89085	3044	
308.14048	1814	1+
308.79463	436	1+
308.83425	324	1+
308.88096	3936	1+
309.05315	436	1+
309.88704	2712	1+
309.95253	362	1+
310.13087	218	1+
310.15631	1780	1+
310.30429	152	1+
310.44878	190	1+
310.96108	412	1+
310.99043	228	1+
311.02506	394	1+
311.34157	256	1+
311.53371	124	1+
311.88451	20848	1+
312.09310	326	1+
312.13276	302	1+
312.82764	276	1+
313.05060	286	1+
313.32964	98	1+
313.37400	334	1+
313.88579	3974	1+
313.96754	456	1+
313.99272	168	1+
314.81861	676	1+
314.86824	1654	1+
315.01350	218	
316.02908	264	1+
316.12181	266	1+
316.26479	276	1+
316.40632	90	1+
316.86374	964	
316.88849	796	
317.01928	248	1+
317.82313	186	
317.88967	378	
317.96108	256	1+
318.86167	1104	1+
318.89166	324	
319.88916	206	
320.89068	262	
320.90803	202	
321.15039	488	1+
322.09634	234	1+
322.15515	346	1+
322.26390	212	1+
322.86169	194	
322.88578	278	
323.06075	182	
323.12938	284	1+
323.87994	252	
323.94118	204	
324.00940	186	
324.37531	358	1+
324.85590	316	
325.03675	206	1+
325.39448	208	
325.89936	1232	1+
326.92892	366	1+
327.16324	300	1+
327.87862	2572	1+
328.13155	290	1+
328.37975	486	1+
328.80978	242	
328.84405	372	1+
329.11174	178	1+
329.84432	244	1+
329.89569	1936	
330.16080	430	1+
330.83512	370	1+
330.88356	884	
330.95849	314	1+
331.83916	306	1+
331.89490	2856	1+
332.01865	256	1+
332.87605	864	
332.94798	276	
333.79523	208	1+
333.87214	450	
334.87259	256	
334.90147	690	
334.95086	250	1+
335.08234	366	1+
335.83883	482	1+
335.88947	830	1+
336.08679	280	1+
336.40273	302	1+
336.86841	344	
337.02405	370	1+
337.17447	204	
337.88335	942	
338.82823	268	1+
338.88588	1342	1+
340.38663	516	1+
340.86356	176	1+
341.05629	320	1+
341.98169	242	
342.09035	250	1+
343.06588	264	1+
343.87298	326	
344.06653	162	1+
344.77856	372	1+
344.87251	198	
345.00870	212	1+
345.36256	230	1+
345.78610	298	1+
345.90264	378	1+
345.97751	342	1+
346.88156	438	1+
347.90291	218	
348.08326	222	1+
348.13840	270	1+
348.17471	294	
349.90377	348	
350.00922	216	
350.89339	550	
350.96525	544	1+
350.99157	278	1+
351.02894	284	1+
351.38911	370	1+
351.79611	296	1+
351.83997	216	
351.88080	640	1+
351.97134	344	1+
351.99649	190	1+
352.77381	780	1+
352.82926	214	
352.91154	984	1+
353.85221	840	1+
354.02077	318	1+
354.83705	500	1+
354.90662	352	
355.02546	194	1+
355.05274	196	
355.36551	228	1+
355.42395	348	1+
355.77772	480	1+
355.89229	902	1+
355.92288	194	
356.78161	354	1+
356.81772	166	1+
356.83467	428	1+
356.94371	188	1+
357.17783	208	1+
357.36702	356	1+
358.86975	466	1+
358.92361	246	1+
359.04056	210	1+
359.83218	208	1+
359.87288	264	1+
360.09545	202	
360.88719	464	1+
360.95836	408	1+
361.80475	222	1+
361.88847	390	1+
362.85073	290	
363.79150	224	1+
364.40877	184	1+
364.84885	302	
364.89273	248	1+
365.84517	206	
365.98641	166	1+
366.09993	194	1+
366.18164	490	1+
366.35015	378	1+
366.78912	284	
366.83882	4894	1+
366.91368	276	1+
367.04797	254	1+
367.32809	322	1+
367.35614	366	1+
367.71068	236	
367.78418	626	1+
368.02771	314	1+
368.81580	186	
368.89517	406	
369.15152	470	1+
369.84491	310	
369.90656	198	
370.16166	484	1+
370.18745	334	1+
370.78187	796	1+
370.86467	200	
370.98668	530	1+
371.06571	242	1+
371.72353	224	1+
371.87579	182	
372.02850	452	1+
372.77870	188	
372.85208	636	1+
373.12329	182	1+
373.38077	274	1+
373.71762	428	1+
373.97855	170	1+
374.18514	442	1+
374.81581	304	1+
374.90522	190	
374.92309	298	1+
375.05921	230	1+
375.18498	312	1+
375.81969	172	1+
375.88813	210	
376.21358	222	1+
377.09357	292	1+
377.44898	256	1+
377.96638	276	1+
378.04756	208	
378.81270	208	
378.86566	280	1+
379.14474	176	1+
379.73222	384	1+
380.02390	344	1+
380.78067	190	
380.85789	456	
381.11473	650	1+
381.32793	346	1+
381.79712	268	1+
381.85445	1020	1+
382.85616	660	1+
382.89393	238	1+
382.94791	260	1+
383.15326	228	1+
383.80172	246	1+
384.85015	11590	1+
385.01856	410	1+
385.04789	520	1+
385.16955	300	1+
385.95773	344	1+
386.02433	256	1+
386.05226	382	1+
386.22354	218	1+
386.39397	306	1+
386.72751	306	1+
386.79984	232	1+
388.36772	290	1+
388.79597	696	1+
388.94897	264	1+
388.99536	168	1+
389.16290	208	1+
389.20314	762	1+
389.71221	176	1+
389.73246	232	
389.86716	186	
389.94732	162	1+
390.18664	258	1+
390.84335	696	
390.86273	728	
391.18895	180	1+
391.80037	412	
391.84468	362	
391.91725	336	1+
392.07353	196	
392.16429	338	1+
392.83293	316	
392.86559	1768	1+
393.08238	934	1+
393.20529	288	1+
393.35316	234	
393.37696	220	1+
393.79987	1262	1+
393.82603	210	
393.88772	712	1+
394.83750	916	1+
394.86436	1060	1+
394.87822	562	1+
395.38442	268	1+
395.80683	710	1+
395.86901	780	1+
395.94524	140	1+
396.73782	324	1+
396.81146	514	1+
397.06434	218	1+
397.17837	188	1+
397.38909	262	1+
397.71653	308	1+
397.86221	878	1+
398.04271	198	1+
398.91973	236	1+
399.81025	304	1+
399.83877	360	1+
399.91095	214	1+
400.30695	148	1+
400.61815	140	1+
400.78377	212	1+
400.84296	250	1+
401.06009	222	1+
401.79030	140	1+
402.13962	228	1+
402.86526	6492	1+
403.22900	408	1+
403.86939	5056	1+
404.06745	224	1+
405.35044	224	1+
406.05783	200	1+
406.81992	670	1+
406.85906	352	
406.92597	354	1+
407.06628	262	1+
407.09868	212	1+
407.72621	384	1+
407.86588	18378	1+
408.07853	314	1+
408.21706	206	
408.26183	224	1+
409.00200	250	1+
409.02384	198	
409.33725	140	1+
409.72861	436	1+
409.81320	236	
410.20505	204	1+
410.41400	176	1+
410.81358	312	
410.84201	754	1+
410.90745	336	1+
411.16646	338	1+
411.45362	142	1+
411.75976	172	1+
411.80942	2156	1+
411.87606	434	
412.20916	170	1+
412.73019	230	
412.84800	1126	
413.07664	602	1+
413.87311	986	1+
414.02950	278	1+
414.19220	552	1+
414.82007	360	1+
414.97625	152	1+
415.17351	386	1+
415.87235	1160	1+
415.92092	216	1+
417.40419	308	1+
417.73966	408	1+
417.81998	328	1+
417.85043	450	1+
421.13530	254	1+
421.37157	234	1+
421.88405	1890	1+
422.85864	222	
423.79381	202	
423.88031	1154	1+
423.94645	320	1+
424.14538	200	1+
425.08171	296	1+
425.87077	4574	1+
425.92996	644	1+
426.14202	312	1+
426.73160	882	1+
426.93764	448	1+
427.22548	624	1+
428.22830	560	1+
428.38196	190	
428.79912	282	1+
428.85553	452	
428.88345	2714	1+
428.94377	300	1+
429.20258	170	1+
429.74000	842	1+
429.94758	224	1+
430.73964	558	1+
430.85630	240	
430.88353	456	
431.18220	174	1+
431.38556	254	1+
431.80235	232	1+
431.86590	680	
431.88989	228	
432.03755	236	1+
432.24679	284	
432.88487	664	1+
435.86388	384	
435.89084	396	1+
436.07440	196	1+
436.34434	248	1+
438.16532	188	1+
439.70042	304	1+
439.82314	280	1+
439.89339	1894	1+
441.89587	694	1+
442.15275	232	
442.82966	332	1+
444.14445	184	
444.37857	264	1+
444.78996	278	1+
444.87397	1190	
445.10992	376	1+
445.28339	264	1+
445.74700	240	
445.77748	210	1+
445.87524	656	
446.75099	282	
446.89843	344	
446.99710	260	1+
447.41494	208	1+
447.83796	414	1+
448.00157	216	1+
448.84005	282	1+
448.89277	444	
449.71127	372	1+
449.87706	864	1+
450.12910	112	1+
450.77036	478	1+
450.94918	182	1+
452.72569	342	1+
452.76108	248	1+
452.95906	198	1+
453.16371	246	1+
453.25085	140	1+
453.87496	300	1+
454.19983	162	1+
457.07420	208	1+
457.90306	2328	1+
458.03881	204	1+
459.64372	104	1+
460.05619	244	1+
460.16436	286	1+
460.31616	286	1+
460.89487	284	
461.15298	198	1+
462.76746	198	1+
462.88292	566	1+
463.16161	198	1+
464.09824	200	1+
464.15198	210	1+
465.66783	210	1+
465.72928	240	1+
466.68076	172	1+
466.91011	194	
467.77829	188	
467.88991	1180	1+
468.78184	696	1+
468.83137	296	1+
469.01988	164	1+
469.14244	172	1+
469.72868	252	1+
469.88805	488	1+
470.06887	248	1+
470.17912	282	1+
470.29929	184	1+
470.96926	188	1+
471.18439	238	1+
472.86605	156	1+
474.35870	228	1+
474.76294	192	1+
474.78954	186	
476.22953	188	1+
477.78449	214	1+
479.91736	302	1+
480.78937	282	1+
482.72361	390	1+
483.72811	274	1+
484.79986	232	1+
485.90564	458	1+
486.39294	162	1+
486.77022	336	
487.89117	246	1+
488.01092	126	1+
488.25539	190	1+
490.78965	444	1+
491.84811	524	1+
491.88744	252	1+
492.47471	186	1+
492.74669	346	1+
499.23651	150	1+
499.80521	254	1+
500.24112	120	1+
502.80201	320	1+
503.13684	260	1+
503.29870	230	1+
503.35492	898	1+
503.79985	216	1+
504.27337	370	1+
504.74314	212	1+
505.33136	190	
505.42824	292	1+
505.46223	402	1+
506.23832	316	1+
506.51995	218	1+
506.86167	252	1+
507.24192	284	1+
507.69968	116	1+
507.84624	286	1+
508.08107	166	1+
508.18372	202	1+
508.38976	158	1+
509.77946	378	1+
509.86052	870	1+
510.21557	234	1+
510.78232	248	1+
511.05248	172	1+
512.41410	142	1+
512.71419	160	1+
513.41521	108	1+
END IONS

###FS:    #m/z: 336.94618 #charge 1+
###MS: 17
###MSMS: 19
BEGIN IONS
TITLE=Cmpd 14, +MS2(336.9462), 28.0-35.0eV, 0.4min #19
RTINSECONDS=23.0125
SCANS=17,19
PEPMASS=336.94618	369896
CHARGE=1+
65.92872	94	
137.46551	96	
189.86178	96	
194.90181	100	
199.88582	130	
201.00967	140	
201.52448	104	
204.88522	90	
205.01387	160	
205.95306	110	
207.97390	160	
210.88370	300	1+
210.89553	140	
211.94423	14928	1+
211.97874	156	
212.02863	92	
212.87822	1410	1+
213.06871	100	
213.93983	5856	1+
214.01182	116	
215.07786	130	
215.88684	1086	1+
215.93840	1028	1+
217.88944	226	
217.93330	228	1+
221.89101	128	
222.03077	94	
223.41827	118	
223.80369	110	
223.96334	496	1+
223.97187	92	
224.94747	152	
226.93171	108	
227.78442	196	1+
228.54350	100	
228.89388	360	
229.13318	164	1+
229.95506	10896	
230.88929	1506	1+
230.95718	496	
231.95028	5086	1+
232.83219	208	1+
232.88819	234	
233.89750	978	1+
233.94711	760	1+
233.96302	158	
234.83738	140	
235.89538	364	1+
235.94712	164	
236.08051	124	
237.19590	142	
237.70561	96	
238.06378	160	
238.80921	102	
240.89730	122	
244.97055	102	
246.90882	134	
246.92697	220	1+
246.98489	90	
247.40783	96	
247.96537	2336	1+
248.04657	120	
248.33862	108	
248.89917	876	1+
249.04051	194	
249.09610	118	
249.58656	154	1+
249.96261	1580	1+
250.04005	114	
250.06476	282	1+
250.82883	376	1+
251.95717	308	
252.97086	6610	1+
253.05283	104	
253.52218	94	
253.83166	96	
253.90752	526	1+
253.93357	96	
254.78323	282	1+
254.93655	196	
254.96508	2968	1+
255.02958	244	1+
255.07387	418	1+
258.44541	94	
258.96390	98	
260.00802	148	
260.07868	90	
260.82006	100	
260.85236	188	
262.97722	220	1+
263.05741	140	
264.16975	100	
265.01689	100	
265.85883	120	
266.11963	98	
267.51156	92	
267.59969	130	
268.01608	136	
268.03582	116	
268.84103	276	
268.99830	148	
269.38856	168	1+
269.80190	132	
269.83919	196	
270.43556	92	
270.86366	100	
270.98140	512	1+
271.86820	106	
271.91820	296	1+
272.94583	94	
272.97757	396	
273.79391	286	1+
274.19358	136	
274.82278	94	
274.91633	108	
274.97184	128	
275.92505	92	
277.14488	102	
277.83962	114	
278.79193	102	
278.83672	464	1+
278.96088	296	1+
279.06518	92	
280.10587	92	
280.94092	112	
282.00494	156	
282.04579	226	1+
282.77157	94	
282.80349	108	
282.91622	124	
283.20559	94	
283.78378	338	1+
283.86715	248	1+
285.85338	202	
286.85211	710	1+
288.06350	108	
288.78198	224	1+
290.49592	106	
290.79526	294	1+
290.88077	94	
291.80114	198	1+
291.85684	412	1+
293.06774	150	
293.10694	142	
293.54712	100	
293.99747	222	
294.85742	322	1+
295.16563	94	
295.97194	526	1+
295.99756	272	1+
296.80848	228	
296.97148	292	1+
297.85823	90	
299.01753	114	
300.87096	244	1+
300.90303	138	
301.28932	96	
302.02786	178	1+
303.86252	344	1+
304.88311	128	
304.96214	100	
305.84359	178	
306.27284	172	
306.79734	362	1+
306.88192	468	1+
307.08101	136	
307.88682	268	1+
308.01296	94	
308.04923	96	
308.29104	166	
308.86685	212	
308.92329	226	1+
309.37804	92	
309.80109	152	
309.86947	186	
310.45483	138	
310.87660	746	1+
311.90179	180	
312.87472	180	
314.88373	250	1+
315.89704	116	
315.95696	92	
317.41164	100	
317.51942	100	
318.02285	100	
318.83923	216	1+
319.08360	138	
320.73107	166	
321.22577	94	
321.82208	106	
321.88457	98	
323.38478	102	
323.90292	94	
324.89375	396	1+
326.38297	92	
328.85430	96	
328.87020	96	
328.88718	728	1+
328.96353	94	
330.85931	100	
334.99104	98	
336.81880	212	1+
337.05927	108	
338.10300	148	
338.96348	120	
339.85360	104	
339.89619	344	1+
340.82969	106	
340.85046	98	
340.89141	300	1+
341.12488	102	
342.30971	122	
342.39840	144	
END IONS

###FS:    #m/z: 359.96179 #charge 1+
###MS: 17
###MSMS: 20
BEGIN IONS
TITLE=Cmpd 15, +MS2(359.9618), 28.0-35.0eV, 0.4min #20
RTINSECONDS=23.785
SCANS=17,20
PEPMASS=359.96179	267046
CHARGE=1+
190.92906	110	
194.98243	108	
200.94678	118	
203.88342	124	
205.94580	150	
207.40224	116	
207.95223	270	1+
209.94265	2330	1+
215.41174	138	
217.57055	114	
221.51696	114	
221.89191	266	
222.90362	136	
222.95263	2352	1+
223.41051	108	
223.82647	104	
224.90443	112	
224.94833	3306	1+
226.89300	126	
226.94811	11518	1+
227.78888	202	1+
227.90001	130	
227.93274	292	
228.90112	106	
228.94278	13966	1+
231.90575	130	
233.01924	134	
233.04784	280	1+
233.48770	102	
233.95854	184	
234.96329	124	
236.82501	116	
237.08747	132	
237.90235	222	1+
238.11099	106	
239.92560	114	
240.94014	152	
240.96277	1902	1+
241.94797	162	
241.97948	136	
242.04385	104	
242.95989	1580	1+
244.95715	4912	1+
245.09559	114	
245.56196	106	
245.94536	144	
246.95285	7370	
247.93602	140	
247.95728	142	
248.03169	258	
249.03698	114	
250.80114	120	
250.94348	160	
250.96898	460	1+
251.41376	156	
251.84813	152	
251.97392	294	1+
252.83661	246	1+
252.95226	216	
253.84076	174	1+
255.37438	146	
256.92106	146	
258.51261	112	
258.80318	130	
258.97409	374	
259.38300	106	
259.83372	182	1+
259.99213	252	1+
260.96922	1116	1+
262.16620	108	
262.97074	106	
263.05709	158	
263.97916	180	
264.23241	110	
264.84997	176	1+
264.96893	340	1+
266.81728	266	1+
267.91637	182	
267.97398	1108	1+
268.93000	208	1+
269.02382	132	
269.96929	996	1+
270.84492	106	
270.86575	236	
271.84631	272	
272.94106	118	
273.52560	106	
273.79433	114	
273.92395	170	
274.84634	126	
274.91216	234	1+
274.97329	142	
275.79032	294	1+
275.81476	266	1+
275.85486	496	1+
275.90774	192	1+
276.84727	438	1+
276.95919	176	1+
277.10383	110	
277.93142	188	1+
278.79540	238	1+
280.11264	184	1+
280.25674	104	
280.96751	156	
281.86031	124	
281.88291	104	
282.13160	208	1+
283.07425	118	
283.84141	122	
283.98374	424	
284.07173	114	
284.87092	174	
285.09502	104	
285.35438	172	
285.43110	172	
286.86024	120	
287.88466	214	1+
288.08588	188	1+
288.44078	116	
289.92888	136	
290.06913	110	
290.75841	116	
290.79879	232	1+
290.86503	130	
291.78430	154	
291.95108	144	
292.87001	252	
292.93553	106	
293.11875	130	
293.80472	476	1+
293.87023	528	1+
293.90229	260	1+
294.05356	148	1+
294.80758	396	1+
294.86231	368	1+
295.02373	124	
295.05593	170	1+
295.10131	230	1+
296.97112	224	1+
297.56877	118	
297.97223	158	1+
298.73180	132	
298.80004	142	
299.80577	126	
299.83413	114	
299.86856	134	
300.15025	132	
300.79111	108	
300.82184	132	
300.86446	124	
301.84820	382	
302.21393	284	1+
302.88728	144	
303.80869	134	
304.87997	126	
305.02895	234	1+
305.39574	104	
305.81767	106	
305.87571	514	1+
306.88193	306	1+
307.08183	140	
308.29518	110	
308.79621	406	1+
309.08197	234	1+
310.88143	172	
313.88866	128	
315.01444	142	
316.06102	126	
316.76316	162	
316.81914	230	1+
318.12976	344	1+
318.89426	118	
318.93228	146	
319.86457	416	1+
319.93484	124	
321.10187	116	
321.82767	172	1+
322.08611	116	
322.92676	284	
323.01777	542	1+
323.16188	140	
323.91083	136	
324.95768	164	
325.80974	192	1+
325.89884	192	
326.98257	132	
327.20439	122	
328.88716	508	1+
328.96042	130	
330.88928	160	
332.00050	154	
332.81550	114	
334.90284	110	
335.78448	262	1+
336.32957	246	1+
336.94635	674	1+
337.75795	262	1+
338.76051	208	1+
338.87267	240	1+
340.03236	122	
340.35457	126	
340.93673	380	
342.28004	168	
342.90683	200	
343.05518	218	1+
343.77651	226	
346.84401	104	
346.93483	106	
347.11748	228	1+
349.11492	214	
350.12121	154	
351.03268	162	1+
352.88748	108	
353.08645	154	
356.18805	104	
356.77114	186	1+
358.92019	148	
359.76622	184	1+
359.85619	116	
359.88844	108	
360.78786	108	
361.09751	258	1+
364.04832	110	
364.87604	140	
END IONS

###FS:    #m/z: 507.84624 #charge 1+
###MS: 21
###MSMS: 22
BEGIN IONS
TITLE=Cmpd 16, +MS2(507.8462), 28.2-35.2eV, 0.5min #22
RTINSECONDS=27.474
SCANS=21-22
PEPMASS=507.84624	858816
CHARGE=1+
193.98827	136	1+
196.01498	510	1+
199.88788	640	1+
210.03279	320	1+
213.88631	266	1+
215.90323	274	1+
217.89818	584	
223.97551	180	1+
227.95390	236	
229.92758	216	1+
230.84798	428	1+
235.88431	202	
238.94436	184	1+
239.89956	294	1+
240.08026	226	
240.85445	294	1+
241.92992	252	1+
242.04080	364	1+
245.89346	304	
245.96955	422	1+
248.85216	446	1+
249.96943	922	1+
250.91156	298	1+
250.97161	754	1+
251.87390	250	1+
252.07705	182	
252.96962	290	1+
254.13310	180	
254.40393	234	1+
256.89069	286	1+
256.97265	256	1+
257.78660	298	1+
257.97811	182	1+
258.10212	228	1+
259.10351	178	1+
259.91002	182	
260.87762	272	
261.87767	218	
261.90267	350	1+
263.00313	118	1+
263.88693	376	1+
265.08754	498	1+
266.04303	306	1+
266.07134	274	1+
266.09262	346	1+
266.13173	278	1+
266.16622	370	1+
267.11017	212	1+
267.13487	182	1+
267.16823	228	1+
268.86932	184	
268.88426	216	
269.03215	316	1+
269.89345	294	
269.93041	184	1+
270.80200	428	1+
270.85978	526	
271.87522	842	1+
272.38672	378	1+
272.85313	3110	1+
272.91864	268	1+
274.02938	212	1+
275.85487	186	
276.38899	186	
276.79530	288	1+
276.88603	522	1+
277.06352	172	1+
277.88793	408	1+
277.93305	174	1+
278.00265	256	1+
278.85270	674	1+
279.09981	370	1+
279.78386	106	1+
281.38348	840	1+
281.82971	228	1+
281.85259	182	
281.87779	458	1+
282.90446	218	1+
282.94279	256	1+
283.35814	286	1+
283.86116	464	1+
285.94251	968	1+
286.87138	224	
286.88845	740	1+
287.84110	696	1+
288.40001	190	
288.86946	954	
288.94692	188	1+
289.38471	466	1+
289.88076	2116	
290.38406	414	1+
290.86704	5180	1+
292.00346	322	1+
292.03985	354	1+
293.12404	272	1+
293.79159	248	1+
293.87323	12568	1+
293.99210	196	1+
295.44481	248	1+
296.08446	240	1+
296.85493	284	
296.87141	354	
296.93027	126	1+
296.96366	196	
297.81781	226	
297.88021	212	
298.02837	320	1+
298.80557	380	1+
298.85711	820	1+
298.87620	718	
299.89389	368	
300.02910	252	1+
300.04900	184	1+
300.85859	1512	1+
301.02971	180	1+
301.95550	344	1+
302.05024	358	1+
302.82525	124	1+
302.88250	610	1+
302.96225	328	1+
303.08322	268	1+
303.85738	196	
304.40000	278	1+
304.87847	748	1+
305.33416	276	1+
305.82334	340	1+
305.86448	238	
305.96118	206	
306.33007	244	1+
306.79185	246	
306.89902	218	
307.16960	224	1+
307.28284	218	
307.37049	250	1+
307.89123	2276	
308.00334	210	
308.14142	1102	1+
308.37458	232	1+
308.73202	136	1+
308.87863	4096	1+
308.99219	256	1+
309.78475	176	1+
309.84556	186	
310.12191	262	1+
310.15744	1962	1+
310.35114	200	
310.40570	276	1+
311.19965	174	1+
311.24407	124	1+
311.88289	25180	1+
311.93981	216	
312.02450	306	1+
312.12149	242	1+
312.22355	194	1+
312.57348	106	1+
312.94381	190	
313.00576	240	1+
313.82544	202	
313.96201	242	1+
314.14928	146	1+
314.79091	272	1+
314.83216	592	1+
314.86716	728	
314.94019	224	
315.11395	196	1+
315.41983	204	1+
315.86474	1370	1+
316.36314	226	1+
316.88848	1118	1+
317.82251	566	1+
317.85557	1478	1+
318.48333	212	1+
318.86017	1248	1+
318.88270	1096	1+
318.93413	296	1+
319.12294	246	1+
319.54039	184	
319.71262	154	1+
320.13213	224	1+
320.40297	356	1+
320.86395	376	
320.95576	296	1+
321.40736	356	1+
321.81349	276	1+
322.27972	190	1+
322.88706	568	1+
323.09541	258	1+
323.19668	170	1+
323.28106	152	1+
323.38436	238	
323.81138	188	1+
325.86159	216	
325.90215	1414	1+
326.87774	2800	1+
327.66826	104	1+
327.87965	2344	1+
327.96514	288	1+
327.99027	280	1+
328.17633	298	1+
328.37442	210	
328.95387	200	
329.63087	92	1+
329.89377	1524	1+
330.91726	242	
331.16900	234	1+
331.72534	116	1+
331.81329	206	
331.89467	2586	1+
331.97866	150	1+
332.45814	178	
332.88148	868	1+
333.00901	318	1+
333.29089	222	1+
333.78168	248	1+
333.83945	200	
333.87128	402	1+
334.90071	910	
335.04081	206	1+
335.39829	194	1+
335.84248	458	1+
335.88501	590	1+
335.94255	502	1+
336.78525	274	1+
336.90005	194	
336.94385	366	1+
337.02124	662	1+
337.88395	556	
338.35634	214	1+
338.71871	148	1+
338.84961	432	1+
338.88184	1060	1+
339.35053	302	1+
339.82971	514	1+
340.00204	240	1+
340.18522	272	1+
340.38682	284	
340.72839	216	1+
341.02829	214	1+
341.05242	294	1+
341.11976	180	
341.18732	200	1+
342.78044	284	1+
342.92838	196	
343.82999	184	1+
343.87261	294	1+
343.90940	240	
344.13470	176	1+
344.71860	334	1+
344.90382	256	
345.08779	264	1+
345.86812	218	
345.90094	250	
346.00596	214	1+
346.81427	266	1+
346.89072	220	
347.81860	226	1+
347.91744	188	
348.89698	222	
349.79817	226	1+
349.91515	222	
350.02175	258	1+
350.04324	168	1+
350.77426	258	1+
350.85198	426	1+
350.88189	986	1+
350.95918	754	1+
351.00076	334	1+
351.07380	514	1+
351.18149	414	1+
351.33720	182	
351.90551	1108	1+
352.14746	162	1+
352.71973	160	1+
352.77311	266	
352.83053	182	
352.91070	822	1+
353.30555	268	1+
353.52434	130	1+
353.84432	736	1+
353.99718	230	
354.04843	224	
354.12403	174	1+
354.88895	508	1+
354.91737	600	1+
355.92112	432	1+
356.06642	412	1+
356.13328	270	1+
356.77912	294	1+
356.83379	242	1+
357.13528	226	1+
357.91794	270	1+
358.41309	228	1+
358.87303	208	
358.92160	156	1+
360.37187	176	1+
360.78857	196	
360.95202	340	1+
360.98129	230	1+
361.15069	238	1+
361.72479	336	1+
361.91277	230	1+
361.99869	198	1+
362.01527	204	1+
362.04133	214	1+
362.31786	178	
362.79612	272	1+
362.87794	232	
363.83874	544	1+
363.89818	574	1+
364.37979	286	1+
364.76340	218	
364.84219	462	1+
365.18715	360	1+
365.97237	210	1+
366.04244	368	1+
366.19012	256	1+
366.53613	186	1+
366.79448	208	
366.83953	4228	1+
367.03009	336	1+
367.70676	882	1+
367.87909	204	
368.01449	176	1+
368.18219	206	
368.87980	600	1+
368.89819	464	1+
369.06417	148	1+
369.31611	146	1+
369.41667	200	1+
369.83528	588	1+
369.93139	202	1+
370.66642	96	1+
370.78309	386	
371.19324	350	1+
371.86715	178	
371.98312	182	
372.17353	184	1+
372.38443	320	1+
372.71804	488	1+
372.75154	372	1+
372.80283	210	
372.85203	224	
373.72179	424	1+
373.83676	856	1+
373.87321	234	
374.69277	148	1+
374.79196	186	
374.81281	382	1+
374.84385	542	1+
374.86610	198	
375.97686	216	1+
376.88787	472	1+
377.08517	196	1+
377.86609	470	1+
377.88992	342	1+
377.96473	286	1+
378.01306	258	1+
378.38707	208	
378.79597	260	1+
379.85973	200	
380.82542	358	1+
380.85474	948	1+
380.89598	222	1+
381.05119	304	1+
381.71722	252	
381.79711	314	1+
382.38055	282	1+
382.73418	232	1+
382.85764	876	1+
383.11962	252	1+
383.71208	190	
383.94089	188	1+
384.85032	9374	1+
385.22039	234	
385.88906	412	1+
386.89343	280	1+
388.03371	284	1+
388.75600	338	1+
388.79633	786	1+
388.84582	204	
389.20034	390	
389.37703	312	
389.71363	190	
389.86495	188	
390.11430	278	1+
390.12621	268	1+
390.19469	258	
390.34528	280	1+
390.36864	182	
390.79747	726	1+
390.85025	680	
391.20056	222	
391.22395	320	1+
391.36625	272	1+
391.84166	548	
392.08164	1148	1+
392.77859	206	
392.84031	524	
392.86432	1468	1+
393.08563	970	1+
393.19012	284	1+
393.80319	764	
393.90821	412	1+
394.05765	204	1+
394.10454	214	
394.16261	226	1+
394.78967	246	
394.83656	692	
394.86057	326	
395.73665	426	1+
395.80448	248	
395.87055	320	
396.07831	286	1+
396.24864	268	1+
396.39534	202	1+
396.79023	378	1+
396.80713	244	
396.85812	192	
396.99745	250	1+
397.25141	232	1+
397.39702	142	1+
397.86408	586	1+
398.18751	218	1+
398.76191	252	1+
398.86650	326	1+
399.06598	204	
399.70379	212	1+
399.81154	398	1+
399.83323	220	1+
400.12094	302	1+
400.34997	214	1+
400.83600	154	1+
400.86332	496	1+
401.81026	238	1+
401.92886	288	1+
402.86392	1158	
403.02857	276	1+
403.23079	286	1+
403.87173	3922	1+
405.74339	200	
405.86888	1632	1+
405.90326	300	1+
406.19867	156	1+
406.73040	294	1+
406.81097	478	1+
407.37888	136	1+
407.79209	348	1+
407.81515	272	1+
407.86560	18522	1+
408.22020	328	1+
408.92754	182	
409.00866	122	1+
409.04648	146	1+
409.08344	258	1+
409.72499	312	
410.73529	228	
410.85170	734	
411.40093	136	1+
411.80940	1712	1+
411.85787	354	
412.02394	122	1+
412.06900	526	1+
412.14715	274	1+
412.73047	378	
412.84703	1362	1+
412.87150	1306	1+
413.07265	584	1+
413.34952	146	1+
413.87585	922	1+
414.92084	224	1+
415.12440	240	1+
415.78233	248	1+
415.84480	288	
415.87491	956	1+
416.21520	304	1+
417.21948	220	1+
417.93041	224	
418.37838	322	1+
418.85575	390	1+
418.87225	180	
420.06675	182	
421.08822	350	1+
421.18823	158	1+
421.88433	2718	1+
422.07934	208	1+
422.15112	168	1+
422.67918	218	1+
422.79569	316	1+
423.87947	480	
424.84580	222	
424.86747	300	
424.90714	192	
425.56029	230	1+
425.87132	3796	1+
426.25010	210	1+
426.81546	212	1+
426.93806	762	1+
427.74003	934	1+
428.14788	396	1+
428.22237	256	1+
428.85790	394	
428.88608	2450	1+
429.15388	236	1+
429.82207	606	1+
430.03813	172	1+
430.06556	176	1+
430.73913	1228	1+
430.88139	788	
431.77336	168	1+
431.87536	588	
432.38329	194	
432.86906	362	
433.06883	270	1+
433.72558	126	1+
433.78287	180	
433.85867	192	
433.87922	204	
434.83095	184	
434.88815	610	1+
435.86344	394	1+
436.76032	138	1+
437.65396	140	1+
438.18572	240	1+
438.75161	252	1+
439.19135	190	1+
439.83036	352	1+
439.89135	2544	1+
440.78970	216	1+
441.15228	312	1+
441.18996	242	1+
441.24060	246	1+
442.15296	262	1+
444.25670	178	1+
444.87285	2320	1+
445.29256	246	1+
445.73792	560	1+
445.77177	308	1+
445.90290	192	
446.08929	204	1+
447.90036	186	
448.18733	226	1+
448.74788	286	
448.89382	452	
449.88041	760	1+
450.70205	166	1+
450.77308	206	
450.83106	232	1+
451.88531	452	1+
451.97300	222	1+
452.24800	230	1+
452.85181	200	
453.94492	180	1+
454.89282	184	
455.77847	232	
456.70073	334	1+
457.76440	212	1+
457.90403	1976	1+
459.90615	370	1+
461.16064	210	1+
461.24522	230	1+
462.66965	224	1+
462.88527	544	1+
463.01468	164	1+
464.89247	298	1+
465.72776	166	1+
465.81309	164	1+
466.25031	142	1+
467.11763	252	1+
467.66967	146	1+
467.88892	1290	1+
468.78208	676	1+
469.81382	310	1+
469.89536	206	
470.77694	244	1+
472.41566	202	1+
472.71442	296	1+
476.77924	330	1+
477.71709	296	1+
477.89679	218	1+
479.71626	184	1+
480.91165	166	1+
481.72090	232	1+
482.71947	166	1+
483.21388	180	1+
484.73614	330	1+
484.79379	260	1+
485.73501	226	1+
485.89813	638	1+
486.84646	576	1+
486.90250	408	1+
487.10302	226	1+
487.79969	560	1+
488.27560	256	1+
488.72237	182	1+
488.74403	182	1+
490.79404	356	1+
490.91845	160	1+
491.80206	202	1+
492.27004	186	1+
492.78589	290	1+
494.26809	244	1+
494.41444	162	1+
499.73119	272	1+
502.16098	190	1+
502.80739	182	
503.27083	334	1+
503.35211	430	1+
503.44026	130	1+
503.79749	512	1+
503.85595	166	1+
504.14200	206	1+
504.26984	262	1+
504.32154	318	1+
504.44417	96	1+
504.80189	352	1+
505.32922	238	1+
505.47297	486	1+
505.65003	126	1+
506.39682	174	1+
506.77531	364	1+
507.08419	208	1+
507.73720	200	1+
508.44310	156	1+
509.00048	168	1+
509.40565	130	1+
509.47981	212	1+
509.80562	244	1+
509.85964	944	1+
510.25355	224	1+
510.80797	192	1+
511.14691	166	1+
511.72705	276	1+
512.14545	100	1+
512.66593	252	1+
512.72984	180	1+
512.80684	382	1+
END IONS

###FS:    #m/z: 336.94632 #charge 1+
###MS: 21
###MSMS: 23
BEGIN IONS
TITLE=Cmpd 17, +MS2(336.9463), 28.0-35.0eV, 0.5min #23
RTINSECONDS=28.2455
SCANS=21,23
PEPMASS=336.94632	375158
CHARGE=1+
189.86276	204	
192.89110	132	
193.87118	94	
197.88921	100	
205.94751	268	1+
207.87319	118	
209.88305	194	
209.94461	330	1+
211.91164	132	1+
211.94449	14548	
211.99395	114	
212.02601	96	
212.87959	1444	1+
212.89704	200	
212.94609	426	
213.52266	120	1+
213.93985	5518	1+
214.88443	158	
215.88627	852	1+
215.93540	732	1+
217.88527	326	
221.06590	130	
221.88324	110	
222.95445	508	1+
223.95818	370	1+
224.97973	100	
226.94634	434	1+
227.89320	560	1+
228.89510	328	1+
228.91347	106	
229.95492	11576	1+
230.88882	2826	1+
231.95035	6066	1+
232.40162	102	
233.89670	128	
233.94870	564	1+
233.99130	144	
235.82229	116	
235.89136	330	1+
238.21349	122	
238.95293	196	1+
239.82813	188	1+
239.90075	200	
244.93401	142	
246.90686	106	
246.97519	108	
247.96592	3104	1+
248.03720	288	1+
248.89861	986	1+
249.83011	762	1+
249.95980	1588	1+
250.07270	290	1+
250.51464	96	
251.02094	242	
252.97078	7686	1+
253.19956	114	
253.83599	150	
253.90277	508	1+
254.00744	372	1+
254.90585	326	1+
254.96618	2868	1+
255.03189	118	
255.07470	474	
255.37377	114	
255.80328	136	
255.86223	240	1+
256.02809	126	
256.80852	270	1+
256.91428	320	1+
256.96560	274	
257.94823	322	1+
258.03098	120	
258.89182	198	
258.97221	168	
259.01242	100	
259.47227	164	
260.80225	120	
260.83105	118	
262.83843	230	1+
262.98882	176	1+
263.05959	168	
263.93360	148	
263.97865	128	
265.01872	164	
265.09045	96	
265.45303	106	
266.34933	94	
266.51820	94	
267.00273	116	
268.83853	324	
269.06599	218	1+
269.83884	186	
269.96546	112	
270.84495	400	1+
270.86588	118	
270.88031	106	
270.91950	266	1+
270.98229	484	1+
271.13470	144	
271.83122	118	
271.89376	220	1+
272.43927	144	
272.95594	124	
272.97423	194	
273.02623	106	
273.79409	164	
273.91597	152	1+
274.94875	182	1+
275.25471	98	
276.85450	470	1+
277.07167	162	
277.42420	98	
277.88166	134	
278.01368	190	
278.38443	118	
278.82166	408	1+
278.83753	192	
278.95966	156	1+
279.51037	100	
279.82642	276	1+
279.90484	104	
280.33833	104	
280.79171	176	
281.04830	126	
282.86266	230	1+
283.03221	178	
283.79204	164	
284.08917	208	1+
284.57699	106	
284.81149	108	
285.47881	132	
285.85231	348	
286.84944	832	1+
286.94403	222	1+
287.01434	212	1+
287.85037	528	1+
288.52621	106	
288.92197	132	
289.07725	94	
289.76719	106	
289.81974	132	
290.01746	112	
290.78829	130	
290.85629	94	
291.06556	102	
291.80425	210	
292.06409	504	1+
292.15452	94	
292.80284	110	
292.87711	142	
293.10203	262	1+
293.87713	128	
293.99785	480	1+
294.35816	98	
294.79000	98	
294.86074	214	
295.65525	98	
295.84073	212	1+
295.97293	96	
296.81030	270	1+
297.09793	112	
297.17494	98	
298.10071	100	
298.54117	122	
299.06292	168	1+
299.56124	102	
300.81066	92	
300.87199	152	
301.87961	224	
301.91494	158	
302.03144	104	
302.44577	94	
303.95095	136	
304.44978	98	
305.07137	146	1+
306.88286	400	1+
307.28262	94	
308.29864	168	
309.44897	96	
309.87049	106	
309.92354	266	1+
310.81661	198	1+
310.84232	104	
310.87573	522	
310.98157	224	1+
311.13590	226	1+
311.88107	286	
312.87739	178	
313.87555	118	
314.81770	276	1+
315.15858	144	
315.86778	138	
316.25840	102	
316.40879	212	
316.98451	106	
318.38678	94	
318.86171	218	1+
319.88949	292	1+
320.82429	98	
321.02676	142	
321.22397	110	
323.87400	110	
324.26786	150	
324.32330	106	
324.89574	568	1+
324.91226	160	
326.09033	104	
328.19427	98	
328.81641	96	
328.88475	446	1+
328.90445	112	
329.32549	140	
329.87106	108	
331.30603	112	
331.82867	196	1+
334.78719	126	1+
336.34961	94	
336.88975	130	
337.35552	94	
338.37587	164	
338.76396	202	1+
339.43007	236	1+
339.82632	138	
340.08555	164	1+
340.87377	138	
340.92448	120	
END IONS

###FS:    #m/z: 359.96208 #charge 1+
###MS: 21
###MSMS: 24
BEGIN IONS
TITLE=Cmpd 18, +MS2(359.9621), 28.0-35.0eV, 0.5min #24
RTINSECONDS=29.0175
SCANS=21,24
PEPMASS=359.96208	268972
CHARGE=1+
157.85803	102	
194.89684	104	
207.94984	210	
208.94187	128	
209.94358	1988	1+
210.90074	124	
212.89523	146	
213.89389	300	1+
216.41201	156	
218.91339	158	
220.96089	134	
221.96577	106	
222.95198	1916	1+
223.11427	110	
224.94829	4276	1+
224.97649	288	1+
226.89511	446	1+
226.94774	11756	1+
227.92797	164	
228.06513	120	
228.94293	13146	1+
229.02322	100	
229.08562	118	
229.78685	100	
230.88923	192	
231.97745	98	
232.90159	112	
233.83160	142	
233.85204	116	
233.95808	696	1+
233.99613	158	
234.86600	212	1+
235.82294	284	
236.89736	124	
237.98604	104	
238.89680	150	
238.96984	300	
239.42919	304	
239.94118	120	
240.79130	106	
240.94398	468	1+
240.96264	2014	1+
241.01141	162	
241.03265	212	1+
241.20189	104	
242.88442	130	
242.96078	1668	1+
244.78824	114	
244.95786	7450	1+
245.02402	102	
245.79218	212	1+
245.83245	228	1+
245.94155	222	
245.99922	100	
246.95328	5898	1+
247.87620	228	1+
248.06480	122	
248.80400	118	
249.05484	112	
249.43319	194	
250.96980	208	
251.02873	106	
251.97050	186	
252.23086	140	
252.83197	490	1+
252.95924	134	
253.83460	348	1+
254.81592	252	1+
254.95428	106	
255.92299	164	
256.84243	108	
258.97516	242	
259.56109	154	
259.79935	280	1+
260.45103	102	
260.96980	874	1+
261.03714	106	
261.40657	106	
262.95099	124	
262.97433	126	
263.01475	186	1+
263.82931	454	1+
263.86107	212	1+
263.90246	164	
263.97640	578	1+
264.05638	134	
264.79364	126	
264.96222	138	
265.83864	362	1+
265.91346	318	1+
265.97363	260	
266.09605	146	
266.23913	162	
267.97413	812	1+
268.04185	258	1+
268.13800	108	
269.96825	868	1+
270.85864	118	
271.84517	108	
272.91935	226	1+
273.70444	104	
273.86078	104	
274.80604	242	1+
274.86825	118	
274.98964	220	1+
276.80288	368	1+
276.85506	406	1+
277.08545	170	
277.91868	190	
279.78954	440	1+
280.74551	106	
280.92836	104	
280.98899	106	
281.12115	116	
281.86181	136	
281.92493	316	1+
281.94580	104	
282.27959	98	
282.83638	516	1+
283.81425	164	1+
283.98359	500	1+
284.87511	142	
285.79143	194	
286.92682	160	
287.42392	98	
287.90251	338	1+
287.91893	102	
289.36330	100	
289.79982	98	
290.79701	222	1+
290.86528	116	
291.44124	182	
291.85930	132	
292.86244	616	1+
292.87359	360	1+
293.85703	374	1+
295.02345	120	
295.83726	194	1+
295.87892	120	
296.50301	104	
296.81394	286	1+
296.87675	110	
298.80873	314	1+
298.87266	126	
300.87231	140	
300.91023	198	1+
301.95212	236	1+
302.21542	236	1+
303.87000	290	1+
303.93364	128	
304.08989	156	
304.45371	100	
304.50124	98	
304.78865	102	
305.03522	108	
306.28407	490	1+
306.79268	122	
306.88725	342	1+
307.00136	166	1+
308.65944	102	
309.08089	200	1+
309.79261	208	1+
309.81342	262	
309.87037	120	
310.13719	182	1+
310.44809	98	
310.82253	150	
310.87455	252	
311.83443	102	
311.88218	190	
312.87239	130	
314.81417	298	1+
317.74880	204	1+
317.82526	178	
318.02296	102	
318.60182	116	
318.87971	178	
318.93552	148	
319.01944	270	1+
319.83058	310	1+
319.86150	172	
321.31836	110	
321.76249	272	1+
321.81885	160	
321.98394	172	
322.01810	112	
322.92878	452	1+
323.01744	460	1+
323.11090	100	
323.16438	160	
324.80557	116	
324.89391	298	1+
325.77289	114	
326.51630	100	
327.81806	178	1+
328.03155	116	
328.88530	492	1+
328.89623	368	1+
331.71113	166	
332.81536	238	1+
333.02617	128	
333.87183	208	1+
334.11705	102	
334.87492	180	1+
334.95406	122	
336.94360	802	1+
338.33986	154	
338.79490	124	
339.23333	164	1+
339.34708	154	
339.82224	178	
339.85421	206	1+
340.79479	174	1+
340.89328	376	1+
340.94037	384	
341.86680	200	1+
341.90178	256	1+
342.20320	106	
342.27560	148	1+
343.71198	124	
346.87770	202	1+
347.01214	132	1+
348.77833	100	
349.09262	118	
350.02950	264	1+
352.51692	106	
352.84224	112	
352.88624	262	1+
354.50671	112	
354.75978	106	
356.29773	186	1+
356.71596	224	1+
356.77567	126	
357.83424	104	
359.86117	130	
360.10072	100	
360.17248	134	1+
360.32684	146	
361.03870	100	
364.76664	122	
END IONS

###FS:    #m/z: 322.93071 #charge 1+
###MS: 25
###MSMS: 26
BEGIN IONS
TITLE=Cmpd 19, +MS2(322.9307), 28.0-35.0eV, 0.6min #26
RTINSECONDS=32.7365
SCANS=25-26
PEPMASS=322.93071	5437140
CHARGE=1+
104.73062	100	
187.93833	96	
189.86496	126	
190.89281	136	
191.95657	216	
192.88656	366	1+
192.95826	100	
196.88397	364	1+
199.88956	174	
200.87860	108	
203.86012	100	
203.88483	212	
204.00747	226	1+
204.03888	98	
205.06119	92	
205.94939	566	
205.98807	92	
209.01533	100	
209.94394	160	
210.90193	290	
211.00658	114	
211.43098	114	
211.89203	122	
211.96373	104	
212.89655	374	1+
213.91525	250	1+
214.89327	290	
215.89380	260	
217.89895	102	
219.86126	422	1+
220.86344	358	1+
220.88252	94	
221.94296	268	
222.95557	1442	1+
223.96069	862	1+
227.78670	124	
227.95371	164	
228.90547	186	
229.06236	92	
229.90646	102	
230.85916	106	
230.89184	332	1+
230.95586	142	
233.04613	232	1+
233.06682	322	1+
233.89707	92	
236.54111	100	
237.89057	296	1+
238.01950	162	
238.35542	92	
239.07986	204	
239.78741	220	
239.91817	132	
240.94071	1502	
240.96369	540	
241.81950	264	1+
241.93964	3638	1+
242.02155	140	
242.57128	134	
242.94202	2448	1+
243.45002	104	
243.88054	496	1+
244.93918	766	1+
245.03953	120	
245.18871	104	
246.97476	1002	1+
247.52839	90	
247.84460	104	
248.03597	426	1+
248.57885	96	
248.83434	268	1+
249.04157	328	1+
250.22496	102	
250.97264	148	
251.32955	96	
251.78650	112	
251.92898	236	
252.85412	140	
253.79610	96	
253.83889	336	1+
255.78274	146	
255.88240	274	1+
255.91789	130	
257.79917	272	
258.10991	94	
258.83448	318	
258.91935	90	
258.97384	256	
260.24315	106	
260.82942	504	1+
260.84691	118	
260.96739	194	1+
261.25613	98	
261.54220	94	
261.89198	458	1+
262.97498	564	1+
263.40824	100	
263.79571	218	1+
263.82718	108	
263.97880	490	1+
265.06042	164	
265.52486	92	
265.85539	144	
266.24548	170	
266.84326	100	
266.91224	128	
267.09677	116	
267.86834	104	
267.94097	94	
267.99907	360	1+
268.90647	270	1+
269.79935	180	1+
270.11865	112	
270.85264	208	1+
271.03763	172	1+
271.79995	260	1+
272.40590	106	
272.84379	250	1+
273.00737	188	
273.48299	98	
273.79332	564	1+
274.94757	220	1+
275.80605	166	1+
276.84969	116	
277.07041	168	1+
278.80406	184	1+
278.86598	158	
279.09184	1098	1+
279.23130	92	
279.80794	226	1+
280.04336	98	
280.11372	138	
280.14105	92	
280.53963	102	
280.95602	118	
281.79443	298	1+
281.85448	134	
282.27696	102	
282.87620	96	
283.06446	98	
283.78809	338	1+
283.86595	292	1+
283.90505	120	
284.29298	472	1+
284.92394	144	
285.16865	96	
285.76534	100	
286.86921	152	
286.91594	160	
287.03081	96	
287.79586	118	
287.81275	116	
287.87088	206	
288.81591	158	
288.85726	118	
289.79354	262	1+
289.80743	164	
289.85698	108	
289.88012	294	1+
291.04528	96	
291.39714	98	
291.80389	190	
292.06212	136	
292.80789	206	
294.85880	192	
295.86594	168	
295.88102	120	
296.80880	256	
296.87701	150	
297.81105	156	
297.86294	168	1+
298.16852	94	
298.80399	112	
298.96216	106	
299.78690	174	
300.78389	162	
300.85839	96	
303.94013	142	
304.27062	262	1+
305.80758	220	1+
305.83115	132	
305.89701	92	
307.79592	422	1+
307.88889	330	
308.29147	504	1+
308.88425	302	
309.42995	92	
309.81773	178	1+
310.30814	386	
310.41785	104	
310.88108	164	
311.88382	390	
312.80465	156	
312.82379	136	
313.81593	340	1+
313.86042	278	1+
313.88138	200	
314.87888	110	
317.88139	196	1+
318.10463	246	1+
319.92974	94	
319.99016	92	
320.29135	92	
321.30931	92	
321.83228	128	
321.88285	92	
322.89476	138	
323.23978	594	1+
323.31614	96	
323.71846	124	
323.75290	296	1+
324.88787	202	
325.89821	470	1+
END IONS

###FS:    #m/z: 340.94089 #charge 1+
###MS: 25
###MSMS: 27
BEGIN IONS
TITLE=Cmpd 20, +MS2(340.9409), 28.0-35.0eV, 0.6min #27
RTINSECONDS=33.5085
SCANS=25,27
PEPMASS=340.94089	3360432
CHARGE=1+
185.99414	118	
189.41283	120	
189.86157	212	
192.89033	142	
205.94961	284	
208.93801	108	
210.93657	212	
211.04192	104	
211.94298	154	
212.87658	922	1+
212.89838	142	
213.93865	4854	1+
214.89750	248	
215.88893	1234	1+
216.41153	98	
217.85541	238	
217.88192	772	1+
217.93814	204	
218.91704	122	
219.42786	100	
220.87103	100	
222.03050	124	
223.96118	312	
226.01507	104	
226.89966	176	
226.94688	144	
228.42510	110	
228.91068	124	
228.94747	600	1+
230.89135	174	
231.83265	192	1+
231.89004	466	
231.94946	3132	1+
232.89030	218	
232.95999	148	
233.89842	342	
233.94618	360	1+
235.82717	142	
235.86561	130	
235.89477	526	1+
235.94786	132	
236.56925	104	
237.95257	214	1+
238.86938	102	
238.92258	108	
239.42785	104	
239.78735	148	
239.90104	152	
240.23020	270	
243.08609	100	
243.57457	102	
244.08646	110	
244.95671	116	
245.45252	114	
246.94984	104	
246.97799	268	
247.10183	176	
247.81843	282	1+
247.94231	98	
247.97338	128	
248.82182	230	1+
249.90372	240	
249.96234	966	1+
250.59216	106	
250.94529	102	
251.90759	118	
251.96151	150	
252.90596	326	1+
252.96938	134	
253.83518	166	
253.90834	236	1+
253.95626	252	
254.21767	168	1+
254.96663	1830	1+
255.07680	210	
255.66578	98	
255.89868	146	
256.88340	168	1+
256.91676	212	
256.96449	248	
257.37267	116	
257.79650	402	1+
257.90850	536	1+
258.84489	278	1+
258.90883	362	1+
258.96776	112	
259.17255	118	
260.78616	108	
262.79764	134	
262.84448	140	
262.87076	114	
262.92498	144	
263.98146	124	
265.95116	136	
267.13595	186	
267.79134	122	
267.85132	254	1+
268.79568	130	
268.95193	224	1+
269.00434	180	
269.90312	156	
271.80100	270	1+
271.84264	148	
271.98533	102	
272.85056	252	1+
272.93519	300	
272.97094	254	1+
273.79558	226	
273.93599	126	
274.15252	122	
274.56841	102	
274.79543	188	
275.79338	146	
275.80910	104	
275.99604	164	
276.07610	112	
276.85790	202	
277.96402	198	
278.81871	158	
278.95602	138	
279.95982	118	
280.06968	132	
280.12211	188	1+
280.79256	200	
280.84254	338	1+
280.86773	210	1+
281.08298	100	
282.27709	102	
282.93219	124	
283.02330	136	
283.04367	100	
283.78795	346	1+
284.39932	262	1+
287.78481	228	1+
287.84335	156	
287.90261	136	
288.89889	202	1+
289.04099	206	1+
290.04702	140	1+
290.38136	108	
290.86922	170	1+
291.80191	148	
293.87358	272	1+
294.42960	104	
294.86148	154	
295.85752	362	1+
295.89006	196	
295.97838	278	1+
296.90275	104	
297.97397	278	
298.80938	122	
298.86151	134	
299.78041	162	1+
299.99590	132	
301.86198	114	
301.88095	156	
303.81151	168	
303.87852	202	
303.94561	166	
304.28679	116	
305.01938	100	
305.04158	106	
306.79581	344	1+
306.88156	634	1+
306.93587	116	
307.28478	164	
307.79794	294	1+
308.29765	446	1+
309.00465	148	
309.30132	312	1+
309.32506	106	
310.82475	152	1+
310.87964	668	1+
311.80343	106	
312.80294	252	
312.81894	114	
312.87563	320	
313.80954	488	1+
313.89569	104	
317.88115	220	1+
320.28837	134	
320.82714	118	
320.91662	104	
321.85770	102	
322.30577	114	
323.23874	184	
323.45173	232	1+
323.88337	132	
324.28619	136	1+
324.89191	650	1+
325.25636	128	
325.80698	148	
326.81271	114	
327.81057	148	
328.19066	244	1+
328.81955	102	
328.88836	262	
329.87366	130	
330.75656	236	1+
330.88664	110	
339.82910	182	
341.05649	146	1+
341.13925	238	1+
342.48673	106	
342.90215	332	1+
343.27244	108	
344.41148	102	
345.06529	106	
END IONS

###FS:    #m/z: 363.95698 #charge 1+
###MS: 25
###MSMS: 28
BEGIN IONS
TITLE=Cmpd 21, +MS2(363.9570), 28.0-35.0eV, 0.6min #28
RTINSECONDS=34.2805
SCANS=25,28
PEPMASS=363.95698	1990914
CHARGE=1+
187.86863	206	
189.86263	1228	1+
191.85826	1392	1+
195.89502	114	
196.88409	536	1+
207.40852	248	
207.87363	1220	1+
207.94557	260	1+
209.94343	2510	1+
210.88438	810	1+
212.87943	5778	
213.88566	842	1+
214.07633	114	1+
214.41825	158	
215.94857	146	1+
216.41193	232	
218.91413	208	
222.95242	1920	1+
224.89109	136	
224.94987	3154	1+
225.88577	166	
226.89239	150	
226.94764	17670	1+
227.48916	138	1+
227.79452	230	1+
227.88126	212	
227.92873	352	
228.89440	1618	1+
228.94292	22454	1+
228.97572	170	1+
229.00212	148	1+
229.06486	106	
229.15007	162	1+
229.23321	124	1+
230.79120	228	1+
230.88987	6808	1+
232.88545	1222	1+
234.00821	114	
234.54873	106	
234.88082	408	1+
234.92857	346	
235.82774	174	
235.89687	166	1+
238.06565	118	
238.93588	144	
239.06959	122	
239.42790	168	
239.44484	166	
239.96409	134	
240.14095	112	
240.90247	146	
240.94415	192	
240.96181	2316	1+
241.09908	138	
241.60256	116	
241.93983	290	
242.94420	992	1+
242.95886	1246	1+
243.01375	114	
244.95745	8342	1+
245.69106	108	1+
245.83451	134	
245.90087	394	1+
245.94065	300	
246.43949	126	
246.80418	200	
246.82107	122	
246.90612	326	1+
246.95289	9734	1+
247.97666	340	1+
248.03370	110	
248.80057	216	1+
248.89943	3574	1+
250.10564	284	1+
250.81472	110	
250.94953	272	
250.97037	450	1+
251.07220	144	
253.79696	238	
253.83552	382	1+
253.90537	650	1+
254.00351	112	
254.40059	172	
254.93213	136	
255.10254	136	
255.87667	110	
256.03705	112	
257.00909	154	1+
257.78900	228	1+
257.90799	108	
258.82848	298	1+
258.94796	114	
258.97365	362	1+
259.11565	230	1+
259.83295	230	1+
259.91401	154	
260.44514	102	
260.78739	214	1+
260.89410	322	1+
260.97016	630	1+
261.89673	256	1+
262.97180	206	
263.83218	244	1+
263.98209	148	
264.84796	290	1+
264.89897	258	1+
264.96704	854	1+
264.98454	130	
265.08695	292	1+
265.90136	174	1+
266.78140	284	1+
266.81074	248	1+
267.13750	256	1+
267.78471	258	1+
267.97323	1594	1+
268.14174	182	1+
268.91026	138	
268.95249	122	
269.41234	308	1+
269.91938	218	
269.96938	1894	1+
271.09806	142	
271.84688	202	
271.91440	416	1+
272.10030	136	
273.79162	220	
273.91130	248	1+
274.85921	108	
275.35345	130	
275.84292	446	1+
276.85188	382	1+
276.92167	222	1+
277.01980	188	1+
277.90402	176	
278.79435	226	
278.81093	126	
278.91798	238	1+
279.09716	166	
280.79437	772	1+
280.81240	206	
281.09024	168	1+
281.84817	138	
281.94959	126	
282.05735	152	
282.79287	120	
282.80973	220	
282.87199	198	1+
283.78314	110	
283.82426	130	
283.85024	454	1+
283.90117	146	
284.90567	110	
285.84675	1260	
286.91128	282	1+
287.76788	190	1+
288.04210	102	
288.79282	126	
289.14135	110	
289.79773	124	
289.83284	144	
289.87146	188	
290.78637	486	
290.85304	220	1+
291.41787	104	
291.80826	104	
292.85506	242	1+
293.11868	262	
294.85998	176	
294.91774	310	1+
295.86510	348	1+
296.81059	156	
296.92230	130	
297.80972	270	
298.03857	258	1+
298.80370	844	1+
298.87091	128	
299.88278	286	1+
300.80144	108	
300.82436	194	1+
301.14757	194	1+
301.80391	108	
301.85866	782	1+
302.16499	156	
302.22347	156	
302.80247	1242	1+
302.96516	218	1+
303.80632	1058	1+
303.85560	1894	1+
303.94393	132	
304.08747	218	1+
304.88099	162	
305.81967	280	1+
307.78583	328	
307.88334	318	1+
308.13995	132	
308.29278	200	
308.84903	142	
308.92275	114	
308.95250	366	1+
310.30786	200	
310.87493	276	
311.02635	450	1+
311.81007	176	1+
311.88074	412	1+
313.77047	104	
314.81848	262	1+
314.90012	114	
315.27213	236	1+
316.81339	458	1+
317.15549	136	1+
318.81668	630	1+
318.89433	108	
318.93245	470	1+
320.87810	158	
321.81918	938	1+
321.86597	274	
322.72407	142	1+
322.81020	262	1+
322.83350	126	
322.87208	186	
322.93121	410	1+
323.01832	228	1+
323.31901	202	1+
323.84204	220	
324.89582	188	
325.14996	104	
325.88639	110	
326.87358	876	1+
328.13332	108	
328.80573	172	
328.88850	314	
329.87925	496	1+
330.20338	148	
330.75018	248	1+
330.82967	202	
332.09196	126	
333.88443	118	
336.82389	126	
336.85667	128	
336.94181	376	1+
337.77762	178	1+
337.83527	110	
337.88694	118	
338.86907	108	
338.94426	142	
339.75788	120	
339.82719	984	1+
339.85709	112	
340.94126	538	1+
342.08262	106	
342.90224	416	1+
342.94241	114	
343.90518	360	1+
344.71333	240	1+
349.32055	140	
349.79596	108	
351.76197	206	
352.78024	120	
352.89364	246	1+
354.76589	200	1+
359.70699	104	
359.96314	244	1+
360.36148	140	
360.78851	192	1+
361.35039	214	1+
362.84815	152	
363.00067	104	
363.10931	126	
363.73099	116	
364.78291	118	
364.83723	196	1+
365.04960	122	
365.40855	174	
366.08333	142	
367.32810	126	
367.73085	242	1+
367.77639	190	
367.82204	106	
368.20946	212	1+
END IONS

###FS:    #m/z: 322.93065 #charge 1+
###MS: 29
###MSMS: 30
BEGIN IONS
TITLE=Cmpd 22, +MS2(322.9307), 28.0-35.0eV, 0.6min #30
RTINSECONDS=37.964
SCANS=29-30
PEPMASS=322.93065	5422064
CHARGE=1+
50.98297	134	
139.44210	94	
187.88853	148	
192.88825	410	1+
196.88531	292	1+
196.89833	140	
199.89160	214	
202.04370	146	
202.85657	126	
205.94826	774	1+
209.01898	88	
209.94393	118	
210.49826	92	
210.89967	334	1+
212.87968	242	1+
212.89791	164	
214.89608	190	
219.62394	102	
220.96589	164	1+
221.90043	104	
221.94656	128	
222.95214	454	
223.05515	142	
223.95956	488	
226.06882	100	
227.07421	88	
227.19408	110	
227.78461	208	
228.91051	322	1+
229.51765	108	
229.84427	130	
230.89175	158	
231.90104	90	
233.90031	258	1+
233.95836	92	
234.87679	254	1+
235.82600	186	
236.20109	90	
236.87567	214	1+
237.05629	252	
237.47582	102	
238.01824	92	
238.90757	188	
238.93824	136	
239.02344	88	
239.07334	124	
239.78666	268	1+
239.90171	164	
239.96948	92	
240.09166	92	
240.79554	238	1+
240.94000	1998	
240.96305	414	
241.94295	1332	
241.99678	130	
242.94206	4842	1+
242.99316	104	
243.88070	118	
244.03677	92	
244.38769	88	
244.78932	178	
244.85227	120	
244.93897	944	1+
245.82138	172	
246.97396	868	1+
247.03146	234	1+
248.84753	132	
248.90564	94	
248.92351	164	
249.83006	98	
250.04321	180	
250.05994	94	
250.46407	106	
250.89300	160	
250.96742	120	
251.05040	88	
251.14456	106	
253.02158	310	1+
255.78263	106	
255.80050	118	
257.80047	162	
258.04099	110	
258.43765	104	
258.97230	296	1+
259.33933	214	1+
260.79847	274	1+
260.82746	274	1+
262.85065	100	
262.93994	284	1+
262.97579	96	
263.02076	138	
263.17387	100	
263.19731	90	
263.21364	102	
263.83199	144	
263.97743	108	
265.04952	118	
265.12462	92	
265.16685	88	
265.85797	266	
266.24790	112	
266.84891	252	1+
266.94336	112	
267.00410	128	
267.13042	98	
268.95955	222	1+
269.79682	250	
269.85520	94	
270.53639	88	
270.79834	120	
271.03950	104	
271.79699	270	
271.84586	778	1+
272.88352	198	1+
272.96134	134	
273.79216	578	1+
274.84896	120	
275.80810	326	
276.84675	140	
277.13449	90	
277.81268	136	1+
278.86046	134	
279.09042	900	1+
279.79749	208	
280.14492	92	
280.26516	98	
281.92193	134	
282.74686	116	
282.81363	94	
282.86825	242	1+
283.07120	162	
283.78616	506	1+
283.82129	92	
283.85217	112	
284.07761	92	
284.29670	168	
284.93002	94	
285.04750	222	1+
285.86742	152	
286.29798	114	
286.88018	136	
286.91856	524	1+
287.80915	108	
287.86582	120	
288.11680	130	
288.35797	98	
288.80085	166	
288.85520	326	1+
289.78626	274	1+
289.88317	156	
290.80040	592	1+
290.88346	120	
290.91636	92	
291.80345	506	1+
292.43158	104	
294.42778	100	
294.85848	514	1+
294.88109	288	1+
295.03053	108	
295.86070	338	1+
295.94002	96	
296.45789	90	
296.80929	174	1+
298.75790	128	
298.78709	110	
298.80900	238	1+
299.78409	342	1+
299.82890	114	
300.88935	140	
300.94002	92	
301.63034	98	
301.87778	328	1+
302.24755	166	
302.39227	88	
302.81589	190	
303.80645	156	
304.76484	90	
304.85912	144	
305.87956	604	1+
307.28242	88	
307.31236	98	
307.79912	412	1+
308.29336	794	1+
308.87662	272	1+
309.79893	178	
309.81010	278	1+
310.31101	196	
311.83006	88	
311.88553	518	1+
312.83767	98	
313.02927	100	
313.87710	128	
314.81897	508	1+
317.09813	160	1+
317.89290	142	
318.31229	88	
319.88415	94	
320.75885	94	
321.42833	102	
323.24000	312	1+
324.89185	438	1+
325.77863	132	
326.89590	166	
326.97006	162	
327.71919	156	1+
END IONS

###FS:    #m/z: 340.94088 #charge 1+
###MS: 29
###MSMS: 31
BEGIN IONS
TITLE=Cmpd 23, +MS2(340.9409), 28.0-35.0eV, 0.7min #31
RTINSECONDS=38.7365
SCANS=29,31
PEPMASS=340.94088	3086262
CHARGE=1+
180.55515	132	
182.86848	132	
189.86504	142	
192.92662	210	
194.88869	170	1+
196.87805	158	1+
202.48281	116	
205.94927	140	
207.87180	216	
209.94310	200	
210.93568	468	
211.89324	236	1+
212.87710	988	1+
213.93950	3182	1+
214.89732	132	
215.88692	970	1+
215.93737	702	1+
217.88270	480	1+
217.93687	232	
218.91292	292	
221.98135	106	
223.95817	130	
224.96997	112	
225.62771	106	
226.94722	306	1+
227.43055	140	
227.90483	108	
228.95018	480	1+
230.82181	178	1+
230.85799	228	1+
230.88744	1022	1+
231.83796	118	
231.88983	676	1+
231.95004	3596	1+
232.90512	118	
233.89690	636	
233.94819	422	
235.86773	164	
235.89370	428	1+
235.94763	118	
239.90375	146	
240.97513	142	
242.88420	112	
242.94736	490	1+
243.09884	106	
246.04694	108	
246.39058	144	
246.97557	442	1+
247.43156	188	1+
248.88506	150	
248.90212	212	
249.08189	234	1+
249.89951	400	1+
249.96224	682	1+
250.91782	140	
250.94433	154	
251.88312	114	
251.96088	528	1+
252.94117	230	1+
253.83333	170	
253.90022	236	1+
254.96502	1828	1+
255.01673	122	
255.78239	116	
256.91320	106	
257.49860	114	
257.79549	112	
257.84985	302	1+
257.93895	108	
258.80362	144	
258.88946	198	
258.90320	336	1+
258.95879	130	
258.97743	132	
259.95846	148	
259.97519	114	
259.99940	126	
260.01962	154	
260.83134	108	
260.84768	118	
262.92667	108	
263.98343	144	
265.01372	140	
265.25256	120	
265.85205	118	
266.86284	164	1+
267.80185	120	
267.82905	122	
268.91600	110	
269.79714	126	
271.14743	184	
271.95075	140	
272.85184	380	1+
272.93666	464	
272.97513	266	1+
273.79488	174	
274.80578	130	
274.97855	114	
275.81000	360	1+
275.85708	440	1+
276.80847	220	1+
276.84146	202	
277.96556	158	
278.84493	224	
279.85213	140	
279.96877	204	
280.79524	150	
280.97175	126	
281.86907	114	
282.81871	212	1+
282.92617	286	
283.79686	184	
284.02240	224	1+
284.78638	344	1+
284.87429	186	
284.93620	152	
287.85752	138	
288.06231	146	
289.51575	162	
289.78482	294	1+
289.85835	380	1+
289.88222	110	
290.74880	106	
291.80242	118	
292.81940	180	
292.88846	140	
293.06515	244	1+
293.53281	106	
293.79631	164	1+
293.87547	294	
294.85880	156	
294.92803	148	
295.87677	234	1+
295.99580	140	
297.91874	202	1+
297.97228	204	
298.85554	114	
299.84520	106	
299.86479	110	
300.78404	112	
302.17335	144	
302.87458	140	
302.94585	138	
303.13729	132	
303.88450	116	
303.94783	244	
304.88011	110	
305.27200	138	
305.29605	178	
305.35933	106	
305.86553	146	
306.81324	112	
306.88544	228	
307.80007	338	1+
307.88187	398	1+
308.07726	106	
308.29129	118	
308.88473	264	1+
310.29697	120	
310.87892	966	1+
310.91209	186	
311.85992	158	
312.42314	144	
312.80642	212	
313.88268	134	
314.82082	302	1+
314.88570	116	
315.37575	112	
315.87733	152	
316.85521	112	
318.95437	128	
319.86510	164	1+
319.89107	160	
321.81729	132	
322.90797	112	
322.96451	118	
323.31116	122	
324.32414	132	
324.46479	130	
324.87075	142	
324.89224	314	
325.89457	150	
326.16784	164	
326.82456	126	
326.89019	226	
328.19084	152	
328.83322	130	
328.88854	228	
329.76070	254	1+
329.81449	572	1+
330.14706	134	
330.79264	106	
330.81653	414	1+
331.88294	134	
333.00225	122	
335.87612	182	1+
336.94435	130	
337.35626	128	
337.96766	108	
338.83397	122	
338.87121	172	
341.30830	116	1+
342.89987	128	
343.06055	110	
344.88160	228	1+
END IONS

###FS:    #m/z: 363.95693 #charge 1+
###MS: 29
###MSMS: 32
BEGIN IONS
TITLE=Cmpd 24, +MS2(363.9569), 28.0-35.0eV, 0.7min #32
RTINSECONDS=39.5085
SCANS=29,32
PEPMASS=363.95693	1815164
CHARGE=1+
182.86645	162	
183.87205	120	
187.87309	114	
189.86331	1208	1+
191.85884	1358	
191.88248	254	1+
193.85735	280	1+
196.88509	422	1+
203.92950	132	
203.96873	208	1+
205.92810	114	
205.95098	166	
207.40526	308	
207.87639	428	
207.94695	328	
208.88368	208	
208.94104	214	
209.87281	264	
209.89061	144	
209.94456	3098	1+
210.88398	1662	1+
210.93668	226	1+
212.87963	8276	1+
214.89547	424	
215.88953	298	1+
216.41342	222	
216.91184	176	
218.91785	304	
222.95238	3066	1+
224.95023	3502	1+
225.32482	112	1+
225.88224	150	
226.89974	186	
226.94804	21310	1+
226.97124	272	
227.89246	176	
227.90772	114	
228.79910	114	
228.85113	158	1+
228.89480	1176	1+
228.94240	22674	1+
229.06342	264	1+
229.58888	138	1+
230.02408	116	1+
230.42680	118	
230.46076	126	1+
230.88979	9710	1+
231.42671	216	1+
231.79672	150	
232.88513	1388	1+
233.93922	106	
234.33085	122	
234.88195	562	
235.82307	128	
235.85813	154	
237.05202	122	
237.41817	118	
238.06581	210	1+
239.90694	122	
240.93897	490	
240.96205	1936	1+
241.93988	1524	1+
242.94172	1048	1+
242.96076	1876	1+
243.87181	326	1+
243.90017	132	
244.00217	344	1+
244.48719	148	1+
244.95746	9156	1+
245.11093	180	1+
245.16764	182	1+
245.93893	128	
246.78975	156	
246.80447	134	
246.90841	288	
246.95316	11616	1+
246.97935	218	
247.12040	152	1+
247.84067	242	1+
248.55927	128	
248.80293	226	1+
248.86348	106	
248.89972	3724	1+
249.03779	124	
249.21349	282	1+
249.83365	140	1+
250.10617	260	1+
250.89795	532	1+
250.96995	716	1+
251.04589	116	
252.24329	112	
252.89245	166	
252.90612	622	1+
253.83689	410	1+
254.95089	210	1+
255.01133	144	
255.36837	224	1+
255.78716	188	1+
255.82883	170	
256.09042	114	
256.42103	160	1+
257.08211	184	
257.44070	274	1+
258.11606	192	1+
258.84857	146	
258.97159	234	
259.02713	152	
259.97725	144	
260.96982	1576	1+
261.08728	274	1+
261.82665	360	1+
262.79814	342	1+
263.84708	116	
263.97488	422	1+
264.01637	272	1+
264.82167	240	1+
264.90430	420	1+
265.01615	336	1+
265.08240	116	
265.19025	146	1+
265.85231	134	
265.90692	306	1+
265.97650	440	
266.00235	128	
266.86355	166	
267.09861	304	1+
267.13999	198	
267.80248	296	1+
267.89104	110	
267.97380	1272	1+
268.77956	316	1+
268.95876	224	
269.52305	108	
269.85022	178	
269.96905	1726	1+
270.84046	548	1+
271.42855	130	
271.84511	468	1+
271.91330	578	1+
272.93131	116	
273.79436	264	
274.86149	112	
275.39117	150	
275.81187	132	
275.84082	134	
275.97757	268	1+
276.35577	170	
276.85380	570	1+
276.92107	206	1+
277.82257	118	
277.94621	168	1+
278.51158	108	
278.80163	136	
278.84900	278	1+
278.89860	374	1+
278.96769	108	
279.10152	290	
279.80502	326	1+
280.79164	794	1+
281.42814	126	
281.96161	226	1+
282.80688	108	
282.84601	548	1+
282.93683	118	
283.03704	186	1+
283.79649	234	1+
283.86570	250	
283.93312	158	
283.99116	136	
284.82656	160	
284.87142	166	
284.98267	120	
285.84665	1136	1+
286.87885	110	
287.40954	130	
287.81447	142	
287.92095	140	
288.07045	340	1+
288.88394	262	
288.91963	126	
288.97598	302	1+
289.85934	190	1+
289.87393	274	1+
290.78681	630	1+
290.81099	168	
290.85344	220	1+
291.81036	452	1+
292.93871	284	1+
293.11964	286	
293.29101	120	
293.87589	124	
293.99460	130	
294.86470	424	1+
295.01858	164	1+
295.91719	332	1+
296.13278	110	
296.80982	220	
297.80973	122	
298.80127	1302	1+
299.00555	248	1+
299.05364	114	
300.85522	650	1+
301.81381	386	1+
301.85815	550	1+
301.94853	114	
301.96629	128	
302.79344	110	
302.89334	108	
303.80518	1034	1+
303.85618	2190	1+
303.89170	136	
304.09683	248	1+
304.26827	134	
305.09850	182	1+
306.44269	148	
306.88408	108	
307.29681	378	1+
307.78325	154	
307.84464	222	1+
307.88711	198	
308.29889	300	1+
310.02101	138	
310.12055	312	1+
310.88093	262	
311.88246	338	
312.20180	204	1+
312.82952	114	
312.87009	212	
312.96041	262	1+
313.02952	108	
313.86221	248	1+
313.96743	180	1+
314.82905	180	
314.89206	242	1+
315.17145	142	1+
315.44852	106	
315.81213	422	1+
315.92028	198	1+
317.87476	142	
318.86678	378	1+
318.88246	196	
318.93605	230	1+
319.82423	344	1+
319.87065	312	1+
320.30671	122	
321.81748	1156	1+
321.86947	930	1+
322.05743	208	1+
322.92729	628	1+
323.07053	204	1+
323.81983	186	
324.88276	216	
324.89182	266	1+
325.14848	134	
325.82671	254	1+
326.87462	516	1+
327.75772	128	
328.72181	132	
328.81038	180	
328.87800	856	1+
329.82628	274	1+
332.89945	202	
333.04070	356	1+
333.18223	118	
334.08739	210	1+
334.74989	228	1+
334.82660	170	1+
334.87656	114	
335.88840	126	
336.94595	688	1+
337.30395	168	
337.83449	240	
337.99431	368	1+
338.87290	160	1+
339.82795	510	1+
340.18282	260	1+
340.76974	200	1+
340.94060	444	1+
342.71335	220	1+
342.90382	154	
343.58299	114	
344.90584	232	1+
345.14028	208	1+
349.71912	136	
350.07896	128	
351.04771	112	
351.33638	188	
352.88797	116	
352.95929	164	
353.75728	390	1+
353.89018	114	
354.75972	246	1+
355.71386	120	
356.76954	168	1+
358.20039	136	
361.71698	200	1+
361.77708	148	
363.76170	150	1+
365.73023	342	1+
365.77910	202	1+
366.41272	124	
366.73884	228	1+
368.33095	202	1+
368.73841	110	
369.34608	290	1+
END IONS

###FS:    #m/z: 322.93071 #charge 1+
###MS: 33
###MSMS: 34
BEGIN IONS
TITLE=Cmpd 25, +MS2(322.9307), 28.0-35.0eV, 0.7min #34
RTINSECONDS=43.1795
SCANS=33-34
PEPMASS=322.93071	5441882
CHARGE=1+
108.14971	112	
181.98183	96	
192.89038	158	
193.96586	180	1+
196.88241	462	1+
199.07231	102	
204.38475	104	
205.94873	424	
207.42942	132	
207.95005	158	
208.88683	118	
209.91706	134	
209.94349	198	
210.90140	168	
212.87523	140	
212.89574	390	
213.88637	434	1+
214.89692	226	1+
219.87480	102	
220.01171	104	
220.86686	102	
221.94561	240	
221.96871	206	1+
222.95372	262	
223.95956	936	1+
224.01225	132	
224.97975	122	
225.88611	112	
227.92974	222	
227.95314	204	
228.79459	116	
228.91298	184	
229.88677	450	1+
230.88873	374	1+
232.07130	110	
233.51016	102	
234.88137	194	1+
234.93014	102	
235.03959	124	
236.90846	132	
237.02078	348	1+
237.38579	96	
238.21402	118	
238.94131	164	
239.08076	180	
239.78785	244	1+
240.07918	110	
240.82366	338	1+
240.88563	264	1+
240.94103	2016	
241.57797	132	
241.81629	294	1+
241.94198	1962	
242.78978	96	
242.94126	5766	1+
243.88977	120	
244.82296	226	1+
244.85353	124	
244.94052	1324	1+
245.37895	154	1+
246.97579	694	1+
248.08306	114	
248.85100	126	
248.90166	148	
248.94468	106	
249.33445	102	
249.50883	118	
250.90054	102	
250.94416	120	
251.79139	178	
251.91311	98	
251.92467	258	1+
252.97697	100	
253.83257	130	
254.02651	122	
255.78582	186	
255.83147	100	
255.89958	194	1+
256.01034	156	1+
257.58570	106	
257.79535	118	
258.79805	176	
258.82359	156	
258.88132	242	1+
258.97400	312	1+
259.02317	142	
259.48070	94	
259.79676	128	
260.83706	170	
261.47540	168	
261.97140	96	
262.83982	244	
262.97533	584	1+
263.05709	170	
263.82699	164	
263.84650	192	
263.90312	94	
264.79024	190	1+
264.84703	136	
264.93749	102	
265.43079	202	
265.92534	158	
266.00284	162	1+
266.84266	132	
266.95856	150	
268.90940	170	
269.79870	352	1+
270.45384	100	
270.91407	164	
271.02746	100	
271.14174	142	
271.79733	120	
271.84285	142	
272.78857	904	1+
272.84960	132	
273.79284	778	1+
273.89531	130	
274.80776	108	
274.85121	112	
274.89623	98	
275.80830	770	1+
275.85626	132	
276.84853	256	
278.81751	102	
279.09260	570	1+
279.99492	284	1+
280.80670	192	
280.99768	246	1+
281.37338	94	
282.07088	368	1+
282.79531	110	
282.86376	470	1+
283.35533	152	
283.78809	906	1+
283.81092	192	1+
283.85241	130	
283.86847	398	1+
283.89517	160	1+
284.29215	150	
284.61844	106	
285.29952	128	
285.69044	108	
286.48579	100	
286.91964	114	
287.80914	110	
288.10407	150	1+
288.78450	306	1+
289.87776	368	1+
290.79782	1092	1+
290.80636	114	
290.85590	206	
291.80227	960	1+
292.53628	96	
292.93342	106	
293.84988	402	1+
293.93679	98	
295.03698	144	
295.83392	132	
295.87320	174	
296.47703	98	
296.81036	336	1+
296.83429	98	
297.36569	100	
298.80548	132	
299.78258	378	1+
299.80119	118	
300.96317	96	
301.16590	108	
303.88522	150	
304.85388	122	
304.88940	142	
305.75817	148	1+
305.76880	148	
305.87328	104	
306.28033	142	
306.88163	844	1+
307.30442	100	
307.79915	572	1+
308.16392	116	
308.29111	304	1+
308.93912	112	
309.88221	210	
310.30920	140	
310.42433	96	
310.81605	148	
310.87822	712	1+
311.81482	110	
312.80459	300	1+
312.82762	194	
312.88346	240	1+
313.02692	128	
313.82560	144	
314.26550	104	
314.82384	372	
315.82474	166	
316.87076	274	1+
320.41292	138	
320.79028	98	
321.81578	174	
322.02235	186	1+
322.14404	98	
322.31375	164	
323.99577	100	
324.12982	122	
324.24028	110	
324.89276	628	1+
325.80927	96	
326.76879	102	
END IONS

###FS:    #m/z: 340.94079 #charge 1+
###MS: 33
###MSMS: 35
BEGIN IONS
TITLE=Cmpd 26, +MS2(340.9408), 28.0-35.0eV, 0.8min #35
RTINSECONDS=43.9515
SCANS=33,35
PEPMASS=340.94079	3231812
CHARGE=1+
192.93130	214	
197.88520	168	
203.87890	106	
204.90947	96	
205.01181	122	
205.95003	188	
207.41398	100	
208.94483	136	
209.93796	134	
210.90018	396	1+
212.87942	1054	1+
213.94088	2902	1+
215.38575	106	
215.88750	746	1+
215.90462	138	
215.93680	720	
217.88197	712	1+
217.93603	232	
218.78967	114	
218.90304	104	
218.91459	132	
219.87983	124	
221.89313	140	
223.95849	626	1+
223.97725	102	
224.01349	198	1+
226.89599	138	
226.94429	196	
227.10830	94	
227.92139	274	
228.79105	142	
228.89333	150	
228.94611	288	1+
230.88792	1420	1+
230.90971	124	
231.94925	4090	1+
232.07685	108	
233.89706	842	1+
235.86534	102	
235.89245	358	
235.94416	186	
236.09179	108	
237.96570	130	
239.78514	398	1+
240.93495	302	1+
240.96390	124	
241.89847	98	
242.61734	96	
243.83112	96	
243.90727	98	
244.94164	124	
246.03351	148	
246.89071	138	
246.94021	218	1+
246.97712	420	1+
248.89320	598	1+
248.98008	172	1+
249.00583	128	
249.89552	554	1+
249.96021	936	1+
250.44435	100	
251.56531	94	
251.78533	144	
251.84530	124	
251.92671	248	
251.95539	124	
252.00646	130	
253.01994	96	
253.40006	140	
253.93224	130	
254.09421	268	1+
254.90478	182	
254.96659	1810	1+
255.07666	174	
255.78347	142	
255.90560	422	1+
256.06933	116	
256.90710	284	1+
256.92100	222	
256.96423	524	
257.79744	168	
257.83952	136	
258.05644	136	
258.79703	94	
258.88212	298	
258.90898	258	1+
259.89727	174	1+
259.95703	110	
260.83964	178	1+
262.14419	100	
262.81455	96	
263.83188	96	
263.97832	176	1+
264.85332	190	
264.97884	154	1+
265.50267	96	
265.85829	376	1+
267.91009	134	
268.10824	176	
268.96612	166	1+
268.99432	124	
269.79555	412	1+
270.74952	104	
271.72323	110	
271.84463	180	
271.90718	110	
271.99038	158	
272.93876	280	1+
272.97964	240	
273.79435	164	
274.79296	132	
274.80793	362	1+
274.90420	152	
275.06916	94	
275.84011	144	
275.96323	120	
276.85704	384	1+
278.87952	128	
278.93728	164	1+
278.96186	108	
279.80050	288	1+
279.86801	100	
280.85625	220	1+
282.00907	188	1+
282.27805	170	
282.79983	118	
282.92691	114	
283.03887	134	
283.79378	124	
284.78883	106	
285.27146	100	
285.79640	112	
285.93002	180	
287.80729	100	
289.36695	158	
289.80969	150	
289.88542	150	
290.79919	396	1+
290.86136	122	
291.04201	254	1+
292.05090	226	1+
292.43858	172	
292.85815	230	
292.93573	190	
293.00392	206	1+
293.03038	198	1+
293.86696	158	
293.89129	160	
294.83231	108	
294.85871	468	1+
294.87578	98	
295.97134	142	
297.14545	124	
297.83040	148	
297.86482	98	
297.97779	118	
298.92367	126	1+
299.85663	108	
299.98637	120	
300.06242	212	
302.76273	106	
302.80570	212	1+
303.94620	132	
304.80759	298	1+
306.27796	100	
306.30144	200	1+
306.88231	420	1+
307.36631	100	
307.80100	404	1+
308.29534	216	1+
308.86792	98	
309.81770	284	1+
310.80794	162	1+
310.87733	1218	1+
311.15275	132	
312.92386	98	
312.95123	136	
314.81741	196	1+
317.91152	102	
318.82168	254	1+
318.89361	120	
319.78699	114	
321.81406	170	1+
322.95303	236	1+
323.16733	132	1+
323.63144	128	
323.88603	114	
324.36753	108	
324.89442	382	1+
326.89077	268	
327.12077	192	
327.82794	188	
327.88962	582	1+
328.81408	148	
328.89048	438	1+
329.19011	144	
329.87626	340	1+
330.81789	192	
331.59452	94	
331.81385	102	
333.05247	104	
337.31835	112	
338.77198	102	
338.87243	122	
339.34464	102	
339.82524	114	
339.88349	190	
340.27266	246	1+
340.43279	136	
341.11404	122	
341.84175	126	
342.32099	100	
342.88225	96	
342.90154	480	1+
345.89881	188	1+
346.02331	114	
END IONS

###FS:    #m/z: 363.95689 #charge 1+
###MS: 33
###MSMS: 36
BEGIN IONS
TITLE=Cmpd 27, +MS2(363.9569), 28.0-35.0eV, 0.8min #36
RTINSECONDS=44.724
SCANS=33,36
PEPMASS=363.95689	1941286
CHARGE=1+
178.94578	130	
182.86913	158	
187.86842	224	
189.86448	1020	
190.92796	128	
191.85943	984	1+
192.88905	126	
196.88327	490	1+
198.88213	258	1+
205.94611	274	1+
206.40768	240	
207.40503	138	
207.87406	518	1+
207.94519	150	
207.97305	126	
208.94432	162	
209.87073	206	
209.94379	2936	1+
210.03474	140	
210.88382	884	1+
212.40456	292	1+
212.87866	5364	1+
214.89704	354	
216.41273	344	
216.89942	184	
216.91589	212	
218.91281	230	
219.86147	126	
221.86072	146	
222.95196	1960	1+
224.94913	3424	1+
224.97198	146	
225.88501	408	
226.23838	150	1+
226.90035	198	
226.94740	19558	1+
227.06484	144	
227.89535	284	
228.68175	112	
228.79743	308	1+
228.85564	124	1+
228.89416	1140	1+
228.94270	20280	1+
230.41960	196	1+
230.76478	100	1+
230.79433	168	
230.88988	9584	1+
231.82727	156	1+
232.00015	150	
232.88502	1378	1+
233.03403	170	
233.95421	156	
234.88188	582	1+
235.82418	122	
235.85124	144	
235.92799	154	
236.06613	118	
239.06678	152	
239.42474	222	
240.06469	122	
240.89707	202	1+
240.94086	432	
240.96220	1892	1+
241.94109	292	
242.79138	112	
242.81072	208	1+
242.82126	164	
242.83842	118	
242.87540	118	
242.94094	1316	1+
242.95933	1462	1+
243.01227	180	1+
244.78985	264	1+
244.95768	9412	1+
245.94203	284	
246.90641	344	1+
246.95293	10642	1+
247.06599	138	
247.79771	230	1+
247.97181	200	
248.90059	2996	1+
249.05627	164	
250.89651	346	1+
250.96857	346	1+
251.83644	144	
252.22678	180	
252.82923	296	1+
252.88918	134	
252.92926	118	
252.94854	356	1+
252.99995	136	
253.83384	264	1+
253.90717	350	
253.99916	114	
255.89979	222	1+
255.91904	126	
258.01033	314	1+
258.84676	302	1+
258.97615	442	1+
260.10853	134	
260.83467	330	
260.91889	114	
260.97016	1132	1+
261.83302	140	
262.06624	328	1+
262.85187	234	1+
262.97104	700	1+
263.82660	282	1+
263.97734	714	1+
264.17870	142	
264.85972	202	1+
264.96494	148	
265.08764	112	
266.81434	382	1+
266.83932	136	
267.91507	124	
267.97233	1604	1+
268.13727	186	
268.34894	132	
268.81312	168	
268.83919	162	
268.86792	130	
269.79458	174	
269.96968	1968	1+
271.84673	186	
271.91578	490	1+
272.79079	214	1+
272.84576	160	
273.06210	140	
273.12692	212	1+
273.84870	266	1+
273.91231	192	
274.79603	338	1+
274.92443	258	1+
275.42718	156	
275.88851	142	
276.36098	222	1+
276.85476	404	1+
277.91443	300	1+
278.80115	280	1+
278.85038	460	1+
278.88139	254	1+
279.10477	274	1+
280.79036	1130	1+
280.88054	310	1+
280.92872	130	
282.86008	200	
283.07022	156	
283.78616	296	1+
283.85104	484	
283.94159	204	1+
283.98355	270	1+
285.09223	82	1+
285.43100	188	
285.80052	354	1+
285.84565	1550	1+
286.86528	140	
286.87833	178	1+
286.93193	144	
287.86318	202	
288.42204	178	1+
288.79600	126	
288.82966	184	1+
288.86641	124	
289.88219	118	
290.09519	116	
290.78568	696	1+
291.80524	338	1+
291.94032	186	1+
291.97140	206	1+
292.86238	210	
293.84957	120	
293.87138	142	
294.43077	266	1+
294.81494	130	
294.88428	190	1+
296.80674	352	1+
296.86721	250	1+
297.11697	232	1+
298.80258	1284	1+
298.87303	116	
300.01143	256	1+
300.87031	126	
301.81208	396	1+
301.86167	880	1+
302.88670	162	
303.53994	166	
303.80628	862	1+
303.85591	2896	1+
304.01101	154	
305.80039	392	1+
305.81929	280	1+
305.87501	360	1+
305.92418	198	
306.31396	146	
307.28448	144	
308.14552	130	
308.29453	506	
309.32534	142	
309.87151	208	
310.87832	750	1+
311.86349	234	
312.90287	192	1+
313.87101	426	1+
314.82306	204	
316.81391	524	1+
316.89808	116	
318.88488	266	
318.93351	336	1+
319.15558	138	
319.82509	160	
319.86700	138	
319.88327	160	
320.88975	118	
321.00431	226	1+
321.09184	220	1+
321.81821	1146	1+
321.87005	870	1+
322.49001	130	
322.90133	116	
322.93041	508	
324.39392	142	
325.00481	280	1+
326.87101	1128	1+
327.82395	282	1+
328.18339	130	
328.89359	142	
329.75334	136	
329.87259	296	1+
330.77874	160	1+
331.82721	122	
331.91418	160	1+
335.74902	134	
335.84076	128	
335.88222	172	1+
336.94491	802	
336.97939	128	
338.80401	160	
338.94427	112	
339.77417	116	
339.82933	1116	1+
340.94054	400	
342.18653	250	1+
342.90214	228	
343.91410	116	
343.98441	250	1+
344.27335	114	
345.87488	168	
347.90154	122	
349.31774	194	
349.76735	132	
350.91029	112	
351.82446	114	
352.88694	116	
353.75364	238	
354.78205	148	
354.89297	138	
356.17769	202	1+
356.77483	408	1+
356.80980	262	
357.77628	328	1+
359.96314	140	
360.05780	146	
360.71620	494	1+
361.72276	442	1+
361.79490	152	1+
363.76001	124	
365.38785	168	
366.74379	340	1+
366.99563	148	
367.33092	298	
367.77781	326	1+
367.90027	116	
END IONS

###FS:    #m/z: 507.84644 #charge 1+
###MS: 37
###MSMS: 38
BEGIN IONS
TITLE=Cmpd 28, +MS2(507.8464), 28.2-35.2eV, 0.8min #38
RTINSECONDS=48.3935
SCANS=37-38
PEPMASS=507.84644	703344
CHARGE=1+
196.01532	340	
196.88793	324	1+
197.02191	194	
197.89298	236	1+
209.94369	376	1+
215.89945	202	
217.89509	278	1+
218.04004	228	1+
222.97478	210	1+
223.88728	258	1+
224.97667	306	
227.87878	238	1+
230.88998	234	1+
234.03920	168	1+
234.87949	190	
236.89407	200	
238.06146	316	
241.85281	178	
246.04826	176	
246.97360	332	1+
249.85239	176	
249.89024	202	
250.87727	418	1+
250.97115	590	
251.04227	236	1+
252.08027	282	1+
252.92247	184	1+
253.05542	216	1+
254.07617	228	1+
254.86363	186	1+
257.85273	214	
258.01820	188	
259.87179	204	
260.85428	188	
260.87704	556	1+
260.93681	172	1+
261.38093	478	1+
262.38460	292	1+
263.01630	306	1+
263.98592	238	1+
264.07676	224	1+
264.77099	172	1+
265.93550	248	1+
266.02801	166	1+
266.16632	492	
266.37742	236	1+
266.86774	238	
266.98958	220	1+
267.10696	410	1+
268.11346	270	1+
268.18841	96	1+
268.86506	234	
270.86019	774	1+
270.88615	260	1+
270.93009	204	1+
272.37079	210	
272.38418	236	
272.85233	2338	1+
275.79299	514	1+
276.38692	350	1+
276.85016	224	1+
276.91993	274	1+
278.82194	196	1+
278.86856	254	1+
278.89066	468	1+
279.84835	260	
279.97380	170	1+
280.10606	210	1+
280.39418	330	
280.85096	466	1+
280.87369	352	1+
281.37596	252	1+
281.85541	290	1+
282.12407	226	
282.93460	180	
282.96687	228	1+
284.87915	206	
286.79568	292	1+
286.87263	292	
287.84237	314	
287.92109	260	1+
288.04104	380	1+
288.86983	708	
289.87988	1364	
290.86736	3682	1+
291.41744	230	1+
292.91422	144	1+
292.96687	192	1+
293.02676	252	1+
293.87278	10134	1+
294.11798	338	1+
294.81165	502	1+
295.95164	326	1+
296.14774	358	1+
296.85846	758	1+
296.91573	192	
297.07344	208	1+
297.81657	170	
297.89599	198	
298.15273	380	1+
298.85358	268	
298.87624	776	1+
300.40248	256	
300.85733	1218	1+
301.02262	178	1+
302.81939	256	1+
302.88831	182	
302.90974	324	1+
303.86065	262	
303.95224	306	1+
304.06642	286	1+
304.87957	550	1+
304.95883	260	1+
305.06900	224	1+
305.11901	322	1+
305.82618	304	1+
305.85671	172	
305.89854	220	
306.03393	168	1+
306.39422	266	1+
306.84590	440	1+
307.06515	240	1+
307.80252	328	1+
307.84689	296	1+
307.89056	2160	
308.14437	2304	1+
308.36163	644	1+
308.87120	3194	1+
309.33137	180	
309.37374	484	1+
309.84644	170	
309.87195	1960	1+
309.88644	2058	1+
310.40907	266	
310.84009	640	1+
310.98147	236	1+
311.06825	214	1+
311.17669	232	1+
311.34178	182	
311.88345	17194	1+
311.92442	166	1+
312.01850	190	
312.29345	204	1+
312.40164	230	1+
312.81600	456	1+
313.03489	222	
313.37653	266	1+
313.92873	178	1+
314.05665	248	1+
314.86554	1560	1+
315.11080	198	1+
315.55144	188	1+
316.87591	1168	1+
316.99285	296	1+
317.13159	206	1+
317.36116	316	1+
317.38150	190	
317.81356	268	1+
318.86198	302	
319.14236	188	1+
319.87687	676	1+
319.88768	316	
319.91495	224	1+
321.81668	480	1+
321.86546	186	
322.88306	268	
323.38783	292	
323.54457	142	1+
323.86611	240	
324.01225	174	1+
324.37525	402	
324.87763	208	
325.39346	362	1+
325.76275	192	1+
325.84671	174	1+
325.90186	890	
326.89280	474	
327.83372	202	
327.85722	224	
327.87430	2086	1+
328.21935	160	1+
328.37402	450	1+
328.89088	1250	1+
329.30676	322	1+
330.15983	170	
330.84296	304	1+
330.89112	2196	1+
331.89358	1702	1+
331.94690	538	1+
332.81989	192	1+
332.87565	884	
332.95339	384	1+
333.01902	222	1+
333.17120	192	
333.36798	198	1+
333.76293	326	1+
333.85735	642	1+
334.39657	444	1+
334.77708	170	1+
334.89021	1038	1+
335.33624	224	1+
335.84140	668	1+
337.02235	486	1+
337.87966	1392	1+
338.00409	370	1+
338.62402	116	1+
338.89404	256	1+
339.45194	162	1+
339.53557	150	1+
339.82561	414	1+
340.93642	160	1+
342.46678	202	1+
342.78845	292	1+
343.39673	224	
344.37108	224	
345.16906	172	1+
345.74744	194	1+
345.89102	352	1+
346.00292	226	1+
346.75279	134	1+
346.77788	220	1+
347.36182	258	1+
348.86031	288	1+
348.87780	190	
348.88746	274	
348.90783	188	
348.99084	246	1+
349.06817	184	1+
350.39781	248	
350.76686	498	1+
350.88797	986	1+
350.91247	290	
350.96317	350	1+
351.39587	378	1+
351.80342	238	
352.07305	196	1+
352.13731	204	1+
352.16948	256	1+
352.84289	178	
352.90517	234	
353.79685	296	1+
353.85182	1336	
353.90757	248	
354.03592	202	
354.28339	178	
354.83917	334	
354.90880	522	1+
355.89341	274	
355.96923	214	
356.78683	376	1+
356.84171	436	1+
356.86285	234	
356.89232	176	
357.05007	226	1+
357.36984	178	
357.84415	284	1+
358.32686	186	
358.54922	128	1+
358.87642	186	
358.90509	202	1+
359.81125	374	1+
359.90696	234	1+
359.95070	214	1+
361.88301	172	
362.36656	400	1+
362.54627	300	1+
363.71329	274	1+
363.78816	178	1+
364.37950	340	1+
364.76492	160	1+
364.84724	400	
365.08609	280	1+
365.36023	400	1+
365.81662	204	
366.18796	198	
366.78858	516	1+
366.84092	3050	1+
366.88377	332	1+
367.04480	224	1+
367.33755	284	1+
367.70652	1498	1+
367.78862	408	1+
368.83685	1132	1+
368.87708	224	
370.78692	692	1+
371.18917	528	1+
371.72665	330	
371.91960	188	
372.71914	874	1+
372.83256	892	1+
372.85988	924	1+
372.88011	180	
372.93299	144	1+
373.37694	254	1+
373.71999	588	1+
373.83736	562	1+
374.79267	290	1+
374.82873	284	1+
375.10368	312	1+
375.88794	360	1+
376.14177	172	1+
376.18480	166	1+
376.79387	238	
377.38159	240	1+
377.77440	210	1+
378.83387	202	1+
378.96167	196	
379.90712	332	1+
380.38996	280	1+
380.71339	512	1+
380.85992	448	
381.71394	356	1+
381.73759	208	1+
381.80079	216	
381.86115	230	
382.79548	280	1+
382.85770	948	1+
383.09889	218	1+
383.90200	198	
384.00691	134	1+
384.84963	7940	1+
384.89675	262	
384.92391	236	1+
385.73823	330	1+
386.71295	278	1+
386.88646	412	1+
387.71587	238	1+
387.77491	200	
388.79348	216	
389.20150	756	1+
389.71779	484	1+
389.74937	212	
389.83932	1850	1+
389.97984	210	1+
391.34042	176	
391.90587	402	1+
392.07491	412	1+
392.83659	484	
392.86562	650	1+
393.79947	1320	1+
393.83152	744	1+
394.83788	464	1+
394.86089	986	1+
395.18302	240	1+
395.79749	322	
395.86402	886	1+
396.73408	286	
396.80598	544	1+
397.73811	224	
398.22924	220	1+
398.86926	374	1+
398.90950	202	1+
399.71042	204	
399.80320	392	1+
400.26221	218	1+
400.74294	410	1+
400.80420	232	1+
400.91901	174	1+
401.08798	240	1+
402.86643	3834	1+
403.40558	216	1+
403.81962	370	1+
403.87180	2606	1+
404.07378	152	1+
404.36147	176	1+
405.14598	290	1+
405.76086	302	1+
405.78412	272	
405.86900	1924	1+
406.24620	222	1+
406.46259	148	1+
406.73481	204	
406.80799	176	
407.38587	246	1+
407.73486	262	
407.86590	13406	1+
407.98744	192	1+
408.80706	178	
409.05471	442	1+
409.07697	330	1+
409.10682	194	
409.72328	380	
409.81287	252	
409.90806	264	1+
410.21742	238	1+
410.68578	116	1+
410.73169	338	
410.83786	372	
410.87123	962	1+
411.73281	856	1+
411.81043	1054	
412.21332	306	1+
412.40975	254	1+
412.73477	576	1+
412.79113	218	1+
412.85129	1438	1+
412.87221	1894	1+
413.20917	260	1+
414.34841	128	1+
415.87559	1252	1+
416.87853	804	1+
416.91824	172	
417.77125	262	1+
417.82185	652	1+
418.11212	258	1+
419.39301	194	1+
419.53404	174	
419.84664	240	1+
421.04360	186	
421.12977	210	1+
421.87877	1844	1+
422.79352	182	1+
422.82302	450	1+
423.69268	224	1+
423.82366	346	1+
424.33578	174	
424.86674	248	
424.98133	224	1+
425.73799	394	1+
425.87918	1126	
425.98177	156	1+
426.86285	2946	1+
426.94025	284	1+
427.73551	1608	1+
428.09251	198	1+
428.37797	382	1+
428.88475	1052	1+
429.82713	478	1+
429.85813	200	
430.03169	162	1+
430.73891	972	1+
430.85537	380	
430.88448	202	
430.93426	170	1+
431.39372	176	
431.62130	98	1+
431.86781	896	
432.86766	514	
432.93869	130	1+
433.86033	314	
434.32311	238	1+
434.89182	338	1+
435.05997	260	1+
435.22453	166	1+
435.82459	230	1+
435.86893	354	1+
436.06144	180	1+
438.68742	338	1+
439.24497	202	1+
439.89545	1508	1+
440.87070	364	1+
441.24703	148	1+
441.79964	148	1+
442.18630	220	1+
442.37996	150	1+
442.70451	200	1+
444.77436	222	1+
444.87350	2572	1+
445.95113	196	
446.89814	190	
447.88275	174	
448.74507	224	
448.87955	1044	1+
449.88056	874	1+
450.77408	220	
450.82249	482	1+
451.87882	398	1+
451.90743	198	1+
453.82177	174	
455.75634	118	1+
456.64713	240	1+
457.90498	1678	1+
459.90707	180	1+
460.86913	166	1+
462.88203	700	1+
463.80878	174	
464.39700	148	1+
464.90185	170	
467.26555	184	
467.88855	1670	1+
468.22854	136	1+
468.78089	700	1+
469.88718	206	
470.63962	190	1+
470.78140	182	
470.86122	184	1+
475.77583	424	1+
476.78120	276	1+
476.86703	192	1+
478.88036	166	1+
479.77206	182	
480.78677	254	1+
480.91403	190	
481.71658	192	1+
484.66981	138	1+
485.90072	618	1+
486.84192	294	
487.90598	188	1+
488.38967	290	1+
489.22484	176	1+
489.80093	316	1+
490.43378	174	1+
492.80841	188	
494.72554	240	1+
496.75431	252	1+
498.28607	176	
499.73044	448	1+
503.29069	202	1+
503.48672	132	1+
504.23630	254	1+
504.36232	188	
504.69500	136	1+
505.23493	158	1+
506.17574	178	1+
506.26273	170	1+
506.66651	196	1+
507.19649	272	1+
507.47007	240	1+
507.71525	148	1+
507.85846	224	1+
508.44591	196	1+
509.24604	266	1+
509.44477	124	1+
509.86043	894	
510.24970	238	1+
510.88758	212	1+
511.77605	222	1+
END IONS

###FS:    #m/z: 336.94649 #charge 1+
###MS: 37
###MSMS: 39
BEGIN IONS
TITLE=Cmpd 29, +MS2(336.9465), 28.0-35.0eV, 0.8min #39
RTINSECONDS=49.1655
SCANS=37,39
PEPMASS=336.94649	459918
CHARGE=1+
185.86467	188	1+
192.89063	150	
196.88428	382	1+
205.95100	244	
208.88423	110	
209.94542	294	1+
210.88764	178	
211.94451	8560	
211.99002	138	
212.08713	96	1+
212.87787	3986	1+
212.94873	256	
213.93893	4590	1+
215.88660	772	1+
217.85871	144	
217.88287	514	
217.94591	106	
218.84122	152	
222.95291	114	
223.96080	240	
224.95440	128	
224.97070	104	
225.96746	144	
226.89251	152	
226.94678	110	
227.11325	100	
227.78762	326	1+
227.89246	288	
228.89587	976	1+
228.97132	106	
229.95499	9810	
230.88831	5062	1+
230.95822	380	
231.95056	4848	1+
232.04509	114	
232.82570	600	1+
233.02041	198	1+
233.82685	464	1+
233.89869	594	1+
233.94691	552	1+
233.99289	98	
235.16030	112	
235.89550	324	
235.94921	142	
236.08098	136	
237.50771	216	1+
238.05349	146	
239.11795	110	
239.97700	252	1+
243.87035	122	
244.14002	110	
244.96094	106	
246.03153	106	
246.88632	100	
246.90222	134	
246.96458	2506	1+
247.96573	2070	1+
248.56620	102	
248.89931	1226	1+
249.83039	126	
249.96178	958	1+
250.82880	802	1+
251.06921	234	1+
251.83121	650	1+
251.92069	136	
251.95706	146	
252.00524	160	
252.14951	110	1+
252.97093	4302	1+
253.08286	192	
253.90608	848	1+
253.93753	124	
254.08033	130	
254.96602	2750	1+
255.07388	380	1+
255.58532	110	
256.85065	418	1+
256.91269	318	1+
256.96431	548	1+
257.85214	292	1+
258.88638	112	
259.95757	130	
260.08637	106	
260.85515	118	
260.91333	112	
261.03688	156	
261.05726	108	
261.82930	202	
261.84790	154	
263.79554	138	
263.83305	258	1+
263.97980	112	
264.40558	100	
265.07695	126	
265.84970	282	1+
266.99483	222	1+
267.84049	294	
267.85906	198	
267.99839	190	1+
268.83866	1268	1+
269.08831	100	
269.80188	372	1+
269.92173	136	
270.08940	132	1+
270.19210	114	
270.41342	150	1+
270.86287	160	
270.97836	374	1+
271.79306	148	
271.84550	148	
271.87569	310	1+
271.91715	394	1+
271.95120	180	1+
272.82542	124	
272.97522	144	
273.04112	140	
273.79473	228	
273.84702	126	
273.98068	116	
274.79147	298	1+
274.84954	330	1+
274.91848	154	
275.38695	102	
275.94187	296	1+
275.96903	118	
276.81365	186	
276.85229	212	
277.60054	118	
277.83556	116	
277.85841	190	
278.83300	1010	1+
278.86231	178	
279.08478	144	
279.82411	344	1+
279.97370	160	1+
280.85034	116	
280.93572	350	1+
281.04998	322	1+
281.94163	242	1+
282.85789	206	1+
282.88562	128	
283.78731	160	
285.85145	610	
286.02670	134	
286.85036	1608	1+
286.87274	104	
286.90348	332	1+
287.06155	124	
287.16702	176	1+
287.80965	112	
288.51599	108	
288.86719	154	
289.87507	204	
290.78349	146	
290.88081	190	
291.80444	522	1+
291.85801	166	
292.44119	154	1+
292.85904	102	
293.10707	264	1+
293.87365	210	
293.93237	104	
293.99818	126	
294.59430	98	
294.81232	98	
294.85915	356	1+
295.00005	108	
295.13172	100	
295.80860	140	1+
295.98952	142	
296.89400	114	
297.01366	248	1+
297.80613	172	1+
297.95340	98	
297.99211	178	1+
299.83129	174	1+
299.87689	110	
299.92303	122	
300.13765	112	
301.24874	100	
301.88067	198	1+
302.05824	136	
302.77360	136	
303.64286	100	
303.85877	484	1+
303.93358	100	
304.94152	166	
305.42540	118	
305.77289	138	
306.88373	138	
307.29325	104	
307.31578	192	1+
307.80038	130	
307.87131	98	
307.88712	234	
308.06245	112	
308.87959	194	
309.08596	138	1+
309.87387	782	1+
310.80080	130	
310.87707	486	1+
311.72378	176	
311.85903	210	
312.87768	114	
313.88249	306	1+
314.02122	214	1+
314.82222	362	1+
315.85762	130	
316.93584	130	
317.87705	272	1+
318.64743	100	
319.08091	312	1+
322.13451	96	
323.75282	168	
323.88004	188	
324.32631	108	
324.76659	176	1+
324.89051	736	1+
324.94622	108	
327.88204	150	
328.88520	566	1+
329.75099	186	1+
330.88264	118	
333.77841	184	1+
333.83496	100	
334.05017	182	1+
334.86028	204	1+
335.95102	116	
336.09422	126	
336.21884	120	
337.09765	140	
337.39466	114	
339.29262	120	
339.83241	118	
339.85913	130	
339.91700	100	
END IONS

###FS:    #m/z: 359.96254 #charge 1+
###MS: 37
###MSMS: 40
BEGIN IONS
TITLE=Cmpd 30, +MS2(359.9625), 28.0-35.0eV, 0.9min #40
RTINSECONDS=49.9375
SCANS=37,40
PEPMASS=359.96254	355800
CHARGE=1+
178.94516	122	
196.88544	236	1+
205.94613	258	
206.94116	344	1+
207.40694	206	
209.88067	318	1+
209.94366	1846	1+
214.89383	152	1+
216.40661	134	
216.88587	228	1+
218.91172	320	1+
220.09104	166	1+
220.95644	120	
221.89291	110	
221.94278	156	
222.88426	112	
222.95143	2886	1+
224.42234	170	
224.90154	146	
224.94871	3558	1+
225.82656	260	1+
225.97074	202	
226.84506	154	1+
226.89348	322	
226.94730	12606	1+
227.93138	276	
228.10603	110	1+
228.79298	140	
228.90320	134	
228.94239	14122	
229.17848	118	1+
229.92294	144	1+
229.94470	590	
232.83341	276	1+
232.89737	162	1+
233.95967	332	
235.82435	444	1+
238.87696	190	1+
240.82110	120	
240.93969	334	
240.96307	2368	1+
240.99625	168	1+
241.03876	126	1+
241.78244	452	1+
241.86015	176	
241.88734	126	
241.90245	154	1+
241.94019	228	
242.95778	1866	1+
243.87308	170	1+
243.90092	162	
244.03717	166	
244.90866	128	
244.95776	7430	
245.00247	120	
245.11228	110	
245.94586	194	
245.96215	208	
246.01801	114	
246.91081	166	
246.95298	7030	1+
247.97709	218	1+
248.42910	148	1+
248.85397	166	
249.04228	250	1+
249.22401	88	1+
249.81112	110	
250.90834	284	1+
250.94762	244	
250.97046	260	
251.07793	212	1+
251.97209	298	
252.87178	148	
252.95372	180	
253.83585	536	1+
255.78557	254	1+
257.82685	118	
257.90464	212	1+
258.83358	124	
258.97340	468	1+
259.79683	108	
260.10654	114	
260.96781	1352	1+
262.06782	124	
262.79932	118	
263.84475	344	1+
264.81726	134	
264.97635	536	1+
265.97787	320	1+
266.81763	226	
267.78415	322	1+
267.97271	704	1+
268.78783	200	1+
269.85041	120	
269.96888	948	1+
270.00835	198	1+
270.40400	134	
271.07999	112	
271.84420	404	1+
271.95913	114	
272.44012	108	
272.96279	418	1+
273.79059	298	1+
273.84361	162	
274.85807	126	
275.79411	112	
275.84803	524	1+
275.89053	106	
276.80614	178	
276.84829	342	1+
277.02475	178	
277.80308	590	1+
278.03109	164	
278.10742	194	1+
278.39253	126	
278.80113	332	1+
280.10634	142	
280.26319	162	
280.79344	340	1+
280.86769	214	
281.93081	138	
281.99457	286	
282.15442	140	
282.27526	110	
282.80023	326	1+
282.86647	118	
282.98058	436	1+
283.78944	198	
283.84168	286	
284.95452	126	
285.81946	202	1+
286.79765	252	1+
286.99493	124	
287.36565	106	
287.93514	148	
288.90310	150	
289.07286	166	
289.37331	210	1+
289.80955	116	
289.93367	120	
290.03419	106	
290.78514	470	1+
290.86410	326	1+
291.05117	330	1+
291.78880	396	1+
291.80786	150	
291.97886	128	
292.05782	250	1+
292.80644	108	
293.80766	194	
293.87523	150	
294.00937	132	
294.21900	158	
294.28931	136	
294.81453	116	
294.85901	576	1+
295.80804	502	1+
295.87465	136	
296.04934	194	1+
296.80803	352	1+
296.85702	126	
297.11522	148	
298.80202	426	1+
298.82381	116	
298.97092	180	1+
299.87093	132	
300.87271	566	1+
301.78571	166	
301.80990	276	1+
301.85584	378	1+
301.91193	150	1+
302.07735	152	
302.79809	242	1+
303.80464	162	1+
303.94182	232	
304.44975	142	
304.77588	108	
305.82027	162	
306.76925	130	
306.88167	108	
307.28247	192	
307.86158	160	1+
307.88757	490	1+
308.83119	124	
308.88913	314	1+
309.08756	116	
309.79942	170	
310.79684	114	
310.82511	120	
310.87589	160	
311.88171	504	1+
312.81677	152	
313.86631	138	
313.88560	504	1+
314.81966	316	1+
315.31574	142	
315.76898	250	1+
316.85805	208	1+
316.97719	106	
318.88289	116	
318.93489	414	1+
319.07065	138	
319.85936	322	
320.83083	146	
320.92904	154	
321.26747	142	1+
321.81805	256	1+
322.93455	386	1+
323.01823	250	
324.89477	258	1+
325.14418	106	
325.80812	188	1+
327.06267	130	
327.72661	150	
327.76034	122	
328.88938	380	1+
329.87138	116	
331.17157	148	
331.76697	192	1+
332.17510	124	
332.79142	284	1+
332.88615	328	1+
335.76511	118	
335.88643	124	
336.74648	134	
336.94336	1056	1+
337.01750	124	
337.71244	140	1+
337.83248	182	
338.34158	146	
338.45149	116	
338.86604	168	
339.82893	120	
340.02912	150	
340.79416	196	1+
340.93960	580	
341.89977	262	1+
342.90598	186	1+
343.05020	190	1+
348.75619	120	
349.78007	126	
351.90535	120	
352.03006	200	1+
353.05192	106	
353.71465	150	
353.75787	130	
353.79124	260	1+
354.76440	138	
355.11653	126	
356.76637	338	1+
357.06018	132	
360.88543	138	
360.94759	206	1+
361.16512	112	
361.79287	166	1+
361.83870	134	
362.82615	222	1+
363.72338	176	
END IONS

###FS:    #m/z: 507.84576 #charge 1+
###MS: 41
###MSMS: 42
BEGIN IONS
TITLE=Cmpd 31, +MS2(507.8458), 28.2-35.2eV, 0.9min #42
RTINSECONDS=53.6275
SCANS=41-42
PEPMASS=507.84576	867850
CHARGE=1+
196.01678	790	1+
197.89321	484	
199.88763	388	
209.09859	208	1+
209.94438	406	
214.88005	414	1+
215.88083	276	1+
215.89841	202	
224.97678	184	
227.95717	298	1+
230.94181	322	1+
232.90433	238	1+
234.91153	196	1+
235.82469	174	1+
236.89291	350	
238.06625	186	
238.89038	236	1+
239.85976	196	
240.08158	330	1+
241.85882	654	1+
241.87938	364	
243.95591	252	1+
248.85648	290	1+
250.36678	180	
250.97012	786	1+
252.07443	184	
256.11021	206	1+
256.81044	218	1+
259.86503	222	
260.38388	368	1+
260.84218	360	1+
260.88273	518	1+
261.13135	196	1+
262.13395	164	1+
266.02244	242	1+
266.16742	568	1+
266.38848	250	1+
266.89424	194	
268.78949	242	1+
268.86653	198	
268.88291	264	1+
268.94034	246	1+
269.03467	166	1+
270.35976	354	1+
270.85883	404	
270.87735	616	1+
271.85506	314	
272.85213	2064	1+
276.79799	356	
276.85807	664	1+
277.84728	328	1+
279.88712	184	
280.11004	202	1+
280.85417	178	
281.06473	270	1+
281.38444	448	1+
282.85686	316	1+
283.96016	256	1+
284.87284	256	
284.90290	238	
286.87497	204	
287.84957	216	
288.79259	370	1+
288.86725	616	
288.92997	252	1+
289.00180	196	1+
289.09571	230	1+
289.85625	282	
289.87980	1702	
290.00777	136	1+
290.09065	188	1+
290.12663	210	
290.38089	358	1+
290.86609	4764	1+
291.90395	324	
292.90434	192	
293.87317	10762	1+
294.12619	368	1+
294.82340	398	1+
295.80560	802	1+
295.97882	272	1+
296.80867	716	1+
296.85197	1040	1+
297.05423	300	1+
297.33973	194	1+
298.87841	832	1+
299.34221	384	1+
299.40497	242	1+
299.80584	298	1+
300.08006	214	1+
300.39909	268	1+
300.85829	1592	1+
301.83913	242	
301.88328	184	
302.10897	284	1+
302.93734	188	1+
303.07326	148	1+
303.80452	212	
303.85785	546	1+
304.82193	448	1+
304.89763	216	
305.35650	250	1+
305.82810	320	1+
305.88123	204	
306.05007	202	1+
306.41615	218	1+
306.77927	166	1+
306.87940	370	
307.05551	136	1+
307.88999	2308	
308.03573	460	1+
308.14144	1624	1+
308.34050	236	1+
308.84867	190	
308.87128	4330	1+
309.81590	292	1+
309.84743	290	
309.87200	2578	1+
310.15740	1124	1+
310.37865	384	1+
310.43053	168	1+
311.35033	388	1+
311.88355	21396	1+
312.82026	274	1+
312.94398	200	
313.05087	190	1+
313.11628	212	
314.07498	306	1+
314.37679	470	1+
314.65086	212	1+
314.82502	226	
314.86878	2102	1+
314.94821	236	1+
314.97442	204	1+
315.38143	326	1+
315.82979	184	
316.22056	172	1+
316.82056	450	1+
316.86917	1122	1+
316.88415	390	
317.72384	94	1+
317.82577	324	1+
318.34990	348	1+
318.86242	434	
318.88051	686	1+
319.95424	206	
320.37764	270	1+
320.78661	250	1+
320.84587	412	1+
321.35186	326	1+
321.81539	284	1+
321.88284	894	1+
322.35528	222	1+
323.83514	194	
323.90861	184	
324.00972	256	1+
324.09575	210	1+
324.86161	760	1+
325.39317	352	1+
325.90227	972	
326.75836	154	1+
326.88287	676	
327.39611	202	
327.82943	252	1+
327.88171	3242	1+
327.89328	1378	
328.17498	184	1+
328.37252	240	
328.39201	514	1+
329.42388	224	1+
330.16317	298	1+
330.36863	410	1+
330.42116	236	1+
330.82818	354	1+
330.87898	532	
330.90742	322	
330.96733	310	1+
331.79804	322	1+
331.89224	736	
332.05837	214	1+
332.80428	196	1+
332.87300	1426	1+
333.00796	252	1+
333.38926	448	1+
334.01376	206	1+
334.77003	246	1+
334.89827	402	
335.84126	636	1+
335.88552	592	
336.75321	266	1+
336.82781	386	1+
336.87783	1354	1+
336.89422	340	
336.94115	352	1+
337.39358	486	1+
337.88152	1132	1+
337.91827	278	
338.02194	220	
338.39228	298	1+
338.96346	202	1+
339.01178	188	1+
339.81101	334	1+
339.88051	890	1+
341.57935	150	1+
341.76254	276	1+
341.82473	278	1+
342.72034	180	
342.90785	178	1+
343.20615	328	1+
343.88234	296	
344.20943	194	1+
344.81367	346	1+
344.87548	210	1+
344.89161	202	
345.82746	276	1+
345.90034	374	
345.91780	332	1+
346.32160	212	1+
346.91744	220	1+
347.17036	344	1+
348.17204	252	1+
348.87638	188	
348.91051	534	1+
349.82335	382	1+
349.84350	190	
349.97571	190	
350.03662	186	1+
350.89030	620	1+
350.95963	330	1+
351.03179	226	1+
351.18169	338	
351.85349	266	
352.77583	180	
352.91133	466	
353.18244	228	1+
353.84961	1848	1+
353.90390	208	
354.06209	230	1+
354.30278	158	1+
354.77575	186	1+
354.90996	492	1+
355.42164	256	1+
355.70980	422	1+
356.00706	262	1+
356.71426	352	1+
356.73328	204	
356.84117	310	
357.29833	232	1+
357.78012	248	
357.87585	188	
357.89601	296	1+
357.91142	234	1+
359.29026	246	1+
359.38911	240	1+
359.48675	200	1+
359.78061	212	
360.05217	144	1+
360.76029	292	1+
360.87947	500	1+
361.72006	372	1+
361.88521	362	1+
362.36644	494	1+
362.84921	368	
362.86650	260	1+
363.34337	452	1+
363.84325	218	
364.01472	372	1+
365.87124	268	
366.18181	352	1+
366.75788	392	1+
366.84079	4076	1+
367.70608	1050	1+
367.78890	210	
367.87674	1146	1+
368.77554	198	
368.88244	666	1+
369.15017	214	
369.36853	326	1+
369.83401	310	
369.96162	184	1+
370.36875	246	1+
370.71790	398	1+
370.78178	1034	1+
370.81239	260	1+
371.78477	686	1+
372.84833	182	
373.42201	184	
373.72137	214	
373.87438	360	1+
374.72192	224	
374.79395	384	1+
375.12283	260	1+
375.35736	230	
375.73240	186	
376.02880	160	1+
376.38984	444	1+
376.86172	462	1+
376.88763	514	1+
377.36480	188	
377.79556	280	1+
377.92229	216	1+
379.39098	224	1+
379.73444	368	1+
379.96244	260	1+
380.07178	258	1+
380.71914	654	1+
380.73873	312	1+
380.85546	1126	1+
380.87797	226	
381.79943	466	1+
382.19963	374	1+
382.85757	712	1+
382.88451	252	
382.90052	248	
383.67091	130	1+
383.71514	240	
383.79786	200	
384.39077	330	1+
384.84884	8536	1+
384.89581	316	1+
385.39301	214	1+
385.79731	492	1+
386.04032	172	1+
387.79317	872	1+
387.89264	286	1+
388.05333	290	1+
388.71461	522	1+
388.79307	666	1+
388.83174	192	
389.01924	300	1+
389.19989	1010	1+
389.71727	432	1+
389.74456	292	1+
389.86894	202	
390.84196	1794	1+
390.85993	572	
390.88758	216	
391.05300	204	1+
391.17447	126	1+
391.81868	214	
391.91751	230	
392.33375	214	
392.79504	1740	1+
392.84024	440	
392.86045	950	1+
392.89992	414	1+
393.00496	284	1+
393.15606	254	1+
393.80089	1388	1+
393.89859	276	1+
394.33056	168	1+
394.47601	218	1+
394.50715	106	1+
394.83625	690	1+
395.38924	280	1+
395.86315	980	1+
396.09011	310	1+
396.39121	240	1+
396.73382	268	
396.85245	218	
396.90949	190	
397.09608	222	1+
397.79774	202	1+
397.95308	280	1+
398.61452	144	1+
398.72733	482	1+
398.75996	246	1+
398.82608	178	
398.86761	376	1+
398.90489	558	1+
399.05221	238	1+
399.47609	246	1+
399.80909	386	1+
399.91125	328	1+
400.05923	170	1+
400.86856	222	
402.34436	320	1+
402.86234	1198	
403.60560	166	1+
403.86857	4816	1+
404.74424	356	1+
405.15857	168	1+
405.21814	174	1+
405.80313	486	1+
406.01129	334	1+
406.23153	204	1+
406.35691	318	1+
406.80278	354	1+
406.83235	180	
407.16612	262	1+
407.72106	356	
407.86577	15406	1+
408.10416	332	1+
408.92646	332	
409.34985	134	1+
409.72902	338	
409.81598	194	
410.71460	284	
410.73523	376	
410.85163	798	
411.71718	204	
411.81071	1048	
412.73154	668	1+
412.84582	1192	
412.87352	1412	1+
413.08584	344	1+
413.87742	1060	1+
414.86897	1358	1+
416.18578	186	1+
416.85002	194	
417.81678	216	
417.87402	308	
418.19600	222	1+
418.86978	558	1+
420.38302	296	1+
420.73921	140	1+
421.88326	2006	1+
422.29786	102	1+
422.68937	182	1+
422.84159	206	
422.86329	1048	1+
423.36867	190	1+
423.76561	330	1+
423.86735	740	1+
425.74138	450	1+
425.87865	1142	
426.26971	170	1+
426.86343	2590	1+
426.93699	448	1+
427.73210	608	
427.76042	200	
427.83255	234	
428.09816	218	
428.74309	470	
428.88556	1572	1+
428.92422	312	1+
429.13007	252	1+
429.73886	1352	1+
429.82668	636	1+
430.13009	208	1+
430.74151	1068	1+
430.86101	1544	1+
430.91344	364	1+
431.82988	214	
431.86541	1354	1+
432.79804	126	1+
434.82961	468	1+
434.89117	310	
435.05031	202	1+
435.86677	228	
435.89170	512	1+
437.69666	296	1+
439.89321	1632	1+
440.92554	114	1+
441.20939	216	
441.88966	262	
442.69663	258	1+
443.70132	214	1+
444.08398	174	1+
444.87211	3734	1+
445.74230	634	1+
445.77049	516	1+
446.03420	186	1+
446.89604	290	1+
448.75260	224	
448.88230	1458	1+
449.21210	168	1+
449.88151	1136	1+
450.69207	190	
450.76926	246	
450.82682	354	1+
450.90714	288	1+
451.77491	376	1+
453.76740	194	1+
453.86948	320	1+
454.71292	252	1+
456.51762	242	1+
456.82675	220	1+
457.90235	2514	1+
460.22073	180	
460.24189	196	
460.55553	192	1+
462.88163	1216	1+
463.79065	232	
464.11283	112	1+
464.71590	170	1+
464.79099	268	
466.78799	206	
466.89865	202	
467.13465	204	1+
467.18977	222	1+
467.71194	224	1+
467.88910	1634	1+
468.77525	744	1+
468.82966	202	
471.21103	144	1+
477.72161	412	1+
478.68700	176	1+
482.80140	474	1+
485.89499	364	1+
486.79711	868	1+
486.84231	238	
487.27391	192	
488.43187	230	1+
491.79516	278	
491.84547	492	1+
492.78036	268	1+
494.79511	328	1+
496.13168	182	1+
497.18155	170	1+
497.74407	196	
497.84476	238	1+
498.22113	184	1+
498.73388	682	1+
499.73418	538	1+
499.80190	354	1+
500.80512	284	1+
502.26600	208	1+
502.67541	352	1+
503.67823	344	1+
503.73147	170	1+
503.80486	660	1+
503.85050	252	1+
504.11519	258	1+
504.23119	218	1+
504.65238	186	1+
504.80351	496	1+
504.85559	194	1+
505.08878	242	1+
505.43655	210	1+
505.65474	148	1+
506.70047	124	1+
507.86556	290	1+
509.86087	1172	1+
END IONS

###FS:    #m/z: 336.94598 #charge 1+
###MS: 41
###MSMS: 43
BEGIN IONS
TITLE=Cmpd 32, +MS2(336.9460), 28.0-35.0eV, 0.9min #43
RTINSECONDS=54.3995
SCANS=41,43
PEPMASS=336.94598	478928
CHARGE=1+
53.44241	176	
182.86669	144	
189.86452	120	
192.88669	268	1+
196.88338	160	
198.89750	104	
205.94836	130	
205.96658	116	
207.97166	118	
210.88303	274	
211.94418	15126	1+
212.87842	3042	1+
213.31837	98	
213.93963	5574	1+
215.85787	142	
215.88741	1416	1+
215.93779	804	
217.88212	846	1+
217.93781	254	
222.10284	110	
222.95398	748	1+
223.95883	552	1+
227.07402	158	
227.78679	130	
227.89547	142	
227.95485	120	
228.89468	484	
229.95485	11104	1+
229.99134	158	1+
230.88900	4034	1+
231.94960	6090	1+
233.82451	444	1+
233.89954	686	1+
235.86724	130	
235.89406	330	
235.94628	194	
236.88099	338	1+
237.90157	126	
238.03869	156	1+
239.33524	104	
239.49435	142	
239.84536	108	
240.06960	176	1+
240.94446	186	1+
241.48040	114	
241.57575	122	
241.63311	104	
242.01150	102	
243.39808	98	
243.89250	198	
245.04070	110	
246.01054	114	
246.78656	132	
246.90341	356	1+
246.97820	454	
247.45714	112	
247.96482	2586	1+
248.83095	126	
248.89799	1448	1+
248.98737	122	
249.00314	132	
249.04086	178	
249.82792	132	
249.93765	102	
249.96022	1770	1+
249.99616	116	
250.82973	322	
251.15007	172	1+
251.79156	114	
251.83126	526	1+
251.88167	144	
251.95967	136	
252.07093	140	
252.92853	100	
252.97111	7138	1+
253.10621	194	1+
253.80610	98	
253.90549	722	1+
254.94126	264	
254.96625	2316	
255.07497	144	
255.78294	320	1+
256.03386	148	
256.06229	108	
256.84157	434	1+
256.86829	234	1+
256.88931	122	
256.91247	130	
256.96562	368	1+
257.08379	100	
257.32930	122	
257.79652	408	1+
257.84265	350	1+
258.03283	108	
258.80021	288	1+
258.91275	220	1+
259.03873	106	
259.73421	108	
260.81943	260	1+
260.83595	184	
260.97653	100	
261.03398	102	
261.84467	112	
262.21938	102	
266.01175	248	1+
266.80884	160	1+
266.84536	186	
266.89020	124	
267.84311	308	
268.84064	1146	1+
269.80398	112	
270.98016	280	
271.84853	504	1+
271.98950	144	
272.97735	314	
273.79274	444	1+
274.84217	104	
274.89731	214	
274.94920	274	1+
275.12104	130	
275.80792	136	
275.85983	122	
275.95079	190	1+
276.81614	228	
276.85113	410	1+
277.00582	138	
277.07270	184	
277.40598	104	
277.79966	170	
277.82296	136	
277.83297	1508	1+
278.06886	124	
278.79324	342	1+
278.83478	1092	1+
280.03382	132	
280.79685	262	1+
281.08083	108	
282.43288	100	
282.86404	558	1+
283.78872	130	
283.80816	246	1+
283.86930	436	1+
283.88512	118	
284.02507	216	1+
284.03875	122	
285.85164	266	
286.79939	236	1+
286.85154	1686	1+
288.10779	112	
288.91696	100	
289.85946	210	1+
289.87860	156	
290.43905	248	1+
290.88057	270	1+
290.90028	270	1+
291.03173	98	
291.80562	450	1+
291.85844	482	1+
291.90240	216	1+
292.52377	106	
292.86326	336	1+
293.10736	142	
293.29261	160	
293.83534	116	
293.85105	286	1+
293.99676	164	
294.87780	108	
295.74581	102	
295.99346	170	
296.01641	204	1+
296.80163	488	1+
296.86975	248	1+
297.06668	122	
297.84233	142	
297.92230	262	1+
297.97386	162	
298.85697	224	
298.87268	216	
299.88103	116	
300.85189	350	1+
303.80389	110	
304.80476	132	
304.86422	140	
304.91071	270	1+
305.91243	228	1+
306.01167	116	
306.37903	152	
306.79045	198	
306.88370	372	1+
308.84251	106	
308.88071	292	
309.81360	280	1+
309.86850	166	
309.88549	232	
310.07817	102	
310.87756	412	
310.93084	144	
311.02459	148	
311.87552	898	1+
312.03305	102	
312.87595	660	1+
315.90405	222	1+
316.82205	110	
317.88425	132	
318.87831	184	
318.94536	110	
319.38214	104	
319.87668	122	
320.88829	114	
321.96551	102	
322.37796	104	
322.75706	218	1+
322.82109	114	
322.89602	170	
323.89003	664	1+
324.78539	100	
324.89483	484	1+
325.39500	130	
326.02271	140	
326.76732	208	1+
327.87661	98	
328.88545	708	1+
330.88275	132	
331.98141	112	
332.81324	102	
333.83237	178	1+
334.07671	104	
334.87051	316	1+
335.59528	104	
335.76032	110	
337.04245	100	
337.35918	100	
339.75322	282	1+
339.82732	254	1+
340.82864	182	1+
END IONS

###FS:    #m/z: 359.96191 #charge 1+
###MS: 41
###MSMS: 44
BEGIN IONS
TITLE=Cmpd 33, +MS2(359.9619), 28.0-35.0eV, 1.0min #44
RTINSECONDS=55.1715
SCANS=41,44
PEPMASS=359.96191	358236
CHARGE=1+
205.94964	120	
207.94720	146	
208.88636	272	1+
208.94670	280	
209.94358	2432	1+
212.88200	296	1+
213.41852	176	
216.41077	236	
216.89164	120	
218.91326	326	
221.89409	294	1+
222.95260	2892	1+
224.94835	4368	1+
224.97690	232	
225.39303	164	1+
226.12337	200	1+
226.46216	116	
226.89228	210	
226.94771	14148	1+
226.97209	152	
227.00396	134	1+
227.89439	124	
228.78764	114	
228.89274	106	
228.91449	146	
228.94242	15418	1+
232.00898	108	
232.82423	298	1+
232.85297	106	
233.85563	130	
233.96218	208	1+
234.88281	134	
234.93009	136	
235.43391	140	
235.78879	238	1+
235.82435	396	1+
238.06534	134	
238.92204	110	
238.97115	172	
239.90361	128	
239.92764	142	
239.96807	110	
240.78692	116	
240.83311	218	1+
240.94161	444	
240.96265	2080	1+
241.08581	108	
241.78745	200	
241.94208	272	
242.95805	1290	1+
243.99793	130	
244.39726	108	
244.52799	116	
244.95740	7072	1+
244.99930	184	
245.94130	384	
246.43998	132	
246.95296	6434	1+
247.46368	102	1+
247.89713	288	1+
248.36012	198	1+
248.80478	118	
250.51653	130	
250.83371	108	
250.95333	224	
251.87200	276	1+
251.97143	128	
252.08939	110	
252.95412	144	
252.97034	166	
253.83267	274	1+
255.78520	114	
255.83859	170	
256.56984	120	
256.93103	132	
257.44627	146	
257.81425	132	
258.82484	162	1+
258.84695	194	
258.97262	548	1+
259.41475	246	1+
259.79621	166	
260.96802	1822	1+
261.79296	122	
262.06206	144	
263.83879	124	
264.90473	242	1+
264.96662	488	1+
265.08373	168	
266.81081	688	1+
266.86429	184	
266.88591	332	1+
267.15283	148	
267.78372	136	
267.97371	796	
268.79012	118	
268.84086	358	1+
268.95484	156	
269.79288	326	1+
269.96889	1274	1+
270.82716	122	
271.72317	114	
271.84472	556	1+
273.79533	674	1+
273.91028	106	
274.84937	200	
275.84069	142	
275.91673	216	1+
275.97116	136	
276.84913	404	1+
277.35943	124	
277.88248	336	1+
278.08294	108	
278.79995	146	
278.81446	172	
279.01027	146	
279.79879	150	
280.11228	132	
280.79294	334	
280.92383	250	1+
281.86072	130	
282.78990	114	
282.85823	130	
283.78696	184	
283.83772	130	
283.86322	208	
283.94347	176	
283.98857	156	
284.82673	402	
284.84316	220	
284.86396	118	
284.93222	534	1+
284.98439	108	
285.78984	208	1+
285.81289	178	1+
285.86837	322	1+
286.14728	144	
286.90442	214	1+
287.98622	116	
288.91280	122	
288.96028	108	
289.07853	140	
290.85837	124	
291.79532	160	
291.86389	146	
292.81691	130	
292.85613	138	
293.12303	120	
293.85526	310	1+
293.87471	196	
294.80800	190	
294.85877	240	1+
296.80962	500	
297.88480	118	
298.08173	218	1+
298.80384	872	1+
298.84255	226	1+
299.42279	132	
299.91237	120	
300.15196	256	1+
300.81373	132	
300.87095	132	
301.78123	118	
301.80653	174	
302.24491	116	
302.80865	284	1+
302.86756	182	1+
303.80845	186	1+
303.93876	206	1+
304.04655	130	
305.11383	260	1+
305.78621	118	
306.88416	518	1+
308.29073	134	
308.80290	124	
309.80679	198	
310.87686	372	
310.91695	146	
311.12320	106	
311.88309	240	
313.87860	114	
315.88001	372	1+
315.89794	230	1+
316.10840	136	
316.81275	444	1+
318.93451	806	1+
319.86064	164	1+
319.88848	326	1+
320.75602	196	
320.81833	324	1+
321.17976	108	
322.92894	292	
323.02748	146	
324.89301	178	
325.17405	248	1+
325.75299	174	1+
325.89867	138	
327.71300	146	
327.78318	118	
328.88469	318	1+
329.83194	286	1+
330.83189	174	1+
330.91850	180	
334.74920	290	1+
334.88127	116	
336.90961	184	1+
336.94610	1250	1+
338.03085	222	1+
338.42529	130	
339.83051	140	
339.89029	162	1+
340.01710	108	
340.89410	206	1+
340.94182	570	1+
341.74872	218	
341.78832	208	
343.70605	146	
343.78775	204	1+
343.91263	210	1+
344.17342	242	1+
346.78937	134	
349.76453	118	
353.76134	206	1+
353.78844	140	
353.90687	284	1+
356.77537	132	
357.77571	182	
358.29461	108	
358.76690	134	
359.04561	170	
359.95728	416	1+
360.32131	114	
362.71554	118	
362.78210	144	
363.71839	462	1+
364.77340	336	1+
END IONS

###FS:    #m/z: 322.93070 #charge 1+
###MS: 45
###MSMS: 46
BEGIN IONS
TITLE=Cmpd 34, +MS2(322.9307), 28.0-35.0eV, 1.0min #46
RTINSECONDS=58.908
SCANS=45-46
PEPMASS=322.93070	5438826
CHARGE=1+
192.88919	614	1+
194.88653	234	1+
195.86738	130	
195.97999	106	
196.01830	128	
196.88145	508	1+
203.88173	122	
203.95658	130	
205.00475	118	
205.94847	646	1+
205.97477	106	
207.97590	108	
209.94508	242	
210.90112	252	
212.43395	104	
212.52710	94	
212.88091	410	1+
212.89814	160	
214.89488	362	
215.42607	122	
215.89349	548	1+
216.89391	380	1+
221.94320	176	
221.96111	138	
222.95423	1244	1+
223.95839	806	1+
226.96993	262	1+
227.83631	120	
227.89111	210	1+
227.95441	142	
228.01905	94	
228.78991	102	
228.86553	136	
228.91595	132	
229.49159	98	
229.91224	102	
230.84502	130	
230.88970	480	1+
232.48884	92	
233.16183	138	
235.89613	542	1+
236.90090	368	1+
236.97774	130	
237.60951	100	
238.07338	404	1+
238.79748	176	
238.94032	196	
239.78823	592	1+
240.82032	150	
240.94128	3600	
240.96290	448	
241.10763	114	1+
241.87425	196	1+
241.90227	114	
241.93958	11606	1+
241.98253	92	
242.94180	8194	1+
243.01491	100	
243.04863	112	
243.82050	522	1+
244.78965	100	
244.94011	1628	
244.96126	142	
244.98845	110	
246.86026	156	
246.97577	902	1+
248.85515	170	
248.96825	140	1+
249.03358	178	1+
250.39403	96	
250.47157	96	
250.52030	112	
250.96819	172	
251.78872	138	
251.92618	420	1+
252.79404	210	1+
252.82828	738	1+
252.89884	98	
253.57703	92	
253.92343	138	
254.94801	94	
255.03982	92	
255.78729	122	
255.92002	92	
257.50884	92	
257.79433	124	
258.83511	242	
258.97538	174	1+
259.80339	336	1+
259.83495	96	
261.47645	100	
261.83456	216	
262.35496	92	
262.83173	332	
262.85556	198	
263.83164	204	
263.95457	98	
263.97996	282	1+
264.82608	180	1+
264.84705	494	1+
264.87276	100	
265.05695	136	
265.80520	128	
266.03912	142	
266.06586	98	
266.24038	118	
267.79268	104	
268.90877	132	
269.14871	98	
269.34416	162	
269.65661	102	
269.80144	136	
270.80099	148	
271.77710	108	
271.84670	134	
272.79698	112	
272.85905	106	
273.79423	256	
274.04431	158	1+
274.52165	98	
274.79192	182	
274.90336	142	
275.80870	418	1+
276.86716	108	
277.80712	106	
278.03444	112	
278.08856	710	1+
278.84754	146	
278.91875	106	
279.89628	106	
280.80788	120	
281.04916	140	
281.79665	366	1+
281.85112	126	
281.92638	204	1+
281.97497	100	
282.86545	132	
282.97804	104	
283.78852	982	1+
283.95526	94	
284.29364	274	1+
284.85469	116	
284.87660	138	
286.86507	118	
286.91411	206	
287.80243	314	1+
287.90442	108	
289.79093	162	
289.87723	378	1+
290.48589	94	
290.79367	124	
290.85528	276	
291.78293	136	
291.80288	230	
292.44310	196	
292.80443	120	
292.86507	336	1+
293.80323	172	
293.89090	202	
295.01581	226	1+
295.80069	96	
295.87081	508	1+
296.80795	572	1+
296.87395	460	1+
297.79470	126	
299.78384	514	1+
300.75096	320	1+
302.05944	92	
303.80973	104	
303.88714	100	
304.88381	118	
305.80779	102	
305.93398	246	1+
306.88144	188	
307.79978	366	
307.81865	132	
307.89155	182	
308.29414	112	
308.79877	220	
308.88545	172	
309.81375	112	
309.88081	118	
310.30769	136	
310.82552	96	
310.87524	658	1+
311.85787	122	
312.80259	208	
312.90084	94	
313.81124	430	1+
313.83409	98	
313.88572	126	
314.38543	100	
316.87191	108	
317.84333	148	
319.03108	160	
320.89068	162	1+
321.10309	112	
321.83574	108	
323.82278	120	
323.88698	160	
324.89323	822	1+
327.71746	132	
328.32006	96	
END IONS

###FS:    #m/z: 340.94081 #charge 1+
###MS: 45
###MSMS: 47
BEGIN IONS
TITLE=Cmpd 35, +MS2(340.9408), 28.0-35.0eV, 1.0min #47
RTINSECONDS=59.6805
SCANS=45,47
PEPMASS=340.94081	3004666
CHARGE=1+
189.86184	210	
192.89014	178	
192.92415	344	
194.03541	100	
195.43700	100	
204.45161	136	
205.03134	94	
205.94505	228	1+
208.96882	102	
210.93815	232	1+
211.40249	98	
212.87786	126	
212.89239	120	
212.92988	144	
213.87641	234	
213.89110	240	
213.93934	3178	1+
214.88364	988	1+
215.88758	830	1+
215.93700	606	1+
216.41316	144	
217.88292	504	
217.93622	230	
218.90999	132	
221.56796	96	
222.95481	304	1+
222.96921	150	
224.97733	110	
226.38919	140	
226.85244	100	
227.95138	138	
228.89580	192	
228.91076	260	
228.95020	142	
229.39136	102	
229.95540	126	
230.88977	1378	1+
230.93674	128	
231.95018	2766	1+
232.88712	124	
233.83752	122	
233.89525	1010	1+
233.95095	414	
235.94735	278	
238.50158	108	
238.88867	214	1+
240.79407	140	
240.83090	144	
240.96215	124	
241.82888	122	
242.03802	108	
242.94976	98	
245.99556	152	
246.97707	258	
247.40668	118	
247.96501	166	1+
248.56634	138	
248.90058	196	
248.93709	96	
249.90393	158	
249.95992	1112	1+
250.47749	96	
250.89976	96	
250.91368	108	
251.88275	160	
252.78973	112	
253.02703	118	
253.78825	114	
253.90069	106	
254.93904	152	
254.96657	1296	1+
255.07808	244	
255.54065	112	
255.84938	198	1+
256.88598	156	
256.91403	552	
256.96226	478	1+
257.79232	106	
258.35276	108	
258.80664	94	
258.84500	226	1+
258.90961	212	
259.03777	264	1+
260.13414	116	
260.85355	318	1+
261.90258	154	
262.83967	126	
263.35452	94	
264.95733	116	
265.85531	144	
266.39381	108	
267.00980	98	
267.78638	98	
267.96488	154	
268.78780	190	
268.83706	212	1+
269.79752	130	
272.04723	94	
272.77346	94	
272.91741	244	1+
272.97611	178	1+
273.79399	416	1+
274.36701	106	
274.42280	192	
274.80013	358	1+
274.81565	98	
274.97462	152	
276.85231	280	1+
277.69435	100	
278.86071	234	
279.02720	128	
279.06707	104	
279.86163	158	
279.93114	118	
281.11660	232	1+
281.78562	114	
281.79788	112	
281.86323	126	
281.89615	116	
282.05291	98	
282.08864	110	
282.81367	224	1+
282.85491	372	1+
282.93183	150	
282.97123	114	
283.79097	140	
283.87135	210	
284.79576	110	
285.89326	138	
286.83140	120	
286.91491	128	
287.01616	98	
287.17846	98	
288.79866	124	
288.81337	132	
288.95407	98	
289.09106	102	
289.87988	244	1+
290.00800	164	
291.80995	130	
291.94023	110	
293.82681	112	
294.86063	436	1+
295.41024	96	
296.96675	192	1+
297.43371	110	
297.75511	94	
298.55474	100	
298.61170	96	
298.91462	200	1+
299.78769	146	
300.04385	100	
300.93649	148	
301.87360	116	
302.94240	144	
303.87552	104	
304.89042	178	
304.92291	204	
304.94597	168	
305.86899	154	
306.88590	568	1+
307.79836	350	1+
307.87670	144	
310.82452	190	
310.87712	362	
311.87799	806	1+
312.80318	174	
317.86896	98	
317.89760	130	
317.99075	94	
319.86253	250	1+
321.80717	96	
322.90066	234	
323.10818	92	
323.60705	102	
323.76838	156	1+
323.88791	544	1+
324.89273	416	1+
328.18767	148	
328.31480	106	
328.82218	106	
328.88505	334	
329.86953	204	
330.81954	104	
330.88520	112	
334.86061	140	
336.00264	106	
336.82875	266	1+
337.87561	160	1+
337.94444	260	1+
337.99525	100	
342.08469	94	
342.90231	436	1+
344.83918	188	1+
END IONS

###FS:    #m/z: 363.95689 #charge 1+
###MS: 45
###MSMS: 48
BEGIN IONS
TITLE=Cmpd 36, +MS2(363.9569), 28.0-35.0eV, 1.0min #48
RTINSECONDS=60.4525
SCANS=45,48
PEPMASS=363.95689	1786300
CHARGE=1+
177.93147	106	
182.87049	252	1+
189.86289	1324	1+
191.85624	1330	1+
192.92651	130	
193.93903	176	1+
196.88501	532	
205.94482	128	
206.40914	138	
207.87285	552	1+
207.94744	290	1+
209.86864	264	
209.94358	2554	1+
210.88531	584	1+
212.87904	7124	1+
214.89352	516	1+
215.41074	162	
216.41077	378	
218.91242	336	1+
221.92852	136	
222.95206	2036	1+
223.42159	104	
224.94728	3466	1+
225.88683	112	
225.97250	150	
226.89513	182	
226.94741	19630	1+
227.92777	178	
228.01594	120	1+
228.89370	1368	1+
228.94200	20358	1+
230.00726	270	1+
230.78982	130	1+
230.88845	10374	1+
231.01113	210	1+
233.04080	106	
233.88658	194	
234.27039	94	1+
234.88185	332	
234.94267	310	1+
235.82569	124	
236.80183	104	
238.42580	200	
239.06913	238	
239.43101	176	
240.08960	104	
240.48917	104	
240.82438	354	1+
240.88600	342	1+
240.94085	368	
240.96322	1514	1+
241.93912	2588	1+
242.04569	160	
242.94094	1708	1+
242.95982	1590	1+
243.49054	174	1+
243.81748	128	
243.88301	148	
243.98377	152	
244.95746	9498	1+
245.84530	350	1+
245.93477	170	
245.94046	156	
246.03856	106	
246.11224	174	1+
246.80841	102	
246.90719	608	
246.95312	9988	
247.38960	124	
247.80463	380	1+
247.95478	346	
248.80536	260	1+
248.90008	3898	1+
249.05777	280	1+
250.79931	176	
250.89906	762	1+
250.94666	150	
250.96895	322	
251.78639	332	1+
251.87845	104	
252.08246	356	1+
252.88930	168	
253.08674	298	1+
253.83581	190	
253.90763	792	1+
255.94301	118	
256.08283	110	
256.10766	102	
257.95517	138	
258.83839	220	
258.97399	176	
259.09912	128	
259.80198	232	1+
259.82593	534	1+
259.90393	186	
259.97059	194	
260.83046	514	1+
260.85421	184	
260.90020	110	
260.92970	174	1+
260.96741	1302	1+
261.95309	134	
262.03679	218	1+
262.61751	122	
263.05953	128	
263.82849	302	
263.98360	284	1+
264.08332	414	1+
264.82359	168	
265.08877	274	1+
265.26080	114	
265.90688	254	1+
265.97236	364	1+
266.80679	564	1+
266.86085	188	
267.12878	154	1+
267.92896	150	
267.97279	1176	1+
268.01994	110	
269.00026	130	
269.80134	158	
269.85639	164	
269.92192	160	
269.96775	1066	1+
271.09326	140	1+
271.84447	110	
271.91701	472	
272.99928	242	
273.91081	104	
274.05086	146	
275.89016	214	1+
276.85434	334	1+
277.80595	120	
278.79859	266	
278.85189	148	
278.90725	132	
279.10364	264	
279.79004	1254	1+
279.99297	266	1+
280.79223	1080	1+
281.11526	218	
281.85146	104	
283.01242	212	1+
283.07066	324	1+
283.42509	282	1+
283.84870	344	
283.98550	416	
284.78865	114	
284.93380	250	1+
285.79604	148	
285.82123	274	1+
285.84635	1072	1+
285.91677	220	1+
287.61347	114	
287.80835	134	
287.85984	164	
288.06687	150	
288.79028	306	1+
289.85833	204	1+
289.88145	168	
289.93591	190	1+
289.99621	152	
290.78632	380	
291.80694	208	
291.85181	158	
292.43776	220	
292.80555	304	1+
292.85811	152	
293.84925	144	
293.91160	144	
294.12410	190	
294.81200	108	
294.86158	344	
295.88062	262	1+
295.93135	228	1+
296.38831	104	
296.80791	366	
296.85916	108	
296.91671	292	1+
297.80020	1662	1+
297.83766	108	
298.02846	122	
298.80174	1386	1+
298.85285	270	1+
300.00000	140	
300.04704	200	1+
300.95241	190	1+
301.81470	178	
301.85917	920	1+
303.80876	868	1+
303.85590	1890	1+
303.94407	250	
305.89878	140	
306.88669	126	
306.91811	138	
307.13580	284	1+
307.31396	268	1+
307.85081	134	
307.88532	190	
308.87465	104	
310.87661	130	
311.86355	488	1+
311.88107	118	
312.86954	360	1+
312.94834	126	
313.34015	178	
314.76085	140	
314.85682	136	
315.78133	152	
315.85596	290	1+
316.81620	436	1+
318.93499	434	
319.82150	178	
320.82748	190	
321.01269	208	1+
321.81735	1210	1+
321.86732	596	
321.88496	150	
321.97980	112	
322.38427	120	
322.92766	726	1+
324.87942	316	1+
324.88756	174	
325.18819	146	
326.87190	718	1+
326.89022	322	1+
326.93061	200	1+
327.08471	132	
327.89176	256	1+
329.86905	280	1+
330.75195	212	1+
331.06037	208	1+
331.75400	178	1+
336.94616	690	1+
338.73121	106	
339.82620	626	1+
340.75740	108	
340.93983	396	1+
341.83265	102	
343.83488	290	1+
345.06414	106	
346.73595	258	1+
347.90145	190	1+
347.95362	136	
349.72188	228	1+
349.84435	122	
351.19521	230	1+
351.76969	134	
352.84689	162	
352.89031	138	
353.85312	108	
356.30823	110	
356.78353	118	
357.18722	152	
357.73023	146	1+
358.95779	344	1+
361.58645	114	
361.71654	146	
361.77936	106	
361.84160	344	1+
362.70943	136	
362.84730	274	1+
363.77059	210	1+
366.74660	426	1+
367.33341	186	1+
367.77583	154	
368.78812	102	
368.83468	104	
END IONS

###FS:    #m/z: 322.93043 #charge 1+
###MS: 49
###MSMS: 50
BEGIN IONS
TITLE=Cmpd 37, +MS2(322.9304), 28.0-35.0eV, 1.1min #50
RTINSECONDS=64.135
SCANS=49-50
PEPMASS=322.93043	5421520
CHARGE=1+
150.52733	86	
187.51617	102	
192.88715	196	
193.88773	162	
196.88271	198	
197.89378	146	
200.94796	112	
203.88280	154	
203.96014	88	
204.00538	130	
205.95002	350	
205.96807	112	
206.97531	98	
209.94418	250	
210.90009	314	1+
211.34927	110	
211.82584	86	
212.88577	250	1+
212.90197	152	
214.89466	374	
216.88947	136	
217.90964	100	
221.45471	84	
221.89546	122	
221.94860	104	
222.18646	92	
222.95561	816	1+
223.96074	514	1+
224.42128	98	
224.54630	90	
227.89669	92	
228.91450	154	
228.94048	86	
229.38442	124	
230.84042	126	
230.89124	292	1+
232.04719	94	
233.00776	100	
233.04201	106	
233.91208	384	1+
234.93257	160	
235.82454	146	
236.83199	92	
239.07535	192	
239.78967	154	
239.95321	158	
240.00405	84	
240.57861	114	
240.78746	154	
240.82168	270	1+
240.93969	3206	
240.96168	276	
241.79332	130	
241.94217	2566	
242.05114	162	
242.12592	92	
242.94133	7912	1+
243.14904	94	
243.82062	368	1+
244.82371	246	1+
244.85324	94	
244.88746	94	
244.94045	2350	1+
244.99137	92	
245.06484	168	1+
246.06984	178	1+
246.36972	96	
246.51903	102	
246.85754	110	
246.97686	774	1+
247.84567	332	1+
248.15829	90	
248.89886	236	
250.94801	148	
251.06874	128	
251.51451	102	
251.78664	128	
251.92506	112	
251.97418	124	
252.03011	120	
252.49325	100	
252.52208	98	
253.83412	116	
254.03473	112	
254.84245	180	
255.77973	104	
255.79846	382	1+
256.83688	118	
256.89574	94	
258.02352	86	
258.83321	142	
259.86879	86	
260.42919	98	
260.45507	106	
260.83912	150	
261.40697	86	
261.43078	100	
261.82900	676	1+
262.16582	88	
263.98033	260	1+
266.08962	90	
266.86100	102	
266.89638	196	1+
266.94652	276	1+
269.36247	88	
269.79794	110	
269.85064	126	
270.01126	108	
270.86767	86	
271.79702	238	
271.84455	454	1+
272.35033	106	
272.80416	166	
272.84867	290	1+
273.79128	342	1+
273.86701	86	
275.08344	86	
275.42161	86	
275.81058	340	1+
275.88289	210	1+
276.84930	122	
277.07488	84	
278.07079	92	
279.09332	284	1+
279.55751	134	
279.77980	174	1+
281.84946	90	
281.94447	240	1+
281.96875	110	
281.98975	182	
282.00886	128	
282.44755	92	
282.49722	96	
283.06694	120	
283.78827	264	1+
283.86566	310	1+
284.13685	114	
284.20619	90	
284.25814	86	
284.29603	158	
284.44230	98	
284.80161	160	1+
285.85318	330	1+
287.30108	114	
287.79138	110	
288.81220	134	
289.02237	184	1+
289.78767	120	
289.85575	104	
289.88556	108	
290.54276	102	
290.78939	114	
290.85929	132	
290.88231	266	1+
291.80231	512	1+
291.94579	96	
292.98197	210	1+
293.61710	110	
293.86959	302	1+
293.91785	98	
294.96716	92	
296.80450	334	1+
296.87464	142	
297.83355	204	1+
298.36809	98	
299.13616	86	
299.78414	118	
299.91121	98	
300.72959	142	
301.81198	152	
301.87085	162	
302.80653	208	1+
302.82254	198	1+
303.03558	234	1+
303.86579	190	1+
305.80552	96	
305.91938	90	
306.88560	558	1+
307.11224	92	
307.79839	420	1+
307.88910	390	1+
308.29261	106	
309.89478	92	
310.03081	88	
310.87699	630	1+
311.02586	88	
311.88207	408	1+
312.80413	144	
315.81792	92	
317.89497	138	
319.81877	86	
319.89226	286	1+
321.04315	98	
321.18397	90	
322.87432	104	
323.39048	110	
323.93688	184	1+
324.23416	212	1+
324.89363	260	1+
325.77114	116	
326.87893	92	
327.89709	128	
END IONS

###FS:    #m/z: 340.94056 #charge 1+
###MS: 49
###MSMS: 51
BEGIN IONS
TITLE=Cmpd 38, +MS2(340.9406), 28.0-35.0eV, 1.1min #51
RTINSECONDS=64.9075
SCANS=49,51
PEPMASS=340.94056	2675530
CHARGE=1+
190.93012	206	
192.89107	98	
192.92732	226	
196.88316	112	
197.92374	90	
201.87340	102	
205.94784	400	1+
208.94346	130	
209.93441	390	1+
212.87921	278	
212.90006	158	
213.87913	230	
213.93886	2942	1+
214.88185	1122	1+
214.89841	134	
215.88613	944	1+
215.93802	850	1+
217.88167	402	1+
217.93643	122	
221.89204	142	
223.96422	116	
224.97567	202	
226.50465	94	
226.94606	322	1+
226.97478	110	
227.00218	112	
227.89656	136	
228.05048	90	
228.89177	142	
228.94411	162	
229.94932	102	
230.88744	1452	1+
231.88925	1028	1+
231.94889	2716	1+
233.89801	676	1+
233.99981	106	
234.08390	160	1+
235.89083	196	
235.95244	148	
236.82481	124	
236.86972	96	
236.89826	112	
237.01345	96	
237.89055	106	
239.78758	124	
240.83195	286	1+
241.12636	132	
241.94651	118	
242.94306	90	
243.49412	94	
245.22546	96	
245.44540	150	
245.83653	142	
246.80265	140	
246.97502	448	1+
248.89964	192	
249.89730	360	1+
249.96205	858	1+
251.53214	94	
251.87840	120	
251.96198	230	1+
252.99858	102	
253.56915	92	
253.83675	310	1+
253.90998	146	
254.90407	200	
254.96633	1740	1+
255.01230	92	
255.07812	116	
255.90567	128	
256.88353	154	
256.91468	108	
256.96345	744	1+
257.25666	92	
257.79926	194	1+
258.55240	94	
258.84408	378	1+
259.01178	240	1+
259.34486	90	
259.89180	226	
259.96176	272	
260.80058	122	
260.83531	500	1+
261.76064	106	
261.83925	288	1+
262.89379	116	
265.06500	102	
265.47300	94	
266.34967	92	
266.84689	136	
268.83980	114	
268.95842	114	
269.80079	96	
271.84786	346	1+
272.93125	254	
272.97412	308	1+
273.80376	96	
274.86022	258	
275.80780	128	
275.86438	178	
276.85609	450	1+
276.88469	94	
277.43864	100	
277.90914	112	
278.79104	92	
278.84652	496	1+
278.91107	304	1+
279.79485	140	
279.96495	110	
280.59935	102	
281.79560	116	
281.86054	222	1+
282.05324	172	
283.79339	160	
284.79779	288	1+
285.04103	126	
285.42688	100	
286.94291	122	
287.79716	204	1+
288.86761	114	
289.88009	242	
291.14248	144	
291.93603	94	
293.87251	126	
294.85372	164	
295.04059	98	
295.06641	130	
295.89281	260	1+
296.02347	180	1+
296.81090	90	
297.76405	92	
298.09865	102	
299.01410	146	
299.78129	158	1+
299.85456	120	
299.87780	112	
300.81711	218	1+
300.84904	324	1+
301.63885	94	
302.03156	92	
302.17654	160	
303.16299	116	
303.87607	102	
303.93991	248	1+
304.88609	112	
305.04087	116	
305.27082	98	
305.87263	106	
306.06734	118	
306.88339	244	
307.28900	100	
307.80173	210	
307.89102	180	
308.29093	122	
308.87970	112	
310.82399	136	
310.87819	204	
310.91143	182	
311.88317	108	
312.43115	102	
312.79794	166	1+
312.87455	182	
313.20755	138	
313.80421	204	1+
315.37228	96	
316.03942	194	1+
317.89116	98	
319.90355	118	
319.95619	118	
320.87174	92	
320.92459	94	
322.73733	92	
322.88058	92	
323.88299	108	
324.89142	406	1+
326.17379	228	1+
326.60030	92	
326.79757	112	
326.89370	98	
327.77946	100	
328.19833	186	
328.89001	170	
329.19058	98	
329.81312	378	1+
329.88494	344	1+
333.74229	96	
334.28563	92	
335.51445	100	
336.72996	108	
336.82930	158	
337.77438	94	
338.21000	92	
339.02113	92	
339.78337	146	
339.89057	178	1+
340.19399	190	1+
342.90577	166	
343.91976	104	
344.90420	130	
END IONS

###FS:    #m/z: 363.95675 #charge 1+
###MS: 49
###MSMS: 52
BEGIN IONS
TITLE=Cmpd 39, +MS2(363.9568), 28.0-35.0eV, 1.1min #52
RTINSECONDS=65.679
SCANS=49,52
PEPMASS=363.95675	1565008
CHARGE=1+
177.93408	268	1+
182.86743	194	
185.86738	112	
187.86712	148	
189.86218	690	
191.85906	986	1+
192.89070	102	
193.85284	134	
194.88997	142	
205.94786	436	1+
207.40471	164	
207.87270	540	
207.95084	608	1+
209.94335	1806	1+
210.88315	944	1+
211.91370	146	
211.94468	136	
212.87836	5262	1+
213.91008	144	
214.89364	336	
218.91358	352	
222.95131	1942	1+
224.88001	342	1+
224.88718	408	1+
224.94923	2814	1+
224.98056	112	
226.05627	182	
226.94775	15272	1+
227.36913	102	
227.82507	170	1+
227.92015	106	
227.92853	132	
228.30716	138	1+
228.79262	174	
228.89548	1110	1+
228.94235	18596	1+
229.08148	154	
229.15688	112	1+
230.06898	138	1+
230.63220	94	1+
230.79023	136	
230.88927	6306	1+
232.01445	146	
232.18669	110	
232.88626	1088	1+
233.57174	142	1+
233.91725	174	
234.87680	392	
236.82721	222	1+
237.05848	246	1+
237.90264	114	
238.93702	146	
239.42595	106	
240.82487	252	
240.94243	402	
240.96299	1250	1+
241.08513	120	
241.89387	218	1+
241.93980	2308	1+
242.08949	106	
242.94262	1394	1+
242.95981	1280	
243.04942	130	
243.81782	386	1+
243.86276	132	
244.82129	220	1+
244.88069	150	
244.95723	7732	1+
245.05145	104	
245.90642	276	1+
246.12941	102	
246.43431	176	1+
246.90829	230	1+
246.95312	7814	1+
246.97463	406	1+
247.02148	142	
247.81286	110	
247.93428	104	
248.79965	344	1+
248.90014	2316	1+
249.38068	108	
249.96799	476	1+
250.80073	250	1+
250.89537	524	1+
250.97016	402	1+
251.06866	170	
251.56109	102	
252.07664	134	
252.89705	524	1+
252.95966	128	
253.79227	112	
253.90227	380	1+
255.07245	112	
255.83680	174	
258.83074	144	
258.97481	422	1+
259.84497	508	1+
260.52631	110	
260.79517	206	1+
260.84776	348	1+
260.88325	132	
260.90477	128	
260.96875	822	1+
261.83202	390	
262.83300	194	
262.97200	130	
263.77994	160	
263.97620	196	
264.35333	104	
264.81730	130	
264.96375	108	
265.00082	374	1+
265.09015	354	1+
265.97275	388	1+
266.81554	434	
266.85569	106	
267.97360	922	1+
268.04516	104	
268.79058	140	
268.94598	346	1+
268.95912	148	
269.96990	1720	1+
270.08637	114	
270.99741	128	
271.80116	218	1+
271.84713	348	1+
271.91476	796	1+
273.09350	100	
273.53150	182	
273.80279	134	
274.40568	108	
275.00515	138	1+
275.07013	120	
275.43104	102	
276.85545	226	
277.85526	150	
278.80062	220	
278.85078	454	1+
279.10314	294	1+
279.79080	1360	1+
279.89596	120	
280.79269	1194	1+
281.81940	332	1+
281.86057	152	
282.41626	134	
282.86048	418	1+
283.07445	148	
283.78618	324	
283.85131	368	1+
283.88554	102	
283.98610	192	
284.47561	100	
284.79837	320	1+
284.98636	108	
285.79893	232	1+
285.84623	1136	1+
285.92282	122	
285.93623	228	1+
286.87268	296	1+
287.04095	102	
288.06276	130	
288.52694	158	1+
288.79272	148	
290.08421	270	1+
290.78648	200	
290.80658	234	1+
291.78695	138	
292.11199	440	1+
292.43943	212	
292.81678	250	1+
292.91710	198	1+
293.08591	164	1+
293.91976	240	1+
294.85243	150	
294.86783	118	
295.85609	106	
296.03313	108	
296.80885	470	1+
296.87635	264	1+
296.92483	258	1+
297.11498	168	1+
298.80116	1668	1+
298.85143	182	1+
299.03636	114	1+
300.57869	126	
300.82356	128	
301.86164	316	1+
303.80573	716	1+
303.82887	110	
303.85611	1422	1+
304.94628	108	
305.86224	118	
306.89128	212	
307.79721	104	
307.88723	112	
308.87629	212	1+
308.95488	136	
309.48492	148	
309.90663	124	
311.88542	204	
312.87605	364	1+
314.81011	132	
315.88455	270	1+
316.81401	208	
318.53321	114	
318.93087	146	
319.82667	306	
320.86526	352	1+
320.92904	104	
321.82059	192	
321.86660	298	1+
322.82170	116	
322.89915	124	
322.92936	306	1+
324.76118	312	1+
324.82151	150	
324.89275	558	1+
326.87174	306	
327.03136	132	
327.87762	208	
328.88678	354	
329.87203	208	
330.50862	100	
330.88225	112	
332.77010	248	1+
333.41925	120	
334.87762	114	
336.02980	116	
336.81123	106	
336.94518	478	1+
337.83336	174	
338.78510	154	1+
339.82856	752	1+
340.93799	524	1+
342.39579	102	
342.48730	114	
343.26910	136	
343.51463	108	
343.71369	162	1+
344.78006	126	1+
346.75095	212	1+
347.12321	150	
347.40879	102	
347.96263	112	
348.73255	184	1+
349.32054	230	1+
351.06389	140	1+
352.60453	108	
352.88896	118	
353.04634	126	
354.96131	144	
357.71301	128	
359.85923	108	
360.86778	100	
362.70247	136	
363.71806	100	
365.73834	174	1+
365.75193	152	1+
367.26623	106	
367.71797	104	
367.77650	178	1+
368.83920	306	1+
END IONS

###FS:    #m/z: 322.93016 #charge 1+
###MS: 53
###MSMS: 54
BEGIN IONS
TITLE=Cmpd 40, +MS2(322.9302), 28.0-35.0eV, 1.2min #54
RTINSECONDS=69.345
SCANS=53-54
PEPMASS=322.93016	5153524
CHARGE=1+
189.03600	110	
190.89583	82	
191.86074	116	
192.89116	406	1+
196.88284	236	1+
200.11859	84	
200.89048	82	
202.57522	84	
203.40095	90	
204.91172	92	
205.94129	84	
207.88866	142	
208.96023	100	
209.12888	112	
209.94341	202	
210.90234	100	
211.16721	108	
212.49305	92	
212.88170	232	
212.89660	230	
214.89635	110	
215.88538	118	
216.92080	106	
219.49296	86	
221.94865	124	
222.87865	86	
222.91455	114	
222.95453	1400	1+
223.05847	90	
223.81176	196	1+
223.96008	866	1+
226.11134	88	
226.89658	92	
230.50470	92	
230.83893	132	
230.89111	126	
232.90362	136	
235.79555	166	
238.79360	92	
238.82685	82	
238.87421	88	
238.93568	158	
239.08239	118	
239.78927	268	1+
239.83838	248	1+
239.90387	168	
240.50072	82	
240.82115	428	1+
240.94029	3268	
241.94306	2412	
242.65921	98	
242.81550	422	1+
242.94157	8120	1+
243.42480	94	
243.84466	86	
243.86787	84	
243.88341	108	
244.21677	104	
244.93981	1738	1+
245.39472	88	
245.83148	108	
245.99643	108	
246.03731	114	
246.85839	92	
246.90492	88	
246.97459	644	1+
247.85307	110	
248.86489	94	
249.00469	84	
251.78798	168	
251.92700	200	1+
252.07147	148	
253.46555	84	
253.83795	82	
254.90645	102	
255.06826	114	
255.78477	122	
257.04528	104	
257.79752	112	
258.03909	100	
258.80165	182	
258.83144	286	
259.03180	88	
260.34206	172	
260.83027	292	
261.35931	116	
261.83206	210	
261.93529	88	
261.97898	110	
262.83182	386	1+
262.90914	150	
263.88946	124	
263.97621	100	
264.93286	164	1+
264.97910	96	
265.05994	144	
266.04111	94	
266.41808	106	
267.90302	80	
268.00945	90	
268.52442	82	
268.86148	208	
269.52337	146	
269.79307	248	1+
270.98920	86	
271.84603	710	1+
273.79256	582	1+
275.80797	282	1+
276.84733	188	
277.81167	190	1+
277.89690	132	
278.78952	218	1+
278.93771	98	
279.03009	84	
279.09548	280	
280.09554	118	
280.34353	86	
280.64044	88	
280.66911	104	
280.86921	86	
280.96471	166	
281.79493	148	
281.87859	160	
281.90604	110	
282.88187	144	
283.79035	342	
283.86524	322	1+
283.88763	86	
283.96410	134	
284.29259	396	1+
284.54581	90	
284.78704	240	
284.87185	188	1+
285.31063	92	
285.85365	184	
286.92177	212	
287.91718	82	
289.79002	542	1+
289.87819	164	
290.02802	80	
290.79351	426	1+
290.80417	384	1+
291.80448	264	1+
292.00977	122	
292.88543	120	
293.46982	124	
293.86391	436	1+
295.00890	136	
296.77129	84	
296.80900	132	
297.81234	252	
298.05376	84	
298.79998	96	
298.86514	100	
299.78662	170	
300.87124	290	1+
302.80452	296	1+
302.94126	100	
303.90817	82	
304.86787	86	
305.78922	210	
305.82154	122	
305.95338	86	
306.29763	82	
306.88300	474	1+
307.30621	92	
307.80050	394	1+
309.29331	84	
309.88816	86	
311.83212	102	
311.88442	314	
312.80662	140	
312.86328	104	
313.88636	172	1+
314.81402	216	
316.94641	114	
317.08650	92	
318.63641	92	
318.86029	84	
319.31074	144	
320.76615	92	
321.02041	122	
322.75179	82	
324.89244	656	1+
327.73090	86	
END IONS

###FS:    #m/z: 340.94060 #charge 1+
###MS: 53
###MSMS: 55
BEGIN IONS
TITLE=Cmpd 41, +MS2(340.9406), 28.0-35.0eV, 1.2min #55
RTINSECONDS=70.1175
SCANS=53,55
PEPMASS=340.94060	2194088
CHARGE=1+
49.63654	122	
138.94373	94	
192.92891	220	
198.89588	90	
205.95037	104	
208.95842	108	
209.94202	230	
210.88515	94	
210.93546	192	
212.87738	148	
212.89842	168	
213.05546	108	
213.87818	774	1+
213.93995	2216	1+
214.88266	774	1+
215.88458	658	1+
215.93535	520	1+
217.87991	260	1+
218.92221	112	
221.95214	212	1+
222.89893	134	
225.89050	176	1+
226.96724	130	
228.01531	88	
228.94757	258	
229.90109	92	
230.89102	276	
231.88921	300	
231.94886	2526	1+
232.89305	176	
233.40138	90	
233.89885	598	
234.89980	274	
235.81688	120	
235.89380	118	
236.82559	90	
237.01924	98	
237.88379	220	1+
239.79805	92	
239.91726	118	
240.83505	248	1+
240.91416	138	
240.93866	88	
241.90417	226	1+
241.94244	94	
242.86202	110	
242.94336	170	
243.83234	270	1+
243.88832	206	1+
244.33979	90	
244.44336	96	
246.97669	382	1+
248.83821	84	
248.89978	162	
249.08035	92	
249.90601	170	
249.94325	158	1+
249.95943	356	1+
250.89883	106	
251.97009	112	
253.90433	202	
254.15991	94	
254.24799	94	
254.39321	88	
254.96657	1254	1+
255.07453	386	1+
256.45747	88	
256.52633	106	
256.91308	302	
256.96418	414	1+
257.79385	110	
257.82755	154	
258.84485	282	
258.95712	336	1+
258.97554	152	
259.85183	344	1+
260.83409	504	1+
263.34226	88	
263.86718	88	
263.98048	90	
264.95874	86	
265.43264	106	
265.90715	104	
266.12785	86	
266.46011	86	
267.13604	172	
267.92611	100	
268.84183	106	
269.36051	102	
269.38632	100	
270.79779	324	1+
270.85432	144	
271.92695	88	
272.84640	322	
272.93311	192	
273.54411	94	
273.82419	94	
274.79746	136	
275.89943	196	1+
276.10399	232	1+
276.85558	232	
277.84871	494	1+
277.96440	92	
278.99634	142	
279.90875	126	
279.96256	142	
280.06890	92	
280.26210	90	
280.79282	138	
281.40836	90	
281.84730	96	
282.46382	86	
283.78980	132	
283.85288	232	1+
284.83088	206	1+
286.80297	108	
286.94638	138	
287.79836	130	
287.85599	170	
287.88134	230	1+
287.93533	130	
289.74583	90	
289.79161	112	
289.80569	86	
290.78904	188	
290.80981	86	
292.44063	142	
292.80517	144	
292.86175	146	
294.86499	138	
296.06571	114	
296.80639	118	
296.87675	198	
297.78608	146	
298.53148	98	
299.88208	146	
300.43507	100	
301.87653	274	1+
302.17313	148	
302.92818	302	1+
305.87533	244	
306.88480	526	1+
307.81098	142	
308.29457	98	
309.08032	94	
309.81748	296	1+
309.88433	102	
310.87963	336	1+
311.89487	104	
312.80348	102	
312.87453	158	
314.25232	98	
315.05385	92	
315.87464	104	
316.86578	90	
317.83215	102	
317.89703	118	
317.95963	94	
318.81111	130	
319.93334	90	
321.87126	204	1+
323.04395	94	
324.89312	118	
325.89444	88	
326.01492	130	
326.17281	406	1+
326.88566	126	
327.75856	120	
327.89394	100	
328.01365	104	
328.88555	234	
329.31781	86	
330.81804	178	
330.87664	192	1+
331.81546	114	
332.08676	86	
334.96825	102	
335.79581	94	
339.85802	92	
340.14346	90	
340.96626	108	
341.77193	98	
342.90205	148	
342.92920	100	
342.99614	88	
343.05283	86	
344.90027	86	
345.94042	98	
END IONS

###FS:    #m/z: 363.95666 #charge 1+
###MS: 53
###MSMS: 56
BEGIN IONS
TITLE=Cmpd 42, +MS2(363.9567), 28.0-35.0eV, 1.2min #56
RTINSECONDS=70.89
SCANS=53,56
PEPMASS=363.95666	1172156
CHARGE=1+
185.86709	160	
187.86468	98	
189.86454	810	
191.85770	660	1+
192.92348	212	1+
193.85540	116	
194.88641	132	
196.88287	436	
200.94585	104	
204.11615	116	
205.87938	138	
206.94226	584	1+
206.94845	116	
207.40757	234	
207.87444	532	1+
207.94764	418	1+
208.88315	120	
208.89108	136	
209.87909	822	1+
209.94281	2038	1+
210.88356	702	1+
212.87918	4876	1+
216.40986	182	
218.50076	100	
222.95153	2044	1+
224.07928	102	
224.94877	3118	1+
224.99473	146	
225.42018	126	
225.88416	100	
226.08923	172	1+
226.94724	13712	1+
227.06528	200	1+
227.36454	96	1+
227.91166	140	
227.92912	144	
228.79386	204	
228.89357	1182	1+
228.94235	15094	1+
229.06877	148	1+
230.65590	88	1+
230.83419	312	1+
230.88925	5778	1+
231.15137	106	
231.94365	142	
232.09359	150	1+
232.88558	794	1+
233.06587	164	1+
233.13949	112	
234.35774	104	
234.87894	368	1+
235.82333	178	1+
235.84559	110	
238.43548	116	
239.42884	120	
240.94050	566	
240.96222	1006	1+
241.08506	168	1+
241.94052	1918	1+
242.02119	190	1+
242.11380	94	1+
242.81763	450	1+
242.94229	1280	1+
242.95854	1292	1+
243.78132	142	
243.89590	118	
244.95755	7916	1+
245.46170	106	
245.90207	358	1+
245.93852	176	
246.05683	108	
246.43712	100	
246.95274	7042	1+
247.56908	116	
248.12148	100	1+
248.80213	312	
248.90038	1794	1+
249.67278	98	1+
249.78678	160	
250.89541	544	1+
250.92611	260	1+
250.97220	152	
251.07071	266	1+
251.80842	114	
253.83893	190	
254.84664	144	
254.90378	134	
258.84486	268	
258.97311	472	1+
259.89657	106	
260.82723	160	
260.96855	1392	1+
261.10499	108	
261.83174	282	
262.83148	222	
263.84881	208	1+
263.98392	138	
264.40755	100	1+
264.96408	192	
264.97406	482	1+
265.08710	134	
265.85905	382	1+
265.99121	128	
266.81508	858	1+
267.78010	106	
267.84452	194	1+
267.92125	120	
267.97399	1070	1+
268.79432	132	
269.80726	124	
269.89918	124	
269.96837	1694	1+
270.79623	230	1+
270.84921	130	
271.84272	122	
271.91810	290	1+
273.88183	112	
273.90822	126	
274.82511	124	
275.84925	98	
275.88090	208	1+
276.35241	216	
276.85351	288	1+
277.47351	100	
277.83908	364	1+
277.91274	142	
278.84448	262	1+
278.87224	100	
279.00379	112	
279.10251	194	
279.99435	116	
280.79244	1310	1+
280.88471	214	1+
280.92809	106	
280.94716	188	
281.11582	116	
281.80985	102	
281.85763	134	
282.82624	128	
283.07030	108	
283.78767	152	
283.85249	104	
283.88138	100	
283.98872	154	
284.82302	104	
284.85376	98	
285.81956	152	
285.84601	822	1+
285.88021	142	
285.89582	102	
286.79691	134	
287.88296	332	1+
288.86230	116	
289.08600	112	
290.78876	304	
290.92742	230	1+
291.80876	178	
292.86111	130	
293.11126	120	
294.84055	100	
294.86435	324	1+
296.80756	334	1+
298.40418	106	
298.80332	1526	1+
298.91547	196	
300.35655	98	
301.81492	160	
301.86123	342	
301.91304	138	
302.85998	196	
303.12535	100	
303.80741	412	1+
303.85687	1706	1+
303.94163	262	
304.91806	104	
304.95024	120	
306.93330	106	
307.13847	112	
307.46545	120	
307.88778	360	1+
309.87481	542	1+
310.87877	462	1+
311.86149	150	
313.84576	98	
313.87936	322	1+
313.93782	124	
314.82315	172	
316.81117	204	
317.81728	320	1+
318.93374	376	
319.87103	280	
320.71987	102	
321.04513	102	
321.23251	148	
321.81977	608	1+
321.86537	174	
322.92750	448	1+
323.02939	100	
324.89587	124	
325.85177	160	
326.87248	440	
327.87682	216	
328.09105	114	
328.88224	190	
329.18879	146	
329.86904	122	
330.32506	116	
330.81837	166	
331.00216	170	
331.75159	156	1+
333.88992	122	
334.76963	170	1+
334.87625	142	
334.90348	148	
336.94341	766	1+
337.83350	122	
338.73613	196	1+
339.82877	804	1+
340.94186	470	1+
342.90148	108	
343.16127	116	
343.94058	98	
348.91426	290	1+
349.88234	178	1+
350.79396	148	
352.88366	154	
353.76338	174	
356.95279	114	
358.44121	100	
360.96478	116	
362.84370	208	1+
363.71590	98	
363.73172	108	
367.77092	118	
367.83050	258	1+
369.06628	146	
END IONS

###FS:    #m/z: 507.84581 #charge 1+
###MS: 57
###MSMS: 58
BEGIN IONS
TITLE=Cmpd 43, +MS2(507.8458), 28.2-35.2eV, 1.3min #58
RTINSECONDS=74.569
SCANS=57-58
PEPMASS=507.84581	463958
CHARGE=1+
196.01604	544	1+
199.88736	348	1+
209.94117	198	
214.88501	374	1+
224.12067	170	
224.97663	494	
232.89489	206	
235.90592	204	
238.06472	358	1+
245.09461	158	
246.97492	178	
250.90763	166	
250.96912	514	1+
251.37068	232	1+
252.07683	168	
254.09739	222	
259.87293	858	1+
260.88314	504	1+
265.08573	180	1+
266.16472	330	1+
266.86349	162	
267.87556	198	1+
268.87366	240	1+
270.85653	150	
272.85353	764	1+
273.79025	198	1+
276.06573	266	1+
277.85815	332	1+
278.90131	170	
280.84953	184	
280.88555	160	
281.92557	228	1+
282.00985	254	1+
284.40204	144	
285.79556	298	1+
285.85961	168	
286.09042	226	1+
286.87200	186	
287.85037	744	1+
288.86996	374	
289.87787	814	
290.35484	108	1+
290.86363	2064	1+
290.91663	150	
291.98538	202	1+
292.88685	176	
293.87318	3276	1+
294.81593	222	1+
295.04024	166	1+
295.14114	198	1+
296.85829	178	
296.88216	316	1+
297.85390	404	1+
298.85791	338	1+
298.87977	522	1+
299.80904	198	
300.85647	838	1+
301.87655	184	
303.83314	184	
303.86890	438	
304.88457	152	
305.86487	738	1+
307.89101	922	
308.02763	86	1+
308.14002	864	1+
308.16519	160	
308.80900	144	
308.87313	540	
309.33953	334	1+
309.37463	186	1+
309.79512	166	1+
309.88772	1728	1+
309.98861	248	1+
310.15567	1404	1+
310.34323	224	1+
310.84074	420	1+
310.86592	296	
310.90938	178	
311.37751	308	1+
311.40558	144	
311.88365	8872	1+
313.34219	154	
313.98857	136	1+
314.86731	1140	1+
315.82137	200	
316.80940	256	1+
316.86620	506	1+
317.89430	274	
318.37662	148	
318.85966	206	
318.88572	164	
321.38959	248	1+
323.87710	172	
324.86111	218	
324.88772	164	
325.38556	152	
325.74497	142	
325.85934	282	
325.90134	376	
326.81972	166	
326.88326	1306	
326.93653	158	1+
327.81143	326	1+
327.88444	950	
328.37235	144	
328.86975	508	1+
329.89504	358	
330.16074	248	
330.87984	244	
330.88973	806	1+
331.87601	176	
331.89243	524	1+
331.94142	240	1+
332.81811	262	1+
332.87187	912	1+
333.17250	388	1+
334.09144	172	
334.89810	234	
335.83972	436	1+
335.88882	446	1+
336.86471	174	
337.77778	220	1+
337.88268	328	
338.80554	184	1+
338.85116	154	
338.87872	648	1+
339.40636	168	
339.71468	216	1+
339.83348	146	
339.88066	450	1+
340.90345	156	
340.95081	262	1+
346.76913	260	1+
347.77872	182	1+
347.83311	450	1+
348.37134	296	1+
348.83410	300	1+
348.89336	152	
349.39057	144	
349.41503	346	1+
349.75456	158	
349.76594	178	
349.80555	176	
349.91592	168	
350.83325	276	
350.88421	726	1+
350.91264	220	
351.81537	238	1+
352.01298	186	
352.04115	150	
352.77158	520	1+
352.91299	360	1+
353.77122	376	1+
353.85100	410	1+
353.98862	128	1+
355.36767	262	1+
355.86498	154	1+
355.89133	610	1+
356.71964	258	1+
356.78346	394	1+
357.83840	146	
358.76775	184	
358.82617	220	1+
360.89643	192	
361.08018	178	
361.75983	464	1+
362.35305	160	
362.85462	240	1+
363.82232	158	
364.04699	144	
364.84518	172	
364.85772	148	
364.89457	286	1+
365.05977	166	1+
365.71705	148	
365.84045	260	
366.83988	990	
367.70629	1756	1+
367.76479	240	1+
367.84160	508	
367.86562	300	1+
368.37402	204	1+
368.83835	824	1+
368.86650	374	1+
368.89192	182	
369.72978	240	
369.97905	172	1+
370.71614	378	1+
370.78470	556	1+
371.06389	272	1+
371.18871	156	1+
371.72034	268	1+
371.88117	424	1+
372.85100	194	
373.34919	178	
373.71826	522	1+
373.80139	202	
373.83577	154	
374.83687	354	1+
374.90337	212	
375.39061	146	
375.80815	164	
376.80196	172	
379.87764	142	
379.92749	188	1+
380.37470	176	1+
380.71725	384	1+
380.85574	250	
380.88581	152	
381.72273	264	1+
381.84785	792	1+
381.88437	276	1+
382.85603	468	1+
383.70321	200	1+
384.39726	242	1+
384.84818	3738	1+
385.04264	268	1+
387.73743	256	1+
388.68147	130	1+
388.78917	258	1+
389.11265	132	1+
389.71278	424	1+
390.51505	172	
390.73621	214	1+
390.77155	212	1+
390.79694	270	1+
390.84055	862	1+
391.05200	184	1+
392.83017	482	1+
392.86006	220	
393.79606	154	
393.87981	184	
394.14440	276	1+
395.74411	144	
395.80651	172	
395.86364	144	
396.80579	242	1+
396.89182	318	1+
398.72746	658	1+
398.86784	376	1+
399.74841	196	
399.81230	170	
399.84730	310	1+
401.81214	154	
402.86582	2556	1+
402.91205	316	1+
403.87162	1696	1+
405.39993	132	1+
405.82099	186	
405.87295	658	
406.74076	524	1+
406.78793	272	1+
406.86100	294	
407.78936	176	1+
407.81677	168	
407.86758	3074	
407.97129	190	1+
408.14628	370	1+
408.86400	3150	1+
408.92301	190	
409.08977	138	1+
409.15221	294	1+
409.72231	1038	1+
410.84213	256	
411.81480	216	
412.72931	362	1+
412.84949	838	1+
412.86941	606	1+
413.07237	234	
413.77815	210	1+
415.87423	244	
416.80232	144	
416.87845	304	
417.87058	196	
419.72547	224	1+
420.07707	158	1+
421.08343	184	1+
421.35329	168	
421.71135	202	1+
421.88209	968	1+
422.79742	218	1+
422.97896	154	1+
423.75146	204	
423.77238	470	1+
423.87786	246	
424.18453	192	1+
424.77531	388	1+
424.82973	160	
424.86842	224	
425.38237	182	1+
425.74634	234	
426.68533	254	1+
426.75585	204	
426.86236	1304	1+
427.73336	1926	1+
427.75911	148	
428.83810	714	1+
428.88352	664	1+
429.05045	170	1+
429.83637	476	1+
430.73630	484	1+
430.86302	1220	1+
430.89308	152	
431.69629	160	
431.82654	240	1+
431.86712	918	1+
432.38748	266	1+
432.83289	154	1+
433.88146	346	1+
434.75006	222	1+
435.86385	244	
439.89128	1168	1+
440.23099	194	1+
442.21293	142	1+
442.87738	202	
443.75015	190	
443.84205	150	
444.39531	196	
444.87211	2780	1+
445.74740	756	1+
445.78261	234	1+
445.90511	324	1+
446.72342	146	
447.70961	184	
448.75293	194	
448.89089	300	
449.87762	440	
450.74758	568	1+
450.89225	512	1+
451.64733	124	1+
452.69069	154	1+
454.76424	190	1+
455.16687	174	
457.90481	1226	1+
458.25777	168	1+
460.17995	188	1+
460.90946	164	
462.69577	206	1+
462.88339	1206	1+
463.85301	162	
464.78599	292	1+
467.71026	274	1+
467.77786	536	1+
467.88786	1194	1+
468.23703	146	1+
468.77981	464	1+
470.72370	194	1+
475.66381	188	
477.71847	160	1+
481.79260	174	1+
484.84650	150	
485.89151	632	1+
491.79280	270	1+
503.29097	232	
504.80218	322	1+
509.86100	386	1+
511.66643	144	
511.86513	178	1+
END IONS

###FS:    #m/z: 336.94621 #charge 1+
###MS: 57
###MSMS: 59
BEGIN IONS
TITLE=Cmpd 44, +MS2(336.9462), 28.0-35.0eV, 1.3min #59
RTINSECONDS=75.341
SCANS=57,59
PEPMASS=336.94621	257532
CHARGE=1+
182.86870	226	
184.65027	88	
189.85921	110	
196.88252	482	1+
205.95412	122	
205.97053	132	
209.88180	430	1+
209.94656	142	
210.88418	304	1+
210.98871	100	
211.94424	5298	1+
212.64364	90	
212.87794	1690	1+
213.93950	2964	1+
214.88174	830	1+
215.88750	512	1+
215.93899	360	1+
216.21431	106	
217.88188	338	
218.00315	102	
218.84222	110	
221.89180	134	
222.95445	88	
223.95784	214	
224.07754	92	
224.96815	90	
226.89318	164	
226.96849	132	
227.95329	154	
228.89790	366	1+
229.95557	3964	1+
230.84560	262	1+
230.88894	2910	1+
231.82268	92	
231.84943	194	1+
231.90681	160	
231.94983	2794	1+
232.82770	116	
232.90325	90	
233.89815	614	1+
233.94667	456	
234.81134	96	
235.89528	186	
235.94696	94	
236.56374	86	
236.84934	168	
237.04733	106	
238.02007	86	
239.84169	346	1+
239.95512	116	
240.79524	130	
243.82920	226	1+
244.71769	106	
245.07330	96	
245.79244	142	
246.39177	90	
246.90476	158	
246.97818	354	
247.08042	112	
247.96626	988	1+
248.51060	92	
248.89988	1538	1+
249.03878	100	
249.82658	788	1+
249.96118	744	1+
249.99034	90	
250.88016	302	1+
250.95024	260	
251.06689	112	
251.79133	98	
251.90583	186	
251.92360	124	
252.03883	92	
252.83751	130	
252.97174	3578	1+
253.84444	292	1+
253.90542	346	
254.08948	108	
254.78183	204	1+
254.80256	94	
254.90689	154	
254.96547	1536	1+
255.00803	86	
255.07286	180	
256.08169	86	
256.96351	188	
257.00060	162	
257.85028	144	
258.84805	322	1+
258.94564	86	
258.96619	216	
259.02437	88	
259.95629	236	
262.83569	106	
262.94932	104	
263.86114	88	
263.87879	96	
264.85328	296	1+
265.42267	104	
265.99108	88	
266.39381	88	
266.96935	98	
267.84129	232	
268.84032	778	
269.84468	722	1+
270.80158	120	
270.98005	250	1+
271.09514	188	
271.37437	96	
271.91725	266	1+
272.84729	278	1+
273.79728	158	
274.81794	88	
274.89907	132	
275.07389	86	
275.86417	132	
276.45815	92	
276.81970	144	
276.85487	202	
277.09726	94	
277.83705	272	
278.83486	1042	1+
279.50823	88	
279.83566	546	1+
280.36076	90	
281.01907	120	
281.09936	102	
281.83615	154	
282.38368	110	
282.43402	102	
282.78543	374	1+
282.86062	208	
282.92638	88	
284.86217	108	
285.40811	102	
285.81624	106	
285.85244	392	
286.14769	178	1+
286.85035	1408	1+
287.00624	230	1+
287.90896	92	
288.92078	86	
289.10974	112	
289.76461	98	
289.88291	108	
290.90712	88	
291.80720	162	
291.85386	148	
291.86785	120	
291.87975	124	
292.05266	90	
292.81078	126	
292.86146	90	
293.10326	140	
293.80498	122	
293.87293	166	
294.42966	94	
294.86016	124	
294.87230	148	
295.97797	90	
297.00140	88	
297.13675	88	
297.85688	210	1+
297.88446	86	
298.40853	100	
298.86641	220	1+
299.37002	88	
300.83964	86	
301.83184	108	
301.90375	92	
302.88244	92	
303.44220	238	1+
305.16407	94	
305.83861	110	
306.88525	174	
308.88072	124	
308.98852	156	1+
309.33715	108	
309.87180	1164	1+
310.51336	98	
310.87477	846	1+
310.89999	140	
311.93426	86	
315.70808	86	
315.85650	154	
318.59491	92	
319.88905	116	
324.89305	332	1+
326.31201	114	
326.89109	86	
328.82292	88	
328.88173	364	1+
332.00812	102	
332.84101	90	
332.90160	226	1+
334.76462	314	1+
336.00058	86	
339.95761	96	
340.43014	120	
341.88611	276	1+
342.42118	252	1+
END IONS

###FS:    #m/z: 359.96204 #charge 1+
###MS: 57
###MSMS: 60
BEGIN IONS
TITLE=Cmpd 45, +MS2(359.9620), 28.0-35.0eV, 1.3min #60
RTINSECONDS=76.1135
SCANS=57,60
PEPMASS=359.96204	197966
CHARGE=1+
189.95363	98	
198.88541	92	
200.94802	92	
205.95073	170	
206.94932	264	1+
207.40806	140	
208.94011	96	
209.87686	246	1+
209.94399	1796	1+
210.89239	256	1+
211.94585	96	
212.87594	286	1+
217.94479	102	
219.87214	98	
220.95804	146	
222.95213	2094	1+
223.97911	122	
224.58679	106	
224.94952	3510	1+
226.88331	114	
226.94764	9856	1+
227.10830	142	1+
227.89306	484	1+
228.01137	94	
228.89329	278	1+
228.94246	11046	1+
228.97398	114	
231.83999	132	1+
232.79692	110	1+
232.90172	102	
233.96080	126	
235.42817	100	
235.82241	112	
235.93853	92	
239.42804	100	
240.78505	504	1+
240.94069	256	
240.96301	1234	1+
241.41752	116	
241.78784	366	1+
241.94048	178	
242.95879	1204	1+
242.99951	88	
244.83309	258	1+
244.89403	104	
244.95718	5804	
245.94239	276	
245.96022	226	
246.55574	92	
246.80952	254	1+
246.95302	6134	1+
248.09109	102	
249.15992	96	
249.57281	118	
249.91455	216	1+
250.89572	90	
250.94967	116	
250.96956	432	
252.83050	212	1+
252.87472	116	
252.95579	324	
258.79788	382	1+
258.83373	372	1+
258.97239	490	1+
259.60954	104	
259.80076	328	1+
260.08056	112	1+
260.96788	888	1+
261.05149	104	
262.51816	90	
262.89232	92	
262.94810	248	
263.41200	102	
263.82702	204	1+
263.84525	240	1+
263.98062	376	1+
264.11730	152	1+
264.86384	92	
264.96113	104	
265.06650	98	
265.97571	338	
266.81463	560	1+
266.92342	120	
267.05753	98	
267.78613	300	1+
267.97369	752	1+
268.91208	90	
268.95261	222	
269.90728	102	
269.96871	704	1+
271.07591	100	
271.84384	594	1+
272.18506	94	
272.45035	96	
272.80583	110	
272.89312	196	1+
272.93433	240	1+
274.94528	228	1+
274.96934	96	
275.80681	504	1+
275.97063	172	
276.08224	250	1+
276.85418	114	
277.91940	140	
278.85608	126	
279.79975	144	
279.82239	94	
279.94375	90	
280.36093	100	
280.79109	858	1+
280.97436	196	1+
281.20041	100	
281.51947	98	
282.91604	108	
282.98110	322	1+
283.85721	96	
284.13379	94	
284.82536	152	
284.91903	98	
285.86362	170	1+
285.98393	102	
286.85998	196	1+
288.80557	244	1+
288.92705	118	
289.85681	110	
289.98826	268	1+
290.40853	94	
290.79723	224	1+
291.13698	128	
292.11810	218	1+
292.60376	88	
292.89888	228	1+
293.06497	130	
293.12035	188	1+
293.87539	160	
294.85845	182	1+
294.92496	104	
295.12815	92	
296.80945	206	
296.85875	170	
296.87989	96	
297.43326	96	
297.80677	244	
298.14336	90	
298.80467	836	1+
298.97615	90	
299.02603	108	
299.82756	92	
300.24573	100	
300.80095	130	
300.92454	100	
301.80787	132	
301.85418	246	1+
302.06796	130	
303.08048	210	1+
303.42045	106	
303.44365	100	
303.94659	176	
308.04731	110	
308.79313	90	
308.88468	120	
309.80283	168	
310.03638	90	
310.82444	102	
310.87535	152	
311.88235	96	
312.88166	134	
313.82268	116	
314.63554	94	
314.91648	170	
315.82112	322	1+
317.81706	144	
317.93952	114	
318.93194	332	1+
318.95168	170	1+
320.44700	94	
320.89249	128	
320.92891	182	
320.95827	100	
321.81316	158	
321.94024	128	
322.04742	100	
322.92810	438	1+
323.88899	330	1+
327.10969	98	
327.89697	102	
328.05909	100	
328.89207	190	
329.87365	150	
330.87028	108	
330.89215	166	
331.76151	164	1+
331.88989	170	1+
331.92982	100	
334.88599	116	
336.03863	176	
336.94155	430	1+
337.16334	102	
337.87768	228	1+
340.94096	236	
343.02800	94	
344.39829	100	
345.52889	92	
345.70467	136	
349.01224	124	
350.35077	96	
350.43814	94	
350.76424	112	
352.88544	308	1+
353.95455	92	
354.68277	102	
354.73358	142	
354.77430	202	
356.78072	124	
357.03375	102	
357.41904	90	
358.92484	118	
362.72320	136	
END IONS

###FS:    #m/z: 507.84602 #charge 1+
###MS: 61
###MSMS: 62
BEGIN IONS
TITLE=Cmpd 46, +MS2(507.8460), 28.2-35.2eV, 1.3min #62
RTINSECONDS=79.8095
SCANS=61-62
PEPMASS=507.84602	626100
CHARGE=1+
192.01822	152	
196.01464	520	1+
209.94600	194	
210.03579	152	
227.95234	258	
232.89557	366	1+
236.88946	212	
238.06189	162	
239.79297	186	1+
239.85921	226	
241.85357	154	
243.01212	210	1+
245.88385	218	1+
246.97648	208	
250.90887	200	1+
250.97001	250	
251.07156	456	1+
251.87433	398	1+
252.87541	228	1+
254.37981	154	
256.86784	204	1+
259.86537	362	1+
259.91732	208	1+
262.14190	272	1+
263.38459	220	
266.16551	206	
267.11113	182	1+
267.78264	208	
268.88953	188	
270.85762	248	
271.86161	234	
271.89157	250	1+
271.98908	216	1+
272.85452	1284	1+
273.38935	206	
273.79966	250	1+
274.84817	184	
274.94192	186	1+
275.85309	506	1+
276.79684	164	
276.85658	372	1+
278.86525	168	
279.85400	452	1+
280.85794	330	1+
281.39293	158	
283.89786	338	1+
284.80640	308	1+
285.78310	264	1+
285.99360	254	1+
287.12304	270	1+
287.85113	656	
288.86746	416	
288.89304	230	
289.39599	150	
289.88053	488	
290.79923	170	1+
290.86730	2352	1+
290.91582	270	1+
291.06749	182	1+
291.91970	228	1+
292.86799	346	
293.87346	5502	1+
294.37699	210	
294.97526	242	1+
296.85697	622	1+
296.87945	406	1+
296.90467	256	1+
298.25297	96	1+
298.51177	142	1+
298.85804	408	
298.87442	194	
299.35863	288	1+
299.87909	242	
300.85214	910	1+
300.86279	430	
301.88146	220	
303.86945	258	
305.86299	988	1+
305.93798	172	
306.80173	214	1+
306.85237	240	
307.00793	180	
307.89048	1888	
308.14028	452	
308.87858	1888	1+
309.15122	1292	1+
310.15579	1116	1+
310.85324	216	
310.86953	206	
311.88319	10478	1+
311.93647	252	1+
312.34604	162	
312.82585	242	1+
312.94067	178	1+
314.82037	502	1+
314.86358	968	1+
315.03845	244	1+
315.36950	186	
315.82113	360	1+
315.88271	216	
316.07990	152	1+
316.86387	486	
316.88655	362	
317.86963	272	
318.86472	414	1+
319.37809	316	1+
319.82988	182	1+
319.89350	184	
320.38042	238	1+
321.88624	390	1+
322.35221	288	
322.86640	176	
322.88984	248	1+
323.87287	300	
323.99791	174	1+
324.25527	96	1+
324.38061	228	1+
324.39614	154	
324.77419	180	1+
324.85788	466	1+
325.09142	158	
325.38551	148	1+
325.89988	456	
326.16053	218	1+
326.81321	290	1+
326.88046	2880	1+
328.01691	184	1+
329.17816	294	1+
329.38495	174	
329.87894	204	
329.89402	678	1+
329.95763	184	1+
330.15931	200	
330.18174	214	1+
331.87202	166	
332.87765	540	
332.89873	236	
333.39290	216	1+
333.87133	266	
334.11803	212	
334.86774	218	
334.89871	294	1+
334.94263	214	1+
335.77327	164	
335.80630	296	1+
335.83865	776	1+
336.86236	154	
337.39869	254	1+
337.83612	206	
337.88180	418	
338.12137	218	1+
338.84861	180	
338.89161	256	1+
339.74005	180	1+
339.82601	262	1+
339.96184	156	1+
343.86848	246	1+
346.83266	186	1+
346.90317	596	1+
347.76361	288	1+
348.81660	238	1+
348.88980	186	
348.95658	216	1+
349.91630	294	
350.88911	360	
350.91610	206	
351.18291	116	1+
351.36164	172	1+
351.77073	414	1+
351.85715	296	
351.88643	228	
351.95920	176	
352.77512	276	1+
352.90900	740	1+
353.22462	140	1+
353.84859	1654	1+
355.13272	160	
355.71210	276	1+
355.88945	352	1+
355.92324	172	
357.89509	184	1+
360.39740	230	
360.90702	232	
362.03292	198	1+
363.83793	392	1+
365.04940	242	1+
365.17657	246	1+
365.35587	196	
366.78353	554	1+
366.83997	2992	1+
366.90076	168	
367.02481	172	
367.37877	194	
367.70659	1120	1+
367.76536	172	
367.87714	206	
368.87095	232	1+
368.90125	280	1+
369.83980	400	
370.77855	658	1+
370.80312	232	
370.83502	178	
370.90363	300	1+
371.11624	178	1+
371.19014	358	1+
373.03222	192	1+
373.72185	242	
374.80112	290	1+
374.89031	346	1+
375.37986	190	
375.74258	230	
375.77877	228	1+
376.72509	184	
376.86912	230	1+
378.65727	142	1+
380.72133	426	1+
380.79437	434	1+
380.85835	554	
381.71090	204	
381.84704	676	1+
382.19349	240	1+
382.85412	434	1+
382.89150	264	1+
383.71260	344	1+
384.84963	5018	1+
384.89405	592	1+
385.75563	188	
385.79346	250	1+
385.92098	190	1+
387.72306	204	
387.84484	280	1+
388.78645	476	1+
388.88984	214	
388.91625	366	1+
389.19905	332	1+
389.35183	162	1+
389.39268	206	1+
389.71066	590	1+
390.84222	806	
391.76694	166	
391.80060	158	
391.84837	1104	1+
392.06705	176	
392.82990	220	
393.67725	206	1+
393.77751	420	1+
393.79878	636	1+
393.89111	226	
394.83897	340	
395.86132	590	1+
396.39990	206	
396.73013	346	1+
396.86359	448	1+
396.89967	158	
397.40095	152	
398.34889	292	1+
398.72849	300	
399.70473	232	
399.85267	426	1+
400.72335	198	
400.81435	288	1+
400.86026	236	1+
401.74710	158	
402.75515	182	1+
402.86657	2662	1+
403.87138	2024	1+
404.56463	134	1+
404.73837	324	1+
404.81804	164	1+
405.78439	184	
405.87176	884	
406.08087	158	
406.80593	498	1+
406.85839	276	
407.72414	164	
407.78147	326	1+
407.86556	8758	1+
408.08361	244	1+
408.92780	150	
409.72543	982	1+
410.02659	150	1+
410.79301	190	
410.84429	284	
411.03247	176	1+
411.68504	186	1+
411.80772	670	1+
411.85559	352	
412.68635	158	1+
412.73316	302	
412.84743	892	
412.92830	160	1+
413.76151	174	1+
413.87430	896	1+
414.20249	188	1+
415.83526	154	
416.87935	486	1+
417.35017	150	
417.70319	178	1+
421.88142	580	
422.72659	206	
422.77175	174	1+
422.86029	196	
422.87116	866	1+
423.86924	556	1+
424.22421	208	1+
424.74910	556	1+
424.82529	416	1+
425.74907	404	1+
425.87846	740	
426.73108	190	
426.86445	1456	1+
426.93287	172	
427.73557	806	
428.73723	550	
428.85109	240	
428.88762	542	1+
429.73563	344	
429.82795	326	1+
429.85777	224	
430.74027	828	
430.86219	996	1+
430.88441	254	
431.76883	184	1+
431.86692	704	1+
433.66347	140	1+
433.85872	156	
433.89274	160	
434.82190	298	1+
434.88990	482	
435.75851	260	1+
438.15496	220	1+
439.08620	174	
439.89510	742	1+
441.75867	428	1+
441.90091	292	
442.21147	282	1+
444.80846	228	1+
444.82958	132	1+
444.87233	3002	1+
445.01160	90	1+
445.74188	670	1+
448.67766	212	1+
448.89678	242	
449.88320	632	1+
450.66852	86	1+
450.76551	188	
451.75687	176	
451.88265	322	1+
455.64815	212	1+
457.71774	278	1+
457.90385	1500	1+
459.89293	228	1+
462.88162	614	1+
464.88551	182	
467.69370	186	1+
467.77561	498	1+
467.88729	1120	1+
468.78025	432	1+
474.75977	222	1+
478.65397	162	1+
480.90602	182	1+
481.79067	344	1+
482.79702	234	1+
484.31996	190	1+
485.89503	422	
486.84284	528	1+
486.90189	548	1+
487.27211	166	
487.80240	338	
490.74597	154	1+
491.82463	238	1+
491.84696	174	1+
496.79460	194	1+
498.72470	194	1+
502.72088	224	1+
504.24374	152	1+
504.80123	304	1+
504.85302	200	1+
509.85855	404	1+
510.80960	132	1+
END IONS

###FS:    #m/z: 336.94609 #charge 1+
###MS: 61
###MSMS: 63
BEGIN IONS
TITLE=Cmpd 47, +MS2(336.9461), 28.0-35.0eV, 1.4min #63
RTINSECONDS=80.5815
SCANS=61,63
PEPMASS=336.94609	331242
CHARGE=1+
156.60326	108	
159.09477	90	
182.87096	158	
185.86831	96	
192.88816	180	
192.90152	102	
199.89019	132	
204.99795	96	
205.94965	98	
207.97515	108	
209.82894	92	
209.88416	102	
209.94309	282	
210.02992	90	
210.88230	234	
211.89284	94	
211.94424	9726	
212.11753	124	1+
212.56309	102	
212.87997	1914	1+
212.94717	420	
213.93912	4090	1+
214.39605	92	
214.88189	372	1+
214.91287	104	
215.88638	320	1+
219.88053	90	
222.12417	94	
222.95246	128	
223.38331	108	
223.96185	154	
224.60154	92	
224.96716	114	
225.98046	92	
226.06595	140	
226.89475	144	
227.89208	804	1+
228.89488	668	1+
228.99871	170	1+
229.05824	94	
229.95485	7612	
230.88898	3730	1+
230.95846	286	
231.94994	3530	1+
232.82748	118	
233.82523	90	
233.89858	590	
233.94592	212	
234.82568	128	
234.95028	102	
235.89285	134	
235.94840	182	
236.05420	116	
236.89024	162	
237.79211	206	1+
237.90936	118	
241.42327	106	
241.83851	96	
243.01505	92	
244.09179	128	
245.03685	112	
245.83145	92	
246.90192	188	1+
246.97821	168	
247.44621	134	
247.48913	94	
247.96616	1758	1+
248.89957	1562	1+
248.99078	116	
249.82640	122	
249.95993	1466	1+
250.83076	524	1+
251.07155	100	
251.83548	322	1+
251.90860	298	1+
251.95412	294	
252.40319	98	
252.97110	5380	1+
252.99944	122	
253.90475	258	
253.93842	386	1+
253.95582	106	
254.94031	256	1+
254.96636	2254	1+
255.07466	328	1+
256.37442	136	
256.52449	104	
256.91414	138	
256.96083	262	
257.85283	146	
258.96695	102	
259.50461	98	
259.85093	202	
259.88078	126	
259.95894	92	
260.38386	102	
260.79961	370	1+
260.85103	148	
261.83405	234	
262.83492	132	
264.82501	96	
264.98210	262	1+
265.85584	92	
266.84082	112	
267.12509	102	
267.84348	190	
268.45391	90	
268.83831	1120	1+
269.42665	98	
269.79882	172	
269.84162	678	1+
270.76868	134	
270.79895	94	
270.98220	472	1+
271.91380	540	1+
272.44013	106	
272.84493	250	1+
272.87553	110	
273.37937	96	
273.79227	330	1+
273.88794	370	1+
274.85700	108	
274.97457	134	
275.80863	218	
275.85592	588	1+
275.88193	136	
276.81841	110	
276.85783	394	1+
276.96749	110	
277.83975	188	
278.36806	108	
278.83445	1520	1+
279.85934	142	
280.05165	90	
280.09670	124	
280.36288	110	
280.80790	126	
281.92882	318	1+
282.41702	106	
282.64981	102	
282.90942	348	1+
283.78849	166	
284.88837	310	1+
285.84984	198	
286.81362	110	
286.84998	1184	1+
287.85070	660	1+
289.86275	148	
290.10629	234	1+
291.85681	438	1+
291.89747	104	
292.81106	168	1+
293.99167	96	
294.41503	98	
294.80425	214	1+
294.85364	134	
294.87011	96	
294.93330	90	
295.80387	236	1+
295.87120	316	1+
295.99725	90	
297.56899	92	
298.87299	126	
299.32940	102	
299.86753	90	
300.19276	90	
304.88486	124	
307.75178	110	
307.88774	96	
308.86783	128	
309.11472	92	
309.88359	268	1+
310.42868	92	
310.79613	92	
310.82486	130	
310.99370	90	
311.89067	162	
312.87053	400	1+
313.87621	294	1+
314.37226	98	
314.82365	184	1+
315.60356	92	
317.81258	94	
317.86902	214	1+
318.37682	168	
319.05759	100	
319.98542	116	
320.75729	94	
322.35792	92	
323.57597	112	
323.77359	132	
325.89918	124	
328.07062	156	
328.88808	274	
330.88325	202	1+
334.14864	114	
334.39161	264	1+
335.17263	90	
335.80540	254	1+
335.88680	186	1+
337.54394	94	
337.76573	288	1+
338.86987	148	
340.38808	94	
340.91435	102	
342.01223	98	
END IONS

###FS:    #m/z: 359.96199 #charge 1+
###MS: 61
###MSMS: 64
BEGIN IONS
TITLE=Cmpd 48, +MS2(359.9620), 28.0-35.0eV, 1.4min #64
RTINSECONDS=81.3535
SCANS=61,64
PEPMASS=359.96199	248804
CHARGE=1+
77.82625	94	
93.07600	100	
162.42794	102	
177.04152	90	
183.93679	92	
187.93525	92	
195.95585	96	
200.89221	114	
200.94740	218	1+
205.94798	90	
207.95850	90	
208.93990	164	
209.94309	1968	1+
210.89228	92	
212.53784	96	
212.88066	142	
217.38588	100	
217.89714	92	
220.45441	108	
220.95704	268	
222.95226	1988	1+
222.99981	128	
223.03273	90	
223.89529	184	
224.94806	3538	1+
224.97246	192	
226.89148	288	
226.90445	94	
226.94695	12152	1+
227.93098	158	
228.89390	138	1+
228.94199	13070	1+
229.50296	100	
230.74523	96	
232.93951	92	
233.94443	144	
233.95884	208	
234.85413	248	1+
234.93043	256	1+
235.82632	100	
236.96431	96	
237.89234	92	
237.92042	92	
238.06067	110	
238.96810	186	
239.78341	124	
239.93360	88	
240.94021	922	1+
240.96306	1380	1+
241.78744	344	1+
242.85818	96	
242.96017	1036	1+
244.29309	94	1+
244.95683	6790	
245.00073	92	
245.94787	276	
246.03223	98	
246.95264	7216	1+
247.58714	96	
247.83187	160	1+
248.80205	232	
248.90762	198	1+
249.03765	148	
249.80298	102	
250.05878	132	1+
250.81311	202	1+
250.95081	470	
250.96877	104	
251.89238	100	
252.83387	314	1+
252.95489	344	1+
253.34967	110	
253.83455	316	1+
253.90799	100	
254.87009	184	1+
255.00574	284	1+
256.41211	98	
257.91405	208	1+
258.83296	250	1+
258.84593	264	
258.97450	194	
259.79789	378	1+
259.84837	124	
259.90046	148	
260.96763	1002	1+
261.89170	98	
261.98957	154	
262.83237	292	1+
262.94825	148	
265.97336	282	1+
266.81491	714	
267.79489	132	
267.84518	218	1+
267.97269	1158	1+
268.81224	114	
268.96085	134	
268.99664	148	
269.80939	194	
269.86395	116	
269.96841	1788	1+
271.84626	272	
273.78846	230	1+
273.80837	262	1+
273.97033	214	1+
275.97135	310	1+
276.39866	104	
276.83921	192	
277.11708	112	
277.80368	292	1+
277.90920	94	
278.86063	160	
279.79064	584	1+
280.79285	422	1+
280.86803	210	
280.94345	90	
281.81280	198	1+
281.85374	134	
281.94641	94	
282.00395	92	
282.81230	130	1+
283.79038	118	
283.93123	94	
283.98507	532	1+
284.82574	226	1+
284.87244	128	
285.35809	92	
285.39639	90	
285.42712	90	
288.80868	224	1+
289.03768	94	
289.88331	186	
290.59290	108	
290.78719	134	
291.43978	102	
291.79250	318	1+
292.85965	280	1+
292.99204	92	
293.11793	120	
293.56930	92	
294.02109	126	
294.42969	90	
294.86158	110	
295.85575	94	
295.92970	136	
296.03305	128	
296.51484	96	
296.80707	154	
297.81088	162	
297.92895	148	
298.80334	1018	1+
298.95006	140	
299.83762	104	
301.04849	104	
301.95176	144	
303.80358	92	
303.94641	160	
304.87115	134	
306.87474	510	1+
307.87539	380	1+
308.48028	104	
309.79881	132	
310.87339	188	
312.87312	178	
314.81924	98	
315.82344	174	
316.81344	142	
317.35999	104	
318.82274	102	
318.86265	308	1+
318.93231	154	
319.12972	98	
319.80586	192	1+
319.93187	90	
320.75383	136	
322.35812	96	
322.92860	206	
323.76235	134	
323.88949	292	1+
325.78570	220	
327.88728	128	
328.89889	92	
329.00823	206	1+
329.87180	140	
330.09348	88	
330.37564	196	
331.07595	98	
331.83761	130	
332.81079	216	
333.76790	106	
336.94506	720	1+
337.85378	106	
338.94429	106	
339.83227	114	
340.72099	296	1+
340.94123	292	
342.90267	110	
345.70395	130	
348.86767	112	
349.75692	106	
350.06346	166	
351.75992	170	1+
354.11222	94	
354.23962	88	
355.92116	142	
356.77687	432	1+
359.70279	154	
362.85556	92	
363.72153	124	
END IONS

###FS:    #m/z: 322.93058 #charge 1+
###MS: 65
###MSMS: 66
BEGIN IONS
TITLE=Cmpd 49, +MS2(322.9306), 28.0-35.0eV, 1.4min #66
RTINSECONDS=85.04
SCANS=65-66
PEPMASS=322.93058	5441116
CHARGE=1+
169.15169	86	
189.86623	162	
192.88822	514	1+
200.54606	104	
204.59877	92	
205.94694	730	1+
206.02950	100	
206.95033	434	1+
207.97425	94	
208.94967	100	
209.94354	152	
210.90133	186	
212.88001	94	
212.89403	88	
215.89108	130	
218.88790	120	
220.96188	96	
221.88921	140	
221.94472	236	
222.93192	110	
222.95408	822	1+
223.95787	562	1+
225.08941	98	
226.36622	84	
228.95789	84	
230.88937	418	1+
232.89907	130	
235.82340	256	
236.77157	88	
237.52422	104	
238.88479	82	
238.91324	110	
238.93856	430	
239.78891	272	
240.94018	2904	
240.96227	400	
241.00944	96	
241.45946	100	
241.79931	128	
241.88313	90	
241.94186	2674	
241.98394	166	1+
242.35544	92	
242.81746	152	
242.94171	8270	1+
243.10535	112	
243.81688	1030	1+
243.87813	128	
244.44603	110	
244.81935	770	1+
244.93936	1390	1+
245.09853	88	
246.97444	672	1+
247.85496	84	
248.16074	86	
249.43300	88	
250.90263	164	
251.86926	92	
251.92372	224	1+
252.11271	84	
253.04944	84	
254.05267	84	
255.78560	186	
255.87590	92	
255.90933	110	
257.06147	84	
257.83024	376	1+
258.80087	90	
259.02814	86	
259.04994	100	
259.10123	110	
261.06561	120	
261.82997	698	1+
262.08651	84	
262.34897	90	
263.07464	88	
263.34246	96	
263.98311	108	
264.84814	96	
264.87706	92	
265.87586	92	
266.82222	102	
269.79806	278	
269.84630	84	
270.48079	90	
270.79585	132	
270.85730	134	
271.01698	168	
271.78210	104	
271.84314	452	1+
272.81938	90	
273.79376	476	1+
273.81466	124	
273.86488	114	
274.86545	224	
275.81021	174	
276.80939	104	
276.84603	96	
276.92349	86	
277.86348	158	
278.10587	84	
278.79635	148	
278.84751	120	
279.08949	198	
279.79605	126	
280.00687	114	
280.09548	192	
280.85846	90	
282.05778	86	
283.07307	84	
283.78792	290	1+
283.83596	88	
284.29097	302	
284.41352	88	
284.81111	120	
285.00811	86	
285.29537	136	
285.43087	104	
286.91982	352	1+
287.79695	86	
289.78679	270	
289.81504	124	
289.87941	182	
290.07258	114	
290.78479	140	
290.81053	124	
290.85933	84	
291.80519	588	1+
292.80799	420	1+
292.86497	138	
293.87503	114	
294.58537	92	
294.63807	86	
294.85065	282	1+
294.86389	210	
295.80234	226	1+
295.88578	136	
297.05087	140	
299.78286	148	
300.00967	84	
300.78296	192	
300.81501	88	
300.86885	122	
301.87978	136	
302.55673	104	
304.87898	118	
305.36745	90	
305.92795	106	
306.88259	200	
307.14925	98	
307.79770	406	1+
307.88914	170	
308.42027	112	
308.88429	378	1+
309.44070	92	
309.79714	170	
309.82650	174	1+
311.03704	82	
311.87514	140	
312.80653	160	
312.87069	126	
315.79109	108	
315.89406	106	
317.46263	88	
317.93090	102	
318.86668	88	
320.95353	298	1+
321.81521	220	1+
323.96499	136	
324.59516	90	
324.89270	170	
324.94692	92	
325.40341	96	
325.81262	146	
325.89523	102	
326.89904	146	
327.56184	84	
327.71297	114	
END IONS

###FS:    #m/z: 340.94071 #charge 1+
###MS: 65
###MSMS: 67
BEGIN IONS
TITLE=Cmpd 50, +MS2(340.9407), 28.0-35.0eV, 1.5min #67
RTINSECONDS=85.812
SCANS=65,67
PEPMASS=340.94071	2759466
CHARGE=1+
190.94696	136	
192.92615	216	
193.89704	122	
196.88426	180	
197.87755	84	
210.93485	92	
212.87905	116	
213.41579	86	
213.87953	252	
213.93984	1882	1+
214.89281	174	
215.88677	836	1+
215.93648	430	
216.42195	116	
217.88375	448	1+
217.93406	120	
222.96811	102	
223.42167	88	
224.96060	130	
225.02505	84	
225.86560	108	
226.97643	114	
228.79468	94	
228.91120	98	
228.94743	200	
230.52960	92	
230.88660	1018	1+
231.82470	98	
231.88910	544	1+
231.92193	86	
231.94927	1896	1+
232.83519	90	
232.90649	132	
233.89793	508	1+
235.83629	142	
235.89227	212	
235.94694	140	
236.89167	104	
236.96238	92	
237.50130	92	
238.94553	92	
239.83265	370	1+
239.88417	184	
240.93302	86	
241.49570	114	
245.40401	94	
245.44251	92	
245.83463	114	
246.97308	236	
247.82332	128	
247.97133	160	
248.37332	92	
248.90065	124	
249.90032	194	
249.96223	484	1+
250.99092	222	1+
251.84953	98	
251.95955	132	
253.18033	90	
253.90233	242	1+
254.83599	92	
254.96636	1592	1+
255.07315	102	
256.92651	162	
258.91079	170	
259.79361	274	1+
259.84535	138	
259.96098	246	
260.01923	92	
260.33819	96	
261.50840	86	
261.85531	122	
261.89929	106	
262.39709	96	
263.91865	92	
264.79508	190	1+
264.85142	134	
265.94101	88	
266.84574	94	
266.86371	330	1+
267.13264	204	
268.84308	184	
269.79912	248	
269.88990	94	
270.83295	162	
271.79744	94	
271.84470	116	
271.92347	96	
272.93554	326	1+
274.81267	86	
274.86515	102	
275.81319	218	
275.84580	118	
276.42515	100	
276.85687	366	
277.86437	188	
278.75252	124	
278.84531	616	1+
278.97891	92	
279.90570	268	1+
279.92956	200	
279.99686	86	
280.92747	92	
280.99932	132	
281.08699	86	
283.01329	112	
283.44092	96	
283.78799	116	
284.87326	86	
286.07655	88	
287.94454	92	
288.89778	96	
289.87163	86	
290.85857	120	
291.94445	88	
292.81569	106	
292.85666	104	
293.87418	128	
294.12831	144	
294.86617	128	
294.94178	86	
295.53048	92	
295.85974	90	
296.09233	178	1+
296.93925	90	
297.84401	102	
297.88818	114	
297.97367	88	
298.03084	172	
298.93253	90	
299.06203	88	
299.77949	114	
299.87033	146	
300.79774	126	
301.86027	314	
301.87699	130	
302.88046	102	
302.94554	130	
303.86996	256	1+
303.94110	150	
305.83552	112	
306.88162	286	
307.79675	390	1+
307.88843	200	
309.42390	92	
310.01372	116	
310.81115	258	1+
310.87516	234	
310.94572	182	1+
311.52901	98	
311.87989	148	
312.80872	138	
313.88271	134	
314.81994	154	
315.90011	94	
317.87163	304	1+
318.08651	92	
318.85558	94	
320.89807	238	1+
323.88974	438	1+
324.86827	110	
324.89395	368	1+
325.58473	108	
325.84664	90	
326.90551	144	
327.80547	102	
328.48702	94	
328.88963	98	
330.81196	158	
331.48933	88	
337.84211	106	
338.21885	88	
339.07781	90	
340.30210	94	
340.83666	98	
342.90207	96	
343.35763	88	
END IONS

###FS:    #m/z: 363.95682 #charge 1+
###MS: 65
###MSMS: 68
BEGIN IONS
TITLE=Cmpd 51, +MS2(363.9568), 28.0-35.0eV, 1.5min #68
RTINSECONDS=86.584
SCANS=65,68
PEPMASS=363.95682	1573586
CHARGE=1+
182.86778	192	
189.86303	746	1+
191.85956	992	1+
193.85582	222	
196.88474	296	
207.87850	108	
207.94671	128	
208.88848	102	
208.94851	182	
209.86822	240	
209.94362	3090	1+
210.88411	544	1+
211.94051	120	
212.87865	4264	1+
214.89696	350	
214.94161	100	
215.88145	146	
219.86511	192	1+
221.85724	122	
222.95176	1362	1+
223.88668	114	
224.62167	96	
224.94960	1982	1+
224.97268	120	
225.88350	204	
226.90896	108	
226.94699	15258	1+
227.02075	160	1+
227.09800	126	1+
227.16443	94	
227.88218	136	
227.91705	102	
228.89426	920	1+
228.94282	17368	1+
229.42081	204	1+
230.19357	82	1+
230.88967	5636	1+
230.93891	176	1+
232.04746	158	
232.52207	96	
232.56178	100	
232.88603	944	
234.88277	316	
235.82319	354	1+
235.85117	142	
237.05916	222	1+
240.82105	302	1+
240.94233	428	
240.96150	1542	1+
241.94082	260	
242.82621	156	
242.94078	1104	1+
242.95932	1202	1+
243.01729	98	
243.82434	132	
244.82057	232	
244.95729	8044	1+
245.12728	102	1+
245.94199	326	
246.06039	94	
246.90828	340	1+
246.95283	8848	1+
247.97803	212	1+
248.80249	170	
248.90062	2400	1+
250.48147	146	
250.89786	254	1+
250.94412	146	
251.07305	126	
251.84128	136	
251.94537	266	1+
252.47923	112	
252.49499	100	
253.90674	154	
254.09440	240	1+
254.83208	108	
256.37087	104	
258.84137	156	
258.97349	246	
259.97210	120	
260.83145	222	
260.96921	712	1+
261.79342	130	
261.83002	968	1+
262.01878	112	
262.12429	96	
262.83066	694	1+
262.96705	912	1+
264.81996	130	
265.08884	188	
265.81482	148	
265.90329	198	
266.81399	278	
266.96500	104	
267.81391	248	
267.84507	288	1+
267.91012	168	1+
267.97432	1462	1+
268.45033	102	
268.76388	184	
268.96297	122	
269.80855	166	
269.96849	2206	1+
269.99305	104	
271.02019	112	
271.38908	96	
271.80354	214	
271.84301	156	
271.87322	130	
271.91592	472	
276.84684	182	
277.92498	138	
278.45807	96	
278.79560	260	
279.10304	380	1+
279.13763	110	
279.79176	844	1+
279.85527	144	
280.79270	596	1+
281.85655	106	
282.77929	96	
282.82965	154	
283.78783	126	
283.85155	412	1+
283.98741	154	
284.42163	102	
285.79556	98	
285.84466	1044	
286.86382	94	
287.17253	96	
287.86865	214	1+
288.15732	96	
288.95814	124	
289.85443	250	1+
290.78486	430	1+
290.87049	98	
293.11672	94	
293.94538	104	
294.86971	148	
295.58596	102	
295.87209	100	
296.80717	238	
297.81122	186	
298.80376	1780	1+
299.86853	144	
299.88864	98	
299.98520	156	
300.03763	94	
300.87586	280	1+
301.82431	122	
301.86118	348	
302.24612	132	
302.85588	1592	1+
303.71319	102	
303.80793	350	
303.85829	1328	1+
303.95991	100	
304.44367	102	
306.88355	248	
307.80051	238	
307.87468	168	
307.89207	116	
310.03319	96	
310.87884	164	
311.12583	118	
311.88210	254	
312.78626	118	
312.86956	124	
314.82059	108	
315.39398	108	
316.81274	612	1+
318.89562	184	
318.93325	344	1+
319.83291	216	1+
320.93425	164	
321.81629	562	1+
321.86729	224	1+
322.05603	98	
322.92876	508	1+
323.04921	100	
324.88974	382	1+
326.87412	190	
326.89407	166	1+
328.89204	108	
329.21095	94	
329.88260	134	
330.88289	126	
331.05366	148	
334.40419	102	
334.90961	96	
336.94437	516	
337.82980	148	
337.87601	104	
338.40429	120	
338.90492	104	
339.82558	550	1+
340.91559	138	
340.93975	382	1+
343.70441	104	
344.06990	172	1+
345.70918	242	1+
346.71261	156	1+
350.86572	96	
351.77134	132	
352.89809	124	
354.77828	106	
357.00913	138	1+
358.75623	104	
359.96009	132	
360.90521	106	
361.72029	140	
362.32949	94	
362.71305	218	1+
362.83691	162	
365.78428	124	
366.44550	98	
END IONS

###FS:    #m/z: 322.93038 #charge 1+
###MS: 69
###MSMS: 70
BEGIN IONS
TITLE=Cmpd 52, +MS2(322.9304), 28.0-35.0eV, 1.5min #70
RTINSECONDS=90.2555
SCANS=69-70
PEPMASS=322.93038	5252592
CHARGE=1+
182.05799	100	
185.92052	88	
190.89611	90	
190.93035	84	
192.88639	98	
192.93558	82	
193.87994	80	
193.89628	80	
195.89154	122	
195.93873	82	
196.88438	190	
197.10616	80	
202.88796	88	
203.87410	100	
203.95309	80	
205.94906	466	
208.10224	82	
210.89974	82	
210.92608	84	
211.88036	322	1+
214.89140	324	1+
219.20927	106	
221.94841	904	1+
221.96624	148	
222.95340	726	1+
223.91393	140	
225.92480	94	
226.41065	102	
226.82096	84	
226.93170	94	
227.04175	110	
227.90299	354	1+
227.92761	152	
228.83681	216	1+
230.79566	86	
230.88681	372	1+
232.76589	92	
232.82421	78	
232.90320	176	
233.39225	94	
233.95506	80	
234.39304	96	
235.88628	212	1+
236.02394	84	
237.82004	80	
238.94070	292	
239.06968	78	
239.78621	296	1+
240.07203	86	
240.08774	80	
240.19627	86	
240.82362	140	
240.83789	108	
240.94048	2658	
240.96341	264	
241.94252	1742	
242.81878	970	1+
242.94138	5480	1+
242.98058	106	
243.08765	116	
243.78029	106	
243.82020	668	1+
243.88901	136	
244.09982	86	
244.44512	78	
244.93945	1638	1+
246.06827	88	
246.97600	458	1+
247.84896	380	1+
248.83621	104	
248.85100	252	1+
248.89804	104	
248.96029	98	
249.80185	78	
249.83335	84	
250.55370	78	
251.07666	108	
253.35701	252	1+
254.40504	178	
255.12600	94	
255.78459	138	
256.80799	102	
257.79807	202	
257.91486	80	
258.83382	118	
258.89568	78	
258.91370	80	
259.42562	102	
260.34204	238	
260.83547	310	
261.47765	132	
261.83084	848	1+
264.38738	80	
264.92809	104	
265.04545	86	
265.85640	178	
266.83479	120	
266.85104	130	
267.12669	94	
267.50124	78	
268.78698	96	
268.84837	82	
269.41664	80	
269.79722	176	
269.87849	162	1+
270.36332	78	
270.79712	100	
270.85698	160	
271.79994	84	
271.84448	316	1+
271.86391	106	
271.95555	78	
272.35746	102	
272.52267	86	
273.03431	202	1+
273.79661	506	1+
274.40380	90	
274.85416	148	
275.91904	82	
276.80847	120	
278.09338	82	
279.09200	520	1+
280.02154	86	
280.81945	80	
282.10696	86	
282.89346	108	
283.07120	106	
283.78817	258	1+
283.85702	90	
284.07990	86	
284.29290	210	
284.92554	122	
285.29860	100	
285.86272	382	1+
287.79004	98	
287.80677	84	
289.78632	426	1+
289.87992	210	
290.00681	80	
290.80352	412	1+
291.78669	122	
291.87939	82	
293.79813	326	1+
293.86574	296	1+
293.91990	88	
295.14207	96	
297.13483	86	
298.80508	176	
298.84551	80	
298.86843	98	
299.78317	126	
300.74827	86	
300.78458	204	1+
302.82100	102	
304.80899	146	
304.88921	108	
304.94291	102	
305.80863	80	
305.89813	80	
306.87809	138	
307.79955	310	1+
307.85975	80	
308.29479	88	
308.88379	182	
309.78902	90	
311.88173	108	
312.80278	184	
312.88415	334	1+
313.76709	92	
314.86336	156	
314.92334	80	
315.45720	104	
317.86915	92	
320.43405	92	
321.82122	88	
324.86898	92	
324.89346	184	
325.81048	120	
325.90524	128	
326.77135	86	
326.88872	120	
327.89964	80	
END IONS

###FS:    #m/z: 340.94073 #charge 1+
###MS: 69
###MSMS: 71
BEGIN IONS
TITLE=Cmpd 53, +MS2(340.9407), 28.0-35.0eV, 1.5min #71
RTINSECONDS=91.028
SCANS=69,71
PEPMASS=340.94073	2150206
CHARGE=1+
184.87396	90	
186.97030	90	
189.86407	92	
192.92817	208	
196.02467	94	
198.90340	100	
208.94165	122	
208.95759	146	
210.93865	222	
212.87668	768	1+
213.93864	1504	1+
215.88766	708	1+
215.93613	330	
217.88022	378	1+
218.78043	96	
222.95254	200	1+
224.97994	114	
226.39134	124	
227.89367	172	
227.95401	104	
228.95098	134	
229.89910	134	
230.88720	1162	1+
230.95870	92	
231.54997	90	
231.84158	88	
231.88978	796	1+
231.95024	2076	1+
232.84077	86	
233.15766	100	
233.89648	554	1+
233.94967	328	
235.94557	132	
236.88414	134	
237.89086	146	
238.82484	138	
238.88204	136	
239.84108	120	
240.79771	104	
240.84013	124	
241.00212	96	
241.44045	90	
241.84448	180	
242.44689	90	
242.84240	108	
243.83374	108	
244.95810	140	
246.01415	94	
246.97332	260	1+
247.11338	92	
248.97373	102	
249.10947	92	
249.90154	458	1+
249.94346	90	
249.96481	502	1+
250.00967	174	
253.00459	94	
254.07129	332	1+
254.44807	118	
254.85898	126	
254.90063	94	
254.96539	644	1+
255.01724	148	
255.03471	100	
255.09375	92	
256.83686	118	
256.91265	124	
256.96578	500	1+
257.99539	106	
258.84712	262	
258.96229	120	
259.84557	154	
259.89399	146	
259.95564	132	
260.83198	212	
260.94824	88	
261.03405	100	
261.83387	112	
261.85984	90	
262.09073	106	
262.47433	88	
262.85816	100	
263.00601	166	1+
264.41941	102	
264.45333	98	
264.81933	114	
264.96281	90	
267.06757	100	
267.13403	122	
268.34558	120	
268.83994	464	1+
270.83470	262	1+
271.81066	88	
271.92051	354	1+
271.96982	434	1+
272.38541	92	
272.84749	116	
273.79212	124	
274.85096	122	
274.89913	146	
275.79396	94	
275.80901	156	
275.85998	116	
276.85514	314	
277.85993	142	
277.95269	102	
277.96797	152	
278.79448	92	
278.84447	468	1+
279.09158	128	
279.32585	92	
279.88167	124	
279.91001	140	
279.94985	90	
281.00490	94	
281.80095	98	
281.96998	216	1+
282.31108	88	
282.99679	112	
283.79334	220	
283.85264	102	
283.86783	128	
285.92853	152	
290.55298	92	
291.80304	166	
292.43838	192	1+
293.84618	122	
295.86370	118	
295.88748	90	
295.98840	158	
296.04360	86	
296.87993	192	1+
296.93601	96	
296.98883	112	
297.97409	112	
297.98732	88	
299.78859	198	
299.87811	150	
300.84279	184	1+
300.87779	154	
302.11904	94	
302.94799	190	
303.88043	132	
304.94390	176	
305.80772	164	1+
306.88560	126	
307.79917	130	
307.88719	112	
308.88240	94	
309.00888	104	
309.07186	104	
310.80658	102	
310.87541	200	
311.87942	198	
312.88874	110	
313.05520	140	
313.85195	90	
315.76232	86	
319.50935	88	
321.04373	90	
322.81956	138	
323.88989	472	1+
326.16331	106	
327.43968	106	
327.88016	130	
328.81715	138	
328.88888	160	
333.05596	92	
333.43715	94	
333.62997	90	
335.39540	100	
338.87618	90	
339.83787	104	
340.96403	104	
342.08704	92	
344.92574	118	
345.38344	88	
END IONS

###FS:    #m/z: 363.95689 #charge 1+
###MS: 69
###MSMS: 72
BEGIN IONS
TITLE=Cmpd 54, +MS2(363.9569), 28.0-35.0eV, 1.6min #72
RTINSECONDS=91.8
SCANS=69,72
PEPMASS=363.95689	1045446
CHARGE=1+
119.64678	98	
182.86821	210	
185.86649	116	
189.86370	712	1+
191.85926	670	
193.85595	122	
195.89399	100	
196.88364	152	
196.94274	108	
197.88307	90	
202.90760	88	
205.94430	244	1+
207.87666	564	1+
207.99054	94	
208.93651	130	
209.86607	96	
209.94338	2194	1+
210.88328	352	1+
212.87908	3292	1+
215.41358	102	
216.41496	114	
218.41573	98	
218.48981	94	
218.91480	100	
219.41826	94	
222.95228	1674	1+
224.94993	2452	1+
225.88426	156	
226.94663	14086	1+
227.02498	80	1+
227.23078	92	
227.88270	142	
227.93068	192	
228.89481	1228	1+
228.92006	116	
228.94245	15252	1+
229.09984	106	
230.49174	100	
230.88891	6178	1+
231.05135	92	
231.09777	90	
232.01946	130	
232.88369	840	1+
234.88126	334	1+
235.85180	234	1+
236.82069	94	
238.06307	206	
239.07161	126	
239.92603	90	
240.79508	124	
240.82159	166	
240.93922	984	1+
240.96319	950	1+
241.08643	142	
241.89862	274	1+
242.04181	88	
242.81711	160	
242.94140	782	1+
242.96006	852	1+
243.04179	100	
243.82453	112	
244.51258	92	
244.55457	92	
244.82548	400	1+
244.89979	96	
244.93101	112	
244.95734	7934	1+
245.89686	92	
246.43611	108	
246.90423	278	
246.95281	7458	1+
247.07038	90	
247.85462	104	
247.97731	124	
248.80560	154	
248.90151	2214	1+
249.80752	148	
250.89409	238	
250.97215	510	
251.06902	236	
251.78620	106	
251.94396	104	
252.35394	100	1+
252.89132	148	
253.56908	90	
253.84274	170	
253.90467	448	1+
254.39878	88	
255.34960	100	
257.92067	92	
258.34281	98	
258.44540	94	
258.83368	306	1+
258.97309	192	1+
260.08889	144	1+
260.83125	338	1+
260.96833	1042	1+
264.39567	102	
265.08912	98	
265.81906	144	
265.90517	90	
265.97782	354	
266.13372	238	1+
266.81512	478	1+
266.84179	248	1+
266.96522	110	
267.10569	112	
267.44500	100	
267.97316	1136	1+
268.77473	108	
269.96909	1166	1+
270.80683	94	
270.83555	170	
271.58157	98	
271.81539	126	
271.84542	326	1+
271.91903	258	1+
272.53370	92	
276.85228	320	1+
277.00617	220	1+
277.11275	104	
278.09674	190	1+
278.84075	264	1+
279.84705	190	1+
280.52723	94	
280.79409	678	1+
281.11774	182	
281.85688	140	
282.79162	134	
283.06953	182	
283.78932	168	1+
283.84689	150	
283.97683	106	
284.82487	148	
284.86938	96	
284.91184	162	
285.84355	588	1+
286.87774	142	
286.94298	134	
287.80707	136	
288.81481	102	
289.08254	144	
289.86581	140	
292.94105	130	
293.12055	128	
293.98287	110	1+
294.43690	110	
294.92482	96	
296.80871	348	
297.11308	92	
297.81029	190	
298.80178	932	1+
298.84764	90	
299.01927	102	
300.86173	468	1+
301.86320	340	1+
302.41135	98	
302.59501	98	
303.14099	124	
303.80835	204	
303.85661	1502	1+
303.94412	128	
304.15993	102	
304.89683	96	
305.31176	96	
305.39987	94	
307.84020	120	
307.89640	100	
308.80835	92	
309.87033	284	1+
310.72746	90	
310.87301	228	1+
311.40321	98	
312.87371	204	1+
314.76803	146	
315.31343	94	
316.81837	210	
318.43759	102	
318.82051	140	
318.93485	270	1+
319.26783	90	
319.87707	130	
320.13744	132	
321.08744	114	
321.81335	476	1+
321.86951	180	
322.86740	122	
322.92760	652	1+
324.82067	114	
324.88999	124	
325.81745	110	
325.88816	92	
326.15874	88	
326.87317	192	
327.82154	188	1+
328.88789	186	
328.95393	132	
330.23895	92	
336.94695	454	1+
338.74083	96	
339.82627	376	1+
340.76469	96	
340.94392	270	
345.70883	224	1+
346.53008	94	
347.89685	120	
352.88606	98	
355.41837	88	
359.95634	90	
361.71891	262	1+
365.03765	130	
365.78224	120	
366.43140	126	
END IONS

###FS:    #m/z: 322.93052 #charge 1+
###MS: 73
###MSMS: 74
BEGIN IONS
TITLE=Cmpd 55, +MS2(322.9305), 28.0-35.0eV, 1.6min #74
RTINSECONDS=95.485
SCANS=73-74
PEPMASS=322.93052	5046118
CHARGE=1+
60.41866	90	
74.78233	82	
179.03237	80	
179.43991	106	
185.92725	90	
189.86358	112	
190.89755	80	
192.88794	452	1+
194.91412	106	
195.93520	114	
196.88357	164	
205.95131	272	
205.96421	102	
207.87009	92	
207.97276	130	
209.43443	94	
209.94789	142	
210.90036	120	
212.39802	98	
212.87828	218	
214.89057	164	
218.89123	142	
219.93169	100	
221.10398	88	
222.95217	738	1+
223.92199	98	
224.00844	162	
225.06555	84	
226.97070	84	
228.83750	244	1+
229.83843	168	1+
230.88956	496	1+
235.38649	86	
235.82945	240	1+
236.39193	100	
236.80110	220	1+
237.00769	188	
238.93554	106	
239.78933	300	1+
239.80004	78	
240.82473	712	1+
240.94039	1682	
240.96257	212	
241.94256	1620	
242.79358	152	
242.94157	5904	1+
243.03063	84	
243.81898	642	1+
244.02110	80	
244.93957	1298	1+
246.41905	86	
246.50435	104	
246.97480	356	1+
247.10391	100	
247.85426	140	
248.38515	82	
248.44242	102	
248.59811	100	
248.90757	136	
249.09699	86	
249.84833	78	
249.96692	100	
250.91113	204	1+
250.94891	102	
251.93042	84	
252.14765	78	
252.33307	78	
252.84635	96	
254.13068	80	
255.78141	110	
255.85028	88	
255.90908	84	
256.01942	92	
256.84046	288	1+
256.89422	86	
257.04445	84	
257.08514	88	
257.45163	108	
257.79661	338	1+
258.46119	84	
258.83233	772	1+
259.79568	138	
260.80185	82	
261.83257	192	
262.83167	220	
263.83150	152	
264.41539	84	
265.00892	78	
265.05059	88	
265.84573	112	
266.84304	86	
266.85776	150	1+
267.06815	128	
267.84144	208	1+
267.95471	216	1+
268.42003	116	
268.79829	90	
269.40460	100	
269.80086	144	
270.00483	148	
270.35244	82	
272.80168	158	
272.92152	106	
273.79513	738	1+
273.93491	94	
273.98806	128	
276.81053	144	
276.91322	80	
278.17758	92	
279.02989	84	
279.09438	608	1+
281.84795	166	1+
282.43713	114	
282.80095	78	
283.04228	82	
283.06715	120	
283.08941	94	
283.15651	80	
283.37471	106	
283.79340	270	1+
284.07179	82	
284.29400	382	1+
284.87729	152	
285.78984	114	
285.86152	102	
287.03486	78	
287.15553	78	
287.78868	172	
287.80836	220	1+
289.78875	202	
289.88133	110	
289.99027	82	
290.78740	104	
290.80646	106	
290.85886	78	
290.92570	94	
291.03026	84	
291.80785	120	
291.87568	92	
292.80244	80	
293.43179	86	
293.87041	240	1+
295.13385	78	
295.80206	290	1+
295.86725	150	
296.87960	134	
297.00389	84	
297.83579	90	
297.88259	102	
299.78429	320	1+
300.16905	88	
300.86196	262	1+
301.06995	90	
302.34439	88	
302.80632	308	1+
303.89950	80	
306.05853	78	
306.82431	88	
307.79934	524	
307.88829	452	1+
308.40071	92	
309.81386	82	
310.81192	78	
312.80908	374	1+
312.86306	108	
313.26924	84	
314.32450	86	
317.39928	92	
317.87825	88	
317.99900	86	
318.09739	82	
319.74421	92	
319.86716	78	
320.53083	84	
320.87588	80	
323.03078	94	
323.88554	82	
324.17051	92	
325.89769	126	
326.87991	88	
326.96178	94	
326.97767	88	
327.75307	80	
END IONS

###FS:    #m/z: 340.94110 #charge 1+
###MS: 73
###MSMS: 75
BEGIN IONS
TITLE=Cmpd 56, +MS2(340.9411), 28.0-35.0eV, 1.6min #75
RTINSECONDS=96.2575
SCANS=73,75
PEPMASS=340.94110	1962444
CHARGE=1+
190.94927	118	
192.92476	192	
196.88305	216	
204.41106	84	
209.94354	122	
210.93724	210	
212.02424	88	
212.87992	430	1+
213.88135	282	1+
213.89835	90	
213.94068	1474	1+
214.50967	84	
215.85893	140	
215.88768	710	1+
215.93732	312	
216.91700	182	
217.88405	238	1+
219.02407	86	
221.38712	86	
221.87337	114	
225.88974	96	
225.95153	162	
226.98745	90	
228.95162	340	1+
228.98966	106	
230.03911	98	
230.89077	174	
230.95549	166	
231.88834	542	1+
231.95144	1534	1+
232.00413	94	
233.66594	88	
233.80474	100	
233.83778	120	
233.89814	242	
233.94650	232	
234.89267	418	1+
234.92107	100	
235.07319	138	
235.83762	86	
235.89380	290	1+
237.08695	88	
237.55816	98	
237.98860	146	
239.78815	118	
239.88462	152	
240.22642	118	
240.84748	90	
240.87972	90	
240.95870	140	
241.94630	104	
246.97337	196	1+
248.90022	182	
249.01476	86	
249.79203	108	
249.91157	102	
249.96070	316	1+
250.99393	94	
251.91384	152	
251.96275	100	
253.90471	120	
254.96645	880	1+
255.07726	132	
255.39473	98	
255.78370	84	
255.94655	92	
256.85302	150	
256.91506	122	
257.84447	376	1+
257.90235	218	1+
258.80096	92	
258.84459	250	1+
258.90826	146	1+
258.96702	112	
259.34250	92	
259.95755	162	1+
260.40688	100	
260.83015	120	
260.92751	322	1+
261.09336	104	
261.83343	116	
261.85476	144	
261.99484	84	
262.83914	210	
263.38003	90	
263.82817	176	1+
264.65921	86	
265.02686	102	
265.43261	86	
265.85905	174	1+
267.84301	124	
267.96559	94	
268.14443	86	
268.81676	108	
270.85117	142	
272.35757	88	
272.53753	90	
272.85802	96	
273.84629	100	
273.88459	140	
274.79500	154	
274.85836	108	
274.88200	88	
274.89746	124	
275.05889	98	
275.46645	88	
275.81125	100	
276.85843	794	1+
278.57900	86	
278.73676	98	
278.84293	414	1+
281.86455	100	
282.04608	138	
282.85902	126	
283.79998	96	
284.81739	102	
284.93043	98	
285.43004	146	
286.91792	134	
289.88101	114	
290.02802	108	
291.85860	92	
293.41962	86	
293.43580	88	
293.80415	86	
294.50773	86	
294.86353	180	
296.80920	228	
296.95509	96	
297.42480	92	
298.82158	224	1+
299.05775	98	
299.78286	132	
299.87458	216	
301.89498	116	
302.37104	124	
302.94337	110	
303.94397	88	
304.84804	204	1+
305.02245	88	
305.04455	140	
306.33614	88	
306.88494	378	1+
307.79458	166	
309.81101	366	1+
309.86806	112	
311.88222	148	
312.02514	84	
312.80480	122	
312.88571	182	
313.04964	116	
313.80112	118	
313.88456	112	
318.08662	86	
318.17850	90	
320.01637	94	
322.89501	108	
322.98861	102	
323.75735	86	
324.11766	88	
324.92910	108	
326.17442	150	
326.88693	114	
328.19281	94	
328.66313	98	
328.67821	96	
328.88814	90	
329.42272	94	
329.92182	100	
330.81804	234	
331.93440	94	
332.81181	92	
335.76873	100	
337.04786	88	
337.72218	106	
340.12308	84	
342.90345	212	
END IONS

###FS:    #m/z: 363.95708 #charge 1+
###MS: 73
###MSMS: 76
BEGIN IONS
TITLE=Cmpd 57, +MS2(363.9571), 28.0-35.0eV, 1.7min #76
RTINSECONDS=97.0295
SCANS=73,76
PEPMASS=363.95708	914506
CHARGE=1+
138.80178	100	
183.86679	86	
187.86811	180	
189.86511	412	
191.13876	88	
191.85687	754	1+
196.88304	210	
197.89376	108	
207.87201	492	1+
208.44933	112	
209.86738	108	
209.94389	2240	1+
210.88373	528	1+
211.98677	88	
212.41472	90	
212.87877	2660	1+
214.89200	188	
216.41190	182	
221.94209	148	
222.95263	1478	1+
224.83347	136	
224.94968	2276	1+
225.88754	356	1+
226.94734	11960	1+
226.97129	210	
228.84460	98	
228.89497	650	1+
228.94223	12520	1+
229.04601	88	
229.09842	162	1+
229.12600	106	
229.17447	106	1+
229.43583	98	1+
230.56611	88	
230.79072	166	
230.88809	5856	1+
231.41725	92	
231.83770	88	
231.90757	126	
232.82277	128	
233.88432	124	
233.96182	112	
234.88171	192	
235.45082	96	
235.82622	102	
235.91630	90	
235.93176	88	
236.82240	92	
238.82782	148	
239.41508	88	
240.81895	104	
240.84212	134	
240.93845	284	
240.96356	964	
241.08511	196	
241.94220	1118	1+
242.95910	1130	1+
243.82423	192	
244.72757	124	
244.81717	256	1+
244.86217	88	
244.95752	6520	1+
245.83421	182	
245.94203	208	
246.80884	118	
246.85089	88	
246.88840	150	1+
246.91051	98	
246.95243	6824	1+
247.93814	274	1+
248.80197	176	
248.89961	1304	
249.79897	120	
249.88899	406	1+
250.85283	152	
251.07317	270	1+
253.83941	120	
253.90218	186	1+
258.97141	394	1+
259.86892	90	
260.82993	182	
260.96853	770	1+
261.79261	148	1+
261.82675	722	1+
261.93350	94	
262.78460	94	
263.03754	114	
264.82358	114	
264.96140	202	1+
266.81425	272	
266.84990	218	
267.78706	146	
267.87550	140	
267.97535	1010	1+
268.84841	198	1+
268.95688	134	
269.80511	282	1+
269.90079	94	
269.96981	1088	1+
271.84802	230	1+
271.91744	264	
274.03160	102	
274.79073	244	1+
275.91506	108	
276.85664	234	
277.85885	196	
278.84320	100	
279.03622	102	
279.10226	226	
279.40382	104	
279.84150	100	
280.79334	536	1+
281.85605	150	
281.95047	122	
282.79738	130	
282.84680	98	
282.92625	108	
283.06579	124	
283.82371	88	
283.85093	454	1+
283.98490	114	
284.81828	292	1+
285.84492	734	1+
286.43080	96	
289.41536	94	
289.52195	90	
289.81448	90	
289.87177	260	1+
290.78664	132	
290.85574	212	1+
291.41382	110	
292.10638	104	
292.86339	304	1+
293.05333	102	
293.45482	90	
294.92288	98	
295.02811	88	
296.50844	98	
296.81143	290	
296.86241	106	
296.90268	96	
297.11475	236	1+
297.80788	156	
298.80089	1614	1+
300.95270	100	
301.85898	652	
303.10385	88	
303.80968	102	
303.85642	1306	1+
304.80077	140	
305.11914	120	
306.14255	88	
306.81552	94	
306.85433	194	1+
308.43083	92	
308.80178	100	
308.94871	138	
309.86681	146	
312.87405	88	
313.84346	88	
313.96788	136	
314.51168	88	
314.82296	268	1+
316.81238	334	
317.40303	100	
318.93357	384	
318.96503	90	
319.82415	184	
320.80872	344	1+
320.93261	126	
321.39205	154	
321.81253	362	1+
321.86586	370	1+
322.92977	306	
323.00455	242	1+
323.93182	162	
324.34311	92	
324.89040	100	
325.03550	92	
326.82192	108	
326.87164	402	1+
329.40240	106	
329.88664	188	1+
329.94607	88	
330.37479	96	
330.97103	136	
336.94138	478	1+
337.73662	120	
337.76057	94	
339.18862	102	
339.75031	92	1+
339.82399	108	
340.18435	90	
340.94420	178	
342.88500	102	
345.70971	102	
346.99165	92	
348.63153	108	
350.78660	160	1+
351.73827	94	
355.84238	88	
356.77336	124	
357.77083	116	
359.61616	104	
361.56299	88	
361.72048	132	
362.70846	96	
END IONS

###FS:    #m/z: 507.84599 #charge 1+
###MS: 77
###MSMS: 78
BEGIN IONS
TITLE=Cmpd 58, +MS2(507.8460), 28.2-35.2eV, 1.7min #78
RTINSECONDS=100.721
SCANS=77-78
PEPMASS=507.84599	262974
CHARGE=1+
196.01577	402	
209.94304	200	
215.88482	136	
223.97663	258	
224.97893	190	
232.89750	236	
234.06867	136	
235.91000	172	1+
238.06433	212	
238.13651	144	
248.85423	132	
250.96996	304	
252.08025	172	
260.88116	136	
270.80868	174	
277.85371	244	1+
280.10196	146	
280.80458	192	
284.85261	166	
284.90146	146	
286.93455	138	
287.85362	452	1+
287.95575	126	
289.88075	518	
290.12899	142	
290.86500	370	
291.87609	302	1+
292.86269	194	
293.87033	1536	1+
295.12258	228	
296.80555	186	
296.86919	144	
298.88626	152	
298.94733	132	
300.83991	364	1+
301.87858	130	
302.40837	164	
302.86412	138	
303.86077	184	
303.87729	290	1+
304.84738	178	
305.81121	236	1+
305.85973	336	
306.91654	132	
307.77291	230	1+
307.89061	1362	1+
308.14099	688	1+
308.80491	294	1+
308.86967	790	1+
309.80643	232	1+
309.88851	302	
310.15645	650	1+
310.84544	202	
311.88421	2818	1+
314.86607	490	
315.82450	258	1+
315.86835	220	
316.86373	172	
317.88393	480	1+
318.86566	138	
318.93656	148	
322.88516	168	
323.00671	172	1+
323.86976	222	
324.85722	148	
324.89220	130	
325.85686	130	
325.89905	150	
326.88404	1378	1+
328.81222	220	1+
329.87101	1034	1+
330.79461	168	1+
330.88148	578	1+
330.89917	176	
334.87612	178	
335.84208	170	
336.81834	160	
336.94525	144	
337.87527	446	1+
339.71443	204	1+
339.84633	154	
340.76682	186	1+
340.90049	140	
340.99082	180	1+
341.01526	128	
341.95316	188	1+
342.86827	252	1+
343.87359	194	1+
344.82936	132	
344.84745	132	
345.83252	128	
345.91534	146	1+
346.87659	168	
347.78516	154	
347.84423	158	1+
348.22010	150	
349.75387	360	
350.82943	312	1+
350.88934	404	1+
351.00458	192	1+
351.86067	276	1+
352.76944	348	1+
352.79015	158	1+
352.95825	202	1+
353.77984	214	1+
353.85643	264	1+
354.16152	154	
354.90640	190	
356.78601	164	
356.84144	400	1+
356.86288	184	
356.89764	142	
357.72328	160	
357.82129	140	
358.18449	162	
359.87697	318	1+
361.86319	366	1+
362.90207	126	
363.03819	152	
364.84463	318	1+
366.84136	218	
366.90144	300	1+
367.19234	160	1+
367.70907	568	
367.74406	154	
367.76962	228	
367.84063	212	
368.70895	540	1+
368.83469	716	1+
369.79224	212	1+
369.83758	406	1+
371.79533	140	
371.88190	312	1+
373.71450	336	
373.90662	162	
374.73157	278	1+
374.75523	130	
374.78310	220	1+
374.84879	126	
375.83756	188	1+
375.89416	142	
377.38773	166	
377.72773	510	1+
379.01633	192	1+
379.88281	174	1+
380.71728	296	
380.85347	140	
381.71921	612	1+
381.83814	156	
383.78387	178	
383.89576	126	
384.85150	828	1+
384.89245	354	1+
385.77664	140	
385.79596	264	1+
386.39299	144	
386.85718	188	
387.85200	130	
388.72682	200	
389.20305	350	1+
389.72148	198	
390.05470	248	1+
390.74259	138	
390.84015	748	1+
391.86125	312	1+
392.06765	196	
392.72458	336	1+
392.83275	130	
392.84003	234	1+
395.07596	196	1+
395.74374	192	
396.72610	162	
396.74215	180	
397.74207	132	
397.81925	204	1+
398.72751	724	1+
399.70180	246	1+
399.84993	172	
400.85847	132	
402.82233	148	
402.86363	200	
403.73277	138	
403.75565	148	
403.79251	198	
403.87257	1342	1+
405.73338	136	
405.78739	236	1+
405.87437	256	1+
406.06849	272	1+
406.81328	292	1+
407.72401	514	1+
407.74042	240	
407.86514	1938	1+
408.06583	302	1+
408.75232	198	
409.06855	202	1+
409.72134	828	1+
409.85354	410	
409.97959	128	1+
410.02647	126	
410.84674	348	
411.71855	208	
411.80589	298	1+
412.22104	126	
412.73047	662	1+
412.85050	144	
413.87729	306	1+
414.75065	128	
416.87562	124	
420.88636	276	
421.83400	202	1+
421.87949	374	
422.87101	532	1+
423.76838	386	1+
424.37854	136	
424.83107	222	
425.74951	540	
425.87246	136	
425.90145	144	
426.75001	436	
426.86213	932	1+
427.73273	2210	1+
427.93647	104	1+
428.11536	134	1+
428.80810	204	
429.21451	164	1+
429.70641	180	
429.76208	252	
429.82416	236	1+
430.74081	744	1+
430.85521	126	
431.76702	162	
431.86871	460	
432.68100	244	1+
434.85744	126	
435.70464	132	1+
435.88923	196	1+
439.73724	208	1+
439.89231	536	1+
442.39688	278	1+
443.74872	182	
443.76352	272	1+
444.86998	1374	1+
445.74468	970	1+
446.90496	200	1+
447.70542	400	1+
447.74441	184	
447.77392	174	
448.68777	132	
448.75288	130	
448.77193	336	1+
449.87920	472	1+
450.74690	790	1+
457.90522	618	
458.90603	298	
459.91052	164	
462.88355	334	1+
464.72162	224	1+
464.78731	230	1+
465.72835	160	1+
465.75927	182	
465.89618	150	
466.78335	150	
467.78258	440	1+
467.88452	1204	1+
469.77766	384	1+
485.89906	260	1+
491.84980	124	
500.81541	224	1+
503.30164	162	
509.28522	124	1+
END IONS

###FS:    #m/z: 336.94631 #charge 1+
###MS: 77
###MSMS: 79
BEGIN IONS
TITLE=Cmpd 59, +MS2(336.9463), 28.0-35.0eV, 1.7min #79
RTINSECONDS=101.493
SCANS=77,79
PEPMASS=336.94631	175716
CHARGE=1+
182.86910	228	
196.88553	126	
198.03958	90	
207.93574	232	1+
208.02237	90	
210.88483	572	1+
211.94394	1134	1+
212.87755	1740	1+
213.41214	88	
213.89347	312	1+
213.93820	716	1+
214.88090	530	1+
215.88583	352	1+
217.87906	118	
217.89233	84	
218.84042	90	
219.83829	146	
224.42339	82	
224.97891	100	
226.97407	210	
228.39728	86	
228.59786	80	
228.89774	388	1+
229.12152	84	
229.95511	1072	1+
230.39832	86	
230.88845	2986	1+
231.94880	462	1+
232.83127	84	
232.90958	92	
233.40396	90	
233.82793	212	1+
237.05844	82	
239.78603	110	
239.81970	84	
241.84217	222	
242.84118	92	
243.00013	80	
243.02681	84	
245.83892	90	
245.87775	104	
245.89883	80	
246.51720	88	
246.90984	122	
246.97412	242	
247.96661	182	1+
248.58060	88	
248.80027	136	
248.89918	878	1+
249.05320	90	
249.83073	132	
249.96341	266	
250.01737	102	
250.83718	166	
250.95082	124	
250.96913	158	
251.07135	112	
251.62731	112	
251.83524	126	
251.95406	160	
252.83618	362	1+
252.96963	890	
253.90434	458	1+
254.81814	86	
254.85893	128	
254.96700	352	
255.07438	130	
256.84748	128	
256.88957	172	
258.84906	208	
258.96302	172	
259.85296	140	
260.82668	132	
260.84295	96	
260.94729	94	
261.83366	466	1+
262.96185	78	
263.43194	98	
263.82807	80	
264.79922	92	
264.85366	270	1+
265.00670	122	
265.39870	86	
266.35595	94	
267.41076	106	
267.83897	1360	1+
268.34549	130	
268.83822	938	1+
268.92292	80	
269.80236	102	
269.92054	118	
270.02796	92	
271.52486	82	
271.84770	164	
271.91392	484	1+
272.01886	82	
272.44641	88	
272.84181	84	
273.79801	126	
274.52360	112	
274.85809	136	
274.89217	94	
275.80598	80	
275.84203	230	
275.98856	80	
276.85483	272	
277.83489	98	
277.86988	240	1+
277.96716	156	
278.12745	78	
278.69818	120	
278.83468	982	1+
278.89039	80	
279.50820	80	
280.81172	134	
280.85886	102	
283.07503	80	
283.92898	80	
284.91059	84	
285.42879	92	
285.85116	582	
285.92512	154	
286.85165	1526	1+
287.36351	78	
288.41362	78	
288.55532	88	
289.80930	90	
289.87652	338	1+
290.09337	98	
290.85666	90	
291.85762	148	
292.85930	224	1+
293.10565	88	
294.10947	82	
294.85260	80	
295.94000	80	
297.88855	126	
300.39932	82	
302.06582	84	
302.87709	82	
303.86508	144	
304.36833	110	
304.86555	146	
304.92370	80	
305.77328	96	
305.85667	126	
306.36603	90	
306.87921	138	
306.95121	86	
307.88448	132	
308.86994	510	1+
308.92271	86	
310.38788	94	
311.88096	290	1+
312.80423	88	
313.87900	106	
313.89542	100	
314.89312	100	
317.92232	84	
319.90652	102	
321.03611	124	
321.89975	88	
323.91879	98	
325.07537	112	
325.41877	88	
325.93722	98	
328.06642	80	
328.88651	112	
328.91923	86	
329.04842	100	
329.99773	92	
330.82116	84	
330.83924	82	
331.46498	88	
331.82263	80	
332.97716	82	
335.19542	108	
338.16028	86	
340.42881	84	
END IONS

###FS:    #m/z: 359.96198 #charge 1+
###MS: 77
###MSMS: 80
BEGIN IONS
TITLE=Cmpd 60, +MS2(359.9620), 28.0-35.0eV, 1.7min #80
RTINSECONDS=102.265
SCANS=77,80
PEPMASS=359.96198	123018
CHARGE=1+
118.35018	86	
185.92670	108	
193.53300	86	
201.92056	86	
205.94489	210	1+
209.94414	406	1+
210.89889	124	
220.95946	196	1+
222.95299	1384	1+
223.88842	348	1+
224.48476	192	
224.94797	1586	1+
225.95733	268	
226.94777	4290	1+
227.01683	88	
227.04640	98	
227.53333	80	
227.88425	288	1+
227.90920	82	
228.91424	144	
228.94244	4014	1+
231.83373	82	
232.94179	104	
233.84079	98	
234.83322	82	
234.88221	86	
234.94491	124	
235.82536	128	
238.12634	90	
238.96902	104	
239.98233	104	
240.82100	118	
240.94379	200	
240.96385	822	1+
241.78728	132	
241.89838	142	
241.94210	216	
242.12541	108	
242.95810	872	1+
243.87749	100	
244.08868	212	1+
244.95820	2100	1+
245.94287	148	
246.80843	270	1+
246.95259	2544	
246.97213	276	1+
248.80342	172	
250.80446	86	
250.92059	90	
250.94957	198	
250.96826	224	
251.50454	80	
251.98779	88	
252.07756	86	
252.95386	364	
253.09260	132	
254.02210	104	
254.09279	162	
256.41436	106	
256.84962	186	1+
258.57574	114	
258.97568	186	
259.79698	124	
259.84237	138	
260.79747	100	
260.94871	90	
260.97084	272	1+
260.99441	84	
261.87206	82	
262.83670	80	
262.95104	278	
263.81253	106	
263.83293	202	
263.93232	88	
263.97399	98	
264.82431	242	
265.08497	86	
265.81439	592	1+
265.97916	88	
266.06832	118	
266.56030	86	
266.81641	434	1+
266.86556	120	
267.97431	156	
268.93641	84	
269.96644	544	1+
270.89827	88	
271.01715	90	
271.84747	110	
271.95383	156	
272.79716	134	
273.79289	88	
273.96505	278	1+
275.97040	188	
276.85679	140	
277.80485	494	1+
277.86308	90	
278.11416	82	
278.14061	82	
278.80446	294	1+
278.90012	222	1+
279.79027	700	1+
280.11276	352	1+
280.79285	618	1+
280.86144	106	
281.84745	96	
282.82936	126	
282.99008	104	
283.01311	90	
283.07108	82	
283.11230	104	
284.42980	92	
284.82107	240	
285.46427	92	
285.77724	88	
287.39670	94	
287.88708	114	
289.03328	106	
289.07299	100	
291.55030	86	
291.62762	80	
291.78810	182	
292.31792	88	
292.41870	150	
292.43579	116	
292.79140	148	
292.83687	108	
292.86632	92	
292.95443	80	
294.85602	134	
295.11480	98	
295.85219	290	1+
296.80700	588	1+
296.89815	80	
298.80345	648	1+
298.86201	242	1+
299.14247	94	
299.86629	160	1+
300.79055	152	
301.02519	86	
301.78947	166	
302.06789	94	
302.44771	82	
306.42610	128	
306.88447	108	
306.90334	88	
308.79712	424	1+
309.47548	108	
309.79816	302	1+
310.88762	128	
312.03681	94	
314.81542	134	
315.81664	162	
316.77186	86	
316.81353	462	1+
318.32947	84	
318.87369	102	
319.82060	86	
320.80791	130	
320.82780	92	
321.81519	86	
322.07588	120	
322.78361	84	
322.93109	226	
323.01439	84	
324.89288	196	1+
324.98224	86	
326.80235	84	
328.89408	208	1+
329.94633	168	
331.73751	88	
332.33491	82	
332.41572	90	
335.03493	310	1+
335.10540	80	
336.75947	106	
336.94658	474	1+
337.40658	100	
340.11268	118	
342.60030	94	
342.83429	102	
343.60795	82	
345.97465	92	
347.85680	86	
348.82872	84	
352.32318	90	
356.77264	110	
359.96471	148	
363.71673	120	
END IONS

###FS:    #m/z: 507.84574 #charge 1+
###MS: 81
###MSMS: 82
BEGIN IONS
TITLE=Cmpd 61, +MS2(507.8457), 28.2-35.2eV, 1.8min #82
RTINSECONDS=105.947
SCANS=81-82
PEPMASS=507.84574	178606
CHARGE=1+
189.87523	152	
196.01512	490	1+
209.94316	216	
210.03099	148	
212.03951	160	
224.97514	282	
230.88870	232	1+
237.00767	176	1+
237.06284	218	1+
240.99245	142	
246.97852	140	
252.08122	512	1+
265.09412	192	1+
267.16882	128	
267.78316	346	1+
269.87636	202	1+
270.84251	128	
272.85442	266	
273.84492	198	1+
275.89283	158	
278.81426	232	1+
281.84997	216	1+
281.87681	210	
283.89667	150	
285.79068	210	1+
287.85065	330	
288.79661	154	
288.87139	256	
289.87837	270	
290.12825	208	
290.42620	156	
290.86544	252	
291.86676	202	
292.86869	142	
293.87255	1376	1+
295.97914	138	
296.82081	294	1+
296.87797	160	
297.80446	134	
298.90769	256	
299.88350	130	
300.85978	210	
301.86358	152	
303.86583	132	
303.94565	158	
303.98115	158	
305.80644	192	
305.86391	644	1+
306.81298	234	1+
307.89166	804	
308.14088	1002	1+
308.87121	1172	1+
309.84623	140	
309.88638	410	
310.11133	132	
310.15724	354	
311.16396	178	
311.31691	164	1+
311.35114	172	
311.88286	2728	1+
312.81340	186	
313.90503	222	1+
313.92850	142	
314.86374	492	
317.87007	206	1+
321.83043	150	
323.87310	254	
325.81243	128	
325.89927	236	
326.88502	898	1+
327.81400	142	
327.89774	274	
328.80885	204	
328.86677	304	1+
328.89493	140	
329.81510	370	1+
329.89874	234	
330.89817	130	
331.89061	162	
332.87554	198	
333.76222	288	1+
334.90194	184	
335.84340	252	
335.87763	140	
336.75500	168	
336.89294	152	
337.87937	204	
339.90753	168	
340.86401	126	
340.93297	176	1+
343.86856	144	
343.93529	132	
344.29805	178	
344.83197	178	
345.76249	222	
345.81965	160	
346.88136	174	1+
347.77269	356	1+
349.75547	214	
350.76569	132	
350.80857	266	1+
350.88466	362	
352.83231	158	
352.91822	126	
353.71333	192	1+
353.85184	250	1+
355.80591	156	
355.89436	220	
356.86295	194	
359.76371	280	1+
359.80850	234	1+
360.83391	190	
361.31674	150	
365.77121	180	
366.01237	206	1+
366.84370	566	1+
367.70827	1090	1+
367.76462	384	1+
367.83648	180	
368.05066	168	1+
368.89510	400	1+
369.02035	146	1+
369.70932	412	
370.10823	158	
370.73275	128	
370.80112	172	
370.87440	144	
371.18929	254	1+
371.72726	162	
373.72138	374	
373.84920	168	
374.72568	206	
374.74655	236	1+
375.72526	162	
375.84417	140	
377.10677	148	
380.71841	386	
380.85437	290	1+
381.72107	566	1+
381.79954	154	
382.79271	210	
383.71441	148	
384.85029	816	1+
385.72418	206	1+
387.73044	138	
387.77593	304	1+
387.84925	168	
388.74205	130	
389.05957	254	1+
389.20113	146	
389.71533	418	1+
389.78379	334	1+
389.84190	204	
390.20221	146	
390.78428	230	1+
390.84044	278	
391.83696	182	
391.86039	278	1+
392.83057	312	1+
393.76206	140	
393.88874	220	1+
394.81087	164	
396.77698	232	1+
396.78857	204	1+
398.72791	750	1+
398.86348	202	
399.70865	132	
402.86635	720	1+
403.41098	136	
403.84150	162	
403.87038	614	1+
404.86340	128	
405.75697	256	1+
405.77950	356	
405.86553	254	
406.73648	176	
406.86181	146	
407.73174	268	
407.86604	2700	1+
408.73081	144	
408.75216	272	
408.86840	1734	1+
409.35566	148	
409.72590	1084	1+
409.84244	314	1+
410.08701	186	
411.73097	864	1+
411.78233	198	1+
412.73323	608	1+
413.87375	146	
414.67966	190	1+
416.86097	206	1+
421.88409	688	1+
422.78058	288	1+
422.82541	246	1+
422.86612	654	1+
423.74018	142	
423.76481	232	
423.87001	466	1+
424.75241	828	1+
425.75538	720	1+
426.74021	166	
426.86140	566	1+
427.73297	1750	1+
427.88497	130	
428.74573	478	
428.85356	166	
428.88719	208	
429.69713	180	1+
429.73710	912	1+
429.84694	482	1+
429.88820	158	
430.74197	600	1+
430.84855	474	1+
431.87301	454	1+
433.84815	132	
434.86691	150	
439.89455	766	1+
441.79401	246	1+
442.10347	138	1+
443.25044	156	
443.68214	136	
443.75179	360	1+
443.88476	150	
444.79334	158	
444.87086	1388	1+
445.74385	932	1+
446.74593	628	1+
446.87320	366	1+
447.71538	492	1+
448.69758	148	
448.75728	172	1+
449.68993	142	
449.87990	560	1+
450.74722	540	1+
450.77317	148	
451.04960	150	1+
453.75750	154	
456.69637	220	1+
457.90223	612	1+
462.88302	774	1+
463.78470	250	1+
463.90783	138	
466.78147	208	
467.89019	450	
468.75670	266	1+
468.78148	198	
468.89500	220	
485.91047	176	
491.79030	142	
492.79595	198	
506.59608	128	
506.80150	144	
512.09876	174	1+
END IONS

###FS:    #m/z: 336.94618 #charge 1+
###MS: 81
###MSMS: 83
BEGIN IONS
TITLE=Cmpd 62, +MS2(336.9462), 28.0-35.0eV, 1.8min #83
RTINSECONDS=106.72
SCANS=81,83
PEPMASS=336.94618	162566
CHARGE=1+
64.29893	92	
178.98777	76	
188.88228	92	
194.89342	92	
196.88353	90	
205.95163	78	
208.88664	122	
209.88409	84	
210.88218	340	1+
211.94483	1018	
212.07269	78	
212.87844	2060	1+
212.93554	458	1+
213.61419	112	1+
213.93853	390	1+
213.99551	78	
215.47285	92	
219.83674	126	
222.95372	96	
222.98340	84	
223.98358	80	
225.95083	102	
226.38472	96	
226.89131	80	
228.89472	288	1+
229.01945	94	
229.95535	1038	1+
230.10765	110	
230.88930	2258	1+
231.95036	680	
231.97968	76	
232.82570	88	
232.89127	638	1+
233.82228	598	1+
234.82464	394	1+
235.84862	104	
235.97678	92	
236.37316	114	
237.05862	138	
238.80169	100	
238.93789	80	
240.83333	126	
241.84000	418	1+
242.52335	86	
242.87733	84	
243.45558	84	
244.00585	84	
245.15794	86	
245.83366	116	
247.53833	98	
247.96585	546	
248.90063	930	1+
248.99302	92	
249.37718	94	
249.96411	288	1+
250.83029	624	1+
250.90176	142	
250.95043	364	1+
251.07027	272	
251.78429	126	
251.91187	102	
252.84480	166	
252.95614	300	
252.96963	496	1+
253.08506	116	
253.83393	212	1+
253.90474	478	1+
254.02306	76	
254.96799	398	1+
255.00841	86	
255.07704	164	
255.78955	92	
256.84690	296	1+
256.88086	114	
257.82810	92	
257.95251	296	1+
258.63717	86	
259.72450	108	
259.82494	110	
259.85381	148	
260.38762	84	
261.38714	88	
261.83034	372	1+
262.79939	92	
264.00423	78	
266.92140	94	
267.84120	210	
267.90526	80	
267.92617	116	
268.06834	96	
268.83917	1086	1+
269.80413	90	
269.92499	80	
270.08407	80	
270.79850	92	
270.98098	130	
271.84259	266	
271.91675	128	
272.40774	90	
272.43329	126	
272.85566	194	1+
274.92892	78	
275.51941	100	
275.85347	474	1+
276.10081	80	
276.41562	112	
277.01288	80	
277.07874	84	
277.83898	194	
277.96771	154	
278.83572	814	1+
279.80998	76	
279.86225	128	
280.79168	138	
281.36494	90	
281.83172	126	
283.93585	80	
284.13984	102	
284.82747	96	
285.32485	96	
285.85116	388	
285.86781	190	
286.42579	86	
286.85020	1528	1+
287.50513	86	
289.89894	140	
290.54708	80	
290.85697	188	
290.87262	100	
290.98412	92	
291.80496	150	
291.90467	80	
292.81380	82	
293.10414	376	1+
293.85762	80	
293.90511	78	
294.49908	88	
294.86123	218	
295.12332	88	
295.87699	80	
297.14764	82	
298.30980	128	
298.41878	94	
298.44222	80	
299.78463	104	
299.87169	278	1+
299.91623	84	
300.05669	86	
300.75482	100	
302.06222	204	1+
302.55868	80	
302.81322	84	
303.53350	94	
304.94955	126	
305.39112	86	
306.50381	102	
307.37506	98	
308.89620	92	
309.01600	110	
309.92255	82	
310.87480	184	
311.89126	178	
312.18143	80	
312.94971	80	
314.10898	94	
315.87313	208	1+
318.88457	226	1+
320.05639	80	
324.46470	88	
324.89179	196	
326.85319	88	
326.96206	94	
327.91092	100	
328.88867	166	
332.90182	76	
332.95313	92	
334.96133	86	
335.15026	86	
337.07060	76	
337.22394	76	
337.32544	82	
338.86717	76	
339.40995	82	
END IONS

###FS:    #m/z: 359.96206 #charge 1+
###MS: 81
###MSMS: 84
BEGIN IONS
TITLE=Cmpd 63, +MS2(359.9621), 28.0-35.0eV, 1.8min #84
RTINSECONDS=107.492
SCANS=81,84
PEPMASS=359.96206	116280
CHARGE=1+
61.67354	92	
198.96522	86	
201.10148	108	
205.94979	258	
206.07007	84	
206.94986	160	
207.94979	154	
208.88647	142	
209.94328	368	1+
214.41782	88	
215.89306	86	
216.41355	160	
216.55740	90	
218.91127	112	
221.88705	82	
222.95226	1556	1+
223.41979	106	
223.98184	86	
224.05362	112	
224.88430	100	
224.94925	2282	1+
225.97256	102	
226.89424	172	
226.94704	3944	1+
227.93059	146	
228.94247	4038	1+
230.89868	106	
233.95576	284	1+
233.99383	146	
235.82412	278	1+
236.88815	120	
237.92526	92	
238.47705	106	
238.96795	134	
240.79853	98	
240.82437	92	
240.83336	98	
240.94116	154	
240.96298	840	1+
241.09896	114	
241.83916	86	
241.94307	124	
242.95825	700	1+
244.95752	1696	1+
245.63690	92	
245.88910	130	
245.94109	126	
245.96959	112	
246.80823	104	
246.89645	106	
246.95226	2176	1+
248.11744	106	
248.80328	306	1+
249.83572	224	1+
249.99235	88	
250.95574	206	
251.06941	128	
251.86909	84	
251.92451	114	
252.95933	242	
253.97522	118	
255.87766	86	
257.32363	92	
258.37451	84	
258.83294	204	
258.97145	292	1+
259.79935	92	
259.85380	114	
260.83276	84	
260.94507	140	
260.96913	810	1+
262.94732	160	
263.83127	130	
263.98029	116	
265.08426	90	
265.79691	94	
265.97323	128	
266.33990	88	
266.81233	138	
266.88182	202	1+
267.79433	352	1+
267.81642	160	
267.97194	532	1+
268.79494	274	1+
269.85655	92	
269.96872	420	1+
272.54977	88	
273.80074	194	1+
273.96348	158	
273.98246	84	
274.81767	108	
274.84110	154	
275.53182	104	
275.91455	96	
275.96998	234	1+
276.84208	182	
277.81015	114	
278.80224	302	1+
279.10175	114	
280.38162	88	
280.79325	888	1+
281.07580	122	
281.55680	104	
281.85430	106	
282.99674	84	
283.36056	102	
283.42879	84	
283.55879	94	
283.82225	298	1+
283.98462	344	1+
284.84078	86	
285.02669	82	
285.93442	116	
286.73167	90	
287.37819	84	
287.97368	86	
288.86623	196	
289.80353	138	
289.88257	200	
290.03222	84	
290.33526	84	
290.86516	170	
291.10625	126	
291.43595	234	1+
291.78944	160	
293.82349	102	
293.85470	88	
294.86299	126	
296.80705	524	
297.81126	256	
297.88665	84	
298.11367	84	
298.80313	1336	1+
299.41021	96	
299.44005	84	
300.42034	86	
300.79810	160	
300.85047	200	1+
300.91667	90	
301.78266	402	1+
303.80546	100	
303.87815	94	
303.95289	142	
304.92995	92	
306.78823	106	
306.87745	160	
307.89128	114	
309.97045	96	
310.88278	162	
311.10837	88	
311.47010	90	
311.71536	86	
312.37694	92	
314.81856	446	1+
316.26694	108	
318.44367	104	
318.93199	234	
319.81998	154	
320.13972	122	
320.88947	96	
321.81137	300	1+
322.93631	90	
323.01878	158	
326.89466	158	
327.73726	100	
328.30022	108	
329.05403	114	1+
329.88573	104	
332.82432	96	
334.00920	90	
336.94433	252	
337.94507	258	1+
338.76975	158	1+
339.13661	82	
340.51245	98	
341.43312	88	
343.66042	86	
344.89425	254	1+
346.02025	86	
348.91352	94	
349.62981	92	
349.82710	128	
360.77084	152	
361.15479	104	
361.20380	94	
363.95520	136	
END IONS

###FS:    #m/z: 322.93032 #charge 1+
###MS: 85
###MSMS: 86
BEGIN IONS
TITLE=Cmpd 64, +MS2(322.9303), 28.0-35.0eV, 1.9min #86
RTINSECONDS=111.156
SCANS=85-86
PEPMASS=322.93032	2651690
CHARGE=1+
56.47074	80	
177.93148	84	
188.27176	74	
192.89155	342	1+
196.01611	76	
197.86853	84	
198.48920	74	
200.53242	74	
201.85771	84	
205.94801	126	
206.94868	82	
207.94786	80	
209.94290	164	
209.99086	78	
210.96016	94	
212.87687	230	1+
214.89308	174	
216.02676	78	
216.43463	74	
217.50587	78	
218.87854	86	
221.94933	654	1+
222.87707	86	
225.52271	108	
226.91146	80	
227.81744	142	
227.92679	118	
228.64791	112	
228.90427	204	1+
228.94142	88	
229.81547	74	
230.40611	76	
230.83690	140	
230.89124	170	
231.48652	98	
231.84690	98	
232.08840	104	
233.41453	74	
234.48698	92	
238.85628	76	
238.93988	112	
239.07901	74	
239.78855	282	1+
240.82182	392	1+
240.94027	938	
240.96248	176	
241.90036	94	
241.93920	3594	1+
241.99788	90	
242.83731	90	
242.93976	3272	1+
243.82166	238	
244.09018	96	
244.82278	182	
244.86971	88	
246.97697	402	1+
247.89379	110	
248.85228	88	
248.92913	90	
249.85814	144	
249.94364	196	1+
250.07366	82	
250.85169	140	
250.94683	158	1+
251.78960	82	
253.35234	162	
253.90782	76	
254.08370	92	
254.98880	84	
255.04159	78	
255.81031	100	
255.89138	80	
256.82731	114	
257.20575	84	
257.80242	260	
258.83211	392	1+
259.79657	118	
260.83467	328	
261.47476	94	
261.82978	808	1+
262.82929	490	1+
262.96895	132	
263.35427	86	
263.79683	74	
264.35949	102	
264.82298	74	
264.84243	220	1+
264.86053	186	
264.87256	178	
264.96773	76	
266.85478	94	
266.87340	82	
267.79853	182	1+
267.84912	216	1+
268.91578	108	
269.08618	84	
269.50528	74	
269.87455	76	
271.36914	84	
271.84246	428	1+
271.86321	72	
271.88509	90	
272.35909	126	
273.79441	262	1+
273.82549	86	
274.81693	86	
274.85528	76	
274.87988	74	
275.80991	156	
275.99476	94	
276.81260	244	1+
278.15073	88	
279.09005	978	1+
279.12056	76	
280.07503	116	
280.49842	100	
280.79086	80	
280.97409	82	
281.99782	84	
282.02278	82	
282.28016	86	
283.36256	90	
283.78949	260	
284.29440	306	1+
284.42171	84	
284.79054	372	1+
284.86860	102	
284.92303	84	
285.11245	80	
288.22811	78	
288.88135	180	1+
289.78324	124	
290.78457	112	
290.81050	84	
292.88454	112	
294.05661	76	
294.86502	124	
295.14637	86	
296.76320	110	
296.87313	116	
296.94026	72	
297.37812	72	
297.88868	74	
298.02454	78	
298.91557	78	
299.78585	350	1+
299.85271	80	
301.86787	74	
301.92292	76	
302.02286	158	
302.78022	94	
302.88536	138	
303.86820	116	
304.92164	72	
305.10149	92	
305.90146	74	
306.97284	74	
307.79862	472	1+
307.88558	348	1+
308.76932	92	
309.81561	94	
310.94632	86	
311.81927	214	1+
311.88722	132	
312.89801	116	
313.87502	118	
313.92178	98	
314.80411	166	
314.82364	124	
315.89579	92	
317.02965	76	
317.97255	74	
319.94528	210	1+
320.16359	78	
320.86708	78	
322.26740	74	
322.90043	78	
323.88276	208	1+
324.15507	88	
326.81247	190	1+
327.89091	82	
END IONS

###FS:    #m/z: 340.94106 #charge 1+
###MS: 85
###MSMS: 87
BEGIN IONS
TITLE=Cmpd 65, +MS2(340.9411), 28.0-35.0eV, 1.9min #87
RTINSECONDS=111.929
SCANS=85,87
PEPMASS=340.94106	994676
CHARGE=1+
69.52610	94	
190.93003	154	
192.92183	158	
202.47568	92	
206.41909	124	
210.93686	112	
210.97125	124	1+
212.87864	108	
213.88181	372	
213.93900	332	1+
214.89193	124	
215.88792	412	1+
216.40964	82	
218.84749	108	
218.88272	136	
220.87477	86	
223.41979	92	
223.96086	160	
224.89613	136	
226.94398	142	
228.94696	130	
229.65545	98	
230.14118	94	
230.48030	96	
230.71362	98	
230.88928	276	
231.89096	410	
231.95022	298	
232.83559	236	1+
232.88587	198	
233.03384	84	
233.87281	92	
233.89644	186	
235.42256	82	
235.82586	130	
235.89226	198	1+
236.06354	90	
238.44469	94	
239.42985	88	
240.10477	88	
240.83388	166	
241.84333	238	1+
241.89860	88	
241.99231	84	
242.09520	94	
242.32827	84	
243.83471	90	
243.86603	104	
246.91291	250	1+
246.97580	216	
248.89996	192	
248.94653	106	
249.01048	88	
249.45641	100	
249.56501	90	
249.90112	162	
249.97422	108	
250.86261	82	
250.94641	128	
251.33357	84	
251.73856	102	
251.95994	282	
253.90931	98	
253.97720	94	
254.81040	86	
254.92221	100	
254.96562	210	
255.07612	124	
255.87958	82	
255.96980	98	
256.90758	96	
257.79745	114	
257.85544	86	
257.89889	84	
258.84669	408	1+
260.33798	94	
260.85715	86	
260.93352	94	
261.82761	82	
261.84087	172	
261.90356	90	
262.49212	84	
262.84445	138	
263.88598	154	
264.82499	90	
265.39265	94	
265.83673	162	1+
268.84062	128	
269.34408	100	
269.84519	156	
270.83952	108	
271.86884	96	
272.34892	86	
273.79374	124	
274.05583	102	
274.51965	82	
275.42148	100	
275.80851	172	
275.86216	132	
276.81391	126	
276.85612	336	
277.57763	82	
277.85582	208	
278.14665	86	
278.84597	526	1+
279.08802	110	
279.90862	98	
280.09753	108	
280.41412	100	
280.81653	166	
281.81211	84	
282.85825	182	
282.97809	128	
283.78897	248	1+
283.87079	172	
283.90216	90	
284.07574	86	
284.87970	124	
285.09076	100	
287.79054	92	
289.86059	82	
291.57117	82	
293.43800	90	
293.85060	96	
294.06123	98	
294.85890	96	
295.87088	110	
296.18539	92	
296.91251	98	
296.99500	90	
299.86936	92	
300.46076	96	
300.87532	128	
302.17028	126	
302.71266	102	
303.01587	136	
303.88891	144	
304.87361	172	
307.79931	386	1+
307.89107	128	
307.93133	108	
309.34167	86	
309.91854	88	
310.87595	142	
311.89078	100	
312.80385	260	1+
313.42620	88	
316.81484	116	
324.89098	164	
325.86566	92	
325.90254	98	
327.33324	84	
328.89279	112	
329.66471	118	
330.76094	88	
330.81675	164	
330.88307	180	
335.91706	84	
338.40668	88	
338.77018	140	
341.01140	86	
343.90400	82	
344.91224	98	
END IONS

###FS:    #m/z: 363.95706 #charge 1+
###MS: 85
###MSMS: 88
BEGIN IONS
TITLE=Cmpd 66, +MS2(363.9571), 28.0-35.0eV, 1.9min #88
RTINSECONDS=112.701
SCANS=85,88
PEPMASS=363.95706	362194
CHARGE=1+
73.94249	86	
183.88028	90	
185.86796	150	
187.96194	88	
189.86131	758	1+
191.85719	336	1+
196.89545	126	
197.04393	88	
202.08119	88	
207.87244	460	1+
209.94304	968	1+
210.88469	546	
212.87913	2984	1+
214.89354	182	
216.40951	108	
218.96213	102	
221.05473	116	
222.95225	994	1+
224.94907	1332	1+
226.03371	94	
226.06144	98	
226.90590	120	
226.94721	5864	1+
227.80443	110	1+
227.87924	112	
227.92795	134	
228.89413	1114	1+
228.94280	7842	1+
229.15583	106	1+
230.83532	104	
230.84886	168	1+
230.88959	4006	1+
231.82478	86	
232.88338	626	1+
233.09396	84	
234.16572	98	
234.88163	262	1+
237.05660	198	
238.94210	114	
239.97337	86	
240.05521	140	
240.82363	146	
240.94004	328	
240.96265	1118	1+
241.94173	242	
242.51586	102	
242.92157	92	
242.94448	780	1+
242.96144	244	
243.04158	110	1+
243.82193	166	
244.81942	174	
244.95783	3008	1+
245.82153	108	
245.94113	102	
246.80556	112	
246.90109	104	
246.95329	4216	1+
247.80483	96	
248.80164	170	
248.84013	162	
248.89992	1298	1+
249.80059	118	
250.51068	90	
250.87432	118	
250.89506	286	
250.97425	136	
251.79154	92	
251.90747	142	
253.83214	112	
253.90269	280	
254.10528	90	
258.84595	102	
259.97803	134	
260.83188	142	
260.96983	484	1+
261.83229	808	1+
261.86937	128	
263.97448	98	
264.95856	128	
265.08680	120	
265.81375	542	1+
265.97637	158	
266.81436	344	1+
266.85510	122	
267.78317	292	1+
267.85411	86	
267.97298	466	1+
268.03979	88	
268.58567	88	
268.81545	92	
269.96985	552	1+
270.84065	240	1+
271.14482	86	
271.86404	180	
272.01182	98	
272.09663	178	1+
272.91674	142	
273.44040	86	
275.40954	92	
276.08512	216	1+
276.80887	128	
276.85443	144	
277.30427	90	
278.12229	94	
278.79783	184	
278.84268	148	
278.88448	156	
279.10069	148	
279.79511	176	
280.01974	92	
280.10006	270	1+
280.79329	746	1+
280.90182	96	
281.99041	138	
282.03062	92	
282.79169	236	1+
283.07497	92	
283.85016	96	
283.98796	290	
284.82412	114	
284.85469	92	
285.79204	122	
285.84626	920	1+
286.82092	98	
286.99521	88	
288.13202	88	
289.06242	84	
290.79493	324	1+
291.78623	98	
291.85955	440	1+
292.42512	86	
292.86183	378	1+
292.92222	92	
293.00694	96	
293.05107	86	
293.11491	180	
294.12618	186	
295.33934	144	
295.93959	88	
296.13762	126	
296.80651	358	
297.10954	84	
297.39118	92	
297.80265	886	1+
297.87815	86	
298.80291	654	1+
298.86486	308	1+
299.14599	120	
299.86652	208	1+
300.80250	98	
301.80227	146	
301.83016	138	
301.85876	262	1+
302.80150	400	1+
303.80413	246	1+
303.85624	1130	1+
304.04223	110	1+
304.34695	114	
305.18107	88	
305.89123	142	
306.90510	146	
307.87970	224	1+
309.55083	94	
309.76064	84	
310.63446	90	
310.88400	108	
311.12586	102	
313.36078	92	
314.82273	92	
316.81125	114	
317.75715	158	1+
317.90267	110	
318.93603	220	1+
319.54868	92	
320.00538	88	
320.81609	410	1+
321.81476	274	1+
321.86361	276	
322.09450	132	
322.46176	96	
322.75136	142	
322.87670	128	
322.92831	150	
322.94855	124	
324.43604	90	
324.46036	88	
326.87224	614	1+
330.87377	130	
333.88759	84	
334.75944	88	
336.95035	348	1+
338.89235	88	
339.83085	110	
340.94813	222	
342.91395	106	
343.91751	90	
347.69933	84	
352.89163	108	
353.15608	128	
354.77776	94	
356.71394	92	
356.77271	134	
357.77670	124	
362.70262	136	1+
364.77873	188	1+
366.92740	94	
367.77540	266	1+
END IONS

###FS:    #m/z: 322.93029 #charge 1+
###MS: 89
###MSMS: 90
BEGIN IONS
TITLE=Cmpd 67, +MS2(322.9303), 28.0-35.0eV, 2.0min #90
RTINSECONDS=116.366
SCANS=89-90
PEPMASS=322.93029	2866370
CHARGE=1+
127.42258	90	
128.16389	86	
160.07501	112	
188.97522	92	
192.89008	108	
194.10067	78	
205.95069	274	
207.98496	86	
209.01508	86	
209.94457	76	
210.89821	204	1+
212.05297	84	
214.89295	136	
215.97245	82	
219.89882	80	
221.94708	86	
222.95448	602	1+
223.42713	100	
225.17228	110	
225.89710	90	
227.93164	202	
228.81872	92	
230.41141	96	
230.83382	112	
230.88836	98	
233.91376	74	
234.08443	74	
236.39743	100	
236.69577	98	
237.92721	74	
238.92825	88	
238.94425	80	
238.98173	84	
239.10492	76	
239.43346	76	
239.79074	84	
240.82363	190	
240.94019	718	
240.95994	234	
241.12935	108	
241.49032	76	
241.82687	144	
241.89283	106	
241.94039	3388	1+
242.81769	988	1+
242.94172	1908	1+
244.85429	78	
244.88106	78	
244.93930	900	1+
245.49468	82	
246.85675	128	
246.91468	100	
246.97946	354	
247.84998	154	
248.84482	202	
248.92327	86	
250.33574	74	
250.97159	130	
251.46767	80	
251.93027	182	
252.91852	80	
253.15883	112	
253.83788	280	1+
253.90935	78	
255.11428	92	
255.80519	78	
256.84083	78	
257.80129	166	
258.14940	74	
258.83466	242	
258.86037	74	
259.84068	156	
260.33417	92	
260.83328	484	
261.82971	1120	1+
262.35290	90	
262.52392	104	
262.80208	90	
262.84718	96	
264.19292	104	
264.97468	80	
265.05528	102	
265.06548	100	
266.35594	102	
266.85308	352	
267.80497	78	
267.95536	74	
267.99750	90	
268.80507	180	1+
268.84241	84	
269.79037	86	
270.36690	92	
271.34497	80	
271.84683	162	
272.78107	82	
272.84031	94	
272.85248	98	
273.79353	332	1+
274.05581	84	
274.90241	86	
275.05683	78	
275.80849	344	
276.80071	84	
276.84648	110	
276.86246	88	
277.02456	90	
278.90398	156	
279.09056	316	
279.79866	216	1+
279.92518	78	
280.10083	206	
280.15513	98	
280.76931	110	
281.78817	148	
281.88251	154	
282.85837	156	
283.78920	372	
284.29162	132	
285.87707	78	
285.96054	104	
286.91517	114	
289.78266	264	1+
289.80736	128	
289.83873	90	
289.86689	158	
289.88552	200	
290.75213	156	
290.87828	76	
291.80356	522	1+
292.43975	80	
294.02716	94	
294.35277	134	
294.83238	78	
295.86220	82	
296.00581	74	
296.90866	160	1+
298.81789	80	
299.78476	264	
300.80290	104	
301.02096	158	
302.88777	76	
304.98134	74	
305.87669	172	
305.90028	196	
306.76994	80	
306.88091	120	
307.10799	96	
307.80198	956	1+
308.18495	102	
309.93133	78	
311.82769	76	
311.88973	170	
312.84582	86	
314.81216	180	
319.02653	88	
319.37990	76	
320.54815	82	
320.73061	80	
321.38290	94	
321.84252	108	
324.21662	76	
324.89478	442	1+
325.02885	80	
325.74656	78	
326.91191	88	
327.56847	76	
END IONS

###FS:    #m/z: 340.94097 #charge 1+
###MS: 89
###MSMS: 91
BEGIN IONS
TITLE=Cmpd 68, +MS2(340.9410), 28.0-35.0eV, 2.0min #91
RTINSECONDS=117.138
SCANS=89,91
PEPMASS=340.94097	1079338
CHARGE=1+
183.86960	100	
192.92807	120	
209.47703	94	
210.93761	234	
212.89216	160	
213.01911	108	
213.87859	316	
213.94087	270	
214.87499	188	
215.88676	354	1+
215.93611	154	
215.97603	102	
217.88061	168	
217.89460	146	
219.37853	106	
220.96637	86	
222.87324	82	
222.95347	228	1+
224.97654	114	
225.98196	104	
226.90123	146	
227.95450	226	
230.88884	832	1+
231.01562	92	
231.43598	96	
231.95041	320	
233.89647	252	
233.95224	100	
236.88507	122	
237.08547	130	
238.62307	106	
239.12964	102	
239.79587	138	
239.88438	166	
239.90395	126	
240.37119	84	
240.83894	196	
240.96235	86	
241.83177	176	
242.80281	94	
242.83700	98	
242.85200	82	
243.82847	314	1+
243.87139	82	
244.95309	116	
245.98169	86	
246.04119	88	
246.97961	88	
247.52478	94	
248.89874	492	1+
249.90089	354	1+
249.94534	202	1+
250.33769	96	
250.96590	94	
251.06498	92	
251.95254	362	1+
253.87847	132	
254.98290	154	
255.07331	122	
255.13469	126	
255.90628	106	
256.88570	138	
257.83724	84	
258.84499	460	1+
260.34362	104	
260.83577	508	1+
261.84025	374	1+
261.89375	92	
262.90187	148	
263.53957	90	
264.91289	98	
266.85954	108	
267.07176	86	
267.13513	158	
267.84335	100	
268.07138	106	
268.35157	98	
268.84342	390	1+
269.52610	102	
271.07192	84	
271.84816	144	
272.84994	146	
273.79365	120	
273.84196	102	
274.36091	80	
274.86124	262	
274.89819	186	
275.81037	144	
275.84784	82	
275.92497	100	
276.81552	128	
276.85601	220	
277.85845	196	
278.80991	84	
278.84220	468	1+
278.86373	136	
279.11421	118	
280.87301	104	
281.40639	90	
282.81540	194	1+
282.85805	128	
282.87116	150	
283.07083	86	
284.44676	92	
284.79497	150	
286.36325	90	
286.81639	82	
287.79198	118	
287.80999	94	
287.86563	88	
287.92823	82	
289.00618	94	
289.78954	104	
290.86432	220	
291.33849	98	
292.43269	152	
292.88143	122	
292.91666	88	
293.00244	110	
293.86184	82	
294.91240	96	
296.86107	170	1+
297.79264	124	
299.31486	84	
299.67622	98	
299.78877	102	
299.95658	90	
300.87443	186	
302.85766	104	
303.94996	92	
305.42541	92	
305.92045	118	
306.08911	94	
306.43926	100	
306.88146	142	
307.80288	442	1+
307.88993	130	
308.13115	90	
308.88083	222	
310.04165	82	
310.87984	112	
311.13018	158	
311.86109	116	
311.88311	130	
312.80450	90	
314.07302	160	
314.81879	96	
314.87295	104	
315.82484	138	
320.75527	86	
322.87496	118	
322.97132	82	
323.88824	106	
324.39163	108	
324.89095	94	
325.42977	90	
328.89215	130	
329.57624	92	
330.81610	270	1+
330.88037	84	
331.34642	94	
334.01149	86	
334.39086	82	
339.77474	152	
339.98029	86	
341.79072	148	
342.88013	94	
END IONS

###FS:    #m/z: 363.95696 #charge 1+
###MS: 89
###MSMS: 92
BEGIN IONS
TITLE=Cmpd 69, +MS2(363.9570), 28.0-35.0eV, 2.0min #92
RTINSECONDS=117.91
SCANS=89,92
PEPMASS=363.95696	400394
CHARGE=1+
79.72477	84	
137.56055	136	
176.80792	88	
185.53724	90	
187.86611	104	
189.86413	540	1+
191.85937	596	1+
196.88367	178	
197.88261	126	
199.97619	98	
207.87239	332	1+
209.94327	1510	1+
210.88243	384	
211.92595	92	
212.87901	2762	1+
218.91109	94	
219.52598	88	
222.95340	1446	1+
224.94967	1622	1+
225.46723	92	
225.50826	116	
225.88593	250	1+
226.90032	94	
226.94712	7726	1+
227.79091	84	
227.88173	208	
228.39370	88	
228.89624	710	1+
228.94250	7820	1+
228.96948	84	
229.12641	98	1+
230.88940	4848	1+
232.82785	86	
232.88699	836	1+
233.02374	96	
234.87974	238	
235.82366	148	1+
235.84835	130	
237.40101	110	
237.50900	98	
239.55516	114	
240.05948	120	
240.82247	352	1+
240.93921	272	
240.96158	924	1+
241.86112	96	
241.88283	192	1+
241.91767	98	
241.93958	996	1+
242.83457	84	
242.95860	746	1+
243.06108	88	
243.82077	438	1+
243.86583	84	
244.95689	4446	1+
245.55983	96	
245.83285	148	
246.39395	114	
246.83471	84	
246.90335	142	
246.95214	3454	1+
247.80160	398	1+
248.08289	96	
248.80465	342	1+
248.90040	1460	1+
250.89583	90	
250.94699	96	
250.96566	92	
252.89690	98	
253.13725	100	
253.34844	94	
253.83587	242	1+
253.90548	182	
254.87114	92	
258.83771	596	1+
258.97353	92	
259.44322	110	
260.97207	260	
261.53615	98	
261.82748	580	1+
261.96504	120	
263.97837	142	
264.07656	184	1+
264.82694	144	
264.96274	274	
265.05899	90	
265.38466	96	
265.90893	90	
265.97597	192	
266.78681	248	1+
266.81371	678	1+
266.83578	238	1+
266.86139	314	1+
267.78057	176	1+
267.97435	636	1+
268.81229	96	
268.95347	138	
269.79581	84	
269.89271	96	
269.90855	92	
269.96956	602	1+
270.80475	142	
271.37328	102	
271.85499	140	
271.91550	370	1+
272.84396	224	
273.84635	114	
274.85413	172	
275.42980	104	
278.41711	86	
278.79866	270	
278.85999	112	
279.06308	96	
279.10268	492	1+
279.79626	172	
279.82557	188	1+
280.79411	1128	1+
281.86386	132	
282.78330	88	
282.81863	206	1+
282.85299	170	
282.96817	124	
283.33973	90	
283.79565	138	
283.84980	278	
283.98677	86	
284.52307	88	
284.84397	1036	1+
285.04118	88	
285.84399	918	1+
287.06805	86	
289.83745	92	
289.88252	104	
290.82723	90	
290.88411	86	
291.37832	92	
292.85197	204	1+
293.12310	92	
295.89986	92	
296.04310	202	
296.80992	146	
297.11131	124	
297.80168	1084	1+
297.91646	102	
298.80355	900	1+
299.58014	92	
299.75674	86	
299.87378	116	
300.80222	258	1+
300.86006	640	1+
301.82152	134	
301.97582	88	
302.81727	96	
303.80249	214	
303.85674	1164	1+
304.81271	122	
305.13602	90	
305.45563	92	
306.38352	92	
307.80039	124	
307.88527	114	
309.41072	92	
309.86581	268	1+
309.92228	92	
309.98119	100	
310.93969	172	1+
311.13264	138	
313.35799	86	
314.41151	92	
314.82157	158	
316.81641	272	1+
317.31156	90	
318.81036	136	1+
318.93790	128	
319.03821	90	
320.77704	88	
320.83658	106	
321.82021	512	1+
321.86998	520	1+
321.91934	84	
322.92981	104	
324.35198	86	
324.87553	106	
324.89127	96	
326.86975	206	
327.87876	116	
330.71624	134	
330.89274	88	
336.94651	456	1+
337.83377	226	
338.06085	92	
338.75900	128	
339.82764	168	
340.94081	156	
345.70569	156	1+
347.90963	132	
350.76585	96	
352.88341	122	
357.00606	84	
359.70344	94	
360.79356	176	1+
360.86865	92	
361.39278	92	
361.72451	92	
361.94163	96	
365.92885	118	
366.20341	90	
368.38474	94	
368.70964	400	1+
368.83519	84	
END IONS

###FS:    #m/z: 322.93034 #charge 1+
###MS: 93
###MSMS: 94
BEGIN IONS
TITLE=Cmpd 70, +MS2(322.9303), 28.0-35.0eV, 2.0min #94
RTINSECONDS=121.584
SCANS=93-94
PEPMASS=322.93034	3123726
CHARGE=1+
177.46323	98	
188.93468	80	
193.08385	84	
196.07092	94	
199.09001	80	
203.39587	120	
203.95542	76	
205.94838	498	1+
209.94375	82	
210.89870	240	
212.90042	118	
215.88399	80	
219.95174	78	
220.42015	88	
220.95807	84	
221.91379	78	
222.94750	170	
223.01475	142	
223.95782	480	1+
227.95351	92	
228.84572	146	
228.91427	154	
230.82896	112	
233.85284	208	1+
233.93287	82	
234.92563	90	
235.81838	80	
235.87672	100	
236.00809	82	
238.82406	106	
239.78937	316	
239.82049	482	1+
240.42270	96	
240.82276	414	1+
240.93973	992	
240.96595	122	
241.94179	862	
242.82313	298	
242.88867	126	
242.94187	2296	1+
243.41910	100	
243.81593	328	1+
243.83412	324	
244.85268	94	
244.88878	84	
244.94144	568	1+
244.95690	124	
245.44632	80	
245.85645	96	
245.96630	78	
246.95170	94	
246.97952	144	
247.10364	82	
247.57478	92	
247.85007	432	1+
248.89447	76	
249.72011	76	
250.89756	82	
250.94602	88	
251.07063	342	1+
251.10134	106	
251.88634	80	
252.36624	92	
253.35022	92	
253.83335	140	
254.78483	94	
255.39683	82	
255.84740	112	
257.79857	144	
258.10991	88	
258.81028	78	
258.83364	476	1+
258.85718	146	
258.97770	114	
260.39750	88	
260.83731	250	
261.53812	78	
261.82888	782	1+
261.96725	88	
262.83041	506	1+
263.34428	84	
264.83897	94	
264.85689	78	
265.00166	124	
265.36057	108	
266.85307	130	
266.99332	76	
267.78153	154	
267.91304	76	
269.12848	80	
269.34513	184	
269.40851	86	
270.40533	92	
270.84544	78	
271.79557	154	
271.84763	174	
272.34690	84	
272.80321	76	
272.85008	114	
273.79165	552	1+
274.04994	146	
274.54602	98	
274.89595	106	
275.81194	490	1+
276.00275	88	
276.48840	80	
276.85124	114	
276.89897	94	
278.94377	142	
279.08999	800	1+
279.10878	86	
279.81616	166	
281.02517	86	
281.85177	104	
282.79423	106	
282.88309	90	
283.78632	140	
283.85670	86	
283.87674	98	
284.12749	80	
284.29354	220	
284.44883	98	
284.84954	112	
284.93570	104	
285.93142	80	
287.79964	94	
287.87176	94	
288.89355	82	
289.79335	390	1+
289.86689	80	
289.93790	88	
290.87661	104	
291.80452	518	1+
292.88307	80	
293.88354	96	
294.43206	96	
294.91216	82	
296.80905	116	
297.78711	76	
298.02034	102	
299.78581	216	1+
299.86319	102	
299.88463	100	
301.86086	260	1+
302.00591	80	
302.92208	76	
305.80033	82	
305.94266	82	
306.88375	266	
307.09854	122	
307.79932	320	1+
307.87442	78	
307.89392	140	
308.88968	178	
309.88396	80	
309.95717	82	
310.88015	116	
310.89607	78	
312.80150	118	
312.85012	80	
313.31279	116	
314.82400	180	
315.82189	92	
319.00576	114	
320.89571	92	
324.89602	84	
325.05134	98	
325.81073	128	
325.90341	110	
325.94836	76	
326.89085	78	
END IONS

###FS:    #m/z: 340.94104 #charge 1+
###MS: 93
###MSMS: 95
BEGIN IONS
TITLE=Cmpd 71, +MS2(340.9410), 28.0-35.0eV, 2.1min #95
RTINSECONDS=122.356
SCANS=93,95
PEPMASS=340.94104	1139982
CHARGE=1+
187.87170	98	
191.95429	86	
192.92421	176	
205.94987	172	
209.09347	86	
210.93635	170	
211.41151	112	
212.39099	82	
213.87774	270	1+
213.93827	540	1+
214.89734	208	
215.88596	294	1+
215.93738	132	
217.88497	94	
217.90403	92	
219.88062	172	
223.96152	106	
226.95352	148	
228.93858	262	
228.95042	236	1+
230.88823	818	1+
231.43452	84	
231.95038	718	1+
232.90469	92	
233.89307	452	1+
233.94751	262	1+
234.88218	158	
236.42948	82	
236.82442	80	
237.99082	174	
239.86697	82	
241.11632	86	
241.84091	130	
241.88316	80	
242.10981	94	
242.88675	88	
244.40114	98	
244.44325	82	
245.39266	92	
246.97634	254	
248.89838	204	
248.97958	78	
249.89609	84	
249.96278	142	
251.03778	94	
251.58438	104	
251.87850	238	1+
252.92433	108	
253.03397	82	
253.10405	78	
253.96109	538	1+
254.12078	90	
254.90732	126	
254.96143	548	1+
256.05951	164	
256.84497	78	
256.88616	164	
256.91376	196	
258.84652	454	
259.82963	154	
259.85974	82	
259.90310	166	
259.95338	98	
259.96782	128	
260.81155	86	
260.83680	170	
260.98844	84	
261.18260	78	
261.83220	142	
261.84038	300	1+
261.97312	106	
262.92488	80	
265.12479	90	
266.12346	82	
266.86552	196	
266.88078	84	
267.83194	282	1+
267.84653	184	
269.08008	78	
271.10212	84	
272.85169	88	
272.91167	88	
272.93402	258	1+
273.79288	328	1+
273.88975	230	1+
273.97830	144	
274.85792	552	1+
274.87725	82	
276.79679	108	
276.82756	92	
276.85457	1040	1+
277.11475	80	
277.97076	108	
278.84466	222	
278.98319	84	
279.01151	88	
280.02348	106	
280.11409	94	
281.84320	94	
281.93281	102	
282.56492	94	
282.85634	116	
283.02944	84	
285.05142	82	
285.15956	140	
286.47965	104	
287.82691	116	
288.57838	86	
289.38001	82	
291.80801	80	
291.92976	94	
292.92490	78	
293.87444	108	
294.86611	196	
295.85657	276	1+
297.89113	82	
297.92056	82	
298.84795	96	
299.47813	106	
299.78750	220	
299.87210	78	
302.02070	92	
302.38147	86	
302.86816	108	
302.92219	106	
302.95180	92	
303.88208	210	
304.03213	84	
304.87733	126	
305.80111	78	
305.87226	114	
306.11922	78	
307.09414	86	
307.40068	78	
307.80301	208	
307.88550	86	
308.94649	78	
309.79042	86	
310.87293	200	
311.76925	92	
311.88632	128	
312.80654	158	
314.80998	122	
315.08020	82	
315.44855	78	
315.94751	204	1+
316.69280	86	
317.87208	80	
318.11703	96	
318.42799	98	
319.52902	78	
319.89571	78	
321.81979	114	
321.89285	94	
321.97013	78	
325.89534	136	
325.96144	92	
327.71078	86	
327.88934	252	1+
328.16650	90	
328.42482	84	
329.83268	86	
330.37926	84	
330.81401	392	1+
332.88566	82	
335.30715	124	
339.40535	84	
340.03709	80	
342.80957	112	
342.89944	168	
343.91294	98	
346.11430	168	
END IONS

###FS:    #m/z: 363.95711 #charge 1+
###MS: 93
###MSMS: 96
BEGIN IONS
TITLE=Cmpd 72, +MS2(363.9571), 28.0-35.0eV, 2.1min #96
RTINSECONDS=123.128
SCANS=93,96
PEPMASS=363.95711	445952
CHARGE=1+
116.79767	88	
129.79534	102	
178.43632	92	
178.93198	102	
179.97319	96	
182.86711	124	
184.12154	92	
189.86249	724	1+
191.85776	452	
194.88970	198	
196.88512	134	
205.87928	104	
207.48413	90	
207.87579	460	1+
207.94877	132	
209.94422	718	1+
210.88351	538	1+
212.87969	3522	1+
216.83917	100	
217.48363	90	
217.91859	96	
222.94985	832	1+
224.94832	1682	1+
225.97106	122	
226.89620	114	
226.94778	6638	1+
226.99105	98	
228.89632	756	
228.94210	7680	1+
229.06940	96	
229.18790	86	
230.83274	134	
230.88954	4820	1+
232.88591	546	1+
232.90902	150	
234.88143	148	
237.47298	112	
240.82062	178	
240.89127	194	1+
240.96244	582	1+
241.09088	236	
241.81833	106	
241.93970	646	1+
242.05274	124	1+
242.82597	144	
242.94149	426	1+
242.96005	1006	
243.81998	906	1+
243.83847	144	
244.88894	92	
244.95797	3468	1+
245.03698	108	
245.40794	88	
246.90821	354	
246.95269	3156	1+
247.41242	88	
248.80335	256	
248.84801	164	1+
248.90048	2070	1+
248.95635	148	
249.81335	174	
250.89592	276	
250.97389	132	
252.08791	338	1+
252.14295	110	
252.89311	184	
253.83746	150	
253.90482	128	
254.83596	202	
256.49897	90	
257.79443	118	
258.44173	92	
258.83510	450	1+
258.97256	130	
260.08653	86	
260.83506	232	
260.96862	322	1+
261.83205	272	
262.77435	104	
262.83170	232	
262.84900	90	
262.99976	90	
263.82471	158	
263.84290	124	
264.82000	180	
264.83403	460	1+
264.96236	104	
265.46261	98	
265.81836	126	
265.85833	140	
265.97689	156	
266.81368	734	1+
266.87418	150	
266.98319	96	
267.97371	582	1+
268.06182	94	
268.86363	86	
268.96135	154	
269.81068	134	
269.97129	386	
270.97055	238	
271.85622	96	
271.86952	118	
271.91733	222	1+
271.96203	98	
272.47683	92	
272.84788	102	
273.81157	270	1+
275.07102	92	
275.91511	214	1+
276.02320	88	
276.41510	98	
276.80985	220	
276.85638	252	
277.56535	100	
277.84135	106	
278.80060	96	
279.09877	114	
279.80411	164	
280.79280	476	1+
281.98664	86	
282.79491	320	1+
283.82879	94	
283.85089	296	1+
283.92413	250	1+
284.82393	312	
284.86716	124	
285.79427	128	
285.84583	748	1+
286.52005	166	
288.79857	102	
289.87090	176	
290.00094	248	1+
290.67018	102	
290.85351	222	1+
291.80134	170	
291.93620	102	
292.05558	88	
292.43560	86	
292.94391	94	
293.11547	250	1+
293.87624	142	
296.80640	196	
297.44997	96	
297.81339	140	
298.05863	92	
298.80360	1152	1+
299.86944	122	
300.79940	506	1+
300.86493	112	
300.90386	90	
301.86130	442	1+
302.80310	650	1+
302.94703	94	
303.80765	450	1+
303.85585	1176	1+
303.91918	114	
304.87507	98	
305.11861	190	1+
310.11515	104	
311.38783	90	
312.86460	128	
313.87346	92	
314.39594	86	
315.00397	90	
316.38907	112	
316.81185	108	
317.35770	108	
318.44165	86	
318.93408	172	
319.82106	138	
320.82082	86	
321.06533	114	
321.74113	88	
321.81725	190	
321.86262	276	1+
322.82351	92	
322.92910	538	1+
325.87675	120	
325.89939	138	
326.87180	302	
327.03330	88	
327.97753	92	
328.88424	144	
329.32016	104	
332.76893	126	
333.40345	112	
335.52347	86	
335.73872	96	
336.94429	464	1+
339.40774	86	
339.82758	348	
340.93721	176	
344.83299	126	
352.78577	90	
352.89352	138	
354.55306	86	
367.89506	114	
368.78157	382	1+
END IONS

###FS:    #m/z: 507.84612 #charge 1+
###MS: 97
###MSMS: 98
BEGIN IONS
TITLE=Cmpd 73, +MS2(507.8461), 28.2-35.2eV, 2.1min #98
RTINSECONDS=126.826
SCANS=97-98
PEPMASS=507.84612	291576
CHARGE=1+
196.01702	690	1+
200.88706	128	
210.02835	186	
224.97805	250	
227.95129	160	
232.89680	192	
234.87839	154	
236.88643	144	
238.06180	152	
250.90979	326	1+
250.93442	128	
250.96758	264	1+
251.91351	276	1+
253.88282	126	
255.90878	214	1+
264.86233	192	1+
266.09721	142	
267.78382	214	1+
270.85809	180	1+
270.88102	244	1+
272.85147	506	1+
272.96408	184	
273.92281	142	
274.85229	428	1+
277.84847	130	
281.06092	132	
281.78946	228	1+
285.77781	194	1+
285.79328	174	
287.85368	220	
289.78247	262	1+
289.86001	204	
289.88043	566	
290.85981	336	
290.87919	432	
291.86873	290	
292.86728	166	
293.87320	2448	1+
294.87542	1446	1+
295.86985	210	
296.85287	250	
298.80537	184	
299.88383	324	1+
300.85679	428	1+
301.82784	128	
303.86726	262	1+
304.89487	206	1+
305.86074	568	1+
307.79335	398	1+
307.88942	518	
308.14205	858	1+
308.87327	1568	1+
309.02022	156	
309.36935	188	1+
309.88943	394	
310.15647	846	1+
310.34757	214	
310.84295	424	1+
310.86701	148	
311.88388	3852	1+
312.99606	132	
313.94809	292	1+
314.04457	132	
314.86782	318	
315.87166	362	
316.86937	254	
317.86129	366	1+
319.37829	148	
320.92176	128	
323.87443	222	
323.93520	162	1+
324.81833	174	1+
324.84216	212	1+
324.86266	158	
325.90197	648	
326.75778	144	
326.82167	214	
326.88309	814	
327.80617	182	
327.82896	130	
327.88161	410	
328.38981	320	1+
328.86858	386	1+
329.89519	240	
330.16421	328	
330.80550	132	
330.89591	220	
332.87640	172	
332.91335	262	
333.15145	142	
333.71775	166	1+
333.87548	160	
333.88941	456	1+
334.16219	166	
335.84636	392	1+
337.40441	154	
337.79392	246	1+
337.88364	722	1+
341.83216	144	
342.79059	128	
342.90773	228	1+
343.77211	272	1+
343.99592	186	1+
346.79437	152	
347.03457	200	1+
347.77408	134	
347.90374	212	1+
348.00987	254	1+
348.48004	132	
348.73132	148	
348.83279	250	
349.76244	154	
349.82143	454	1+
349.83904	148	
350.82401	358	1+
350.88759	184	
351.77658	272	1+
352.77920	250	1+
352.87863	142	
352.91363	126	
353.85128	336	1+
355.89057	204	
356.03347	134	
356.77284	134	
357.74587	328	1+
358.85196	186	
360.77283	156	
361.86808	128	
362.36793	234	1+
364.03161	176	1+
364.84499	134	
366.83910	602	
367.70818	1426	1+
367.76537	258	1+
367.84258	478	
367.98432	202	1+
368.82899	666	1+
368.89679	144	
369.77500	138	
370.02482	204	1+
370.82053	128	
371.72199	794	1+
372.19230	176	
372.78756	136	
373.88236	144	
374.02249	206	1+
374.71786	400	1+
374.81488	146	
375.38317	170	1+
375.73737	364	1+
377.88985	184	
379.82173	188	1+
379.92962	160	1+
380.71784	650	1+
380.86927	212	
381.72155	422	1+
382.85191	130	
383.72010	260	
383.81623	290	1+
383.89804	170	
383.94088	96	1+
384.81873	232	1+
384.85187	926	
384.89810	168	
385.38435	230	1+
385.85061	1106	1+
385.89494	142	
387.72721	198	
387.79336	140	
388.75423	270	1+
388.80171	170	
388.90047	274	1+
389.19875	722	1+
389.70917	150	
390.73304	142	
390.78291	174	
390.83849	810	1+
391.73847	322	1+
392.83193	142	
392.90470	142	
393.79647	204	
396.13081	142	
396.79178	200	1+
397.71483	136	
398.73151	1186	1+
398.86688	344	1+
398.90675	144	
399.05809	242	1+
399.80839	162	
399.84978	356	
400.82228	192	1+
402.86641	158	
403.80497	314	1+
403.87365	1108	1+
404.72402	138	
405.73145	136	
405.76214	242	
405.78745	168	
405.87092	504	1+
406.85154	296	
407.72628	356	
407.74587	270	
407.86437	3226	1+
408.74682	238	
408.81556	330	1+
408.86641	1794	1+
409.72610	1144	1+
409.74802	144	
410.85157	230	
411.72829	632	1+
412.73315	558	1+
412.85108	476	1+
412.88091	174	
413.87860	146	
414.76119	142	
416.87648	146	
417.81787	192	
421.88849	264	
422.83206	276	1+
423.77419	428	1+
423.87526	216	
424.38715	138	
425.75438	600	
425.87832	162	
426.86311	1022	1+
427.70434	180	
427.73370	2250	1+
429.73527	1072	1+
429.77634	304	1+
429.82265	144	1+
429.84737	136	
431.71933	142	
431.86787	608	1+
433.85894	198	1+
434.74073	130	
435.71707	182	1+
435.74109	132	
437.19098	114	1+
437.76992	208	1+
438.57616	130	
439.89503	756	1+
441.79297	174	1+
441.84695	178	1+
443.68056	254	1+
443.75095	286	1+
443.77697	148	
444.87174	1340	1+
445.74278	1014	1+
446.89344	156	
447.70945	356	1+
447.88638	200	
448.75903	264	
448.89472	188	
449.68765	384	1+
449.87660	474	1+
450.75025	776	1+
456.69758	126	
457.69912	290	
457.90628	810	1+
462.88488	684	1+
465.72507	250	
465.78585	160	
467.71492	154	
467.88994	1056	1+
468.78303	358	1+
470.78455	172	1+
480.91689	144	
482.79479	218	
485.89470	178	
486.22557	202	1+
489.16186	180	
498.65494	296	1+
502.67405	146	1+
504.81149	188	1+
509.86504	254	
END IONS

###FS:    #m/z: 336.94652 #charge 1+
###MS: 97
###MSMS: 99
BEGIN IONS
TITLE=Cmpd 74, +MS2(336.9465), 28.0-35.0eV, 2.2min #99
RTINSECONDS=127.598
SCANS=97,99
PEPMASS=336.94652	173990
CHARGE=1+
113.07115	80	
182.86767	88	
194.89005	102	
196.07109	92	
196.87477	80	
202.48446	90	
205.95359	96	
209.94289	126	
210.88440	160	
211.94423	1766	1+
212.87899	1634	1+
213.41253	82	
213.94043	1212	1+
215.89043	294	
217.88195	164	
220.05379	92	
223.69345	88	
223.96004	136	
225.02159	88	
226.89676	80	
226.94843	100	
226.97399	132	
227.89413	128	
228.89446	412	1+
229.43804	92	
229.95407	1256	1+
230.88938	2228	1+
231.95230	714	1+
233.84148	142	
233.90135	134	
233.94699	120	
234.83216	192	
234.90034	120	
234.93285	80	
235.09659	88	
235.82293	94	
235.85227	82	
235.89601	104	
235.95968	106	
236.00901	86	
237.89620	236	1+
240.14271	82	
240.83743	88	
241.84503	184	
242.07047	82	
244.07976	88	
245.79203	136	
246.02015	98	
246.90354	110	
246.97920	102	
247.83001	84	
247.96488	768	1+
248.90131	1154	1+
248.92349	150	
249.03140	104	
249.96320	160	
250.83248	448	1+
250.85089	82	
250.95401	162	
251.54003	92	
251.82430	112	
251.88181	122	
252.83405	178	
252.97017	768	1+
253.08781	94	
253.83712	140	
253.90396	298	
254.83252	134	
254.90834	238	
254.96777	420	1+
255.07414	130	
255.40753	84	
255.85486	90	
256.78060	94	
256.80585	90	
256.84713	84	
256.96342	98	
257.84774	82	
257.90338	142	
258.80344	84	
258.83508	226	
258.84999	130	
258.95143	82	
259.82864	196	1+
259.84241	90	
260.84865	86	
262.83584	196	
264.11191	82	
265.00536	260	1+
266.43990	88	
266.83493	98	
267.10792	90	
267.83765	1148	1+
268.83922	866	1+
270.85481	194	
270.93430	132	
271.79911	166	
271.91831	114	
273.79771	148	
274.08837	90	
274.85829	158	
274.89383	86	
274.94308	90	
275.86915	120	
276.42647	84	
276.85445	232	
277.83764	228	
277.85822	112	
277.86805	274	1+
278.80875	98	
278.83594	1230	1+
278.90493	86	
279.35822	84	
280.09365	92	
282.81693	82	
283.15103	100	
283.93517	94	
284.86077	88	
285.85120	262	
286.02048	88	
286.85061	1572	1+
286.88639	120	
287.37405	108	
289.87556	248	1+
290.56753	86	
290.80627	100	
290.86046	144	
291.85400	276	1+
291.89600	86	
292.34531	98	
293.44205	114	
293.46988	82	
293.87698	290	1+
294.82788	96	
295.04036	202	
296.84528	90	
299.61376	96	
300.81601	96	
301.79469	84	
302.91350	98	
303.85824	108	
304.85963	116	
306.88241	314	
307.13592	84	
307.79719	126	
307.88824	166	
308.86647	414	1+
308.88160	98	
311.85398	108	
311.88647	136	
313.06072	96	
314.82051	116	
314.88171	198	1+
319.07251	84	
321.13999	84	
322.10240	82	
323.10830	136	
323.38607	84	
325.44288	86	
325.89734	100	
326.01928	88	
326.70257	82	
326.83291	92	
328.89805	122	
328.94590	110	
329.35789	96	
329.87528	86	
330.81242	188	
332.83210	104	
336.40584	88	
338.49660	106	
339.72061	124	
339.90356	88	
340.89260	138	
341.36278	102	
END IONS

###FS:    #m/z: 359.96227 #charge 1+
###MS: 97
###MSMS: 100
BEGIN IONS
TITLE=Cmpd 75, +MS2(359.9623), 28.0-35.0eV, 2.2min #100
RTINSECONDS=128.37
SCANS=97,100
PEPMASS=359.96227	124922
CHARGE=1+
185.97741	94	
202.44767	106	
205.92593	100	
205.95050	104	
208.88461	144	
208.94969	92	
209.94586	762	1+
210.88086	86	
211.09549	90	
214.89831	86	
216.83242	92	
216.90087	94	
220.95747	126	
222.95150	1202	1+
224.88863	84	
224.94769	1312	1+
226.94725	5430	1+
226.97242	140	
227.88648	260	1+
228.94278	4834	1+
232.82402	138	
236.81984	84	
237.06015	154	1+
237.39183	94	
237.82312	102	
238.04680	92	
238.94187	96	
239.01962	92	
240.08174	92	
240.78721	374	1+
240.82373	176	
240.94374	240	1+
240.96363	1284	1+
241.78942	308	1+
242.95886	814	1+
244.95754	3286	1+
245.04056	86	
245.83530	88	
246.95344	2384	
246.97917	258	
247.48335	110	1+
248.80314	134	
249.05697	90	
249.80359	200	
249.95100	158	
250.08531	84	
250.94621	448	1+
251.97424	102	
252.05365	118	
252.07838	130	
252.95747	310	
255.37515	88	
256.90769	210	1+
258.14371	94	
258.79655	134	
258.84214	240	
258.97663	158	
259.56991	88	
259.79683	128	
260.96962	524	1+
262.90607	112	
262.94924	234	1+
263.84409	96	
263.98287	148	
264.08848	208	1+
264.96080	138	
265.82715	86	
265.97721	194	
266.39388	86	
266.81370	450	1+
266.84607	126	
267.97305	246	
268.81030	108	
268.84364	124	
268.97624	132	
269.79612	210	
269.97001	574	1+
270.88708	130	
271.79067	112	
271.85154	288	1+
272.74852	98	
273.97007	120	
275.85821	120	
275.96915	262	
276.80609	372	1+
276.85643	150	
277.94016	92	
278.79907	178	
278.82835	124	
278.85326	270	1+
279.11400	182	
280.00523	92	
280.79302	814	1+
280.82960	90	
280.99243	84	
281.09278	88	
281.11835	176	1+
281.94086	126	
282.12213	150	1+
282.79228	144	
282.85760	114	
283.98203	158	
284.18975	94	
284.78950	170	1+
284.82359	118	
285.07863	98	
286.03331	90	
286.88335	114	
286.95779	88	
288.14259	92	
288.78688	182	1+
289.41762	138	
290.78600	406	1+
290.98666	246	1+
291.78942	340	1+
291.81560	106	
292.43788	84	
292.81521	114	
293.11701	180	
293.72618	96	
293.98084	126	
294.86576	322	
295.81108	106	
296.80994	346	
296.89266	120	
296.91034	94	
297.04741	92	
297.80162	1402	1+
298.07983	106	
298.80408	1218	1+
299.86854	166	
300.78887	258	1+
301.83763	204	1+
303.94598	114	
305.33973	98	
306.87864	190	1+
308.79920	106	
308.82091	122	
309.10198	102	
310.88126	108	
310.97646	84	
311.14953	96	
311.87088	84	
311.89095	118	
312.33541	84	
312.85971	126	
314.80125	90	
314.82200	122	
314.88585	84	
316.81766	234	
317.36651	86	
318.13881	94	
318.41299	86	
318.78524	86	
318.93156	420	1+
319.81557	140	
321.34679	88	
321.48802	86	
321.70685	94	
321.81613	328	1+
321.95702	84	
322.93011	232	
323.04193	166	
323.11455	116	
324.89490	92	
324.95581	88	
325.99502	102	
326.87403	94	
327.71039	136	
327.76563	84	
329.87032	304	1+
333.06061	94	
333.54950	84	
336.94464	378	1+
338.49920	90	
338.77633	282	1+
340.17044	98	
340.42874	94	
340.93966	292	
341.01139	90	
341.98233	92	
346.70836	86	
346.72835	108	
346.91612	94	
347.74712	84	
348.75532	84	
354.06336	94	
355.93276	96	
356.77539	332	1+
357.81061	112	
360.41564	104	
360.77177	88	
361.78342	178	1+
363.72569	84	
END IONS

###FS:    #m/z: 507.84610 #charge 1+
###MS: 101
###MSMS: 102
BEGIN IONS
TITLE=Cmpd 76, +MS2(507.8461), 28.2-35.2eV, 2.2min #102
RTINSECONDS=132.064
SCANS=101-102
PEPMASS=507.84610	307162
CHARGE=1+
196.01867	156	
197.88966	214	1+
210.03654	154	
214.88409	142	
224.97681	340	
234.04078	184	1+
252.07803	240	
252.87638	192	1+
257.79940	158	
258.87219	146	
261.14076	154	1+
261.88320	146	
266.09291	264	1+
266.31964	158	
269.88584	214	1+
270.85656	178	
272.38620	150	
272.85492	464	1+
273.81400	160	
274.78448	204	1+
275.86278	280	1+
277.38566	162	
281.87081	176	
282.11848	144	
285.84460	150	
285.92466	146	
286.97643	186	
287.79397	154	1+
287.85162	700	1+
288.86674	148	
289.39767	178	
289.88415	400	
290.13158	148	
290.78003	202	1+
290.86601	1292	1+
291.00117	150	
291.39998	224	1+
291.88030	292	
293.87333	2050	1+
294.77101	160	1+
294.98811	186	1+
296.85506	212	
298.09376	176	1+
300.86048	222	
300.87457	174	1+
301.81668	160	1+
302.80093	392	1+
302.86329	142	
303.80573	276	1+
305.80335	138	
305.82669	290	1+
305.86215	168	
306.38537	244	1+
307.81129	160	
307.89067	586	
307.97803	146	
308.13992	430	
308.87401	764	1+
309.14341	294	
309.81950	194	1+
309.89140	668	
310.15690	1008	1+
310.88118	178	
311.15967	650	1+
311.88439	4008	1+
313.10893	148	
313.82994	140	
313.93077	170	
314.86345	360	1+
315.88421	364	1+
316.82430	204	1+
319.76611	150	
319.83019	278	1+
319.86629	258	1+
321.73518	156	
321.81188	274	1+
322.86414	138	
322.88751	156	
323.00972	150	1+
323.87738	188	
324.88031	298	
324.90399	188	
325.85787	140	
325.89932	576	
326.88223	1612	1+
327.80743	356	1+
327.89548	496	
328.86811	316	
329.80491	150	
330.16462	142	
330.88109	296	
331.76028	242	1+
331.89179	324	
332.81337	158	
332.84067	410	1+
332.87319	494	1+
334.76832	340	1+
335.88516	270	1+
337.03821	214	1+
337.80880	144	
337.88317	222	
337.89966	248	1+
337.99416	274	1+
338.71028	206	1+
338.78830	140	
339.40781	266	1+
339.82713	162	
343.05661	130	1+
344.83272	166	
345.75132	194	
345.81839	218	1+
349.18071	148	
349.75621	162	
350.70613	180	
350.76510	140	
352.77080	208	
352.81408	138	
352.89275	142	
353.85311	304	
354.83655	154	
355.89085	228	
356.15603	140	1+
356.78665	204	
357.80300	156	1+
357.87692	266	1+
358.78024	300	1+
363.83508	150	
363.86926	146	
365.89307	232	1+
366.18757	268	1+
366.73866	168	
366.78931	190	
366.84072	978	1+
366.92870	154	1+
367.70669	2042	1+
368.39061	146	
368.78883	272	1+
368.84334	280	
368.87180	200	1+
369.04467	152	
369.83547	198	
370.82606	160	
371.72673	184	
372.78281	456	1+
372.87504	172	
373.28324	278	1+
373.72760	172	
373.78450	324	1+
373.83222	196	
373.89986	152	
374.72994	226	
374.91394	192	1+
375.73525	144	
377.74013	296	1+
377.86696	238	1+
378.73453	194	1+
379.02706	154	
379.80354	150	
380.35741	246	1+
380.71737	478	
380.77200	308	1+
380.85785	288	
381.71992	228	
381.76811	284	1+
381.83724	138	
382.72120	286	
382.85663	170	
383.71492	216	
383.79604	280	1+
384.71353	178	
384.84917	2362	1+
385.39235	252	
385.77328	152	
387.03797	304	1+
387.85741	206	
388.04220	232	1+
388.36914	168	
388.85585	208	
389.19710	248	
389.71715	422	1+
390.84160	778	1+
391.01792	182	1+
391.74894	142	
392.83098	180	
393.79698	154	
393.89749	276	1+
395.76892	224	1+
396.73742	240	
396.80336	256	1+
397.74152	152	
398.24328	142	
398.72859	776	1+
399.80814	274	1+
399.85471	242	
401.76984	206	1+
402.86426	1996	1+
403.72772	170	
403.80952	170	
404.91063	214	1+
405.76761	386	1+
405.78827	282	
405.87247	232	
406.77428	228	1+
406.85612	154	
407.73206	512	
407.80820	138	
407.86795	1510	
408.74864	186	
408.85112	434	
408.87046	1180	
409.72421	976	1+
409.77917	144	
409.86148	518	1+
410.83655	378	1+
411.81047	260	1+
412.22708	232	
412.72965	530	
413.75090	256	1+
413.87891	308	1+
415.87981	434	1+
418.74125	342	1+
421.88198	318	
422.67671	164	1+
422.88439	434	1+
423.75423	180	1+
423.77810	312	1+
423.79982	164	
423.86378	142	
425.75028	1216	1+
425.83341	150	
425.88044	286	
426.85840	1076	1+
426.93147	416	1+
427.73521	1726	1+
428.84525	150	
428.88738	236	
429.70202	306	1+
429.84904	138	
430.73782	524	1+
430.87485	182	
431.86795	312	
432.86782	222	
433.67572	202	1+
433.89205	220	1+
435.74354	268	1+
436.05673	128	1+
438.74532	164	1+
438.80362	140	
439.89553	310	
440.89349	180	
441.21392	290	1+
441.78927	176	
442.05881	112	1+
444.79252	186	1+
444.87277	1330	1+
445.68955	150	1+
445.74099	1378	1+
445.89465	162	
446.79968	218	1+
447.71689	286	
448.75823	258	1+
448.88304	520	1+
449.68749	370	1+
449.88468	370	1+
450.75284	752	1+
457.90276	268	
458.90744	192	
460.22358	264	1+
462.88334	452	1+
466.70931	236	1+
467.66761	228	1+
467.78911	140	
467.88943	898	1+
469.19967	204	1+
471.76936	144	
477.72552	156	
485.90370	486	1+
486.14423	124	1+
486.77860	148	
491.79444	180	1+
491.84400	218	
504.62493	152	
509.86212	306	1+
513.06322	150	1+
END IONS

###FS:    #m/z: 336.94625 #charge 1+
###MS: 101
###MSMS: 103
BEGIN IONS
TITLE=Cmpd 77, +MS2(336.9462), 28.0-35.0eV, 2.2min #103
RTINSECONDS=132.836
SCANS=101,103
PEPMASS=336.94625	189010
CHARGE=1+
94.49099	86	
105.04889	100	
185.86794	156	
189.50389	96	
194.88835	84	
196.46686	90	
205.95135	222	
208.99736	82	
209.88632	130	
210.88643	86	
211.94494	1906	1+
212.87898	1484	1+
212.90737	116	
213.13615	92	
213.93995	656	
215.86882	88	
215.88890	466	1+
215.91482	84	
216.38772	90	
217.88204	208	
218.88568	102	
223.83292	98	
223.95660	202	
224.13054	86	
224.83419	126	
225.97395	108	
226.89309	136	
227.11506	102	
227.78758	110	
228.89501	302	
229.42646	84	
229.95406	1490	1+
230.88967	3104	1+
231.91792	100	
231.95046	530	
232.94141	126	
233.06207	86	
233.89643	510	1+
234.82053	278	1+
235.88742	304	1+
235.94416	210	
237.01889	98	
239.84033	146	
240.83804	548	1+
240.86088	92	
242.02052	144	
244.36670	92	
244.51615	92	
245.83723	154	
246.97427	176	
247.96489	714	
248.40833	122	
248.84107	86	
248.90098	680	1+
249.96222	376	1+
250.82943	246	
250.95203	302	
251.00198	162	
251.83515	226	
251.91144	264	
252.54560	84	
252.84435	170	
252.95002	284	1+
252.97063	1104	1+
253.08797	248	1+
253.83576	266	
253.90496	578	1+
254.93599	118	
254.96586	392	1+
255.07484	94	
255.10243	124	
255.85139	134	
255.92403	116	
256.03784	118	
256.10183	100	
256.39452	102	
256.56397	96	
256.86285	100	
257.41229	88	
258.84549	492	
260.82645	450	1+
260.89112	80	
261.83202	268	1+
263.82986	136	
264.45553	90	
265.08885	224	
265.48704	106	
266.53632	92	
267.83775	142	
267.98951	86	
268.16042	82	
268.84067	1464	1+
270.43542	96	
270.98269	166	
271.39125	86	
271.84944	130	
271.87863	92	
271.91741	128	
273.09748	84	
273.90574	90	
274.78410	82	
274.85644	98	
274.90316	144	
275.07157	94	
275.84472	224	
276.84134	148	
276.85930	474	1+
277.83373	1004	1+
281.07089	92	
281.89664	94	
282.88321	104	
283.86500	116	
284.02099	148	
284.85845	200	
285.85324	274	
286.85097	1190	1+
287.89042	88	
287.91751	104	
289.16684	122	
290.88153	158	
291.36193	98	
291.43937	82	
292.10602	112	
292.85621	150	
293.87303	90	
293.99959	136	
294.11182	106	
294.85955	318	
295.96346	82	
295.97617	176	1+
297.40991	90	
297.56034	110	
297.83160	130	
299.71868	100	
300.84647	84	
300.90156	82	
301.20185	92	
301.88279	88	
302.09136	104	
302.91557	100	
303.86491	88	
304.86417	116	
305.82896	88	
305.88155	194	1+
308.86892	246	1+
309.27448	104	
309.94413	110	
310.84858	94	
310.87087	168	
311.88155	104	
315.94968	96	
317.06887	104	
317.23933	86	
318.88624	104	
319.17877	96	
320.89361	96	
322.75458	84	
323.37772	106	
323.88538	108	
324.88959	334	1+
326.04989	110	
326.41384	90	
326.76017	80	
327.89834	142	
328.88651	292	1+
330.86533	92	
331.86412	148	
332.04182	94	
332.77038	164	1+
335.39747	80	
336.34081	84	
336.76677	104	
337.18299	84	
337.76280	88	
338.83345	82	
339.76084	94	
339.90147	88	
340.72206	128	
END IONS

###FS:    #m/z: 359.96225 #charge 1+
###MS: 101
###MSMS: 104
BEGIN IONS
TITLE=Cmpd 78, +MS2(359.9622), 28.0-35.0eV, 2.3min #104
RTINSECONDS=133.608
SCANS=101,104
PEPMASS=359.96225	126006
CHARGE=1+
180.86705	106	
191.93026	110	
196.57858	86	
208.88767	182	
208.94036	118	
209.94516	932	
220.95920	144	
221.90116	126	
222.89346	124	
222.95241	1646	1+
223.88875	94	
224.89055	150	
224.94811	2004	1+
225.62022	88	
226.89549	88	
226.94759	5244	1+
227.53871	106	
228.09283	86	
228.17469	104	
228.94263	6654	1+
229.08000	96	
230.45111	128	
231.08307	92	
233.09081	102	
233.96093	174	
234.94680	106	
234.96617	128	
238.42398	106	
238.82786	90	
238.93993	100	
239.07679	94	
239.42611	106	
239.93741	84	
240.82389	374	1+
240.93583	170	
240.96352	926	1+
241.78517	232	1+
241.94137	104	
242.95625	542	1+
242.99404	108	
243.01324	94	
244.44337	88	
244.95758	2882	1+
245.83866	124	
245.93669	128	
246.80806	286	1+
246.84038	140	
246.95260	2364	1+
248.80338	296	1+
248.98007	108	
250.95374	108	
251.07073	232	1+
251.84545	86	
252.95617	480	
253.08632	86	
253.13144	88	
253.83654	134	
253.85592	140	
254.87707	90	
255.01650	122	
255.91627	104	
256.49893	108	
256.51232	102	
256.87734	118	
257.05968	96	
258.43543	102	
258.79796	124	
258.83331	126	
258.85307	98	
258.90381	106	
258.97254	304	1+
259.80369	130	
260.04683	88	
260.96858	406	1+
261.94118	88	
262.03360	118	
262.95039	194	
263.81984	362	1+
263.92843	98	
264.07685	188	1+
265.85895	96	
265.97148	96	
266.81515	612	1+
267.78308	148	
267.97470	716	
268.80840	148	
269.96252	476	1+
270.05577	104	
271.84697	162	
272.87369	116	
273.48915	96	
273.51356	98	
274.85194	232	
275.03744	180	1+
275.97337	232	
276.80510	760	1+
276.85736	122	
279.79975	120	
279.85932	116	
279.96505	160	1+
280.79198	594	1+
282.04499	84	
282.09863	98	
283.78558	234	1+
283.98686	108	
284.82868	148	
285.94136	132	
286.54817	90	
288.05317	88	
288.09047	96	
290.56756	88	
291.55849	98	
291.79508	232	
292.43481	148	
292.80361	98	
292.87174	270	1+
292.93786	92	
292.97438	118	
294.85315	92	
295.37448	104	
295.96143	90	
296.80837	542	1+
298.40604	88	
298.80250	954	1+
298.84435	222	1+
299.08174	140	
301.78315	132	
302.78684	94	
303.88254	86	
304.87408	142	
305.54886	108	
305.80233	122	
306.88087	136	
308.01474	106	
309.66110	104	
309.79994	364	1+
309.87664	102	
310.87639	264	
311.05385	178	1+
311.85805	138	
312.56564	86	
313.25540	110	
316.81785	100	
318.93413	150	
319.79399	302	1+
320.41188	106	
320.79588	234	1+
320.92773	90	
321.36242	94	
321.81698	382	1+
321.92998	350	1+
322.15952	96	
322.92919	242	1+
324.90416	86	
325.35212	102	
326.01020	86	
328.88840	402	1+
329.69871	92	
331.92998	84	
332.81596	120	
333.81721	182	
334.95271	102	
336.94361	678	1+
337.88922	164	
338.76058	96	
340.41069	90	
340.72238	124	
340.93818	222	
341.77313	94	
342.17573	88	
342.37088	90	
344.02714	84	
344.17966	94	
346.27633	86	
346.76799	198	1+
348.41590	144	
348.59692	92	
349.15886	96	
349.76213	132	
349.78059	120	
350.05429	94	
353.90407	86	
355.71052	126	
356.30122	98	
356.76784	100	
357.70792	206	1+
360.09132	90	
360.38720	92	
361.71753	244	1+
362.85565	100	
END IONS

###FS:    #m/z: 322.93044 #charge 1+
###MS: 105
###MSMS: 106
BEGIN IONS
TITLE=Cmpd 79, +MS2(322.9304), 28.0-35.0eV, 2.3min #106
RTINSECONDS=137.286
SCANS=105-106
PEPMASS=322.93044	3513454
CHARGE=1+
74.74621	102	
186.94161	82	
192.52974	80	
192.89031	94	
193.89007	180	
196.88446	138	
200.87323	82	
201.04732	82	
205.24742	88	
205.95080	468	1+
205.96845	128	
208.83069	86	
209.92347	84	
209.94423	338	
210.88014	94	
210.89813	192	
212.87879	216	
214.89506	84	
221.94426	144	
222.95532	442	1+
223.96074	304	1+
225.04528	94	
227.37955	104	
227.84109	82	
227.93348	90	
227.95091	124	
228.95790	96	
229.05145	112	
230.51228	90	
230.89059	128	
232.99068	98	
233.89130	84	
233.97760	86	
234.99708	96	
235.79473	108	
235.82303	208	
235.88170	236	1+
237.05429	82	
237.87143	174	
238.05042	92	
238.94181	114	
239.07789	122	
239.79226	156	
240.82200	424	1+
240.90266	80	
240.93960	1260	
240.96293	126	
241.84224	80	
241.89675	112	1+
241.93918	2942	1+
242.81776	1170	1+
242.94141	2054	1+
243.13771	174	
243.97116	80	
243.99821	100	
244.34360	106	
244.93940	700	1+
246.01917	124	
246.14537	124	
246.82704	136	
246.85102	80	
246.98034	216	
247.97689	102	
248.44695	90	
248.85725	116	
248.90407	82	
249.04529	84	
249.93916	262	1+
253.01219	88	
253.91490	80	
255.01883	158	
255.78394	140	
256.03843	114	
256.83982	226	1+
257.79887	274	
257.89894	108	
258.58170	86	
258.83331	550	1+
259.03019	108	
259.16244	84	
259.79898	256	1+
260.11421	84	
260.79990	168	1+
260.83492	214	
261.36048	84	
261.82873	1094	1+
261.84940	110	
261.90569	92	
263.05956	84	
264.79860	214	1+
264.85099	88	
264.86911	80	
265.47470	94	
266.12966	84	
266.85723	122	
267.78960	126	
269.84600	100	
270.79234	110	
271.78345	80	
271.84710	122	
272.35519	92	
272.52532	80	
272.80110	148	
273.79296	654	1+
273.81320	138	
273.86394	166	
274.04600	108	
274.12698	80	
275.02447	86	
275.80284	228	1+
276.23123	82	
276.35968	80	
276.85062	180	
278.13463	94	
279.09280	434	1+
279.40948	86	
279.85534	96	
280.95061	108	
281.85488	234	1+
283.06535	148	
283.35496	94	
283.79072	324	1+
284.01597	82	
284.23381	92	
284.29698	98	
284.85130	100	
284.86532	88	
287.79439	184	
289.05431	96	
289.78820	148	
289.88054	328	
291.80115	170	
293.44007	106	
293.87893	156	
294.87329	192	
297.78937	144	
297.88312	100	
297.92192	122	
298.06638	114	
299.78409	306	1+
300.36309	96	
301.01246	84	
303.88755	80	
305.80566	172	
306.80899	88	
306.88414	516	1+
307.80023	656	1+
307.97723	110	
309.79518	100	
309.81858	128	
309.89543	150	
311.03487	90	
311.42251	102	
311.88512	300	
312.78503	80	
312.80464	200	1+
313.71519	92	
313.87968	80	
315.83030	100	
316.74956	114	
316.80938	116	
317.15625	106	
318.05349	90	
319.95943	80	
320.40093	108	
321.96586	84	
322.28506	96	
322.82561	124	
322.92950	90	
323.77717	82	
324.07330	88	
324.37847	86	
324.80108	124	
324.89156	140	1+
326.89511	144	
327.71309	82	
328.04666	106	
END IONS

###FS:    #m/z: 340.94112 #charge 1+
###MS: 105
###MSMS: 107
BEGIN IONS
TITLE=Cmpd 80, +MS2(340.9411), 28.0-35.0eV, 2.3min #107
RTINSECONDS=138.058
SCANS=105,107
PEPMASS=340.94112	1289280
CHARGE=1+
106.40858	108	
188.01437	94	
195.97996	84	
196.88767	132	
204.94854	104	
210.93793	176	
211.88127	90	
212.49666	100	
212.87583	616	1+
213.87826	370	1+
213.93998	752	1+
215.88871	194	
215.93688	132	
216.41116	84	
216.88399	192	
217.82612	94	
217.88139	128	
218.82591	88	
221.03097	104	
222.88063	116	
222.95745	212	1+
224.02992	106	
224.54827	102	
226.39006	176	
226.94611	244	
227.79080	94	
227.96156	130	
228.94368	126	
230.88782	1178	1+
231.89062	728	1+
231.95192	374	
232.06788	90	
232.85982	94	
232.95226	264	
233.87456	126	
233.89835	174	
233.95004	210	
234.45491	102	
234.89990	126	
234.92892	92	
235.89211	140	
238.86947	98	
238.90780	120	
239.37469	86	
239.79053	266	1+
239.83142	396	1+
239.88240	88	
240.37555	118	
240.83255	436	1+
243.88103	86	
244.09056	86	
245.91810	84	
246.97950	224	
248.30598	84	
248.89896	840	1+
249.80233	142	1+
249.95912	92	
250.97127	106	
251.78626	180	
251.88145	88	
253.08653	82	
254.90374	228	
254.96534	546	1+
255.83372	88	
255.88874	114	
255.90770	418	1+
255.94468	104	
257.96082	114	
258.84682	222	
259.85302	130	
260.33817	142	
260.83487	122	
260.90529	120	
261.40901	118	
261.85060	94	
262.84028	102	
262.89929	116	
263.80682	90	
265.14897	90	
266.05731	98	
266.55044	88	
268.83909	682	1+
269.07616	86	
271.80159	104	
271.83085	192	1+
271.94387	96	
272.91879	156	1+
272.93698	148	
272.97223	222	1+
273.05646	114	
274.03623	188	1+
274.84241	110	
274.90000	402	1+
275.43377	90	
275.47854	90	
275.80491	148	
275.84350	100	
275.87159	150	
276.86014	256	
277.86162	118	
277.96989	130	
278.84222	328	1+
279.86407	92	
280.86827	118	
281.79645	128	
281.85674	112	
281.90707	104	
282.79613	110	
282.88767	122	
282.91605	142	
283.35740	134	
283.79738	84	
283.88581	102	
283.93142	266	1+
285.35631	98	
286.01669	90	
286.13315	112	
286.85941	110	
286.99961	92	
289.78908	308	
289.81274	108	
290.94271	92	
291.44125	104	
291.80252	104	
292.43348	104	
292.80141	86	
294.87694	134	
295.34445	94	
296.85379	138	
297.89441	174	
297.96729	102	
299.78422	158	
299.84648	350	1+
299.86996	116	
301.87289	424	1+
301.91855	108	
302.34519	88	
302.93862	108	
303.78614	86	
303.93829	84	
304.55498	86	
304.81403	104	
306.88465	196	
307.08462	102	
307.80039	348	
307.88319	140	
308.81858	120	
308.88303	200	
311.87940	140	
311.98822	84	
312.80158	184	
312.95670	92	
313.80008	92	
314.94291	100	
317.14577	84	
322.82991	84	
323.88531	86	
324.45808	96	
326.18118	88	
326.87550	92	
327.02847	132	
327.05303	92	
328.88388	188	
329.05279	162	
330.81598	240	
331.81065	122	
332.53196	92	
334.88109	166	
339.41006	88	
339.83632	88	
341.05921	132	
345.73252	154	
345.91203	188	
END IONS

###FS:    #m/z: 363.95724 #charge 1+
###MS: 105
###MSMS: 108
BEGIN IONS
TITLE=Cmpd 81, +MS2(363.9572), 28.0-35.0eV, 2.4min #108
RTINSECONDS=138.831
SCANS=105,108
PEPMASS=363.95724	512484
CHARGE=1+
182.86840	176	
187.86556	96	
188.43545	94	
189.84554	88	
189.86184	508	1+
190.94667	98	
191.85841	974	
193.85575	122	
195.89929	92	
196.88374	198	
207.87581	510	1+
207.94814	288	1+
209.94419	1468	1+
210.03389	94	
210.88440	362	
212.87969	4236	1+
222.95209	2136	1+
224.94928	2132	1+
226.11496	100	
226.54764	98	
226.89838	256	1+
226.94702	8066	1+
227.88008	118	
227.92933	92	
228.54894	106	1+
228.84291	116	
228.89390	1148	
228.94255	7694	1+
228.99543	88	
230.88936	6176	
231.89094	190	
231.99690	104	
232.88444	646	1+
234.88434	94	
234.93093	102	
235.93392	172	
237.49932	86	
237.84536	92	
237.97924	110	
238.03102	166	
238.08361	130	
239.06992	156	
240.82277	470	1+
240.90794	102	
240.94215	230	
240.96571	382	
240.99204	100	
241.94349	152	
241.96392	184	
242.91615	92	
242.94121	792	1+
242.95988	746	1+
243.31957	92	
243.83359	100	
244.81895	150	
244.83317	92	
244.95782	5206	1+
245.09462	98	
245.94581	276	
246.80848	142	
246.85276	214	1+
246.90333	162	
246.95332	4398	1+
247.80048	590	1+
248.80295	500	1+
248.90015	1632	1+
250.89705	156	
250.94800	242	1+
251.91016	138	
252.89457	208	
253.90320	146	
256.39657	90	
257.13840	118	
258.83232	236	1+
258.85015	182	
258.97072	298	1+
260.82991	738	1+
260.97088	356	
261.83124	466	1+
263.83810	140	
264.82207	162	
264.91721	270	1+
264.96354	90	
265.06322	176	1+
265.08500	204	
265.86111	112	
265.97664	124	
266.59646	98	
266.81052	784	1+
267.81266	452	1+
267.88930	90	
267.90891	114	
267.97239	498	1+
268.79091	292	1+
268.89934	98	
269.97019	450	1+
271.91561	156	
272.56773	106	
273.91686	180	1+
275.43380	104	
276.43729	94	
276.85241	146	
277.40994	94	
277.86557	126	
278.79653	304	
278.84993	238	1+
279.09821	158	
279.79950	184	
280.10294	100	
280.79104	658	1+
281.03565	94	
281.06472	112	
281.11034	138	1+
281.13849	92	
281.82644	94	
281.85661	230	1+
283.32097	114	
283.82653	124	
283.85579	196	
284.76178	88	
284.81854	172	
284.85193	128	
284.88786	90	
285.84364	942	1+
285.93435	138	
287.88892	248	1+
287.93223	96	
289.01313	88	
289.38841	96	
289.87350	118	
290.79533	196	1+
290.86916	106	
291.55036	98	
292.45007	104	
292.86751	154	
292.94194	102	
293.11726	106	
293.37698	92	
294.13487	98	
294.85869	174	
295.43135	94	
296.35211	116	
296.80613	324	1+
296.84910	88	
297.86570	142	
297.96086	112	
298.03308	88	
298.53561	88	
298.80354	1208	1+
298.87092	88	
301.85977	566	1+
302.80419	402	1+
302.83476	164	
303.44792	92	
303.80810	252	1+
303.85723	994	1+
303.94037	92	
305.12055	120	
306.83601	142	
306.87994	296	1+
307.13295	108	
309.87887	192	1+
310.08399	102	
312.89410	110	
316.24530	156	
316.81199	218	1+
318.13164	104	
318.81207	114	
318.93290	122	
318.96193	160	1+
319.60136	88	
320.14228	164	1+
320.81677	102	
321.81922	506	1+
321.86666	212	
323.15988	190	1+
324.03572	94	
324.87928	120	
325.81187	200	
325.89850	184	
326.35074	100	
326.87235	728	1+
327.83763	88	
330.84860	90	
331.88802	96	
333.74520	226	1+
334.03164	88	
336.94572	254	1+
337.06617	90	
338.86986	116	
338.95538	92	
339.83565	164	
339.88972	192	1+
340.93973	298	
344.40879	122	
344.70827	94	
346.07511	98	
346.09090	92	
346.95519	112	
348.79650	130	
350.76252	180	
357.70674	204	1+
360.59471	88	
361.71655	130	
362.39258	90	
363.71807	118	
366.76556	122	
368.83855	144	
368.97349	92	
END IONS

###FS:    #m/z: 322.93026 #charge 1+
###MS: 109
###MSMS: 110
BEGIN IONS
TITLE=Cmpd 82, +MS2(322.9303), 28.0-35.0eV, 2.4min #110
RTINSECONDS=142.498
SCANS=109-110
PEPMASS=322.93026	3606538
CHARGE=1+
70.10573	92	
189.16776	104	
192.89167	116	
196.88633	176	
198.84317	124	
200.86554	154	
205.95046	262	
206.95105	118	
209.87519	78	
209.89157	80	
210.89926	78	
213.88022	240	
214.41798	88	
214.89503	316	1+
215.87870	74	
215.97283	88	
217.87145	78	
218.84795	110	
221.54615	84	
221.96671	78	
222.95620	744	1+
223.00360	80	
223.96062	556	1+
224.98995	98	
225.83044	80	
226.84213	136	
227.33173	82	
228.90632	80	
229.01553	74	
229.05303	74	
229.82116	74	
230.82213	96	
230.83517	192	
230.88688	238	
235.38658	80	
236.91130	76	
237.79069	332	1+
238.88616	146	
238.94368	74	
239.78626	556	1+
240.03745	134	
240.05337	78	
240.82160	562	
240.94045	916	
241.00779	104	
241.46532	76	
241.89488	74	
241.94182	600	
242.81690	172	
242.94108	1740	1+
243.81987	116	
243.83106	138	
244.93741	384	
244.95830	80	
245.05147	78	
245.79956	152	
245.82492	206	1+
246.38808	78	
246.43998	84	
246.97733	280	1+
247.91601	150	
248.45270	80	
248.84228	124	
251.33912	112	
252.92181	74	
253.04420	110	
254.06606	76	
254.78892	154	
254.96020	76	
255.79313	108	
255.99182	94	
257.79920	274	1+
258.83561	148	
258.90045	80	
259.80200	158	1+
259.83539	124	
260.33853	214	
260.83264	284	
261.35550	94	
261.83080	836	1+
262.13614	92	
262.83259	526	1+
263.01184	80	
263.35028	88	
263.97737	248	
264.60519	74	
264.85522	304	1+
265.05815	112	
265.98735	76	
266.79898	108	
266.82101	78	
266.86604	124	
266.96358	76	
267.10781	80	
267.60779	90	
267.80541	144	
267.84887	86	
267.86852	152	
268.02574	76	
271.41969	86	
271.79668	142	
271.86521	102	
272.00268	98	
272.34702	92	
272.98579	86	
273.79284	386	1+
274.04783	82	
274.39378	100	
274.93364	116	
275.80904	668	1+
275.96985	86	
276.85769	138	
277.86887	78	
277.91251	200	1+
278.97047	88	
279.09152	402	
280.83222	148	
281.84939	134	
281.87315	92	
283.06703	82	
283.36459	96	
283.78762	444	1+
283.85264	162	
284.29172	436	1+
284.42799	76	
284.87636	118	
285.86943	92	
286.91950	128	
287.79878	96	
287.88398	98	
289.16082	76	
289.79008	402	
290.02137	74	
290.10315	94	
290.65144	82	
290.86083	78	
291.80575	456	1+
292.01146	78	
292.88125	76	
293.91157	74	
294.41056	94	
294.86541	252	1+
295.54565	204	1+
298.04808	94	
298.91543	74	
299.78116	292	1+
299.85885	102	
300.70548	84	
300.87794	216	1+
301.79018	118	
304.76161	164	1+
304.88341	126	
304.94501	80	
305.80140	210	
305.87880	252	1+
307.44383	80	
307.80198	798	1+
307.90152	80	
309.43015	82	
309.94233	82	
309.95964	80	
310.77034	102	
310.88087	162	
311.83390	150	
311.86957	178	1+
311.89453	100	
312.76003	96	
312.80342	160	
314.81778	178	
314.92221	92	
316.74319	80	
317.88716	80	
321.81542	76	
322.92722	78	
324.89197	346	1+
325.80640	226	
326.75291	118	
327.81362	122	
327.88061	210	1+
END IONS

###FS:    #m/z: 340.94094 #charge 1+
###MS: 109
###MSMS: 111
BEGIN IONS
TITLE=Cmpd 83, +MS2(340.9409), 28.0-35.0eV, 2.4min #111
RTINSECONDS=143.27
SCANS=109,111
PEPMASS=340.94094	1330802
CHARGE=1+
51.29032	108	
184.86394	90	
191.95618	84	
192.89062	210	
192.92815	164	
193.06881	108	
196.88571	144	
197.93592	98	
206.48792	100	
210.93940	86	
212.87725	194	
213.87957	168	
213.93756	1076	1+
214.87563	148	
214.89464	112	
216.93892	84	
217.82981	84	
217.85351	112	
217.88447	142	
218.91831	104	
220.80830	88	
221.94655	92	
223.96107	152	
226.94690	228	
227.04365	118	
227.95950	156	
228.93932	208	
230.89043	192	
231.13340	96	
231.88896	610	1+
231.95052	724	1+
233.86694	132	
233.88267	98	
233.89756	138	
235.93960	164	
236.90017	88	
236.91166	84	
238.88780	116	
238.96760	96	
239.78854	202	1+
239.96789	86	
241.84281	190	
244.03059	92	
244.56614	102	
244.90836	92	
244.95628	92	
246.97310	312	1+
248.41998	94	
248.51892	92	
248.83659	112	
248.89681	384	1+
249.96291	314	
250.49521	106	
250.96818	194	
251.33539	152	
251.91178	82	
251.99384	90	
253.90346	282	1+
253.93899	92	
254.96799	402	1+
255.07252	102	
256.84550	100	
256.89330	124	
256.96647	188	
257.83053	120	
258.84577	480	
258.90751	114	
259.85273	304	
259.95600	290	
260.33700	170	
260.84118	102	
261.83330	144	
263.50207	86	
265.99509	90	
266.84874	134	
266.97528	94	
267.84666	132	
267.87804	106	
268.84441	298	
268.90715	88	
269.37223	92	
269.79366	298	1+
269.81792	210	1+
269.83598	108	
269.85842	122	
271.37910	92	
271.84575	152	
271.91437	134	
272.93359	180	
273.79931	200	
273.92236	126	
274.89945	130	
275.69060	86	
275.85222	628	1+
276.85648	664	1+
276.89075	88	
277.88873	82	
277.96774	100	
278.84250	208	
278.89563	156	1+
279.96499	114	
280.01555	84	
282.86139	142	
282.93172	114	
282.95600	84	
283.35398	232	
283.85464	108	
284.89391	86	
285.14295	86	
285.94386	86	
287.87760	92	
287.90937	116	
288.74754	104	
288.98523	84	
289.12307	86	
289.79026	162	
291.04715	100	
291.79870	116	
293.38157	82	
293.80911	246	1+
293.87326	128	
294.40855	96	
294.53446	160	
294.87268	384	1+
295.40397	88	
296.08402	86	
297.91279	100	
298.80318	134	
298.92596	84	
299.06206	82	
299.78719	170	
300.78619	192	1+
300.81528	120	
300.86700	130	
300.94647	118	
303.44395	90	
303.87190	96	
303.94444	116	
304.87208	286	1+
305.91727	126	
307.79850	556	1+
308.72406	82	
308.80131	340	1+
309.88805	86	
310.42242	82	
310.87379	178	
311.81833	84	
311.88781	114	
312.48974	84	
312.80062	150	
312.90442	140	
315.56208	82	
315.86001	142	
319.90704	128	
322.63792	92	
323.83632	132	
323.88846	310	1+
324.38299	82	
324.80078	88	
328.05262	96	
328.88441	108	
329.82355	158	
330.81675	156	
330.90620	82	
332.74815	124	
337.89598	94	
342.90967	116	
343.43052	96	
344.97285	90	
345.40861	94	
END IONS

###FS:    #m/z: 363.95710 #charge 1+
###MS: 109
###MSMS: 112
BEGIN IONS
TITLE=Cmpd 84, +MS2(363.9571), 28.0-35.0eV, 2.4min #112
RTINSECONDS=144.042
SCANS=109,112
PEPMASS=363.95710	526918
CHARGE=1+
117.28143	104	
171.85354	106	
178.92864	86	
185.86866	86	
187.86579	214	
189.86308	688	1+
191.85864	514	1+
196.88349	166	
196.94349	108	
205.88115	124	
205.94706	196	
207.87312	318	1+
207.94913	128	
209.94308	1510	1+
210.88487	426	1+
212.87910	3292	1+
215.41534	90	
217.91693	98	
218.91460	146	
219.90793	84	
220.46741	92	
222.95066	932	1+
223.03975	112	
223.06578	100	
224.94742	1656	1+
224.97093	124	
225.88483	292	1+
225.96938	132	
226.94671	7938	1+
227.51614	154	
227.93029	290	
228.89334	732	1+
228.94192	9238	1+
229.01870	108	1+
229.56048	102	
230.57253	92	1+
230.83376	216	1+
230.88919	5066	1+
232.01896	110	
232.84066	86	
232.88456	604	
232.90242	134	
234.88039	288	
234.89928	86	
235.39122	88	
237.05471	246	
238.00815	108	
240.82501	270	1+
240.94041	322	
240.96391	1236	1+
241.01375	96	
241.89057	224	1+
241.94348	828	1+
241.97654	172	
242.82239	514	1+
242.95775	876	1+
244.41409	86	
244.82244	184	
244.95884	3766	1+
245.37347	94	
245.82866	120	
245.94120	184	
246.90831	180	
246.95300	3876	1+
247.84421	192	1+
248.80087	676	1+
248.89897	1910	1+
248.97426	132	
249.01663	86	
249.05967	280	1+
250.94431	134	
250.96689	424	1+
252.07846	84	
252.79963	92	
252.84021	166	
252.89736	420	1+
253.08546	136	
255.93853	84	
256.93737	92	
257.08415	156	
258.45730	100	
258.83302	172	
258.97087	148	1+
259.94581	104	
260.06100	100	
260.83056	1026	1+
260.96572	554	1+
262.85390	238	1+
263.82311	192	1+
264.07236	92	
265.35094	100	
265.97190	236	
266.81107	842	1+
266.85489	178	
267.09990	94	
267.97272	678	
268.03981	96	
268.84666	134	
268.95626	124	
269.84127	86	
269.96810	540	1+
270.81037	106	
271.84335	116	
271.91453	504	1+
273.85847	220	1+
274.81264	110	
275.84688	472	1+
276.02278	218	1+
276.85351	338	1+
277.10539	158	
277.80075	92	
278.79822	88	
278.84171	130	
278.91989	138	
279.10181	186	
279.85693	154	
279.91940	182	
280.79114	796	1+
281.85964	136	
281.90130	210	1+
282.12377	172	
282.85191	580	1+
282.88558	90	
283.32087	106	
283.78742	112	
283.85378	394	1+
283.99143	298	1+
284.79332	410	1+
284.82826	126	
284.87404	94	
285.02706	218	1+
285.84604	708	1+
285.92100	110	
285.93547	82	
287.73436	112	
289.78645	130	
289.86694	104	
290.78683	260	1+
291.43916	86	
291.53141	84	
293.12003	130	
294.36021	92	
294.81520	146	
294.86777	94	
295.48184	92	
295.80404	620	1+
295.89033	182	1+
296.03302	94	
297.63436	84	
298.11146	102	
298.80248	1216	1+
299.86597	142	
300.79568	320	1+
300.84184	86	
301.86440	272	
302.86211	112	
302.91574	106	
303.80649	434	
303.85749	1146	1+
303.94749	100	
305.08443	90	
305.89780	86	
306.81876	142	1+
307.51067	102	
308.81835	100	
309.86650	234	1+
310.41348	84	
310.79209	84	
311.12637	158	1+
312.84126	134	
314.52021	84	
314.81132	328	1+
316.81442	276	1+
318.80212	90	
318.90821	86	
318.93271	112	
318.95016	88	
319.82792	98	
320.13031	234	1+
320.82366	94	
321.81881	364	1+
321.86632	174	
321.92602	344	1+
322.11543	84	
322.88792	116	
324.09604	88	
324.89329	188	
325.89864	114	
326.87182	616	1+
327.90146	146	
330.81688	88	
330.87705	86	
332.75368	122	
334.02499	84	
334.88745	142	
336.94653	302	
336.98198	96	1+
338.84016	102	
338.89219	98	
339.82602	324	1+
340.89152	162	1+
340.93662	134	
343.38717	100	
344.29584	82	
344.89065	92	
344.91376	106	
346.72539	218	1+
348.74976	110	
350.85891	82	
352.75886	142	1+
355.12017	82	
356.48191	92	
356.76972	124	
358.70882	110	
359.53472	104	
359.70999	88	
360.71669	276	1+
362.70998	274	1+
362.93586	132	
365.19810	88	
365.71979	106	
367.66623	96	
END IONS

###FS:    #m/z: 322.93007 #charge 1+
###MS: 113
###MSMS: 114
BEGIN IONS
TITLE=Cmpd 85, +MS2(322.9301), 28.0-35.0eV, 2.5min #114
RTINSECONDS=147.699
SCANS=113-114
PEPMASS=322.93007	3631256
CHARGE=1+
93.53729	74	
170.42553	86	
186.91334	76	
188.93329	74	
191.85839	112	
192.37828	84	
192.89177	112	
196.88460	174	
198.97374	84	
203.95120	78	
205.94797	220	
206.87087	78	
209.94404	176	1+
212.05289	86	
213.02130	78	
213.86125	82	
213.97772	78	
214.89490	118	
219.05466	86	
220.89052	84	
221.51503	76	
221.94649	96	
221.96689	92	
223.95694	158	
224.81279	326	1+
224.96279	106	
225.96036	90	
226.77631	78	
227.93176	144	
228.90988	106	
230.84664	108	
230.88871	194	
231.42476	90	
231.91238	106	
234.34405	108	
235.00614	84	
235.39804	90	
235.46209	92	
235.82143	226	
235.87867	84	
237.03430	92	
237.05116	78	
237.52397	84	
237.79407	142	
237.83372	206	1+
238.02574	76	
239.03285	92	
239.06729	88	
239.78717	588	1+
240.82189	380	1+
240.94102	560	
241.78643	140	
241.91560	76	
241.93974	3456	1+
242.12001	104	
242.48522	82	
242.81966	134	
242.94196	2320	1+
243.01754	86	
243.81831	464	1+
244.04039	92	
244.81926	300	1+
244.94006	538	
246.85148	74	
246.97553	476	
247.38951	104	
247.85217	144	
248.85453	186	
249.03766	76	
249.39836	106	
249.92984	190	
249.97262	96	
250.95340	92	
250.97380	82	
251.82997	144	
251.94676	76	
252.91643	96	
255.78311	276	1+
255.80496	80	
256.84476	138	
257.79791	428	1+
258.03905	98	
258.50659	78	
258.83616	170	
259.83473	104	
260.33819	98	
260.83134	360	
261.82930	1096	1+
262.35341	142	
262.81203	184	
263.34651	76	
264.98962	132	
265.08380	218	
265.85744	124	
266.08766	84	
266.79483	78	
266.84462	196	1+
268.87062	90	
268.97570	78	
269.78162	78	
269.97337	96	
270.40930	80	
270.44776	84	
271.80011	166	
271.84681	122	
271.85919	86	
272.34816	114	
273.79221	272	
273.81618	282	1+
274.79486	192	
275.80805	338	1+
276.34953	76	
276.85513	168	
276.87643	102	
277.16873	92	
279.09158	592	1+
279.79455	96	
279.85095	120	
280.20051	82	
280.84287	180	1+
281.79918	104	
282.31937	76	
282.79217	88	
282.83377	86	
282.84229	328	1+
282.88542	124	
282.95810	80	
283.07118	76	
283.79105	348	1+
283.82966	90	
283.86979	254	1+
284.29267	322	1+
286.93311	90	
287.51140	78	
288.94354	86	
289.78633	664	1+
289.84797	84	
289.86913	202	
289.88624	102	
290.54267	86	
291.01165	76	
291.80376	604	1+
292.70881	78	
294.85563	184	1+
295.93944	86	
296.83324	90	
296.90634	74	
297.94189	82	
298.49741	78	
298.77861	658	1+
298.81951	192	1+
299.78150	572	1+
302.91344	76	
303.09319	76	
303.17642	76	
304.87832	176	
305.36966	80	
305.80602	180	
305.87406	74	
306.27390	76	
306.88395	402	1+
307.79855	1036	1+
309.89231	80	
310.00268	96	
310.76867	86	
310.87774	238	1+
312.80574	162	
313.75642	86	
313.81157	278	1+
316.60542	78	
316.93302	78	
318.06258	88	
321.80705	78	
321.86441	78	
322.39983	76	
323.01517	80	
323.19404	78	
323.88590	256	1+
325.06862	80	
325.85975	90	
327.03605	104	
327.75142	80	
END IONS

###FS:    #m/z: 340.94078 #charge 1+
###MS: 113
###MSMS: 115
BEGIN IONS
TITLE=Cmpd 86, +MS2(340.9408), 28.0-35.0eV, 2.5min #115
RTINSECONDS=148.471
SCANS=113,115
PEPMASS=340.94078	1324578
CHARGE=1+
97.19446	90	
166.06605	94	
186.00088	96	
192.92629	116	
196.88299	128	
205.94983	310	1+
207.40822	100	
208.93901	96	
208.95783	118	
209.94137	78	
210.88618	104	
210.93816	274	1+
211.89043	78	
212.87961	136	
213.87795	338	1+
213.93865	844	1+
214.89655	82	
215.88620	382	1+
217.88015	116	
218.87930	144	
224.83705	86	
225.39347	106	
226.95082	156	
227.03358	86	
227.49252	96	
228.89410	116	
228.94092	196	1+
229.35569	76	
230.04464	76	
230.82719	76	
230.88704	982	1+
230.91223	138	
231.42102	78	
231.95099	978	1+
232.90271	94	
233.89691	228	
233.94793	164	
234.90088	96	
235.82780	84	
235.87474	84	
235.89557	284	1+
236.10310	84	
236.80545	88	
237.94234	90	
238.83348	78	
239.10642	88	
239.84958	110	
240.79705	158	
240.83752	90	
240.84853	80	
240.96349	86	
241.84373	260	
241.94810	82	
242.36466	94	
242.84016	124	
243.87515	148	
244.34156	80	
244.99937	120	
245.91218	78	
245.97007	112	
246.99003	170	1+
247.97943	110	
248.90230	98	
249.85039	82	
249.93956	78	
249.96327	322	1+
250.90635	290	1+
251.05891	114	
253.92427	80	
254.96459	150	
255.33926	116	
255.54984	80	
255.88949	82	
255.91749	92	
255.96917	108	
256.25891	100	
256.88444	80	
256.96787	136	1+
257.41399	78	
257.80144	258	1+
257.82674	312	1+
257.84901	102	
257.93290	94	
258.02032	82	
258.84625	770	1+
259.33736	190	
259.85002	582	1+
259.95863	194	
260.83526	252	1+
260.91715	98	
260.93079	86	
261.42097	92	
263.89467	78	
266.03110	94	
267.79781	152	
267.83994	140	
268.84361	216	
269.79773	76	
270.07009	112	
270.84756	380	1+
271.00810	100	
271.79707	136	
271.85346	238	1+
272.12440	76	
272.67119	96	
272.93213	150	
273.79688	242	1+
275.86186	78	
276.37336	138	
276.83902	186	1+
276.85674	420	1+
276.92298	218	1+
277.36534	88	
277.80812	228	1+
277.96764	144	
278.04033	76	
278.84951	202	
279.06909	80	
279.84055	316	1+
281.10159	96	
281.80824	92	
283.01391	78	
283.79477	156	
284.87064	146	1+
285.93952	78	
286.79655	160	
287.79299	104	
287.86982	102	
288.85747	108	
289.87313	80	
290.80448	78	
290.86374	152	
290.91307	82	
290.95071	78	
291.80535	206	
292.43733	78	
292.60139	84	
292.78031	82	
293.85946	474	1+
294.42954	88	
295.03058	76	
296.81963	80	
296.93723	76	
297.98001	88	
298.53541	114	
298.86136	210	1+
299.05551	88	
299.78412	106	
300.86195	222	1+
301.06763	94	
301.84159	84	
302.17799	86	
302.31990	86	
302.94384	244	1+
303.94570	166	1+
304.61481	88	
304.92272	130	
305.82757	106	
306.88429	122	
307.40946	84	
307.76548	130	
307.89139	80	
308.94446	126	
308.98891	136	
309.86896	450	1+
310.81903	126	
310.87295	320	1+
312.80325	298	1+
317.43869	100	
318.84685	80	
319.86521	104	
320.75048	106	
320.77482	78	
324.90326	92	
325.80945	140	
327.89883	176	
328.82097	128	
328.83741	130	
329.87149	92	
330.81340	372	1+
336.62894	78	
336.94866	102	
339.28807	76	
339.96438	80	
343.84551	76	
344.32677	76	
END IONS

###FS:    #m/z: 363.95695 #charge 1+
###MS: 113
###MSMS: 116
BEGIN IONS
TITLE=Cmpd 87, +MS2(363.9569), 28.0-35.0eV, 2.5min #116
RTINSECONDS=149.251
SCANS=113,116
PEPMASS=363.95695	517818
CHARGE=1+
47.32471	86	
114.86042	98	
150.87643	148	
178.93689	100	
189.86313	978	
191.85815	864	1+
195.98710	102	
196.89043	234	
205.00953	108	
207.87614	420	1+
209.94385	1024	1+
210.88442	614	1+
212.87969	3518	1+
219.86685	254	1+
220.04816	92	
222.95156	1460	1+
223.97454	136	
224.94852	1674	1+
225.97153	106	
226.47092	96	
226.94722	9108	1+
227.14783	114	
227.89678	144	
227.92636	242	
228.85808	206	1+
228.89555	656	1+
228.94250	9208	1+
229.80825	92	
230.00725	90	
230.03179	156	
230.84468	86	
230.88985	4232	1+
232.88496	656	1+
234.87709	362	1+
234.93273	100	
235.21517	102	
235.84533	98	
236.01061	348	1+
238.06892	212	1+
238.83562	102	
239.42965	86	
239.90713	90	
239.94116	94	
240.82522	130	
240.93911	336	
240.96197	1028	1+
241.08260	126	
241.83356	90	
241.89467	158	
241.94020	200	
242.81748	234	1+
242.96001	514	
243.96035	270	
244.79186	120	
244.81863	116	
244.84057	138	
244.91120	102	
244.95762	3950	1+
245.00827	90	
245.10363	90	
245.83600	390	1+
246.09731	102	
246.43819	92	
246.80643	110	
246.90463	186	
246.95313	5604	1+
247.83862	292	1+
247.90524	138	
248.00607	90	
248.50499	92	
248.80296	630	1+
248.90133	1742	1+
250.06192	100	
250.89552	586	1+
251.06877	120	
252.00623	126	
253.36180	106	
253.43030	128	
253.45389	112	
253.83340	92	
253.90751	346	
254.83212	158	
255.92899	100	
257.79370	240	1+
257.84964	114	
257.91433	106	
257.93438	88	
258.43968	94	
258.83582	342	
258.84273	512	1+
258.97338	234	
260.83780	118	
260.96836	896	1+
261.83201	768	1+
263.97870	198	
264.81998	128	
265.08791	124	
266.81555	424	1+
266.90081	114	
267.78045	338	1+
267.84219	120	
267.97254	636	
268.96348	924	1+
269.41479	86	
269.96768	804	1+
270.85477	90	
271.85049	254	1+
271.86028	282	1+
271.91547	158	
272.96549	90	
273.92314	142	
274.11907	88	
276.81027	96	
276.84865	104	
276.92609	92	
278.09450	92	
278.79902	152	
278.84677	158	
278.93393	90	
279.09886	118	
279.80150	120	
280.79298	706	1+
281.85782	122	
282.80305	208	
283.74834	182	1+
283.84922	398	1+
283.90411	90	
284.82316	206	
285.84506	624	
286.29042	102	
286.53790	88	
288.82909	100	
289.78552	350	1+
289.86903	150	
290.78804	292	1+
292.35153	106	
292.85745	580	1+
293.11520	192	
295.08329	96	
295.38267	94	
295.84518	98	
295.96370	152	
295.98680	102	
296.80790	282	
297.80940	250	
297.87180	156	
297.88636	88	
298.80407	794	1+
298.89400	94	
300.80189	438	1+
301.59644	92	
301.86128	504	
303.80895	464	1+
303.85492	1240	1+
304.05600	212	1+
306.93745	148	
307.84422	114	
308.89794	106	
310.88346	106	
311.81507	124	
312.95208	124	
313.21729	92	
314.19162	102	
314.89285	92	
316.81319	274	1+
318.43898	92	
318.81541	196	
318.93648	180	
319.82589	114	
319.87602	92	
320.24525	90	
321.81777	190	
321.86668	490	
322.81521	104	
322.93366	274	1+
324.89402	410	1+
326.87226	234	
330.71572	196	1+
330.79821	94	
333.21984	96	
336.02547	88	
336.89272	182	1+
336.94527	396	1+
337.83433	110	
338.77512	154	1+
338.88345	92	
339.82731	388	1+
340.94135	282	
341.80087	92	
342.90291	166	
343.70587	124	
343.91086	94	
344.10431	94	
345.71282	188	1+
345.83337	92	
347.04315	306	1+
347.88697	90	
350.34765	176	
351.84629	90	
355.33515	90	
356.77305	148	
357.79280	98	
359.70847	102	
359.76704	204	1+
365.73095	94	
367.04522	114	
367.73078	88	
367.77955	122	
END IONS

###FS:    #m/z: 507.84598 #charge 1+
###MS: 117
###MSMS: 118
BEGIN IONS
TITLE=Cmpd 88, +MS2(507.8460), 28.2-35.2eV, 2.6min #118
RTINSECONDS=152.928
SCANS=117-118
PEPMASS=507.84598	343624
CHARGE=1+
92.85568	196	
196.01412	698	1+
212.04785	230	
214.88761	134	
224.12084	170	
224.97562	306	
232.89711	302	
237.05899	372	1+
238.06414	246	1+
250.97133	152	
254.09398	190	
254.89972	142	
255.07067	296	1+
266.09780	150	
266.16601	446	1+
267.78854	280	1+
267.97373	180	1+
268.38966	174	
270.80977	104	1+
270.85891	234	
271.85222	364	1+
278.83396	174	
279.90200	188	
280.84509	146	1+
280.92480	180	1+
284.79107	390	1+
285.79353	336	1+
286.77952	138	
287.84712	546	1+
288.86956	200	
288.89431	132	
289.05700	142	1+
289.87899	298	
290.86357	1458	1+
291.88764	254	
292.85670	204	
293.87325	2050	1+
294.41576	198	
294.96604	198	1+
296.85606	184	
297.81484	214	1+
298.85371	378	1+
299.30251	138	
299.83963	136	
300.86346	184	
300.96742	308	1+
302.81628	136	
302.85621	494	1+
303.79617	144	
304.81724	260	1+
304.87996	198	
305.86730	520	1+
305.90275	140	
307.13683	1116	1+
307.88928	704	
308.14163	948	1+
308.78588	228	1+
308.80708	154	
308.87139	1274	1+
309.84498	274	1+
309.87141	676	1+
310.15517	562	
311.16434	316	
311.81286	372	1+
311.88435	3210	1+
313.96313	248	1+
314.86473	600	1+
314.88388	216	
315.38764	160	
316.81733	184	
316.88654	324	1+
316.94329	132	
317.87702	252	1+
318.81759	174	1+
318.85995	152	
319.89060	132	
320.87604	180	1+
321.98864	252	1+
323.79039	170	
323.87983	258	
323.90427	138	
324.90363	138	
325.89582	136	
326.81911	140	
326.88236	1410	1+
327.76009	132	
327.80439	328	1+
328.75869	134	
328.83337	142	
328.88813	192	
328.97987	204	1+
329.82134	162	
330.02347	170	
330.76079	234	1+
330.80833	458	1+
330.89429	364	1+
332.87526	724	1+
333.85687	352	1+
334.89868	206	
335.76708	154	1+
335.81734	242	1+
335.88622	216	
337.88169	196	
338.71548	256	1+
338.89401	274	1+
339.87765	334	1+
339.92006	240	1+
340.00636	142	
340.86223	260	1+
343.45093	136	
343.91403	158	
344.77834	238	1+
345.76273	154	
345.83786	186	1+
346.88603	234	1+
346.96689	134	
347.37596	254	1+
347.77549	504	1+
348.16601	216	1+
349.75510	530	1+
350.02884	212	1+
350.84005	152	
350.88729	354	
351.88191	184	
351.97132	134	
352.16802	154	1+
352.77943	256	1+
352.91016	136	
353.05326	224	1+
353.80858	144	1+
353.85127	436	1+
353.91263	570	1+
354.37206	162	
355.77701	230	1+
356.71193	136	
357.85423	150	
357.87292	464	1+
358.81276	206	
359.79174	338	1+
362.36474	184	
363.78163	154	
365.77875	130	
366.18826	200	
366.78589	338	1+
366.83890	1122	1+
367.70842	1368	1+
368.82067	132	
369.70901	308	
369.80264	148	
369.84276	288	1+
370.02777	210	1+
370.72312	440	1+
371.03325	166	1+
371.72483	296	1+
371.79546	338	1+
371.81667	148	
371.86713	138	
372.33895	182	
372.78037	162	
373.39003	180	
373.43271	180	
373.72033	250	
373.82293	140	
373.87102	162	
374.79745	316	1+
374.82614	180	
377.76145	134	
377.88266	314	1+
378.81198	148	
380.39368	132	
380.71885	236	1+
380.86017	286	
381.79850	298	1+
381.82839	200	
382.71706	874	1+
382.85752	210	
383.71828	638	1+
383.77397	198	
384.85035	1528	1+
384.88439	286	1+
385.77934	144	
385.88563	184	1+
386.73450	430	1+
387.39484	174	
387.77864	524	1+
388.71130	542	1+
389.09195	130	1+
389.20005	262	1+
390.84294	484	1+
391.79619	174	
392.77497	150	
392.83043	254	
392.86609	190	1+
393.80201	260	1+
395.75844	164	
396.73219	226	
396.77636	138	
397.71033	136	
397.73636	174	
397.86397	204	1+
398.72860	914	1+
399.73068	552	1+
401.78707	266	1+
401.86373	140	
401.89690	230	1+
402.75289	358	1+
402.79546	252	1+
403.81225	198	1+
403.87004	1390	1+
405.78419	464	1+
405.87522	322	
405.90364	208	
406.70390	174	
406.75697	294	1+
406.85994	136	
407.73737	588	
407.81862	200	
407.86362	3302	1+
409.72628	930	1+
409.80280	148	
410.86122	300	1+
411.66863	212	1+
411.81281	300	
411.84429	346	1+
412.73342	298	
412.86878	496	1+
413.07749	154	
413.87223	382	1+
416.87615	154	
418.74368	202	
421.88503	798	
422.86739	180	
423.76644	292	
423.87521	252	
424.75983	136	
424.86833	160	
425.74572	390	
425.76019	390	
425.80248	160	
425.93419	178	1+
425.99507	160	
426.09463	284	1+
426.75808	396	
426.85985	1192	1+
427.09877	224	1+
427.73329	2396	1+
428.84744	290	
428.88772	320	1+
429.70163	220	1+
429.83342	146	
429.85398	148	
430.74285	838	1+
430.84641	142	
431.86502	200	
432.87163	208	
433.86175	156	
433.88858	376	1+
434.89216	270	1+
439.89374	756	1+
440.82323	198	1+
444.80911	166	
444.87375	782	
445.74327	1242	1+
445.87234	376	
446.68604	152	
446.88052	284	
447.70861	226	
447.78725	190	1+
448.75509	736	1+
448.89545	156	
449.88317	228	1+
450.74995	326	1+
451.89853	130	
452.73785	182	
453.72722	156	
457.70647	136	
457.90457	684	1+
458.20366	220	1+
460.70669	308	1+
461.21753	172	1+
462.88007	586	1+
467.71473	142	
467.89000	798	1+
468.78478	208	
469.62988	174	1+
476.89976	304	1+
482.72965	224	1+
485.89703	254	
486.79781	438	1+
491.77610	148	
495.19745	154	
509.85414	138	
END IONS

###FS:    #m/z: 336.94627 #charge 1+
###MS: 117
###MSMS: 119
BEGIN IONS
TITLE=Cmpd 89, +MS2(336.9463), 28.0-35.0eV, 2.6min #119
RTINSECONDS=153.7
SCANS=117,119
PEPMASS=336.94627	189318
CHARGE=1+
134.63662	98	
182.86972	198	1+
200.32707	86	
200.55299	92	
205.94932	124	
206.97509	86	
208.88572	84	
209.41502	92	
209.94573	138	
210.99387	84	
211.94396	2398	1+
211.99961	92	
212.87843	1276	1+
213.93791	1378	1+
214.89368	138	
215.88649	122	
216.38594	80	
217.39517	84	
217.88460	136	
222.87689	86	
223.95866	156	
225.08627	106	
227.89465	182	
227.95130	112	
228.78931	132	
228.89420	262	
229.95508	2622	1+
230.88915	2178	1+
231.59274	114	
231.82730	96	
231.86028	118	
231.94757	748	1+
232.88838	162	
233.82906	206	
233.89921	438	1+
234.83029	210	
234.94295	108	
235.82426	108	
237.01535	94	
238.03141	88	
238.43533	84	
239.78465	106	
239.90137	94	
240.83709	358	1+
242.79247	108	
245.44816	86	
246.84125	100	
246.90591	270	
246.97758	320	
247.96524	392	
248.90143	782	1+
249.82972	334	1+
249.96060	648	1+
250.95036	428	1+
251.07019	250	
251.16622	80	
251.92753	90	
252.42860	90	
252.71164	102	
252.97214	1086	
253.08510	176	
253.83749	122	
253.85621	402	1+
253.90680	536	
254.84084	106	
254.85984	334	1+
254.96526	636	
255.78809	142	1+
255.89231	144	
255.95650	92	
256.83123	92	
257.34713	94	
257.85643	166	
257.89231	192	1+
257.92840	88	
258.84573	342	
259.86970	110	
259.95795	180	
260.83382	90	
260.85236	182	
261.46468	106	
261.83158	126	
262.02993	128	
262.83652	88	
264.85187	258	1+
266.80073	82	
267.83658	1258	1+
267.97961	84	
268.83758	940	1+
268.91099	96	
269.80078	130	
269.83807	510	1+
269.91829	108	
270.51840	82	
271.39329	82	
271.84521	186	
271.91953	264	
273.79401	294	1+
273.90048	110	
274.85982	134	
274.90747	90	
275.79882	80	
276.49233	80	
276.85836	422	1+
277.02185	94	
277.83509	182	
277.90010	130	1+
278.02989	116	
278.12808	86	
278.81670	118	
278.83442	970	1+
278.95927	88	
279.93745	80	
280.57049	92	
280.85306	112	
281.86196	84	
282.97349	106	
283.37674	86	
285.84660	1742	1+
286.84900	1274	1+
286.87486	88	
286.91903	238	
290.06558	86	
290.82078	88	
290.85433	116	
291.80842	156	
291.89216	94	
292.07247	102	
292.10418	294	1+
292.85767	86	
293.85318	146	
293.87271	104	
294.42119	84	
294.85603	94	
295.87363	102	
298.86630	356	1+
302.88381	84	
302.94350	82	
303.72177	110	
303.95510	106	
304.05151	84	
304.85864	128	
305.41250	82	
305.85450	116	
306.77284	80	
306.89666	122	
307.81149	110	
307.86290	398	1+
307.92764	82	
308.88340	136	
309.34388	120	
310.87268	106	
311.88326	298	
312.86396	102	
313.87616	108	
314.81983	194	
315.35936	84	
316.80222	118	
316.83940	92	
317.08857	80	
320.32645	96	
321.81981	104	
321.88435	94	
322.01643	84	
322.82173	82	
323.43936	108	
323.90247	82	
324.02485	86	
325.78421	86	
325.87722	86	
327.11316	92	
328.16666	82	
328.91668	90	
329.17068	96	
332.86128	84	
335.95530	88	
336.14467	92	
339.77696	230	1+
340.60995	88	
341.12022	90	
341.83296	138	
END IONS

###FS:    #m/z: 359.96195 #charge 1+
###MS: 117
###MSMS: 120
BEGIN IONS
TITLE=Cmpd 90, +MS2(359.9620), 28.0-35.0eV, 2.6min #120
RTINSECONDS=154.471
SCANS=117,120
PEPMASS=359.96195	138612
CHARGE=1+
84.44135	86	
177.22781	84	
194.07652	84	
198.95318	88	
201.00025	84	
201.87512	84	
205.95003	122	
207.40447	92	
207.94630	160	
209.94439	1204	1+
214.89407	130	
217.89929	104	
219.93335	98	
221.94478	90	
222.95199	1364	1+
222.97816	206	
223.82761	96	
223.92303	104	
224.41018	104	
224.94762	1858	1+
225.97129	146	
226.89648	122	
226.94740	5784	1+
226.99078	136	
227.06480	90	
228.03015	84	
228.89487	144	
228.94240	5552	1+
230.89009	108	
232.94451	166	
233.95938	248	1+
234.94693	118	
237.02539	168	1+
237.51101	106	
237.82794	88	
238.96740	158	
239.78730	86	
240.82418	242	
240.94147	202	1+
240.96167	1174	1+
241.09498	104	
241.78740	148	
242.95845	746	1+
244.95800	3010	1+
245.94190	144	
246.54605	104	
246.95263	3168	
247.58085	102	
247.80329	418	1+
247.97953	100	
248.80428	272	1+
248.90196	98	
249.99090	144	
250.37461	92	
250.95329	440	1+
250.97240	136	
252.95607	592	1+
253.49309	92	
253.83916	202	
255.37294	114	
255.95243	92	
258.84053	456	1+
258.97565	258	
259.53228	94	
259.79887	118	
259.97431	226	
260.79996	102	
260.96851	1306	1+
262.12229	90	
262.82660	94	
263.98071	306	1+
264.82023	146	
265.08688	98	
265.14090	86	
265.81902	190	
265.86205	122	
265.97765	98	
266.39388	84	
266.81234	716	1+
266.88409	142	
267.88097	90	
267.97314	512	1+
268.47216	88	
268.84013	144	
269.79892	124	
269.96967	388	
271.84635	224	
272.36136	92	
273.36318	102	
273.63929	94	
273.96957	480	
274.37661	86	
274.81910	140	
274.95746	98	
275.35019	98	
276.00909	84	
276.80812	228	1+
277.85905	158	1+
278.09722	264	1+
278.79641	230	1+
278.84169	92	
279.10196	208	1+
279.82425	84	
280.79548	356	
280.83183	134	
280.86832	282	1+
280.93178	154	
282.39188	92	
282.48869	94	
282.79985	90	
282.92864	110	
283.95606	106	
285.41644	90	
290.36960	88	
290.79048	290	1+
291.99494	94	
293.12052	312	1+
293.85393	490	1+
293.90304	88	
295.39535	98	
296.81043	244	
297.80286	1884	1+
297.91944	126	
298.80522	1564	1+
299.87648	96	
300.04022	128	
300.09268	90	
300.80941	106	
300.89270	220	1+
300.94645	92	
301.78560	378	1+
303.93296	142	
303.95064	118	
304.87867	348	1+
304.94297	88	
305.47935	92	
305.88201	280	1+
306.81339	92	
307.33844	106	
307.45680	94	
308.80615	88	
309.80675	160	
310.80578	144	
310.88669	88	
311.87649	130	
311.91926	84	
312.80295	194	
312.88181	222	1+
315.81798	88	
316.81849	128	
317.81252	88	
318.43684	106	
318.93980	196	1+
319.28760	84	
319.87608	86	
321.82191	150	
322.82436	104	
322.89195	88	
322.93126	146	
323.34861	96	
323.88528	90	
326.11705	86	
326.40711	98	
328.43596	100	
328.88038	146	1+
332.80592	100	
332.84786	92	
332.90175	96	
334.01139	90	
335.87055	94	
336.94804	170	
337.87625	102	
337.94448	192	
339.01574	138	1+
339.83340	104	
340.93853	184	
341.72603	174	1+
343.35568	94	
343.91101	148	
344.04967	90	
344.79278	92	
348.17101	92	
349.70310	98	
350.90808	176	1+
351.91064	232	1+
352.39696	94	
353.17110	84	
354.78939	134	
354.84107	116	
356.55397	90	
356.77453	268	1+
359.71703	264	1+
361.07541	100	
362.31768	92	
363.79287	248	1+
END IONS

###FS:    #m/z: 507.84615 #charge 1+
###MS: 121
###MSMS: 122
BEGIN IONS
TITLE=Cmpd 91, +MS2(507.8462), 28.2-35.2eV, 2.7min #122
RTINSECONDS=158.178
SCANS=121-122
PEPMASS=507.84615	328412
CHARGE=1+
196.01514	228	
197.02085	130	
199.88840	152	
215.07664	132	
222.97381	140	
223.97550	132	
224.97778	268	
232.89294	328	1+
234.87796	218	
238.06165	166	
244.13987	138	
250.89214	242	1+
250.97038	158	
252.08111	414	1+
252.11928	136	
257.86488	216	1+
261.88689	132	
266.16751	288	1+
267.05065	136	
267.94398	172	
272.55709	154	
272.85009	458	1+
273.88544	238	1+
275.85137	214	
276.86040	282	1+
279.04656	132	
279.38657	314	1+
279.40037	162	
279.94442	130	
280.77609	170	1+
280.84592	308	1+
281.12101	134	
282.87824	176	
284.35456	204	1+
284.79567	276	
285.79553	404	1+
285.91108	148	
287.85339	584	
288.87096	264	
289.87794	1490	1+
290.86346	416	
292.86572	158	
293.87285	2718	1+
294.93871	146	
296.85528	416	1+
299.06437	100	1+
300.87395	182	
303.79710	138	
303.86344	224	
305.01993	114	1+
305.86222	674	1+
307.79284	424	1+
307.88898	978	1+
308.14167	1022	1+
308.79511	276	1+
308.87015	1836	1+
309.15510	916	1+
309.88735	294	
309.99013	132	
310.15682	758	1+
311.36091	146	1+
311.83559	130	
311.88345	3978	1+
312.78283	130	
312.80881	300	1+
312.84712	142	
312.91945	182	1+
313.93790	138	
314.86454	828	1+
315.83285	210	1+
316.89032	190	
317.32161	168	
318.11947	140	
318.37454	244	1+
318.88401	486	1+
318.93328	138	
319.86423	134	
320.87623	282	1+
321.35645	206	
322.36235	132	
323.05211	138	1+
323.84604	152	
323.87073	396	
324.86019	206	
324.89174	160	
324.92491	134	
325.90002	492	
326.88422	858	
327.38456	140	
327.87615	972	1+
327.93054	136	
328.01345	148	1+
329.89670	178	
330.88318	500	1+
332.76262	186	
332.87537	228	1+
333.76244	138	
334.88943	172	
335.83337	224	
335.94551	238	1+
335.97708	134	
336.90615	158	
337.88335	418	
338.02302	156	
338.87978	192	
339.88244	130	
340.77907	230	1+
342.80720	200	
343.88064	194	
345.82120	540	1+
345.87871	138	
346.76713	452	1+
347.03240	132	
348.82351	188	
349.75699	532	1+
350.82273	264	
350.88630	188	
350.90940	382	1+
351.10030	192	1+
351.77332	410	1+
351.82410	160	
355.79041	192	1+
355.89103	312	1+
358.74072	264	1+
360.01347	140	
362.87277	140	
364.71115	274	1+
364.85255	130	
365.78878	172	
366.18547	228	1+
366.84164	792	1+
366.90428	208	
367.70755	1216	1+
367.76958	194	
368.83477	192	
368.89244	156	
369.83718	626	1+
369.92429	188	1+
371.72470	426	1+
371.79809	456	1+
371.83859	252	1+
371.90877	146	
372.80017	346	1+
375.71494	134	
375.85001	226	
375.88443	246	1+
376.74460	310	1+
379.73121	188	
380.72029	456	1+
380.85130	152	
381.71019	364	1+
381.79608	198	
382.71498	232	1+
382.77614	518	1+
382.87627	138	
382.89290	332	1+
384.84973	1672	1+
387.72393	204	
387.79076	426	1+
387.84184	378	1+
387.85986	160	
389.20163	198	
389.71352	474	1+
389.77850	170	
390.20453	178	
390.72919	398	1+
390.84148	988	1+
391.87224	528	1+
392.07414	250	
392.67872	152	1+
392.80839	164	
392.82617	304	1+
393.80014	136	
393.89742	212	
394.73090	868	1+
394.78952	192	
394.83318	136	
395.73446	642	1+
397.23596	146	
397.76104	134	
398.72743	772	1+
398.87100	150	
402.86624	1434	1+
403.80359	152	
403.87244	904	1+
404.68318	134	
405.72480	150	
405.74702	156	
405.79081	446	1+
405.86072	452	1+
406.73188	168	
406.76615	148	
407.72518	254	
407.77302	266	
407.86651	1554	
408.73673	164	
408.75215	138	
408.86866	930	
409.35419	98	1+
409.72496	1180	1+
409.81399	152	
409.85675	388	
410.08150	190	
410.75740	288	1+
410.84601	494	1+
412.75378	332	1+
413.85869	500	1+
413.87819	140	
415.10322	168	
416.25477	158	
416.87546	134	
421.88284	458	
422.76721	546	1+
422.81644	256	
422.86714	202	
423.06046	192	1+
423.88436	158	
424.82595	234	1+
425.75070	606	
426.75468	368	
426.86880	918	1+
427.73328	1784	1+
427.79505	278	1+
429.73608	1468	1+
429.86964	132	
430.69207	134	
430.74024	950	1+
431.68602	130	
431.86674	542	1+
434.80417	248	1+
434.88788	328	1+
435.70987	138	1+
436.75288	148	
437.22210	310	1+
439.80027	182	1+
439.89443	646	
440.70725	218	
444.76961	136	
444.87716	856	1+
445.74174	900	1+
446.70103	418	1+
446.76311	130	
446.87243	280	1+
448.75656	270	1+
448.89642	186	
449.87846	450	1+
450.75255	316	
451.74480	308	
452.75413	182	
454.76217	168	
457.90251	816	1+
458.90409	516	1+
462.88488	610	1+
465.71876	186	
467.88619	310	
468.78866	198	
468.88743	156	
476.72254	190	
485.90310	248	
486.90360	132	
487.74098	138	
491.79838	164	
503.15415	118	1+
505.82100	114	1+
509.85831	154	
END IONS

###FS:    #m/z: 336.94625 #charge 1+
###MS: 121
###MSMS: 123
BEGIN IONS
TITLE=Cmpd 92, +MS2(336.9463), 28.0-35.0eV, 2.7min #123
RTINSECONDS=158.951
SCANS=121,123
PEPMASS=336.94625	182772
CHARGE=1+
174.85898	82	
182.86993	220	1+
184.98430	90	
185.86708	92	
191.92031	78	
192.88805	96	
206.95223	134	
208.88496	126	
209.88991	204	
210.88510	342	
211.94493	2162	1+
212.87851	1928	1+
213.94105	440	1+
214.89690	124	
215.88465	272	
215.93555	218	
216.88645	114	
217.10710	92	
218.84718	84	
220.87390	112	
225.94978	156	
225.96726	198	1+
226.12962	152	
226.89148	380	1+
227.49077	98	
227.82985	166	
229.95555	2002	1+
230.88962	2472	1+
231.05668	90	
231.15225	84	
231.94877	1388	1+
232.00603	84	
232.82319	132	
232.88517	202	
233.82269	640	1+
233.89993	174	
234.82496	474	1+
234.88131	96	
239.92973	90	
240.83504	140	
241.90231	78	
241.97298	102	
242.87341	80	
244.49142	94	
244.80750	154	
245.13300	78	
245.83581	80	
246.42686	92	
246.94920	90	
246.97522	454	
247.07687	94	
247.33712	100	
247.90691	102	
247.96678	286	
248.90002	1382	1+
248.94932	100	
249.83099	172	
249.95481	832	1+
250.06779	258	1+
250.82746	772	1+
250.95418	464	1+
250.97086	148	
251.83007	494	1+
252.97051	1368	1+
253.09060	164	
253.90357	438	1+
253.93064	102	
253.94566	160	
254.90676	304	1+
254.96694	566	1+
255.78547	78	
256.90968	104	
257.09495	90	
257.84264	602	1+
258.84545	508	1+
258.89529	86	
259.88766	110	
259.96174	100	
260.83444	144	
260.85284	94	
261.83468	208	
262.78290	92	
262.83349	170	
263.83162	130	
265.02710	82	
267.39087	90	
267.84224	174	
268.84231	524	
269.31811	102	
269.80193	174	
269.84092	318	
270.85435	202	
270.86965	102	
270.98347	188	
271.84487	336	1+
271.91531	294	1+
275.08104	78	
275.42569	102	
276.85528	198	
276.90521	84	
277.83826	164	
277.85584	98	
278.83341	992	1+
278.86585	92	
279.00193	88	
279.09263	96	
279.80700	98	
280.86481	126	
282.03073	90	
282.59215	104	
282.81709	90	
282.88387	122	
283.79505	112	
283.86302	112	
283.97679	98	
284.88470	90	
285.02674	142	
285.84989	586	
286.85099	1310	1+
287.82053	156	
288.91450	92	
289.90031	84	
290.85743	428	1+
291.87519	104	
291.99473	80	
292.43971	98	
293.03856	92	
293.10512	174	
294.87178	148	
295.92972	104	
295.95806	100	
297.97592	88	
298.80085	90	
299.04927	86	
299.89295	84	
300.86598	92	
301.02090	94	
301.87840	152	
301.97955	92	
302.00159	90	
304.84442	80	
304.86080	200	
305.13572	84	
305.87633	94	
306.02882	118	
306.06329	86	
306.87883	122	
307.04128	96	
308.88246	160	
309.74969	80	
309.81696	82	
310.08297	82	
310.86469	144	
311.71937	80	
311.86929	80	
313.05216	102	
313.82855	84	
313.84365	80	
314.61177	96	
315.85236	82	
316.52922	104	
317.62442	82	
317.92527	150	
318.05346	82	
319.05520	82	
321.81751	128	
321.91929	106	
323.38612	92	
323.88538	164	1+
325.88509	232	1+
326.84004	168	
328.11339	92	
329.88074	264	1+
331.83389	78	
334.25272	82	
335.82396	248	1+
337.88485	92	
338.07222	86	
339.79236	90	
340.54002	92	
340.78001	80	
340.87930	88	
END IONS

###FS:    #m/z: 359.96205 #charge 1+
###MS: 121
###MSMS: 124
BEGIN IONS
TITLE=Cmpd 93, +MS2(359.9621), 28.0-35.0eV, 2.7min #124
RTINSECONDS=159.723
SCANS=121,124
PEPMASS=359.96205	128800
CHARGE=1+
75.66737	92	
108.33768	96	
178.95179	88	
197.01959	120	
198.88422	88	
201.05770	86	
204.96775	156	1+
205.94509	176	1+
207.40448	98	
209.94431	996	
212.88189	138	
212.89946	122	
220.60419	94	
220.95922	176	1+
222.95079	1538	1+
223.90282	90	
224.05527	104	
224.88794	86	
224.94908	1624	1+
225.48074	94	
226.89137	126	
226.94747	4422	1+
227.04831	88	
228.89582	122	
228.94211	5214	1+
230.88730	86	
232.35013	92	
232.41207	108	
235.82440	234	
235.93533	92	
238.56617	86	
238.97210	166	1+
239.06733	114	
239.79652	92	
239.89208	188	1+
240.93852	196	1+
240.96140	356	1+
241.78597	298	1+
241.83884	130	
242.51783	94	
242.96061	692	1+
243.43831	98	
244.85203	132	
244.95810	2576	1+
245.44605	156	
245.84482	84	
245.87370	92	
245.94206	124	
245.99382	192	1+
246.95272	2380	
247.36804	88	
248.80888	250	
249.80566	104	
249.90082	186	1+
250.95090	452	
251.84399	248	1+
252.06396	86	
252.95784	192	
252.99864	98	
253.83484	316	
255.34168	86	
255.52830	84	
256.37927	138	
258.83852	110	
258.97197	152	
259.79937	148	
260.97085	236	
261.79462	106	
261.96495	120	
262.34719	86	
263.34658	92	
263.82024	192	1+
264.79689	126	
264.96678	122	
265.44067	104	
265.81431	434	1+
266.81682	362	1+
267.97220	374	
268.80738	146	
269.83969	90	
269.96800	446	
271.84619	336	1+
273.89937	94	
273.92198	92	
273.93950	92	
273.96958	274	1+
275.97232	112	
276.52526	138	
276.80494	392	1+
276.85086	190	1+
278.47383	100	
278.79135	86	
278.91929	286	1+
279.79405	86	
279.92386	218	1+
279.97270	136	1+
280.79468	852	1+
280.84091	164	
280.86734	168	
281.10965	100	
281.82576	104	
281.85446	162	
282.79105	190	1+
283.43275	104	
283.85463	88	
284.82628	200	
285.79054	140	
285.93603	100	
286.03933	92	
286.53796	94	
287.79841	116	
287.95707	98	
288.41377	140	
288.45963	84	
288.91255	86	
290.16732	140	
291.35121	104	
291.54623	92	
291.79071	146	
291.80434	136	
291.85386	190	1+
292.43354	102	
293.04657	148	
293.50764	104	
293.80778	170	
293.83223	98	
293.99528	92	
294.42170	94	
294.43495	100	
294.86063	136	
295.93516	190	1+
296.80909	188	
297.80954	332	
297.97137	118	
298.80425	986	1+
298.83178	116	
299.94922	116	
300.80223	122	
301.78646	318	1+
301.81210	122	
301.84232	220	1+
302.95477	104	
303.79420	94	
303.80905	160	
304.77581	98	
304.81055	182	
304.88752	106	
304.99645	88	
307.80589	94	
307.88570	142	
309.80884	368	1+
311.87996	154	
312.05147	90	
315.32095	160	
316.81912	334	1+
316.98603	90	
318.86006	86	
318.87889	124	
318.93368	184	
320.95953	90	
321.44488	134	
321.82302	110	
322.80677	134	
322.87644	200	1+
322.92880	292	
324.98456	92	
327.93086	90	
330.90391	92	
331.60351	98	
336.94416	642	1+
337.14474	86	
340.94214	164	
342.03665	100	
342.08007	90	
343.91184	144	
343.93794	98	
344.88959	144	
349.81783	88	
350.71508	132	
351.08688	84	
351.14193	86	
352.02831	108	
352.52847	96	
354.20882	106	
357.58853	86	
360.72191	134	
363.72247	108	
364.71997	96	
END IONS

###FS:    #m/z: 322.93029 #charge 1+
###MS: 125
###MSMS: 126
BEGIN IONS
TITLE=Cmpd 94, +MS2(322.9303), 28.0-35.0eV, 2.7min #126
RTINSECONDS=163.409
SCANS=125-126
PEPMASS=322.93029	3604284
CHARGE=1+
73.99316	96	
161.62141	76	
182.86940	76	
184.93408	82	
191.11138	84	
192.88757	260	1+
196.85941	92	
198.96675	84	
200.89540	78	
201.37292	76	
202.40938	96	
203.87942	80	
205.94879	526	1+
212.82797	80	
212.88035	182	
212.90513	118	
214.89461	238	1+
215.84688	92	
216.89281	94	
218.02176	100	
218.84580	78	
219.95008	104	
220.88389	88	
221.89117	76	
222.95367	186	
223.95670	176	
224.42679	80	
224.95810	110	
225.93233	92	
226.21460	78	
226.81479	270	1+
226.87201	106	
227.37973	108	
227.93186	136	
227.95535	236	
229.99614	88	
230.83407	204	
230.84669	114	
230.89053	502	1+
233.00768	230	1+
233.09020	80	
233.93076	78	
234.88131	372	1+
236.82442	84	
237.04909	92	
237.92840	136	
238.04489	78	
238.61168	96	
239.78865	490	1+
240.46832	88	
240.82248	310	
240.94025	1528	1+
240.96174	96	
241.82745	148	
242.32479	88	
242.81815	980	1+
242.83565	96	
242.94177	1846	1+
243.03621	104	
243.86784	80	
244.84957	176	
244.93907	338	
245.45809	92	
245.81849	296	1+
245.84287	80	
245.94190	288	
246.43716	76	
246.97532	772	1+
247.08234	86	
248.85195	166	
250.97150	88	
250.99855	94	
251.07075	156	
251.43074	100	
253.84750	230	1+
253.95135	112	
254.40869	80	
254.80630	76	
254.99848	80	
255.77934	116	
256.78320	84	
256.84471	150	
257.79527	312	1+
258.83594	254	
259.79948	108	
259.98562	84	
260.33736	256	
260.83375	360	
260.90539	78	
261.00009	78	
261.80624	140	
261.83401	816	1+
262.83555	544	1+
264.03194	76	
264.82990	136	
264.87316	80	
265.85635	336	1+
267.82869	118	
269.79984	122	
269.86707	80	
270.34696	230	1+
270.86137	112	
270.97282	76	
271.06259	92	
271.49650	94	
271.80410	148	
271.84569	114	
273.79431	720	1+
273.92164	84	
274.84785	92	
275.80789	492	1+
276.84301	208	1+
277.35073	78	
277.98902	94	
278.81134	80	
278.89673	78	
278.93162	82	
279.09195	970	1+
280.81122	76	
280.85859	194	1+
282.11748	96	
282.79045	106	
282.88539	78	
283.06788	156	
283.72849	102	
283.78654	656	1+
283.84880	220	1+
283.98743	84	
284.02859	76	
284.29308	458	1+
284.93551	84	
285.87315	90	
286.36529	176	
286.87679	98	
286.91726	86	
289.78452	426	1+
289.80729	128	
289.87841	406	
291.79799	448	1+
291.87452	134	
292.09338	78	
292.86200	80	
292.88088	82	
293.43684	86	
293.87134	88	
294.40843	90	
296.80504	76	
297.42049	80	
298.53987	80	
298.82177	118	
298.92607	78	
299.56767	80	
299.78439	470	1+
299.85881	80	
299.87462	130	
301.96340	80	
302.81096	80	
304.36868	82	
305.81762	128	
306.80490	84	
306.88064	100	
307.79677	432	1+
307.88771	164	
308.48264	88	
308.87130	156	
309.84288	78	
309.89777	128	
310.02216	102	
310.87843	342	1+
311.02206	100	
311.79974	76	
312.80567	140	
313.80581	94	
314.89268	96	
319.94430	76	
322.23525	102	
323.79563	118	
323.90516	76	
324.89228	218	
325.89393	124	
326.54496	86	
327.35994	94	
END IONS

###FS:    #m/z: 340.94096 #charge 1+
###MS: 125
###MSMS: 127
BEGIN IONS
TITLE=Cmpd 95, +MS2(340.9410), 28.0-35.0eV, 2.8min #127
RTINSECONDS=164.18
SCANS=125,127
PEPMASS=340.94096	1325714
CHARGE=1+
126.70683	88	
130.61235	88	
186.07975	94	
197.88817	114	
203.98957	100	
205.94634	134	
212.87848	666	1+
213.93848	672	1+
215.88602	430	
216.87050	86	
217.88095	150	
221.42010	88	
223.96104	216	
224.94507	234	1+
227.42602	94	
228.94416	310	1+
230.84401	136	
230.88820	1108	1+
231.89033	706	1+
231.95006	934	1+
233.89827	418	
234.50967	92	
234.88613	146	
235.53008	84	
235.89588	94	
237.98777	84	
239.84786	96	
240.90919	110	
241.83724	206	
241.88201	96	
242.83370	122	
242.84873	116	
243.78591	84	
244.12685	92	
246.97443	398	
248.85785	110	
248.89836	562	1+
249.57878	102	
249.83471	90	
251.88014	134	
251.96443	98	
253.83550	126	
253.92523	88	
253.96108	338	1+
254.91070	164	
255.01430	136	
255.07316	94	
255.10659	102	
255.78045	196	
256.45755	86	
256.88395	122	
256.91256	234	1+
256.96372	114	
257.79837	128	
258.82955	146	
258.85012	212	
258.91260	88	
259.34340	112	
259.53335	84	
259.56430	92	
259.85344	102	
259.89052	116	
259.95847	120	
260.33962	142	
260.83648	112	
261.83933	446	1+
262.90325	114	
264.43764	94	
264.93084	118	
265.90533	112	
266.04122	90	
266.84637	146	
266.96529	84	
267.13713	126	
268.84034	354	1+
268.91919	98	
269.01984	84	
269.92286	90	
271.84707	216	
272.84793	110	
272.88789	174	1+
273.79528	182	
274.89671	230	
275.87149	114	
275.96203	96	
276.85296	112	
277.01343	102	
277.86081	158	
278.84340	676	1+
279.13060	94	
279.15522	108	
279.92924	126	
280.85842	142	
281.36298	86	
281.94049	126	
281.96873	90	
281.98758	86	
282.39401	104	
282.85827	94	
283.35748	98	
283.78646	116	
283.86793	132	
285.78390	92	
286.42959	92	
286.92467	86	
287.37628	112	
287.80478	192	1+
288.97694	86	
289.78586	248	
289.80455	210	1+
290.54054	86	
290.86290	88	
290.88232	100	
291.82792	86	
291.84142	128	
293.37724	108	
294.06441	94	
294.11998	138	
294.17245	86	
296.85378	172	
296.96963	84	
297.88234	100	
297.97379	94	
298.01392	100	
298.35953	84	
298.86820	258	1+
299.78356	104	
300.80131	128	
301.26981	98	
301.88930	112	
302.41370	86	
303.80724	178	
304.86985	100	
305.80138	160	
306.88175	258	1+
306.94920	104	
307.79631	372	1+
307.98062	92	
309.76366	124	
309.81765	178	
310.87585	224	
311.88434	108	
312.89657	130	
313.80053	96	
317.39060	92	
318.39976	92	
320.47348	96	
321.76651	92	
322.83515	90	
322.88186	116	
323.88294	102	
324.89475	84	
325.90828	88	
326.18086	90	
328.56720	86	
328.89140	106	
330.81224	352	1+
330.88852	86	
336.74805	88	
337.76757	88	
338.58482	96	
338.87427	90	
341.29946	84	
341.90666	94	
342.32539	86	
343.23475	84	
343.91996	102	
344.33432	108	
344.44630	106	
345.90606	88	
END IONS

###FS:    #m/z: 363.95708 #charge 1+
###MS: 125
###MSMS: 128
BEGIN IONS
TITLE=Cmpd 96, +MS2(363.9571), 28.0-35.0eV, 2.8min #128
RTINSECONDS=164.953
SCANS=125,128
PEPMASS=363.95708	526662
CHARGE=1+
187.86662	180	
187.88236	126	
189.86144	528	1+
191.85923	844	
192.92689	138	
196.88416	394	1+
200.87494	158	
207.87651	344	1+
207.94598	102	
209.86817	110	
209.94221	1534	1+
210.88498	212	
212.87858	3420	1+
213.04304	94	
215.84264	88	
216.40953	180	
218.85224	96	
218.90946	206	
222.95163	1078	1+
224.94794	1850	1+
225.04720	146	
225.88662	120	
226.52651	114	1+
226.90700	90	
226.94717	7568	1+
228.34437	120	1+
228.89402	868	1+
228.94256	8888	1+
229.06912	196	1+
229.69305	92	1+
230.71859	134	
230.79178	228	
230.89017	4952	1+
231.20823	106	
231.88574	232	
232.88637	682	1+
232.90267	174	
234.88145	364	
237.97472	90	
239.52688	86	
239.87833	90	
240.81980	322	1+
240.94104	426	1+
240.96133	668	1+
241.87587	158	
241.89294	140	
242.05728	94	
242.82715	144	
242.91011	96	
242.94137	536	1+
242.95932	808	1+
243.81947	682	1+
243.84062	182	1+
244.95797	4574	1+
245.43906	88	
246.80654	98	
246.90724	124	
246.95300	4222	
247.85377	186	
247.95151	102	
248.50519	96	
248.80391	362	1+
248.83800	138	
248.90044	1616	1+
250.97280	222	1+
250.98536	112	
251.03372	94	
252.01050	202	1+
252.07648	156	
253.90574	486	
258.83310	346	1+
258.97287	182	
259.00440	88	
259.80361	104	
260.82905	406	
260.96897	576	1+
261.79046	90	
261.82788	1062	1+
262.77891	118	
264.34745	92	
264.45563	104	
264.50384	104	
264.81587	158	
264.96895	140	
265.81365	106	
266.81159	514	1+
267.10311	138	
267.51952	96	
267.78456	224	
267.86416	194	1+
267.97357	592	1+
268.39777	92	
268.84166	154	
268.89482	94	
269.84179	86	
269.91991	126	
269.96859	604	
270.52236	110	
270.85075	228	1+
270.86959	98	
271.83786	88	
271.85599	150	1+
271.91787	392	
272.12420	96	
272.59048	88	
272.93711	122	
273.02823	94	
273.54381	96	
274.91041	88	
276.84996	438	1+
277.88142	102	
278.80368	104	
279.10662	594	1+
279.80176	150	
279.94975	86	
280.79370	960	1+
280.99352	110	
282.00125	200	1+
282.78633	222	1+
282.83502	126	
283.70146	90	
283.83151	204	
283.84811	684	1+
284.40947	88	
284.78767	94	
284.82795	296	
285.39353	92	
285.79035	134	
285.84595	966	1+
286.79451	104	
288.82441	278	1+
289.60145	90	
289.88432	168	
290.78596	328	1+
291.75565	98	
292.12691	88	
294.86062	388	1+
296.80790	126	
297.80053	1364	1+
298.80238	1164	1+
299.86915	88	
300.80242	234	
301.79850	98	
301.81346	136	
301.86135	928	1+
302.81075	98	
302.92603	116	
303.80934	96	
303.85413	818	1+
303.94031	240	
304.10941	166	1+
304.95514	116	
305.82905	116	
305.87880	88	
306.03245	114	
306.13121	358	1+
306.79296	120	
306.88472	364	1+
307.84584	166	
307.86436	152	
307.88797	286	1+
308.56226	116	
308.80168	150	
309.82221	132	
309.94001	88	
310.87193	150	
311.01958	88	
311.86780	248	1+
312.04808	108	
312.15591	88	
312.80969	204	1+
313.51947	94	
316.81328	366	
316.83082	130	
317.75898	94	
318.87780	196	
318.91904	182	1+
318.93404	160	
319.82198	108	
321.14667	90	
321.81793	306	1+
321.86998	642	1+
322.92696	468	1+
323.81496	98	
326.87058	736	1+
328.39129	102	
330.81861	122	
331.85609	94	
335.17959	94	
336.94483	198	
337.79219	98	
337.83459	246	
337.94579	160	
338.87219	94	
339.32883	90	
339.82606	276	1+
340.93817	230	
342.78312	208	1+
346.83398	88	
348.92409	102	
351.77485	124	
352.76595	94	
352.89193	128	
353.36140	116	
353.76187	230	
353.78930	130	
354.28064	90	
359.72374	132	
359.75208	134	1+
360.35373	256	1+
361.71501	110	
362.19164	100	
362.70711	146	
363.71355	94	
363.75640	90	
366.83286	244	1+
END IONS

###FS:    #m/z: 322.93039 #charge 1+
###MS: 129
###MSMS: 130
BEGIN IONS
TITLE=Cmpd 97, +MS2(322.9304), 28.0-35.0eV, 2.8min #130
RTINSECONDS=168.631
SCANS=129-130
PEPMASS=322.93039	3520866
CHARGE=1+
49.59498	90	
74.90132	116	
188.98721	82	
190.11978	88	
191.85919	112	
191.98682	96	
192.88872	352	
194.49580	74	
196.88584	124	
199.88942	84	
200.83499	120	
202.96171	84	
203.95483	156	
205.94783	180	
206.94948	210	
206.96988	76	
207.97807	116	
208.02408	100	
211.87780	86	
212.82784	80	
212.88006	260	
221.94622	276	
221.96313	78	
222.95436	686	1+
223.95962	384	1+
224.00737	84	
224.82069	166	1+
225.00508	78	
225.89333	108	
225.99049	142	
227.87066	86	
227.88384	86	
227.91898	76	
227.95728	118	
228.88935	102	
228.91535	74	
229.91293	122	1+
230.84742	190	
230.88636	160	
232.90390	138	
233.07511	98	
233.91020	84	
233.95374	92	
235.88088	204	
236.01495	94	
236.15219	78	
236.90561	92	
237.05710	88	
237.93584	364	1+
238.83157	84	
238.94072	308	1+
239.07361	120	
239.78773	608	1+
240.82507	218	
240.94034	1506	
240.96396	212	
241.78715	112	
241.82423	136	
241.94281	784	
242.78905	96	
242.82590	288	
242.94205	2452	1+
243.34660	90	
243.81845	776	1+
244.94133	786	1+
246.84650	464	1+
246.97531	492	1+
248.11399	84	
248.83057	84	
248.92337	78	
249.90231	110	
249.96669	114	
250.39391	104	
250.92481	76	
251.04142	78	
251.07134	182	
251.32750	82	
251.93330	240	1+
252.82482	76	
253.07482	78	
253.89975	82	
253.92127	112	
256.79384	670	1+
256.84029	140	
256.90443	206	1+
257.79846	560	1+
258.83216	524	1+
259.34233	76	
259.79555	242	1+
259.89491	84	
260.83460	104	
261.83102	178	
262.35533	146	
262.83207	546	1+
262.85338	176	
263.34027	84	
264.79303	78	
264.86294	78	
264.92679	82	
265.05872	90	
265.35674	94	
265.85581	114	
266.84759	92	
267.07961	84	
267.10337	204	1+
267.87897	100	
267.97384	84	
268.84448	88	
268.90903	78	
269.80030	286	1+
270.36456	100	
270.84623	428	1+
271.78079	104	
271.79860	112	
272.07964	104	
273.79493	694	1+
274.86328	76	
274.89611	86	
275.08141	78	
275.80994	374	1+
275.98238	80	
276.84160	130	
276.85491	130	
276.98269	94	
277.80909	92	
279.09204	678	1+
279.17172	94	
279.85216	138	
281.00899	74	
281.29512	76	
281.79401	102	
281.86856	130	
282.27805	104	
282.86872	78	
282.88482	92	
283.35623	264	1+
283.78555	368	1+
284.29460	246	1+
284.92288	98	
285.85834	96	
286.86121	108	
287.15174	78	
288.36162	84	
288.87711	326	1+
288.90814	82	
288.93091	110	
289.78712	366	1+
289.81068	108	
289.88128	240	1+
290.36877	90	
291.80391	606	1+
293.05992	94	
293.85987	82	
294.86025	150	
294.87653	76	
296.81030	138	
298.01175	142	
298.29378	76	
298.82811	130	
299.78434	514	1+
300.85893	96	
301.87222	198	1+
302.13632	86	
304.13934	100	
304.91298	82	
305.15758	94	
306.35122	84	
306.88243	388	1+
307.79912	754	1+
308.76062	82	
309.17324	74	
309.80111	218	
310.88972	164	
311.72008	118	
311.88049	148	
312.80556	392	1+
312.85424	92	
313.45823	98	
314.67054	82	
314.82267	102	
316.79780	92	
317.89152	112	
319.86066	80	
323.88936	404	1+
324.89386	286	1+
324.96023	76	
325.80693	206	1+
326.07459	128	
326.87105	78	
327.70750	112	
END IONS

###FS:    #m/z: 340.94103 #charge 1+
###MS: 129
###MSMS: 131
BEGIN IONS
TITLE=Cmpd 98, +MS2(340.9410), 28.0-35.0eV, 2.8min #131
RTINSECONDS=169.403
SCANS=129,131
PEPMASS=340.94103	1299654
CHARGE=1+
168.88038	82	
191.53280	94	
191.91853	88	
192.92695	138	
194.88829	82	
196.88422	318	1+
203.11405	86	
210.93999	114	
212.87773	182	
212.89208	142	
213.84316	80	
213.88131	166	
213.93975	678	1+
214.88092	810	1+
214.90039	134	
215.85948	140	
215.88469	578	1+
215.93776	142	
217.87984	310	1+
221.94286	112	
225.92679	94	
227.91142	156	1+
228.89303	92	
228.94377	86	
230.83766	106	
230.88902	198	
230.95981	88	
231.83657	86	
231.89240	122	
231.95090	1154	1+
233.89629	390	1+
233.94727	188	
236.88703	88	
237.05327	80	
237.79256	80	
238.04666	92	
239.78827	116	
241.79259	124	
241.84266	266	
242.93501	90	
243.59724	88	
243.90391	78	
244.90055	92	
244.95667	246	
246.97905	184	
248.83497	132	
248.89702	406	1+
249.05350	82	
249.89937	276	1+
249.96239	100	
250.99092	98	
254.00362	84	
254.94348	80	
254.96746	396	1+
255.07126	84	
255.33394	80	
255.91077	130	
256.87251	84	
257.79802	126	
257.84088	364	1+
257.88680	162	
258.80284	106	
258.88594	88	
259.82922	80	
259.95984	304	1+
260.33427	90	
260.58766	84	
260.83627	180	
261.01742	162	1+
261.47646	104	
261.84540	136	
262.44849	106	
262.96999	92	
263.89661	80	
264.10790	88	
265.83702	80	
266.85020	144	
267.84321	154	
268.54874	90	
268.83913	232	
269.34653	144	
269.79961	118	
269.87646	90	
269.97719	104	
270.84135	292	1+
271.84636	260	1+
272.34669	190	
272.36187	88	
273.31670	86	
273.78996	196	1+
273.95418	80	
274.83116	96	
274.90278	128	
276.08084	90	
276.81990	114	
276.85680	860	1+
277.51422	88	
277.96956	148	
278.81357	128	
278.84616	246	1+
279.95992	84	
280.03228	84	
280.46361	106	
280.81571	140	
281.17756	80	
281.79954	92	
282.05342	80	
282.88230	122	
283.78756	162	
283.86869	232	1+
284.35776	92	
284.83811	120	
285.36673	78	
287.35952	98	
287.78975	100	
289.78930	222	
290.76877	88	
290.79027	114	
290.84847	88	
291.81085	184	1+
291.88179	292	1+
292.43863	180	
293.85084	96	
293.90519	92	
294.86429	250	
295.43756	80	
295.85193	196	
295.96749	96	
296.18083	90	
296.33561	80	
296.85366	98	
296.87500	256	1+
298.06063	92	
298.80374	134	
298.99942	104	
299.78333	364	1+
300.93858	306	1+
302.85139	136	
303.17841	102	
303.37325	90	
303.80680	84	
304.44195	96	
305.80254	138	
305.87744	118	
306.88560	238	
306.92105	102	
307.79656	258	1+
307.88382	524	1+
308.09902	100	
308.82054	192	1+
308.88340	320	1+
309.42806	88	
310.15604	98	
310.82700	216	1+
310.87531	306	1+
311.91909	96	
312.80501	268	
313.81090	144	
316.87530	218	1+
320.61865	104	
322.06250	106	
322.96680	80	
323.35320	96	
324.89267	100	
324.91354	104	
325.80573	122	
328.05989	82	
328.88584	102	
328.92500	100	
329.36905	98	
330.80677	92	
331.77561	98	
331.81649	176	
332.82560	88	
333.04727	94	
338.33212	88	
338.75903	84	
338.87575	170	
340.17288	84	
340.35647	92	
342.89981	238	
344.94532	84	
END IONS

###FS:    #m/z: 363.95704 #charge 1+
###MS: 129
###MSMS: 132
BEGIN IONS
TITLE=Cmpd 99, +MS2(363.9570), 28.0-35.0eV, 2.9min #132
RTINSECONDS=170.176
SCANS=129,132
PEPMASS=363.95704	510246
CHARGE=1+
71.21346	98	
77.60322	88	
187.86857	118	
189.86334	868	1+
191.85838	590	1+
196.01424	88	
196.88466	548	
203.95444	108	
207.87165	338	
208.48492	92	
208.88491	332	1+
209.94379	1128	1+
210.03098	144	
210.88564	644	1+
211.94832	96	
212.82619	94	
212.87900	2896	1+
214.87659	94	
214.89534	204	
222.95265	1378	1+
224.49674	98	
224.94937	1612	1+
224.97001	108	
226.89651	102	
226.94748	7278	1+
226.96958	348	
227.52051	108	
228.85495	198	
228.89516	728	
228.94211	8720	1+
230.88970	6274	1+
231.98573	156	1+
232.88703	330	
233.89266	160	
234.88168	284	1+
235.55807	92	
237.95205	88	
238.05528	136	
238.46099	154	
238.79288	194	1+
240.41713	88	
240.82503	112	
240.93773	102	
240.96092	960	1+
241.08930	236	
241.83192	150	
241.93882	814	1+
242.81754	616	1+
242.89757	148	1+
242.93994	558	1+
242.96207	688	1+
244.95797	3786	1+
245.92008	96	
245.94324	230	
246.08556	86	1+
246.86067	126	
246.90810	322	1+
246.95309	4996	1+
247.02403	98	
247.98250	88	
248.80257	280	1+
248.84569	124	
248.85761	176	
248.89861	1878	1+
248.95663	184	
249.14486	134	1+
250.57725	110	
250.97342	152	
251.07453	134	
252.02169	164	1+
253.83618	350	1+
253.90448	340	1+
255.06014	86	
255.46362	88	
255.90839	94	
258.83239	488	1+
258.84719	324	
258.87968	104	
258.89771	216	
258.97182	138	
259.91127	94	
259.96643	656	1+
260.48045	120	
260.83720	264	
260.96816	554	1+
261.12727	104	
261.83235	276	
262.83027	186	
262.97645	380	1+
263.04153	92	
263.50571	102	
263.83406	114	
263.84998	284	1+
264.81740	216	
264.83918	94	
264.96304	118	
265.08739	320	1+
265.70270	94	
266.81200	434	1+
267.84043	202	1+
267.87241	128	
267.97307	712	1+
268.13862	104	
268.81550	146	
268.95756	180	
269.10439	102	
269.96968	806	1+
270.80595	150	
271.84214	162	
271.85687	164	1+
271.91510	488	1+
273.92393	126	
274.85519	96	
275.80293	126	
276.85528	298	1+
277.87448	98	
278.79906	468	1+
278.88856	106	
278.98715	84	
279.10628	256	1+
279.85149	102	
280.79241	988	1+
280.91630	110	
281.81804	310	1+
281.86370	114	
281.89098	336	
282.78844	460	1+
282.82074	244	1+
282.94497	92	
283.84819	220	1+
283.92160	194	
284.99346	92	
285.84497	678	1+
286.82931	202	1+
287.38014	92	
287.87190	94	
288.82495	314	1+
288.88013	252	1+
289.86944	100	
289.88044	176	1+
290.79174	314	1+
291.32634	112	
291.89204	166	
293.00715	90	
293.11567	120	
293.15829	86	
293.43788	88	
293.61889	98	
294.38979	96	
294.86087	196	
294.93982	94	
295.92835	222	1+
296.80762	286	1+
298.60791	92	
298.80401	1514	1+
299.38696	104	
299.87508	122	
300.37733	104	
300.80374	246	
300.86936	120	
300.95315	106	
301.79996	134	
301.86103	880	1+
302.91770	86	
303.01794	104	
303.80594	464	1+
303.85633	1360	1+
303.94459	104	
304.94624	118	
305.81224	88	
305.85565	136	
305.86975	152	1+
306.12217	126	
307.40549	98	
308.81045	86	
308.88735	176	
309.87946	156	
310.87348	134	
311.10410	90	
313.48233	104	
315.00149	92	
316.81568	450	1+
317.97699	104	
319.79990	198	1+
320.13951	100	
321.81792	790	1+
321.86752	412	1+
322.47699	94	
322.91115	108	
322.93101	334	
323.94082	146	
324.87541	136	
325.90088	92	
326.87043	728	1+
328.94126	88	
329.87720	92	
330.86506	92	
331.38677	96	
331.72879	124	
334.76722	126	
335.67881	100	
336.94624	340	1+
337.39068	104	
337.83966	110	
337.91666	108	
338.91943	88	
339.82798	382	1+
339.87634	86	
340.94002	438	
342.70859	214	1+
343.71060	154	1+
346.70392	106	
349.89370	114	
353.58954	98	
353.84613	102	
353.92010	92	
354.77026	156	
355.00367	106	
360.71502	376	1+
360.76087	216	1+
363.72753	252	1+
364.70426	94	
364.96457	144	
366.22916	90	
367.13001	88	
END IONS

###FS:    #m/z: 322.93024 #charge 1+
###MS: 133
###MSMS: 134
BEGIN IONS
TITLE=Cmpd 100, +MS2(322.9302), 28.0-35.0eV, 2.9min #134
RTINSECONDS=173.853
SCANS=133-134
PEPMASS=322.93024	3575660
CHARGE=1+
187.95376	104	
192.88770	110	
196.88539	220	
197.10249	92	
197.78222	98	
197.88737	142	
200.84715	80	
201.04726	78	
202.99137	88	
203.88105	84	
205.94947	266	1+
209.94423	136	
211.15084	84	
212.88136	80	
212.90583	90	
213.05647	84	
213.88420	122	
221.94749	202	
222.95483	534	1+
223.86594	82	
223.95904	350	1+
224.88992	84	
226.33187	162	
226.95015	80	
227.81886	126	
227.93192	148	
228.84481	96	
229.84694	146	
230.82926	88	
230.89120	454	1+
230.90952	82	
233.82684	110	
234.01151	122	
234.34220	94	
235.33953	90	
235.42984	94	
237.02498	142	
238.79450	128	
238.84190	126	
238.89334	216	1+
239.01389	90	
239.78850	456	1+
240.04767	96	
240.82042	442	
240.94132	950	
241.94182	570	
242.81846	1052	1+
242.88679	86	
242.94203	1968	1+
243.41748	134	
243.81988	734	1+
244.05362	80	
244.34359	100	
244.85435	92	
244.93862	438	
245.08442	118	
245.33494	92	
246.87991	100	
246.97919	236	1+
247.19455	78	
247.38561	80	
247.85229	256	1+
248.49726	140	
248.94323	98	
250.96720	84	
251.04865	78	
251.06837	94	
253.35009	86	
253.83731	296	1+
253.90745	80	
254.84230	168	1+
255.79138	90	
255.80514	84	
256.83785	142	
257.78344	204	1+
257.80095	384	1+
257.99754	82	
258.83195	474	1+
259.35253	88	
260.34017	134	
260.83629	120	
260.93067	102	
261.83135	646	1+
263.90075	88	
263.97870	118	
264.85537	114	
265.05884	82	
266.02536	88	
266.85711	100	
266.96334	84	
267.34688	80	
267.59360	78	
267.79643	136	
267.83918	198	1+
268.02180	84	
268.34624	180	
270.18935	80	
270.35708	138	
270.41134	88	
270.80306	78	
270.85760	188	
271.79946	254	1+
271.85074	170	
271.93383	92	
272.35266	82	
272.94888	104	
273.79302	828	1+
273.81544	352	1+
273.89349	84	
275.81290	254	1+
275.83337	172	
276.85643	130	
277.81103	110	
278.34953	90	
279.09261	664	1+
280.85872	110	
281.79226	138	
281.86983	80	
282.05749	86	
283.36461	82	
283.78860	414	1+
284.29127	250	
284.87546	116	
285.79947	132	
287.81071	92	
287.85628	88	
288.04684	94	
289.78755	350	
289.86449	144	
290.07405	82	
290.78804	252	
290.80243	368	1+
290.88375	86	
291.45567	94	
291.80478	316	1+
292.44412	106	
292.89780	86	
293.87514	88	
294.39605	92	
294.97172	80	
296.38582	126	
296.80454	358	1+
297.79013	194	
298.16220	80	
299.38493	104	
299.78183	632	1+
300.80269	112	
300.94966	106	
304.14671	82	
304.56771	90	
304.83125	106	
304.88710	126	
304.90436	116	
305.22980	94	
305.80112	128	
305.86516	124	
305.90196	98	
306.87556	98	
307.79737	574	1+
307.89336	194	
308.89032	84	
310.08486	84	
310.81077	336	1+
310.87955	216	
311.14324	82	
311.87780	86	
312.80140	176	
313.80268	80	
314.80897	118	
314.81943	150	
315.22618	106	
315.76039	94	
315.83472	94	
315.96984	92	
321.41529	88	
321.81546	118	
322.87042	132	1+
323.75725	80	
324.40718	80	
324.92271	86	
325.16842	88	
325.89946	318	1+
END IONS

###FS:    #m/z: 340.94093 #charge 1+
###MS: 133
###MSMS: 135
BEGIN IONS
TITLE=Cmpd 101, +MS2(340.9409), 28.0-35.0eV, 2.9min #135
RTINSECONDS=174.625
SCANS=133,135
PEPMASS=340.94093	1306078
CHARGE=1+
127.41420	84	
192.92654	124	
196.88460	96	
199.88592	80	
204.90477	90	
205.95097	164	
210.93863	140	
211.94377	86	
212.87868	248	
213.87976	154	
213.94007	414	
214.88640	680	1+
214.94009	194	
215.88729	466	1+
215.93523	272	
217.45488	96	
217.88041	492	1+
221.94826	82	
223.83428	96	
224.95959	130	
226.90034	82	
226.94319	90	
226.96469	174	
227.88565	80	
227.98751	84	
230.88731	1268	1+
231.95152	458	1+
232.02467	96	
232.83276	168	1+
233.94962	170	
233.99862	80	
234.83841	144	1+
234.89907	88	
235.89202	128	
236.92953	220	1+
237.94799	104	
239.78554	480	1+
239.86122	94	
239.93931	204	1+
240.83971	388	1+
242.77647	162	1+
242.88114	94	
243.84167	130	
243.91941	86	
244.83112	158	
244.91100	90	
244.95970	138	
245.83249	122	
246.97504	148	
249.90020	146	
249.93300	82	
249.96217	606	1+
251.87974	120	
252.35455	82	
252.73684	80	
253.90739	268	1+
253.91819	80	
254.84151	110	
254.87015	98	
254.94620	98	
254.96856	168	
255.78267	180	
256.03507	92	
256.96101	84	
257.80659	86	
258.82670	108	
258.84370	246	
258.96288	88	
259.85280	186	
259.89482	114	
259.95425	216	1+
260.33998	250	
260.83711	394	1+
261.48441	94	
262.79762	90	
262.92713	134	
262.96631	110	
263.34433	82	
263.84568	104	
263.86150	226	1+
264.42538	92	
264.72539	106	
264.91106	86	
266.60419	82	
266.84721	108	
268.18848	92	
268.83473	244	1+
269.79855	82	
270.58300	96	
271.51359	176	
271.93379	196	1+
272.01879	98	
272.40793	106	
272.90048	160	
272.92682	134	
272.93738	168	1+
273.31440	82	
273.79328	442	1+
273.95847	84	
274.79408	360	1+
274.89880	84	
275.01483	240	1+
275.83873	110	
275.85595	102	
275.88843	102	
276.81928	146	
276.85609	668	1+
277.82140	88	
277.88080	124	
278.04225	84	
278.81458	80	
278.84872	362	1+
279.89824	102	
280.08248	94	
280.79428	206	1+
280.83549	84	
280.85017	258	
281.86344	116	
281.88654	80	
281.94131	238	
282.79512	292	1+
282.85624	84	
282.92429	80	
283.35199	86	
283.85148	238	1+
283.86924	118	
284.94847	154	
287.79598	160	
287.85099	82	
287.91466	162	
288.01560	80	
289.36948	100	
289.79389	228	1+
289.81105	118	
289.87586	98	
289.91065	92	
290.09897	90	
290.85718	142	
291.03873	98	
291.75739	94	
291.80292	216	
291.92764	92	
292.88103	86	
293.86351	380	1+
295.09783	82	
297.24282	82	
298.05411	94	
299.78720	144	
299.84814	80	
299.87229	324	1+
300.01815	98	
300.85034	138	
301.21192	100	
301.87633	232	1+
302.85413	108	
304.44779	100	
304.87802	246	1+
305.80494	132	
305.93002	82	
306.79450	550	1+
307.79688	476	1+
307.89207	326	
308.55831	116	
308.88390	122	
309.88911	102	
310.88045	338	1+
311.85954	160	
312.80722	302	
312.82749	158	
318.88725	96	
319.94837	92	
321.88427	216	1+
324.38520	154	
324.89268	144	
325.89872	98	
326.17213	82	
327.81338	220	1+
328.32231	94	
328.94381	96	
329.81376	594	1+
329.87040	86	
330.81590	512	1+
334.75255	114	
335.77543	90	
339.71339	142	
343.37825	84	
343.41449	120	
344.79482	82	
344.90095	132	
345.92215	80	
END IONS

###FS:    #m/z: 363.95702 #charge 1+
###MS: 133
###MSMS: 136
BEGIN IONS
TITLE=Cmpd 102, +MS2(363.9570), 28.0-35.0eV, 3.0min #136
RTINSECONDS=175.397
SCANS=133,136
PEPMASS=363.95702	503376
CHARGE=1+
179.10131	94	
189.86388	658	1+
191.85887	374	
191.95770	136	
196.88192	250	
198.45087	92	
200.94938	120	
205.94653	102	
207.87474	108	
209.86412	132	
209.94415	1370	1+
210.03183	122	
210.88341	1036	1+
211.12773	94	
212.87991	4576	1+
221.89785	160	1+
222.95164	668	
223.95061	386	
224.94843	1846	1+
225.88519	162	
225.97139	138	
226.04387	140	
226.89473	120	
226.94760	8316	1+
227.93208	242	
228.80013	100	
228.89495	630	
228.94248	10046	1+
229.84614	164	1+
230.82904	148	
230.84802	188	1+
230.88959	5796	1+
230.97656	92	
231.10719	110	
232.88730	710	
233.83320	180	1+
234.88138	312	1+
234.92709	90	
238.14887	96	
239.07050	122	
240.82448	354	1+
240.96177	614	1+
241.00933	90	
241.89759	146	
242.48158	94	
242.82904	318	
242.94196	544	1+
242.96109	992	1+
242.98186	102	
243.06481	98	
243.82283	350	
244.82052	252	
244.95715	4848	1+
245.84055	312	1+
245.94113	400	
246.92517	94	
246.95329	3884	1+
248.80140	700	1+
248.86681	100	
248.90018	2028	1+
250.37482	100	
250.89818	180	
250.96468	92	
251.11560	92	
252.38956	96	
253.72783	90	
253.88708	154	
253.90494	344	1+
254.09538	138	
254.83466	132	
255.81222	106	
256.39659	90	
258.83453	682	1+
258.97374	134	
260.53253	92	
260.97031	438	1+
261.01001	96	
261.82842	464	1+
262.77717	110	
264.07413	166	
264.82446	98	
265.00943	148	1+
265.81991	106	
266.37969	92	
266.81403	280	
266.86192	132	
267.78297	358	1+
267.81620	228	
267.97347	348	
268.80866	170	
269.81282	96	
269.96775	1002	1+
270.80543	160	
270.88911	104	
271.86172	204	
271.88379	92	
271.91618	128	
272.84365	116	
275.07824	92	
276.85693	518	1+
277.01747	90	
277.07961	144	
277.36093	98	
277.80887	116	
277.85828	318	1+
277.99537	124	
278.79725	244	
278.84508	138	
279.29292	94	
279.80216	192	
280.01980	134	
280.79039	1024	1+
281.11730	234	
281.79234	716	1+
281.86430	106	
282.82379	406	1+
283.42865	106	
283.85216	318	
283.93076	98	
284.85757	182	
284.91881	94	
284.98065	90	
285.20302	98	
285.39794	90	
285.79464	108	
285.82272	142	
285.84758	682	1+
286.76865	102	
287.03862	92	
287.30310	106	
288.79415	98	
289.04581	110	
290.39833	118	
290.79854	258	1+
291.88568	104	
294.81630	106	
294.86711	286	1+
295.79071	136	
296.80817	300	
297.80220	1928	1+
298.80485	1580	1+
298.82667	108	
300.36702	104	
300.80130	408	1+
300.88302	100	
301.86433	552	1+
303.80628	412	1+
303.85413	1276	1+
304.78410	94	
304.82492	94	
305.33951	100	
305.84454	178	1+
307.80470	116	
308.03209	104	
309.88934	144	1+
310.81775	156	
310.87909	98	
311.86360	132	
313.87243	98	
314.40946	104	
316.81451	380	1+
320.14298	134	
320.69554	100
[truncated: 1,446,074 more chars]
