# Supplementary material for: High-Throughput Venomics
Source: J Proteome Res. 2023 Apr 3;22(6):1734–46. doi: 10.1021/acs.jproteome.2c00780 (PMC10243144; doi:10.1021/acs.jproteome.2c00780)
Supplement: Supplementary file 9 — pr2c00780_si_009.zip [file pr2c00780_si_009.zip › Manual files/Calloselasma rhodostoma MGF/210702_Calloselasma_halfplate000149_5.1.201.mgf]

###	D:\Data\Julien\210702_Cr_half_TFA\210702_Calloselasma_halfplate000149.d\ProteinAnalysisResults.mgf
###	D:\Data\Julien\210702_Cr_half_TFA\210702_Calloselasma_halfplate000149.d\analysis.baf
###	210702_Calloselasma_halfplate000149.d
###	Instrument: maXis HD
###	Manufacturer: Bruker
###    PeakWidth 0.30, MiniumIntensity 10, S/N 1Apply threshold 0, Threshold 10
###    Retain Residuals no, Create neutrally no,
###    FullScan Parameters: AdductIon (+)+H (-)-H, LowMass 0, HighMass 8000, MaxCharge charge decon 4, MinPeaks 3
###    Perf. isotope decon yes, Max Charge Istopic decon 6, MW agreement 0.00, Abund. cutoff 2.00, Envelope cutoff 75.00
###    MaxRes   Parameters: AdductIon (+)+H (-)-H, LowMass 0, HighMass 8000 
###    Perf. isotope decon yes, Max Charge Istopic decon 6, Abund. cutoff 2.00
###    MSn      Parameters: AdductIon (+)+H (-)-H, LowMass 0, HighMass 8000 
###    Perf. isotope decon yes, Max Charge Istopic decon 4, Abund. cutoff 0.05
###    Global Charge Limit: no 3, Prefer FullScan Result: yes, Export what: 2 (0=non deconv/1=deconv only/2=mixed), NoMSMSSignals: 150, Intensity threshold: 10, NoMSSignals (deconv): 2, NoMSSignals (non-deconv): 2, NormalizeData: no, SingleCharged: yes
###
COM=210702_Calloselasma_halfplate000149.d
USERNAME=Demo User

###FS:    #m/z: 322.93041 #charge 1+
###MS: 2
###MSMS: 3
BEGIN IONS
TITLE=Cmpd 1, +MS2(322.9304), 28.0-35.0eV, 0.0min #3
RTINSECONDS=1.878
SCANS=2-3
PEPMASS=322.93041	5423374
CHARGE=1+
206.94024	12668	
208.94563	23626	1+
211.94445	63194	1+
213.93998	62400	1+
215.88783	4984	
215.93843	13898	1+
217.94109	31584	
218.44196	5052	
220.95732	3392	
222.95217	127272	1+
224.95076	28078	1+
226.94714	495480	1+
227.19859	2852	
228.94284	1136182	1+
229.45417	4654	
230.89001	3522	
231.95147	37594	1+
232.88528	2778	
233.89754	3018	
233.94917	6880	
234.97006	6908	
234.99782	8690	
235.12851	2962	
235.95057	3156	
238.14779	3606	
238.45490	14574	
238.95555	3344	
239.14671	8044	
239.98155	4468	
240.23112	3438	
240.96257	38652	1+
241.46266	3158	
242.96212	14184	1+
243.23015	3772	
243.46462	2896	
243.88137	4654	
244.91262	4002	
244.95753	245076	1+
245.63249	6034	
246.95302	258944	1+
248.03194	4812	
248.97276	3092	
249.03968	2738	
249.91065	14530	1+
249.97188	156044	1+
250.94646	30342	1+
250.99738	4910	
251.91053	5036	
252.47051	3622	
252.63825	3034	
252.94760	14656	
252.97148	2219956	1+
253.13887	3450	
253.18803	2924	
253.21370	3874	
253.90503	42792	1+
254.94209	220776	1+
254.96690	818922	1+
255.22878	4184	
256.26199	4084	
256.91387	12732	1+
256.96424	108240	1+
258.88442	4172	
258.90963	4430	
258.96419	28836	1+
260.16183	3376	
260.97926	6264	
261.98285	16490	
262.96748	8148	
263.05600	7732	
263.13287	2742	
263.97834	388940	1+
265.90760	5052	
266.97642	4000	
267.64480	3956	
267.97352	179370	1+
268.90886	3876	
268.96071	11984	
269.97358	68334	1+
270.98096	36224	1+
271.87494	3570	
271.91628	5310	
272.88216	10418	1+
272.95204	42574	1+
272.97726	14768	1+
274.27181	3466	
274.65152	3466	
279.09252	4260	
279.22976	4062	
281.24631	7088	
281.98962	6428	
282.27739	8520	
282.97331	4116	
283.17298	7086	
283.26162	6926	
283.94721	14504	
283.98785	7298	
284.29329	5044	
285.94205	269952	1+
285.98398	77560	1+
286.91810	3004	
287.25639	4388	
287.66029	4448	
287.97969	5548	
288.06459	3926	
288.20684	4884	
288.25115	11530	1+
289.65848	4066	
289.88495	4110	
289.92935	2804	
290.26707	16500	1+
290.89264	5948	
291.10023	2776	
291.19596	4030	
291.97373	6264	
292.05944	17064	1+
293.10776	2932	
293.20945	3342	
293.97585	40808	1+
293.99771	96196	1+
294.12641	2814	
294.93617	15728	1+
295.12758	3898	
295.22462	4232	
295.92006	3028	
295.96870	7878	
295.99204	48930	1+
297.07838	3176	
297.24058	5590	
297.94748	3448	
298.08485	2946	
298.27200	4090	
298.96941	4972	
300.28786	3982	
301.95882	3790	
302.17325	11562	1+
302.30319	8954	1+
302.94528	17134	
303.95243	65552	1+
303.99508	38556	1+
304.18736	3626	
304.28295	5466	
304.92427	13458	1+
305.26727	3706	
305.95272	6810	
306.07328	2920	
306.90478	18134	
307.08226	4428	
307.24635	45974	1+
307.89104	3808	
308.14107	13744	1+
308.21456	4668	
308.87125	21982	1+
309.27562	2842	
309.67271	3614	
310.15756	4656	
310.30898	7300	
311.21933	3450	
311.27552	3764	
311.67149	3148	
311.86972	67296	1+
311.93534	17074	
311.98666	34104	1+
312.17223	2850	
312.32503	4482	
312.80521	3646	
312.90124	8346	
312.94749	8662	
313.27209	3348	
313.28993	4590	
313.86546	27582	1+
313.92947	419916	1+
313.96845	3092	
314.67847	2802	
314.89323	14072	1+
315.86452	4124	
316.28274	10954	1+
316.86401	2854	
316.88976	5098	
316.94050	11048	
317.87030	3182	
318.29897	34774	1+
318.93504	256384	1+
320.93463	794514	1+
322.15631	2972	
322.19331	5514	
322.27530	3360	
322.31628	3218	
322.87908	22982	1+
322.90380	15696	
322.93023	12403854	1+
323.11265	26356	1+
323.17497	50328	
323.27187	3342	
323.35517	41164	
323.37909	76820	
323.53881	2826	
324.13178	3506	
324.28982	3306	
324.32415	4746	
324.87684	27292	1+
325.25401	21714	1+
325.28859	2856	
325.90065	7752	
326.15231	2852	
326.17377	4938	
326.20119	3026	
326.30305	3634	
326.87217	227794	1+
326.96793	20412	1+
327.00696	4374	
327.20012	4920	
327.26949	32464	1+
328.31846	4374	
END IONS

###FS:    #m/z: 340.94074 #charge 1+
###MS: 2
###MSMS: 4
BEGIN IONS
TITLE=Cmpd 2, +MS2(340.9407), 28.0-35.0eV, 0.1min #4
RTINSECONDS=2.65
SCANS=2,4
PEPMASS=340.94074	2923544
CHARGE=1+
190.92849	142	
191.03291	130	
192.89080	144	
195.89261	126	
196.88046	198	
200.01031	140	
205.95058	218	
209.96419	158	
210.89947	134	
210.94044	164	
211.94451	526	
212.87833	138	
213.87776	166	
213.93959	9216	1+
215.88693	1152	1+
215.93841	1714	1+
216.41395	188	
217.88229	834	1+
217.93818	346	1+
220.95700	124	
221.03775	142	
221.89268	278	
221.98628	226	1+
223.96050	378	1+
224.87474	140	1+
224.97698	244	1+
226.14341	170	
226.94555	522	1+
227.01373	274	1+
228.01495	196	1+
229.18131	126	
229.92072	128	1+
230.85050	154	
231.89133	198	
231.95079	7282	1+
233.10847	140	
233.89846	872	1+
233.94868	1538	1+
235.02141	158	
235.10808	214	1+
235.44791	142	1+
235.89500	342	
235.94778	898	1+
235.99142	302	1+
238.97804	194	
239.05196	250	1+
239.07508	226	1+
239.89929	276	1+
240.23256	916	1+
240.96633	190	1+
241.88761	342	1+
243.95290	682	1+
244.03580	762	1+
244.95685	482	1+
245.09352	128	
245.44405	158	
245.94292	176	
246.90465	144	
246.97873	484	1+
247.04228	146	
247.08263	210	1+
247.94135	918	1+
247.99576	144	
248.03342	220	
248.22993	300	1+
249.04158	416	
249.91462	362	1+
249.96108	2040	1+
250.04717	298	
250.98745	172	1+
251.03432	146	
251.06808	158	
251.95887	446	1+
252.83371	178	1+
252.87073	144	
252.99342	234	1+
253.05223	138	
253.95747	134	
254.94191	206	
254.96695	3120	1+
255.03468	202	1+
255.07307	316	
255.13408	364	1+
255.20445	230	1+
255.90828	326	1+
256.07434	140	
256.96452	1006	1+
257.00754	162	
257.82611	160	1+
258.06518	294	1+
258.90974	192	
258.94844	260	1+
258.96265	362	
259.43930	132	1+
259.90830	138	
259.97561	314	1+
261.04456	166	
261.12700	172	
262.84765	242	1+
262.89014	140	
262.96458	560	1+
263.00558	126	
263.05626	198	
263.10096	168	
264.07042	248	
264.27057	170	
265.00078	136	
265.04853	194	1+
265.13989	152	
265.16152	292	1+
265.95748	370	1+
266.00107	154	
266.28676	158	
266.86328	124	
266.98045	124	
266.99694	274	
267.13707	294	
267.79767	122	
267.99920	156	
268.93948	180	1+
268.97364	248	1+
269.04254	134	
269.79907	222	1+
269.94259	204	1+
271.84695	248	1+
272.85034	164	1+
272.93434	718	1+
272.97642	636	1+
273.07825	208	
273.79295	158	
274.05297	346	1+
274.51549	134	
274.79441	136	
274.83938	158	
275.01836	122	
275.78668	132	
275.84210	298	1+
276.26118	154	1+
276.84069	302	1+
277.03029	142	
277.07083	544	1+
277.11098	162	
277.16879	202	1+
277.96214	336	1+
278.00105	234	1+
278.07327	384	1+
278.12545	174	1+
278.25107	304	1+
278.91524	144	
278.99770	238	1+
279.09825	178	1+
279.41772	158	
279.50900	210	1+
280.04835	512	1+
281.05055	432	1+
282.08728	130	
282.27883	440	1+
282.91381	248	1+
283.03076	154	
283.05163	130	
284.85529	142	
284.93450	178	
285.17790	250	1+
285.42839	180	
287.03992	152	
287.93270	184	
288.06487	1360	1+
288.14092	310	1+
288.79342	122	
288.92785	126	
289.04085	214	1+
289.88524	132	
290.27850	226	
290.79327	228	1+
290.86277	150	
291.85356	146	
292.06216	838	1+
292.26639	274	1+
292.77179	170	1+
293.06875	508	1+
293.15367	128	
293.27121	228	1+
293.87680	122	
294.43387	148	
294.85623	174	
294.91913	150	
295.24937	396	1+
295.98949	166	
296.10789	124	
296.87634	124	
296.91923	312	1+
296.95268	128	
297.08922	124	
297.83727	210	1+
297.86643	216	1+
297.97540	158	
298.05529	514	1+
298.08310	332	
298.10344	396	1+
298.31144	218	
299.06105	366	1+
299.10330	276	1+
300.81787	132	
300.83340	124	
300.86505	276	1+
300.92290	240	1+
300.98218	146	
301.82347	198	1+
302.17246	386	1+
302.94631	160	
303.26221	298	1+
304.09626	220	1+
304.97311	130	
306.10729	408	1+
306.27553	198	
306.31626	138	
306.81669	150	
306.88348	974	1+
307.04477	144	
307.07871	288	1+
307.11021	322	1+
307.13838	268	1+
307.28854	154	
307.80113	158	
307.87312	340	1+
307.89097	468	1+
308.04128	418	1+
308.29534	842	1+
309.01262	272	1+
309.04303	328	1+
309.81630	184	1+
310.13901	252	1+
310.87962	254	
311.85297	178	1+
311.88499	222	
312.02604	554	1+
313.02888	362	1+
314.95582	190	1+
315.44711	154	
316.85269	180	1+
316.88057	412	1+
316.94329	186	1+
317.08234	148	
317.88214	326	1+
318.09875	284	1+
319.08023	368	1+
320.97514	138	1+
321.31592	130	
322.14059	180	
322.31187	452	1+
322.94733	128	
323.01690	196	1+
323.13356	166	
323.20520	142	
323.23800	1216	1+
324.15389	142	
324.28855	170	
324.89509	744	1+
326.16957	162	
326.30473	424	1+
326.34114	392	1+
326.89203	194	
326.94075	156	1+
327.15935	142	
327.81314	240	1+
327.88640	708	1+
328.19500	200	
328.26231	194	
328.88740	684	1+
329.06473	174	
329.08937	148	1+
329.86947	170	
330.87690	214	1+
330.95703	302	1+
331.04553	144	
332.09069	552	1+
333.17326	154	
335.15855	136	
335.82387	216	1+
336.08451	152	
337.09170	570	1+
337.18399	246	1+
337.21883	280	
338.87281	178	
339.22638	136	
340.21859	212	1+
340.25814	232	1+
340.30706	152	
340.35598	238	
340.39580	392	1+
341.06406	186	1+
341.28403	206	1+
341.31393	664	1+
342.12775	122	
342.31464	474	1+
342.34354	166	
342.88713	166	
343.26579	168	
343.88920	148	
344.30513	258	1+
345.17320	242	1+
345.87767	148	
345.97473	138	
346.14213	142	
346.31236	124	
END IONS

###FS:    #m/z: 363.95690 #charge 1+
###MS: 2
###MSMS: 5
BEGIN IONS
TITLE=Cmpd 3, +MS2(363.9569), 28.0-35.0eV, 0.1min #5
RTINSECONDS=3.4225
SCANS=2,5
PEPMASS=363.95690	1686150
CHARGE=1+
182.86906	150	
189.86303	934	1+
191.85933	992	
191.95420	226	
195.89303	178	
196.88542	244	1+
200.88697	156	
200.95198	136	
201.93730	150	
202.85302	180	
207.87418	284	
207.94702	264	
208.88919	142	
208.94181	244	
208.95826	192	
209.94355	3344	1+
210.88402	386	1+
212.87973	3354	1+
215.89435	142	
216.89732	140	
217.91477	166	1+
219.41698	132	
222.95240	3656	1+
224.94910	3954	1+
225.89227	246	1+
225.96968	142	
226.11959	148	
226.56193	112	1+
226.94762	18234	1+
226.98125	296	1+
227.19145	182	1+
227.28066	90	1+
227.87791	138	
227.91807	266	
228.89387	1178	1+
228.94295	19960	1+
229.18556	174	1+
230.10148	194	1+
230.79107	188	
230.88944	3880	1+
232.88695	750	1+
233.96034	190	1+
234.04001	188	1+
234.05197	178	1+
234.80995	154	
234.87935	362	1+
236.15320	218	1+
237.12898	134	
237.99183	226	1+
238.06191	148	
238.21408	204	
239.01982	140	
239.07702	326	1+
240.96389	1686	1+
242.87060	152	1+
242.96058	1148	1+
244.03885	394	
244.95804	9402	1+
245.00122	136	1+
245.04444	244	
245.12656	262	1+
245.94210	454	
246.08693	292	1+
246.95383	10174	1+
247.78885	238	1+
247.97438	426	1+
248.03016	238	
248.90139	1104	1+
249.04547	296	1+
249.91583	160	
250.03267	292	1+
250.89786	292	
251.22732	278	1+
251.97307	200	
252.04279	254	1+
252.22736	198	1+
253.83254	146	
253.86169	350	1+
253.90967	336	
254.90124	148	
254.97478	150	
255.08432	162	
256.03742	294	1+
256.08732	142	
256.89025	154	
258.88036	212	
258.90699	214	1+
258.97344	536	1+
259.01129	190	1+
259.02432	212	1+
260.08743	178	
260.17663	150	
260.79623	222	1+
260.92492	286	1+
260.96908	1382	1+
261.88882	352	1+
261.98439	240	1+
262.04885	188	
262.09475	138	
262.92807	250	1+
263.17245	202	
263.98292	536	1+
264.01314	200	1+
264.05838	272	1+
264.08318	294	1+
264.96622	476	1+
265.86135	238	1+
265.97114	292	1+
266.24792	466	1+
266.86399	170	1+
266.91582	192	1+
266.93826	194	1+
267.00248	172	
267.97415	1748	1+
268.07422	562	1+
269.79514	136	
269.97057	1522	1+
270.85488	182	
271.02801	140	
272.13436	132	
272.89491	130	
272.93371	196	
273.25552	158	
273.94608	294	1+
274.85548	148	
275.05686	132	
275.11827	146	
275.90807	196	1+
276.85905	312	1+
277.06641	142	
277.98739	142	
278.86511	140	
279.01735	162	
279.10599	262	1+
279.90262	142	
280.03566	220	1+
281.08113	148	
281.95826	132	
282.93080	176	
283.04204	136	
283.06873	356	1+
283.09173	268	1+
283.13517	196	1+
283.20288	210	1+
283.95290	248	1+
283.98524	254	
284.27282	130	1+
284.87399	544	1+
285.11777	180	
285.13450	252	
285.84706	644	1+
285.87702	454	1+
285.92743	268	
286.06990	134	
286.91300	154	
286.94664	172	
287.95651	290	1+
288.02331	346	1+
288.06417	1686	1+
288.16416	258	1+
288.94135	136	
289.02488	244	1+
289.08174	140	
289.88082	204	
290.08655	240	1+
290.79567	342	1+
290.90373	182	
290.94571	136	
291.25473	226	1+
291.68830	150	1+
292.05717	146	
292.43460	174	
292.86336	210	
293.06540	410	1+
293.11996	132	
293.42893	232	1+
293.86901	306	1+
293.90140	258	1+
293.94315	276	1+
295.09907	138	
295.13683	224	1+
296.86765	140	
296.91126	134	
297.04568	172	1+
297.21758	160	
297.99245	294	1+
298.08252	268	
298.58682	160	
298.80079	492	1+
298.90733	214	1+
300.12608	214	1+
301.85973	172	
301.96738	198	1+
301.98716	208	1+
302.22403	1252	1+
302.24426	144	
302.86117	146	
302.88688	246	
303.85690	980	1+
303.94627	470	1+
304.22339	188	
304.26509	260	1+
304.81185	364	1+
304.90565	186	
305.92155	142	
307.09443	134	
307.28662	156	
307.29120	876	1+
307.79801	302	1+
307.89124	146	
308.15379	162	
308.29351	742	1+
309.87702	130	
309.97143	194	1+
310.17299	170	
310.31153	484	1+
310.82887	178	
310.87574	398	
310.93218	136	
311.16365	154	
311.88450	248	
312.09420	140	
312.85220	164	1+
312.87153	192	
313.16334	132	
313.77836	294	1+
314.08822	174	1+
316.11950	190	1+
317.08419	170	
317.42422	154	
317.87679	184	
318.02158	168	1+
318.80629	220	1+
318.88986	196	1+
318.93400	194	
319.08562	374	1+
319.86868	184	1+
319.94231	158	
320.03651	192	1+
320.17024	136	
320.26943	170	1+
320.28408	148	
320.81404	518	1+
321.81639	434	1+
321.96472	322	1+
322.04347	216	1+
322.12948	200	1+
322.92979	682	1+
323.23556	382	1+
324.15642	162	
324.32302	286	
324.89232	516	1+
325.14929	244	1+
325.29225	134	
325.32518	154	
325.88160	152	
325.95231	352	1+
326.87454	534	1+
327.03325	420	1+
327.08230	168	1+
327.79489	286	1+
328.88676	196	
329.29217	138	
329.88005	312	1+
329.96126	218	1+
330.96296	140	1+
331.01089	136	
331.11240	208	1+
331.39842	264	1+
332.09094	858	1+
334.14632	168	
334.31062	142	
335.88568	138	
336.08457	430	1+
336.21734	330	1+
336.94506	558	1+
336.98427	126	1+
338.74220	174	1+
338.82554	488	1+
339.11902	238	1+
339.82830	422	1+
340.94362	280	1+
342.82544	336	1+
342.88287	204	1+
342.90657	236	
343.17202	270	1+
343.27166	150	
343.82592	216	1+
343.90984	176	
344.08895	164	1+
344.98855	132	
345.14393	164	
345.29413	168	
346.30212	136	
347.19404	212	1+
348.08874	154	
348.90001	190	1+
349.11192	144	1+
349.25264	360	1+
349.31997	672	1+
350.03031	176	1+
351.33869	262	
351.89180	204	1+
351.90747	218	1+
352.16913	268	1+
352.86523	192	1+
353.79948	176	1+
355.18976	160	1+
356.70435	180	1+
357.05568	388	1+
357.78714	230	1+
359.17950	342	1+
359.25971	188	1+
359.96700	256	1+
360.10868	452	1+
361.00959	266	1+
361.02390	216	1+
361.05778	142	
361.28836	196	
361.90067	140	
362.33522	294	1+
362.84484	148	
363.11797	142	
363.18214	348	1+
363.21173	350	1+
363.27214	140	
363.36841	316	1+
364.13574	182	1+
364.24438	262	1+
364.28216	472	1+
365.09305	228	1+
365.31369	174	
365.39053	290	1+
367.33195	222	
368.10994	138	
368.14916	230	1+
368.16857	162	
368.33655	324	
368.38018	158	
368.42187	766	1+
368.83283	150	
369.19364	130	
369.21118	164	1+
END IONS

###FS:    #m/z: 507.84624 #charge 1+
###MS: 6
###MSMS: 7
BEGIN IONS
TITLE=Cmpd 4, +MS2(507.8462), 28.2-35.2eV, 0.1min #7
RTINSECONDS=7.1095
SCANS=6-7
PEPMASS=507.84624	660792
CHARGE=1+
191.95520	1116	1+
193.95077	406	
196.01501	866	1+
197.89276	278	1+
199.88752	948	1+
203.99289	254	1+
205.94780	224	
207.96473	220	1+
209.94353	768	1+
210.03094	338	1+
212.05075	222	
213.02873	304	1+
217.89456	912	1+
217.95349	350	
218.88441	470	1+
219.07980	224	1+
223.93060	200	1+
224.04305	310	1+
224.88036	280	1+
226.06266	318	1+
226.19017	244	1+
226.90148	212	1+
227.88736	240	1+
227.95392	524	1+
229.07421	274	1+
230.84514	282	
231.97287	428	1+
232.14182	330	1+
232.89801	238	1+
233.92394	228	
235.06389	296	1+
235.90497	428	1+
236.89250	350	1+
237.09199	340	1+
238.06434	426	
238.13703	300	1+
238.99614	216	1+
239.06040	302	1+
239.84883	188	1+
240.08218	300	1+
240.89325	218	
242.04752	320	1+
244.03862	672	1+
244.88837	260	1+
245.97218	632	1+
246.97764	432	1+
248.85347	432	1+
249.00723	234	
249.09568	416	1+
249.96790	946	1+
250.10056	308	1+
250.13247	192	1+
250.96952	788	1+
251.07228	766	1+
252.07710	448	1+
252.84861	324	1+
254.01133	226	1+
254.09414	442	1+
254.97943	168	1+
255.06461	376	1+
256.04856	300	1+
256.87275	186	1+
257.91911	318	1+
258.15143	280	1+
258.78966	324	1+
258.86159	264	1+
259.01706	344	1+
259.04156	200	1+
260.10678	250	
260.96543	324	1+
262.02149	434	1+
262.92635	338	1+
263.07927	966	1+
263.87105	262	1+
264.05169	322	1+
264.08431	764	1+
264.23720	266	1+
265.48994	190	1+
265.99329	374	1+
266.16812	704	1+
266.86201	1110	1+
266.92010	238	1+
269.55347	262	1+
269.87948	284	
269.99453	306	1+
270.85778	398	
270.87397	1158	1+
270.90591	344	1+
270.96371	242	1+
271.16860	214	1+
271.26209	98	1+
271.87592	1014	1+
271.93790	338	1+
272.06883	280	1+
272.85305	2692	1+
273.01431	252	1+
273.11496	326	1+
274.80408	272	1+
275.86331	562	1+
276.07066	392	1+
276.80083	314	1+
276.86035	344	1+
276.95101	278	1+
277.07253	280	1+
277.14575	236	
277.89734	468	1+
278.52267	176	1+
279.01657	214	1+
279.14156	440	1+
279.88033	316	1+
280.05454	276	1+
280.07641	358	1+
280.85646	238	
280.93549	226	
281.10213	230	
281.79207	228	1+
281.91837	422	1+
282.08236	296	1+
282.13217	280	1+
282.16698	274	1+
282.89256	626	1+
282.92029	300	1+
282.95062	450	1+
283.36587	270	1+
284.00294	474	1+
284.87619	636	
285.00814	340	1+
285.94232	2142	1+
286.87070	328	
286.90837	404	1+
287.13129	218	1+
287.94499	220	
287.97009	224	
288.86880	1214	
288.96154	228	
288.99104	260	1+
289.08052	548	1+
289.88061	3542	
289.97406	328	1+
290.05517	680	1+
290.78898	184	1+
290.86724	5896	1+
290.90497	268	
291.03716	226	
291.93078	482	1+
292.14405	374	1+
292.88362	394	
293.87373	16072	1+
293.96671	396	1+
294.09163	398	1+
294.12630	446	
294.18268	122	1+
294.38631	198	1+
294.96986	288	1+
295.13720	630	1+
295.58005	172	1+
295.83045	184	1+
296.88122	2538	1+
296.97956	302	1+
297.07451	290	
297.96022	250	
298.13779	218	
298.20037	242	1+
298.87881	2566	1+
299.09929	234	1+
299.20095	146	1+
299.91711	216	
300.82214	370	1+
300.85998	1526	1+
300.92865	250	
300.99748	374	1+
301.05287	224	
301.91239	298	1+
301.99657	238	1+
302.04475	352	1+
302.36775	146	1+
302.85728	668	1+
302.88645	352	1+
303.04740	234	1+
303.10548	228	
303.95697	536	
304.11430	604	1+
304.88416	216	
304.95196	376	1+
305.40523	304	1+
305.90129	330	
307.07564	412	1+
307.79076	480	1+
307.89164	3604	
308.14279	1522	1+
308.17889	678	1+
308.29238	280	1+
308.88216	6582	1+
308.94616	204	1+
309.51044	150	1+
309.88831	4348	1+
310.15804	2260	1+
310.55703	222	1+
310.87633	346	
310.98993	262	
311.69666	208	1+
311.88332	34782	1+
312.01155	422	1+
312.02884	322	1+
312.11725	270	
312.15349	270	1+
312.16952	742	1+
312.82010	300	
312.96836	434	1+
312.98651	294	
313.01696	288	1+
313.06601	226	
313.11656	214	
313.79302	266	1+
313.93550	752	1+
314.86909	2242	1+
314.94228	504	1+
315.06897	472	1+
315.83154	614	1+
316.11272	416	1+
316.82481	492	1+
316.86597	1378	1+
316.88905	3060	1+
316.93408	160	1+
317.01094	344	1+
317.05193	516	1+
317.13103	418	1+
317.16075	386	1+
318.05439	326	1+
318.85937	1260	1+
318.88902	694	
319.89133	370	
319.96119	240	
320.08897	628	1+
320.16255	268	1+
320.81069	434	1+
320.89154	280	
320.98806	258	1+
321.03402	214	1+
321.06415	216	
321.09390	478	1+
321.27218	244	1+
321.47362	220	1+
321.81398	276	1+
322.27526	200	1+
322.34748	268	1+
322.38357	262	1+
322.93224	630	1+
323.01602	222	
323.13421	294	1+
323.93623	432	1+
323.98023	388	1+
324.01502	572	1+
324.17111	424	1+
324.86633	354	
325.14394	242	
325.90047	1592	
326.06175	418	1+
326.87938	212	
326.90027	848	
326.96857	272	
327.06136	276	1+
327.10811	488	1+
327.89657	2496	1+
328.02006	302	1+
328.31670	154	1+
328.87172	474	
328.88688	362	
329.02422	192	1+
329.09565	324	1+
329.38100	328	1+
329.89491	3554	1+
330.07760	214	
330.16191	224	
330.20489	206	1+
330.97800	224	
330.99710	226	
331.89679	5304	1+
332.12999	366	1+
332.65210	196	1+
332.82610	420	1+
332.87988	2090	1+
332.94991	290	
333.13294	258	1+
333.15130	218	
333.38826	266	1+
333.43647	308	1+
334.02095	384	1+
334.87318	354	
334.89758	2296	1+
335.02618	284	1+
336.17126	862	1+
336.31917	208	1+
336.86232	250	
336.89205	260	
336.94421	510	1+
337.12650	318	
337.42769	226	1+
337.88491	634	
338.87947	1010	1+
338.90942	274	1+
339.03351	214	
339.09581	496	1+
339.12275	418	1+
339.49810	164	1+
339.79107	232	1+
339.88129	718	1+
340.00599	518	1+
340.06507	488	1+
340.14448	394	1+
340.18252	244	1+
340.20440	210	1+
340.55969	152	1+
340.77197	266	1+
340.94102	770	1+
340.96817	248	1+
341.00998	426	1+
341.39345	286	1+
341.47727	190	1+
342.14601	570	1+
342.58301	308	1+
342.81160	350	1+
343.15016	408	1+
343.37326	270	1+
343.78753	312	1+
343.87163	378	1+
344.78915	230	1+
344.96788	190	1+
345.89769	284	
346.19974	412	1+
346.72771	214	1+
346.77333	168	1+
347.81650	314	1+
347.88980	274	
348.02683	222	
348.13407	284	
348.17287	226	
348.91630	704	1+
348.96448	224	
349.13237	236	
349.81681	438	1+
349.90401	474	
350.06415	390	1+
350.10878	434	1+
350.64680	164	1+
350.88779	578	
350.91354	692	
350.96079	1210	1+
351.03370	334	1+
351.04527	246	1+
351.16249	830	1+
351.27020	194	1+
351.88807	528	
351.90891	2426	1+
352.09007	438	1+
352.13706	220	
352.16718	568	1+
352.77417	238	
352.79509	234	1+
352.85321	894	1+
352.91073	2022	1+
353.85459	764	1+
354.16544	550	1+
354.91274	1116	1+
355.05855	450	1+
355.18205	562	1+
355.88917	856	1+
355.92150	624	1+
356.03747	354	1+
356.11501	218	
356.78012	314	1+
356.83924	326	
356.86198	384	1+
357.11298	440	1+
357.32031	250	1+
357.90899	394	1+
357.96093	348	1+
358.11649	288	1+
358.39776	320	1+
358.83318	288	1+
358.91118	270	1+
359.19721	216	1+
360.08113	304	1+
360.95819	694	1+
361.05198	316	1+
361.19014	408	1+
361.78620	224	1+
362.40898	244	1+
363.08704	226	1+
363.10869	300	
363.89254	428	1+
364.84675	402	
365.21471	250	1+
365.37853	238	1+
366.05693	228	1+
366.07997	440	1+
366.83996	7562	1+
367.08392	374	1+
367.79359	336	1+
368.18130	280	
368.38384	190	1+
368.79559	220	1+
368.88706	668	1+
368.97398	462	1+
369.01423	442	1+
369.03640	516	1+
369.07033	680	1+
369.51559	226	1+
369.83747	384	
370.06857	434	1+
370.77813	754	1+
370.79880	236	
370.92019	292	
371.00586	290	1+
371.18807	1364	1+
371.22674	278	1+
371.85915	560	1+
372.17497	310	
372.33832	296	1+
372.72440	244	1+
373.15012	378	1+
373.25286	214	1+
373.83794	770	1+
374.10560	472	1+
374.18468	644	1+
374.79830	510	1+
374.84149	696	1+
374.85759	456	1+
375.19143	416	1+
375.53080	182	1+
375.88211	728	1+
375.92374	466	1+
376.78030	198	1+
376.88423	520	1+
377.01197	260	1+
377.03277	228	
377.14081	376	1+
377.34090	220	1+
377.80955	280	1+
377.95514	196	1+
378.09441	246	
378.15176	610	1+
378.19204	228	
378.38708	294	1+
378.86506	368	
379.00141	236	1+
379.15861	470	1+
379.19208	348	1+
379.29591	226	1+
380.11513	868	1+
380.85961	1178	1+
380.92447	394	1+
380.93638	404	1+
381.04556	350	1+
381.10023	508	1+
382.85966	1178	1+
383.12344	352	1+
383.16274	486	1+
383.80641	264	1+
383.90677	478	1+
383.96649	196	1+
384.06249	468	1+
384.10191	254	1+
384.16550	308	1+
384.24404	268	1+
384.73498	240	1+
384.85046	15012	1+
385.21652	516	1+
385.73984	168	1+
386.88163	596	1+
386.93812	418	1+
387.11530	340	1+
387.37714	364	1+
387.91654	572	1+
388.06709	468	1+
388.16827	546	
388.73818	178	1+
388.79788	1096	1+
388.91994	376	1+
389.03328	230	
389.07057	310	1+
389.13065	358	1+
389.19533	1606	1+
389.78490	302	1+
389.86990	614	
390.05694	498	1+
390.10321	402	1+
390.13559	226	1+
390.84370	1612	1+
391.23156	328	
391.80541	440	1+
392.07522	584	1+
392.35273	284	1+
392.86581	4984	1+
392.90305	498	1+
392.96636	396	1+
393.15561	198	1+
393.19347	468	
393.54237	292	1+
393.80033	1098	1+
393.82677	260	
393.94671	300	1+
394.12451	822	1+
394.20059	674	1+
394.83734	574	
394.86330	620	
395.06040	220	
395.81043	526	1+
395.86538	392	
396.15279	314	1+
396.86172	358	
397.02307	366	1+
397.73674	198	1+
397.86335	842	1+
397.95318	334	1+
398.86731	538	1+
399.12667	570	1+
399.21784	238	
399.79085	332	1+
400.22696	718	1+
400.79603	282	1+
400.86615	342	
401.18069	204	1+
401.21014	246	
401.81797	378	1+
402.12349	576	1+
402.58331	274	1+
402.72978	318	1+
402.80717	660	1+
402.86249	2108	
403.00989	270	1+
403.04805	164	1+
403.12404	400	1+
403.15846	252	1+
403.22695	1000	1+
403.87226	7662	1+
403.95028	180	1+
404.01235	154	1+
404.38186	254	1+
405.53223	238	1+
405.87231	2638	1+
405.91681	290	
405.95363	184	1+
406.04287	316	
406.80090	272	
407.03474	520	1+
407.23970	304	1+
407.72700	288	1+
407.81827	244	
407.86692	20792	1+
408.20989	458	1+
408.81954	216	
408.92684	480	1+
408.95261	360	1+
409.75900	544	1+
409.81369	526	
409.90816	722	1+
410.08307	484	1+
410.76098	402	1+
410.87572	5596	1+
411.17646	230	
411.74268	244	1+
411.81040	1996	1+
411.92285	286	1+
412.03532	196	1+
412.21312	442	1+
412.39218	282	1+
412.84674	1668	
412.86957	2030	1+
412.89712	302	1+
413.07711	1188	1+
413.17781	322	1+
413.23066	306	1+
414.00577	186	1+
415.13783	228	
415.16836	252	
415.19526	978	1+
415.45775	170	1+
415.87139	328	
416.13575	578	1+
416.87869	1082	1+
417.21085	606	1+
417.32658	168	1+
417.54232	216	1+
417.82879	532	1+
418.21420	420	1+
419.01646	200	1+
419.13572	230	
420.13702	508	1+
421.13763	408	1+
421.88312	3710	1+
422.07105	164	1+
422.26996	206	1+
422.74745	266	1+
423.23370	330	1+
423.88090	1352	1+
424.14681	418	
424.38291	244	
424.95425	266	
425.10354	352	1+
425.14216	928	1+
425.19108	464	1+
425.82377	788	1+
425.88050	3484	
426.17610	284	1+
426.19519	380	1+
426.41066	182	1+
426.86511	3424	1+
426.93918	838	1+
427.22471	324	1+
427.74606	246	1+
428.19610	486	1+
428.88686	8626	1+
428.93428	416	1+
428.99066	216	1+
429.10917	314	1+
429.32520	174	1+
429.35424	250	1+
429.82522	232	
430.85560	582	
430.87559	2952	1+
431.23872	412	1+
431.42332	144	1+
431.82879	402	1+
432.00896	208	1+
432.19985	324	1+
432.83303	272	1+
433.06012	362	1+
433.08136	364	1+
434.08500	218	1+
434.14493	600	1+
434.88804	726	1+
435.02416	148	1+
435.14907	372	1+
435.33077	148	1+
435.86304	740	1+
436.21093	286	1+
436.24068	426	1+
437.14496	638	1+
437.25108	354	1+
437.70425	188	1+
439.89226	3720	1+
440.06320	234	1+
440.24642	290	1+
440.35680	216	1+
440.47756	180	1+
441.09589	246	1+
441.19838	288	1+
441.21367	186	1+
441.92004	214	1+
441.99686	278	1+
442.15183	1548	1+
443.24208	274	1+
443.38749	732	1+
443.89577	258	
444.11389	168	1+
444.38264	708	1+
444.87395	3234	1+
445.24838	362	1+
445.77178	516	1+
446.70675	270	1+
446.80967	514	1+
446.89488	880	1+
446.95588	356	1+
447.31633	278	1+
447.41158	272	1+
447.81273	298	1+
448.15279	216	
448.32418	252	1+
448.88561	2758	1+
449.07526	202	1+
449.22983	336	1+
449.39332	342	1+
449.43466	216	1+
449.60654	92	1+
449.88665	2290	1+
450.19743	466	1+
450.40647	242	1+
450.76592	432	1+
450.85001	252	1+
451.12794	222	1+
451.20150	340	1+
452.83081	222	
453.17766	368	1+
453.42344	118	1+
453.87567	294	1+
454.18143	326	1+
456.02645	290	1+
456.22491	286	1+
457.90367	3898	1+
459.21452	348	1+
460.16734	850	1+
460.21426	326	1+
460.24755	486	1+
461.04704	356	1+
461.88063	698	1+
462.05708	200	1+
462.88529	596	1+
464.13272	350	1+
464.21795	424	1+
464.25036	284	1+
464.90540	370	1+
465.13454	220	1+
465.68786	198	1+
465.76739	220	1+
466.40428	334	
467.07064	236	1+
467.17342	258	
467.82669	352	1+
467.88886	1048	
468.21046	330	1+
468.78213	240	
468.83190	248	1+
468.89089	528	
469.85544	364	1+
469.91356	538	1+
470.10951	214	1+
470.19105	262	1+
471.22521	218	
471.78372	280	
472.27628	190	1+
472.98935	150	1+
474.39532	426	1+
474.42369	112	1+
475.39988	344	1+
475.78346	316	1+
476.06015	294	1+
476.45804	140	1+
476.88704	242	
477.08344	170	1+
477.13646	198	1+
477.25209	238	1+
478.09706	110	1+
479.22285	214	1+
480.91867	262	
482.11393	340	1+
482.80454	388	1+
483.00428	192	1+
483.22399	174	1+
485.76091	300	1+
485.79446	474	1+
485.89608	1038	1+
486.27416	374	1+
486.76284	224	1+
486.84359	260	
486.93800	212	1+
487.70998	254	1+
488.27023	332	1+
488.40111	458	1+
488.45246	318	1+
488.80251	378	1+
489.41097	346	1+
491.79535	362	1+
491.84787	510	1+
493.20546	308	1+
493.28522	330	1+
493.89517	204	1+
494.20271	200	1+
494.28244	216	1+
496.30724	250	1+
496.36377	194	1+
496.75831	276	1+
498.00018	214	1+
498.26614	456	1+
499.40381	142	1+
499.75378	214	1+
500.76197	150	1+
501.73494	306	1+
501.90298	184	1+
502.72990	176	1+
502.94442	388	1+
503.29927	288	
503.35501	11590	1+
503.46462	228	
503.52065	122	1+
504.14799	340	1+
504.27332	1258	1+
504.42775	840	1+
504.47001	226	
504.59612	126	1+
504.71672	250	1+
504.80414	368	1+
505.06458	394	1+
505.10194	266	1+
505.33618	724	1+
505.40538	282	
505.43133	572	1+
505.50346	142	1+
505.90651	172	1+
506.02109	114	1+
506.84577	192	1+
507.17410	264	1+
507.42095	342	
507.43794	952	1+
507.97254	174	1+
508.17911	158	1+
508.24941	402	1+
508.35026	732	1+
508.48343	600	1+
508.55666	306	1+
508.91369	244	1+
509.05778	256	1+
509.13167	562	1+
509.28062	262	1+
509.31309	534	1+
509.35018	508	1+
509.38720	488	1+
509.46237	392	1+
509.48712	464	1+
509.52677	144	1+
509.77504	244	1+
509.86205	444	
510.31252	394	1+
510.39292	378	1+
510.67749	160	1+
510.75055	248	1+
511.20875	402	1+
511.29763	304	1+
511.46610	402	1+
511.75500	210	1+
512.03911	180	1+
512.21146	268	1+
512.47491	258	1+
512.81249	156	1+
512.98792	144	1+
513.13606	118	1+
513.40858	320	
END IONS

###FS:    #m/z: 336.94619 #charge 1+
###MS: 6
###MSMS: 8
BEGIN IONS
TITLE=Cmpd 5, +MS2(336.9462), 28.0-35.0eV, 0.2min #8
RTINSECONDS=7.882
SCANS=6,8
PEPMASS=336.94619	404514
CHARGE=1+
98.68803	110	
189.86407	126	
192.89479	216	
196.88423	128	
201.04267	140	
205.01424	242	
208.94052	280	1+
210.03142	180	
210.88336	196	
211.94467	22112	1+
212.11231	134	1+
212.87944	1448	1+
213.93995	9848	1+
215.88716	954	1+
215.93694	1256	1+
216.86892	140	
217.88449	248	1+
217.93632	178	
219.03099	134	
219.87581	110	
221.88974	290	1+
223.00699	106	
223.95857	390	
223.97193	234	1+
224.39734	114	
225.04178	142	
226.89578	126	
227.78972	252	1+
227.89209	602	1+
227.91245	202	1+
228.89345	388	1+
229.45459	94	1+
229.95586	19184	
230.57851	100	
230.88989	1938	1+
230.95839	780	
231.11569	176	
231.95090	6606	1+
232.11155	352	1+
233.04335	112	
233.86257	178	1+
233.89884	686	1+
233.94965	834	1+
235.89355	224	
235.94733	262	1+
236.89500	138	
237.06343	236	1+
238.21354	122	
238.80421	158	
238.97102	112	
239.82308	100	
240.92154	100	
240.96168	124	
242.00180	232	1+
242.08254	214	1+
244.03756	256	
244.91070	250	1+
244.98567	134	
246.15351	218	1+
246.97931	304	
247.04104	154	
247.11496	288	1+
247.96586	4038	
248.03267	258	
248.85078	114	
248.90135	282	
248.97054	150	
248.98374	176	
249.04025	932	1+
249.96119	1646	1+
250.89699	106	
251.02711	138	
251.07333	212	
251.19620	140	1+
251.84335	194	1+
251.91093	274	
251.96017	204	
251.98777	150	
252.22819	328	1+
252.78789	214	
252.93125	108	
252.97182	10846	1+
253.03325	420	1+
253.25703	126	1+
253.90263	170	
254.07195	1040	1+
254.09259	184	
254.90427	122	
254.93741	116	
254.96653	4302	1+
255.00688	114	
255.07592	882	1+
256.02570	116	
256.96489	526	1+
256.99365	148	
257.40631	104	
258.06590	182	1+
258.84032	192	1+
258.94348	200	1+
258.96363	240	
258.98496	316	1+
259.90626	104	
259.95630	102	
260.09232	226	1+
262.06159	122	
263.05598	242	
263.11634	290	1+
263.91062	188	1+
264.22889	118	
265.01522	354	1+
265.83388	262	1+
266.03720	122	
267.88547	256	1+
268.00324	202	
269.01043	258	
270.78704	126	
270.91893	202	1+
270.95405	122	
270.98155	1112	1+
271.13583	184	
271.42179	102	
272.95218	182	
272.97748	456	1+
273.85469	306	1+
274.00690	112	
274.19206	144	
274.91108	180	1+
274.97465	240	1+
275.05430	330	1+
276.19154	102	
277.07419	420	1+
278.83711	122	
278.94180	120	
278.96027	354	1+
279.09608	224	1+
279.96416	276	1+
280.00540	150	
280.04655	568	1+
280.26121	112	
280.80944	126	
280.93882	162	
281.04892	488	1+
281.11471	404	1+
281.79437	136	
281.86740	230	1+
281.94555	212	1+
282.11687	260	1+
282.22177	172	
282.27665	126	
282.97264	116	
283.02194	108	
283.27981	166	
283.93864	266	1+
285.11824	128	
285.85900	122	
285.90738	262	1+
286.07364	146	
287.85262	440	1+
287.88727	118	
288.06221	170	
288.52402	102	
288.94872	122	
289.07454	330	1+
289.13537	192	1+
289.87768	120	
290.13851	232	1+
290.81754	126	
290.85600	190	
291.05451	282	1+
291.79997	164	
292.86179	158	
292.88259	120	
292.91580	128	
293.87180	152	
293.99892	378	1+
294.11438	214	1+
294.44658	106	
294.87521	140	
295.88914	268	1+
295.96822	160	
295.99382	286	1+
296.33177	110	
296.97410	112	
297.08858	136	
297.23265	112	
297.80732	240	1+
298.08850	240	1+
298.18042	130	
298.27163	140	
298.31195	140	
298.96879	106	
299.05991	554	1+
300.85362	158	1+
301.02471	140	
302.01551	102	
302.81021	196	1+
302.91999	192	
302.94556	142	
303.87899	126	
304.95567	108	
305.02656	134	
306.28719	322	1+
307.08308	396	1+
307.88510	402	1+
308.05004	126	1+
308.94892	212	1+
309.91712	196	1+
310.85767	254	1+
310.87991	1008	1+
311.02983	142	
313.01603	114	
313.03466	104	
313.88186	128	
314.15643	422	1+
314.80817	220	1+
315.25161	134	
316.05481	116	
318.28287	148	
318.59705	138	
319.01014	110	
319.08309	192	
319.09896	282	1+
319.18884	102	
320.86830	204	1+
321.22571	110	
321.31300	222	1+
321.90215	122	
322.02216	194	1+
322.13505	130	
322.23139	502	1+
323.07493	130	
323.23590	418	1+
323.64016	124	
324.08262	148	
324.32544	122	
324.89537	346	1+
324.99485	118	
326.58026	102	
327.05058	102	
327.29093	220	1+
327.81136	212	1+
327.94118	188	1+
328.18854	268	
328.88739	112	
329.09756	244	1+
329.87980	286	1+
332.08417	228	1+
333.20130	292	1+
334.13432	144	
334.15345	100	
334.16956	116	
335.02091	192	1+
335.30678	256	1+
336.33563	138	
337.09191	542	1+
337.17534	182	1+
337.24657	172	
337.76982	236	1+
338.76917	146	1+
338.93638	206	1+
340.39166	112	
340.75757	112	
341.08489	130	
341.11324	262	1+
341.25116	122	
END IONS

###FS:    #m/z: 359.96203 #charge 1+
###MS: 6
###MSMS: 9
BEGIN IONS
TITLE=Cmpd 6, +MS2(359.9620), 28.0-35.0eV, 0.2min #9
RTINSECONDS=8.6545
SCANS=6,9
PEPMASS=359.96203	275218
CHARGE=1+
173.91034	116	
187.99244	238	
192.92561	138	
197.40411	210	1+
200.94597	166	
203.88683	172	
207.94802	134	
209.94266	1512	1+
210.88356	124	
214.02593	144	
220.96223	300	1+
222.95251	2802	1+
224.94865	4264	1+
224.97042	186	
225.98928	236	1+
226.07283	204	1+
226.89769	440	
226.94759	11880	1+
227.16636	180	1+
228.89732	246	
228.94280	9988	1+
230.68325	90	1+
231.90763	136	
231.96934	234	1+
232.89248	144	
232.90800	328	1+
232.98306	206	1+
233.95987	474	1+
234.14759	148	
234.84179	350	1+
235.82767	212	1+
237.01477	188	
237.06079	204	1+
238.13283	132	
238.21251	124	
239.06645	234	1+
240.96344	1716	1+
241.34107	124	
242.95900	1584	1+
243.05545	166	
243.17355	122	
244.03690	140	
244.26619	108	1+
244.88098	184	1+
244.95770	5346	1+
245.11192	132	1+
245.94378	292	
246.05960	206	
246.11621	148	1+
246.95330	5094	
247.06243	130	
247.95955	142	
248.03274	276	
249.03995	354	
249.97902	134	
250.03478	298	1+
250.21789	178	
250.83085	224	1+
250.95403	552	1+
251.00453	154	
252.23552	148	
253.08808	120	
253.83243	132	
253.91324	136	
255.04458	144	
255.14074	116	
257.04760	164	
257.12021	232	1+
258.12384	198	1+
258.14276	144	
258.40735	122	
258.90096	144	
258.97396	346	
259.08714	194	1+
259.97451	172	
260.23777	184	1+
260.86176	140	
260.96816	1178	1+
262.89308	180	1+
263.05654	146	
263.97690	122	
264.17677	202	
264.98414	178	
265.00714	310	1+
265.12653	322	1+
265.83161	308	1+
265.97625	328	1+
266.25021	506	1+
267.10249	124	
267.97341	774	1+
268.96479	958	1+
269.12008	188	
269.96934	800	1+
271.84399	436	1+
272.93814	140	
273.92039	156	
274.04466	210	1+
274.85666	186	
275.06206	190	
275.86909	226	1+
276.02042	192	1+
276.79580	454	1+
276.84345	132	
276.87111	156	1+
277.05942	312	1+
277.79919	426	1+
277.82045	138	
277.92292	458	1+
278.04680	346	1+
278.07979	292	1+
278.84574	118	
279.10554	124	
279.12613	154	1+
279.89465	224	1+
280.26096	264	
280.98450	256	1+
281.10586	306	1+
281.26568	224	
281.96556	264	1+
282.27951	152	
282.42222	266	1+
282.85965	174	
283.84095	118	
283.90095	126	
283.98313	168	
284.87204	226	1+
285.03254	216	1+
285.79418	142	1+
285.95707	138	
287.81178	122	
288.91237	120	
289.86103	490	1+
290.15028	140	
290.79266	264	1+
290.86415	354	1+
290.93669	248	1+
292.43763	172	
292.86203	428	1+
292.87741	136	
292.91559	174	
293.06362	676	1+
293.40071	146	
293.85203	304	1+
294.28014	356	1+
294.88899	120	
295.13282	164	
295.88943	136	
295.92418	122	
296.87766	196	1+
297.03698	140	
297.14840	142	
298.15217	414	1+
298.27423	150	
298.86201	126	
298.95261	140	
299.03631	210	
299.07353	268	1+
300.13267	196	
301.79156	116	
301.80838	134	
301.85210	240	
302.22242	744	1+
302.24515	152	
302.85792	126	
302.94289	268	1+
303.08689	220	1+
303.25157	154	
303.80579	150	
303.85530	316	1+
303.87828	182	
304.04520	140	
304.76230	182	
305.15642	170	
306.09846	130	
306.76854	126	
306.89696	282	1+
306.92861	190	1+
307.08571	284	1+
307.29012	668	1+
307.78893	248	
308.79464	160	
309.15025	140	
309.27039	144	
310.30987	132	
310.34412	272	
310.80805	258	1+
310.87754	360	
311.02585	248	
311.34683	120	
311.88527	188	
312.88119	148	
312.99187	126	
313.88739	134	
314.01412	216	1+
314.06514	220	1+
314.87930	216	1+
314.93692	318	1+
314.95924	206	1+
315.87572	276	1+
318.12651	192	1+
318.88165	116	
318.94010	174	
319.08184	296	1+
319.83089	152	
319.86479	270	
319.91890	264	1+
320.00950	124	
320.03712	122	
320.89361	138	
320.95741	158	
321.22196	534	
321.88430	118	
322.16332	180	
323.01736	1306	1+
323.08618	270	1+
323.15128	288	1+
323.23671	208	
324.32227	128	
325.18566	190	1+
325.89820	226	1+
325.95030	128	
326.80086	324	1+
327.97377	298	1+
328.19495	148	
328.88343	320	1+
329.07241	128	
330.88376	116	
331.09019	312	1+
332.09123	222	1+
333.16408	148	
334.10574	132	
334.89331	196	1+
335.30230	172	1+
336.09011	380	1+
336.16219	208	1+
336.88426	222	1+
336.94213	1070	1+
337.09265	252	1+
337.82741	118	
338.33913	300	1+
338.87302	158	
339.09538	124	
339.23327	246	1+
339.77980	274	1+
339.90060	178	1+
340.35576	724	1+
340.93823	148	
341.20406	178	1+
342.28079	180	
342.90379	254	1+
344.18157	152	
345.08694	148	
347.11725	1104	1+
347.90213	228	1+
349.11322	846	1+
351.10826	208	1+
353.17626	298	1+
355.29163	250	1+
356.77184	118	
356.97208	122	
358.14398	160	
358.36688	324	1+
358.82496	140	
359.18669	206	
359.24129	120	
359.79597	256	
359.90865	116	
360.05597	138	1+
360.11497	128	
360.56936	116	
361.28604	118	
361.95479	222	1+
362.11751	138	
362.22973	134	
362.35368	240	1+
363.27054	174	
END IONS

###FS:    #m/z: 507.84643 #charge 1+
###MS: 10
###MSMS: 11
BEGIN IONS
TITLE=Cmpd 7, +MS2(507.8464), 28.2-35.2eV, 0.2min #11
RTINSECONDS=12.3405
SCANS=10-11
PEPMASS=507.84643	713026
CHARGE=1+
190.95329	516	1+
191.95580	444	1+
196.01825	592	1+
197.89180	244	
199.88618	426	1+
208.94140	660	1+
210.03306	200	
217.89695	632	1+
217.95560	482	1+
218.98119	334	1+
219.89305	208	1+
224.94255	302	1+
225.02036	300	1+
229.92566	154	1+
230.84944	244	
232.88410	492	1+
235.08063	242	
235.90571	234	
237.11496	372	1+
237.90184	242	1+
238.09760	226	
238.39571	264	1+
238.88916	216	1+
238.95734	298	1+
239.95770	262	1+
240.04038	292	1+
240.08141	358	1+
241.05412	284	1+
243.08044	214	1+
244.03617	224	
244.83658	138	1+
245.40052	240	1+
245.88315	306	1+
246.03709	256	1+
246.86160	172	1+
246.97805	264	1+
249.85360	450	1+
249.90471	282	1+
249.93833	378	1+
249.96488	686	1+
250.96826	532	1+
250.99692	262	1+
252.07764	208	
252.90200	362	1+
255.09452	178	1+
255.23066	228	
256.89736	318	
257.03332	346	1+
257.85834	216	
257.91218	348	1+
259.10056	286	1+
259.88884	444	1+
260.10512	230	1+
260.13325	190	1+
263.04029	194	1+
263.06823	216	
264.91434	232	1+
265.00820	464	1+
265.04672	194	1+
265.09284	504	1+
265.14487	230	
266.16730	424	
267.13341	222	
267.17211	312	
267.86579	260	
268.07373	206	
268.11027	338	1+
268.80221	132	1+
268.92500	558	1+
269.00184	364	1+
269.92801	368	1+
270.01750	302	1+
270.11244	236	1+
270.80705	146	1+
270.85995	696	
271.87092	446	
272.13897	198	1+
272.85399	1502	
272.87442	298	
272.94608	236	1+
273.06867	304	1+
273.85408	1424	1+
273.89309	198	
274.96951	238	
276.14816	266	1+
276.79876	226	1+
276.84291	332	1+
276.86227	430	1+
277.03880	244	1+
277.12232	268	1+
277.19076	176	1+
278.07181	236	1+
278.38195	294	1+
278.79267	268	1+
278.95371	476	1+
279.02774	200	
280.11530	150	1+
280.14516	284	1+
280.85297	286	
280.98210	264	1+
281.37934	260	
281.87887	214	
282.02874	194	
282.09211	306	1+
282.12297	240	1+
282.89013	284	1+
282.90900	398	1+
282.94336	412	1+
284.87392	532	1+
285.94234	744	1+
286.02750	360	1+
286.13816	222	1+
286.78999	356	1+
287.08554	256	1+
287.85267	324	
288.83931	218	
288.86957	1018	
288.98779	210	
289.21822	102	1+
289.88035	2606	
290.86441	6590	1+
290.92507	384	1+
290.96135	398	1+
291.87793	1462	1+
291.91936	338	1+
293.02194	242	1+
293.30640	92	1+
293.80415	574	1+
293.87391	13254	1+
293.96923	506	1+
294.02418	204	1+
294.07525	268	1+
294.12481	420	1+
295.43505	258	1+
295.94433	576	1+
296.14276	530	1+
296.88204	2526	1+
296.97345	318	1+
297.81977	280	
297.92582	256	1+
298.85459	658	
298.87913	2138	1+
299.81153	382	1+
299.84297	218	
299.91200	202	
299.97015	208	
300.07047	200	
300.22497	152	1+
300.35125	276	1+
300.86010	2626	1+
300.99313	194	1+
301.02100	282	1+
301.14468	272	1+
301.87558	472	
302.05736	220	1+
302.88846	656	1+
302.94802	994	1+
303.63772	94	1+
303.81941	296	1+
303.95216	824	1+
304.45127	218	1+
305.85469	386	
306.12595	236	
306.85900	196	
307.01056	238	1+
307.89103	3736	
308.14168	1898	1+
308.79296	312	1+
308.88188	4700	1+
308.99396	478	1+
309.88821	3120	1+
310.15777	1592	1+
310.45289	166	1+
310.83136	208	1+
311.00265	494	1+
311.12105	194	
311.88360	30650	1+
312.96756	318	1+
313.03641	156	1+
313.06736	342	1+
313.13894	328	1+
313.94206	438	1+
314.17181	288	1+
314.86778	1664	1+
314.94466	366	1+
315.07188	416	1+
315.10461	256	1+
315.43253	156	1+
315.82862	318	
315.92265	392	1+
316.20271	144	1+
316.86601	1452	1+
316.88945	2018	1+
316.97626	342	1+
317.78024	184	1+
317.82199	536	1+
317.99987	214	1+
318.04964	308	1+
318.38409	246	
318.52613	174	1+
318.85956	968	1+
318.88576	862	1+
318.92767	218	
320.00465	212	1+
320.19366	158	1+
320.69120	162	1+
320.81379	354	1+
320.88191	822	1+
321.12752	460	1+
321.82007	200	1+
322.07190	190	1+
322.86376	234	
323.85909	628	1+
324.11931	196	
324.28532	222	1+
324.37889	342	1+
324.60589	170	1+
324.86013	452	1+
325.04265	566	1+
325.90085	924	
326.02019	272	
326.17728	220	1+
326.90047	576	
326.96893	304	
327.11021	266	1+
327.15560	196	
327.88159	1364	
327.89633	1428	
327.97574	204	
328.19088	238	
328.25409	168	1+
328.80660	222	
328.87204	898	
329.08409	272	1+
329.17780	220	1+
329.81997	404	1+
329.89502	3370	1+
329.95915	212	
329.98822	356	1+
330.39786	366	1+
330.87958	480	
330.95444	206	
331.13428	514	1+
331.39934	402	1+
331.51678	222	1+
331.58121	266	1+
331.87282	1912	1+
331.89679	3560	1+
332.58101	312	1+
332.87679	1630	1+
332.90310	2018	1+
332.95121	228	
333.17598	270	1+
333.81672	386	1+
333.95319	312	1+
334.06585	242	
334.39291	354	1+
334.88232	1234	1+
334.90096	2368	1+
335.01398	620	1+
335.04146	302	1+
335.11719	474	1+
335.16832	390	1+
335.42016	174	1+
335.84247	484	1+
336.87226	296	
336.94808	404	1+
337.09324	206	
337.18292	354	1+
337.76999	228	1+
337.87974	670	
337.94353	326	1+
337.98831	366	1+
338.01381	408	1+
338.18587	212	1+
338.87991	1276	1+
338.91023	196	1+
339.05328	366	1+
339.10203	444	1+
339.36380	402	1+
339.39576	240	1+
339.87931	818	1+
339.99144	224	1+
340.16863	180	1+
340.84416	214	
340.93601	456	1+
341.77426	302	1+
341.87618	256	
342.17834	304	1+
342.82976	196	
342.87703	582	1+
343.11069	206	1+
343.87609	358	1+
343.99712	200	
344.38931	252	1+
344.71455	256	1+
345.71886	202	1+
345.77022	174	1+
345.87997	284	
345.98061	314	1+
346.08044	264	1+
346.88367	212	
347.08142	170	1+
347.49557	96	1+
347.90138	378	
348.14139	548	1+
348.83542	204	
348.89134	320	
348.92089	276	
349.41147	242	
349.84605	200	
349.89339	972	1+
349.91115	852	1+
350.39500	220	1+
350.88342	1086	1+
350.91388	732	1+
350.96587	846	1+
351.06703	208	
351.10969	244	
351.83939	286	
352.14699	282	
352.17263	708	1+
352.77471	628	1+
352.90851	2216	1+
352.99096	350	1+
353.06709	216	
353.84721	660	1+
353.96867	308	1+
354.03864	376	1+
354.08170	204	
354.41138	296	1+
355.47465	132	1+
355.54076	110	1+
355.78481	398	1+
355.89450	494	
356.17608	326	1+
356.22022	168	1+
356.78546	222	1+
356.88209	198	
356.97710	252	
357.06518	270	1+
357.90893	454	1+
358.38124	222	1+
358.84195	204	
358.88055	188	1+
358.91211	316	1+
358.96249	284	1+
359.03403	240	1+
360.20980	162	1+
361.09542	298	1+
361.15421	262	1+
361.42135	254	1+
361.86340	302	
361.88580	224	1+
362.36383	296	1+
362.66990	130	1+
362.84430	596	1+
362.87086	470	1+
363.16545	312	1+
363.79540	216	1+
363.92865	438	1+
364.04012	234	1+
364.84462	444	1+
364.94073	438	1+
364.98498	358	1+
365.18360	504	1+
365.78437	414	1+
366.18460	522	1+
366.83840	6332	1+
366.86938	262	
366.99863	362	1+
367.08113	396	1+
367.33519	196	
367.71255	384	1+
368.72155	240	1+
368.81093	202	
368.88871	672	1+
369.15202	400	1+
369.41878	282	1+
369.55334	244	1+
369.88740	440	1+
369.91438	572	1+
370.37475	404	1+
370.51679	218	1+
370.55587	218	1+
370.78768	944	1+
371.60952	224	1+
371.72496	238	1+
371.84813	554	1+
372.85362	400	1+
372.89040	560	1+
373.14903	390	1+
373.38085	378	1+
373.89096	386	1+
374.06437	492	1+
374.79912	226	
374.83316	370	1+
374.92110	404	1+
375.18545	200	
375.20812	240	1+
375.77576	326	1+
375.86122	456	1+
375.89208	266	
376.83930	334	1+
376.88608	236	
377.15203	462	1+
377.43398	218	1+
377.72804	158	1+
377.89113	228	
378.24387	210	1+
378.86506	228	
379.17704	200	
379.85463	1732	1+
380.10111	542	1+
380.35138	214	1+
380.72867	196	1+
380.85821	1458	1+
381.05904	570	1+
381.10902	352	1+
381.15743	290	1+
381.89474	206	
382.06248	416	1+
382.85718	1464	1+
382.91295	268	
383.80187	340	1+
384.03856	342	1+
384.77892	162	1+
384.85036	12510	1+
384.89635	652	1+
385.08490	236	1+
385.22340	498	1+
385.73829	190	1+
386.14094	296	1+
386.23048	426	1+
386.29547	186	1+
386.90988	208	
387.98093	236	1+
388.17209	228	
388.37206	234	1+
388.39618	204	
388.71139	282	1+
388.79739	586	
389.00937	328	1+
389.11935	212	1+
389.20173	302	
389.80461	368	
389.86383	1580	1+
390.05778	476	1+
390.07562	392	1+
390.16581	630	1+
390.18221	516	1+
390.20447	424	1+
390.78860	244	
390.84058	1654	1+
390.86481	1110	1+
390.97492	254	1+
391.80216	198	
391.91618	220	
392.79912	1962	1+
392.86540	4096	1+
393.08342	432	1+
393.19640	302	
393.80068	1684	1+
393.89911	246	1+
394.83532	1034	
394.86163	1062	1+
395.73879	180	1+
395.78385	362	1+
395.79960	472	1+
395.90175	204	1+
396.11839	312	1+
396.23510	388	1+
396.60297	134	1+
396.85671	222	
397.14898	230	1+
397.24130	342	1+
397.86361	1698	1+
398.01294	190	1+
398.32338	194	1+
398.79857	222	
398.86611	1242	1+
398.90364	310	1+
399.81358	768	1+
400.06576	210	
400.73597	138	1+
400.86983	234	
401.24248	228	1+
402.01491	172	1+
402.86692	7248	1+
403.12145	386	1+
403.23344	524	1+
403.50691	124	1+
403.78382	262	1+
403.80737	230	1+
403.87184	5384	1+
404.07136	210	1+
404.90363	594	1+
405.87124	2606	1+
405.90573	528	1+
406.01987	308	1+
406.40718	198	1+
406.80781	292	
407.13172	298	1+
407.33417	366	1+
407.72327	310	1+
407.78658	452	1+
407.82257	192	
407.86669	25858	1+
408.08566	264	1+
408.22486	262	1+
408.78588	324	1+
408.92352	810	1+
409.04627	310	1+
409.56241	146	1+
409.81522	474	
410.44260	208	1+
411.40718	172	1+
411.72753	248	1+
411.81113	1874	1+
411.91427	720	1+
412.84863	808	1+
412.87113	1626	1+
412.92030	540	1+
413.01376	232	1+
413.07591	900	1+
413.13805	314	1+
413.18224	228	1+
413.19679	210	1+
413.80851	474	1+
413.87636	886	1+
414.30178	128	1+
414.96688	246	1+
415.19496	326	
415.26068	348	1+
415.87434	1478	1+
416.04017	132	1+
416.19910	218	
416.21622	278	1+
416.40309	88	1+
416.48273	122	1+
416.75955	174	1+
416.85907	268	
416.87823	962	1+
417.78631	392	1+
417.82486	522	1+
417.95232	220	1+
419.02650	330	1+
420.23034	232	1+
421.88338	3006	1+
423.00457	204	
423.81133	196	
423.88327	604	
423.93739	428	1+
424.14386	816	1+
424.87378	478	
424.94015	290	1+
425.88028	3610	
425.99473	180	1+
426.13648	594	1+
426.17051	214	
426.86503	3398	1+
426.94477	488	1+
427.04474	226	1+
427.33771	270	1+
427.78827	368	1+
427.82833	418	1+
428.74134	408	1+
428.82902	226	
428.88741	6718	1+
429.07170	416	1+
429.09229	326	1+
430.25190	160	1+
430.85959	682	
430.87363	2556	1+
431.12185	130	1+
432.23680	258	1+
432.34512	218	1+
432.41881	192	1+
433.08238	158	1+
433.20552	310	1+
433.82640	606	1+
434.35799	268	1+
434.88570	836	1+
435.01720	244	1+
435.86265	312	
435.93483	308	1+
436.65350	130	1+
436.75571	196	1+
436.81469	186	1+
436.86144	200	
437.15086	260	
438.84737	390	1+
439.15037	208	
439.80663	408	1+
439.84881	322	1+
439.89390	3242	1+
439.96045	198	1+
440.17866	316	1+
440.26160	196	1+
442.15297	694	1+
442.87712	292	
443.25006	458	1+
444.14757	216	
444.38429	730	1+
444.87532	3606	1+
446.02252	208	1+
446.18938	330	1+
446.92447	316	1+
447.23999	214	1+
447.71465	114	1+
447.83957	452	1+
448.89564	802	
449.36174	226	1+
449.87945	1394	1+
450.13681	170	1+
450.77588	218	
451.18634	310	1+
451.88068	286	1+
451.90358	658	1+
452.80769	240	1+
453.81271	180	1+
453.89451	318	
454.75953	244	
456.70975	246	1+
456.83605	230	1+
456.95383	218	1+
456.99812	166	1+
457.21033	222	1+
457.24925	240	1+
457.33607	210	1+
457.90569	3652	1+
460.16375	350	
460.44898	264	1+
461.15460	620	1+
461.21292	240	1+
461.83035	382	1+
462.15621	470	1+
462.88425	1298	1+
463.00025	198	1+
463.11057	238	1+
463.78668	338	1+
463.93175	292	1+
464.08122	262	1+
465.01909	192	1+
466.06456	240	1+
466.36282	288	1+
466.40575	278	1+
466.84570	160	1+
467.88830	1924	1+
468.78034	690	1+
469.20009	272	1+
469.35940	200	1+
469.82470	224	1+
469.91223	458	1+
470.11449	154	1+
470.15597	240	1+
470.21896	192	1+
471.16163	200	1+
471.39417	178	1+
475.78554	304	1+
477.98297	162	1+
478.87476	224	1+
485.09943	288	1+
485.39528	444	1+
485.90123	506	1+
486.17736	186	1+
486.76202	604	1+
486.79866	356	1+
486.84505	302	1+
487.78871	302	1+
488.44338	194	
488.79710	186	1+
489.40475	286	1+
489.43895	196	
490.50034	220	1+
490.74139	200	1+
490.77680	304	1+
493.45204	216	1+
493.80031	200	
494.07721	246	1+
496.22354	288	1+
496.29732	150	1+
497.77671	472	1+
497.91615	132	1+
498.77676	326	1+
500.80492	230	1+
501.80206	130	1+
502.85065	184	1+
502.92253	256	1+
503.17045	144	1+
503.35525	4834	1+
504.12045	348	1+
504.27477	596	1+
504.32620	414	1+
504.36014	2712	1+
504.42851	342	1+
504.46378	432	1+
505.00883	260	1+
505.08496	262	1+
505.22742	184	1+
505.33203	322	1+
505.39641	218	1+
506.01404	186	1+
506.23604	110	1+
506.47442	456	1+
506.80244	530	1+
507.16115	100	1+
507.33011	228	1+
508.08661	210	1+
508.46384	538	1+
508.54802	142	1+
508.74594	222	1+
508.89413	126	1+
508.92066	122	1+
509.00584	110	1+
509.13013	224	1+
509.31126	302	1+
509.38397	210	
509.46796	448	1+
509.77312	214	1+
509.81688	222	1+
509.85960	572	1+
510.15333	338	1+
510.24772	216	1+
510.31744	258	1+
510.42992	154	1+
510.71782	162	1+
510.90514	242	1+
511.09036	168	1+
511.25402	166	1+
511.39404	184	1+
511.44978	100	1+
511.68810	128	1+
511.97239	260	1+
512.20368	202	
512.31896	180	1+
512.48669	266	1+
513.18951	104	1+
513.31880	106	1+
END IONS

###FS:    #m/z: 336.94639 #charge 1+
###MS: 10
###MSMS: 12
BEGIN IONS
TITLE=Cmpd 8, +MS2(336.9464), 28.0-35.0eV, 0.2min #12
RTINSECONDS=13.1125
SCANS=10,12
PEPMASS=336.94639	380316
CHARGE=1+
128.43640	102	
183.04524	108	
196.88724	174	
203.10342	106	
205.94876	262	
207.04429	102	
207.56918	106	
209.88859	258	1+
210.89267	144	1+
211.94472	16528	
212.88023	760	1+
212.89957	128	
212.94826	692	
213.94018	8586	1+
214.89479	128	
215.88662	808	1+
215.93683	1134	1+
216.05932	100	
217.88275	402	1+
217.93494	322	
218.44977	114	
221.94370	180	
222.95216	224	
223.96328	120	
225.03300	98	
226.97400	102	
227.91631	106	
228.89595	258	1+
229.95546	16464	
230.02898	224	1+
230.04141	112	
230.16530	110	
230.88943	1932	1+
230.95784	692	
231.01614	260	1+
231.90204	172	
231.95062	7642	1+
233.89834	798	1+
233.94911	682	1+
235.89305	446	1+
235.94971	244	
238.27962	122	
238.94780	172	1+
239.03505	234	1+
239.90511	114	
240.96603	120	
242.45663	114	
243.49965	104	
243.89838	212	1+
244.01148	200	1+
244.86405	128	
244.97095	126	
246.97497	234	
247.96587	3976	
248.03295	210	
248.47196	112	
248.86433	234	1+
248.90114	444	
248.92659	114	
249.04030	330	
249.96216	1896	1+
250.22321	134	
250.84684	130	
250.88346	202	1+
251.56464	190	1+
251.78961	98	
251.91099	134	
251.95752	144	
252.07534	224	
252.79292	132	
252.97109	10166	1+
253.11643	214	1+
253.83390	134	
253.91063	132	
254.94370	248	
254.96616	3064	1+
255.00281	372	1+
255.07553	322	
255.85386	100	
255.91133	112	
256.01034	216	1+
256.91101	340	1+
256.96493	474	1+
257.03102	148	
257.04676	120	
257.81340	184	1+
257.89488	284	1+
258.08971	116	
258.83632	146	
258.96092	196	
259.06996	212	1+
260.87308	102	
263.05646	204	
263.10719	290	1+
263.96734	280	1+
263.99181	130	
264.87226	216	
265.01799	302	1+
265.95266	208	1+
267.00459	104	
267.10497	112	
268.80165	200	1+
268.93484	108	
269.84574	154	
270.00064	100	
270.04968	222	1+
270.38911	100	
270.84277	240	1+
270.98188	1420	1+
271.84820	152	1+
271.91583	168	
272.97735	390	1+
273.00511	130	
273.90184	172	1+
274.00520	106	
274.18963	190	
274.98220	184	
275.84651	282	1+
276.05880	110	
276.97145	170	
277.07450	136	
277.12785	132	
277.95886	150	
278.03511	132	
279.80181	102	
281.04834	290	1+
281.27101	128	
282.27324	104	
282.85756	134	
283.02884	330	
283.78972	292	1+
283.86818	120	
283.89480	148	
284.85077	272	1+
285.42802	176	
285.84959	292	1+
286.87059	212	1+
287.84726	258	1+
288.06389	132	
288.65365	98	
288.95155	184	1+
289.01234	184	
289.08194	188	1+
289.42390	108	
289.87971	156	
290.86297	148	
291.80002	106	
291.85944	128	
292.85411	124	
292.93599	110	
292.99555	232	1+
293.11128	366	1+
293.87460	214	
294.27928	144	
294.85226	308	1+
295.06446	150	
295.98869	110	
296.87329	100	
296.90336	314	1+
296.97735	114	
297.88263	268	1+
297.96829	244	1+
298.01628	120	
298.21493	108	
298.87011	278	1+
300.91914	100	
303.42237	98	
303.77105	142	
303.83202	118	
304.76116	102	
304.87922	120	
304.98348	98	
306.79121	282	
306.83079	130	1+
307.08049	98	
307.44668	108	
307.90128	146	
307.97406	176	1+
308.30335	150	
309.29701	104	
309.88606	134	
309.92899	118	
310.25791	104	
310.58684	106	
310.82057	112	
310.87762	848	1+
310.90968	124	
311.02855	148	
311.10135	106	
313.84762	106	
314.81657	106	
314.88828	264	1+
315.16114	284	1+
315.79802	134	
317.03252	154	1+
318.22693	100	
318.39514	98	
319.08526	192	
319.88684	166	
320.11794	128	1+
320.16349	200	1+
320.19897	122	
322.80793	150	1+
322.98126	126	
323.24091	180	
323.88868	260	1+
323.94652	124	
324.00082	158	
324.89291	232	1+
325.93896	226	1+
328.03881	122	
330.88180	102	
331.88752	100	
333.16491	306	1+
334.44480	100	
335.77963	238	1+
336.01556	106	
336.08374	142	
336.33645	102	
336.94973	132	
337.09614	128	
337.35701	264	1+
338.92005	124	
339.10019	122	
341.39247	132	
END IONS

###FS:    #m/z: 525.85662 #charge 1+
###MS: 10
###MSMS: 13
BEGIN IONS
TITLE=Cmpd 9, +MS2(525.8566), 28.6-35.8eV, 0.3min #13
RTINSECONDS=13.8925
SCANS=10,13
PEPMASS=525.85662	270424
CHARGE=1+
191.95583	448	
194.85965	302	1+
208.86317	618	
209.95240	316	1+
210.85690	730	
211.87463	238	1+
215.88062	270	1+
222.88539	496	1+
223.88898	356	1+
225.88740	216	
226.87209	806	1+
226.89629	282	1+
228.86774	1088	1+
230.86143	344	
231.88840	954	1+
232.40559	246	
232.86118	564	1+
233.40119	250	
234.88535	4746	1+
236.88062	1734	1+
236.94626	140	1+
238.06977	326	1+
239.88070	262	
239.94591	208	1+
239.95530	236	1+
239.98663	200	1+
240.89270	460	1+
243.91001	326	1+
244.03315	206	1+
244.78650	268	1+
245.89562	320	1+
245.96844	384	1+
246.97297	264	1+
248.86177	278	
249.88813	1960	1+
250.06668	338	1+
250.90576	418	1+
250.97179	328	1+
251.06978	310	1+
251.88502	17172	1+
252.97135	342	1+
253.12541	218	1+
253.37439	226	
253.56094	168	1+
253.90222	428	
254.38859	152	1+
254.84897	438	1+
254.89181	2138	1+
255.03408	300	1+
255.36744	336	1+
255.80092	312	1+
256.88601	922	1+
256.97200	300	1+
256.99826	236	1+
257.88863	546	1+
259.38136	370	1+
259.84964	334	1+
259.99916	188	1+
262.04939	390	1+
262.37751	672	1+
262.88278	350	1+
264.93935	280	1+
266.09205	278	1+
266.12960	502	1+
266.86786	342	1+
266.96705	236	
267.13290	306	1+
267.37908	220	
267.84822	376	1+
267.89558	760	
268.00978	240	1+
268.04601	198	1+
268.38236	494	1+
268.88836	548	
269.10183	244	1+
269.59427	130	1+
269.76809	176	1+
269.89360	12920	1+
269.98596	204	1+
270.10473	206	1+
270.85763	262	
271.38554	1492	1+
271.87429	942	1+
272.85624	1020	1+
272.92602	452	1+
273.07068	220	1+
273.18383	176	1+
274.79843	248	
274.87955	260	
274.89744	234	
275.08055	212	1+
275.86078	272	
275.88319	232	
276.38655	228	
276.48567	142	1+
276.80061	540	1+
276.88397	1002	1+
276.93244	412	1+
277.38402	604	
277.88827	868	1+
277.99117	306	1+
278.03845	234	1+
278.09484	222	
278.17441	152	1+
278.39138	632	
278.86568	632	1+
279.04514	222	1+
279.39674	420	
279.88521	390	
279.89202	546	1+
280.39212	2670	1+
280.81306	216	1+
280.86091	546	
281.78781	242	1+
281.87601	410	1+
283.08705	222	1+
283.25989	272	
283.89742	286	
284.87853	278	
285.91912	200	1+
285.94268	1218	1+
286.39177	796	1+
286.88928	340	
287.47205	254	1+
287.89453	264	
288.35727	306	1+
288.40050	402	
288.47238	148	1+
288.86319	486	
288.89326	1502	
289.39554	3074	1+
289.80657	576	1+
289.88184	3598	1+
289.94997	258	
290.87143	2686	1+
290.97825	346	1+
291.87976	1544	1+
291.90549	2398	1+
291.92411	216	
291.94937	250	1+
292.14227	368	1+
292.86227	412	
292.91016	1738	1+
293.07259	342	1+
293.09803	214	1+
293.55819	294	1+
293.87362	3498	1+
294.04869	366	1+
294.36505	324	1+
294.67862	214	1+
294.81025	348	
295.05047	264	1+
295.52728	206	1+
295.55364	192	1+
295.81744	480	1+
295.87635	412	
295.91934	970	1+
296.17812	180	1+
296.41360	206	1+
296.77196	232	1+
296.88474	1682	1+
296.90765	242	
297.49583	122	1+
297.87073	382	
298.00020	236	1+
298.03282	276	1+
298.32949	260	1+
298.85078	374	1+
298.87964	596	
299.87976	368	
300.11302	266	1+
300.37030	732	1+
300.87192	770	
300.90185	1272	1+
300.95557	512	1+
301.16103	264	1+
301.41116	260	1+
301.87469	1446	1+
302.80786	638	1+
303.20961	146	1+
303.40857	326	
303.95171	1130	1+
304.10184	358	1+
304.84464	580	1+
304.86603	500	
305.27080	260	1+
305.36818	346	1+
305.81008	416	1+
305.87889	246	
306.79351	296	1+
306.81444	234	1+
306.87019	376	
306.95932	532	1+
307.85438	636	
307.89089	3598	1+
308.10993	232	1+
308.14187	1028	1+
308.29715	132	1+
308.80223	462	1+
308.88118	2694	1+
309.37104	590	1+
309.84926	348	1+
309.88683	1966	1+
310.15760	942	1+
310.23683	150	1+
311.83302	232	
311.88340	12532	1+
311.93566	468	1+
311.96726	540	1+
312.82179	712	
313.12781	262	1+
313.80982	362	
313.92985	2632	1+
314.05002	330	1+
314.13177	228	1+
314.62882	116	1+
314.81349	774	1+
314.86695	1002	
315.23104	216	1+
315.37234	832	1+
315.87850	1382	
315.92184	820	1+
316.08139	366	1+
316.65900	98	1+
316.87268	2614	1+
316.88974	1234	
316.92207	548	1+
317.10030	262	1+
317.32036	354	1+
317.77529	250	1+
317.82340	314	
317.87835	1712	1+
318.32643	250	1+
318.38310	280	
318.52083	262	1+
318.87148	3016	1+
318.93493	1176	1+
319.16509	380	1+
319.87678	2882	1+
320.04606	372	1+
320.40788	208	1+
320.75335	164	1+
320.81382	882	1+
320.85679	254	
320.88377	1668	1+
320.99638	350	1+
321.11072	226	1+
321.14013	212	1+
321.38879	410	1+
321.81830	760	1+
321.98573	240	1+
322.85458	18434	1+
323.56257	148	1+
323.82259	574	1+
323.93114	310	1+
324.06887	488	1+
324.37884	916	1+
324.78275	404	1+
324.82732	454	1+
324.87613	562	
325.14444	390	1+
325.17287	276	1+
325.78503	280	1+
325.86313	1490	
325.89986	894	
326.38872	1132	
326.43092	172	1+
326.88034	1558	
326.91919	272	
327.38524	6188	1+
327.85718	514	
327.88975	1474	
328.04231	322	1+
328.17241	304	1+
328.87322	4316	
328.96130	340	1+
329.01718	232	1+
329.05009	192	1+
329.22625	100	1+
329.80726	222	
329.82899	702	1+
329.89444	876	
330.83201	530	1+
330.87010	2082	
331.30300	114	1+
331.38921	280	1+
331.78357	308	1+
331.89343	3168	1+
331.91529	234	
331.97725	220	
332.05925	200	1+
332.42939	224	1+
332.75206	416	1+
332.84958	10720	1+
332.87696	2082	1+
332.99596	440	1+
333.25520	126	1+
333.42965	166	1+
333.99301	346	1+
334.15908	540	1+
334.82259	330	
334.85153	614	1+
334.89949	1156	
335.14182	214	1+
335.35396	476	1+
335.88705	2512	1+
336.39015	368	
336.94571	1600	1+
337.39259	328	
337.88775	3228	1+
337.89409	702	
338.38772	1356	1+
338.84991	300	
338.86855	374	
338.89323	2310	1+
338.97110	252	1+
339.83145	444	1+
339.99926	240	
340.03046	260	1+
340.86516	7910	1+
341.13213	304	1+
341.17172	220	1+
341.78983	232	1+
342.97179	220	1+
343.06254	354	1+
343.88318	1344	
344.09250	250	1+
344.35631	252	1+
344.85074	262	
344.88491	1078	
345.12271	246	
345.16899	294	1+
345.21285	306	1+
345.31811	418	1+
345.50748	144	1+
345.78307	548	1+
345.87171	62738	1+
345.95596	230	
346.07820	316	1+
346.14786	480	1+
346.25569	196	1+
346.78198	364	1+
347.39402	318	1+
347.43073	116	1+
348.36130	380	1+
348.58923	168	1+
348.76412	550	1+
348.83279	408	1+
348.87906	4050	1+
348.91749	334	
349.05027	292	1+
349.61549	220	1+
349.90296	282	
349.99303	212	1+
350.04251	210	1+
350.40442	340	
350.87702	1198	1+
350.90899	328	
351.07238	292	1+
351.39527	354	1+
351.50932	196	1+
351.90997	300	
352.10803	338	1+
352.19473	180	1+
352.36711	276	1+
352.85123	260	
352.91053	662	
353.11166	262	1+
353.14396	378	1+
353.85942	306	
353.89505	336	
353.97489	506	1+
354.05511	446	1+
354.78872	284	1+
354.83872	960	1+
354.89046	966	1+
355.30183	134	1+
355.39158	210	1+
355.89318	716	1+
355.91912	220	
356.08611	302	1+
356.87254	300	
357.03895	400	1+
357.12072	448	1+
357.84855	638	1+
358.08093	234	1+
358.14952	264	
358.95337	262	1+
359.34085	242	1+
359.90687	506	1+
360.04133	198	1+
360.17757	230	1+
361.79527	216	1+
361.86549	234	
362.10162	208	1+
362.36741	1686	1+
362.68982	224	1+
362.86855	388	
363.21259	120	1+
363.84793	914	1+
363.88312	1826	1+
364.09854	302	1+
364.86393	1280	1+
364.98023	296	1+
365.04080	214	1+
365.39832	464	1+
365.52550	186	1+
365.78230	810	1+
365.98476	252	1+
366.37370	252	
366.83922	2602	1+
366.93879	184	1+
367.36639	370	1+
367.43446	202	1+
367.70692	576	1+
367.89383	826	1+
367.98154	344	1+
368.37359	346	1+
368.79195	734	1+
368.85808	228	
369.08273	428	1+
369.67845	102	1+
369.70954	284	1+
369.73481	192	1+
369.84263	458	1+
370.08508	368	1+
370.19616	510	1+
370.69230	150	1+
370.78051	234	
370.90431	610	1+
371.02364	278	1+
371.27357	136	1+
371.37366	992	1+
371.86998	370	
371.97509	258	1+
372.17622	278	1+
372.41550	200	1+
372.84858	400	
372.87520	300	
372.98064	142	1+
373.06473	216	1+
373.15132	338	1+
373.41298	230	1+
373.84266	906	1+
373.87611	1924	1+
373.89907	274	
374.37895	1564	1+
374.72104	348	1+
374.81809	258	
374.95924	232	1+
374.98248	266	1+
375.92122	232	1+
376.02107	406	1+
376.11984	384	1+
376.37870	290	
377.12506	322	1+
377.37303	426	1+
377.81507	548	1+
377.86154	476	1+
377.88435	248	
378.15507	182	1+
378.81631	348	1+
379.89519	226	
380.01524	176	1+
380.19555	226	1+
380.38282	526	1+
380.85639	524	
381.79396	206	1+
381.86115	294	
381.90490	544	1+
382.06296	384	1+
382.13403	250	1+
382.37943	328	1+
382.42985	274	1+
382.85843	378	
382.87976	896	1+
383.79835	230	
384.85010	4188	1+
385.07666	326	1+
385.14798	370	1+
385.38161	594	1+
385.88790	440	
386.08026	264	1+
386.89740	1764	1+
387.10702	164	1+
387.39662	432	1+
387.91287	372	1+
388.00500	234	
388.05801	298	1+
388.14688	284	1+
388.53953	228	1+
389.20083	556	1+
389.79616	232	
389.95912	248	1+
390.06304	358	1+
390.11280	452	1+
390.84701	1334	
390.98264	394	1+
391.14721	150	1+
391.85872	4342	1+
391.90650	246	
391.99675	192	1+
392.08400	272	1+
392.79520	946	1+
392.83932	444	
392.86437	3654	1+
392.90405	310	
393.15596	484	1+
393.40386	336	1+
393.73403	290	1+
393.79817	818	1+
393.97994	230	1+
394.15765	360	1+
394.38510	528	1+
394.40766	276	1+
394.83675	584	
394.86096	1062	1+
394.98176	180	1+
395.03770	274	1+
395.89213	936	1+
396.79033	220	
396.85733	850	1+
397.23118	190	1+
397.39446	322	1+
398.06579	492	1+
398.47522	148	1+
398.72642	218	1+
398.82957	1756	1+
398.86151	844	1+
399.06991	394	1+
399.13238	496	1+
399.43094	268	1+
399.77385	350	1+
399.89790	400	1+
400.16803	214	1+
400.90154	288	1+
401.87721	254	
402.35388	350	1+
402.86303	976	
403.15288	212	1+
403.27134	186	1+
403.78173	282	1+
403.87054	7528	1+
403.96502	220	1+
404.07875	230	1+
404.34786	170	1+
405.15168	308	1+
407.21047	1128	1+
407.79219	596	1+
407.86803	8342	
408.05108	256	1+
408.15236	258	1+
408.39956	270	1+
408.85417	6414	1+
409.82430	372	
409.93410	406	1+
410.86939	4820	1+
411.35830	280	1+
411.81109	466	
412.20083	206	1+
412.38345	224	1+
412.50141	186	1+
412.80795	530	1+
412.84688	1566	
412.92296	180	1+
413.20710	138	1+
413.29990	186	1+
413.73841	320	1+
413.85986	2538	1+
413.96553	302	1+
414.01646	180	1+
414.96781	220	1+
415.76506	158	1+
415.95389	180	1+
416.16132	174	1+
416.20239	240	1+
416.84061	3280	1+
417.01760	190	1+
417.20861	168	1+
417.81633	466	1+
418.77583	190	1+
418.86978	258	
419.12188	192	1+
419.75691	190	1+
419.84786	342	
420.36612	454	1+
420.80372	300	1+
420.87015	738	
421.18474	188	1+
421.28250	120	1+
421.80732	218	1+
421.84143	514	1+
421.88194	3466	1+
422.09899	244	1+
422.13367	576	1+
422.76413	380	1+
422.94552	230	
422.98724	218	1+
423.07216	200	1+
423.13686	530	1+
423.25332	140	1+
424.81682	252	
425.39925	310	1+
425.66140	186	1+
425.87936	1884	
425.92871	344	1+
426.01640	236	1+
426.86440	5256	1+
427.19450	426	1+
427.36864	242	
427.76564	462	1+
428.07359	270	1+
428.76731	366	1+
428.88680	5980	1+
428.93563	416	1+
429.08196	250	1+
429.22194	468	1+
429.72830	560	1+
430.88126	1282	
431.13759	156	1+
431.36657	428	1+
431.81996	276	1+
431.86595	1894	1+
432.00703	312	1+
432.37183	318	1+
433.77474	216	1+
433.88536	366	
434.10827	282	1+
434.14003	382	1+
434.85264	2524	1+
434.89638	494	1+
435.11356	182	1+
435.14359	316	1+
435.92892	170	1+
436.21495	220	1+
436.71548	188	1+
437.21763	144	1+
437.81179	490	1+
437.86141	264	1+
437.88355	248	
438.00026	174	1+
439.11360	324	1+
439.13858	370	1+
439.85746	13878	1+
439.89444	2606	1+
440.76213	182	1+
440.91512	266	
440.95207	362	1+
440.98084	220	1+
441.29170	108	1+
441.65516	108	1+
441.89812	540	1+
441.98266	174	1+
442.10595	428	1+
442.86805	578	
443.10685	360	1+
443.38910	386	1+
443.80443	518	1+
443.88502	352	
443.90464	232	
444.07862	212	1+
444.16494	228	1+
444.35295	236	1+
444.77300	426	1+
444.87440	9666	1+
445.00813	312	1+
445.35443	160	1+
445.94713	224	1+
446.72542	242	1+
446.81401	370	1+
446.87272	1406	
446.89735	654	1+
447.08695	338	1+
447.83700	680	1+
447.90597	242	
448.14783	188	1+
448.89423	508	
449.71419	296	1+
449.76795	622	1+
449.87833	1196	1+
450.36741	230	1+
450.77259	492	1+
450.98875	214	1+
451.19921	190	1+
451.89884	750	1+
451.99055	150	1+
452.03057	140	1+
452.14751	352	1+
453.87746	522	1+
453.89569	364	1+
454.78751	232	1+
454.92496	186	1+
455.13858	150	1+
456.36407	206	1+
457.86416	704	1+
457.90483	2448	1+
458.06804	178	1+
458.16339	316	1+
459.09510	206	1+
460.17274	246	1+
460.87181	226	1+
461.95388	196	1+
462.23081	412	1+
462.26732	220	1+
462.70048	194	1+
462.88420	1044	1+
463.17435	180	1+
463.97134	268	1+
464.35158	236	1+
464.88756	286	1+
464.97316	162	1+
466.38395	262	1+
467.36352	158	1+
467.78096	564	1+
467.82836	398	1+
467.88945	1842	1+
468.06685	318	1+
468.83587	268	1+
469.91177	278	1+
470.79205	510	1+
470.88471	360	1+
471.23431	238	1+
471.71148	414	1+
471.79382	342	1+
472.71299	368	1+
475.87746	206	1+
476.24202	210	1+
476.31348	194	1+
477.71521	220	1+
478.79889	184	1+
480.71547	180	1+
480.88624	508	1+
480.92016	592	1+
481.08401	204	1+
481.20530	314	1+
481.29867	118	1+
481.64461	228	1+
482.26631	206	1+
483.19085	172	1+
484.00313	322	1+
484.36406	284	1+
484.42277	262	1+
485.06251	274	1+
485.09381	200	1+
485.14646	160	1+
485.70299	252	1+
485.90035	496	1+
486.06684	224	1+
486.27873	300	1+
486.75293	320	1+
486.79767	528	1+
486.84882	480	1+
487.75447	214	1+
487.79853	362	1+
488.07326	240	1+
488.72245	380	1+
488.84981	264	1+
489.43050	214	1+
489.73013	224	1+
489.81513	254	
490.75675	274	1+
491.84190	222	1+
491.96743	302	1+
492.24661	196	1+
495.75220	226	1+
496.47016	124	1+
496.83780	138	1+
498.68228	290	1+
498.78898	458	1+
498.99207	366	1+
499.78715	318	1+
499.85990	294	1+
501.76272	144	1+
501.79952	256	1+
503.04932	226	1+
503.33080	378	1+
503.80154	370	1+
504.33517	336	1+
504.77006	272	
505.24408	136	1+
505.44935	282	1+
505.71311	258	1+
505.79989	516	1+
506.12935	208	1+
506.71149	182	1+
506.76800	410	1+
507.16539	238	1+
507.84781	406	1+
507.94643	208	1+
509.25286	218	1+
509.30205	250	1+
509.85768	828	1+
510.06644	244	1+
510.11129	180	1+
510.30621	204	1+
510.73193	350	1+
511.04508	224	1+
511.23889	114	1+
512.04903	166	1+
512.27231	186	1+
512.77378	200	1+
512.91318	142	1+
513.13266	268	1+
513.20859	120	1+
513.39424	322	1+
513.70488	138	1+
513.80742	376	1+
514.09055	122	1+
515.91575	360	1+
516.92673	202	1+
518.25354	170	1+
520.40157	272	1+
520.78134	300	1+
521.51148	134	1+
522.10787	216	1+
522.27320	322	1+
522.50979	92	1+
522.59561	732	1+
522.78437	402	1+
523.27877	246	1+
523.67728	246	1+
523.69566	268	1+
523.82354	370	1+
524.03953	254	1+
524.36404	224	1+
524.42541	570	1+
525.32310	138	1+
525.36640	164	1+
525.49886	256	1+
525.52544	174	1+
526.09385	140	1+
526.24494	220	1+
526.28517	232	1+
526.39652	260	1+
526.76296	268	1+
527.09791	92	1+
527.22973	188	1+
527.75078	348	1+
528.50780	424	1+
528.59020	96	1+
529.04586	230	1+
529.08245	226	1+
529.26953	278	1+
529.46648	396	1+
529.79692	226	1+
530.20970	346	1+
530.46729	274	1+
530.89601	108	1+
END IONS

###FS:    #m/z: 322.93076 #charge 1+
###MS: 14
###MSMS: 15
BEGIN IONS
TITLE=Cmpd 10, +MS2(322.9308), 28.0-35.0eV, 0.3min #15
RTINSECONDS=17.5705
SCANS=14-15
PEPMASS=322.93076	5414054
CHARGE=1+
191.95438	340	
192.89039	252	
194.02521	100	
195.04439	96	
195.88630	156	
196.88339	254	
203.03931	112	
205.02750	92	
205.95044	308	
206.92556	140	
206.95575	164	
210.04796	98	
212.87879	144	
212.89683	112	
215.88715	678	1+
216.68951	136	
217.86791	144	
217.89642	96	
219.03904	174	1+
220.86545	150	
220.87974	126	
221.94879	108	
222.95476	1138	1+
222.97357	216	1+
223.95905	596	1+
227.83894	98	
227.95537	230	
229.90671	104	
230.06869	104	
230.85167	230	1+
230.88939	204	
231.88818	106	
231.96770	134	
233.04476	96	
233.89778	658	1+
234.06632	92	
234.93061	108	
234.95165	98	
235.44142	100	
235.82485	114	
236.90268	236	
237.79148	204	1+
238.07643	418	1+
238.87729	220	
238.94097	128	
239.07853	350	1+
239.65222	102	
239.95814	802	1+
240.82443	282	1+
240.89072	172	
240.94140	688	
241.03963	116	
241.82877	222	1+
241.94310	586	
242.94189	2454	1+
243.04773	120	
243.80072	94	
243.82575	310	1+
243.87902	334	1+
244.03589	198	
244.82643	300	1+
244.94074	700	1+
244.95928	288	1+
245.51773	138	1+
246.97602	476	1+
247.02039	146	
248.03440	628	1+
248.85470	172	
249.02130	112	
249.03877	462	1+
249.05665	110	
251.92514	280	1+
253.83264	172	
254.94929	104	
255.39270	104	
257.82684	202	1+
257.85485	234	1+
258.93148	132	
259.01698	304	1+
260.23716	112	
260.93366	176	
260.95830	116	
261.89246	198	
262.17348	322	1+
262.97115	454	1+
263.82828	160	
264.01658	126	
264.44366	92	
264.83821	182	1+
264.85901	102	
265.05817	250	
265.09038	326	1+
265.26668	116	
266.03830	128	
266.09660	200	1+
266.96997	142	
267.00027	154	
267.80460	166	
267.95804	314	1+
268.06089	112	
268.90788	216	1+
268.96242	272	1+
269.00647	132	
269.05268	96	
269.13016	100	
269.80250	438	1+
270.01997	124	
270.86775	100	
271.07578	116	
272.96579	160	1+
273.79372	296	1+
273.88095	98	
273.91342	178	1+
273.95001	126	
273.96837	132	1+
274.82911	92	
274.91447	200	1+
275.05315	146	
275.80728	378	1+
276.86220	98	
277.00339	96	
277.07342	152	
278.50107	96	
279.09282	666	1+
279.11818	246	1+
279.23459	110	
279.93699	186	1+
280.90571	126	
281.10135	146	
281.25881	152	
281.42896	96	
281.98877	140	
282.85711	176	
283.06951	208	
283.79341	194	
284.04949	108	
284.29575	860	1+
284.87660	144	
285.02001	114	
285.86111	452	1+
286.91975	182	
287.92815	98	
288.06560	294	1+
289.87665	408	1+
290.79100	166	
291.11389	98	
291.80438	216	
292.80992	140	
293.81771	128	
293.87137	126	
293.99352	100	
294.85949	100	
295.87103	122	
296.81194	138	
298.81359	124	
298.86484	114	
299.06102	152	
299.77935	154	
299.81032	290	1+
300.04080	110	
300.86990	120	
302.15082	290	1+
302.84337	104	
302.88582	104	
303.76901	102	
303.82174	108	
303.87041	178	
304.26130	118	
304.81365	242	1+
305.87798	532	1+
306.28947	142	
307.13059	122	
307.30061	94	
307.80212	312	1+
308.29308	804	1+
309.59017	100	
310.05611	166	
310.30900	478	
310.87968	126	
310.95799	128	
311.01260	104	
311.86353	142	
311.88665	168	
312.02872	114	
312.87469	130	
313.03129	490	1+
313.78451	112	
314.83523	116	
314.86630	112	
315.87641	206	
317.03338	96	
317.43332	144	
318.89720	136	
318.97339	328	1+
319.44357	98	
319.87612	122	
320.11120	146	1+
320.30671	194	1+
321.28551	100	
321.81707	124	
321.89028	96	
322.30390	230	1+
322.89544	172	
323.23888	806	1+
324.13084	164	
324.20973	302	
324.28653	128	
324.89253	686	1+
325.24281	122	
326.10674	154	
326.62243	102	
327.17314	102	
327.88642	246	1+
END IONS

###FS:    #m/z: 340.94113 #charge 1+
###MS: 14
###MSMS: 16
BEGIN IONS
TITLE=Cmpd 11, +MS2(340.9411), 28.0-35.0eV, 0.3min #16
RTINSECONDS=18.3425
SCANS=14,16
PEPMASS=340.94113	3462450
CHARGE=1+
189.86298	194	
192.92918	182	
196.88446	118	
199.88757	140	
203.88015	148	
205.95060	162	
207.93911	106	
208.92302	108	
210.93799	182	1+
212.01085	112	
212.87911	376	1+
213.05303	194	1+
213.93990	5726	1+
215.88661	1922	1+
215.93718	1190	
217.88238	858	1+
217.93779	408	
221.94685	134	
222.95406	136	
223.95891	220	
224.97464	102	
225.17004	114	
225.99234	118	
226.94925	418	1+
227.78770	202	
228.02176	130	
228.94539	142	
229.95396	168	
230.88716	624	1+
230.90873	130	
230.95913	108	
231.88816	394	1+
231.95055	5234	1+
233.89432	1130	1+
233.94856	1738	1+
235.86845	242	1+
235.95171	320	1+
237.05893	168	
237.90568	164	
239.10648	122	
239.81858	210	1+
239.89751	198	1+
240.07808	100	
240.23262	356	1+
240.82550	232	1+
241.88650	110	
241.90500	222	1+
241.94052	128	
242.93488	178	1+
242.95773	362	1+
243.88469	208	1+
244.03855	334	1+
244.88866	142	1+
245.97063	520	1+
246.00761	272	1+
246.02504	102	
246.39191	104	
246.44612	98	
246.97682	514	1+
247.93948	198	
248.89970	452	1+
248.95449	118	
249.09478	306	1+
249.21998	100	
249.96127	1616	1+
250.23668	102	
251.37819	106	
251.78722	118	
251.95887	800	
252.08927	130	
252.98084	262	1+
253.83327	340	1+
253.95624	214	
253.98756	174	1+
254.91407	120	
254.96409	3540	1+
255.05167	102	
255.07395	676	1+
255.91005	474	1+
257.84653	120	
257.94423	144	
258.90449	120	
258.92750	108	
258.96211	620	1+
259.39198	102	
260.08280	98	
260.85450	158	
262.03886	106	
262.96719	130	
263.06225	124	
263.95014	208	1+
263.98634	102	
265.00234	126	
265.96194	198	1+
266.24836	102	
266.99941	116	
267.88094	100	
268.79671	310	1+
268.86542	152	1+
269.00743	114	
269.79315	380	1+
270.22250	190	1+
270.95748	154	
271.12517	100	
271.22537	134	1+
271.99868	100	
272.02613	186	1+
272.64491	112	
272.84719	112	
272.93490	652	1+
272.97843	202	
273.02743	206	1+
273.79895	202	1+
274.97953	238	1+
274.99477	142	
275.07060	112	
275.42382	174	
275.75308	102	
275.90624	126	
276.79725	110	
276.85555	394	1+
277.07810	326	1+
277.96277	114	
278.08181	198	1+
279.96448	150	
280.81254	168	
281.04409	288	1+
281.06343	120	
282.02708	120	
282.27760	194	1+
282.85630	168	
282.93393	168	1+
283.78883	260	1+
283.86574	112	
283.93398	240	1+
284.05268	200	1+
285.85697	100	
286.87243	102	
287.86418	142	
288.06900	294	1+
289.23543	158	
289.88014	144	
289.95361	178	
290.87203	148	
291.86351	146	
292.80957	252	
292.92402	128	
293.01004	136	
293.07243	124	
293.18673	104	
294.00170	132	
294.79827	106	
294.85897	146	
295.67424	98	
295.85359	122	
295.99183	330	1+
296.04714	114	
296.33041	236	
296.58781	152	
296.90631	204	1+
297.86211	168	1+
297.97577	408	1+
298.41048	156	
299.06571	306	1+
299.78431	138	
300.02221	198	1+
300.81848	134	
300.99734	132	
301.11115	126	
301.28286	118	
301.78601	102	
301.88070	148	
302.17360	118	
302.49905	106	
302.80267	290	1+
302.92743	100	
303.14970	136	1+
303.87415	210	1+
303.94848	120	
305.03453	234	1+
305.06870	122	
306.79391	104	
306.90177	154	
307.28938	608	1+
307.79951	376	1+
307.89098	266	
307.95627	106	
308.01821	104	
308.29195	450	1+
309.18834	106	
309.89101	134	
310.31006	108	
310.87652	338	
311.02701	224	
311.87910	690	1+
312.03500	114	
312.88279	462	1+
313.03262	242	
314.81832	114	
315.82449	102	
315.88497	132	
319.88402	290	1+
319.99288	184	1+
321.82314	164	
321.85979	100	
322.89979	120	
323.02147	130	
323.11386	212	1+
323.23820	132	
323.30948	158	
324.01799	198	1+
324.89517	424	1+
325.25481	200	1+
326.88942	108	
327.88306	610	1+
327.90423	102	
328.18701	182	
328.81893	330	1+
328.88710	512	1+
329.87716	532	1+
330.22060	110	
330.81511	188	
330.84143	118	
333.20428	102	
334.72986	114	
334.78512	102	
335.95991	118	
338.35351	130	
338.87714	124	
339.77170	336	1+
339.82866	262	1+
341.24526	138	
341.99717	128	
343.01912	230	1+
344.19709	112	
344.32538	98	
346.41570	100	
END IONS

###FS:    #m/z: 363.95719 #charge 1+
###MS: 14
###MSMS: 17
BEGIN IONS
TITLE=Cmpd 12, +MS2(363.9572), 28.0-35.0eV, 0.4min #17
RTINSECONDS=19.115
SCANS=14,17
PEPMASS=363.95719	2054822
CHARGE=1+
186.01252	116	
187.86669	218	
189.86355	808	
191.86004	1120	1+
191.95471	248	
193.85630	392	1+
194.88850	126	
196.88332	510	1+
200.87664	140	
203.88253	322	1+
205.94899	132	
206.40817	420	1+
207.87454	576	
207.94933	582	1+
208.88920	318	
208.93974	188	
209.87090	166	
209.94334	2780	1+
210.88554	748	1+
211.86533	122	
212.87914	6146	1+
214.89508	422	1+
214.90814	132	
215.88225	186	
217.90890	498	1+
218.91407	420	1+
222.45181	150	
222.95172	1702	1+
224.94965	3984	1+
225.89092	432	1+
226.05896	140	
226.39397	114	
226.89774	284	1+
226.91772	172	
226.94792	19272	1+
227.18299	122	1+
228.30351	96	1+
228.89478	1548	1+
228.94312	20516	1+
229.11524	142	
229.22907	146	
229.78951	522	1+
230.81736	188	1+
230.88985	8722	1+
231.04957	138	
232.60979	154	1+
232.88535	1170	1+
233.76976	106	1+
233.90142	180	1+
234.87866	622	1+
235.11235	254	1+
235.82331	172	
235.85173	242	1+
236.95952	162	
237.50527	114	
238.87499	166	
240.94110	162	
240.96290	2020	1+
241.02293	198	1+
241.94212	166	
242.02706	166	1+
242.08221	186	
242.90410	238	1+
242.94222	542	1+
242.96181	958	1+
244.79096	132	
244.95769	9492	1+
245.47277	94	1+
246.90526	672	1+
246.95344	11264	1+
247.06032	264	1+
248.80748	252	1+
248.90115	2714	1+
248.95735	300	
249.03872	168	
250.89822	224	
250.97163	262	1+
250.99252	114	
251.10955	176	1+
251.78579	344	1+
251.90951	212	1+
252.09570	134	
252.50289	118	
252.86598	120	
252.96987	172	
253.83179	136	
253.90737	930	1+
255.34442	128	
257.84854	298	1+
257.89147	286	1+
259.99549	148	
260.83345	156	
260.97082	1310	1+
261.99337	342	1+
262.11917	144	
262.89527	214	1+
263.05969	202	1+
263.17284	138	
263.97870	284	
264.79756	220	
264.90960	242	1+
264.96510	130	
265.08929	160	1+
265.97834	170	
266.24646	352	1+
266.47147	128	
266.81742	132	
266.86767	378	1+
267.17406	114	
267.78068	142	
267.97385	1682	1+
268.80475	220	1+
268.84666	116	
268.95644	144	
269.92119	118	
269.97016	1698	1+
271.50888	120	
271.84520	438	1+
271.91511	370	
271.97440	124	
272.42169	214	1+
272.93478	206	
272.99365	122	
273.90852	256	1+
273.92986	128	
274.08983	376	1+
274.99154	236	1+
275.07740	136	
276.81663	124	
276.85633	224	1+
278.79811	182	
278.82145	114	
278.84743	126	
279.05720	130	
279.10713	292	1+
279.78748	568	1+
279.92091	158	
281.11989	138	
281.85934	202	
281.90255	116	
281.98772	148	
282.94068	280	1+
283.79129	302	
283.85215	212	
284.13805	126	
284.84742	136	
284.86408	128	
284.98984	158	
285.84750	910	1+
285.88866	184	1+
285.94805	138	
286.02467	132	
286.80077	190	
286.91370	154	
287.04370	138	
287.41656	120	
288.79447	136	
289.04088	278	1+
289.85931	370	1+
289.88306	272	1+
290.78669	336	
290.83201	124	
291.10986	184	1+
291.80679	116	
291.85897	388	1+
292.43687	176	
292.86755	300	1+
293.06960	122	
294.12371	180	1+
294.86080	500	1+
296.80573	258	1+
296.87977	124	
297.11138	264	
298.13147	146	
298.80303	606	1+
298.94434	128	
299.88701	366	1+
300.96238	184	1+
301.05221	260	1+
301.09235	142	
301.16664	270	1+
301.85909	356	
302.22432	360	
302.24787	142	
302.86100	236	
303.76826	140	
303.80864	796	1+
303.85681	1744	1+
303.94701	268	
303.98268	120	
304.22151	192	
304.92059	132	
305.91854	174	1+
305.97854	304	1+
306.52197	134	
306.87831	126	
307.28367	212	
307.29501	430	1+
307.89262	504	1+
308.87217	308	1+
310.08528	134	
310.30522	140	
310.87483	476	1+
311.11972	304	1+
311.86257	142	
313.87561	376	1+
314.44551	190	1+
314.83114	154	
316.81364	466	1+
317.88671	126	
318.14627	124	
318.74043	144	
318.93604	128	
319.08725	194	
319.28566	188	1+
319.82741	214	1+
319.86819	240	
319.92936	284	1+
320.00252	276	1+
320.06417	158	1+
321.00726	238	1+
321.11614	158	1+
321.81726	702	1+
321.86758	402	
322.93130	176	
323.92852	128	
324.01771	220	
324.32657	126	
324.89282	268	
325.24979	214	1+
325.27034	122	
325.90547	126	
326.86942	516	1+
328.88151	300	1+
329.92281	204	1+
330.84114	190	1+
332.81981	114	
332.90018	252	1+
334.31129	148	
334.89037	118	
336.80422	146	
336.94687	576	1+
337.83578	184	
338.94584	174	1+
339.82883	1252	1+
340.93917	266	
341.75390	136	
341.76830	130	
342.27625	276	1+
342.76299	128	
343.05991	222	1+
343.70905	154	
343.76512	264	1+
343.82654	134	
343.90158	212	1+
345.93686	222	1+
346.30530	322	1+
346.89272	158	
346.91379	120	
347.75835	360	1+
347.90963	124	
350.35184	124	
350.76397	190	1+
351.40583	148	1+
354.78802	142	
356.81226	152	
360.28178	182	1+
360.78491	344	1+
361.02345	124	
361.78727	244	1+
362.70408	130	
362.84361	314	1+
364.36440	268	1+
364.90396	136	
365.21833	132	
365.73448	240	1+
366.13255	184	1+
366.24690	198	1+
366.90470	220	1+
367.32958	138	
368.42585	298	
368.78326	200	1+
369.06503	136	
369.33171	114	
369.35168	152	
END IONS

###FS:    #m/z: 322.93082 #charge 1+
###MS: 18
###MSMS: 19
BEGIN IONS
TITLE=Cmpd 13, +MS2(322.9308), 28.0-35.0eV, 0.4min #19
RTINSECONDS=22.7905
SCANS=18-19
PEPMASS=322.93082	5344650
CHARGE=1+
107.17755	106	
149.58276	86	
162.83838	102	
176.49306	94	
184.06485	90	
191.95358	176	
192.88886	336	1+
197.95922	146	
198.88287	276	1+
199.07422	90	
201.04565	94	
205.94928	390	1+
208.90692	88	
208.98297	98	
209.91971	98	
210.90124	118	
212.88521	286	
212.97303	106	
213.91389	136	
214.89841	268	1+
215.88498	188	
216.89230	88	
217.38765	106	
217.88329	146	
220.86442	126	
221.03099	98	
221.94983	810	1+
222.86204	88	
222.95362	686	1+
226.88946	226	1+
226.95101	430	1+
227.02804	220	1+
227.81756	144	
227.95568	370	1+
228.88224	116	
228.91143	148	
230.85290	100	
230.88707	146	
230.90049	202	1+
233.89703	154	
234.88867	178	
235.01353	214	1+
237.46153	96	
238.38390	88	
238.87854	142	
239.07620	204	
239.78586	242	1+
239.90413	136	
240.94079	1914	1+
240.96065	178	
241.03405	90	
242.02385	216	1+
242.88876	86	
242.94223	1976	1+
243.88120	640	1+
243.98222	98	
244.81859	130	
244.94091	614	1+
245.72357	114	
245.80453	88	
246.97690	352	
247.11712	90	
247.62524	90	
248.85066	102	
248.89816	164	
249.04701	300	1+
250.89837	130	
251.92857	326	1+
251.95244	126	
253.83490	146	
254.83331	120	
254.90950	144	
254.99701	100	
255.78335	298	
255.89622	280	1+
256.04667	180	1+
256.88599	102	
257.08799	112	
257.80070	352	1+
258.05897	208	1+
258.93516	98	
258.97471	182	
259.04469	96	
260.17329	160	
260.54736	100	
261.17667	100	
261.57589	98	
261.97721	92	
262.83295	334	1+
262.87531	140	
262.92488	126	
263.05651	140	
263.89900	138	
263.97722	590	1+
264.72289	90	
264.87297	98	
264.97903	414	1+
265.85832	256	1+
266.96047	198	1+
268.00039	154	
268.06183	148	
268.79561	236	1+
268.84559	240	1+
268.91459	124	
269.00110	166	
270.84443	258	1+
270.87233	92	
271.10020	96	
271.35718	96	
271.79924	138	
272.80218	96	
273.79332	228	
274.04805	128	
274.43814	92	
274.79144	118	
275.06886	90	
275.46632	98	
275.81075	412	1+
275.97937	162	
276.85013	128	
277.01768	140	
277.06046	102	
279.06067	86	
279.09259	452	1+
280.25772	128	
281.58866	154	1+
282.10719	108	
282.27963	110	
282.43309	88	
282.85930	114	
283.06700	88	
283.78930	476	1+
284.29505	474	1+
284.86730	302	1+
284.88661	116	
286.79962	134	
286.92013	282	
287.79121	120	
287.80961	156	
289.78406	114	
289.80418	92	
290.81874	134	
290.88031	184	
291.08060	92	
291.80695	604	1+
291.85622	178	1+
292.05582	110	
293.58325	106	
293.87649	106	
293.91158	152	
294.86465	106	
295.09842	130	
296.81117	96	
297.81227	106	
298.82870	90	
299.02153	108	
299.76826	96	
299.78621	298	1+
301.04578	108	
301.24251	94	
301.88087	176	
302.87783	140	
303.81164	94	
303.94249	92	
304.26052	184	
304.92991	100	
305.89482	158	
306.02582	136	1+
306.80542	138	
306.83479	92	
306.88036	150	
307.48042	96	
307.79883	194	
307.89038	258	
308.04941	96	
308.29212	570	1+
308.78014	88	
308.80826	120	
309.01259	204	1+
310.31071	242	
310.87735	126	
311.86097	142	
311.88555	154	
312.80564	132	
312.88316	418	1+
313.02607	188	
313.81629	456	1+
314.36121	86	
314.81881	394	1+
316.42649	96	
317.67917	98	
320.81974	142	
321.16349	88	
322.14892	206	1+
323.23634	784	1+
324.80916	238	1+
324.89069	442	1+
325.89140	246	1+
326.20612	104	
326.29063	114	
326.84114	140	
328.17024	172	
END IONS

###FS:    #m/z: 340.94125 #charge 1+
###MS: 18
###MSMS: 20
BEGIN IONS
TITLE=Cmpd 14, +MS2(340.9412), 28.0-35.0eV, 0.4min #20
RTINSECONDS=23.5625
SCANS=18,20
PEPMASS=340.94125	3069442
CHARGE=1+
49.77944	130	
60.31377	108	
189.86338	172	
197.86793	102	
205.01439	182	
205.94869	244	1+
207.87251	134	
210.93907	322	1+
212.87581	106	
213.87917	214	
213.93988	3834	1+
214.87772	186	
215.88765	980	1+
215.93912	1124	1+
216.40996	142	
217.88349	490	1+
222.95289	126	
223.95957	654	1+
224.98178	122	
225.87367	96	
226.94956	292	1+
229.95509	304	1+
230.88709	1076	1+
231.86299	184	1+
231.88955	698	1+
231.95032	3140	1+
232.13310	122	
233.89726	636	1+
233.94823	1180	1+
235.86647	224	
235.89389	442	1+
235.94584	330	1+
237.79646	178	1+
237.89109	320	1+
237.97689	104	
238.08390	134	
239.79229	154	
239.90321	116	
240.23224	212	1+
240.88849	112	
241.52437	102	
241.83817	106	
243.54187	100	
243.94818	270	1+
244.04141	164	
244.88300	168	
245.04747	124	
245.44398	136	
246.97900	602	1+
248.01054	252	1+
248.87529	202	1+
248.90165	92	
249.12278	140	
249.90330	104	
249.96085	1666	1+
250.84554	94	
250.99241	174	
252.78979	138	
254.96771	2524	1+
255.07827	152	
255.78164	126	
256.08762	168	
256.96470	324	1+
258.91349	118	
259.22415	94	
259.95808	216	
260.85583	154	
260.95013	102	
261.84640	112	
262.21559	108	
262.89244	338	1+
262.96600	262	
263.81740	168	1+
263.96632	148	
264.07180	138	
264.95357	108	
265.02284	104	
265.19284	94	
265.85628	118	
265.94538	174	1+
266.24764	126	
267.13791	140	
267.51112	114	
268.86252	100	
268.92715	94	
269.00567	196	
269.80056	218	
270.55847	98	
272.85394	244	1+
272.93588	392	1+
272.97360	344	1+
273.85622	206	1+
274.03762	160	
274.79473	114	
275.81268	212	1+
276.85396	164	
276.99796	116	
278.64855	96	
278.83780	192	
278.86059	126	
278.96359	144	
279.09366	164	
279.80313	96	
279.91572	94	
279.96771	102	
280.90554	314	1+
280.92650	146	
281.04850	132	
281.94129	122	
282.27823	346	
282.37527	92	
282.73627	92	
282.85516	314	1+
282.86730	122	
282.97082	128	
283.79065	288	1+
284.10395	100	
284.94739	134	
285.04656	220	1+
285.99545	92	
286.87674	156	1+
287.16575	102	
287.80571	120	
288.75966	92	
288.87883	312	1+
289.08552	98	
289.78738	494	1+
289.94633	124	
290.85950	168	
290.90269	104	
291.80182	268	1+
291.94711	132	
292.25589	100	
292.43645	184	
292.80322	190	1+
293.85983	330	1+
293.87637	156	
295.81614	114	
295.86641	384	1+
295.89480	128	
295.99393	176	
296.97550	182	
297.15159	116	
297.97780	194	
298.80613	194	
298.92625	160	
298.98262	122	
299.21897	116	
299.78627	364	1+
299.81250	248	1+
301.26202	94	
301.41726	102	
302.17550	202	
302.94655	254	1+
303.13834	112	
303.95021	152	1+
304.81883	112	
304.91968	92	
306.27721	110	
306.79465	188	
306.81316	102	
306.88300	156	
307.28511	284	1+
307.79918	268	
307.89302	184	
308.79427	168	
308.87569	142	
309.81783	214	1+
310.87604	524	1+
312.80000	110	
313.03293	184	
313.13172	208	1+
314.82383	230	
315.16084	110	
315.85479	98	
318.87837	160	
319.89219	148	
321.02279	178	
321.05212	98	
321.19061	96	
321.89970	104	
323.05139	178	1+
323.23761	282	
323.30812	450	1+
323.71635	130	
323.89148	250	1+
324.28859	108	
326.17236	200	
326.29865	100	
326.89269	144	
328.15334	106	
328.19057	182	
328.81906	134	
328.88758	234	
329.87323	120	
330.80851	298	1+
331.14633	114	
331.77489	210	1+
333.83660	96	
334.83458	200	1+
336.07600	108	
337.35703	144	
337.83506	108	
341.03192	144	
342.31361	130	
342.73215	106	
343.90902	136	
344.18619	166	
344.74604	98	
345.22732	142	
END IONS

###FS:    #m/z: 363.95738 #charge 1+
###MS: 18
###MSMS: 21
BEGIN IONS
TITLE=Cmpd 15, +MS2(363.9574), 28.0-35.0eV, 0.4min #21
RTINSECONDS=24.335
SCANS=18,21
PEPMASS=363.95738	1876484
CHARGE=1+
141.97333	108	
182.87089	232	
189.86356	892	
191.85904	766	
193.85361	100	
196.88281	418	1+
200.94896	214	
202.00281	130	1+
205.94844	272	1+
207.87321	302	
207.94810	188	
208.88357	266	
209.86787	284	
209.94333	2216	1+
210.58756	102	
210.88305	860	1+
211.94214	182	
212.87942	6410	1+
214.89342	394	1+
218.91447	280	
220.90167	106	
222.95257	1394	1+
224.89371	140	
224.94938	3298	1+
225.05912	128	
225.88933	598	1+
226.07997	102	
226.83000	102	
226.89592	378	1+
226.94791	15772	1+
226.99665	126	
227.80224	112	
227.86341	120	
227.87851	214	
227.91467	152	
228.55204	178	1+
228.62366	98	1+
228.89605	1326	1+
228.94283	18924	1+
229.06215	132	
229.08054	154	1+
230.79261	432	1+
230.88991	8070	1+
231.61925	106	
231.90741	270	
232.88507	1262	1+
234.88077	506	
236.13318	106	
239.07188	526	1+
239.81478	434	1+
239.93310	316	1+
240.01147	196	1+
240.05718	194	1+
240.81941	366	1+
240.83244	188	
240.93776	272	1+
240.96158	1192	1+
241.13143	128	
242.90792	128	
242.96054	1604	1+
243.88934	270	1+
244.05659	124	
244.51447	152	
244.81760	158	
244.89198	222	1+
244.95832	8614	1+
245.93906	190	
246.06463	102	
246.43537	134	1+
246.57752	98	1+
246.78408	276	
246.90442	530	1+
246.95309	9750	1+
247.29807	88	1+
247.98173	276	1+
248.80394	158	
248.90077	3142	1+
249.83825	120	
250.89373	476	1+
250.97334	276	
251.11453	182	1+
251.91255	174	
252.03330	382	1+
252.80084	134	
252.83370	222	1+
252.90229	126	
253.90750	406	1+
254.06283	196	1+
254.97518	110	
255.10011	154	1+
255.84741	174	
256.97106	248	1+
257.83602	242	1+
258.10540	240	1+
258.99462	106	
260.01023	180	1+
260.83070	144	
260.88262	252	1+
260.96822	1306	1+
261.83212	160	
263.41798	100	
264.37749	114	
264.79219	224	1+
264.92580	134	
264.96615	156	
265.08286	106	
265.88967	106	
265.97243	140	
266.25425	164	
266.42406	138	
266.81784	136	
266.91260	204	1+
267.97391	1616	1+
268.01092	160	
268.14330	196	1+
268.81477	192	1+
268.96567	1678	1+
269.05991	176	1+
269.79623	350	1+
269.89327	104	
269.92253	148	
269.97097	1464	1+
270.84456	440	1+
270.99142	198	1+
271.48435	148	
271.84709	380	1+
271.91714	502	1+
271.93214	124	
272.80049	374	1+
273.02445	108	
275.08085	108	
275.80802	118	
275.92561	166	
276.85166	142	
277.00895	252	1+
277.85891	110	
277.95022	128	
278.79627	404	1+
278.81024	106	
279.95826	124	
280.10919	254	1+
280.79210	540	
281.12026	278	1+
281.14391	178	1+
281.79259	276	
281.84925	384	1+
281.88700	138	
282.07522	236	1+
282.81378	132	
283.78985	128	
283.84870	212	
283.86523	222	
283.90443	108	
283.95300	120	
283.98853	334	1+
284.88876	228	1+
285.16660	304	
285.84432	1266	1+
286.79158	240	1+
286.98380	148	
287.54748	148	
287.86785	222	1+
288.06351	110	
290.78434	392	
290.96915	248	1+
291.04494	150	
291.80801	506	1+
292.26226	118	
292.88270	182	
293.87524	140	
294.86034	268	1+
294.88153	128	
295.10222	166	1+
296.80316	332	1+
296.84751	134	
297.81971	298	1+
297.86552	196	1+
297.90034	136	
298.80204	768	1+
298.99433	246	1+
299.03152	126	
299.08639	180	
299.99871	170	1+
300.72285	106	
300.79984	148	
300.86976	126	
301.81986	250	
301.86082	320	
302.22322	134	
302.85933	268	
302.89282	102	
302.94275	314	1+
303.80662	772	1+
303.85739	2858	1+
304.21960	122	
305.12348	320	1+
305.55438	100	
305.94122	278	1+
306.04002	448	1+
306.15261	146	
306.80242	424	1+
306.88239	338	1+
307.80460	366	1+
307.85171	102	
308.28819	440	1+
310.31132	224	
310.87294	268	
311.16582	116	
311.88714	160	
312.87258	274	1+
312.94549	110	
312.96506	114	
313.84953	106	
315.05277	148	1+
315.85715	184	
316.81307	168	
317.02222	104	
317.12260	228	1+
317.17296	136	
317.81859	124	
318.93431	188	
319.82432	122	
319.87726	138	
320.11244	204	1+
321.81826	794	1+
321.86429	378	1+
322.92962	478	1+
324.87751	258	
325.89738	122	
326.87313	990	1+
326.89879	114	
327.26373	252	1+
327.81005	270	1+
328.26402	176	1+
328.88753	360	1+
330.32797	108	
330.90461	120	
331.77116	262	1+
335.02953	110	
336.80435	108	
336.91290	112	
336.94642	784	1+
337.02986	108	
337.35238	104	
337.83269	258	1+
338.13901	124	
338.17366	124	
339.76406	158	
339.82766	1250	1+
340.94204	686	1+
341.73747	104	
342.82687	332	1+
342.90281	106	
343.90796	122	
345.79004	162	
348.73559	112	
350.32320	108	
351.75614	158	
352.76833	158	
354.05096	204	1+
355.80051	122	
355.97570	186	1+
356.77750	184	1+
361.36317	186	1+
361.71375	102	
362.07524	146	1+
362.70355	158	1+
363.79537	124	
365.15375	112	
366.28200	106	
366.33759	344	1+
367.42492	136	
368.42461	244	
END IONS

###FS:    #m/z: 322.93085 #charge 1+
###MS: 22
###MSMS: 23
BEGIN IONS
TITLE=Cmpd 16, +MS2(322.9308), 28.0-35.0eV, 0.5min #23
RTINSECONDS=28.028
SCANS=22-23
PEPMASS=322.93085	5370694
CHARGE=1+
126.29525	90	
187.88315	94	
188.98551	122	
192.88752	478	1+
196.88451	486	1+
197.86894	176	
199.89123	196	1+
200.88095	124	
201.04616	132	
201.83493	94	
201.86797	124	
202.04775	104	
203.89873	102	
203.95660	88	
205.95016	474	1+
208.91071	106	1+
209.94148	178	1+
210.99052	88	
212.87930	468	1+
212.89645	230	
213.08596	94	
215.88904	214	
216.88932	124	
217.89772	90	
218.88657	104	
220.92157	92	
222.88254	138	
222.95477	1566	1+
222.97529	86	
223.95922	1104	1+
224.88006	264	1+
225.88354	224	1+
227.79120	112	
227.88302	194	
228.00760	132	
228.62953	104	
230.62384	86	
230.84976	280	1+
230.89282	126	
230.90729	172	
233.89723	386	1+
235.05232	198	1+
236.00885	154	
238.94110	118	
239.08090	282	1+
239.78801	316	1+
240.82452	150	
240.90139	188	1+
240.94105	904	
240.96473	502	1+
240.99397	86	
241.08094	86	1+
241.33757	104	
241.83256	130	
241.94001	3246	1+
241.99036	94	
242.39999	172	
242.88885	132	
242.94223	2294	1+
243.12955	196	1+
243.14743	92	
243.82163	270	
243.88214	454	1+
243.98459	104	
244.09385	88	
244.13417	254	1+
244.81218	88	
244.90615	134	
244.93958	458	1+
244.96272	106	
245.87080	226	1+
246.15745	102	
246.38878	244	1+
246.97782	536	1+
247.00138	92	
248.03300	104	
248.83092	210	1+
248.84522	132	
248.90282	90	
249.00112	102	
249.42711	90	
250.00371	108	
250.04405	198	
250.97440	158	
252.00359	98	
253.04945	86	
253.08644	94	
253.78714	140	
253.84008	114	
253.97204	98	
254.14031	102	
255.07381	300	1+
255.44371	90	
255.90552	224	1+
256.04082	86	
257.80148	146	
258.23251	90	
258.41004	122	
258.92356	98	
259.97463	108	
260.82894	528	1+
260.85753	114	
261.79540	108	
261.89531	98	
263.05433	100	
263.10906	94	
263.97950	342	1+
264.84246	188	1+
265.39271	104	
265.86507	160	
266.29167	106	
267.02624	132	
267.80473	204	
267.84598	130	
267.93773	116	
268.87494	94	
268.90980	106	
268.91845	102	
268.96087	240	1+
269.79980	136	
270.80119	132	
271.79493	116	
271.84484	264	1+
273.79278	758	1+
273.85288	250	1+
275.05269	130	
275.80419	242	
276.03952	88	
276.81072	150	
276.85538	126	
277.82601	122	
277.85879	114	
279.08851	682	1+
280.80657	144	
280.89243	196	1+
281.02612	142	1+
281.09933	88	
281.79452	94	
281.83187	126	
281.91129	114	
281.96085	254	1+
281.99274	148	
283.07192	258	
283.78981	476	1+
283.86104	112	
284.29375	374	
284.88456	108	
286.83660	172	1+
287.14721	100	
287.59893	96	
289.06529	172	1+
289.78459	508	1+
290.87490	132	
291.80427	266	1+
291.87870	104	
293.06950	122	
293.87685	262	
294.85908	114	
295.01782	100	
296.80684	298	1+
296.87286	234	1+
298.82862	100	
299.78286	572	1+
299.87001	418	1+
300.55031	110	
300.83977	100	
301.90130	174	
301.94184	134	
302.92877	156	
303.80901	108	
303.94541	160	
303.98913	86	
304.94504	86	
305.88293	128	
306.79084	86	
306.88142	208	
307.79932	548	1+
307.88763	430	1+
308.29252	256	1+
308.79720	294	1+
309.19463	102	
309.87202	132	
310.08063	104	
310.31276	386	
310.87928	828	1+
311.03272	218	1+
312.80852	136	
314.81359	134	
315.89335	194	1+
318.86141	98	
319.89030	142	
320.82632	116	
321.18284	124	
322.10658	100	
322.31569	138	
323.23837	154	
323.71738	88	
323.80768	100	
323.88976	110	
324.24402	100	
324.82425	140	
324.89602	296	
325.14641	88	
325.89858	194	
326.45847	114	
326.90239	130	
327.06535	110	
327.25377	98	
END IONS

###FS:    #m/z: 340.94121 #charge 1+
###MS: 22
###MSMS: 24
BEGIN IONS
TITLE=Cmpd 17, +MS2(340.9412), 28.0-35.0eV, 0.5min #24
RTINSECONDS=28.8
SCANS=22,24
PEPMASS=340.94121	3079792
CHARGE=1+
189.86288	178	
192.92476	146	
193.08910	110	
196.88327	222	1+
200.86378	110	
205.88253	124	
205.95031	202	
205.96750	116	
208.94093	114	
209.94056	356	1+
212.87779	268	1+
213.94023	3148	1+
214.02031	100	
214.85860	226	1+
214.88464	182	
215.86130	194	1+
215.88760	1842	1+
215.93770	582	1+
216.41126	114	
217.71368	114	
217.88117	668	1+
217.93707	238	
218.91422	230	
219.88292	134	
221.89179	162	
222.95639	112	
223.96006	234	
224.94537	238	1+
225.88482	210	
226.07452	106	
227.78926	122	
227.95665	128	
228.90672	102	
228.93692	304	
229.94198	134	
230.88844	314	
231.88942	278	
231.95049	3762	1+
231.99367	146	
232.89231	1124	1+
233.48786	146	
233.89748	770	1+
233.94941	1216	1+
235.89450	388	1+
235.95015	250	
237.91124	162	
239.10790	150	
239.17686	100	
239.79292	156	1+
239.98055	152	1+
240.22907	100	
241.88436	198	1+
243.80037	118	
244.03955	210	
244.88419	140	
246.97366	196	
247.93960	210	
248.90084	482	1+
249.03854	122	
249.05439	102	
249.79217	110	
249.88520	146	
249.96123	1126	1+
250.06701	250	1+
250.89678	224	
251.11232	210	1+
251.84708	114	
251.90601	128	
251.95937	178	
252.06664	198	1+
252.99460	100	
253.11837	154	
253.16062	106	
254.28338	130	
254.34981	102	
254.90340	146	
254.96531	2700	1+
255.07327	534	1+
256.02274	172	1+
256.91168	146	
257.83452	160	
258.84308	166	
258.88631	212	1+
259.84837	96	
260.83724	212	1+
261.42684	100	
261.89442	158	1+
262.96712	290	1+
263.05382	362	1+
266.24345	104	
266.85700	98	
268.70592	102	
268.95702	108	
269.04978	118	
269.57395	104	
269.63639	106	
269.79698	476	1+
270.82989	100	
270.92243	122	
271.15393	100	
271.88898	354	1+
272.89294	264	1+
272.93354	148	
272.97833	296	
273.12580	108	
273.51492	112	
273.79680	220	
274.79696	140	
275.01462	112	
275.81000	136	
276.81610	112	
276.85311	390	1+
276.88613	238	1+
276.96029	494	1+
277.84459	96	
277.96290	432	1+
278.83837	108	
279.35004	104	
279.78993	268	1+
280.86584	104	
281.00404	168	1+
281.06272	126	
281.92508	262	1+
282.28022	118	
285.39994	104	
285.79146	114	
287.24873	100	
287.86738	142	
288.81215	128	
289.78897	222	1+
289.86097	176	1+
289.91249	152	1+
291.80771	336	1+
292.43508	148	
292.86317	110	
294.27610	98	
294.85793	162	
295.97294	154	
296.68212	106	
297.84225	228	1+
297.94386	100	
297.97537	248	
298.07834	118	
298.11365	98	
299.05097	354	1+
299.78993	322	1+
300.98112	110	
301.87448	100	
302.87552	122	
303.88447	98	
303.95380	126	
304.76477	116	
305.10521	202	1+
305.26695	96	
305.77110	148	
306.06264	156	1+
306.88314	792	1+
306.95149	104	
307.31167	294	
307.80193	106	
308.29676	138	
308.76270	164	1+
309.59027	112	
310.33567	102	
310.87901	862	1+
311.02320	158	
312.81155	110	
312.87996	220	1+
312.92814	104	
314.82289	160	
315.82609	114	
315.85731	102	
317.84257	118	1+
318.88072	146	
319.09726	118	
319.88909	152	
321.01031	100	
321.22362	138	
321.83601	222	
322.30886	170	
323.23830	144	
324.04739	176	1+
324.29189	234	1+
324.89649	338	1+
325.24917	114	
326.61592	108	
326.79932	262	1+
326.89555	128	
327.51511	114	
328.19189	116	
328.31577	116	
328.89148	248	
329.89216	106	
330.82076	136	
331.81384	128	
331.83484	96	
333.96199	238	1+
334.92781	110	
335.80070	124	
336.07716	152	
336.80559	110	
337.11163	100	
338.87341	150	
339.09704	146	
339.86827	102	
340.15643	126	
341.75742	230	1+
342.28392	104	
342.90469	252	
343.91176	154	
345.69632	102	
END IONS

###FS:    #m/z: 363.95733 #charge 1+
###MS: 22
###MSMS: 25
BEGIN IONS
TITLE=Cmpd 18, +MS2(363.9573), 28.0-35.0eV, 0.5min #25
RTINSECONDS=29.573
SCANS=22,25
PEPMASS=363.95733	1855434
CHARGE=1+
64.74270	106	
182.86824	128	
183.91348	118	
184.95470	154	
187.86561	136	
189.86325	1060	1+
191.85945	1156	1+
191.95817	154	
196.88317	384	1+
202.84881	116	
205.89717	146	
205.94760	230	
207.40491	200	
207.87308	510	1+
207.95121	120	
208.94377	316	
209.86961	280	
209.94471	2788	1+
210.02827	118	
210.88421	986	1+
212.87901	7398	1+
214.89480	394	1+
215.41092	138	
215.88455	284	
222.95242	2030	1+
224.95022	2964	1+
224.99498	108	
225.88773	546	1+
226.89231	352	1+
226.94777	17856	1+
227.00010	116	
227.03217	120	
227.17983	208	1+
227.20807	130	1+
227.30994	136	1+
227.79290	286	1+
227.93284	158	
228.15267	110	1+
228.79764	248	1+
228.89424	1664	1+
228.94282	19090	1+
229.01781	222	1+
229.06542	160	
229.10140	114	1+
230.01923	190	1+
230.50095	118	
230.79110	264	
230.88955	8424	1+
231.79813	108	
231.94980	124	
232.88505	1214	1+
234.88251	390	
235.06029	196	1+
235.82386	110	
235.92780	220	1+
238.21570	124	
238.80215	142	
240.93985	534	1+
240.96221	1778	1+
242.82163	218	1+
242.94300	478	
242.96009	1580	1+
242.99865	134	
243.06023	138	
243.78289	224	1+
244.95775	8210	1+
245.15618	128	
245.89900	462	1+
246.81820	246	1+
246.90186	394	1+
246.95340	8734	1+
247.07049	168	
247.10923	206	1+
247.82059	214	1+
247.97754	294	1+
248.80277	400	1+
248.84880	230	1+
248.90025	2738	1+
250.89530	682	1+
250.94929	370	
250.97082	434	1+
252.08410	320	1+
252.84931	108	
252.89126	144	
253.83079	166	
253.90583	1084	1+
255.85055	108	
256.05079	118	
256.79705	206	1+
258.83391	350	1+
258.97383	236	
259.83176	438	1+
260.96922	994	1+
261.45072	124	
261.79035	186	
262.90850	130	
262.97378	476	1+
262.98417	132	
263.78771	134	1+
263.82746	140	1+
263.97948	302	1+
265.05452	116	
265.08828	372	1+
265.12534	186	1+
265.23790	260	1+
265.97596	160	
266.35077	186	
266.86734	364	1+
267.78399	162	
267.85100	134	
267.97563	1118	1+
268.13894	108	
269.85025	152	
269.96808	1540	1+
270.05190	162	
270.80723	120	
270.85582	134	
271.00409	132	
271.79299	194	1+
271.84252	268	1+
271.90071	236	1+
271.91781	664	1+
271.95384	132	
272.03776	264	1+
273.12881	110	
273.79699	234	1+
275.80907	124	
275.85398	484	1+
276.22731	160	
276.95723	154	1+
277.07700	108	
277.42085	272	1+
278.42445	184	1+
278.79635	200	
278.84730	116	
279.09996	434	1+
279.79064	734	1+
279.96428	112	
280.84804	314	1+
280.93374	144	
281.12344	282	1+
282.89170	202	1+
283.06972	186	1+
283.85365	412	
283.94660	114	
284.85380	190	
284.99183	116	
285.08787	118	
285.42724	144	
285.84601	860	1+
285.94665	186	
287.81322	200	
288.79277	132	
288.81738	120	
289.85945	166	
290.08648	136	
290.78833	668	1+
292.43710	170	
292.86553	106	
292.93933	144	
293.86397	494	1+
294.80917	108	
294.86139	292	1+
294.95558	122	
295.47357	104	
296.80755	180	
296.85009	132	
297.11220	132	
297.81257	168	
298.80061	1192	1+
299.78475	112	
299.85995	110	
301.74051	112	
301.79795	106	
301.81928	244	
301.86219	362	
301.96748	146	
302.22291	158	
302.80522	826	1+
302.86651	180	
302.94726	420	1+
303.11497	168	1+
303.76628	112	
303.80927	678	1+
303.85564	2434	1+
303.95047	282	1+
304.06223	232	1+
304.10404	216	1+
305.91525	108	
306.12510	126	
306.43247	142	1+
307.28809	812	1+
307.88862	180	
308.31545	148	
309.87178	150	
310.31056	132	
310.80203	126	
310.83316	154	
310.87798	554	1+
311.85732	112	
311.94848	148	
313.87884	130	
315.76019	124	
316.11107	170	
316.81389	118	
316.87745	318	1+
318.93317	152	
319.82458	236	
319.87004	138	
319.89253	374	1+
320.29241	148	
320.75899	114	
320.78869	166	
320.82976	116	
320.89547	262	1+
321.81973	868	1+
321.86907	442	1+
322.93104	376	1+
322.96260	196	1+
324.89593	226	1+
325.84305	148	
326.81550	130	1+
326.87454	582	
327.74835	190	1+
327.87929	304	
328.88696	182	
329.87409	274	1+
330.71513	180	
331.29941	114	
332.08877	196	1+
332.89495	220	1+
333.01817	162	
334.93210	116	
335.53682	106	
335.77175	174	
336.80283	156	
336.94534	752	1+
337.83657	114	
338.31835	182	
338.83714	144	
338.87091	186	1+
338.94427	192	
339.82859	1150	1+
340.07426	146	
340.94064	560	
341.66910	128	
342.82799	174	
343.73782	196	1+
343.87828	216	1+
347.30781	108	
348.91453	116	
350.72577	214	1+
351.77271	204	
351.88078	236	1+
352.08872	230	1+
352.76603	192	
354.80069	112	
355.44632	130	1+
357.18319	210	1+
357.70456	188	1+
358.89824	130	
359.01050	122	
361.25077	114	
361.70716	278	1+
361.84404	330	1+
362.32526	120	1+
362.84953	262	1+
363.03302	172	1+
363.72716	380	1+
363.98220	348	1+
365.19614	108	
365.39171	150	
367.33250	162	
367.77256	148	
367.80256	160	1+
368.83537	142	
END IONS

###FS:    #m/z: 507.84671 #charge 1+
###MS: 26
###MSMS: 27
BEGIN IONS
TITLE=Cmpd 19, +MS2(507.8467), 28.2-35.2eV, 0.6min #27
RTINSECONDS=33.271
SCANS=26-27
PEPMASS=507.84671	639038
CHARGE=1+
196.01524	724	1+
199.88896	442	
207.95186	198	
209.94332	296	
216.89591	528	1+
217.89557	620	1+
224.04743	182	
227.95460	366	1+
232.09807	208	1+
233.02676	244	1+
233.89040	462	1+
236.86694	152	1+
241.78793	246	1+
242.79109	200	1+
242.88119	198	
242.90369	278	1+
244.09362	182	1+
244.56277	224	1+
245.09597	232	1+
246.05454	212	1+
246.97434	242	1+
250.97205	312	1+
253.83568	254	1+
253.95202	170	1+
257.87558	260	1+
258.78432	184	
259.85118	300	1+
260.87991	620	1+
263.95098	210	1+
265.06426	226	1+
265.70282	176	
266.16563	216	1+
266.86600	350	
268.81317	182	
268.97264	180	
269.00841	214	1+
270.80516	210	
270.86278	876	1+
271.38110	242	1+
272.85477	1426	1+
273.79657	206	1+
274.85822	384	1+
274.89388	204	
274.91710	212	1+
275.54527	148	1+
275.92456	266	1+
276.80339	202	
277.39525	330	1+
277.84775	486	1+
277.89373	480	1+
278.89612	374	1+
279.87173	294	1+
279.93071	304	1+
280.08024	312	1+
280.38349	196	
281.07892	284	1+
283.38805	240	1+
284.86311	492	1+
284.87695	234	
284.95731	270	1+
285.07569	166	1+
285.66175	200	1+
285.78836	182	1+
285.94235	210	
287.01375	152	1+
287.85046	400	
287.89284	394	1+
288.38950	256	1+
288.86789	634	
289.83476	198	1+
289.88046	1878	
289.90882	212	
290.06577	202	1+
290.80869	230	1+
290.86818	3306	1+
291.01344	190	1+
291.03303	214	1+
291.06294	216	1+
291.34939	196	1+
293.11892	308	1+
293.87426	7730	1+
295.16342	208	1+
295.81224	212	
295.92576	174	1+
296.36935	200	1+
296.85760	758	1+
296.87710	290	
296.96264	238	1+
297.01713	266	1+
297.52794	94	1+
297.80664	362	1+
297.99197	270	1+
298.77445	210	1+
298.85490	590	1+
298.88039	966	1+
299.37941	232	1+
300.80150	218	
300.86200	1334	1+
301.15795	204	1+
301.35134	206	1+
301.88185	574	1+
301.99043	200	1+
302.37768	216	1+
303.81657	162	1+
305.82120	262	1+
305.85077	268	
305.86885	286	
305.96048	186	1+
306.86145	200	
306.88215	178	
307.89064	2230	1+
307.98005	184	1+
308.14286	904	1+
308.80104	374	1+
308.87238	2012	1+
309.84769	310	
309.87410	1396	1+
309.88792	1408	1+
310.15833	1056	1+
310.93452	350	1+
310.98858	302	1+
311.02086	306	1+
311.50827	136	1+
311.88342	14542	1+
312.17425	214	
312.37423	366	1+
312.83546	192	
312.97053	350	1+
313.80999	226	
314.13525	134	1+
314.86576	1070	1+
315.35278	298	1+
315.37231	228	
315.82759	424	
315.89248	332	
316.37907	316	1+
316.81847	332	1+
316.86323	1132	1+
316.89061	866	1+
316.93625	172	
317.18231	194	1+
317.89678	476	1+
318.85978	454	
318.88032	322	
318.93635	192	
319.87102	368	
320.10604	160	1+
320.86978	228	
320.88544	1150	1+
321.82245	168	1+
321.88685	882	1+
323.40830	280	1+
323.85894	548	1+
324.38037	718	1+
324.58940	172	
324.86000	340	1+
324.89847	308	
324.93506	194	1+
325.14145	296	1+
325.89903	1294	1+
326.14405	226	1+
326.88530	512	
327.80735	256	1+
327.87927	1410	
327.89594	776	
327.99185	206	
328.09252	202	1+
328.31189	242	1+
328.37359	316	
328.87152	700	
329.16526	312	1+
329.29154	180	1+
329.37474	382	1+
329.89384	1384	1+
330.16484	192	1+
330.29376	222	1+
330.37276	242	1+
330.81427	212	1+
330.95580	468	1+
331.86664	192	
331.89167	858	
332.87753	892	1+
332.90485	696	1+
334.04668	144	1+
334.39387	232	
334.81693	228	
334.90077	348	
335.83562	414	
335.88826	830	1+
335.92285	174	
336.01916	454	1+
336.82953	188	
336.87695	1390	1+
336.94521	496	
337.08584	202	1+
337.88161	1204	1+
338.05434	226	1+
339.37802	208	
339.71936	246	1+
340.81447	336	1+
341.05983	288	1+
342.20649	178	
342.33634	178	
343.75819	302	1+
343.91104	194	
344.96883	350	1+
345.88317	478	1+
346.04333	528	1+
346.33241	184	
347.90555	468	1+
348.35536	262	1+
348.39967	278	1+
348.93418	184	1+
349.01428	198	
350.30446	246	1+
350.38161	348	1+
350.88972	336	
350.91681	272	
351.38357	240	1+
351.89688	178	
352.16894	234	1+
352.77693	614	1+
352.90917	810	1+
352.95602	122	1+
353.85432	870	1+
354.88250	352	
355.06256	182	
355.89186	502	1+
355.90785	290	
356.03146	250	1+
356.06227	186	
356.10354	212	1+
356.36133	274	1+
356.77948	364	1+
356.83237	210	
356.84863	260	1+
358.88189	182	
359.74443	174	
360.87811	452	1+
360.95315	222	1+
361.12864	258	1+
361.34766	240	1+
362.86265	646	1+
363.83804	472	1+
363.86618	518	1+
364.19500	242	1+
364.94216	194	1+
365.35241	486	1+
365.37435	250	
365.42155	196	1+
366.17890	292	
366.84081	2194	1+
366.90001	182	1+
367.04229	280	1+
367.66517	118	1+
367.70819	926	1+
367.78647	262	
367.88802	536	1+
368.83905	500	1+
368.89281	450	1+
369.16802	294	1+
369.70877	176	
369.77502	728	1+
370.57647	226	1+
370.78487	472	1+
370.84750	216	
370.89571	194	1+
370.91675	188	
371.19500	380	1+
371.72473	246	
372.83204	470	1+
372.85338	208	
372.88594	200	1+
373.72186	722	1+
373.81112	294	1+
374.79106	342	1+
375.15158	200	1+
375.29915	100	1+
375.89073	206	
376.01653	212	1+
376.15695	218	1+
376.86457	182	
377.73452	122	1+
377.81131	336	1+
380.73679	222	
380.78482	338	1+
380.85785	862	1+
380.89767	194	
381.35331	288	1+
381.38633	232	1+
381.72426	260	
381.89083	242	
382.09613	246	1+
382.13132	246	1+
382.72037	522	1+
383.04693	284	1+
383.71549	298	1+
383.80210	228	1+
383.85350	320	
383.87408	228	
383.92005	204	
384.30914	262	1+
384.36924	176	
384.85024	7100	1+
384.89717	272	
385.31235	198	1+
385.77301	164	1+
385.91340	190	
385.94043	258	1+
386.10022	264	1+
386.36941	212	1+
386.53376	246	1+
387.72522	444	1+
387.80911	374	1+
387.90180	304	1+
388.61173	182	1+
388.79525	754	1+
388.98101	150	1+
389.20271	704	1+
389.71455	190	
390.18978	284	1+
390.45298	158	1+
390.84265	2098	1+
391.70744	310	1+
392.05177	356	1+
392.11088	194	1+
392.79923	1232	1+
392.84174	538	1+
392.86572	470	
392.90451	304	
393.08639	616	1+
393.70356	232	1+
393.74991	400	1+
393.80116	1068	1+
393.86829	382	
393.90562	206	
394.19854	162	1+
394.73845	186	
394.78313	466	
394.83656	250	
394.86262	666	1+
396.40469	180	
396.73456	578	1+
396.77713	304	1+
396.92656	258	1+
397.86241	266	
398.86810	262	
398.89272	322	1+
399.81510	498	1+
399.84799	408	1+
399.89273	190	1+
400.11641	418	1+
400.39045	204	1+
400.43483	152	1+
401.11914	334	1+
402.86636	3744	1+
403.06911	192	1+
403.36414	312	1+
403.87160	2770	1+
404.98993	180	1+
405.05355	266	1+
405.86870	1120	1+
406.05682	178	1+
406.40967	236	1+
406.74571	162	1+
406.80962	448	1+
406.92774	302	1+
407.72144	346	1+
407.86573	9856	1+
408.20351	182	
408.29482	156	1+
408.61209	152	1+
409.07233	220	1+
409.66712	134	1+
409.81319	246	
409.99813	174	1+
410.72984	358	
410.84704	534	
410.87052	1876	1+
411.36602	328	1+
411.54404	196	1+
411.69157	194	1+
411.71817	186	
411.80970	1422	1+
411.86191	324	
412.36302	288	1+
412.53844	232	1+
412.72956	536	1+
412.84821	610	
413.07354	478	
413.81123	400	1+
413.85713	350	
413.87383	870	1+
415.87714	462	
416.87294	370	
416.91877	210	1+
417.82164	366	1+
417.87794	204	
417.92641	144	1+
419.13343	298	1+
420.42108	190	
421.17610	162	1+
421.74631	184	1+
421.88246	1646	1+
421.95608	202	
422.03227	162	1+
422.86203	200	
422.94788	450	1+
423.14379	142	1+
423.79406	224	
423.82673	204	
423.87141	308	
424.50000	192	1+
424.82311	438	1+
424.87013	234	
425.50662	158	1+
425.73672	188	
425.88035	932	
426.17513	118	1+
426.86427	2494	1+
426.93524	222	
427.73993	1304	1+
428.38677	292	1+
428.85485	318	
428.88443	1892	1+
429.07477	176	
429.38853	218	1+
430.74266	1168	1+
430.85935	330	
430.91593	234	1+
431.23355	266	1+
431.87096	1342	1+
431.91749	198	1+
433.38669	264	1+
433.41910	106	1+
434.86054	694	1+
435.09351	192	1+
435.81725	258	1+
435.86275	554	1+
435.88532	436	1+
436.69181	218	1+
437.84979	184	1+
438.94799	196	1+
439.22109	298	1+
439.31272	212	1+
439.89339	1406	1+
440.15287	194	1+
440.70093	180	1+
442.07933	272	1+
442.12926	206	1+
442.14338	228	1+
443.38210	416	1+
443.88643	312	
444.87272	2816	1+
445.70648	162	1+
445.74341	234	
446.32393	212	1+
446.76465	470	1+
446.87898	634	1+
447.77221	300	1+
448.89313	206	
449.02080	162	1+
449.88033	876	1+
450.75250	540	1+
450.76929	238	
450.82489	216	
451.77936	218	
451.88696	316	1+
452.89300	174	1+
457.90709	964	
458.90483	492	
459.76870	406	1+
459.90261	338	
460.20029	188	1+
462.20916	182	1+
462.88687	300	
463.87893	224	
464.89055	564	1+
465.19840	216	1+
465.79776	202	
465.89590	362	1+
466.12639	172	1+
466.70043	204	1+
466.84011	196	
467.05557	226	1+
467.89038	1106	
468.08629	216	1+
468.73985	250	1+
468.78294	714	1+
468.88869	586	
470.85026	226	1+
470.89985	248	1+
472.69957	172	1+
472.78329	310	1+
473.08243	200	1+
473.11754	144	1+
474.43113	190	1+
475.90695	244	1+
476.22027	110	1+
480.92875	256	1+
481.65830	204	1+
483.19045	248	1+
485.90260	342	
486.79592	194	
486.85043	216	1+
486.90366	184	
488.69483	256	1+
491.79851	356	
491.84645	200	
493.00362	262	1+
496.78692	334	1+
497.72579	174	1+
497.79348	230	1+
498.26721	248	1+
499.06473	130	1+
499.27244	168	1+
499.72665	220	1+
500.72693	156	1+
501.78788	192	1+
502.16421	308	1+
502.72119	130	1+
503.35300	224	1+
503.49040	328	1+
504.12914	266	1+
504.21056	220	1+
504.27867	230	1+
504.45239	298	1+
504.49275	256	1+
504.67963	298	1+
505.45218	198	1+
506.40474	180	1+
507.17155	186	1+
507.41061	118	1+
507.84479	212	1+
507.90139	214	1+
508.17434	124	1+
508.20786	164	1+
508.30763	174	
509.26577	246	1+
509.85925	814	1+
510.79210	168	1+
511.25993	200	1+
511.81819	222	1+
512.43443	120	1+
END IONS

###FS:    #m/z: 336.94672 #charge 1+
###MS: 26
###MSMS: 28
BEGIN IONS
TITLE=Cmpd 20, +MS2(336.9467), 28.0-35.0eV, 0.6min #28
RTINSECONDS=34.043
SCANS=26,28
PEPMASS=336.94672	355644
CHARGE=1+
79.80484	112	
182.86901	126	
183.86702	248	1+
189.86220	128	
192.88979	162	
196.88440	172	
202.94619	96	
205.95001	258	
207.97085	142	
208.91413	94	
208.98143	112	
210.88321	144	
210.99383	182	1+
211.88734	100	
211.94438	8560	
212.87845	3206	1+
212.94878	298	
213.94105	3132	1+
213.96722	142	
215.36106	110	
215.88831	834	1+
215.93738	708	
216.92116	102	
217.88211	460	1+
217.89603	132	
219.03042	124	
221.88682	98	
221.94079	102	
222.82482	138	
223.95945	484	1+
224.89904	108	
226.94545	124	
226.97457	150	
227.89258	696	1+
227.95585	116	
228.89527	572	1+
229.85928	142	
229.95531	7512	1+
230.88991	3538	1+
231.38755	100	
231.95117	4024	1+
232.93079	114	
233.82988	132	
233.89688	520	1+
233.94883	996	1+
234.00969	108	
234.82850	516	1+
235.59621	120	
235.79306	206	
235.86840	240	1+
237.06251	92	
239.78525	94	
240.92184	94	
241.94447	108	
242.10490	96	
242.79212	106	
243.78268	226	1+
245.44634	102	
246.80026	170	1+
246.97458	184	
247.10056	102	
247.96550	1870	1+
248.90031	1068	1+
249.96270	1072	1+
249.99054	192	1+
250.83407	626	1+
251.04231	114	
251.07859	136	
251.84027	348	1+
251.90932	142	
251.95719	122	
252.10014	148	
252.97144	4888	1+
253.90614	1036	1+
253.93149	196	1+
254.09466	94	
254.96482	2532	1+
255.07482	542	1+
255.78420	254	1+
256.81071	130	
256.91297	102	
257.07067	252	1+
257.85092	152	
257.96212	98	
258.90882	284	
258.95189	228	1+
259.12173	92	
259.48274	114	
259.95614	192	1+
260.86762	160	
261.82993	156	
262.04628	110	
262.92918	114	1+
262.95396	94	
263.02498	240	1+
263.05346	130	
264.84424	172	1+
264.87094	120	
265.37481	96	
265.42273	100	
266.56458	176	1+
267.83782	798	1+
267.87507	108	
267.94740	112	
268.84077	692	1+
269.03770	104	
269.06970	102	
269.38032	102	
269.54973	166	
270.18789	94	
270.98260	758	1+
272.79114	360	1+
272.85314	258	
272.91391	112	
273.35492	92	
273.84750	118	
275.52744	94	
275.86129	124	
275.90289	106	
276.53346	96	
276.85443	168	
276.87098	172	
277.81563	144	
277.83271	642	1+
277.85851	94	
277.87264	112	
277.96430	128	
278.83584	550	1+
278.95954	124	
279.96571	116	
280.06780	138	
280.80246	174	1+
282.27519	114	
282.79585	110	
282.88637	138	
283.78806	356	1+
284.86663	114	
285.84885	1280	1+
288.86982	178	
289.80605	128	
289.82593	126	
289.85633	114	
291.01523	130	1+
291.42531	214	1+
291.80409	444	1+
292.05705	212	1+
292.11862	92	
292.86000	300	
293.26482	200	1+
293.45932	94	
293.87475	336	
293.99593	394	
295.87887	96	
295.99201	238	
296.22341	104	
296.80610	364	1+
296.84830	134	
298.08404	160	
299.01448	104	
299.11365	126	
299.24735	102	
300.08796	118	
300.56967	94	
301.87868	130	
302.86152	176	1+
302.91919	110	
303.80718	94	
304.78220	112	
304.85919	122	
304.95501	172	
305.91917	94	
306.07880	122	
306.41785	112	
306.88439	468	1+
307.02260	142	
308.30128	238	1+
309.86619	128	
309.88898	98	
309.91524	100	
310.58876	94	
310.86131	116	
310.87797	1070	1+
311.88130	666	1+
311.98446	212	1+
312.04266	102	
312.94226	138	
314.79113	94	
314.82090	286	1+
315.10777	240	1+
316.11229	180	1+
316.45029	94	
318.88209	120	
319.76737	104	
320.37691	92	
321.14001	106	
323.24259	120	
323.57637	110	
323.88703	528	1+
324.89029	450	1+
325.29211	124	
325.91317	236	1+
326.88489	96	
328.88666	374	1+
332.41352	100	
332.75137	96	
333.78182	204	1+
333.88369	98	
333.98012	106	
336.04083	96	
337.09526	116	
337.55496	102	
338.83933	108	
339.77910	100	
340.62819	100	
341.79295	136	
341.89887	122	
END IONS

###FS:    #m/z: 359.96250 #charge 1+
###MS: 26
###MSMS: 29
BEGIN IONS
TITLE=Cmpd 21, +MS2(359.9625), 28.0-35.0eV, 0.6min #29
RTINSECONDS=34.815
SCANS=26,29
PEPMASS=359.96250	282232
CHARGE=1+
192.92931	132	
205.89531	144	
207.40628	370	
208.88521	206	1+
209.94283	1512	1+
212.88091	202	
214.89578	156	
216.41317	156	
218.91314	332	1+
222.95265	2650	1+
223.89129	194	
224.94915	2966	1+
225.98891	120	
226.39276	150	
226.83948	140	
226.89630	254	
226.94756	7962	1+
227.93385	174	
228.94299	10256	
229.94442	212	
230.89261	114	
232.09755	124	
233.87095	168	
233.91697	128	
233.96100	144	
234.96006	150	
235.07974	114	
235.82406	134	
238.93774	224	
238.96737	154	
240.93886	256	
240.96288	1834	1+
241.78804	122	
241.94459	172	
242.06838	124	
242.15258	162	
242.95939	1604	1+
244.04222	112	1+
244.90447	152	
244.95788	4500	1+
245.83592	174	
245.94369	250	
246.38917	114	
246.51260	112	
246.84802	262	1+
246.90501	178	
246.95308	4966	1+
246.97977	112	
248.06968	130	
248.80636	142	
248.90405	184	
250.95229	360	
252.03382	150	
252.11052	150	
252.95610	340	1+
253.08229	112	
253.83433	360	1+
254.78445	230	1+
255.37563	138	
255.83225	110	
255.91705	112	
256.41785	160	
256.45189	114	
258.79645	356	1+
258.85067	162	
258.97485	462	1+
260.23619	148	
260.96902	1232	1+
261.79519	124	
261.86415	246	1+
263.07014	134	
263.82514	312	1+
263.95544	136	
263.97848	298	1+
264.85266	440	1+
264.96861	182	1+
265.08695	214	
265.59462	146	
265.85673	368	1+
266.09189	220	1+
266.24849	120	
266.81599	160	
267.40290	112	
267.97461	838	1+
268.11853	260	1+
268.78374	120	
269.79766	142	
269.84937	124	
269.94302	214	
269.97018	692	
270.81793	146	
271.84370	444	1+
272.09753	118	
272.82566	182	1+
274.79276	116	
274.86240	128	
275.78795	180	
275.80965	128	
275.97325	174	
276.06841	230	1+
276.84924	228	1+
277.91559	274	1+
278.79608	172	
279.10020	126	
279.41928	238	1+
279.79391	750	1+
279.95478	176	1+
280.11148	134	
280.26801	172	
280.79498	554	1+
281.87011	126	
281.91913	210	1+
282.01236	152	
282.02562	118	
282.10910	194	1+
282.79516	118	
282.86030	190	
283.79439	220	
283.81088	528	1+
283.85870	178	
283.98639	278	1+
284.05099	126	
284.78837	114	
285.14857	138	
285.43201	136	
285.78995	164	
285.89470	126	
285.93275	294	1+
287.50951	138	
289.78507	308	1+
289.87712	300	1+
291.93696	138	
292.10702	214	1+
292.82657	146	
292.92518	128	
294.27411	160	
294.86306	452	1+
294.87919	176	
296.81007	342	
297.02985	232	
297.79475	120	
298.08328	176	
298.80132	1044	1+
299.07547	110	
299.87266	118	
299.95001	150	
300.84920	134	
300.86468	112	
301.78398	202	
301.81190	132	
301.84514	118	
302.22493	110	
303.94732	146	
304.93617	180	1+
304.99056	156	
305.78281	184	1+
305.82554	124	
307.27987	220	
307.82271	232	1+
307.89149	178	
308.29629	264	
308.87857	156	
309.80158	238	
309.86080	112	
310.00849	196	
310.82261	132	
310.87661	572	1+
311.97400	118	
312.02802	188	1+
312.87819	440	1+
313.44738	194	1+
313.74329	112	
313.80951	240	1+
313.87985	332	1+
314.96083	134	
315.75847	248	1+
318.88917	168	
318.93339	626	1+
318.97089	144	
319.01398	170	1+
319.09765	148	1+
319.31053	148	
319.91816	348	1+
320.84109	116	
320.92643	226	1+
322.12748	194	1+
322.88018	110	
322.93126	292	1+
323.01861	252	
323.23594	246	
325.88858	142	
328.16219	136	1+
328.83562	126	
328.88650	312	
330.05580	362	1+
330.83154	136	
331.06089	286	1+
333.76839	124	
333.84472	190	
333.94630	222	1+
334.94955	136	1+
335.00262	110	
336.94632	944	1+
337.83499	278	
339.35364	226	1+
339.82761	154	
340.94436	306	1+
342.90337	158	
343.71257	128	
350.34772	144	
350.76430	114	
352.99846	112	
353.72397	164	
354.76409	122	
355.41960	132	
356.21038	138	
356.76902	442	1+
358.19909	108	
358.36698	154	
360.52482	118	
361.76319	142	
363.11311	128	
END IONS

###FS:    #m/z: 507.84674 #charge 1+
###MS: 30
###MSMS: 31
BEGIN IONS
TITLE=Cmpd 22, +MS2(507.8467), 28.2-35.2eV, 0.7min #31
RTINSECONDS=38.4985
SCANS=30-31
PEPMASS=507.84674	593780
CHARGE=1+
196.01618	734	1+
198.03078	222	1+
209.94256	374	1+
210.03078	176	
215.87949	296	1+
217.88110	290	1+
224.05290	326	1+
224.97753	192	
228.96639	182	1+
230.88670	346	1+
233.40045	170	
236.89346	170	
237.05857	510	1+
238.06297	308	1+
239.88707	248	1+
241.85198	250	1+
243.89549	546	1+
244.01685	248	1+
245.82665	198	1+
245.97382	380	1+
250.97036	926	1+
251.39361	194	
252.07845	474	1+
252.90572	288	1+
253.95521	198	1+
254.09555	392	1+
256.90439	200	1+
258.10296	252	1+
259.84591	198	1+
259.86640	258	
260.87970	516	1+
261.38044	318	1+
265.08955	178	
266.13126	366	1+
266.16739	256	
266.86575	264	1+
266.94508	216	1+
267.36182	254	1+
267.78733	230	1+
268.11369	286	1+
269.93026	116	1+
270.85852	354	
271.03807	212	1+
271.87451	418	1+
272.85404	912	1+
274.92716	188	1+
276.08546	202	1+
276.45238	92	1+
277.84670	244	
278.89345	342	1+
279.46649	102	1+
279.78520	190	1+
280.84952	198	
280.88798	198	
281.03894	286	1+
281.38361	368	1+
281.89050	212	
282.88470	342	1+
283.89512	478	1+
284.79999	174	
284.87904	252	
284.89672	326	1+
285.94226	568	1+
286.79284	336	1+
286.81060	324	1+
286.87152	188	
287.03502	226	1+
287.84840	286	
287.89175	188	
288.87073	352	
289.88125	1258	
289.92585	228	1+
290.86463	3568	1+
291.03408	436	1+
291.40416	200	1+
291.88005	900	1+
292.15075	164	1+
292.36978	326	1+
293.80410	454	1+
293.87364	6910	1+
294.12778	536	1+
295.95065	338	1+
296.81158	180	
296.85888	580	1+
297.02088	194	1+
297.81770	328	
298.85480	584	1+
298.87802	752	1+
299.33877	170	
299.81327	180	
300.05804	184	1+
300.34560	188	
300.85265	330	
300.92255	422	1+
301.35743	342	1+
301.85944	1052	1+
301.88455	182	
304.40521	194	
304.96117	394	1+
305.86006	176	
305.96965	478	1+
306.31201	184	1+
307.89105	2238	1+
307.98348	282	1+
308.14222	1250	1+
308.81242	186	
308.87054	2852	1+
309.38086	170	
309.84372	736	1+
309.89085	1236	
310.15842	1444	1+
310.30009	278	1+
310.40802	274	1+
310.96288	430	1+
311.11804	316	1+
311.88389	15114	1+
312.19622	138	1+
312.22878	186	1+
312.34852	342	1+
313.01424	194	
313.12565	278	1+
313.37320	448	1+
314.86406	2510	1+
315.91150	174	
315.99743	226	1+
316.44045	152	1+
316.88556	418	
317.36860	452	1+
317.88653	372	
318.85936	284	
318.88461	300	
318.92974	448	1+
319.27003	198	1+
319.89187	240	
320.09808	228	
320.37758	198	
320.85577	170	
320.89362	198	
321.47335	172	
321.87783	200	
321.98579	272	1+
322.86013	182	
322.88703	334	
323.13420	182	1+
323.85983	726	1+
323.88707	258	
323.92802	386	1+
324.37864	346	1+
324.80341	210	1+
325.82199	172	
325.90018	854	
326.10506	166	1+
326.88354	462	
326.90337	490	
327.05996	204	1+
327.12546	114	1+
327.16173	324	1+
327.87632	2790	1+
327.95937	270	1+
329.37655	186	
329.89772	880	1+
330.02255	204	1+
330.82915	184	
330.88266	262	
331.15221	318	1+
331.34708	252	1+
331.89684	1316	1+
332.10204	244	1+
332.87432	642	1+
333.97602	228	1+
334.82860	218	
334.87849	814	1+
334.89751	472	
334.98154	186	1+
335.84087	618	
335.88571	526	1+
336.02208	522	1+
336.87638	1062	1+
336.90446	210	
336.94539	206	
337.02322	442	1+
337.17038	248	1+
337.71603	512	1+
337.82377	406	1+
337.88085	916	1+
338.18191	214	1+
338.71900	426	1+
339.07839	318	1+
339.85855	484	1+
339.87774	236	
339.90036	394	1+
339.98954	188	
340.38941	196	1+
340.86379	348	1+
341.14323	198	1+
341.36326	194	
342.01857	218	1+
342.96182	160	1+
343.06347	236	1+
343.13215	204	1+
343.87702	406	1+
343.91032	176	
345.99290	156	1+
347.05097	186	1+
348.13805	182	
348.17353	332	1+
348.78275	330	1+
349.38002	298	1+
349.83346	232	
349.95973	436	1+
350.14987	510	1+
350.89442	670	1+
351.08842	250	
352.77281	200	
352.80613	420	1+
353.84996	1122	1+
353.89142	230	
353.91430	252	1+
355.06012	212	1+
355.88983	606	1+
355.91532	284	1+
355.96261	350	1+
356.71647	200	1+
356.79010	214	
356.83950	290	1+
357.78108	342	1+
357.89416	174	
358.05660	366	1+
358.88955	426	1+
359.39601	176	
359.84012	254	1+
359.91243	196	1+
360.87798	184	1+
361.02006	176	1+
362.04616	376	1+
362.86666	282	1+
362.89968	200	
363.35592	274	1+
364.01285	216	1+
364.33522	244	1+
364.71062	268	1+
364.79201	124	1+
364.84786	242	
365.18345	298	1+
365.71499	176	1+
365.85891	210	
366.18483	248	1+
366.36577	276	1+
366.84090	2562	1+
366.90219	210	
366.91751	170	
367.30716	278	1+
367.71086	536	
368.04606	414	1+
368.07664	310	1+
368.70649	278	
368.83699	192	
368.89062	174	
368.94853	232	1+
369.08575	410	1+
369.70971	216	
369.78261	232	
369.83693	378	
370.72313	618	1+
370.78682	658	1+
370.84118	220	
370.91671	260	1+
371.35123	140	1+
371.72462	536	1+
371.83257	328	
371.87947	180	1+
372.04100	254	1+
372.37962	178	
372.77590	284	1+
372.85265	456	1+
373.18501	212	
373.71688	344	
373.83402	212	
374.17833	214	1+
374.70295	174	1+
374.71785	216	
374.77240	222	1+
374.81615	434	1+
374.85665	470	1+
375.78905	574	1+
376.05835	140	1+
377.34993	162	1+
377.38820	256	
377.77133	410	1+
377.88380	220	
378.66654	144	1+
379.10229	144	1+
379.91156	380	1+
380.85600	520	1+
380.91823	264	1+
381.71241	318	1+
381.88613	200	
381.94938	192	1+
382.01309	120	1+
382.85604	992	1+
383.05666	236	1+
383.77160	240	1+
384.09452	222	1+
384.38934	462	1+
384.85145	5910	1+
384.88712	920	1+
385.23677	220	
386.18747	340	1+
386.74151	240	
386.85347	1088	1+
387.19061	278	1+
387.72095	440	1+
388.01235	202	1+
388.40392	232	1+
388.41755	222	1+
388.73574	280	1+
388.79830	572	1+
389.37496	176	
389.71344	714	1+
390.73637	322	1+
390.81172	228	
390.84176	1542	1+
391.89825	332	1+
392.83079	296	
392.86590	638	1+
393.08539	408	1+
393.72957	204	
393.80136	1184	1+
393.83147	634	1+
393.85972	696	1+
394.37977	410	1+
394.40433	182	
394.83557	450	1+
394.86363	524	1+
395.35284	236	1+
396.20782	198	1+
396.73292	252	
396.76241	160	1+
396.85517	730	1+
397.39762	320	1+
397.73937	208	
397.86553	568	1+
398.87224	344	1+
399.71106	218	
399.81310	282	
399.85637	774	1+
399.91283	372	1+
399.95337	146	1+
400.20299	292	1+
400.72760	242	
400.86131	654	1+
401.02190	172	1+
401.20714	232	1+
401.98727	104	1+
402.72515	488	1+
402.86569	3956	1+
403.87197	2572	1+
404.82242	212	
404.95711	196	1+
405.77831	206	
405.87302	1262	1+
405.90273	202	
405.93957	172	
406.19718	266	1+
406.40811	200	
407.73223	612	1+
407.86586	11162	1+
408.06460	184	
408.15356	232	1+
408.93115	292	
409.00978	208	1+
409.11109	322	1+
409.15578	162	1+
409.34085	316	1+
409.73102	544	1+
410.73917	318	1+
410.84511	512	1+
410.98796	222	1+
411.58991	116	1+
411.66598	200	1+
411.81052	1260	1+
411.88128	290	
412.34722	184	1+
412.72797	744	1+
412.84809	1100	1+
413.16125	148	1+
413.80629	320	1+
413.87492	1094	1+
414.37086	182	
415.24864	144	1+
415.40691	260	1+
415.87306	842	1+
416.82545	244	1+
418.07267	160	1+
418.75165	248	1+
420.13360	160	1+
421.88359	1160	
422.88562	656	
423.79755	214	
423.87572	394	
424.80802	190	
424.83199	200	
424.87273	296	
425.21944	220	1+
425.74229	218	
425.88033	1046	
426.86422	1904	1+
426.93607	362	1+
427.03835	420	1+
427.18166	214	
427.63336	148	1+
427.73895	1344	1+
428.74573	826	1+
428.85022	534	
428.88572	1132	1+
428.91151	258	1+
429.76838	160	1+
429.82733	290	
430.74155	1344	1+
430.83148	188	
430.85591	330	
430.88364	396	
431.20920	240	1+
431.68922	272	1+
431.86833	1208	1+
432.24589	166	1+
434.70287	194	
434.82233	398	1+
434.85487	340	1+
435.05247	282	1+
435.85680	290	1+
435.89291	352	1+
436.05725	188	1+
437.23564	172	1+
437.74884	428	1+
438.80658	256	1+
438.83579	394	1+
439.89164	1418	1+
440.84021	282	1+
440.91273	212	
441.15174	492	1+
441.39703	186	1+
441.88950	298	
441.93937	194	1+
442.15665	416	1+
442.41588	100	1+
442.87243	202	
443.70448	236	1+
444.09782	190	1+
444.38434	230	1+
444.87158	2992	1+
445.74441	380	
445.91451	210	1+
446.75374	170	
446.77649	218	
446.80490	216	1+
447.74549	346	1+
448.03252	198	1+
448.74419	242	1+
448.89613	234	
449.03647	166	1+
449.88120	1292	1+
450.74745	240	
450.82777	282	1+
451.12042	140	1+
451.90224	470	1+
452.12432	176	1+
453.25242	224	1+
454.88198	182	
457.18556	202	1+
457.90340	1568	1+
458.70141	212	1+
459.08095	236	1+
460.90645	242	1+
462.88553	1104	1+
463.78339	410	1+
464.78915	346	1+
465.17767	174	1+
466.79019	394	
466.82240	174	1+
467.89144	1056	1+
468.78037	710	1+
469.97105	188	1+
472.72763	216	
474.78122	312	1+
475.90786	214	1+
476.72076	490	1+
477.72865	362	1+
484.79391	192	
485.89941	578	1+
486.55556	138	1+
486.78840	254	
486.85225	194	
487.79638	216	
488.28287	290	1+
489.28036	200	1+
489.80125	298	1+
490.80270	194	1+
491.84907	478	
492.73010	172	
494.87431	172	1+
497.26298	302	1+
499.74062	500	1+
500.81021	388	1+
502.86866	244	1+
503.66394	236	1+
503.80604	366	1+
503.82848	102	1+
503.86820	178	1+
504.11283	218	1+
504.39794	224	1+
504.43204	276	1+
504.80755	216	1+
505.28574	172	
505.43828	214	1+
505.75881	124	1+
506.79293	162	1+
507.72374	356	1+
508.30906	196	1+
508.72887	274	1+
509.08202	182	1+
509.20651	240	1+
509.27591	190	1+
509.86045	486	1+
510.25077	174	
510.47907	222	1+
513.31458	166	1+
END IONS

###FS:    #m/z: 336.94670 #charge 1+
###MS: 30
###MSMS: 32
BEGIN IONS
TITLE=Cmpd 23, +MS2(336.9467), 28.0-35.0eV, 0.7min #32
RTINSECONDS=39.27
SCANS=30,32
PEPMASS=336.94670	405054
CHARGE=1+
180.87379	102	
182.86703	114	
186.01761	96	
187.86487	98	
189.86252	360	1+
192.89205	204	
197.88266	168	
199.88339	240	1+
202.90913	104	
203.88375	118	
205.94926	140	
209.88402	214	
210.12273	96	
210.88421	432	
210.90255	120	
211.53284	100	
211.94451	7904	
212.04511	138	
212.87817	2840	1+
212.95113	220	
213.93898	4266	1+
214.89352	138	
215.88786	1190	1+
217.88444	534	1+
217.93960	164	
222.95588	102	
223.95838	534	1+
225.84564	100	
226.94853	174	
227.10303	108	
227.95235	110	
228.79547	144	
228.89321	678	1+
229.95570	7398	
230.78963	126	
230.84670	106	
230.88878	4298	1+
230.95930	230	
231.32773	100	
231.95006	3450	1+
232.82410	486	1+
233.82323	418	1+
233.89499	1406	1+
233.94478	438	
234.97261	104	
235.92928	132	
237.53551	102	
238.03331	158	1+
239.79127	136	
241.12512	126	
241.41927	106	
242.88136	106	
243.78177	110	
243.89128	120	
245.07148	104	
246.89188	112	
246.90742	314	
246.97685	422	
247.96736	1876	1+
248.16443	96	
248.90098	1674	1+
249.03964	226	1+
249.79294	130	
249.83109	170	
249.96159	944	1+
250.00906	112	
250.82780	548	1+
250.91954	150	
250.95534	100	
251.04160	372	1+
251.06663	108	
251.42117	96	
251.78973	230	
251.84382	322	1+
251.95772	248	
251.97435	96	
252.22611	186	
252.92990	144	
252.97185	3396	
253.08832	186	
253.79240	144	
253.83464	144	
253.90577	606	1+
253.95126	130	
253.97517	104	
254.81476	96	
254.96454	2448	1+
255.07619	482	1+
255.90769	182	
256.37069	138	
256.85539	114	
256.91417	124	
256.98961	128	
257.45952	112	
257.85296	150	
258.80279	118	
260.82743	366	1+
260.84680	132	
261.83149	306	1+
262.39086	106	
263.05902	180	
263.17341	144	
263.82942	116	
263.97583	186	1+
264.05040	98	
264.10701	150	
265.08970	140	
265.44857	162	
266.35106	296	1+
267.01248	118	
267.13500	118	
267.80085	114	
267.82428	94	
267.84092	390	
268.83813	834	1+
269.80039	414	1+
269.90787	120	
270.98058	400	1+
271.81877	198	1+
271.83623	140	
271.91654	310	1+
272.29427	96	
272.85096	128	
272.97435	120	
273.79348	432	1+
273.97934	106	
274.04994	100	
274.79222	254	1+
275.05957	316	1+
275.81177	138	
276.85275	430	1+
277.04507	218	1+
277.79137	254	1+
277.83835	164	
277.93803	262	1+
277.96166	266	
278.81500	134	
278.83627	510	
278.90036	180	1+
279.83976	542	1+
281.05338	114	
281.35962	140	
283.64368	100	
283.78872	358	1+
284.86627	122	
285.43303	108	
285.48720	98	
285.85219	252	
285.86891	100	
286.84971	1092	1+
286.88766	224	1+
288.06379	114	
288.93531	162	
289.99685	106	
291.80425	312	1+
292.12083	94	
292.85934	490	1+
292.88578	118	
292.93896	128	
293.99866	278	1+
294.06802	206	1+
294.82097	124	
294.87895	152	
294.97061	320	1+
295.10932	96	
295.81784	106	
295.97447	252	1+
296.87440	274	1+
297.80408	336	1+
300.02780	204	1+
300.81054	192	1+
300.92625	152	
303.15841	138	
303.27467	122	
303.80742	108	
303.85924	224	1+
305.28665	290	1+
305.79282	382	1+
305.94388	150	1+
306.29360	320	1+
306.88557	310	1+
308.87675	180	
309.87088	140	
310.39410	106	
310.87624	808	1+
313.60122	96	
313.84570	104	
313.97413	192	1+
314.76634	136	
314.95416	110	
315.86653	392	1+
317.90481	96	
318.85862	134	
319.13631	96	
321.81910	192	
322.91522	102	
322.95430	96	
322.99754	106	
323.06573	136	
323.88765	634	1+
324.98191	104	
326.30295	116	
327.88539	396	1+
328.81210	180	1+
328.87192	208	
329.94068	152	1+
330.91738	106	
332.07175	256	1+
334.35052	98	
335.18910	100	
335.82929	208	1+
337.09480	94	
337.99219	124	
338.34329	98	
338.61178	106	
338.76515	182	1+
338.87853	116	
339.23745	96	
339.39443	156	
339.84390	136	
340.34054	96	
END IONS

###FS:    #m/z: 359.96263 #charge 1+
###MS: 30
###MSMS: 33
BEGIN IONS
TITLE=Cmpd 24, +MS2(359.9626), 28.0-35.0eV, 0.7min #33
RTINSECONDS=40.051
SCANS=30,33
PEPMASS=359.96263	314180
CHARGE=1+
106.22122	112	
191.10213	138	
207.94584	334	1+
208.88656	498	
209.94415	1328	
210.88504	274	
214.88827	162	
214.91252	122	
216.40822	144	
218.91152	330	1+
220.88682	188	1+
220.95992	138	
222.95284	2894	1+
223.88705	108	
224.01037	166	
224.94862	3148	1+
225.86183	122	
225.88904	154	
225.97295	108	
226.06372	118	
226.89144	654	1+
226.94768	8928	1+
226.97336	302	
227.08246	106	
227.93290	178	
228.06905	138	1+
228.09662	138	1+
228.81644	96	1+
228.94312	9382	
229.94408	346	
230.88558	224	1+
231.35368	108	
232.99549	150	
233.85192	150	
233.95808	390	1+
234.93097	156	
235.82260	506	1+
235.97510	160	1+
238.21179	130	
238.90631	148	
238.96824	316	1+
240.79707	136	
240.83689	120	
240.89481	392	1+
240.93950	628	1+
240.96260	1826	1+
241.78673	324	1+
242.96026	1468	1+
243.70883	114	
243.88980	206	1+
243.93935	108	
244.85159	142	
244.86820	330	1+
244.95704	5708	1+
245.11421	126	1+
245.94390	268	
246.95363	6396	
247.00528	122	
247.78711	132	
247.80442	108	
247.94990	180	
248.03011	244	1+
248.85744	160	1+
250.94849	144	
250.97477	516	1+
251.03570	118	
251.79118	202	1+
251.96717	216	
252.79223	228	1+
252.92254	254	1+
252.95686	134	
253.08867	132	
253.83302	596	1+
255.95426	130	
256.97971	152	
258.16847	198	1+
258.79144	294	1+
258.83137	162	
258.85296	146	
258.88112	126	
258.97311	510	
259.23620	128	1+
260.90081	156	
260.96838	1014	1+
262.95052	112	
263.83051	568	1+
263.97674	172	
264.84581	170	1+
264.96533	140	
265.81286	390	1+
265.97564	502	1+
266.24490	164	1+
267.78086	120	
267.97346	1092	1+
268.34960	112	
269.79851	170	
269.84911	144	
269.96933	1056	1+
270.80727	122	
270.88304	116	
271.14975	134	
271.84588	534	1+
273.85539	150	
274.06884	154	
274.84977	114	
275.81214	156	
275.96919	356	1+
276.81095	124	
276.85562	514	1+
277.25770	128	1+
277.80775	290	
277.88119	144	
278.80719	134	
279.10324	120	
279.80372	182	
280.01998	110	
280.79146	140	
280.86706	416	1+
281.98074	222	1+
282.02220	136	
282.36274	152	
282.86223	436	1+
282.88630	236	1+
282.91787	250	1+
283.09817	158	1+
283.14754	146	
283.79239	250	
283.84391	118	
284.41688	264	1+
284.82682	164	
284.98098	172	
285.86630	140	
286.35839	112	
286.79445	118	
286.90594	108	
286.92799	238	1+
288.78759	262	1+
289.88448	242	
290.86302	212	1+
291.51271	244	1+
291.79303	286	
292.43626	240	
292.80794	150	
293.07416	118	
293.11890	200	
293.27267	350	1+
293.85482	554	1+
294.81571	114	
294.86032	376	1+
294.93143	292	1+
296.80972	470	1+
296.89830	200	1+
297.05563	108	
298.15597	210	1+
298.80433	568	1+
299.39974	108	
299.86474	160	
299.88451	110	
300.32456	190	1+
300.72600	142	
300.85346	394	1+
301.33149	230	1+
301.78527	464	1+
302.82230	112	
303.06088	114	
304.03715	246	1+
304.75822	122	1+
304.88946	130	
304.92904	232	1+
305.87518	118	
306.28515	490	1+
307.29010	418	1+
308.88717	132	
308.95027	132	
309.83341	206	1+
310.35428	112	
310.81181	194	
310.87698	306	
311.00572	110	
311.31167	122	
311.63310	108	
311.80655	142	
311.88520	212	
311.92772	126	
312.87144	178	
312.88175	142	
313.88170	108	
314.15562	206	1+
314.82182	136	
315.95891	120	
316.02006	120	
316.08136	114	
316.81483	180	
317.05106	220	1+
317.93201	732	1+
318.01897	110	
318.81898	182	1+
318.93588	636	1+
319.85790	130	
319.88430	248	1+
321.75409	196	1+
321.82010	242	1+
321.92472	210	1+
322.14716	148	
323.01590	116	
324.14557	106	
324.78322	116	
324.89187	168	
326.16243	116	
326.88913	362	1+
327.80577	254	1+
328.77422	118	
331.00395	338	1+
331.75229	112	
332.77167	108	
333.58505	112	
333.77831	136	
333.85793	160	
335.07615	120	
336.94614	732	1+
337.01289	188	1+
338.84267	140	
338.87232	158	
339.34173	116	
339.84903	146	1+
340.19583	112	
340.74612	194	1+
340.94227	490	1+
341.13841	122	
341.90141	136	
342.90423	230	
343.71893	114	
344.71064	130	
346.90899	300	1+
347.73342	164	1+
348.02824	170	1+
349.32941	120	
349.83784	296	1+
352.06146	126	1+
354.76595	142	
355.45979	242	1+
355.91413	122	
356.77503	140	
357.77380	180	
359.35136	108	
360.10898	108	
360.78301	302	1+
360.87130	116	
361.06205	140	1+
361.32486	134	
361.71477	216	1+
361.76022	308	1+
END IONS

###FS:    #m/z: 322.93054 #charge 1+
###MS: 34
###MSMS: 35
BEGIN IONS
TITLE=Cmpd 25, +MS2(322.9305), 28.0-35.0eV, 0.7min #35
RTINSECONDS=43.7365
SCANS=34-35
PEPMASS=322.93054	5237424
CHARGE=1+
191.85565	132	
192.88782	514	1+
195.00528	232	1+
196.88378	286	1+
199.86007	120	
201.04654	92	
203.05186	128	
205.94802	456	1+
207.87462	152	
209.94535	364	
210.90617	302	
211.87722	524	1+
212.88243	710	1+
214.16466	104	
216.89371	124	
220.86494	232	1+
220.88209	118	
221.96741	134	
222.95419	1190	1+
223.95856	794	1+
225.05442	104	
225.88818	274	1+
227.93002	136	
227.95304	114	
228.83754	250	1+
229.85901	92	
230.72102	106	
230.82082	100	
230.88886	330	1+
233.02791	156	
233.85754	136	
233.89949	186	
233.91402	152	
233.95525	128	
235.79501	148	
235.83357	176	1+
235.97319	132	
237.01999	400	1+
237.12145	92	
237.80036	114	
237.82324	96	
237.90836	92	
237.97733	338	1+
238.76929	92	
238.82645	146	
238.88039	108	
238.92084	144	
239.07709	172	
239.54368	92	
239.78838	660	1+
239.88790	220	1+
240.80941	108	
240.94078	2192	
240.96212	454	
241.14271	108	
241.94262	2328	
242.71279	96	
242.82481	100	
242.89118	94	
242.94177	7216	1+
243.81607	468	1+
244.81885	392	1+
244.85057	126	
244.88519	130	
244.94055	2104	1+
245.05087	116	
246.97567	992	1+
247.40285	114	
247.87429	104	
248.44518	98	
248.85069	170	
248.90036	372	1+
249.83665	102	
250.85298	150	
251.01595	100	
251.92598	262	1+
251.99376	116	
252.56499	92	
252.82325	108	
252.84652	138	
253.01122	122	
253.58978	94	
253.83211	256	
253.96547	298	1+
254.53417	92	
254.79150	108	
254.87374	112	
255.78597	140	
255.80643	104	
256.07221	94	
256.84325	98	
256.88046	96	
257.79675	582	1+
258.86407	96	
260.82893	316	
261.82766	622	1+
261.90573	96	
262.35799	156	
262.37882	98	
262.82972	444	1+
263.04822	274	1+
263.79706	134	1+
263.98143	410	1+
265.86215	350	1+
265.94894	180	1+
266.81047	114	
267.58364	92	
267.79345	108	
267.84375	166	
267.93492	224	1+
267.98391	174	
268.42981	100	
268.91218	226	1+
268.95920	158	
269.79805	396	
271.56747	96	
271.80353	142	
271.84683	462	1+
272.01310	190	1+
272.43901	182	
272.80356	92	
272.93074	204	
272.94762	134	
273.79190	838	1+
273.84883	110	
274.85073	176	
275.80964	270	1+
275.85061	100	
276.85144	196	
277.42237	132	
277.81195	236	1+
277.84788	98	
278.44372	166	
279.09209	860	1+
279.79985	142	
279.92956	114	
281.08549	134	
281.81300	126	
282.52566	106	
282.74665	118	
283.35002	106	
283.78726	816	1+
284.29207	222	
284.87611	184	
285.29902	150	
285.81825	172	
285.84394	142	
285.86140	308	
285.91133	128	
286.81988	130	
286.91686	128	
287.81377	182	
287.88454	104	
289.01155	94	
289.78796	264	
289.88105	270	
290.23486	106	
290.78912	236	
290.86818	124	
291.09726	204	1+
291.80404	320	
292.80096	234	
293.36887	106	
293.82120	132	
293.87518	290	1+
294.81511	200	
294.85840	472	1+
295.87333	256	1+
295.89908	98	
295.96414	204	
296.57414	114	
296.81210	126	
296.85978	96	
298.80336	172	
299.78313	500	1+
299.81625	404	1+
300.03511	204	1+
300.81885	330	1+
300.96206	120	
302.82048	252	1+
302.87928	98	
305.73685	92	
306.88393	218	
307.80110	1100	1+
307.89051	330	
308.00450	94	
308.29389	500	1+
308.88000	618	1+
310.30759	208	
310.87916	758	1+
310.92764	116	
311.85938	94	
313.87491	114	
314.82009	460	1+
314.86145	112	
315.88693	146	
320.75756	132	
320.83210	164	
320.88991	114	
321.19329	244	1+
322.05832	130	
322.19978	168	1+
323.23997	184	
324.23896	156	
324.89373	562	1+
325.72775	160	
325.83028	118	
326.75909	114	
327.88877	406	1+
327.91757	104	
END IONS

###FS:    #m/z: 340.94105 #charge 1+
###MS: 34
###MSMS: 36
BEGIN IONS
TITLE=Cmpd 26, +MS2(340.9411), 28.0-35.0eV, 0.8min #36
RTINSECONDS=44.509
SCANS=34,36
PEPMASS=340.94105	2520708
CHARGE=1+
138.31596	102	
189.86411	168	
192.92570	392	
193.44742	104	
194.89426	150	
195.92329	136	
196.88600	150	
198.40441	98	
204.90480	104	
205.94994	212	1+
206.88947	170	
207.40299	112	
209.94540	150	
210.93526	384	1+
212.87839	640	1+
213.94021	2118	1+
213.99749	100	
214.87892	144	
215.88907	758	
215.93762	598	
216.91552	218	1+
217.88256	804	1+
217.89936	142	
219.87705	130	
220.87940	100	
223.00166	164	
223.95737	422	1+
224.97887	152	
227.95679	170	
228.88737	108	
228.94754	108	
229.93795	102	
230.88630	1350	1+
231.82771	206	1+
231.88804	858	1+
231.95080	3060	1+
232.85804	134	
233.89851	574	1+
233.94888	608	
235.79909	106	
235.82601	144	
235.86953	144	
235.89333	564	1+
235.94971	126	
236.05213	168	
236.85476	102	
238.89719	108	
239.42978	126	
239.79230	274	1+
241.68469	100	
241.94271	120	
242.94714	150	
243.89381	98	
244.96148	272	1+
245.43324	108	
246.97757	290	
247.08039	188	
247.99628	98	
248.89884	722	1+
248.92209	280	1+
248.99103	138	
249.96229	832	1+
250.99080	106	
251.92720	134	
251.96081	516	1+
252.56350	100	
252.92543	118	
252.95135	98	
253.83769	108	
254.85392	312	1+
254.90454	234	
254.96634	1060	1+
255.07600	318	
255.89958	110	
256.07616	144	
256.91375	104	
256.96502	254	1+
258.84257	130	
258.88434	144	
258.90236	230	
259.83860	326	1+
259.95662	168	
260.33885	156	
260.90010	130	
261.98620	152	
264.90192	100	
264.92004	176	
265.09825	136	
266.11487	98	
266.35593	120	
266.61146	102	
267.38683	106	
267.84671	264	1+
269.80419	106	
269.91653	288	1+
270.79961	312	1+
270.97346	134	
271.84780	122	
271.98603	232	1+
272.93500	166	
272.95912	134	
272.97308	148	
273.79287	232	
273.84336	142	
274.79337	120	
274.89927	130	
275.02361	136	1+
276.39020	98	
276.85423	654	1+
277.88283	112	
278.03728	162	
278.85272	164	
278.96333	102	
279.85279	154	
280.26439	100	
280.79954	264	1+
280.83154	134	
280.86843	98	
281.12551	104	
282.85356	284	1+
283.78433	128	
284.78537	124	
284.87588	110	
286.93266	106	
287.99461	114	
289.80820	168	
289.87758	186	1+
290.12638	106	
290.78802	102	
290.81676	98	
291.80373	202	
291.92839	196	1+
292.44237	132	
293.85169	122	
293.87465	172	
293.89271	136	
294.81255	114	
295.87052	326	1+
295.99073	118	
296.80608	136	
298.08599	108	
299.00536	112	
299.78024	122	
299.87388	110	
299.92171	136	
300.03746	160	
300.81985	136	
301.02093	120	
301.85272	116	
301.87812	218	1+
302.08537	104	
302.94584	234	
303.88632	266	1+
303.94114	136	
305.80960	210	
306.58751	98	
306.79834	302	1+
306.88047	854	1+
308.02323	218	1+
308.29450	156	
309.11629	118	
309.32650	138	
309.75431	256	1+
309.80155	110	
309.91746	122	
310.75775	208	1+
310.82533	222	1+
310.87790	784	1+
311.85985	138	
312.87564	294	1+
313.87938	212	1+
314.81910	428	1+
315.82186	306	1+
316.31124	176	
317.76772	166	
318.59936	136	
319.88152	104	
323.88726	728	1+
324.89149	640	1+
325.87371	148	
326.04506	102	
326.17159	100	
327.07555	164	
327.23190	100	
327.71864	142	
327.79717	230	
328.18184	110	
328.88842	244	
329.87271	132	
329.89477	154	
330.81303	550	1+
332.89047	100	
332.97968	102	1+
335.88358	122	
335.96648	160	1+
337.77595	232	1+
338.01557	128	
338.87066	256	
339.82904	232	1+
342.13559	98	
342.28467	158	
342.90316	284	1+
344.25471	198	
344.41458	118	
344.90210	194	
END IONS

###FS:    #m/z: 363.95709 #charge 1+
###MS: 34
###MSMS: 37
BEGIN IONS
TITLE=Cmpd 27, +MS2(363.9571), 28.0-35.0eV, 0.8min #37
RTINSECONDS=45.281
SCANS=34,37
PEPMASS=363.95709	1473182
CHARGE=1+
178.94613	156	
182.86729	252	
185.86862	130	
189.86298	1400	1+
191.85813	1474	1+
193.85371	148	
196.88286	422	
198.88409	116	
200.94839	160	
205.92703	146	
205.94631	622	1+
207.40738	200	
207.87483	856	1+
207.97406	134	
208.94217	134	
209.86991	278	
209.94447	2366	1+
210.88385	1552	1+
210.90682	254	1+
212.87911	6896	1+
214.89484	428	
215.41689	184	
215.96898	156	
216.41275	314	
217.41390	174	
218.82958	160	
218.91346	332	
222.88921	316	1+
222.95220	2784	1+
224.50400	116	
224.94850	2466	1+
225.88992	500	1+
226.78819	292	1+
226.89387	334	1+
226.94710	15586	1+
227.99191	188	1+
228.89382	1402	1+
228.94288	16050	1+
229.03523	122	
230.48428	152	1+
230.61133	110	1+
230.79087	110	1+
230.88971	11782	1+
232.88466	1086	1+
234.88229	298	
235.04772	168	1+
235.42786	198	1+
235.82538	146	
238.93566	132	
239.06854	258	1+
239.96873	130	
240.82352	166	
240.94089	674	
240.96233	2020	1+
241.94237	338	
242.82805	396	1+
242.90174	164	
242.94225	1534	1+
242.95834	1518	1+
243.06496	126	
243.78449	182	1+
243.83006	320	1+
244.81968	160	
244.95799	6142	1+
244.98014	228	
246.12667	128	
246.81139	270	1+
246.83914	118	
246.90430	338	1+
246.95375	8702	1+
246.97551	496	1+
247.29201	122	
248.07560	160	
248.80264	480	1+
248.85465	132	
248.89953	4180	1+
249.12080	116	
250.97027	202	
251.07274	214	
251.91088	190	
251.95501	120	
252.89061	504	1+
253.83522	218	
253.90815	630	1+
255.92381	170	
256.08639	262	1+
258.84011	502	1+
258.97302	460	1+
259.90638	146	
260.07892	128	1+
260.88544	122	
260.96795	1534	1+
261.82936	276	1+
263.01688	208	
263.05765	224	1+
263.97909	158	
264.96307	140	
265.08744	220	1+
265.97475	388	
266.05012	128	
266.24519	132	
266.81438	154	
267.13907	140	
267.78735	320	
267.97073	910	1+
269.96836	1192	1+
270.79791	156	
270.83432	130	
271.79778	130	
271.91546	746	1+
272.12324	142	
272.83850	170	1+
273.10955	120	
273.37954	168	
273.79300	206	
273.81534	122	
273.90998	136	
274.42200	148	
274.79223	124	
275.07314	118	
275.90794	190	
276.80624	118	
276.85227	620	1+
276.92064	310	1+
277.08921	144	
278.00312	270	1+
278.04159	160	
278.80044	154	
279.10145	344	1+
280.12243	166	
280.79154	972	1+
281.85649	128	
281.99539	160	
282.97752	340	1+
283.02520	174	1+
283.07171	212	
283.11758	148	
283.79212	194	
283.85051	898	1+
283.92821	208	1+
283.95787	232	1+
284.05338	152	
284.82092	334	1+
285.79351	214	1+
285.84535	1810	1+
285.86739	144	1+
286.91750	128	
287.82000	134	
288.79441	128	
288.98001	136	
289.82743	216	1+
289.92234	210	1+
290.78731	486	1+
290.86207	132	
291.11814	158	1+
291.45850	118	
291.80219	218	
291.86121	270	1+
292.80115	258	
293.15469	184	1+
293.85252	348	1+
294.03278	174	1+
294.85692	256	1+
294.90854	132	
294.92490	152	
296.00938	202	1+
296.80936	428	
296.85148	150	
297.11279	172	
297.80777	316	
297.91472	356	1+
298.80130	1852	1+
299.86502	120	
299.88948	102	1+
300.11753	134	
301.79525	218	
301.86084	930	1+
302.10884	204	1+
302.22541	140	
302.87946	156	
302.94508	124	
303.80940	1270	1+
303.85664	2784	1+
304.11567	214	1+
305.52365	126	1+
305.54987	126	
305.82321	264	1+
305.99562	146	
306.80176	358	1+
306.88447	170	
307.28847	440	1+
307.30610	194	
307.87895	142	
308.01452	140	
308.13186	144	
308.29579	456	1+
308.87739	202	
309.11601	188	1+
310.02274	176	
310.87739	364	
310.90052	152	
311.88497	216	
312.87282	198	
312.89266	132	
313.76497	174	
313.88686	204	1+
316.81666	424	
317.15933	126	
318.00191	216	1+
318.81309	324	1+
318.88804	228	1+
319.82594	164	
319.86816	186	
319.93390	178	1+
320.14242	130	
320.81477	1060	1+
320.95509	120	
321.81511	1086	1+
321.86817	764	1+
322.04887	122	
322.93009	246	
323.85935	116	
324.81419	140	
324.89760	256	
325.88791	162	
326.87375	722	1+
328.19114	224	
329.91056	120	
331.71171	116	
333.06178	172	1+
334.75615	156	
335.89018	128	
336.94299	658	1+
337.83517	434	
339.79624	214	1+
339.82842	1112	1+
340.93961	232	
341.94179	176	
342.88544	188	1+
342.90228	186	1+
343.70805	126	
343.73108	158	1+
344.42310	164	
345.99874	230	1+
346.91473	128	
348.76503	250	1+
348.81634	166	
349.31669	174	
351.76245	116	
352.31985	134	
352.88756	180	
353.03833	140	
353.76073	134	
356.77313	120	
358.72989	116	
359.76754	130	
361.72268	246	1+
366.85095	150	
367.32970	274	1+
367.85018	116	
368.74038	198	1+
369.34421	122	
END IONS

###FS:    #m/z: 322.93075 #charge 1+
###MS: 38
###MSMS: 39
BEGIN IONS
TITLE=Cmpd 28, +MS2(322.9308), 28.0-35.0eV, 0.8min #39
RTINSECONDS=48.959
SCANS=38-39
PEPMASS=322.93075	5222166
CHARGE=1+
183.89998	94	
189.86365	294	1+
189.90821	98	
192.88934	732	
193.10782	114	
196.88701	132	
197.89968	106	
198.88333	212	1+
202.91770	114	
203.81099	92	
203.95147	194	
205.95115	494	
205.97416	194	1+
208.13208	140	
209.94283	152	
211.08298	112	
212.83894	112	
212.88023	242	1+
212.89545	344	
213.87104	148	1+
214.89376	124	
214.98810	160	
215.12955	116	
215.31795	106	
216.88828	114	
217.86958	102	
219.05437	148	
221.94294	174	
222.41893	114	
222.95462	910	1+
223.95958	506	1+
225.92486	100	
227.82989	92	
227.95468	146	
228.89639	134	
228.91479	272	1+
229.06563	178	1+
229.83017	116	
229.95507	94	
230.88938	482	1+
230.90779	126	
233.91244	136	
235.82991	360	1+
235.88287	106	
235.98526	106	
236.48056	96	
237.06263	298	1+
237.45406	108	
237.79420	112	
238.02599	116	
238.94254	132	
239.07841	108	
239.78814	278	
239.90480	92	
240.06960	122	
240.51013	92	
240.78583	324	1+
240.82432	244	
240.94044	3048	
241.02787	100	
241.05391	160	1+
241.93982	9316	1+
242.81859	96	
242.94194	6706	1+
243.82115	256	
244.03054	90	
244.82025	198	
244.93994	2504	1+
244.99163	110	
245.83301	140	
246.97571	818	1+
248.03112	122	
248.80116	146	
248.83887	200	1+
248.85518	224	1+
248.90014	172	
249.41393	102	
250.06787	90	
250.47172	100	
250.89648	274	1+
251.09949	96	
251.11157	112	
251.12703	102	
251.78602	120	
251.92688	246	
252.92906	138	
253.83430	192	
254.83972	120	
254.95443	148	
255.77991	106	
255.80490	312	1+
255.84878	102	
256.57938	100	
256.91114	276	1+
257.78786	372	1+
257.79927	570	1+
257.91319	220	1+
258.83225	198	1+
258.97676	142	
259.06748	216	1+
260.82918	694	1+
262.80243	132	
263.97833	134	
264.79187	164	
264.98079	118	
265.01742	106	
265.05887	152	
265.44620	120	
265.83640	180	1+
265.85586	196	
266.01507	100	
266.84223	310	1+
267.79468	112	
269.79293	274	1+
271.84687	124	
272.00453	92	
272.78925	838	1+
272.79937	124	
272.84306	422	1+
273.79500	634	1+
273.84323	288	1+
274.92879	100	
274.97458	208	1+
275.80890	534	1+
276.85359	264	1+
277.93280	120	
278.07502	98	
278.81184	170	
278.85996	162	1+
279.09074	874	1+
280.79089	138	
281.85642	130	
281.98101	92	
282.02590	258	1+
282.79759	132	
282.88803	146	
283.06302	116	
283.79125	586	1+
284.29257	598	1+
284.96025	98	
286.92037	184	
287.80857	118	
287.86196	144	
288.03848	96	
288.79551	136	
289.78682	716	1+
289.80241	140	
289.86033	128	
289.88161	110	
290.81257	128	
291.80511	572	1+
291.87444	324	1+
292.05788	126	
292.85544	120	
293.06137	94	
293.38144	114	
294.86028	192	
294.94804	94	
295.38053	94	
295.87360	182	
296.86041	284	1+
297.79133	140	
297.83913	132	
299.40394	94	
299.79165	256	1+
299.83161	92	
299.87584	102	
300.34181	98	
300.81767	124	
301.88010	410	1+
302.00411	146	
302.74908	120	
303.86842	104	
304.80258	474	1+
304.87550	414	1+
305.06845	118	
305.80246	332	1+
306.08661	152	
306.30370	96	
306.90845	98	
307.79794	556	1+
307.89052	242	
307.97153	98	
308.29270	178	
308.75168	110	
308.88730	162	
309.81339	224	
310.30846	456	
310.82320	122	
310.87539	920	1+
311.01309	92	
312.80088	124	
313.06075	96	
314.81900	258	1+
315.88070	152	
316.88730	202	1+
318.86000	152	
318.93804	102	
322.05072	186	1+
322.79342	126	
322.82863	94	
322.88269	112	
323.24011	224	
324.23366	100	
324.89232	288	
325.03117	92	
325.80992	264	1+
325.88523	356	1+
326.17342	168	
326.81351	216	1+
326.84453	118	
END IONS

###FS:    #m/z: 340.94131 #charge 1+
###MS: 38
###MSMS: 40
BEGIN IONS
TITLE=Cmpd 29, +MS2(340.9413), 28.0-35.0eV, 0.9min #40
RTINSECONDS=49.7315
SCANS=38,40
PEPMASS=340.94131	2386668
CHARGE=1+
190.03668	102	
191.36248	100	
192.88628	160	
192.92491	250	
196.88279	238	
205.95030	168	
207.87374	106	
208.95759	118	
209.94462	102	
210.89854	140	
210.93780	250	
212.87835	1120	1+
212.94049	152	
213.94079	1658	1+
214.89711	258	
215.88760	916	1+
215.93978	286	1+
217.88454	322	
217.93834	112	
218.88431	208	
219.87985	128	
221.94254	178	
222.95469	646	1+
223.88731	172	
226.15741	108	
226.92613	164	
226.94378	194	
228.89397	132	
228.94792	196	
229.06826	100	
230.88778	1614	1+
231.51624	118	
231.95160	1992	1+
233.89820	714	1+
233.95106	452	1+
235.84352	102	
235.89366	424	1+
236.96215	104	
237.06393	204	
237.10495	136	
237.79633	114	
238.04540	126	
238.82864	144	
238.89678	190	1+
239.78744	414	1+
240.22896	162	
240.95637	100	
241.83255	342	1+
242.12366	116	
243.89577	200	
244.95637	182	
244.98222	134	
246.97496	360	
247.09413	102	
247.97568	170	
248.90388	226	
248.98541	154	
249.04182	112	
249.90284	282	
249.96258	628	1+
251.97066	138	
252.10862	146	
253.02450	122	
254.79668	288	1+
254.90513	204	
254.96513	1944	1+
255.07433	260	
255.13505	164	
255.78404	236	
255.91080	414	1+
255.91922	100	
256.84968	112	
257.07942	142	
258.49504	106	
258.79403	114	
258.96254	312	1+
259.44542	100	
259.82578	282	1+
259.84315	308	1+
259.93419	110	
261.90051	126	
262.62737	120	
262.84963	196	1+
263.07055	170	
264.96086	124	
264.99882	132	
265.01569	256	1+
265.73703	108	
266.24147	140	
266.86764	110	
267.80224	218	
267.85803	174	1+
268.45189	108	
268.84160	114	
269.43075	104	
269.79481	106	
270.79740	392	1+
271.88199	102	
272.43925	188	
272.63697	116	
272.85035	138	
272.93536	318	1+
272.97812	132	
273.79293	202	
273.86567	158	
273.88929	126	
273.98873	106	
274.82700	124	
274.85548	112	
274.97583	142	
275.81928	180	
275.84060	128	
276.01876	104	
276.80685	108	
276.85742	204	
278.24226	164	
278.80782	124	
278.95909	176	1+
279.10181	128	
279.84136	140	
279.86485	122	
279.92841	280	1+
280.02356	276	1+
280.84596	114	
281.04941	230	1+
281.23123	104	
281.37727	102	
281.80263	240	1+
282.05244	152	1+
282.86087	174	
283.36229	152	
283.78752	126	
284.80414	178	1+
284.84185	126	
285.88636	124	
285.90944	158	
285.99353	202	1+
287.39709	100	
287.91543	168	
287.96135	108	
289.88184	208	
290.78719	190	
291.10287	116	1+
291.80203	406	1+
291.94435	210	1+
292.85358	440	1+
293.43796	126	
295.97128	166	1+
296.81049	208	
296.95926	106	
297.78837	108	
297.93029	244	
301.88026	110	
302.82355	208	1+
302.86123	106	
302.94368	438	1+
303.80484	126	
303.92695	138	
303.94665	288	1+
305.87523	120	
305.92411	100	
306.79938	148	
306.88543	108	
307.79780	528	1+
307.89141	334	
308.88136	180	
309.87316	1086	1+
310.30903	206	
310.87680	962	1+
311.86255	132	
312.80512	104	
313.80401	132	
314.82555	296	1+
315.97769	136	
316.98369	112	
318.93658	104	
319.87827	126	
319.96073	104	
320.83112	116	
321.81813	134	
323.88506	108	
325.89700	418	1+
326.17533	150	
327.34430	108	
327.87912	412	1+
328.18794	132	
328.81709	128	
329.81568	558	1+
329.95075	102	
330.81786	470	1+
331.88619	118	
333.76738	224	1+
334.90959	102	
336.32486	220	1+
336.83631	134	
338.86876	136	
342.90732	184	
343.82618	282	1+
343.90813	126	
343.96292	184	1+
344.90661	112	
344.92962	104	
346.37466	106	
END IONS

###FS:    #m/z: 363.95738 #charge 1+
###MS: 38
###MSMS: 41
BEGIN IONS
TITLE=Cmpd 30, +MS2(363.9574), 28.0-35.0eV, 0.9min #41
RTINSECONDS=50.504
SCANS=38,41
PEPMASS=363.95738	1403748
CHARGE=1+
182.86971	306	
185.86858	124	
187.86962	116	
189.86265	1248	1+
191.85765	2584	1+
196.88014	396	1+
205.90527	128	1+
205.95156	130	
207.40708	218	
207.87410	534	
207.94697	126	
208.89046	232	1+
208.94026	148	
209.86935	256	
209.94359	2350	1+
210.18844	108	
210.88336	1142	1+
212.87930	7510	1+
215.87784	126	
216.40934	352	
216.89101	120	
216.91251	280	1+
217.91443	234	1+
219.81408	206	1+
219.86312	198	
221.72002	108	
222.95272	1716	1+
224.94878	4890	1+
225.88542	164	
226.56569	110	1+
226.83625	118	
226.89556	284	
226.94776	14624	1+
227.87853	122	
228.89533	1970	1+
228.94233	16674	1+
229.08591	152	1+
230.79277	110	
230.88912	13992	1+
231.15392	106	
232.01995	126	
232.42491	142	1+
232.90504	118	
233.87868	940	1+
233.94972	108	
234.84469	258	1+
234.88092	792	1+
235.02184	108	
235.82355	288	1+
237.07636	106	
237.93335	112	
239.98990	248	1+
240.82478	196	
240.93923	730	
240.96204	998	1+
241.89868	206	1+
241.93848	2070	1+
242.03691	116	
242.94033	1324	1+
242.96013	1300	1+
243.82010	436	1+
244.01071	146	
244.95764	8112	1+
245.03695	106	
245.43422	206	1+
245.90067	108	
245.93968	428	
246.85772	200	1+
246.90546	664	1+
246.95302	8810	1+
247.09988	118	1+
247.88908	152	
248.04948	130	
248.80468	192	
248.90057	3314	1+
250.00348	122	
250.89735	714	1+
250.96968	122	
251.07084	122	
251.14948	152	1+
251.78913	122	
252.00941	148	
252.50851	102	
252.82958	416	1+
252.88946	144	
252.91034	124	
253.43418	104	
253.83339	400	1+
253.90627	566	1+
258.80797	130	
258.91056	142	
258.94329	130	
258.97401	470	
259.84413	152	
259.96352	134	
260.83352	188	
260.96899	1122	1+
261.83465	344	
262.79942	124	
262.82932	288	
262.88125	134	1+
262.97692	492	1+
263.17104	138	
263.54037	150	
263.82901	232	
263.84357	498	1+
263.98338	366	1+
264.41117	124	
264.79605	116	
265.08473	244	
265.97823	154	
266.81599	478	1+
267.78402	246	1+
267.97429	640	1+
268.84292	172	
268.95639	150	
269.11605	256	1+
269.85207	102	
269.96793	1422	1+
270.09872	168	1+
270.82886	260	
270.91088	572	1+
270.93473	102	
271.79957	256	1+
271.84919	528	1+
271.91544	470	1+
273.79823	330	1+
273.91300	142	
274.42401	150	
274.88216	214	1+
275.83900	422	1+
276.85618	214	
276.99816	130	
277.06991	180	1+
277.86678	140	
278.79837	368	1+
278.81653	192	
278.84520	126	
278.90833	112	1+
279.10408	472	1+
279.84928	204	1+
280.03115	250	1+
280.79335	1078	1+
280.93924	264	1+
281.87397	124	
282.01018	230	1+
282.09096	292	1+
283.06853	192	1+
283.85053	510	1+
283.98473	128	
284.79138	584	1+
284.82416	158	
284.98815	118	
285.04275	174	
285.79541	416	1+
285.82546	190	
285.84560	1866	1+
285.93409	184	1+
287.82219	104	1+
288.78981	114	
289.78535	822	1+
289.80933	120	
289.87391	190	1+
290.78718	712	1+
290.82643	196	
290.85665	148	
292.10670	176	1+
292.43749	326	1+
292.85968	478	1+
292.94097	132	
293.06875	108	
294.43513	128	
294.92686	114	
296.80874	566	1+
296.87893	240	1+
297.37395	104	
298.80596	494	
298.86305	378	1+
299.01094	292	1+
299.80314	302	
299.86684	280	1+
300.80219	494	1+
301.86331	782	1+
302.18313	260	1+
302.84287	102	
302.91391	146	
303.80828	1042	1+
303.83379	134	
303.85692	2534	
306.13031	144	
306.77184	140	
306.80975	180	
306.87967	404	1+
307.28444	130	
307.88772	352	1+
308.86008	120	
309.44421	168	
310.82577	146	
310.87370	452	1+
311.84329	120	
311.87602	262	1+
313.87303	106	
315.81951	136	
316.81204	348	
316.94386	102	
317.81614	180	
318.81737	552	1+
318.93447	558	1+
319.82176	458	1+
319.88004	144	
320.04811	132	
320.95214	154	
321.81724	1006	1+
321.86948	632	1+
322.76733	114	
322.92973	600	1+
324.55719	108	
324.87819	342	
325.81091	102	
325.88883	156	
326.53167	180	
326.87123	1388	1+
327.72893	208	1+
328.43808	120	
328.74933	396	1+
330.03322	140	
330.88308	170	
333.59641	106	
333.76115	204	1+
334.09092	166	
334.74154	224	1+
335.89465	106	
336.53419	106	
336.77982	120	
336.94577	1026	1+
337.83531	188	
338.77813	112	
339.74750	106	
339.82803	1648	1+
340.66005	120	
340.94150	282	
341.96335	132	
342.04679	142	
342.26986	194	1+
342.90422	372	1+
343.70717	154	
343.75041	112	
344.88425	294	1+
345.00973	152	1+
348.72616	142	
349.32054	306	
349.75856	122	
350.13725	234	
351.75750	110	
352.14792	106	1+
353.76064	268	
357.70787	312	1+
357.78682	146	
358.71327	228	1+
360.96387	174	1+
361.58177	106	
361.73014	168	
362.71026	130	
362.83639	146	
363.71937	204	1+
365.05812	186	1+
365.26406	106	
365.28189	114	
366.38683	104	
367.33192	116	
367.73119	222	1+
368.73687	156	1+
368.83604	180	1+
END IONS

###FS:    #m/z: 322.93075 #charge 1+
###MS: 42
###MSMS: 43
BEGIN IONS
TITLE=Cmpd 31, +MS2(322.9307), 28.0-35.0eV, 0.9min #43
RTINSECONDS=54.196
SCANS=42-43
PEPMASS=322.93075	5216532
CHARGE=1+
47.31119	100	
192.89108	574	1+
196.88390	256	1+
198.72276	100	
198.96343	98	
199.88914	158	
202.41289	100	
204.09832	104	
205.95027	692	1+
205.97048	96	
207.94524	144	
207.96926	94	
209.94215	144	
210.90190	258	
211.88481	100	
212.87913	264	
212.89307	312	1+
213.88065	120	
215.88733	94	
215.92844	140	
221.07228	134	
221.94656	128	
221.99780	94	
222.95277	274	
223.09152	92	
223.95942	1242	1+
226.89105	94	
227.48687	96	
227.92927	102	
228.91220	144	
230.83465	406	1+
230.88913	256	
234.87654	274	1+
235.03056	102	
235.79572	112	
236.80027	136	
236.83556	112	
238.03152	96	
238.06461	162	
238.13750	248	1+
238.82542	120	
238.94163	306	1+
239.07913	232	
239.78927	136	
239.90706	244	1+
240.79249	174	
240.82409	250	1+
240.88610	248	1+
240.94110	3974	
241.45746	108	
241.85489	224	1+
241.93924	10842	1+
242.10198	88	1+
242.12646	126	1+
242.82370	130	
242.94159	7544	1+
242.99986	98	
243.81732	416	1+
243.83256	142	
243.88124	96	
244.93993	2038	1+
244.98358	134	
245.98448	136	
246.12206	96	
246.84130	200	1+
246.97523	1018	1+
247.95525	192	1+
248.82809	202	1+
248.87884	100	
248.99398	110	
250.95121	190	
250.97567	248	1+
251.02201	134	
251.92707	252	
252.78979	154	1+
253.09455	196	1+
253.83168	296	1+
255.01441	126	
255.78430	314	1+
255.80028	130	
256.03828	122	
257.79895	310	1+
258.83288	322	
259.71042	92	
259.83059	184	
259.85837	92	
260.33752	148	
260.83447	834	1+
260.94007	184	
261.08764	98	
261.25613	106	
263.83206	248	
263.90567	112	
263.97846	124	
264.85247	116	
264.98872	102	
265.06032	94	
265.85173	210	
266.06930	100	
266.09323	92	
266.85289	130	
266.91539	146	
266.95828	100	
267.80027	122	
268.85432	290	1+
269.09380	98	
270.79808	112	
271.28406	96	
271.84919	618	1+
272.88442	94	
273.79224	772	1+
275.80688	630	1+
276.75269	138	
276.92261	100	
277.85771	190	
277.93129	122	
278.68074	94	
279.09147	714	1+
280.25983	258	
280.80565	182	
281.91526	120	
282.54253	106	
282.80728	164	
282.83761	108	
282.85682	256	1+
282.97932	124	
283.04613	106	
283.06711	242	1+
283.79024	254	
284.01140	142	
284.29318	302	
284.78936	132	
285.03908	98	
285.85784	142	
286.80922	116	
286.90529	174	
287.79564	136	
288.47019	98	
288.86649	160	
288.94375	92	
289.78997	232	
289.86197	118	
289.87768	486	1+
290.78640	148	
291.80533	408	
291.87608	306	1+
292.42092	100	
292.79539	110	
292.81410	182	
294.81450	112	
294.85970	118	
297.79035	106	
297.81237	350	1+
297.84186	128	
298.02600	110	
298.80075	118	
298.81856	198	1+
299.16498	120	
299.78259	258	
300.78430	146	
300.87056	290	1+
303.87218	124	1+
303.94886	94	
304.00952	158	1+
304.76506	112	
304.84075	126	
305.80367	110	
306.55544	96	
306.77490	148	
306.82604	204	1+
306.88578	568	1+
307.28592	334	1+
307.79982	438	1+
307.88994	420	1+
308.29059	284	1+
309.80493	142	
309.88944	104	
310.30911	160	
310.87716	248	
311.02083	130	
311.42024	110	
311.86312	100	
311.88402	250	1+
312.79959	310	1+
312.87215	150	
313.86991	110	
314.03698	98	
314.87180	92	
315.51394	92	
315.82570	130	
316.94987	218	1+
317.83474	94	
320.76276	150	
320.88931	152	
322.77267	96	
322.90338	130	
323.19425	92	
323.75858	372	1+
323.88284	146	
324.25361	102	
324.89034	446	1+
324.96538	110	
326.56050	94	
327.75071	110	
327.88343	102	
END IONS

###FS:    #m/z: 340.94124 #charge 1+
###MS: 42
###MSMS: 44
BEGIN IONS
TITLE=Cmpd 32, +MS2(340.9412), 28.0-35.0eV, 0.9min #44
RTINSECONDS=54.9685
SCANS=42,44
PEPMASS=340.94124	2313188
CHARGE=1+
76.61447	96	
123.99036	112	
180.03404	124	
181.52505	96	
182.87078	136	
189.86404	166	
192.88811	258	
192.92817	174	
196.88582	424	1+
205.95281	260	1+
208.95903	210	
209.88577	186	1+
209.94612	120	
210.93733	314	1+
211.52945	120	
212.87795	796	1+
213.88083	474	1+
213.93966	2332	1+
215.88714	1574	1+
215.93613	514	
216.41010	164	
216.46721	104	
217.88262	508	1+
217.93620	190	
223.95860	216	
224.82610	138	
224.97292	134	
225.88856	346	1+
226.38085	98	
226.87352	140	
226.89114	300	1+
226.94975	130	
227.92811	216	1+
227.95762	136	
228.00579	96	
228.89532	470	1+
228.94638	138	
230.76571	116	
230.88872	470	
231.88900	544	
231.95041	3074	1+
232.89272	1058	1+
233.82936	96	
233.89774	748	1+
233.94689	698	1+
234.91506	124	
235.81849	110	
235.89514	610	1+
237.21988	100	
238.79096	114	
238.81489	228	1+
238.83409	134	
238.87662	214	1+
238.89809	328	1+
239.06585	126	
239.78721	156	
239.90195	296	1+
240.23036	144	
240.78740	138	
241.12500	128	
241.35924	112	
241.83099	396	1+
241.88318	248	1+
241.95899	118	
242.95375	102	
243.90311	106	
244.00568	100	
246.43709	260	1+
246.94874	284	
246.97526	520	1+
247.07778	108	
248.90177	410	
249.81492	138	
249.89764	630	1+
249.96072	700	1+
251.78817	154	
253.09113	102	
253.85316	160	
253.90822	146	
253.97721	190	
254.83872	196	1+
254.90629	124	
254.94067	138	
254.96480	1344	1+
255.02810	98	
255.07458	418	1+
255.15485	108	
255.92108	96	
256.86113	258	1+
257.54596	102	
258.80761	122	
258.84453	304	1+
258.90180	124	
258.95799	366	1+
259.02418	124	
259.78957	96	
259.87410	218	1+
260.83056	130	
260.89598	132	
261.25005	100	
261.84134	104	
262.03091	96	
262.83981	168	
264.07433	102	
265.42096	152	
265.85931	214	1+
265.91094	108	
266.83677	474	1+
267.04995	166	
267.83749	348	1+
267.90103	102	
268.87796	130	
269.80004	354	1+
269.89260	160	1+
271.79762	190	1+
271.84765	292	
272.89028	102	
272.92982	294	1+
272.97260	146	
273.96813	226	1+
274.85957	98	
274.89819	266	1+
274.97226	158	1+
275.80561	388	1+
276.85718	298	
277.85655	442	1+
277.89802	246	1+
278.84788	104	
278.99919	96	
279.96942	112	
280.94903	112	
281.63510	114	
281.79304	132	
281.81757	122	
281.87613	142	
282.80779	118	
282.85468	238	
282.92955	124	
283.03173	112	
283.42752	102	
283.78916	226	
283.85880	128	
284.78634	102	
285.92392	130	
287.79314	120	
288.02971	120	
288.80870	114	
289.79098	304	1+
289.87941	292	1+
290.93656	250	1+
291.80295	144	
291.93693	176	1+
293.05000	118	
293.44123	144	
294.27984	96	
294.85587	288	1+
295.88383	152	
295.97222	224	1+
296.86929	106	
297.97131	156	
298.07825	196	1+
299.02360	96	
299.78585	158	
300.87075	322	1+
302.17157	138	
302.95847	140	
303.37299	96	
303.94630	258	1+
304.43408	174	
304.88992	128	
305.28668	120	
306.78412	152	
307.12748	110	
307.30330	100	
307.80288	148	
307.88770	426	1+
308.79947	220	
308.85340	104	
309.81532	116	
310.08904	110	
310.87778	260	
311.27544	108	
311.88378	372	
312.80845	332	1+
312.87467	494	1+
313.02858	156	
316.67749	112	
316.78790	114	
317.89852	168	
321.75661	116	
323.12169	110	
323.14701	96	
323.23327	96	
323.30714	142	
323.75265	100	
323.89397	382	1+
324.89638	318	1+
326.17641	112	
326.89437	108	
327.81409	524	1+
327.82767	116	
328.18955	126	
328.88842	176	
329.72994	112	
330.87745	172	
331.81992	112	
331.88642	124	
335.88567	120	
337.71808	120	
337.83651	258	1+
339.55714	104	
339.85547	258	1+
340.95052	128	
341.89747	226	1+
343.71809	132	
345.01606	120	
END IONS

###FS:    #m/z: 363.95737 #charge 1+
###MS: 42
###MSMS: 45
BEGIN IONS
TITLE=Cmpd 33, +MS2(363.9574), 28.0-35.0eV, 1.0min #45
RTINSECONDS=55.741
SCANS=42,45
PEPMASS=363.95737	1314758
CHARGE=1+
182.86868	282	
187.87069	124	
189.86249	1416	1+
191.85890	802	1+
193.85423	146	
196.88472	758	1+
200.94535	158	
204.88785	128	
205.94864	218	
206.90934	256	1+
207.40567	162	
207.87554	682	1+
207.94688	396	1+
209.86895	140	
209.94364	2108	1+
210.86178	134	
210.88417	1448	1+
212.87926	7112	1+
213.41781	154	
214.89589	310	
216.41235	354	1+
218.88895	118	
221.86074	142	
221.88315	342	1+
222.88127	210	1+
222.95191	2390	1+
224.94892	3244	1+
224.97274	204	
225.88624	528	1+
226.06524	146	1+
226.94765	17082	1+
226.97437	328	
227.10668	106	
227.92722	284	
228.28032	150	1+
228.84346	154	
228.89395	1482	1+
228.94273	17384	1+
229.06725	236	1+
229.30778	94	1+
229.38426	210	1+
230.07170	196	1+
230.78951	146	
230.85447	140	
230.88977	11048	1+
232.60116	110	
232.78646	146	
232.82885	108	
232.88627	1772	1+
234.88195	568	1+
235.11482	130	
235.55431	106	
235.85069	206	1+
237.06296	344	1+
237.82892	134	
239.78872	246	1+
240.82560	146	
240.94139	674	
240.96202	2056	1+
241.09361	174	
241.94014	2270	1+
241.99383	124	
242.78978	152	
242.82377	238	
242.94240	1442	1+
242.95831	1160	1+
243.82104	112	
243.83952	198	
243.90043	186	1+
244.79484	238	1+
244.82611	522	1+
244.91825	176	1+
244.95798	8566	1+
245.44224	144	
245.83406	304	1+
245.94339	366	
246.50277	146	
246.90429	636	1+
246.95334	9286	1+
247.55488	168	1+
247.82490	240	1+
248.02304	306	1+
248.80412	366	1+
248.90028	4868	1+
249.96822	490	1+
250.09105	124	
250.89583	966	1+
250.97109	412	1+
252.88988	230	
253.83449	408	1+
253.90798	478	
253.94990	212	1+
254.92474	196	1+
255.01321	164	
255.09698	136	
256.03683	210	1+
256.84959	460	1+
258.83279	250	1+
258.97319	550	1+
259.44343	124	
260.02217	118	
260.07425	136	
260.14226	116	
260.78129	210	1+
260.83524	172	
260.94679	136	
260.96913	1156	1+
261.83620	146	
262.78825	240	1+
262.83441	338	
263.07545	138	
263.84575	342	1+
263.99862	104	
264.92400	130	
265.08661	280	1+
265.45884	116	
265.93024	248	1+
265.97567	160	
266.07249	142	
266.24090	104	
266.81192	404	1+
266.85550	200	
267.78572	458	1+
267.85585	144	
267.97421	1110	1+
268.84659	162	
269.02595	132	
269.92337	110	
269.96923	1684	1+
270.81357	184	
270.90115	158	
271.09963	124	
271.14833	136	
271.84776	286	1+
271.91589	514	1+
273.46680	124	
273.79548	514	1+
273.84455	126	
274.86331	146	
275.07203	140	
276.80535	124	
276.85572	426	1+
278.79298	186	
278.84175	250	1+
279.10101	214	
279.79638	142	
280.10850	160	
280.79206	1360	1+
281.03325	166	
281.81483	130	
281.85452	262	1+
282.08730	192	1+
283.15285	208	1+
283.85078	900	1+
283.90509	160	
283.98656	124	
284.82664	104	
284.87208	126	
285.42502	164	
285.79915	220	1+
285.84535	1446	1+
285.93880	216	
286.86557	128	
286.92896	142	
287.53022	110	
287.91153	158	
288.04150	170	1+
288.81325	104	
288.93094	126	
289.86005	300	1+
290.39837	104	
290.78809	416	1+
290.80892	150	
290.91224	150	
291.86390	464	1+
292.43227	420	1+
292.78880	188	1+
293.11613	144	
293.86542	604	1+
294.12218	178	1+
294.86603	416	1+
296.80938	716	1+
296.86362	120	
297.11129	108	
297.86970	310	1+
298.20154	116	
298.80330	1170	1+
298.89796	194	
298.98368	168	1+
300.34391	112	
301.81644	182	
301.86047	1132	1+
302.93345	216	1+
303.80711	946	1+
303.85547	2058	1+
304.89420	144	
305.80118	116	
306.07155	134	1+
307.13335	146	
307.30452	230	
307.80865	264	1+
307.89597	188	
308.29213	108	
308.89098	156	
309.86867	216	
310.87659	752	1+
311.09263	134	
311.87837	442	1+
313.86774	214	1+
314.82202	150	
315.75470	148	1+
316.81533	338	
316.87269	452	1+
317.86959	364	1+
318.81041	152	
318.93496	442	1+
319.14299	120	
319.82325	258	
320.83072	152	
321.01915	138	1+
321.81857	1066	1+
321.86729	682	1+
321.96675	136	
322.92816	500	1+
323.75919	110	
324.89154	302	1+
325.85843	130	
325.87548	138	
326.87255	940	1+
327.97374	238	1+
328.82355	116	
328.97526	164	1+
329.87070	136	
330.88342	120	
330.90911	114	
331.75848	122	
332.75467	148	1+
332.90464	128	
336.32834	154	
336.94512	762	1+
337.18142	164	1+
337.83460	268	
338.86990	226	1+
338.95021	138	
339.82995	980	1+
340.94099	494	1+
341.83817	126	
341.90870	378	1+
342.20344	144	
343.70942	176	
344.41303	150	
345.70460	138	
346.97357	108	
348.07459	150	
348.75923	274	1+
348.91333	172	
349.82712	106	
351.54253	108	
352.36267	154	
352.88828	166	
352.91600	108	
353.31283	104	
353.76144	338	1+
353.91301	152	
355.78084	120	
355.92253	162	1+
356.49799	106	
358.18009	128	
358.28328	106	
359.73820	154	
360.77478	206	1+
361.71014	588	1+
362.17880	186	1+
362.79114	212	1+
362.84511	120	
363.75658	134	
364.72036	264	1+
367.77186	284	1+
367.89501	170	1+
368.74199	110	
END IONS

###FS:    #m/z: 507.84645 #charge 1+
###MS: 46
###MSMS: 47
BEGIN IONS
TITLE=Cmpd 34, +MS2(507.8464), 28.2-35.2eV, 1.0min #47
RTINSECONDS=59.426
SCANS=46-47
PEPMASS=507.84645	586522
CHARGE=1+
196.01822	784	1+
199.88642	164	
209.94471	338	1+
210.03189	252	1+
214.02189	174	
223.97401	522	1+
230.89265	200	
232.89694	188	
234.88185	390	1+
238.06379	222	
240.08055	348	1+
241.85373	326	
241.87411	236	1+
242.83192	192	1+
242.85485	164	
242.87886	168	1+
244.03169	150	1+
246.97705	202	
250.97053	424	
255.89258	428	1+
256.79917	246	1+
258.10137	230	1+
259.87225	858	1+
259.88416	264	
260.85282	192	1+
260.87817	544	1+
264.38639	234	1+
264.88168	338	1+
266.09460	214	1+
266.16684	314	1+
266.86021	470	1+
266.89614	168	
270.85797	640	1+
271.79432	188	1+
271.95873	166	1+
272.38343	218	1+
272.85353	800	1+
272.92825	272	1+
274.79974	230	
274.84306	580	1+
274.86414	260	1+
276.79611	286	1+
277.88182	192	1+
278.38701	214	1+
278.84695	188	
280.85060	324	1+
281.87416	386	1+
282.39374	168	
282.79481	300	1+
283.38780	268	1+
284.87400	356	
285.85315	212	1+
286.79053	270	
286.87114	194	
287.59983	190	1+
287.85360	318	
288.32893	194	1+
288.83728	250	
288.86904	672	
289.04372	152	1+
289.36745	220	
289.88031	1134	
290.12955	230	1+
290.32941	148	1+
290.83959	300	1+
290.86728	3054	1+
291.77167	162	1+
292.86226	204	
292.95210	232	1+
293.87407	6936	1+
294.95290	366	1+
296.31657	106	1+
296.85668	640	1+
296.94075	258	1+
298.85362	222	
298.87293	440	
298.91685	298	1+
299.34083	268	1+
299.84009	164	
299.88145	258	
300.80249	260	1+
300.85879	834	1+
301.83375	176	
301.88051	174	
302.84942	536	1+
303.85442	446	1+
304.15200	250	1+
304.88541	172	
305.82155	202	1+
305.86035	416	1+
307.04730	240	1+
307.89086	1766	
308.05329	136	1+
308.14280	1192	1+
308.38513	234	
308.80371	178	
308.84569	530	1+
308.87049	2850	1+
308.91533	248	1+
309.86972	1610	1+
309.88915	914	
310.00188	332	1+
310.15897	1038	1+
310.95587	246	1+
311.81413	208	
311.88356	14636	1+
312.82265	224	
313.94155	164	
314.35298	300	1+
314.86665	438	
315.11377	340	1+
315.86787	290	
316.00264	246	1+
316.37167	384	1+
316.86297	422	
316.88923	574	1+
317.87279	258	
317.95551	168	
317.97385	164	
318.05012	176	1+
318.85996	776	1+
319.82268	306	1+
319.88585	830	1+
319.93288	252	1+
320.35045	230	1+
320.88828	574	1+
321.38646	206	1+
322.88405	216	
323.80799	148	1+
323.85773	754	1+
324.16193	244	1+
324.85929	534	1+
325.89930	1298	1+
326.38856	190	
326.77597	162	1+
326.82614	216	
327.87966	1842	1+
328.35633	262	1+
328.83230	328	1+
329.08035	162	
329.39681	176	
329.89458	970	
330.13550	220	1+
330.83909	248	
330.89367	462	
331.03214	214	1+
331.29703	250	1+
331.89674	856	1+
331.94558	368	1+
331.98649	234	1+
332.82732	260	
332.87461	1254	1+
332.89980	546	1+
332.94562	402	1+
333.81186	316	1+
334.14493	280	1+
334.39357	282	
334.81686	288	1+
334.83968	166	
334.87003	248	
334.90244	752	1+
335.76508	494	1+
335.84458	348	
335.88860	188	1+
336.01741	196	1+
336.39554	188	
336.87756	1016	1+
336.95301	258	1+
337.99091	316	1+
338.82996	330	1+
338.99377	254	1+
339.32729	222	
340.41021	326	1+
340.86326	298	1+
340.92728	206	1+
341.38978	198	1+
341.76663	184	1+
341.89757	382	1+
342.76810	158	1+
343.40061	222	1+
344.71418	172	
344.83908	324	1+
345.77269	218	1+
345.88457	564	1+
346.10564	200	
346.82492	346	1+
346.85968	284	1+
347.73510	182	1+
347.93104	192	
348.35690	292	1+
348.76704	260	1+
349.17296	166	
350.88761	534	
350.91809	366	
351.85292	326	
351.89197	250	
352.16941	174	
352.19504	396	1+
352.33638	284	1+
352.77007	744	1+
352.91166	572	
353.16212	204	1+
353.85203	980	
353.90819	584	1+
354.83946	346	1+
355.88753	662	1+
356.89179	430	1+
357.18850	150	1+
357.71439	284	1+
357.83113	278	1+
358.31991	222	1+
358.78541	296	
360.79295	162	
361.80155	316	1+
361.97742	244	1+
362.01669	250	1+
362.02423	274	1+
362.37067	396	1+
362.84480	734	1+
362.89323	332	1+
363.10517	224	1+
364.98592	128	1+
366.17682	206	1+
366.38767	268	1+
366.83919	1938	1+
367.70833	1592	1+
368.34497	174	
368.78527	170	
368.89511	206	
368.96909	192	1+
369.83759	454	1+
369.89487	236	
370.77919	662	1+
371.08674	154	1+
371.18544	394	1+
372.73227	210	
372.84664	174	
373.72121	980	1+
373.83240	314	
373.88939	462	1+
373.98013	212	1+
374.74972	182	1+
374.79827	374	1+
374.85801	912	1+
375.86512	694	1+
376.73807	224	1+
378.82535	156	1+
378.88554	230	
379.73096	180	
379.85602	350	1+
380.71420	264	
380.77579	356	1+
380.79335	188	
381.11510	168	1+
381.38509	264	1+
381.72208	166	
381.77995	298	1+
381.89482	462	1+
382.73967	224	1+
382.85502	206	
382.94754	172	
383.71462	186	
383.77641	170	
383.97454	164	1+
384.03164	162	1+
384.39521	378	1+
384.84969	4974	1+
384.89576	266	
385.39572	348	1+
385.72148	196	
385.74148	288	1+
385.77080	226	1+
385.89990	174	
387.20046	256	1+
387.22470	192	1+
387.71967	316	1+
388.38350	194	
388.79229	822	1+
389.20051	438	1+
389.71299	240	
389.87132	186	
390.84279	1256	
391.84348	648	
392.36650	228	1+
392.86490	626	
393.79771	1014	1+
393.86613	292	
394.74063	164	
394.82924	264	
394.86578	784	1+
395.89739	408	1+
396.45898	94	1+
396.73771	298	
397.12409	216	1+
397.73606	198	
397.80699	254	
397.85873	224	
398.72759	350	
398.86787	376	
399.07215	214	1+
399.72964	286	
399.75794	254	1+
399.85879	486	1+
400.72379	410	1+
401.27436	194	
402.05232	122	1+
402.81348	188	1+
402.86566	4622	1+
403.86977	3514	1+
403.99484	144	1+
404.20664	210	1+
404.36096	242	1+
405.91422	376	1+
406.80728	188	
406.86179	390	
407.21779	208	1+
407.72590	206	
407.81301	280	1+
407.86615	8938	1+
408.00357	124	1+
408.29406	250	1+
408.36296	252	1+
408.72251	742	1+
408.92187	196	
409.72110	518	1+
410.07983	168	
410.80925	1382	1+
410.84799	292	
410.87689	640	
411.81112	1188	1+
411.87559	360	
411.91336	364	1+
412.09223	266	1+
412.73669	578	1+
412.84758	960	
412.87205	1406	1+
413.87552	1184	1+
415.87426	344	
416.74455	206	1+
416.87490	174	
417.82011	168	
418.36071	164	
419.43687	106	1+
419.84649	408	1+
421.88045	1492	1+
421.95700	148	1+
421.99430	218	1+
422.17402	220	1+
423.79542	220	1+
423.81736	298	1+
423.87305	460	
424.21807	256	1+
424.87672	218	
425.21426	248	1+
425.74421	192	
425.88181	796	
426.07914	154	1+
426.86659	2724	1+
426.93753	216	
426.99605	228	1+
427.73723	1346	1+
429.84129	254	
429.88915	210	
430.74054	812	1+
430.80454	212	
430.85691	192	
430.88339	306	
431.86713	1550	1+
432.24189	364	1+
432.83750	264	1+
433.39092	174	
433.90483	176	
434.88810	634	
439.89542	1260	1+
441.29330	168	1+
441.86950	394	1+
442.69016	162	
442.72406	170	1+
444.08863	202	1+
444.58855	132	1+
444.87337	3174	1+
444.90765	204	
445.74260	272	
446.71543	260	1+
447.37101	88	1+
447.71914	222	1+
447.83482	180	
447.88200	228	
448.75564	190	1+
448.89570	200	
449.12268	188	1+
449.88053	808	1+
450.75814	460	1+
450.76178	238	
450.90053	132	1+
451.89501	160	1+
451.96474	176	1+
452.69717	182	1+
452.75804	220	1+
452.87401	220	
454.26616	178	
454.70840	226	1+
455.26577	188	
457.13301	246	1+
457.90429	1818	1+
458.70255	280	1+
460.88826	244	1+
461.70755	184	1+
462.77834	206	1+
462.88085	1176	1+
464.79090	188	1+
467.70679	294	1+
467.88999	1562	1+
468.77953	242	
469.70164	318	1+
469.78449	164	
470.77385	370	1+
471.77483	286	1+
477.76397	186	1+
477.79642	166	
480.88725	188	1+
481.73249	168	
481.79948	190	1+
483.78384	434	1+
485.89900	822	1+
486.29547	226	
486.62865	170	
486.84349	288	1+
488.79358	286	1+
490.79247	424	1+
491.26963	142	1+
495.20720	224	1+
497.74094	172	1+
499.73416	196	1+
500.73746	142	1+
501.79733	230	1+
504.10615	152	1+
504.22715	290	1+
507.25830	156	1+
507.41293	142	1+
508.25809	118	1+
508.92073	216	
509.85984	488	1+
511.74657	196	1+
512.78246	184	1+
END IONS

###FS:    #m/z: 336.94667 #charge 1+
###MS: 46
###MSMS: 48
BEGIN IONS
TITLE=Cmpd 35, +MS2(336.9467), 28.0-35.0eV, 1.0min #48
RTINSECONDS=60.198
SCANS=46,48
PEPMASS=336.94667	402480
CHARGE=1+
76.77263	98	
176.85215	100	
182.86643	162	
183.87193	166	
192.88967	298	
196.88329	130	
205.94902	162	
205.96650	256	1+
208.88656	278	
209.89004	124	
209.94605	144	
210.88353	250	
211.17005	106	1+
211.88502	134	
211.94511	8912	
212.03587	102	
212.87900	3618	1+
212.94760	332	
213.94020	5062	1+
213.98891	102	
214.20912	132	1+
214.87825	170	
214.89507	142	
215.89007	1300	1+
215.93787	974	1+
215.96361	102	
216.00690	134	
217.85889	136	
217.88368	458	
217.93752	234	
221.89244	134	
223.95942	130	
224.39372	116	
224.96956	394	1+
226.44939	106	
227.89294	870	1+
228.43636	94	
228.78661	206	1+
228.89504	604	1+
228.93544	124	
229.95532	7802	1+
230.06385	110	1+
230.88913	4456	1+
231.82442	234	1+
231.95027	4514	1+
232.89235	1018	1+
233.41370	98	
233.95028	576	1+
234.11812	134	1+
234.82952	160	
235.36607	94	
235.84774	224	1+
235.89563	360	
235.94538	184	
236.83200	144	
236.85098	174	1+
236.92416	168	1+
237.55616	106	
238.90767	94	
240.06776	130	
240.85322	102	
240.87430	102	
240.96425	328	
242.87938	100	
243.89499	142	
246.90368	196	
246.97567	414	
247.96611	1946	1+
248.90057	1508	1+
248.98541	128	
249.83199	202	
249.96094	1324	1+
250.57472	102	
250.83204	110	
250.89473	140	
251.83460	412	1+
251.91587	230	
252.97119	5408	1+
253.06831	136	
253.90654	752	1+
254.83367	104	
254.96782	2246	1+
255.07505	288	1+
255.10475	122	
255.90714	338	1+
256.89185	112	
256.91192	250	1+
256.96239	484	1+
257.79844	128	
257.84315	136	
258.46903	94	
258.90731	146	
259.79853	276	1+
259.82503	96	
259.84648	98	
259.89835	126	
259.93792	94	
259.95715	98	
260.83110	336	1+
261.86575	136	
262.65337	106	
263.05362	148	
264.85020	104	
265.08679	250	1+
265.11895	96	
265.83139	120	
266.84470	104	
267.38909	96	
267.83858	1492	1+
268.84111	1160	1+
268.98350	146	
269.04624	202	1+
269.79737	110	
270.41737	98	
270.50615	106	
270.80427	168	
270.98303	742	
271.11437	122	
271.34071	102	
271.84151	514	1+
271.91576	382	1+
272.84098	310	1+
272.98013	146	
273.79355	230	
273.91436	104	
274.39146	104	
274.79340	104	
274.89717	118	
275.83802	328	1+
275.95171	98	
277.82800	658	1+
277.86150	206	
277.97477	122	
278.83096	516	1+
279.79592	122	
280.00942	96	
280.65285	98	
281.85758	396	1+
281.87190	126	
282.83586	292	1+
282.86146	318	1+
282.88349	134	
283.17426	98	
283.78489	270	1+
284.40715	112	
285.02976	146	
285.84974	1220	1+
286.03352	222	1+
287.39894	96	
287.80821	154	
288.86037	246	1+
288.94543	120	1+
290.43782	96	
290.78200	116	
290.82497	190	1+
290.85659	272	1+
291.04677	136	
291.80529	378	1+
292.10397	294	1+
292.66440	104	
292.86383	158	
293.08439	98	
293.86986	152	
293.95615	210	1+
294.80478	92	
294.86040	362	
295.14853	100	
295.99224	286	1+
297.01857	136	
297.82476	102	
297.84989	124	
298.86958	106	
299.51253	94	
300.66717	96	
301.43111	94	
301.87649	130	
302.04880	100	
303.80588	134	
303.82914	176	1+
304.39216	108	
305.94503	114	
306.87949	130	
307.79376	270	1+
307.82735	102	
307.87587	116	
307.89410	148	
308.86444	150	
309.03795	106	
309.32142	106	
309.37618	94	
309.86851	216	
310.87888	944	1+
311.00412	106	
312.82081	208	1+
315.80818	98	
316.94241	120	
318.88616	150	
320.43198	112	
321.40442	96	
321.81811	170	
322.81970	104	
322.92176	118	
324.89587	198	
325.89990	142	
326.88977	126	
327.89576	182	
327.91387	106	
328.87905	1062	1+
332.83327	184	1+
334.45121	96	
336.89421	174	
338.82078	254	1+
338.87786	134	
340.63510	116	
342.38094	162	
342.42998	114	
END IONS

###FS:    #m/z: 359.96237 #charge 1+
###MS: 46
###MSMS: 49
BEGIN IONS
TITLE=Cmpd 36, +MS2(359.9624), 28.0-35.0eV, 1.1min #49
RTINSECONDS=60.9705
SCANS=46,49
PEPMASS=359.96237	301096
CHARGE=1+
173.45720	104	
182.86439	102	
187.93664	212	1+
192.92657	130	
196.88607	110	
201.94475	110	
203.88305	146	
204.41475	102	
205.95018	178	
206.41238	176	
207.87483	186	1+
207.94839	348	
209.94347	1614	1+
215.41706	136	
215.89386	134	
216.41299	240	
220.95996	118	
221.89027	132	
221.94302	170	
222.95328	2186	1+
223.48744	192	1+
224.88309	708	1+
224.91184	132	
224.94861	2426	1+
225.00805	222	1+
225.51709	114	
225.88974	552	1+
226.39624	106	
226.89759	420	1+
226.94725	10518	1+
226.97300	286	
227.06293	102	
228.57747	112	
228.94296	12268	
229.94099	192	
230.89057	146	
232.19038	94	1+
233.95646	330	1+
238.83954	126	
238.96846	128	
240.78863	470	1+
240.82573	218	
240.94139	474	1+
240.96228	1562	1+
241.05528	182	
241.49973	108	
241.78980	392	1+
242.96052	1276	1+
244.05550	140	
244.89730	280	1+
244.95768	6176	1+
245.60806	120	
245.83281	106	
245.93987	232	
246.95276	6276	1+
248.80083	254	1+
250.45228	110	
250.95011	176	
250.97039	122	
251.83711	108	
251.92664	110	
251.96823	360	1+
252.96247	364	1+
253.42053	116	
254.01555	200	1+
254.83191	218	1+
255.37601	160	
255.39491	104	
256.62064	102	
256.90533	112	
256.92523	134	
257.07917	162	
258.84332	374	1+
258.85235	108	
258.97289	202	
259.38981	102	
259.79549	106	
259.84878	302	1+
260.44700	110	
260.83874	108	
260.91392	146	
260.93877	226	1+
260.97052	1056	1+
263.00442	152	1+
263.83274	290	1+
263.97691	110	
264.81837	122	
264.96605	560	1+
266.81275	678	1+
266.84776	222	1+
266.86067	264	1+
267.34480	108	
267.97443	714	
268.06704	142	
268.52852	234	1+
268.84673	372	1+
268.96604	950	1+
269.03742	100	
269.80054	168	
269.97026	796	1+
270.05059	120	1+
271.84861	400	1+
273.78922	194	
273.89934	216	1+
273.97064	152	
274.10839	104	
274.80860	216	
275.81129	508	1+
275.97506	194	
276.81370	340	1+
276.84989	132	
277.80505	182	
278.80018	266	
279.10018	142	
279.80618	234	
279.92723	174	
280.79312	728	1+
280.89905	112	
281.81417	178	1+
281.85732	164	
281.98338	134	
282.02106	114	
282.79299	130	
283.98337	192	
284.82279	356	1+
285.79719	120	
286.78880	126	
286.80167	298	1+
286.85665	234	1+
287.04215	128	
287.88306	112	
288.02798	132	
289.76035	104	
289.87522	134	
291.78695	190	
291.98803	216	1+
292.11340	378	1+
292.43565	454	1+
292.79506	128	
292.86668	114	
293.11897	266	1+
294.43803	166	
294.85971	262	1+
294.93911	148	
295.81757	124	
296.05286	188	1+
296.80907	142	
297.80326	1234	1+
297.83734	108	
297.91513	106	
298.80378	896	1+
298.85417	194	1+
298.99438	130	
299.82480	146	
299.87436	250	1+
300.02899	198	1+
301.78426	102	
302.80747	204	1+
304.90765	172	
304.93355	106	
305.86471	118	
306.05730	210	
306.80712	134	
306.87955	412	1+
307.13385	130	
307.84851	102	
308.79708	524	1+
309.59854	102	
309.79678	314	1+
309.91851	194	1+
310.02365	124	
310.87921	682	1+
310.99387	126	
312.94503	140	
314.81717	182	1+
316.10792	124	
316.81349	198	1+
316.93379	100	
317.44954	116	
318.19349	100	
318.52020	104	
318.74275	120	
318.87991	210	
318.93298	720	1+
319.82558	184	
319.88209	238	1+
321.82217	238	1+
322.92171	108	
322.93916	146	
323.01389	118	
323.15573	114	
324.89421	222	
325.75625	192	1+
325.82524	100	
326.89351	130	
328.05532	116	
328.32549	144	
328.88919	128	
329.75632	110	
329.87537	258	1+
330.09147	116	
332.64832	100	
333.82377	122	
333.89568	152	1+
334.73938	156	1+
335.57983	106	
336.86990	132	
336.94626	634	1+
337.85205	150	
338.87482	122	
339.40271	144	
339.83225	114	
340.94215	110	
342.70063	102	
344.91153	102	
348.82209	248	1+
349.05792	110	
351.77173	244	
352.88906	118	
353.76668	130	
355.41709	110	
356.29852	108	
356.77572	164	
357.70648	132	
358.17552	156	
359.85735	108	
361.71902	192	
362.78495	236	1+
363.71805	124	
END IONS

###FS:    #m/z: 507.84669 #charge 1+
###MS: 50
###MSMS: 51
BEGIN IONS
TITLE=Cmpd 37, +MS2(507.8467), 28.2-35.2eV, 1.1min #51
RTINSECONDS=64.637
SCANS=50-51
PEPMASS=507.84669	528932
CHARGE=1+
194.88391	198	1+
196.01433	720	1+
198.03738	230	1+
210.03448	164	
214.88049	220	1+
222.97310	232	1+
224.11835	188	
224.97969	260	
227.95472	410	1+
232.89373	456	1+
233.39951	156	
234.10876	198	
234.87860	154	
235.88621	446	1+
237.05917	444	1+
241.85638	396	
246.97406	176	
247.06027	154	
248.85229	216	
250.97201	460	
251.12343	212	1+
251.87544	192	
251.93185	176	
252.07971	164	
254.38813	262	1+
258.95618	208	1+
260.87962	366	1+
261.13119	322	1+
265.40054	168	
265.85946	384	1+
265.91798	170	
266.09687	252	
266.86742	264	1+
266.91517	164	
267.88654	576	1+
267.91282	214	1+
268.11155	204	
269.39130	304	1+
270.85857	228	
271.87542	214	
272.09379	194	1+
272.39040	168	
272.85407	1660	1+
273.38842	166	
275.99293	216	1+
277.09431	224	1+
277.84682	244	
279.85013	414	1+
279.88524	386	1+
280.39236	296	1+
281.38018	354	1+
281.87999	210	
282.94045	138	1+
283.87383	386	1+
283.89704	162	
285.85147	176	
286.79126	410	1+
287.79335	266	1+
287.84839	216	
288.86814	542	
289.87968	1382	
290.12942	218	
290.86411	2604	1+
291.87613	320	
291.95145	208	1+
292.95221	254	1+
293.87361	6364	1+
294.12734	426	1+
295.83270	312	1+
296.86239	308	
296.94351	220	1+
297.39088	144	1+
298.84951	576	1+
298.87517	780	1+
300.84125	168	
300.86141	348	
301.34818	316	
301.97290	238	1+
302.86398	534	1+
302.88634	368	1+
303.86566	352	1+
303.91694	248	1+
305.82326	164	
305.86022	670	1+
307.89112	1422	
308.14006	1252	1+
308.82012	248	
308.84927	158	
308.87431	2150	1+
308.88845	2274	1+
309.37401	394	1+
309.88930	1404	1+
310.04016	250	1+
310.11193	180	
310.15564	954	1+
310.86871	248	
310.94449	214	1+
311.35086	190	
311.88444	11814	1+
312.16913	198	1+
312.36636	186	1+
312.83731	466	1+
313.35205	190	1+
313.93366	330	1+
314.86677	1218	1+
315.81953	686	1+
316.86611	620	
316.88847	296	
317.80818	234	1+
317.85332	582	1+
317.87775	306	
318.35038	218	1+
318.86371	842	1+
318.93686	356	
319.88845	188	
320.08134	244	1+
320.89414	178	
320.99894	276	1+
321.40886	214	
321.81628	536	1+
321.85609	196	
321.88356	628	1+
322.81084	264	1+
322.85465	162	
322.88770	550	1+
324.86853	216	
324.98504	144	1+
325.86700	154	
325.90018	1158	1+
326.05431	334	1+
326.38516	254	
326.76323	154	
326.84963	226	1+
326.88344	2132	1+
327.37894	468	
328.30206	144	1+
328.36847	230	
328.87267	240	
329.75634	224	1+
329.89874	752	1+
330.13258	150	1+
330.88724	300	
331.39070	264	1+
331.89329	1628	1+
332.76060	222	1+
332.87444	1228	1+
332.95131	314	1+
333.80702	176	
335.84058	774	1+
335.88702	600	1+
336.02878	220	1+
336.39837	374	1+
336.80512	170	
336.94515	274	
337.12736	154	
337.84007	174	
337.87973	1200	1+
340.72112	154	
341.99180	190	1+
342.04161	240	1+
342.89740	234	1+
343.05071	274	1+
343.87204	184	
344.76914	376	1+
344.89195	254	1+
345.77359	262	1+
346.87708	202	
347.76899	220	1+
348.91825	164	
348.96700	212	
349.82213	494	1+
349.89483	154	
349.91335	458	1+
350.85179	288	1+
350.88958	638	1+
350.91663	312	1+
350.98971	156	
351.13992	244	1+
351.77187	462	1+
351.85571	208	1+
351.87536	234	
352.72359	180	
352.77458	392	1+
352.91058	838	1+
353.85053	1232	1+
354.78155	218	
355.85206	174	
355.89083	422	1+
356.78919	240	
356.81306	206	1+
357.90484	160	
358.27138	450	1+
358.79422	278	1+
358.90414	246	1+
359.27318	360	1+
359.86762	256	1+
360.80338	258	1+
362.36710	162	1+
362.84770	214	
362.88030	352	1+
363.32523	232	1+
363.83824	426	1+
364.03189	246	1+
364.92189	230	
366.18683	194	
366.78600	410	1+
366.83950	1930	1+
367.70920	1778	1+
367.75537	166	
367.87734	374	1+
367.91944	258	1+
368.84270	1096	1+
368.89671	462	1+
369.84391	642	1+
369.89681	294	1+
370.71803	382	1+
370.78650	496	1+
371.38378	346	1+
372.07171	172	
372.85206	254	
373.16390	192	1+
373.72107	484	1+
373.76618	154	
373.79208	154	
374.72663	384	1+
374.83687	164	
375.09485	160	
375.81732	254	1+
375.89083	286	1+
377.86035	264	1+
378.39033	306	1+
379.06590	176	1+
379.26022	190	
379.88800	204	1+
380.71766	186	
380.74273	184	
381.72005	530	1+
381.79370	274	1+
381.85442	618	1+
382.01825	226	1+
382.89309	264	1+
383.79188	144	1+
384.85022	4380	1+
385.39731	410	1+
386.73346	156	
387.03540	156	1+
387.74382	530	1+
388.79594	706	1+
388.89499	292	1+
389.20126	212	
389.39683	162	
389.71631	608	1+
389.84560	176	
390.05808	416	1+
390.19946	208	
390.84371	954	
391.11859	96	1+
391.84432	452	
392.77902	176	
392.82894	502	1+
392.86656	894	1+
393.08271	280	1+
393.79533	614	1+
393.89983	178	
394.39926	154	
394.83467	480	1+
395.14688	122	1+
395.73612	630	1+
395.87375	662	1+
396.26617	172	1+
396.73424	390	1+
397.86234	668	1+
398.73466	528	1+
398.81056	530	1+
398.86665	474	1+
400.80147	448	1+
400.86713	488	1+
402.74640	184	
402.86666	3060	1+
403.72354	208	
403.87025	2156	1+
404.93568	248	1+
405.78656	384	1+
405.87073	1316	1+
406.91309	174	1+
407.00398	248	1+
407.72378	190	
407.82181	278	
407.86594	8500	1+
408.07176	402	1+
408.81615	156	
409.72530	700	1+
409.81433	462	
410.84511	314	
410.91466	284	1+
411.42913	102	1+
411.81045	480	1+
411.88233	250	
412.72916	806	1+
412.75601	194	1+
412.84633	564	
412.87368	236	
413.78689	218	1+
413.87750	814	1+
414.05769	252	1+
414.86106	238	
415.87390	696	1+
416.87617	556	1+
417.81946	192	
419.36477	200	1+
421.88689	908	
421.94237	226	1+
422.17810	144	1+
422.82281	164	
422.88811	628	
422.94713	150	1+
423.79888	246	1+
423.87084	288	
424.09519	206	1+
424.82877	324	1+
424.87698	210	
425.73917	158	
425.87945	836	
426.69916	172	
426.75311	492	
426.86444	1150	
426.93503	242	
427.73460	452	
427.78456	182	1+
427.85659	1036	1+
428.35918	154	
428.66221	244	1+
428.74603	302	
428.88488	842	
429.24290	188	
429.74598	192	
429.83162	562	1+
430.73979	1096	1+
430.86209	168	
430.95235	148	1+
431.86909	846	
432.83954	472	1+
432.86971	456	
433.88045	670	1+
435.86177	498	1+
437.68272	232	1+
439.89422	1000	1+
441.11595	158	1+
441.89130	246	1+
442.04770	146	1+
444.08797	160	1+
444.87303	2338	1+
445.70695	334	1+
445.74954	324	1+
446.14606	220	1+
446.21719	190	1+
446.77964	372	1+
446.87508	304	
448.75070	160	
448.89459	364	
449.16056	216	1+
449.87988	1332	1+
450.75079	462	1+
450.77103	672	1+
451.02820	176	1+
453.70396	156	1+
454.76988	202	
455.76078	218	1+
457.90446	1528	1+
460.64842	184	1+
461.22798	222	
461.68273	154	
462.88558	814	1+
463.08236	204	1+
464.06717	262	1+
464.26547	198	1+
464.78827	164	
466.76406	156	
466.78815	214	
467.88923	1288	1+
468.77684	486	1+
469.88769	176	
470.71418	188	1+
471.85063	164	1+
474.21311	290	1+
476.72095	210	1+
477.78350	228	1+
480.92521	194	
483.77843	182	1+
485.89883	818	1+
486.84820	416	1+
487.79685	268	
487.98591	192	1+
488.31614	160	
488.78203	200	
488.99217	182	1+
490.22191	188	
491.85003	250	
495.05066	146	1+
498.73289	310	1+
499.87206	184	1+
502.00716	150	1+
504.80581	476	1+
505.66361	246	1+
505.80950	376	1+
506.96015	186	
508.91385	346	1+
509.74796	198	1+
509.86063	908	1+
510.11588	162	1+
510.18234	148	1+
511.72180	192	1+
END IONS

###FS:    #m/z: 336.94687 #charge 1+
###MS: 50
###MSMS: 52
BEGIN IONS
TITLE=Cmpd 38, +MS2(336.9469), 28.0-35.0eV, 1.1min #52
RTINSECONDS=65.417
SCANS=50,52
PEPMASS=336.94687	339566
CHARGE=1+
61.82126	106	
64.31962	92	
70.63122	104	
189.86497	144	
192.88615	156	
205.94964	236	
205.97280	190	
206.95402	106	
208.92466	110	
209.94410	156	
210.88173	418	1+
211.06741	206	1+
211.94519	10478	1+
212.87985	3704	1+
212.89802	142	
213.94027	4302	1+
215.00464	100	
215.88606	1744	1+
215.93786	388	
216.07167	106	
217.42601	100	
218.84051	196	
219.83961	124	
221.89031	132	
222.95206	192	
223.96293	678	1+
227.79967	102	
227.89655	220	
227.95960	260	
228.89497	842	1+
228.93777	168	
229.95556	9288	
230.88912	5002	1+
230.95945	404	
231.95089	4570	1+
232.82679	380	1+
233.83714	238	1+
233.87635	100	
233.89754	772	
234.95079	144	1+
235.86371	144	
235.89277	254	1+
236.34265	94	
237.06737	168	
237.44441	100	
237.80221	140	
238.04951	138	
240.96937	94	
241.94906	106	
244.44526	94	
244.78424	106	
244.95748	94	
245.56594	108	
246.91146	104	
246.97954	252	
247.90735	94	
247.96579	1710	1+
248.90047	918	1+
249.09365	96	
249.40790	94	
249.96079	1186	1+
250.83325	246	
250.94553	138	
251.03302	112	
251.07521	386	1+
251.78670	146	
251.83349	118	
251.90788	206	
251.95511	104	
251.97086	168	
252.42469	96	
252.85426	136	
252.93054	152	
252.97098	4846	
253.02675	108	1+
253.83817	120	
253.90492	740	1+
253.92323	92	
253.97367	114	
253.99808	194	1+
254.30695	112	
254.86140	226	1+
254.96677	2302	1+
255.07501	112	
255.16152	182	1+
256.91387	240	
256.96547	404	1+
257.55197	94	
257.91397	106	
258.84401	144	
258.88498	200	1+
261.89120	218	1+
262.85950	124	
263.10751	94	
264.84340	178	
265.41457	122	
266.84608	94	
267.83864	1190	1+
268.43591	124	
268.84124	896	1+
269.80046	166	
270.84898	492	1+
270.98279	686	1+
271.05159	100	
271.09698	130	
271.78982	116	
271.91647	314	1+
272.05349	94	
272.84841	174	
272.97485	186	
273.79417	286	1+
273.84033	114	
274.52373	100	
274.82395	156	
274.86562	172	
274.89954	114	
275.85064	102	
275.99093	286	1+
276.01896	142	
276.85229	154	
276.96859	100	
277.42764	144	
277.83753	264	
277.86290	100	
278.83431	1028	1+
278.86026	192	1+
279.96871	100	
280.90351	130	
281.04276	172	
281.63473	100	
282.00800	202	1+
282.80965	220	1+
282.85423	120	
282.87240	116	
283.61880	98	
283.78891	334	1+
283.86562	166	
284.71785	92	
284.88059	258	1+
285.84913	1634	1+
286.06256	114	
286.85081	1222	1+
286.90785	216	1+
288.79235	144	
289.88243	134	
290.79804	260	1+
290.86016	344	1+
290.97811	96	
291.93968	192	1+
292.02630	100	
292.26602	164	1+
292.43884	166	
293.85588	142	
294.85868	452	1+
296.01055	98	
296.81148	118	
296.87347	284	1+
297.09376	142	
297.80171	114	
297.82232	150	1+
297.92072	116	
298.80450	134	
299.74610	106	
299.77508	180	1+
299.86977	136	
300.53316	108	
301.92024	134	
302.08686	108	
302.87841	118	
302.91980	96	
303.94623	160	
305.15954	92	
305.82417	158	
305.92219	162	
306.80124	178	1+
306.88479	140	
307.29974	96	
307.89154	182	
308.30795	96	
308.86989	118	
308.88841	124	
309.08178	100	
309.81466	380	1+
309.87290	1118	1+
309.88635	110	
310.87837	934	1+
312.80570	102	
312.86501	134	
314.36155	110	
314.82090	288	
315.37973	142	1+
317.85329	202	1+
317.88238	262	1+
318.83067	116	
318.94953	186	1+
321.27448	118	
321.88105	170	
322.39109	102	
322.88667	128	
324.88765	220	
325.89350	116	
327.82409	120	
328.88499	188	
329.88744	116	
330.40159	182	
330.78866	220	1+
330.84587	176	1+
331.89640	304	1+
333.84695	230	1+
334.32852	94	
334.84689	158	1+
337.39409	168	
337.83344	124	
337.88026	98	
END IONS

###FS:    #m/z: 359.96269 #charge 1+
###MS: 50
###MSMS: 53
BEGIN IONS
TITLE=Cmpd 39, +MS2(359.9627), 28.0-35.0eV, 1.1min #53
RTINSECONDS=66.1895
SCANS=50,53
PEPMASS=359.96269	261698
CHARGE=1+
145.76428	100	
200.94362	116	
204.90449	144	
208.88579	318	1+
208.94347	348	
209.94386	1934	1+
211.51888	100	
213.87492	206	1+
216.41123	216	
217.40399	102	
217.89960	166	
218.91352	160	
221.89155	192	1+
222.95388	2348	1+
223.05655	100	
223.88996	372	1+
224.92144	104	
224.94890	4022	1+
226.94788	11488	1+
226.97073	432	
227.78813	150	
227.92886	326	
228.89176	156	
228.94275	12464	1+
229.13262	108	1+
231.88552	150	
232.92808	252	1+
233.96148	300	1+
234.82163	174	1+
235.84777	194	
235.92492	98	
238.89512	102	
239.78846	122	
240.45109	112	
240.79942	118	
240.82400	244	
240.94063	974	1+
240.96356	2168	1+
241.78738	298	1+
241.89827	300	1+
242.05146	100	
242.95872	1908	1+
244.95777	6242	1+
245.94196	274	
246.00749	218	1+
246.14322	102	
246.22816	100	
246.80788	158	
246.89674	170	
246.95372	6470	1+
248.81504	142	
249.80819	166	
250.95167	276	
250.96877	232	
251.04974	146	
251.97172	186	
252.84238	108	
252.95740	342	1+
253.83582	402	1+
253.85972	142	
255.79828	164	
255.88331	242	1+
255.95534	100	
256.85166	180	1+
258.80253	126	
258.84501	202	
258.90072	108	
258.97249	586	1+
259.79566	368	1+
259.83554	116	
260.88967	106	
260.96918	1338	1+
260.99092	224	1+
261.79576	108	
262.01295	142	
262.94831	284	
263.83057	316	1+
263.84879	122	
263.97558	108	
264.81830	124	
264.91873	102	
265.44675	108	
265.55694	112	
265.97790	178	
266.39164	106	
266.81680	354	
266.86525	154	
266.97151	178	
267.02879	214	1+
267.97661	716	
268.81958	134	
268.96302	160	
269.79884	200	1+
269.84000	286	1+
269.92006	298	1+
269.94731	106	
269.97044	512	1+
270.92468	340	1+
271.89709	130	
272.79629	178	
273.79311	152	
273.85346	220	1+
274.79609	102	
275.11310	196	1+
276.81393	172	
276.91304	240	1+
277.80482	454	1+
278.11693	112	
278.84667	178	
278.92048	216	1+
279.10132	146	
279.26044	196	1+
279.60484	106	
280.79340	710	1+
280.86869	116	
280.89393	106	
281.02805	120	
281.86545	124	
281.98478	108	
282.12062	206	
282.86518	304	1+
283.02951	144	
283.12373	110	
283.78839	114	
283.84805	216	
283.98605	352	1+
284.08049	110	
284.82692	140	
285.41426	260	1+
285.79367	110	
286.78191	120	
287.80837	126	
287.96612	140	
290.00575	106	
290.78551	464	1+
290.86287	216	1+
291.80760	176	1+
292.43608	104	
293.83617	108	
294.86369	452	1+
295.81021	524	1+
296.93860	170	1+
297.87385	118	
298.80432	906	1+
299.02557	154	1+
299.12707	244	1+
299.14902	108	
299.86856	136	
300.38721	106	
300.80087	168	
300.92279	146	
301.78375	190	
301.84924	116	
302.87453	196	1+
303.78727	246	
303.80723	226	
303.94447	252	
304.81262	120	
306.88201	420	1+
307.08648	108	
307.84364	108	
308.86794	104	
309.80179	132	
309.86805	118	
309.91750	118	
310.11693	144	
310.82345	226	1+
310.87863	360	
311.12755	166	
311.82547	160	1+
311.86352	168	
311.88203	604	1+
312.94858	110	
314.81794	152	
315.82062	206	
316.10971	174	
316.81691	264	
317.86471	172	1+
317.88617	352	1+
318.86217	190	1+
318.97173	140	
319.93506	136	
320.14568	272	1+
321.82039	164	
322.90319	168	1+
322.93158	456	
323.91292	176	1+
323.96144	214	1+
324.89507	158	
326.89822	126	
327.82926	128	
328.73191	164	
328.80429	140	
328.88882	492	1+
330.87972	204	1+
331.75722	278	1+
332.81941	136	
334.02451	118	
336.55871	108	
336.94568	868	1+
337.76029	112	
338.72625	110	
338.74652	112	
338.82791	316	1+
339.88972	102	
339.95546	132	
340.16918	100	
340.94160	544	1+
341.05445	114	
342.90256	102	
345.70639	162	
346.03406	138	
350.00854	170	1+
350.17625	144	
351.72604	108	
351.90635	120	
352.88944	158	
353.08654	228	1+
353.88893	136	
354.08994	200	1+
354.40289	110	
355.77553	324	1+
356.77975	244	1+
358.71685	194	1+
359.95980	118	
360.12618	104	
361.06141	104	
361.16310	126	
361.78927	132	
363.71433	256	1+
END IONS

###FS:    #m/z: 322.93111 #charge 1+
###MS: 54
###MSMS: 55
BEGIN IONS
TITLE=Cmpd 40, +MS2(322.9311), 28.0-35.0eV, 1.2min #55
RTINSECONDS=69.8655
SCANS=54-55
PEPMASS=322.93111	5372690
CHARGE=1+
138.60083	86	
180.02276	94	
180.98425	80	
182.41456	92	
186.08139	86	
192.88846	486	1+
199.88586	92	
200.89252	206	
201.04306	144	
202.86955	118	
205.49735	112	
205.94975	960	1+
209.94869	194	
210.90128	100	
211.90198	118	
212.89590	346	1+
214.89296	124	
215.84627	88	
215.89262	80	
216.03221	106	
218.88578	84	
221.94275	166	
221.99507	126	
222.95556	432	
223.50271	86	
223.96098	340	
224.34403	92	
224.90716	80	
225.54659	116	
225.92114	84	
226.89851	102	
227.93340	270	1+
227.95584	100	
228.84297	94	
229.95119	84	
230.89074	270	
232.03982	88	
234.81806	84	
235.88233	94	
237.91219	248	1+
238.78599	416	1+
238.82775	82	
238.89436	230	1+
238.93993	160	
239.07734	220	1+
239.38025	116	
239.78841	362	1+
240.00590	110	
240.06745	88	
240.82077	268	
240.94132	3252	
240.96710	316	
241.94355	2818	
242.82147	228	
242.94211	7984	1+
243.82178	128	
243.89424	114	
244.00043	98	
244.82433	190	
244.93983	1972	1+
244.97744	158	1+
245.90118	82	
246.84803	392	1+
246.94470	84	
246.97569	348	
247.85065	342	1+
247.92120	282	1+
247.97426	526	1+
248.14895	88	
248.90267	258	1+
250.54180	84	
251.93232	112	
252.08572	182	1+
252.92025	90	
253.84068	420	1+
254.01983	184	1+
255.78229	114	
255.79647	80	
255.97416	94	
256.44961	84	
257.07924	94	
257.45347	96	
257.80304	114	
258.83112	524	1+
259.34034	84	
259.41960	92	
259.79911	84	
261.83474	250	
261.84871	282	1+
262.35572	172	
262.83040	486	1+
262.85035	196	1+
263.79496	84	
263.90624	102	
263.98146	148	
264.86266	242	1+
264.91584	136	
265.10968	86	
266.03118	88	
266.77074	80	
266.93733	82	
267.03730	118	
268.07215	92	
268.52045	92	
268.83999	330	1+
268.91054	96	
268.95830	136	
269.79937	134	
270.24757	92	
271.79714	316	1+
271.84556	302	1+
271.93581	84	
272.94906	96	
273.79372	588	1+
273.81926	208	
273.92172	144	
273.96440	126	
274.04377	128	
274.07825	82	
274.74754	82	
275.80685	552	1+
276.84935	204	
277.86542	132	
278.84721	130	
279.09234	428	
280.09747	248	
280.87848	180	1+
280.92921	98	
281.79668	164	
281.92538	102	
282.80662	122	
283.06677	202	
283.78955	392	1+
283.81555	108	
284.29607	326	1+
284.87053	116	
284.90427	88	
285.54290	86	
286.79759	260	1+
286.92102	174	
287.85704	94	
287.94912	92	
288.03005	88	
289.78656	306	1+
289.88317	176	
290.89609	90	
291.78328	90	
291.80263	1014	1+
292.43707	174	
293.86065	104	
293.87916	104	
294.85556	84	
295.42924	94	
295.80071	94	
295.86906	256	1+
296.81118	650	1+
297.04635	162	
297.92005	122	1+
299.78388	158	
299.80742	88	
300.78281	132	
300.84739	168	
301.86763	118	
301.91211	82	
302.03764	160	
302.91693	90	
302.95328	86	
303.87212	216	1+
303.89720	80	
304.37926	88	
304.79208	108	
306.56607	96	
307.05439	84	
307.79861	664	1+
307.88359	162	
308.88611	182	
309.17080	92	
309.37172	110	
309.81068	86	
310.30720	100	
310.87981	176	
311.88772	240	
312.87218	82	
312.88578	476	1+
314.81929	146	
318.97641	100	
321.01907	222	1+
321.13762	96	
322.88288	100	
323.11602	102	
323.89097	366	1+
324.73255	82	
325.77500	102	
325.89413	422	1+
326.08133	92	
END IONS

###FS:    #m/z: 340.94144 #charge 1+
###MS: 54
###MSMS: 56
BEGIN IONS
TITLE=Cmpd 41, +MS2(340.9414), 28.0-35.0eV, 1.2min #56
RTINSECONDS=70.638
SCANS=54,56
PEPMASS=340.94144	2574982
CHARGE=1+
189.86452	164	
192.92714	132	
194.36740	102	
195.93018	96	
204.90116	170	
206.40834	94	
206.95287	186	
207.87172	124	
211.94685	152	
212.42878	102	
212.87884	876	1+
213.88259	550	1+
213.93880	1234	1+
214.56552	90	
215.88853	1044	1+
215.93884	402	1+
216.41314	92	
217.15411	96	
217.88180	120	
218.88337	112	
219.89866	102	
220.02793	94	
221.39450	92	
221.89453	138	
223.95828	184	
224.97728	128	
225.42479	112	
226.94651	110	
227.41125	116	
227.78697	192	1+
228.90764	102	
228.94776	306	1+
230.06655	116	
230.88772	958	1+
231.95072	1864	1+
231.97780	158	1+
233.89838	416	1+
233.94540	532	1+
235.91175	142	
236.43162	106	
236.83302	136	
236.89214	122	
237.89873	118	
238.04398	146	
238.48464	104	
239.10761	106	
239.79359	222	1+
240.83603	292	1+
242.88877	102	
243.02490	98	
243.91376	98	
244.91775	134	
246.05927	130	
246.50423	108	
246.86043	100	
246.97620	532	1+
248.83390	126	
248.88539	170	1+
248.90099	332	1+
249.04718	98	
249.40586	94	
249.95905	502	1+
250.85667	92	
251.78798	112	
251.96522	196	
252.84028	90	
252.94766	96	
254.91348	182	
254.96897	884	1+
255.55390	88	
256.02041	140	
256.78130	122	
256.96600	218	
257.86548	222	1+
257.92366	134	
258.84291	172	
259.13899	92	
259.83611	118	
259.89250	94	
259.92001	136	
260.33610	100	
260.83453	142	
260.85148	156	
261.84262	106	
262.48424	86	
262.84421	88	
263.00182	100	
263.86050	98	
263.97925	104	
264.79692	100	
264.91896	88	
265.20870	114	
265.85543	154	
266.86864	202	
269.84726	126	
269.90532	90	
270.79538	372	1+
270.84808	332	1+
271.00503	96	
271.79300	410	1+
272.45447	94	
272.93641	304	1+
272.97565	110	
274.41795	94	
274.78932	168	1+
274.85331	142	
274.98176	144	
275.80882	124	
276.11377	148	1+
276.80876	296	1+
276.86138	182	
277.85492	226	
277.96824	126	
278.79843	170	1+
278.84199	290	
278.85612	132	
279.85614	124	
279.91202	148	
279.92671	182	
280.86893	160	
281.06264	90	
281.86227	138	
282.86311	128	
283.92634	212	1+
284.40277	116	
284.79030	132	
289.44474	88	
289.88660	130	
290.94242	248	1+
291.86695	96	
292.79952	170	
293.85562	170	
293.87542	124	
294.86824	386	1+
296.41383	96	
296.80466	102	
296.93952	88	
296.99228	108	
297.00759	94	
297.16967	120	
297.91835	92	
298.30799	128	
298.81308	162	1+
299.10864	102	
299.78570	164	
299.87838	146	
300.04151	92	
300.87746	100	
301.86196	250	1+
302.17261	200	
302.41792	90	
302.99176	178	1+
306.88060	200	
307.59006	98	
307.80203	304	1+
307.88470	162	
308.29393	144	
308.40703	104	
308.86767	124	
310.82804	144	
310.87858	128	
310.89249	106	
311.86013	124	
311.88341	200	
312.81068	116	
313.87411	342	1+
315.82373	92	
316.92155	132	
317.37704	92	
317.89158	102	
322.46369	100	
323.76007	130	
323.88648	110	
324.25221	110	
324.89522	666	1+
325.55158	100	
325.89969	432	1+
326.17800	148	
327.75746	104	
327.89158	374	1+
328.89206	254	1+
329.87509	148	
330.81220	414	1+
332.12911	96	
336.74741	102	
337.14686	92	
339.83327	190	
341.90772	92	
342.59149	92	
342.98913	94	
345.71548	144	
END IONS

###FS:    #m/z: 363.95750 #charge 1+
###MS: 54
###MSMS: 57
BEGIN IONS
TITLE=Cmpd 42, +MS2(363.9575), 28.0-35.0eV, 1.2min #57
RTINSECONDS=71.41
SCANS=54,57
PEPMASS=363.95750	1555586
CHARGE=1+
90.24971	106	
181.19249	132	
182.86819	234	
187.86936	338	1+
189.86286	974	1+
191.85902	870	1+
196.88359	180	
200.88011	214	
204.94055	262	1+
207.87453	382	
207.94760	262	
208.88823	190	
208.94226	192	
209.94373	2302	1+
210.88388	722	1+
212.87976	4748	1+
216.40932	144	
222.95381	1826	1+
223.88112	288	1+
224.04718	194	1+
224.95094	1782	1+
225.88825	258	1+
226.90929	128	
226.94805	11490	1+
227.93402	240	
228.23759	164	1+
228.89584	976	1+
228.94287	12010	1+
230.01098	102	
230.79136	126	
230.88957	5960	1+
232.88701	812	1+
233.42949	106	
233.95733	134	
234.88139	322	1+
235.82010	100	
235.84927	146	
238.43719	98	
238.85824	100	
238.89520	122	
239.43753	96	
239.96511	142	
240.79528	174	
240.94194	340	
240.96155	1370	1+
240.99978	106	
241.94017	1882	1+
242.81805	426	1+
242.85101	104	
242.94262	1302	1+
242.95916	1090	1+
243.83605	134	
244.41881	134	
244.89953	168	
244.95784	5556	1+
245.02925	98	
245.14530	108	
245.83527	106	
246.81758	96	
246.90482	298	
246.95301	6700	1+
247.43867	156	
248.02151	152	
248.44507	100	
248.80192	190	
248.90102	2584	1+
250.07356	152	
250.89655	392	1+
251.07253	142	
252.08009	112	
253.90676	496	1+
253.94289	104	
254.02322	126	
254.39907	96	
255.78283	110	
256.90636	208	1+
257.04586	96	
258.44152	102	
258.83233	144	
258.84876	120	
258.97593	104	
259.84322	386	1+
260.42536	102	
260.93726	174	1+
260.96851	1022	1+
261.83190	166	
262.78075	202	1+
262.79223	178	1+
263.83214	146	
264.81839	118	
264.83879	106	
264.91511	170	1+
265.08675	282	1+
265.85647	138	
265.97450	202	1+
266.78703	256	1+
266.81306	514	1+
266.85771	106	
267.81560	280	1+
267.97364	178	
269.84808	106	
269.97049	990	1+
270.80909	168	
270.84797	276	1+
271.09740	100	
271.78442	162	1+
271.91820	596	1+
273.05045	112	
273.39568	104	
273.91155	126	
274.00330	100	
276.81799	152	
276.85236	458	1+
277.00734	96	
278.79700	162	
279.10164	188	
279.79700	190	
279.99598	136	
280.10331	164	
280.29107	100	
280.79284	1080	1+
280.85636	108	
281.11696	132	
281.82268	232	1+
281.85356	132	
283.02000	114	
283.07127	138	
283.78882	304	
283.85171	316	1+
283.95384	116	
284.82486	240	
285.12968	158	
285.84585	732	
287.90628	134	
287.94064	274	1+
288.79037	100	
288.82859	198	1+
288.94399	214	1+
289.16223	130	1+
289.87458	144	
289.99700	310	1+
290.78769	298	
290.87310	98	
292.43661	114	
292.86024	134	
292.93889	158	
293.85682	302	1+
294.11373	108	
294.47380	100	
294.91924	214	1+
296.80923	330	
297.13690	106	
297.81069	254	
297.92966	126	
298.02855	140	
298.80297	1858	1+
299.87206	218	
301.78396	108	
301.80096	264	
301.85992	706	1+
301.91527	130	
302.80537	146	
302.93625	190	1+
303.80690	1240	1+
303.85607	1804	1+
305.87630	190	1+
305.94736	104	
307.07529	146	
307.89434	190	
308.92488	96	
309.00304	190	1+
309.87015	102	
310.79860	114	1+
310.87489	230	
311.13203	162	
311.86405	266	1+
311.88525	184	
312.83093	124	
313.88392	194	1+
314.81998	160	
316.11953	140	
316.81642	228	
317.43404	98	
317.81738	138	
318.80901	204	
318.93088	268	1+
319.82095	186	
319.87630	136	
320.01008	100	
320.13687	312	1+
321.81801	748	1+
321.86642	436	1+
322.93211	300	
323.16358	96	
324.75662	104	
325.88953	146	
326.60263	96	
326.87425	390	1+
328.89460	124	
329.87113	162	
332.41311	110	
333.75801	154	1+
334.75287	176	1+
335.82768	110	
336.94207	464	1+
337.83505	318	
339.02773	116	
339.77508	220	1+
339.82995	726	1+
340.93985	252	
341.83325	246	
342.90509	230	
343.91073	108	
344.01319	116	
347.37410	134	
351.76554	120	
353.76174	108	
359.85730	96	
359.96221	100	
359.99494	96	
361.72081	156	
362.71942	102	
363.83110	150	
364.74581	136	
368.22435	100	
368.25035	106	
END IONS

###FS:    #m/z: 322.93079 #charge 1+
###MS: 58
###MSMS: 59
BEGIN IONS
TITLE=Cmpd 43, +MS2(322.9308), 28.0-35.0eV, 1.3min #59
RTINSECONDS=75.0865
SCANS=58-59
PEPMASS=322.93079	4599750
CHARGE=1+
180.87554	84	
182.86928	88	
187.88620	88	
191.86910	88	
192.88917	304	
195.36348	92	
195.90236	212	1+
196.01952	84	
197.86862	92	
198.92537	88	
200.97565	94	
201.04628	366	1+
203.88999	106	
205.94901	398	1+
205.97112	196	1+
208.88226	98	
209.94465	218	
210.90296	94	
212.88646	106	
213.90339	110	
217.53824	92	
220.95700	138	
221.94580	116	
222.90317	216	1+
222.95428	898	1+
223.95933	572	1+
224.82412	86	
226.12806	90	
226.38647	100	
227.92985	268	1+
227.95151	138	
230.41887	100	
230.82363	98	
230.89029	362	
230.90726	84	
232.83314	266	1+
232.90471	172	
233.83774	212	1+
233.89392	216	
235.88412	94	
237.00676	126	
237.05606	172	
238.22273	102	
238.94125	144	
238.96451	90	
239.07938	134	
239.78702	366	1+
239.90207	136	
239.96415	92	
240.01344	112	
240.82448	340	1+
240.88506	190	1+
240.94117	2360	
241.94266	2426	
241.96600	204	1+
242.94183	6316	1+
243.08209	100	
243.39079	92	
243.79875	230	1+
244.81848	166	
244.85990	102	
244.94021	1590	1+
246.97544	566	1+
247.85574	128	
248.85346	216	
249.81639	134	
251.78403	266	1+
253.00694	84	
253.83705	290	
253.92680	260	1+
254.84659	140	
255.78394	192	
255.80257	138	
255.89131	246	1+
255.90054	92	
256.03975	108	
256.89866	150	1+
257.79977	222	
258.83502	376	
258.97461	158	
259.13679	82	
259.83384	228	
260.34293	146	
260.79651	104	
260.83505	182	
260.93297	90	
261.46640	94	
261.83541	156	
262.79802	274	1+
262.83119	692	1+
263.47387	88	
263.98353	182	1+
264.65698	92	
264.80436	92	
264.84765	206	
265.05895	138	
266.12744	94	
266.79939	174	1+
266.85210	248	1+
268.02364	98	
269.79111	82	
271.43390	106	
271.84782	172	
272.35903	102	
272.85203	196	
273.79559	304	1+
274.49918	82	
275.78664	104	
275.80584	242	
276.36589	112	
276.79851	98	
276.85117	312	1+
277.82353	116	
277.87633	86	
277.98485	100	
278.40277	88	
278.85239	160	
279.02003	126	
279.09300	618	1+
280.88962	96	
282.88807	136	
283.06701	134	
283.52374	88	
283.83797	108	
284.29287	240	
284.85596	120	
285.29645	124	
285.78930	136	
286.92528	166	
289.16697	88	
289.81093	146	
289.84889	220	1+
289.88260	146	
290.88257	192	
291.80672	174	
292.00525	86	
292.80553	106	
292.86613	94	
293.06586	88	
293.82123	132	
293.87492	90	
294.85201	112	
295.93788	86	
296.80877	140	
296.84059	84	
296.92209	126	
297.83758	132	
298.05193	84	
298.87088	84	
299.78428	384	1+
299.91819	86	
300.92925	124	
301.87665	88	
302.07225	92	
302.92327	116	
303.76687	118	
303.96194	92	
304.81208	88	
304.88490	154	
306.88278	170	
307.79782	276	
307.89030	704	1+
308.86711	110	
309.79384	84	
309.81136	124	
309.86762	136	
310.81957	188	1+
311.87253	132	
311.95438	84	
312.80727	162	
312.87572	90	
313.07826	84	
314.82182	120	
314.86177	180	
315.82145	190	
316.39165	88	
316.81407	102	
316.87881	142	
317.13446	92	
318.88646	98	
319.89388	142	
320.56796	100	
323.89052	604	1+
324.89398	462	1+
326.18631	210	1+
326.24537	82	
326.33409	84	
END IONS

###FS:    #m/z: 340.94146 #charge 1+
###MS: 58
###MSMS: 60
BEGIN IONS
TITLE=Cmpd 44, +MS2(340.9415), 28.0-35.0eV, 1.3min #60
RTINSECONDS=75.8585
SCANS=58,60
PEPMASS=340.94146	1717656
CHARGE=1+
55.86899	108	
69.94133	86	
162.76760	88	
180.05223	106	
186.86773	138	
192.92740	198	
193.89449	156	
197.89108	102	
205.94939	212	
207.45574	106	
207.87121	114	
207.98486	86	
208.93983	122	
208.95980	216	
209.94332	180	
210.93622	148	
211.88885	132	
212.88112	336	
213.87928	394	
213.93848	2016	1+
213.99152	132	
214.88157	928	1+
215.88578	680	1+
217.88093	150	
217.93720	128	
218.07669	100	
218.88261	144	
219.87880	102	
223.96037	256	
226.94631	210	
227.78841	108	
228.13775	98	
228.91159	90	
228.94506	206	
230.88760	1326	1+
231.95073	2288	1+
232.97692	98	
235.89307	210	
235.94754	154	
236.92630	92	
238.83575	130	
239.78821	110	
240.03420	88	
240.83434	180	
242.41441	94	
243.82836	166	
243.84656	168	
245.43508	90	
245.90436	92	
246.07420	100	
246.40743	98	
246.97721	426	1+
247.01298	90	
247.89825	730	1+
248.90127	696	1+
249.06677	86	
249.72224	100	
249.96399	1096	1+
250.52897	104	
252.52121	250	1+
254.78748	136	
254.90992	182	
254.96763	1398	1+
255.07729	104	
258.81004	170	
258.89075	134	
259.85015	122	
259.95678	158	
260.45127	160	
260.83368	242	1+
260.93492	90	
261.48040	98	
262.83651	246	1+
263.41822	86	
264.86937	86	
265.65298	100	
265.82581	134	
266.86825	128	
267.06754	90	
267.13393	132	
268.87067	92	
268.88496	86	
269.05644	102	
269.80200	194	
270.82931	96	
271.79829	120	
271.84404	266	1+
272.92932	144	
273.79231	162	
273.92339	102	
274.85990	98	
274.97435	112	
275.80993	160	1+
276.85788	602	1+
276.93449	92	
278.11189	86	
278.81011	172	1+
279.79100	284	1+
279.85593	172	
280.08730	92	
280.85111	112	
280.89635	94	
281.35062	86	
281.73609	108	
282.85514	120	
283.04203	86	
283.78821	180	1+
283.86492	136	
283.93312	112	
284.02634	86	
284.52521	96	
284.87736	90	
285.94346	98	
286.04969	96	
286.79352	118	
286.84222	126	
286.95184	110	
288.78410	278	1+
291.80325	264	
291.85611	104	
292.01045	144	
292.81298	120	
293.86564	454	1+
294.43580	96	
294.82626	132	1+
297.79147	88	
297.83048	140	
297.86877	102	
297.97531	134	
299.08318	110	
299.77890	136	
299.87520	172	
301.74995	86	
302.58008	114	
302.94037	114	
304.87221	214	1+
304.91928	168	
306.43064	136	
307.79961	110	
307.88866	292	
310.87806	484	1+
311.63489	96	
311.90215	106	
312.80438	106	
314.95159	88	
320.23184	92	
320.89214	96	
321.07168	92	
321.97232	98	
322.89847	180	
323.88334	104	
324.85715	126	
324.89150	284	
325.89960	126	
326.05164	144	
326.89179	112	
327.41750	98	
327.90198	94	
328.88720	274	
329.18831	100	
329.75667	92	
329.88050	118	
330.65394	88	
330.81545	232	
331.81412	130	
332.89978	94	
338.87152	158	
339.46428	94	
339.83284	136	
341.38787	92	
342.89949	134	
343.78115	92	
344.00239	120	
345.85812	86	
END IONS

###FS:    #m/z: 363.95759 #charge 1+
###MS: 58
###MSMS: 61
BEGIN IONS
TITLE=Cmpd 45, +MS2(363.9576), 28.0-35.0eV, 1.3min #61
RTINSECONDS=76.631
SCANS=58,61
PEPMASS=363.95759	848604
CHARGE=1+
182.87116	162	
187.86907	140	
187.93682	170	
189.86377	778	
191.85662	476	1+
193.85248	278	1+
196.88239	218	
197.88517	110	
207.87530	312	
207.94863	446	
209.94361	1742	1+
210.88379	860	1+
212.87938	5438	1+
214.89777	146	
217.99318	98	
222.95210	1618	1+
224.95034	2724	1+
225.61480	180	1+
225.88695	164	
226.91224	104	
226.94829	11298	1+
227.91262	108	
228.23351	112	1+
228.84466	154	
228.89446	1034	1+
228.94319	12696	1+
229.98175	126	1+
230.11582	98	
230.89050	5446	1+
231.95381	208	1+
232.88570	800	1+
233.29477	86	1+
233.73528	102	1+
233.93491	172	
234.88261	630	1+
235.84929	164	
237.06540	108	
238.89266	110	
239.82124	584	1+
240.00345	188	1+
240.82520	504	1+
240.94226	546	
240.96399	986	1+
241.93912	2106	1+
242.43162	100	
242.85540	120	
242.94075	1458	1+
242.95909	798	1+
243.10138	98	
243.82375	526	1+
244.95878	5102	1+
246.80099	136	
246.90647	468	1+
246.95374	6268	1+
248.34333	112	
248.80440	412	1+
248.90151	1670	1+
249.06775	96	
250.03113	150	
250.79852	142	
250.89610	200	
250.94831	120	
250.96834	226	
251.07341	202	
251.13288	102	
251.97316	138	
252.89721	544	1+
253.41457	102	
253.79782	160	
253.90402	362	1+
253.92529	148	
254.64763	108	
254.81230	132	
256.38456	100	
256.92873	170	
258.83195	146	
258.97438	144	
260.83166	288	1+
260.96909	590	1+
262.83179	298	1+
262.97109	194	
263.78944	260	1+
263.97822	126	
264.96472	194	
265.08587	294	1+
265.81940	216	
265.90652	332	1+
265.98128	166	
266.35980	98	
266.81404	348	
266.86479	128	
267.13279	102	
267.78457	216	
267.97447	906	
268.78673	140	
268.95685	204	
269.79836	116	
269.94441	118	
269.97164	1376	1+
270.49394	110	
271.85181	258	1+
271.87541	102	
271.91631	448	1+
272.03921	100	
273.48900	104	
274.38912	152	
276.09242	102	
276.81041	272	1+
276.84871	164	
277.11155	100	
277.85752	156	
278.85297	146	
279.10587	150	
279.79678	172	
280.10883	134	
280.79416	806	1+
281.26230	102	1+
281.85982	158	
281.99487	202	
282.14825	118	
282.78725	158	
282.86045	118	
283.75432	126	
283.78885	148	
283.84827	242	
283.90508	98	
283.98504	222	
284.82319	196	
284.85637	130	
285.79607	276	1+
285.82877	144	
285.84718	1078	1+
285.98303	102	
286.43644	96	
287.38701	98	
287.83901	172	
288.90894	126	
289.78432	714	1+
289.87921	136	
290.78510	684	1+
290.85152	202	1+
292.86808	126	
292.91887	96	
293.11765	288	1+
294.85985	256	1+
295.92611	472	1+
296.80886	408	
296.83156	106	
296.92797	332	1+
297.80609	290	
298.15612	108	
298.80244	1610	1+
300.92287	186	
301.80369	170	
301.86472	788	1+
302.79950	156	
302.81369	96	
303.03524	106	
303.80491	700	1+
303.82780	108	
303.85685	1592	1+
303.94671	96	
304.87765	202	1+
305.82712	136	
305.89909	112	
306.12554	158	
307.13418	98	
307.87997	170	
308.78886	96	
308.80783	198	1+
310.87980	222	1+
312.15978	98	
312.87237	250	1+
312.95752	182	1+
313.87655	196	1+
314.11084	136	
314.93942	166	1+
316.81723	146	
317.34465	100	
317.89570	106	
318.81176	170	
318.93994	138	
318.99545	126	
319.82532	180	
320.82736	134	
320.89315	248	1+
321.81543	620	1+
321.86838	362	1+
322.93169	264	
322.95658	228	1+
323.81934	112	
324.87993	168	
326.62016	112	
326.87274	350	
327.71293	120	
328.84390	96	
328.88516	98	
329.87733	132	
330.90309	214	1+
335.90612	102	
336.94534	372	1+
337.76923	180	
337.87098	248	1+
338.74855	338	1+
339.75160	268	1+
339.82660	488	1+
340.94157	284	1+
342.91060	132	
343.54876	108	
343.70765	136	
344.31399	100	
344.90763	142	
348.23058	100	
350.90713	288	1+
351.86177	114	
353.49971	118	
353.76679	136	
355.42299	166	
355.74961	100	
357.70988	162	
360.30176	118	
360.76857	120	
361.75066	154	1+
362.84745	132	
364.90014	96	
365.09367	108	
366.31846	124	
367.82271	98	
369.17579	100	
END IONS

###FS:    #m/z: 322.93091 #charge 1+
###MS: 62
###MSMS: 63
BEGIN IONS
TITLE=Cmpd 46, +MS2(322.9309), 28.0-35.0eV, 1.4min #63
RTINSECONDS=80.3295
SCANS=62-63
PEPMASS=322.93091	5061356
CHARGE=1+
182.86769	100	
183.98356	92	
189.86421	92	
191.86083	196	
192.88982	492	1+
196.88381	158	
201.04083	128	
201.86980	94	
203.88140	86	
204.88882	84	
205.94978	606	1+
207.97321	130	
209.92166	92	
210.88339	148	
212.89734	130	
214.89644	160	
216.90154	212	1+
217.37159	84	
217.38777	92	
217.84993	100	
221.94303	108	
222.95435	842	1+
223.95972	582	1+
225.61466	82	
226.84374	96	
226.97439	90	
227.93129	94	
227.95407	222	
228.79825	100	
228.89341	134	
230.84083	152	
230.88861	648	1+
230.98581	94	
231.90757	386	1+
232.45887	92	
232.90778	266	1+
235.88054	86	
236.79327	94	
236.83409	120	
236.90052	118	
238.83167	132	
238.86975	90	
238.93835	232	
239.07416	272	
239.79118	206	1+
240.82094	244	1+
240.94128	3710	
241.93963	10858	1+
242.32901	90	
242.82050	328	
242.94177	7972	1+
243.05706	92	
243.46697	102	
243.81898	444	1+
244.53331	94	
244.93934	1894	1+
245.02404	124	
245.85356	254	1+
245.88779	92	
246.44209	86	
246.85170	260	1+
246.97616	770	1+
248.92843	150	
249.01258	110	
249.05897	92	
249.96861	90	
250.46963	94	
250.91200	102	
250.94908	128	
252.05020	84	
252.35045	84	
252.92013	208	1+
253.06667	88	
253.83531	84	
254.82410	124	
255.78454	138	
255.92028	114	
256.04865	106	
256.56155	98	
256.89527	86	
257.80270	114	
257.99942	88	
258.80323	128	
258.83245	420	
258.97576	120	
259.83657	194	
259.92415	84	
260.12419	104	
260.33925	210	
260.56994	132	1+
260.83144	140	
260.85592	100	
261.82972	718	1+
262.35647	110	
263.07347	228	1+
263.50777	90	
263.80096	100	
263.85078	152	
264.84699	108	
265.85342	412	1+
269.11836	90	
269.85810	100	
270.79906	92	
270.94852	92	
272.80166	110	
272.83990	112	
272.91683	128	
273.79036	610	1+
273.82092	146	1+
275.11581	88	
276.81304	268	1+
276.85309	156	
276.88890	90	
277.85614	156	
278.62616	98	
278.93982	92	
279.09071	548	
279.80109	104	
279.83471	150	1+
279.93902	118	
280.14876	88	
281.03038	106	
281.88043	228	1+
281.94814	94	
281.99153	84	
282.53824	100	
282.80101	84	
283.79802	302	1+
283.85814	154	
283.97021	92	
284.29580	232	
284.31384	86	
284.35288	116	
284.85349	180	
285.86367	304	1+
286.41317	98	
286.80580	266	1+
289.78822	134	
289.88338	248	
290.78637	134	
290.80778	86	
290.82749	94	
290.93893	86	
291.80060	110	
291.82065	92	
291.89081	122	
292.43780	120	
292.97973	94	
294.85998	336	1+
295.88838	124	
296.44083	106	
296.80995	84	
296.84487	92	
297.80887	164	
298.02245	96	
298.81347	104	
299.88631	158	
299.92036	96	
300.78660	140	
300.95287	114	
301.88046	174	1+
302.02958	88	
302.37499	98	
302.80939	94	
303.85179	304	1+
304.88522	140	
305.80777	82	
306.88597	332	
307.79925	96	
307.81466	94	
307.88826	144	
308.79907	168	
309.81828	146	
309.87394	870	1+
310.87755	798	1+
312.35926	86	
312.80445	124	
313.41478	86	
313.81397	318	1+
314.05423	84	
314.81857	188	1+
321.85100	88	
322.28071	84	
322.90021	130	
323.88754	144	
324.89155	486	1+
324.93374	94	
326.74891	116	1+
327.02234	136	
END IONS

###FS:    #m/z: 340.94146 #charge 1+
###MS: 62
###MSMS: 64
BEGIN IONS
TITLE=Cmpd 47, +MS2(340.9415), 28.0-35.0eV, 1.4min #64
RTINSECONDS=81.102
SCANS=62,64
PEPMASS=340.94146	1949046
CHARGE=1+
123.58179	100	
178.90074	92	
188.55012	114	
190.93316	116	
190.95090	96	
192.92572	180	
196.88426	106	
202.87427	100	
203.42195	90	
205.95094	204	
208.94530	100	
210.90132	124	
210.93787	226	
211.59721	100	
211.94383	106	
212.87691	196	
213.88127	268	
213.93916	3732	1+
214.88379	1440	1+
214.89504	392	
215.11439	144	
215.88806	1200	1+
217.04343	102	
217.88403	230	
219.53102	90	
219.88074	90	
221.94925	100	
222.90624	90	
222.95695	342	1+
223.95982	292	1+
224.97772	134	
226.84315	90	
226.94797	200	
226.97316	114	
228.89653	182	1+
228.94829	126	
230.88637	1048	1+
230.90749	152	
231.94950	3138	1+
232.83994	136	
233.89714	488	1+
235.89285	236	1+
235.95333	206	
237.07031	94	
237.83211	186	1+
238.79192	232	1+
238.94319	120	
239.12573	94	
240.83792	560	1+
241.08959	160	
241.12086	156	
241.88023	232	1+
242.65540	104	
242.90399	88	
244.12486	104	
244.51032	92	
244.95757	178	
246.37829	92	
246.83661	124	
246.97725	396	
248.87864	112	
248.98790	156	1+
249.87746	94	
249.90132	248	1+
249.96150	768	1+
250.04252	94	
250.46983	98	
251.83266	90	
251.89571	122	
251.95629	120	
253.94236	92	
254.89989	106	
254.96746	1768	1+
255.01641	134	
256.04094	108	
256.80247	128	
256.90143	90	
256.96316	502	1+
258.06652	100	
258.43949	104	
258.45913	102	
258.84465	262	
258.91017	224	
259.85275	282	
259.95886	130	
260.04296	162	
260.83518	644	1+
262.92107	144	
265.84272	232	1+
265.92109	134	
266.06032	140	
266.84628	166	1+
267.03965	90	
268.02388	138	
268.14027	108	
268.16469	98	
268.81891	94	
268.84537	100	
269.36240	92	
270.52414	108	
271.09006	90	
271.79593	98	
271.84872	102	
272.78795	236	1+
272.84709	146	
272.97630	202	
274.04798	94	
274.40771	94	
274.86225	156	1+
274.97956	94	
275.44815	114	
276.33935	110	
276.85350	586	1+
278.81401	94	
278.84760	716	1+
278.94542	206	1+
279.96419	94	
280.79101	126	
280.80602	140	
281.81964	142	
283.79140	156	
285.48098	118	
285.87186	98	
285.95201	102	
286.88743	92	
286.92367	98	
287.40296	90	
287.49274	92	
289.86062	148	
291.80514	134	
291.85540	92	
291.93176	92	
292.81532	268	1+
292.87245	358	1+
293.46127	108	
293.48244	108	
293.85318	230	1+
293.93895	92	
294.85578	192	1+
296.19566	108	
296.87864	96	
297.97495	130	
298.21731	104	
298.80314	148	
298.91113	124	
299.06136	126	
299.78377	244	1+
299.86883	138	
299.88521	98	
300.86091	100	
301.57935	92	
301.86840	218	1+
302.17730	148	
302.55018	94	
304.87652	518	1+
305.87916	450	1+
307.79849	210	
307.88069	342	1+
309.41479	110	
309.81853	318	1+
310.87723	522	1+
310.96528	130	
311.85597	102	
312.80148	120	
312.89971	108	
313.43005	94	
314.20912	92	
315.80988	102	
316.80383	94	
316.95861	104	
317.89785	104	
320.01885	92	
322.14067	120	
323.18298	212	1+
323.89258	376	1+
324.89447	322	1+
324.95797	102	
326.17675	140	
326.89994	108	
326.94379	142	
328.81680	188	
329.09937	90	
329.76801	112	
329.87632	110	
330.45060	112	
330.81507	308	1+
333.83203	104	
335.75108	156	
338.87054	120	
339.85381	106	
342.89965	190	1+
344.81341	92	
346.11191	168	
END IONS

###FS:    #m/z: 363.95756 #charge 1+
###MS: 62
###MSMS: 65
BEGIN IONS
TITLE=Cmpd 48, +MS2(363.9576), 28.0-35.0eV, 1.4min #65
RTINSECONDS=81.8745
SCANS=62,65
PEPMASS=363.95756	989422
CHARGE=1+
181.08866	94	
187.87036	148	
189.86238	1272	1+
191.85923	1132	1+
192.89473	100	
194.89356	124	
196.88398	280	1+
200.94843	142	
206.40922	264	1+
206.88480	122	
206.94009	118	
207.87333	798	
207.95095	504	1+
208.93804	124	
209.86916	238	
209.94314	2576	1+
210.88390	1018	1+
212.87938	4632	1+
214.89568	338	
215.08553	100	
215.88437	120	
216.05740	94	
216.41100	132	
219.91326	102	
222.95249	1694	1+
224.88918	124	
224.94966	2596	1+
225.09973	118	
226.89417	408	
226.94775	17518	1+
226.97642	276	
227.19211	116	1+
227.88155	156	
228.89494	1420	1+
228.94308	20558	1+
228.97516	162	
229.01680	130	1+
229.09814	98	1+
229.26718	98	
230.85808	98	
230.88989	8300	1+
232.16491	90	1+
232.52606	106	1+
232.88614	1290	1+
233.12523	96	
234.83732	112	
234.88331	250	
235.81796	228	1+
237.07573	204	1+
238.93756	126	
239.38232	100	
240.01017	154	1+
240.79168	140	1+
240.82174	184	
240.94276	820	
240.96275	1252	1+
241.93919	2112	1+
242.37060	112	
242.82154	114	
242.94081	1536	1+
242.96007	1326	1+
243.82334	470	1+
244.95829	8934	1+
245.94298	240	
246.90487	444	
246.95357	10134	1+
247.83486	136	
247.93451	102	
248.00972	92	
248.08126	94	
248.14745	100	1+
248.80531	434	1+
248.90098	2496	1+
249.07242	92	
249.83943	148	
250.90114	354	1+
250.97113	448	1+
251.10024	94	
252.55952	88	1+
252.64354	118	
253.01436	112	
253.84903	112	
253.90661	422	1+
253.99939	94	
254.83606	94	
255.46548	98	
257.82826	472	1+
258.00151	96	
258.97242	394	
260.96363	472	1+
261.06957	190	1+
261.61566	100	
261.83336	344	1+
261.96562	542	1+
263.83448	110	
264.81893	360	1+
265.85391	162	
265.97973	210	
266.04457	100	
266.05926	124	
266.42396	92	
266.81523	176	
267.10562	92	
267.81406	222	
267.87979	110	
267.97441	1582	1+
268.90305	106	
268.93930	92	
269.96917	1026	1+
270.81558	98	
270.91405	632	1+
271.09581	126	
271.15276	102	
271.91672	536	1+
272.79423	226	1+
273.88514	252	1+
274.43018	110	
275.91189	144	
276.81341	180	
276.85674	130	
277.85969	138	
277.99097	94	
278.79932	102	
278.85028	124	
279.09919	174	
279.50277	140	
279.79238	1174	1+
280.79464	992	1+
281.40400	98	
281.86642	96	
282.05188	124	
282.93319	208	1+
283.07360	252	1+
283.09794	150	
283.78891	448	1+
283.84981	386	1+
283.90415	142	
283.98613	238	1+
284.79207	260	1+
284.82666	118	
284.89103	206	1+
285.84446	890	1+
285.93764	124	
285.98716	96	
286.74563	108	
288.43261	94	
288.80229	146	
290.34575	102	
290.78746	280	1+
290.86713	92	
291.10626	220	1+
291.81921	100	
292.43795	160	
293.99922	182	1+
294.86392	152	
295.80456	588	1+
296.87761	254	1+
297.18579	92	
297.91772	92	
298.04356	110	
298.80299	1422	1+
298.95346	94	
299.79182	322	1+
300.80135	266	1+
300.86005	662	1+
302.94560	92	
303.09497	94	
303.81235	644	1+
303.85786	1892	1+
303.94374	314	1+
304.02369	92	
305.11729	110	
306.35324	96	
306.43387	132	
306.88388	184	
308.85740	262	1+
308.87989	104	
308.92258	96	
308.95117	112	
310.89142	198	
310.91291	132	
311.88268	184	
312.86935	192	
313.88484	142	
314.82223	210	
316.81269	626	1+
317.96767	176	1+
318.75543	196	1+
318.96932	190	1+
319.86971	116	
320.93887	106	
321.14992	98	
321.81727	710	1+
321.86538	776	1+
322.93221	308	
323.30886	96	
323.93109	138	
324.82039	134	
324.90251	94	
326.87536	468	1+
329.88325	362	1+
330.88771	292	1+
333.76581	94	
334.87932	138	
335.00573	110	
335.76193	112	
336.85508	138	
336.94376	656	1+
337.83457	122	
338.15119	94	
338.87470	120	
338.94458	100	
339.82680	470	1+
339.88326	280	1+
340.94285	538	1+
341.72229	124	
341.77853	210	1+
343.91058	142	
347.74726	100	
350.77596	108	
350.92117	110	
351.76563	98	
351.88293	236	1+
352.76597	174	1+
356.42150	108	
356.77161	136	
357.04309	100	
358.20205	134	
358.95824	98	
359.83305	100	
360.78686	142	
361.76787	100	
362.83585	150	
363.71993	158	
364.90286	96	
365.38382	108	
365.57610	94	
367.34363	110	
367.89980	96	
368.73046	204	1+
368.83622	162	1+
END IONS

###FS:    #m/z: 507.84716 #charge 1+
###MS: 66
###MSMS: 67
BEGIN IONS
TITLE=Cmpd 49, +MS2(507.8472), 28.2-35.2eV, 1.4min #67
RTINSECONDS=85.5605
SCANS=66-67
PEPMASS=507.84716	636004
CHARGE=1+
196.01447	312	1+
199.88586	212	
224.97694	264	
227.95450	278	1+
231.89710	454	1+
232.90009	394	1+
234.88234	266	
235.07157	180	
235.92386	180	
236.88530	168	
240.00321	182	1+
241.85294	330	1+
250.78317	142	1+
250.97228	236	
251.88885	202	1+
253.37462	166	
256.80075	250	1+
257.87230	154	
257.91055	246	1+
259.09914	206	1+
260.87882	206	
261.38210	252	1+
261.89084	192	
265.85758	382	1+
265.89177	216	
266.16993	408	1+
266.92118	152	
267.88731	708	1+
268.09549	196	
270.85913	238	
272.02479	146	1+
272.85224	1026	1+
276.79907	152	
277.38483	152	
278.39422	380	1+
280.87327	266	1+
281.08886	182	
281.87487	170	1+
282.90280	356	1+
283.79772	198	
283.90557	392	1+
284.89744	160	
285.39093	162	
287.85199	884	
288.86942	538	
289.03228	154	
289.39239	232	1+
289.84831	180	
289.88025	988	
290.13107	188	
290.86363	2310	1+
291.90083	312	1+
293.87484	5590	1+
294.80662	292	1+
296.02482	180	1+
296.85384	194	
296.91614	214	1+
297.87125	304	
298.84939	194	
298.88117	412	1+
300.85806	650	1+
301.35977	162	
303.86668	604	
305.12213	330	1+
305.86537	1130	1+
306.12764	238	1+
307.19401	190	1+
307.85883	176	
307.89006	2076	1+
308.14021	704	1+
308.84865	212	
308.86979	2332	1+
309.88861	1230	1+
310.15798	1712	1+
310.37272	332	1+
310.84169	298	1+
311.88399	10810	1+
311.92710	240	1+
312.05580	90	1+
312.21799	104	1+
312.82042	236	1+
313.93218	230	1+
314.13050	300	1+
314.81602	442	1+
314.86378	1518	1+
315.37061	190	
316.88943	278	
317.04924	210	1+
317.88471	510	1+
319.85053	312	1+
320.06805	186	
320.88519	206	
321.81584	432	1+
321.88687	638	1+
322.36113	156	
322.39300	166	
322.89180	478	1+
323.32557	238	
323.42144	316	1+
323.86906	578	1+
324.90134	202	
325.90184	456	
326.39027	216	1+
326.81232	448	1+
326.88071	3456	1+
327.89502	782	1+
328.05352	166	1+
328.11604	188	
329.16960	256	1+
329.86190	154	
330.83475	154	
330.85256	166	
331.81831	524	1+
331.89340	328	
332.87388	1072	1+
333.85635	354	1+
334.40086	284	1+
334.89751	440	1+
335.84531	332	
335.88535	312	
335.90086	320	1+
336.83497	540	1+
337.88269	378	
338.89531	442	1+
339.40093	314	1+
339.70912	152	
339.83122	154	
340.90486	274	1+
341.87307	180	
343.88734	388	1+
344.83306	440	1+
344.90562	172	
345.76314	216	1+
345.86628	346	1+
348.89492	188	
348.91432	164	
349.75958	380	1+
349.87435	222	
349.89306	156	
350.81407	162	
350.88761	284	
350.95987	156	
351.81955	194	1+
351.87086	312	1+
351.98905	156	
352.91097	160	
353.85320	1078	1+
353.90867	296	
355.86709	316	1+
355.89458	596	1+
356.36272	286	1+
356.78389	188	
356.84504	222	1+
357.73773	152	
357.87597	188	
358.76743	180	1+
359.26999	250	1+
359.72232	204	1+
360.85351	284	1+
361.96103	212	
364.84564	272	1+
365.36736	230	1+
365.38240	160	
366.18358	270	1+
366.79177	174	
366.84057	1274	1+
367.70740	1076	1+
367.76673	454	1+
368.84574	190	
368.89980	154	
369.38929	236	1+
369.70636	162	
369.83666	758	1+
370.18828	264	1+
370.78311	270	1+
370.87353	172	
371.16943	204	1+
371.19175	226	1+
371.72750	194	
371.75577	198	1+
371.85765	338	1+
372.34429	166	1+
373.37172	186	1+
373.78523	208	
373.93250	370	1+
374.06474	156	
374.72583	224	
374.83787	182	
374.88366	214	
375.02825	180	1+
375.83528	218	1+
376.10768	166	1+
377.72363	228	
377.74412	152	
379.75189	358	1+
380.71666	528	1+
380.85586	448	
381.80055	234	
381.84194	322	
382.78501	248	1+
382.85456	272	
383.71468	424	1+
384.74448	530	1+
384.85188	3802	1+
384.89300	286	
385.89593	178	
386.76967	172	
386.79529	160	
388.71309	444	1+
388.74383	258	1+
388.79445	202	
389.20247	282	
389.71213	304	1+
389.78592	280	1+
389.81169	184	
390.74837	180	
390.84173	1560	1+
391.72961	340	1+
391.78724	214	1+
391.80423	178	
391.86226	646	1+
392.07404	172	
392.20097	158	1+
392.84018	410	1+
393.75406	272	1+
393.80230	678	1+
394.80676	386	1+
394.83802	222	
395.86789	212	
396.73843	156	
396.87494	306	
397.86219	274	
398.40529	154	
398.72516	500	1+
398.87045	274	
398.92328	156	1+
399.00039	178	1+
399.84986	364	1+
401.14560	276	1+
402.86827	2650	1+
404.03663	172	1+
405.73479	454	1+
405.76671	232	
405.78766	180	
405.87147	450	
406.80641	244	
406.85867	348	
407.72944	340	
407.81816	212	
407.86582	6774	1+
408.74163	198	
408.92922	186	
409.72754	560	1+
409.81301	364	1+
410.08246	204	1+
410.72380	158	
410.85029	302	
410.87574	442	
411.81115	762	1+
411.87645	216	
412.73055	346	1+
412.84724	454	
412.86926	162	
412.92257	164	
413.07341	158	
413.87794	718	1+
415.16416	252	1+
415.87585	478	1+
416.85810	368	1+
417.81866	222	1+
417.86400	252	1+
420.77005	178	1+
421.88160	1354	1+
422.82074	176	
422.86398	516	1+
423.77446	234	1+
423.79379	254	1+
423.87084	310	1+
424.32872	216	1+
424.67690	366	1+
424.79525	190	1+
425.67464	246	1+
425.75282	186	
425.82362	374	1+
425.88221	264	
426.75578	200	
426.87004	1962	1+
426.93562	382	1+
427.73460	1898	1+
428.08822	172	
428.84783	294	
429.82836	600	1+
430.74082	544	1+
430.85721	250	
431.86940	826	1+
432.86157	250	
434.85746	248	1+
435.86305	146	1+
435.88860	152	
439.67955	162	1+
439.89398	794	
440.39565	154	
440.89336	414	
441.89170	238	
442.88590	210	
443.71485	214	1+
443.82271	224	1+
444.87371	2374	1+
445.74696	638	1+
446.89572	152	
448.75026	164	
448.76959	166	1+
448.89289	240	
449.69245	342	1+
449.87961	384	
450.75675	304	
450.88074	472	1+
451.74959	234	
457.90634	1584	1+
457.93050	192	
458.70392	246	1+
459.89511	184	
462.88748	866	1+
462.90705	232	
463.23963	160	
463.88278	396	1+
465.72104	238	1+
467.88862	972	1+
468.78356	340	1+
473.21110	230	1+
478.49610	188	
482.79333	354	1+
483.79625	302	1+
485.79888	414	1+
485.89991	718	1+
486.84452	328	
489.80744	196	1+
491.85483	158	
494.78991	152	1+
498.79750	246	1+
499.80010	228	1+
503.80290	220	1+
504.18897	198	1+
504.81026	256	1+
505.15263	180	1+
505.25107	270	1+
505.79068	272	1+
505.81289	250	1+
507.66200	158	
507.86142	162	
508.29095	194	1+
508.79358	180	1+
508.91981	150	1+
509.29191	222	1+
509.74094	186	1+
509.86257	416	1+
510.69499	124	1+
END IONS

###FS:    #m/z: 336.94692 #charge 1+
###MS: 66
###MSMS: 68
BEGIN IONS
TITLE=Cmpd 50, +MS2(336.9469), 28.0-35.0eV, 1.5min #68
RTINSECONDS=86.333
SCANS=66,68
PEPMASS=336.94692	285744
CHARGE=1+
180.87384	92	
183.87332	94	
192.88954	176	
196.88377	284	1+
203.07707	104	
205.92549	94	
205.94753	140	
206.97860	84	
207.97619	108	
209.94340	392	
210.88509	408	1+
211.94515	11170	1+
212.01361	122	
212.03101	108	
212.04808	100	
212.87863	1856	1+
213.53110	96	1+
213.93967	4480	1+
214.89343	222	
215.88875	1014	1+
215.93705	696	
216.90814	90	
217.88125	140	
217.93683	236	
218.83408	136	
219.83646	88	
223.96202	602	1+
226.39200	88	
226.95018	128	
227.95487	202	
228.89454	608	1+
228.94315	102	
229.95600	9224	
230.65564	84	
230.88931	3074	1+
230.95709	382	
231.94911	4168	1+
232.82445	558	1+
233.86964	126	
233.89580	350	
235.58446	88	
235.79369	126	
235.85081	98	
235.89196	390	1+
235.94962	166	
236.12019	102	
239.82041	120	
239.90500	138	
242.12802	90	
243.86225	86	
245.13883	100	
245.61181	106	
246.90772	108	
246.97866	188	
247.96627	1790	1+
248.89876	910	1+
249.00673	94	
249.02309	160	1+
249.40812	94	
249.96143	786	
250.82960	776	1+
250.95148	164	
251.80456	86	
251.83175	510	1+
251.92529	122	
251.95777	112	
252.91932	90	
252.97146	5342	1+
253.08375	194	
253.90732	548	1+
254.81645	124	
254.96694	2654	1+
255.07323	122	
255.37334	94	
256.08199	94	
256.79089	128	
256.96637	208	
257.38855	86	
257.42182	94	
257.53423	92	
257.80451	104	
257.84717	484	1+
258.53236	86	
258.74586	102	
258.84678	316	1+
258.92425	100	
259.04608	100	
260.83703	140	
260.84814	164	
261.83381	534	1+
262.91807	88	
263.08939	112	
264.92409	190	
265.56867	92	
265.85682	98	
266.93926	86	
266.99804	152	1+
267.84400	266	
268.52045	90	
268.84105	1316	1+
268.93312	162	
269.45923	90	
269.54168	90	
269.92403	98	
269.97343	180	
270.79071	98	
270.98340	148	
271.91661	332	1+
272.84626	158	
272.91855	210	1+
272.97489	348	1+
273.50542	108	
273.85623	84	
274.36513	94	
274.80498	190	1+
275.09763	110	
275.84703	126	
275.97464	108	
276.38047	106	
276.85563	456	1+
276.88886	94	
277.96415	202	
278.49274	98	
278.83505	1146	1+
279.79376	292	1+
280.86258	140	
283.00552	120	
283.39143	88	
283.86882	236	1+
284.73850	118	
285.42920	88	
285.85239	272	
286.85141	862	
286.99762	90	
287.85390	440	
287.89061	86	
289.88442	92	
291.80721	122	
291.86475	84	
292.03956	156	
292.86904	294	1+
292.93965	156	1+
293.10870	230	
293.43876	156	
293.84552	102	
293.86265	406	1+
294.11810	102	
294.82332	88	
294.83696	86	
294.89517	118	
295.17171	86	
295.27082	88	
295.47137	98	
296.81306	112	
297.81165	120	
297.89161	224	1+
299.05570	174	
299.81584	86	
300.05545	84	
301.76925	94	
302.88756	138	
306.88133	402	1+
307.74501	84	
309.39757	94	
309.60934	90	
309.87364	556	1+
310.87914	360	1+
311.86509	86	
312.88838	184	
313.58464	102	
314.55279	84	
314.82085	90	
314.96992	108	
315.86315	94	
318.08161	122	
318.84013	84	
319.89172	122	
320.41425	116	
322.86755	84	
323.85684	94	
323.89051	280	1+
329.66969	92	
329.86379	194	1+
330.76142	92	
331.55439	96	
332.02511	88	
332.96440	92	
333.75053	148	1+
336.75665	134	
336.86319	102	
337.07822	124	
337.90501	92	
338.72254	90	
339.83326	190	1+
342.12307	116	
END IONS

###FS:    #m/z: 359.96288 #charge 1+
###MS: 66
###MSMS: 69
BEGIN IONS
TITLE=Cmpd 51, +MS2(359.9629), 28.0-35.0eV, 1.5min #69
RTINSECONDS=87.105
SCANS=66,69
PEPMASS=359.96288	225360
CHARGE=1+
187.91586	122	
192.02171	104	
200.94910	90	
203.93285	116	
207.94742	342	1+
208.88297	142	
208.89581	96	
209.94443	2550	
210.88938	270	1+
213.89505	196	1+
215.92921	98	
218.87957	202	1+
220.95540	230	
222.95222	1986	1+
223.02918	104	
224.94918	2672	1+
225.85554	216	1+
225.88892	398	1+
226.89369	266	1+
226.92022	106	
226.94781	14842	1+
227.07103	180	1+
227.15673	122	
227.19990	160	1+
227.45259	114	1+
227.78751	124	
228.89927	108	
228.94315	17014	1+
229.57174	108	
230.86114	132	
232.00061	112	
233.83086	112	
233.85262	92	
233.96067	128	
234.61329	92	
234.71101	94	
234.92990	108	
235.95612	122	
236.06650	288	1+
237.07080	248	1+
237.83666	178	1+
238.06351	118	
240.78629	510	1+
240.93994	406	
240.96375	1602	1+
241.00568	100	
241.94284	208	
242.89085	142	
242.96080	970	1+
244.95842	7986	1+
245.83745	116	
245.94166	224	
246.11773	98	
246.81066	124	
246.89253	106	
246.95365	8380	1+
247.82851	208	1+
248.80666	420	1+
248.88759	114	
249.10929	140	
249.89304	98	
250.94541	226	
250.97070	466	1+
251.52075	92	
252.07448	136	
252.87859	174	
252.95813	198	
252.98047	104	
253.37763	90	
253.83585	210	
253.97597	96	
254.83499	128	
254.86159	90	
255.34586	96	
256.08609	94	
256.45365	94	
257.01527	188	1+
257.99056	124	
258.84297	184	
258.89575	100	
258.97450	492	1+
260.96998	1488	1+
261.85189	142	
262.95016	114	
263.82938	96	
264.96395	164	
265.02889	94	
265.08766	156	
265.42016	120	
265.51071	96	
265.81061	572	1+
265.97909	304	1+
266.84085	94	
267.78053	124	
267.80008	290	1+
267.97353	1640	1+
268.79162	280	1+
268.84546	112	
268.96336	152	
269.96922	1222	1+
271.84466	446	1+
272.88431	108	
272.96522	342	1+
273.92980	94	
274.81865	92	
275.12221	94	
275.79565	158	
275.81274	122	
276.81027	178	
276.85497	230	1+
277.80757	132	
278.80406	200	
279.10348	280	1+
279.80078	136	
280.65491	94	
280.79216	716	1+
280.83478	150	
280.87030	304	
281.08222	118	
281.12488	132	
281.85942	118	
281.97937	152	
282.83099	118	
283.02579	212	1+
283.84994	150	
283.92271	94	
284.82683	104	
285.69029	98	
285.79653	314	1+
285.93856	106	
286.93079	156	
288.79026	168	
290.78842	342	1+
291.10571	96	
292.43584	102	
292.86503	128	
293.11078	102	
293.34479	152	1+
293.87579	108	
294.86495	294	1+
295.88793	100	
296.81074	138	
297.79892	132	
297.91822	136	
298.40643	94	
298.80293	1044	1+
299.17049	100	
299.42123	122	
300.13085	94	
300.80388	384	1+
300.83477	194	
301.79133	144	
302.86187	152	
302.88505	228	1+
303.80776	222	1+
304.94943	96	
305.05000	110	
306.88819	146	
308.05367	98	
308.81974	100	
309.80224	242	
310.43763	90	
310.87395	438	1+
313.93380	172	
314.81697	424	1+
316.99224	112	
317.82591	106	
318.93281	278	
319.86287	102	
319.88909	102	
319.94045	162	
320.10240	92	
320.75274	110	
321.40609	90	
322.02724	100	
322.92891	258	
324.89152	128	
325.89524	124	
327.88402	312	1+
328.94638	106	
329.16506	204	1+
330.87197	156	
331.87077	118	
333.93998	94	
334.88141	100	
336.94591	724	1+
338.01609	94	
338.77323	108	
338.87725	112	
338.90200	144	
339.76107	92	
339.90566	158	
340.93911	480	
343.80182	142	1+
346.70603	92	
347.73978	190	1+
350.75634	184	1+
352.71621	142	
352.88475	142	
353.37726	92	
354.61565	108	
356.73295	90	
358.70963	154	1+
359.17212	112	
359.96084	150	
361.71454	180	1+
363.79236	112	
364.84631	98	
END IONS

###FS:    #m/z: 507.84675 #charge 1+
###MS: 70
###MSMS: 71
BEGIN IONS
TITLE=Cmpd 52, +MS2(507.8467), 28.2-35.2eV, 1.5min #71
RTINSECONDS=90.775
SCANS=70-71
PEPMASS=507.84675	716584
CHARGE=1+
196.01513	482	1+
209.94519	210	
222.97383	234	1+
224.01233	194	1+
224.97509	494	
227.95497	514	1+
232.89481	428	1+
236.90190	184	
239.07346	246	1+
241.85277	800	1+
246.98383	134	1+
250.90761	184	
250.97154	570	1+
252.07868	188	
254.09738	350	1+
254.81840	316	1+
255.87664	214	1+
258.87477	182	
259.87348	142	
260.87663	486	1+
261.77984	170	1+
261.78955	206	1+
261.87795	366	1+
264.38081	152	
266.16675	356	1+
267.78377	160	
267.86423	142	
269.85706	552	1+
270.86032	396	1+
271.97645	144	
272.85213	1202	1+
273.39039	518	1+
276.79513	358	1+
276.85165	410	1+
276.88254	164	
277.88890	492	1+
280.84663	504	1+
281.85111	300	1+
284.90862	192	1+
285.36442	158	
285.86349	576	1+
286.87126	344	1+
287.85309	732	
287.90183	164	
288.46333	240	1+
288.83943	164	
288.86990	666	
288.89237	142	
289.87968	982	
290.13574	162	
290.86603	2086	1+
290.92710	334	1+
292.86921	298	
292.88620	152	
293.87333	6056	1+
294.05698	152	
294.82868	216	1+
295.14011	190	1+
296.87942	628	1+
297.12662	160	
297.85624	194	
297.90661	214	1+
298.86076	250	
300.85673	984	1+
300.92770	156	
301.11908	224	1+
301.87919	272	
302.80405	416	1+
302.88376	180	
303.86364	582	1+
303.90462	190	1+
304.81538	504	1+
304.88514	198	
305.86142	502	1+
306.87761	236	
306.92852	126	1+
307.22473	150	1+
307.35441	242	1+
307.89041	1662	
308.14173	1150	1+
308.16235	316	1+
308.87168	2138	1+
309.84413	404	1+
309.88971	1424	1+
310.03447	210	1+
310.15753	786	1+
310.79814	234	1+
311.88347	9608	1+
313.83747	152	
314.86596	1146	1+
314.96665	366	1+
315.00804	200	1+
315.03996	150	
315.97007	292	1+
316.37251	426	1+
316.86465	254	
316.88961	364	
317.87988	196	
318.84742	186	1+
319.88960	186	
321.92006	200	1+
322.85347	158	
322.88745	478	
323.09149	144	
323.81119	554	1+
323.87220	424	
323.90448	206	1+
324.74871	160	
324.86088	380	1+
325.90174	836	
326.38593	240	1+
326.77318	150	1+
326.88304	3004	1+
326.94820	206	1+
327.80384	346	1+
328.38787	342	1+
328.88017	518	
328.90236	250	
329.87838	890	1+
329.89682	366	
330.16299	170	
330.61854	130	1+
330.94411	228	1+
331.79988	154	1+
331.83326	490	1+
331.86519	188	
332.87419	1268	1+
332.93530	190	
334.39176	202	
334.76817	302	1+
334.89732	574	1+
335.77240	238	1+
335.84248	554	1+
335.88470	184	
336.11471	216	1+
336.87582	148	
337.88333	600	1+
339.40568	246	
339.88331	242	
340.86165	246	1+
342.78658	174	
342.90040	166	
343.15664	156	
343.89443	220	1+
344.87190	248	
344.90245	294	1+
346.87569	322	1+
347.81754	344	1+
347.88121	262	1+
348.76069	630	1+
348.85060	174	
348.90504	226	
348.91881	294	1+
348.97204	182	
349.76348	476	1+
349.88276	734	1+
350.91565	356	
350.95738	148	
351.90752	592	1+
352.91160	366	1+
353.03201	302	1+
353.34537	144	
353.77908	196	1+
353.85225	1354	1+
353.88163	142	
353.89649	156	
353.93630	156	
354.03478	216	1+
355.14388	160	1+
355.94204	220	
356.01250	146	
356.37563	180	
359.42041	198	1+
359.82696	218	1+
360.04379	178	1+
360.85366	152	
360.89059	206	
362.84762	294	1+
363.82470	158	
364.37883	194	
364.84936	174	
364.90144	184	
365.71810	146	
366.84084	2072	1+
366.87450	142	
367.70854	948	1+
367.76532	296	1+
367.78578	152	
368.67631	226	1+
368.88165	424	1+
368.89837	258	
369.70972	488	1+
369.83700	392	
369.88592	296	1+
370.79016	252	
370.85484	194	
371.72469	304	1+
371.80615	168	
372.85302	182	
373.71971	582	1+
373.78985	142	
373.87630	156	
374.82085	184	
374.87948	530	1+
375.73628	370	1+
375.88313	430	1+
377.38240	390	1+
377.75471	202	1+
378.04509	244	1+
378.38623	304	1+
378.91932	248	1+
380.37766	400	1+
380.72134	550	1+
380.86051	316	
381.37829	290	1+
381.78019	152	
381.84209	294	
382.85548	596	
382.89293	276	1+
383.09172	204	1+
383.29695	174	
383.71468	386	1+
384.03035	160	
384.37126	396	1+
384.43737	196	1+
384.81206	198	1+
384.85071	4502	1+
385.03361	254	1+
385.89394	210	
386.89803	170	
387.40034	220	1+
387.71868	188	
387.84379	166	
388.79972	340	1+
388.85252	184	
388.97919	152	1+
389.20272	430	1+
389.70858	200	
389.86714	234	
390.75257	188	1+
390.84279	1152	1+
391.80573	174	
392.35123	182	
392.73966	182	
392.84212	382	1+
392.86182	432	1+
392.89366	240	1+
393.80056	682	1+
394.83808	392	
394.85997	282	1+
395.40660	194	
395.83799	172	
396.73388	296	
396.96231	152	1+
397.72338	672	1+
397.73775	180	
397.76210	454	1+
398.26301	154	
398.72993	454	1+
398.86642	538	
399.85547	736	1+
400.71867	164	
402.85986	476	
403.87334	1178	
404.87243	606	
405.76266	180	
405.87221	824	
406.82053	164	
407.73506	216	
407.86647	7300	1+
408.73180	150	
409.07870	142	1+
409.72864	1004	1+
409.81665	220	
410.85383	756	1+
410.87181	728	1+
410.90209	150	
411.80920	622	1+
412.44252	136	1+
412.72933	468	1+
412.75111	206	
412.84627	272	
412.87561	718	1+
412.92283	176	
413.87738	596	1+
414.68615	212	1+
414.86522	774	1+
415.92063	234	1+
416.76434	148	
417.82049	260	
417.91932	214	1+
418.85252	158	
420.77661	178	1+
421.88175	1540	1+
423.73798	238	1+
423.77254	326	1+
423.82194	430	1+
425.74580	398	1+
425.87831	444	
426.08252	152	1+
426.86647	2606	1+
426.90603	174	
426.93797	306	1+
427.73265	1664	1+
428.85132	210	
429.21877	176	1+
429.69800	216	1+
429.84561	326	
430.73832	380	1+
430.86164	248	
431.86699	742	1+
433.64290	232	1+
433.71516	216	1+
433.86126	168	
434.38049	270	1+
434.88600	454	1+
438.05001	188	1+
439.89131	1110	1+
442.87862	228	1+
443.77371	190	
444.87447	1900	1+
445.70819	142	
445.74492	626	1+
446.74616	410	1+
446.77729	200	1+
446.87920	412	1+
447.71326	144	
447.81677	280	1+
448.35414	158	
449.87745	858	1+
450.69814	276	1+
450.75076	184	
450.77243	308	
451.76000	360	1+
452.65304	206	1+
453.14658	150	
454.07923	198	1+
457.90427	1020	1+
458.71301	160	
459.76834	188	1+
459.90842	174	1+
462.79365	216	1+
462.88414	486	1+
463.65401	220	1+
464.72022	288	1+
466.83784	188	1+
467.89004	980	1+
468.78366	282	
469.70228	168	1+
469.77761	314	
470.77518	202	
470.87113	176	1+
476.16849	252	1+
485.89959	618	1+
486.79282	188	
486.84069	270	1+
487.09544	190	1+
487.89656	220	1+
492.80527	144	
499.74518	170	
504.80416	204	1+
506.32406	174	1+
509.28035	168	1+
509.85880	540	1+
512.09587	154	
END IONS

###FS:    #m/z: 336.94671 #charge 1+
###MS: 70
###MSMS: 72
BEGIN IONS
TITLE=Cmpd 53, +MS2(336.9467), 28.0-35.0eV, 1.6min #72
RTINSECONDS=91.547
SCANS=70,72
PEPMASS=336.94671	305466
CHARGE=1+
98.98339	114	
139.71755	100	
182.86907	206	
183.87006	98	
189.86746	88	
190.03155	114	
190.89948	88	
192.89014	122	
198.95775	108	
199.88981	124	
203.47819	94	
205.95219	146	
205.97028	98	
207.87673	198	1+
207.95647	88	
207.97596	124	
209.94362	128	
210.88351	108	
211.94511	9338	
212.87775	2324	1+
212.94856	346	
213.90659	96	
213.94001	4412	1+
215.86058	190	
215.88760	768	1+
215.93784	436	
217.88134	232	
217.93664	394	
218.83960	252	1+
223.96330	408	1+
226.02890	92	
226.35037	132	1+
226.38918	174	
226.89373	170	
226.97528	116	
227.89362	622	1+
227.96024	110	
228.89569	394	1+
229.92857	92	
229.95561	8500	
230.01175	114	
230.88997	2756	1+
230.96103	164	
231.95025	4290	1+
231.97835	120	
232.11403	102	
232.82289	318	1+
232.89357	512	1+
233.89736	312	1+
233.94857	558	1+
234.88697	330	1+
236.85255	90	
238.01256	104	
239.95832	208	1+
241.94438	88	
242.03973	94	
242.93462	94	
243.89145	266	1+
245.01403	106	
246.97460	686	
247.96660	2350	1+
248.57496	104	
248.87309	88	
248.89959	1100	1+
249.40588	96	
249.82549	92	
249.94061	134	
249.96242	1304	1+
250.82786	146	
251.07053	150	
251.83639	532	1+
251.95766	136	
252.90836	108	
252.97163	5482	
252.99534	154	
253.04327	114	
253.08930	218	
253.84333	94	
253.86655	94	
253.90532	586	1+
253.97135	126	
254.86436	106	
254.90763	334	1+
254.96741	2450	
255.07551	316	1+
256.83062	114	
256.88584	100	
256.91417	258	1+
256.96361	404	1+
257.44274	180	
258.39220	94	
258.83793	106	
259.85370	144	
260.83350	118	
260.85961	108	
260.87308	98	
261.83239	354	1+
261.89155	98	
262.84968	130	
264.84853	330	1+
265.00881	92	
265.08676	152	
265.35768	254	1+
267.84206	236	
268.07257	116	
268.84100	958	1+
268.87314	280	1+
268.95432	142	
269.80096	116	
270.08819	88	
270.84903	146	
270.98087	406	1+
271.91345	378	1+
272.85028	222	1+
272.97672	184	
273.79433	264	1+
273.90309	146	
274.35500	96	
274.89365	246	1+
276.85587	250	
276.97803	90	
277.83349	1020	1+
278.09732	116	
278.52396	90	
278.83458	708	1+
279.09831	128	
279.92150	272	1+
279.98151	98	
280.36288	88	
280.79051	104	
280.84415	122	
280.86079	104	
282.95716	94	
283.01104	96	
283.78605	196	1+
285.54705	106	
285.85246	436	
286.84895	1200	1+
287.81029	152	
288.93716	112	
289.79167	96	
290.80073	420	1+
290.85392	120	
291.53394	114	
291.80561	388	1+
291.86926	338	1+
292.90404	98	
293.10874	258	
293.43722	126	
293.85640	164	
293.99689	236	
297.15221	98	
297.89415	98	
298.87327	92	
299.05971	198	
299.84947	122	
299.87301	122	
299.88673	134	
301.87138	258	1+
303.44179	96	
303.61277	106	
303.94641	94	
304.01068	100	
305.80957	110	
306.88459	214	
307.87000	110	
307.88880	264	1+
308.26509	96	
308.86931	758	1+
309.37179	94	
309.87334	608	1+
310.86003	98	
310.98926	92	
313.86807	142	
314.07587	90	
314.82116	334	
315.95720	112	
318.94688	100	
320.05948	122	
322.76591	100	
323.69533	94	
323.94957	92	
324.89243	240	
325.41215	100	
325.84173	94	
325.89809	102	
325.95951	94	
328.88994	168	
328.93682	98	
329.86815	146	
330.73200	100	
331.90539	166	
332.90941	104	
337.83500	100	
338.07549	136	
338.77453	92	
339.83005	122	
340.61242	120	
340.78947	246	1+
342.44590	120	
END IONS

###FS:    #m/z: 359.96255 #charge 1+
###MS: 70
###MSMS: 73
BEGIN IONS
TITLE=Cmpd 54, +MS2(359.9625), 28.0-35.0eV, 1.6min #73
RTINSECONDS=92.3195
SCANS=70,73
PEPMASS=359.96255	225518
CHARGE=1+
167.98791	102	
183.31282	100	
187.93684	286	
199.87282	218	1+
207.89218	140	
207.95115	144	
208.88179	292	1+
209.94464	2398	1+
212.06564	92	
213.80546	98	
214.89562	128	
220.95758	170	
222.95286	2066	1+
223.89049	126	
224.04342	108	1+
224.62539	94	
224.94987	2554	1+
224.97052	134	
225.88840	162	
225.98095	120	
226.16384	144	1+
226.89644	136	
226.94791	14936	1+
227.82647	92	
227.92724	108	
228.10628	102	
228.94338	15728	
229.38937	94	
229.94650	298	
232.06199	112	
232.89181	230	1+
233.82952	96	
233.96013	238	
234.92698	158	
234.94683	146	
235.82462	310	
235.85047	142	
237.05828	324	1+
238.94268	140	
238.96856	248	1+
240.11242	92	
240.83699	138	
240.93882	584	1+
240.96304	1506	1+
241.78928	146	
242.78776	92	
242.95973	1008	1+
242.99786	92	
243.15326	90	
244.95781	7356	1+
245.07071	94	
245.28585	92	1+
245.36911	116	
245.94366	156	
246.55906	98	
246.80522	94	
246.95361	8092	1+
247.83006	128	
248.80458	300	1+
249.76268	96	1+
250.13783	144	1+
250.95133	262	
250.97182	548	1+
251.27166	100	
251.86891	98	
252.95843	198	
253.83654	144	
256.85489	90	
256.87952	216	1+
257.82610	648	1+
257.90942	214	1+
258.53849	102	
258.79285	114	
258.97614	242	
259.80213	322	1+
260.52846	96	
260.96839	762	1+
261.87972	102	
262.95203	92	
263.57773	94	
263.97974	458	1+
264.81630	230	1+
264.83738	148	
264.96486	286	1+
265.88010	242	1+
265.90512	204	1+
266.06311	90	
266.81388	482	1+
267.03635	98	
267.78358	134	
267.97482	1012	1+
268.41810	110	
268.49612	90	
268.53271	108	
268.84181	484	1+
268.90612	142	
269.84631	384	1+
269.96856	1178	1+
272.80749	116	
272.87167	98	
273.96968	480	1+
274.99168	90	
275.01228	108	
275.85143	434	1+
275.92101	120	
276.80701	464	1+
276.85635	374	1+
277.92358	92	
278.42260	96	
278.79934	276	
279.10615	238	1+
279.79629	512	1+
279.84304	222	1+
279.87646	154	
279.92720	218	1+
280.22266	102	
280.79724	348	1+
281.39792	106	
281.43516	108	
281.98854	100	
282.11543	90	
282.79771	160	
283.78788	112	
283.82882	100	
283.86165	126	
283.98379	334	1+
284.82136	450	1+
285.79382	104	
287.91594	158	
287.98823	98	
289.06272	98	
289.80986	90	
289.87717	194	
290.78736	144	
291.12463	140	
291.79122	200	
291.90282	110	
291.97692	106	
292.43934	140	
292.86044	110	
293.80408	94	
294.80615	92	
294.85830	134	
295.86392	122	
296.80759	468	1+
298.17713	102	
298.80503	662	1+
298.86347	138	
299.00922	96	
299.44850	100	
299.86480	208	
299.92655	92	
300.78542	158	
301.82810	106	
302.66991	100	
303.81553	120	
305.97727	98	
307.87402	298	1+
309.80213	318	1+
310.84961	126	1+
310.87754	252	
311.88347	132	
312.04686	98	
312.81669	176	
313.97653	120	
314.87663	286	1+
316.81403	266	
317.81993	120	
318.57292	90	
318.82076	232	1+
318.93696	130	
320.90257	110	
320.93529	202	
321.92690	134	
322.92688	370	
323.76971	194	1+
324.89558	176	1+
327.02541	130	
327.04348	128	
329.41560	94	
330.53334	92	
330.88098	124	
332.04179	92	
332.81403	120	
333.72471	150	
333.76775	106	
336.13084	98	
336.94321	318	1+
339.83490	152	
339.96454	96	
340.94217	440	1+
342.93144	118	
343.90952	138	
348.02933	154	1+
348.41600	98	
348.65445	98	
348.78281	198	
348.99881	94	
349.76008	94	
350.76135	206	1+
351.91517	94	
352.40620	98	
353.44205	96	
353.55733	92	
354.78902	90	
355.43707	102	
357.76983	110	
358.20325	110	
360.40376	96	
361.71876	98	
362.15982	214	1+
END IONS

###FS:    #m/z: 322.93164 #charge 1+
###MS: 74
###MSMS: 75
BEGIN IONS
TITLE=Cmpd 55, +MS2(322.9316), 28.0-35.0eV, 1.6min #75
RTINSECONDS=95.9875
SCANS=74-75
PEPMASS=322.93164	5451774
CHARGE=1+
87.64658	134	
109.33808	84	
182.05322	106	
190.50095	84	
197.88572	96	
201.04388	122	
205.94820	248	
208.90697	92	
209.94587	146	
210.89941	92	
212.07611	84	
212.88147	296	
212.89613	286	
213.15939	82	
214.89544	250	
217.39147	88	
220.87585	90	
221.06941	82	
221.89591	282	1+
222.38787	118	
222.93196	84	
222.95587	608	1+
223.96132	416	1+
225.86301	98	
226.97147	104	
227.78485	122	
227.79745	90	
227.93342	130	
227.95787	100	
230.89060	270	
230.90934	224	1+
231.94580	82	
232.89713	102	
233.03037	98	
235.37530	84	
235.89742	102	
237.46712	116	
237.57310	94	
237.92916	82	
238.94150	116	
239.78864	668	1+
240.82364	384	1+
240.94096	2820	
241.94318	2790	
242.81945	190	
242.94220	7676	1+
243.42959	128	
243.81839	598	1+
244.34151	90	
244.44608	108	
244.82070	410	1+
244.85705	84	
244.94097	2094	1+
245.05898	86	
246.05165	136	
246.44177	102	
246.93004	88	
246.97521	206	
247.44957	92	
247.85688	82	
247.97716	88	
248.00984	82	
248.85758	110	
248.89852	178	
248.99690	150	1+
249.90596	112	
249.92921	82	
249.97258	108	
251.88649	90	
253.84885	152	
253.90591	256	1+
253.97601	100	
254.90983	216	1+
255.08285	106	
255.78027	92	
256.07021	92	
257.79699	420	1+
258.83454	284	
260.34442	308	1+
260.80518	114	
260.90110	100	
261.82968	804	1+
262.48008	84	
263.05135	84	
263.34027	100	
263.85089	112	
263.97823	90	
264.86070	132	
266.07138	88	
266.83957	392	1+
266.84918	92	
267.34854	88	
267.79064	106	
267.84404	316	1+
268.04586	98	
268.90906	108	
269.09431	86	
269.13651	92	
269.34148	202	
269.80054	104	
270.03382	92	
270.80026	144	
270.84978	86	
271.36182	186	
271.79649	252	
271.84623	176	
272.34799	176	
273.79371	488	1+
273.81820	86	
273.85497	110	
274.42595	106	
275.80435	132	
275.82040	108	
276.11915	90	
276.84763	424	1+
276.86086	144	
277.10350	98	
278.79357	182	1+
279.09399	806	1+
280.81093	82	
280.85456	86	
280.91817	100	
280.99447	100	
282.86957	86	
283.11033	82	
283.35388	134	
283.57947	90	
283.79698	150	
284.29860	182	
284.85684	124	
284.87543	104	
285.16737	90	
285.52468	108	
285.97887	88	
286.87103	132	
289.78831	646	1+
289.88906	176	1+
290.01322	92	
290.85600	288	1+
291.80774	282	1+
293.07222	86	
293.17728	84	
293.80209	104	
293.88427	84	
294.85637	518	1+
296.80916	382	1+
298.41054	90	
298.78125	368	1+
298.88170	108	
299.78452	308	1+
299.82993	132	
299.87014	256	1+
300.85333	272	1+
302.76972	100	
302.87909	90	
303.80631	112	
306.88609	182	
307.80020	720	1+
307.88987	178	
309.81802	142	
310.82857	138	
310.87727	286	
311.88869	194	
312.87378	126	
313.74322	92	
313.80860	82	
313.87567	84	
314.82358	192	
315.82351	122	
316.81556	106	
316.83495	82	
320.92930	118	
321.42826	86	
322.11986	88	
322.80242	98	
323.03087	82	
323.88765	504	1+
324.89257	428	1+
324.96908	96	
325.81056	106	
326.75989	104	
327.77945	92	
327.80591	90	
327.89369	128	
328.05299	92	
END IONS

###FS:    #m/z: 340.94138 #charge 1+
###MS: 74
###MSMS: 76
BEGIN IONS
TITLE=Cmpd 56, +MS2(340.9414), 28.0-35.0eV, 1.6min #76
RTINSECONDS=96.768
SCANS=74,76
PEPMASS=340.94138	3595576
CHARGE=1+
97.03591	112	
98.82105	90	
169.32441	100	
182.86914	90	
192.89190	122	
192.93038	150	
196.88121	216	
196.97640	108	
205.02777	90	
205.86888	94	
205.95019	364	
206.97577	108	
210.93833	342	1+
212.87838	616	1+
212.94885	142	
213.08415	108	
213.93908	3492	1+
214.89759	178	
214.95762	96	
215.88792	540	
217.88274	438	
217.93760	168	
222.42430	98	
222.95595	542	1+
223.95998	460	1+
227.78428	120	
227.95300	128	
228.95005	316	
229.95288	146	
230.89143	404	
230.95669	142	
231.00440	92	
231.40599	94	
231.89195	380	
231.95070	3668	1+
232.01506	92	
232.12512	92	
232.89348	846	1+
233.89988	508	1+
234.82380	92	
235.56504	172	
235.89276	160	
235.94965	228	
237.89350	128	
237.97275	94	
239.78953	108	
240.82985	268	1+
240.84072	212	1+
241.83315	214	1+
243.41724	98	
244.83155	344	1+
245.02928	112	
245.96336	118	
246.94539	104	
246.97493	92	
248.52425	98	
248.90106	410	1+
248.95191	104	
249.96120	1168	1+
251.10960	98	
251.88199	108	
251.89597	134	
251.91803	178	
251.95986	296	
252.77756	204	1+
252.90875	140	
252.93507	216	1+
253.84051	240	1+
254.12086	106	
254.90220	112	
254.96702	1324	1+
255.07658	190	
255.91921	114	
256.88801	122	
256.91386	188	
256.96527	312	
257.79411	140	
258.84449	176	
258.89342	296	1+
259.91747	108	
259.95659	154	
261.43660	100	
261.48036	114	
261.84580	144	
264.89358	94	
264.96196	132	
265.04290	90	
265.90500	148	
266.41990	90	
267.06370	94	
268.01372	92	
268.84232	142	
268.96078	102	
269.79849	216	1+
269.85234	124	
270.83058	308	1+
271.77780	90	
272.01870	100	
272.63491	94	
272.93914	128	
272.97294	180	
272.98972	102	
273.79199	358	1+
273.85953	296	1+
274.81371	152	
274.90193	190	
275.81329	100	
276.03933	116	
276.85703	378	1+
276.87661	110	
277.96077	202	1+
278.81207	116	
278.84262	270	
279.25366	92	
279.79319	224	1+
280.83678	184	
280.86945	164	
280.88835	118	
280.92763	146	
280.95222	258	1+
281.77281	114	
281.86383	130	
282.87279	102	
283.79181	90	
284.43185	140	
284.78693	108	
285.87181	92	
286.38806	104	
286.86441	152	
286.93086	116	
287.90486	104	
288.41581	106	
289.79006	188	
289.85732	124	
290.85382	96	
290.94634	146	
291.87157	158	
292.80429	112	
293.07022	104	
293.43813	92	
293.85962	312	1+
294.34316	94	
294.81010	258	1+
295.97432	122	
296.97294	94	
297.78915	126	
297.82763	188	1+
299.07893	164	1+
299.76884	90	
299.78246	220	
299.86962	90	
301.88684	140	
302.94449	156	
303.94593	156	
305.80827	142	
306.16209	92	
306.88930	136	
307.79800	174	
308.88241	108	
308.98526	100	
309.88823	178	
310.87627	138	
311.88261	206	
312.86976	122	
313.87486	134	
314.81646	96	
317.02223	94	
318.90054	262	1+
321.28506	94	
322.08576	122	
322.86102	98	
324.89379	526	1+
326.89608	124	
327.61102	110	
327.89853	172	
328.89070	260	
330.81389	208	1+
331.84732	96	
332.15825	92	
335.88544	152	
340.79909	140	
342.90840	196	
343.90374	112	
344.74524	176	1+
344.93158	92	
END IONS

###FS:    #m/z: 363.95742 #charge 1+
###MS: 74
###MSMS: 77
BEGIN IONS
TITLE=Cmpd 57, +MS2(363.9574), 28.0-35.0eV, 1.7min #77
RTINSECONDS=97.5395
SCANS=74,77
PEPMASS=363.95742	2340722
CHARGE=1+
53.47385	94	
117.32270	94	
150.69175	94	
177.93304	104	
178.94780	118	
182.86646	122	
189.86289	1162	
191.86027	504	
192.10055	94	
196.88165	470	1+
198.02065	100	
200.94770	128	
204.93619	102	
205.95072	134	
207.87253	698	1+
207.94993	216	
209.94369	3652	
210.88533	558	1+
211.82598	112	1+
211.93373	100	
211.94760	112	
212.49843	100	
212.87947	4924	1+
214.89659	304	
215.89315	142	
220.88851	240	1+
221.94338	128	
222.95248	1102	1+
224.94943	2468	1+
224.97394	106	
226.94785	23234	1+
227.05153	178	1+
227.20913	112	
228.05514	170	1+
228.89532	1038	1+
228.94317	25610	1+
229.25882	136	1+
229.97560	134	1+
230.89017	7568	1+
231.03388	154	
231.56295	90	1+
232.01763	130	
232.88429	576	1+
233.08240	112	
234.88374	458	1+
235.82387	90	
237.05488	122	
238.06951	490	1+
240.82142	178	
240.94218	550	
240.96242	1076	1+
241.83441	138	
241.88756	210	1+
241.93963	2090	1+
242.94190	1346	1+
242.96014	1640	1+
243.82058	182	
244.82970	150	
244.95782	10786	1+
245.84280	94	
246.90552	490	
246.95362	12476	1+
247.01459	98	
247.49516	122	
248.80278	580	1+
248.85521	184	1+
248.90113	3106	1+
249.09647	154	1+
249.99262	128	
250.67675	130	1+
250.89695	418	
250.94906	508	1+
250.96948	510	1+
251.06772	208	1+
251.84654	234	1+
251.91409	128	
252.50870	94	
253.83707	148	
253.90526	594	1+
255.05531	112	
256.06948	104	
256.33769	98	
256.79270	142	1+
258.84826	452	1+
258.97425	406	1+
259.58454	94	
259.88868	116	
260.58996	92	
260.83516	162	
260.96947	812	1+
261.83458	214	
262.83048	132	
263.00898	130	
263.83144	212	
263.97839	138	
264.82182	264	1+
264.85183	132	
264.96421	190	
265.06274	102	
265.78732	210	1+
265.88082	114	
265.97291	212	
265.98411	208	
266.66676	96	
266.81685	260	
266.98410	122	
267.02764	138	
267.14069	294	1+
267.85566	90	
267.97376	1752	1+
268.80586	472	1+
268.83965	122	
269.07620	90	
269.84257	200	1+
269.96970	1976	1+
271.80618	146	
271.91467	346	1+
273.08135	98	
274.85437	142	
276.80921	108	
276.85499	378	1+
277.91246	132	
278.80353	98	
279.10184	362	1+
279.40754	106	
279.79837	264	
280.79393	736	1+
280.84432	198	
281.02742	90	
281.86206	178	
282.88244	228	1+
282.91866	118	
283.00806	148	
283.85349	412	1+
284.06486	118	
284.59246	260	1+
284.82263	270	
285.21331	114	
285.79245	116	
285.84571	1264	1+
287.00795	100	
287.83842	94	
287.87922	98	
287.90419	172	
288.87104	158	
289.86853	254	1+
289.93576	92	
290.40247	98	
290.78752	396	1+
291.10584	140	
291.80865	116	
292.36861	100	
292.43970	100	
292.86237	178	
292.94499	112	
293.88402	138	
294.86118	408	1+
295.91874	106	
296.45778	104	
296.80884	304	1+
298.80265	1044	1+
299.87416	96	
300.79612	294	1+
301.21286	98	
301.45543	98	
301.80176	366	1+
301.85982	568	1+
303.78490	156	1+
303.79836	96	
303.85462	1778	1+
303.94599	140	
304.81603	112	
304.93770	114	
304.95173	144	
305.12188	204	1+
307.42149	156	
307.89702	94	
308.81886	108	
309.06495	100	
309.42674	218	
309.82316	190	1+
310.87319	406	1+
311.87579	296	1+
312.81427	98	
315.93449	114	
316.76058	162	1+
316.81451	100	
317.81477	140	
318.01426	92	
318.93818	114	
319.82403	132	
319.94417	144	
321.81751	878	1+
321.86742	490	1+
322.92826	834	1+
324.89913	90	
325.90326	260	
326.52926	94	
326.87360	304	1+
328.89334	104	
329.75543	262	1+
331.41844	96	
332.39993	96	
335.01095	110	
336.94597	398	1+
337.83204	140	
338.92075	106	
338.94369	122	
339.83129	294	
339.86716	124	
340.14969	94	
340.46276	112	
340.94152	616	1+
347.76807	112	
348.51926	96	
349.27595	94	
351.76397	110	
352.89408	124	
353.79054	142	
356.76610	102	
356.92460	100	
357.10803	92	
358.77954	204	1+
361.78251	110	
362.88442	144	
363.72911	128	
363.95315	120	
364.70100	106	
369.06170	110	
END IONS

###FS:    #m/z: 322.93154 #charge 1+
###MS: 78
###MSMS: 79
BEGIN IONS
TITLE=Cmpd 58, +MS2(322.9315), 28.0-35.0eV, 1.7min #79
RTINSECONDS=101.237
SCANS=78-79
PEPMASS=322.93154	5451774
CHARGE=1+
126.49545	94	
177.93484	84	
187.46930	110	
190.89142	202	
191.04365	82	
191.86141	146	
192.89105	352	
193.02069	84	
194.88490	84	
196.88611	302	
199.89100	88	
200.88690	140	
201.89789	90	
205.94944	426	1+
207.97221	112	
209.09082	128	
209.94078	158	
210.90332	388	1+
212.87791	232	
212.89533	168	
213.90044	100	
214.89256	134	
218.88714	106	
219.00583	90	
222.00728	98	
222.56549	102	
222.89249	90	
222.95431	972	1+
225.97662	84	
227.56473	86	
227.82817	142	
227.84133	112	
227.95168	244	1+
228.90424	212	1+
230.83818	96	
230.89021	302	
231.82608	220	1+
231.94041	86	
232.90523	192	1+
234.55266	100	
235.03282	82	
235.08720	90	
235.42814	84	
235.84831	96	
235.88063	84	
236.09176	86	
236.38999	98	
238.06136	204	1+
238.93686	86	
238.96223	122	
239.10097	148	1+
239.47559	102	
239.78870	416	1+
239.90134	136	
240.82093	200	
240.94061	2988	
241.12955	86	
241.82480	170	
241.94268	2624	
242.94171	7878	1+
243.82446	392	1+
244.00384	82	
244.09101	84	
244.85493	154	
244.94007	2346	1+
245.58109	102	
245.85305	84	
246.97593	220	
247.97911	146	
248.84232	184	
248.97408	128	
249.37865	82	
249.85278	110	
249.93209	114	
249.97028	106	
250.57264	106	
251.33410	134	
251.78989	128	
251.92375	86	
251.94695	88	
252.07559	84	
252.46773	108	
252.78960	84	
252.84667	298	1+
253.00056	106	
253.83347	144	
255.79893	102	
256.85494	84	
256.90881	150	
257.79896	210	
257.83415	100	
257.90014	156	
258.79947	156	
258.83315	630	1+
258.93014	108	
258.97566	212	
260.33799	362	1+
260.83449	392	1+
261.94740	84	
261.99641	110	
262.82841	512	1+
263.34240	146	
263.97964	198	1+
264.04626	96	
264.87583	132	
266.33184	104	
266.85425	106	
266.94319	120	
267.87073	96	
268.35558	94	
268.59117	90	
268.95327	88	
269.79743	114	
270.18288	90	
271.35004	88	
271.80070	134	
271.84598	472	1+
272.07310	102	
272.44007	102	
272.82356	84	
272.98583	84	
273.13186	136	1+
273.79283	560	1+
273.81847	96	
274.04811	154	1+
274.80742	574	1+
275.80830	696	1+
276.35963	98	
276.85261	258	1+
276.87436	98	
276.92528	82	
278.03876	148	
278.08572	706	1+
278.54825	94	
279.09376	628	1+
279.80205	112	
280.11676	84	
280.78692	160	1+
282.89093	82	
282.94410	102	
283.79101	502	1+
283.86793	166	
284.29828	212	
284.85856	98	
284.87196	426	1+
284.91681	164	
285.08039	100	
286.30279	106	
287.79923	122	
289.78915	582	1+
289.87419	340	1+
291.80565	350	1+
292.35790	98	
292.78230	84	
292.87016	232	1+
293.87345	192	1+
295.87473	128	
296.85751	88	
299.78454	700	1+
302.77465	84	
302.87195	118	
303.91008	120	
304.80799	94	
305.87913	428	1+
306.43086	106	
306.88359	366	1+
307.63114	96	
307.79946	734	1+
308.81867	318	1+
309.92059	94	
310.02218	82	
310.89453	100	
311.02929	98	
311.54403	102	
311.88749	248	
312.03617	82	
312.80522	246	
312.83775	118	
313.88245	190	1+
314.81739	122	
315.81924	122	
317.88884	126	
318.43254	92	
318.95642	88	
319.39089	86	
321.13530	234	1+
322.76879	102	
322.96894	110	
324.89641	278	
325.05322	112	
325.89587	292	
326.90088	198	
326.94223	86	
END IONS

###FS:    #m/z: 340.94134 #charge 1+
###MS: 78
###MSMS: 80
BEGIN IONS
TITLE=Cmpd 59, +MS2(340.9413), 28.0-35.0eV, 1.7min #80
RTINSECONDS=102.009
SCANS=78,80
PEPMASS=340.94134	3376550
CHARGE=1+
190.94754	156	
192.89454	106	
192.92473	178	
197.87547	134	
206.96449	90	
208.88202	94	
208.93188	90	
210.90105	90	
210.93865	594	1+
212.87792	266	
213.41764	100	
213.88472	134	
213.94071	1792	1+
214.00920	84	
214.89398	190	
215.88693	562	1+
215.93749	676	
217.04019	106	
217.88273	490	1+
217.93572	82	
218.90561	92	
223.81820	84	
223.95883	132	
225.94834	312	1+
226.89381	166	
226.92265	92	
228.84618	88	
228.89381	130	
228.93556	220	
228.95274	108	
229.97296	94	
230.88709	1302	1+
231.95066	2392	1+
233.89652	604	1+
233.94921	506	
235.84031	88	
235.89472	226	1+
235.94574	104	
238.07889	82	
239.78824	242	
241.84655	100	
241.96534	94	
242.89059	86	
242.94145	106	
246.89520	86	
246.90854	88	
246.94810	148	
246.97788	366	1+
249.65816	100	
249.83957	100	
249.90084	304	1+
249.96219	762	1+
249.99146	192	1+
250.06105	92	
252.04645	90	
252.06583	94	
252.11441	84	
253.90764	90	
254.00423	94	
254.12478	82	
254.90215	282	1+
254.96478	1604	1+
256.26292	94	
256.86272	278	1+
257.79828	178	
257.96400	442	1+
258.84491	524	1+
258.89847	110	
258.96626	308	1+
259.91568	92	
259.95463	294	
260.33819	90	
260.83424	414	1+
261.54801	128	
261.89924	170	1+
262.87867	94	
262.96616	102	
263.00642	90	
263.34438	82	
263.98191	86	
264.83087	102	
264.91815	98	
265.35469	88	
267.03830	82	
267.81763	218	1+
267.85726	182	1+
269.34588	86	
269.80376	160	
270.56285	100	
270.79658	254	1+
270.94967	122	
271.35281	90	
272.34892	82	
272.89631	86	
272.93128	198	
272.97983	290	
273.79638	170	
273.86116	104	
273.93239	142	
274.84693	114	
274.90169	166	
275.84321	132	
276.35765	94	
276.81578	178	
276.85510	194	
277.85906	188	
277.89955	142	
277.97718	130	
278.81702	98	
278.84370	426	1+
278.86800	164	
279.50354	108	
279.80366	104	
279.85779	126	
280.57660	90	
280.84251	216	1+
280.93472	148	
280.97552	142	
281.91126	96	
281.92766	88	
281.99807	214	1+
282.94988	82	
283.06289	90	
283.62083	84	
283.85831	88	
283.87715	100	
283.91228	124	
284.94102	202	1+
285.78839	230	1+
286.11806	88	
286.83627	154	
287.85813	88	
287.88292	98	
287.97596	90	
290.34274	90	
290.85596	190	1+
291.94483	82	
292.09960	90	
292.80409	104	
292.86403	116	
294.86227	112	
294.90812	86	
295.43347	132	
296.80249	140	
296.85884	82	
297.97724	246	
299.78628	132	
300.84544	94	
300.87085	318	1+
304.72817	154	
306.88300	188	
307.80006	222	
307.88529	84	
308.87162	94	
308.89108	194	
310.87705	170	
312.80135	86	
313.81936	156	1+
314.89174	118	
315.85675	112	
315.94825	82	
316.87340	330	1+
317.87647	250	1+
322.03197	86	
322.92879	136	1+
323.95410	82	
324.14967	150	1+
324.89569	434	1+
327.82810	110	
327.99373	94	
328.88637	190	
328.90340	82	
329.81681	458	1+
330.04837	98	
330.52010	96	
330.81714	318	1+
331.39763	100	
332.81177	86	
333.77123	106	
334.95482	84	
338.91505	86	
339.81050	84	
339.83109	142	
342.76630	84	
342.90068	146	
342.97333	96	
344.91566	90	
345.76387	90	
346.11387	90	
END IONS

###FS:    #m/z: 363.95748 #charge 1+
###MS: 78
###MSMS: 81
BEGIN IONS
TITLE=Cmpd 60, +MS2(363.9575), 28.0-35.0eV, 1.8min #81
RTINSECONDS=102.781
SCANS=78,81
PEPMASS=363.95748	2133540
CHARGE=1+
68.45732	122	
178.94854	106	
185.86677	102	
189.86276	962	1+
191.85872	1024	1+
196.88358	450	1+
197.44741	100	
200.89116	160	
200.95332	150	
202.03727	108	
207.87165	282	
207.94722	140	
208.94166	248	
209.87117	234	
209.94445	3314	1+
210.88262	278	
211.88559	180	
212.87924	5012	1+
213.02343	98	
214.89527	378	
215.88136	132	
218.91182	106	
219.38393	104	
222.89358	96	
222.95134	1436	1+
223.50621	96	
224.95042	2110	1+
224.97102	208	
226.89336	158	
226.94772	20572	1+
226.97156	374	
227.04472	96	
227.11578	112	
228.03204	158	1+
228.08126	146	1+
228.85194	160	
228.89479	972	1+
228.94278	21396	1+
229.15727	116	1+
229.47848	114	
230.82523	120	
230.89003	7722	1+
232.66860	98	
232.88697	612	1+
234.88352	274	
234.99875	106	
235.88560	152	
238.07072	194	1+
239.78511	126	
240.08550	204	1+
240.81999	220	
240.94033	468	
240.96383	1456	1+
241.83757	138	
241.94600	370	
242.63434	96	
242.94202	1326	1+
242.96012	1288	1+
243.78304	96	
243.81792	310	1+
243.84087	154	
244.78683	120	
244.95785	10100	1+
245.94108	252	
246.44013	96	
246.80683	320	1+
246.90571	332	
246.92872	124	
246.95319	12234	1+
248.80172	576	1+
248.89962	3530	1+
248.98064	100	
250.80212	126	
250.89375	402	1+
250.97181	288	1+
252.07654	100	
252.89973	534	1+
253.09378	148	
253.16449	96	
253.90553	352	1+
257.91491	98	
258.83477	252	1+
258.97418	266	1+
259.85512	150	
260.44315	104	
260.96937	998	1+
261.84082	232	
262.83246	112	
262.96702	100	
263.89048	94	
264.79741	120	
264.83288	128	
264.96404	166	
265.08595	168	
265.83887	122	
265.97538	110	
266.06226	100	
266.09853	250	1+
266.78828	120	
266.80977	864	1+
266.86651	152	
267.01162	98	
267.34674	106	
267.97267	1534	1+
268.78208	100	
268.84362	170	1+
269.09116	142	
269.96788	1714	1+
270.80276	180	1+
270.83214	106	
271.84314	260	1+
271.91814	352	
272.35320	120	
272.84467	176	1+
275.35661	98	
276.85441	136	
278.79701	180	
278.83882	182	1+
279.04220	100	
279.10311	250	1+
279.34831	108	
280.39157	100	
280.79709	312	
280.83283	164	
281.06115	148	1+
281.12482	192	1+
281.79489	180	
281.85838	144	
281.97745	106	
282.40008	114	
282.79334	118	
283.52762	104	
283.79420	204	
284.01361	122	
284.80861	140	
284.85491	122	
285.84337	616	1+
285.86880	94	
285.88133	248	1+
285.93375	250	1+
286.99955	102	
287.87162	156	
289.87025	298	1+
290.12800	216	1+
290.78898	462	1+
290.86213	98	
291.86722	110	
292.43671	332	1+
292.87112	98	
293.36450	110	
294.85474	108	
296.81163	214	
296.86510	134	
296.93155	146	
297.80846	296	
298.80248	1422	1+
298.88250	230	1+
299.82807	142	
299.86349	136	
300.86431	118	
301.59025	112	
301.82157	172	
301.86242	330	
301.96787	144	
302.80604	506	1+
302.86368	178	
302.92003	142	
303.80784	422	1+
303.85575	2378	1+
305.83196	256	1+
305.92012	154	
306.80983	210	
307.13124	116	
307.79702	230	1+
307.88833	130	
308.13114	202	1+
309.81495	134	
309.87072	126	
310.88078	160	
311.50265	96	
311.86818	376	1+
311.88763	134	
312.87125	232	1+
314.87813	100	
316.10543	100	
316.81211	428	1+
316.95811	102	
317.93025	460	1+
318.87125	342	1+
319.87425	288	1+
320.75184	94	
320.83329	172	
321.80196	154	
321.81889	602	1+
321.86591	98	
322.87824	98	
322.92928	398	1+
324.81418	98	
324.87863	316	
324.89551	246	1+
325.55812	94	
326.82203	136	
326.87580	726	1+
327.67544	118	
328.06421	96	
330.72071	188	1+
331.37982	100	
331.90003	202	1+
333.76959	252	1+
334.91894	104	
335.77535	256	1+
336.94888	644	1+
339.83151	380	1+
340.43128	94	
340.94061	192	1+
341.74953	240	1+
342.83219	106	
344.90103	140	
345.72257	142	
348.98011	182	1+
350.79673	118	
350.83552	98	
354.04846	166	
356.77369	168	
357.72341	102	
358.71782	288	1+
359.85864	122	
362.71251	122	
363.69848	166	
363.71866	136	
END IONS

###FS:    #m/z: 322.93120 #charge 1+
###MS: 82
###MSMS: 83
BEGIN IONS
TITLE=Cmpd 61, +MS2(322.9312), 28.0-35.0eV, 1.8min #83
RTINSECONDS=106.477
SCANS=82-83
PEPMASS=322.93120	5450802
CHARGE=1+
69.42889	90	
189.86326	150	
192.88992	328	1+
192.92857	82	
193.55852	80	
195.03565	80	
196.88429	196	
204.91704	84	
205.94941	160	
207.87586	138	
209.87352	88	
209.89115	88	
209.94443	130	
210.90301	100	
212.88327	278	
213.03027	118	
214.54928	96	
215.88947	118	
216.89460	94	
218.82477	142	
219.38010	102	
219.50029	100	
222.87055	188	1+
222.95109	196	
223.96020	248	
224.96778	130	
225.90066	84	
226.82634	80	
226.90602	116	
227.79660	84	
228.36034	88	
228.88038	80	
228.91646	144	1+
229.81723	80	
230.89061	352	
231.82448	78	
232.95355	136	
233.91954	90	
234.87808	92	
235.82717	86	
235.87499	80	
235.91618	80	
238.03199	110	
238.52808	86	
238.85258	100	
238.93799	78	
239.08170	118	
239.78832	436	1+
239.88243	100	
240.08312	122	
240.12958	132	1+
240.82251	370	1+
240.83172	182	
240.94026	2700	
241.78508	144	
241.93988	8214	1+
242.79903	82	
242.81946	1040	1+
242.90757	86	
242.94204	5660	1+
243.04176	92	
243.82148	760	1+
244.85551	134	
244.94067	1238	
244.99647	84	
245.91030	82	
246.85220	426	1+
246.97177	328	1+
247.09419	80	
248.99098	82	
249.04090	82	
249.96668	84	
250.91509	278	1+
250.95187	176	
251.06734	138	
251.33619	162	
251.43069	96	
252.82804	356	1+
253.81570	78	
254.84481	90	
254.90843	124	
255.78289	220	
256.44954	88	
256.78723	100	
256.80786	88	
256.89659	182	1+
257.08521	86	
257.13454	94	
257.79852	316	
258.83646	150	
258.97878	100	
259.83022	544	1+
260.41366	84	
260.56623	80	
261.82946	644	1+
263.00794	108	
263.85330	238	1+
264.06393	80	
264.42539	96	
265.05663	80	
265.88731	82	
267.05177	94	
267.93531	82	
269.34230	280	1+
269.87034	106	
271.36501	80	
271.79754	186	
271.84800	574	1+
271.87088	104	
272.06142	80	
272.35768	150	
273.79392	534	1+
273.86393	86	
275.79407	162	
275.81085	188	
276.37819	94	
276.84954	98	
277.86363	266	1+
277.91746	136	
278.92974	84	
279.09266	518	1+
279.14906	80	
281.85209	420	1+
282.85839	306	1+
282.97175	96	
283.78959	504	1+
284.19197	90	
284.81292	80	
285.05144	94	
285.09065	88	
285.81586	140	
286.60216	94	
286.86050	94	
288.81473	100	
288.86477	132	
289.78982	576	1+
289.81354	82	
289.86125	92	
289.88142	194	
291.80405	794	1+
292.93126	78	
293.87428	136	
294.87497	94	
296.81035	214	
296.87232	148	
296.95357	88	
297.10935	84	
297.83413	112	
297.95016	92	
299.78426	530	1+
299.83343	86	
300.78710	350	1+
300.82936	98	
301.06819	88	
301.91844	90	
302.44140	78	
302.49723	94	
303.86469	170	
304.88268	142	
307.09952	108	
307.79868	462	1+
307.88360	402	1+
307.89203	146	
307.97542	92	
308.88999	228	1+
309.81563	188	
310.81974	122	
310.87987	448	1+
311.88513	316	1+
312.80316	368	
313.87374	78	
314.81739	106	
316.33713	96	
317.81944	100	
319.73348	80	
319.86729	94	
319.88295	98	
320.88676	80	
324.89504	182	
325.37878	96	
325.90778	110	
326.73789	92	
326.81240	126	
327.07459	82	
327.44612	96	
END IONS

###FS:    #m/z: 340.94117 #charge 1+
###MS: 82
###MSMS: 84
BEGIN IONS
TITLE=Cmpd 62, +MS2(340.9412), 28.0-35.0eV, 1.8min #84
RTINSECONDS=107.249
SCANS=82,84
PEPMASS=340.94117	3016136
CHARGE=1+
90.00267	104	
106.90700	94	
190.93055	104	
196.05714	86	
202.86914	88	
205.94697	454	1+
208.95989	128	
209.93879	228	1+
212.87883	258	
213.86251	90	
213.87730	492	
213.93917	1936	1+
214.89504	136	
215.88463	402	1+
215.93762	348	
217.88348	164	
217.93674	90	
221.04378	92	
223.95923	116	
224.94755	88	
226.39191	94	
226.95061	146	
226.96905	156	
227.79367	100	
228.89762	234	
228.94049	112	
230.88622	800	1+
231.88805	506	1+
231.95025	1996	1+
232.40081	84	
233.86708	92	
233.89923	276	
233.94904	514	1+
234.90277	120	
235.89540	112	
235.94888	202	
236.83390	192	1+
237.79629	286	1+
237.87446	94	
237.89049	150	1+
238.04281	116	
238.89207	174	1+
240.07620	86	
240.78653	128	
240.83646	462	1+
242.78858	202	1+
243.82866	314	1+
244.04987	90	
245.88206	92	
246.97784	224	
247.97426	138	
248.85843	120	
248.89788	604	1+
249.14663	94	
249.90117	410	1+
249.96246	694	1+
251.92541	134	
251.95969	426	1+
253.00526	122	
253.36585	104	
253.86053	122	
254.86726	90	
254.90555	246	1+
254.94590	96	
254.96698	1096	1+
255.33581	90	
256.69562	90	
256.84886	176	
256.88369	116	
256.91224	270	
256.96567	310	
257.13690	94	
257.54800	92	
257.57563	102	
257.61685	96	
257.79864	128	
257.84601	422	1+
257.95515	94	
258.91041	134	
259.82320	120	
259.95746	206	
260.10067	84	
260.84160	102	
261.84620	86	
261.91767	88	
263.07883	88	
263.85684	118	
263.92240	158	
264.81801	94	
264.90781	164	
265.44871	92	
265.79838	194	1+
266.38588	90	
266.91737	124	
267.83105	296	1+
269.97825	140	
270.14664	100	
270.52410	98	
270.80886	270	1+
270.84156	88	
271.36314	100	
272.84694	178	
272.93318	260	
272.97458	216	1+
273.79891	122	
273.92523	144	
274.62348	90	
274.81070	432	1+
275.81146	302	1+
276.85862	624	1+
276.88696	136	
277.90115	88	
277.92290	88	
278.80368	156	1+
278.84573	350	1+
279.10481	162	
279.89642	90	
280.93416	136	
281.86015	244	1+
282.09275	136	
282.90376	100	
283.86482	156	
284.92545	92	
285.42811	164	
285.83367	90	
286.86042	210	1+
286.91822	84	
287.80980	248	1+
287.86062	136	1+
288.51585	94	
289.78562	140	
290.78679	110	
290.87748	118	
291.43183	242	1+
291.80598	168	1+
293.80087	130	
294.02322	92	
294.05902	92	
294.11369	122	
294.86731	200	
294.99898	198	1+
295.43333	92	
295.86599	86	
295.92733	86	
296.85367	170	
296.93310	100	
297.79363	88	
298.13277	144	
298.82928	126	
299.06954	134	
299.79819	228	1+
299.87130	160	
300.29036	92	
300.89307	100	
301.87672	202	
302.94602	320	1+
305.90129	114	
306.88254	128	
307.80008	152	
307.89231	94	
307.92409	90	
308.79967	124	
309.88831	100	
310.03839	108	
310.80757	152	
310.87753	188	
310.89288	200	
311.11935	88	
311.82682	100	
312.80564	258	1+
314.44406	92	
315.47692	84	
315.98303	84	
316.00830	120	
316.96161	118	
317.93104	90	
321.92400	90	
324.89411	140	
324.93806	90	
325.08638	86	
325.90540	126	
326.06174	208	1+
328.76746	92	
328.88513	164	
329.84662	210	1+
329.87517	130	
330.81580	386	1+
336.90269	134	
338.77147	110	
339.03478	202	1+
341.89741	110	
342.09341	158	
342.91873	92	
342.98026	108	
344.10655	92	
END IONS

###FS:    #m/z: 363.95730 #charge 1+
###MS: 82
###MSMS: 85
BEGIN IONS
TITLE=Cmpd 63, +MS2(363.9573), 28.0-35.0eV, 1.8min #85
RTINSECONDS=108.022
SCANS=82,85
PEPMASS=363.95730	1772136
CHARGE=1+
180.54861	104	
182.87013	222	
185.00755	90	
187.86489	126	
187.94164	96	
189.52936	104	
189.86404	700	1+
191.85838	908	1+
194.88551	114	
196.88345	422	1+
202.96188	102	
203.88248	110	
205.87593	136	
205.94895	190	
207.87398	612	1+
207.94912	472	
208.90513	204	1+
209.86980	152	
209.94310	2460	1+
210.12267	108	
210.88451	570	1+
211.86229	104	
212.04394	90	
212.87973	5004	1+
212.90367	214	
214.07840	94	
216.40766	100	
217.87311	140	
218.02350	102	
218.42807	100	
218.88940	92	
220.52016	96	
221.59736	102	
222.04909	106	
222.95229	1014	1+
223.81548	260	1+
223.97876	248	1+
224.81999	276	1+
224.87550	190	
224.94956	2364	1+
225.89201	326	1+
226.06057	92	
226.89640	220	1+
226.94716	19948	1+
227.11234	126	
227.22669	94	1+
227.91838	98	
227.93208	258	
228.79454	110	
228.89571	790	1+
228.94263	22074	1+
228.97267	126	
229.09175	202	
230.01376	210	1+
230.85562	92	
230.89008	6618	
230.97158	94	
231.49025	96	
231.79802	102	
231.88931	252	
232.88673	1072	1+
234.88135	382	
234.92803	148	
236.04855	138	
236.95970	220	1+
238.08459	94	
239.04774	98	
239.06781	144	
239.42804	94	
240.93954	1626	1+
240.96129	948	1+
240.99632	102	
242.81667	338	1+
242.93959	724	1+
242.96045	1052	1+
244.93239	142	
244.95730	9288	1+
245.37071	116	1+
245.94235	116	
245.94655	162	
246.03475	188	1+
246.43607	108	
246.90579	232	
246.95333	9798	1+
247.02074	100	
247.06875	100	
247.91257	100	
248.13553	98	
248.80694	256	1+
248.90041	2488	1+
249.83292	128	
250.43731	92	
250.61415	96	1+
250.89609	362	
250.97113	384	1+
251.06777	170	
251.10293	106	
251.45224	104	
253.91057	644	1+
254.09081	126	
255.85056	152	
256.79875	166	1+
256.86501	228	1+
258.83279	372	
258.97200	318	
259.82990	230	
259.97457	150	
260.14191	100	
260.82957	1072	1+
260.96974	838	1+
261.83111	712	1+
263.54352	102	
263.60334	92	
263.97705	182	
264.07800	124	
264.85203	164	
264.90468	126	1+
264.95968	170	
265.97225	226	
266.81401	180	
267.81428	130	
267.97292	1220	1+
268.82439	286	1+
268.95935	128	
269.80414	118	
269.96853	1720	1+
271.79805	98	
271.80950	98	
271.92043	358	
271.95407	168	
272.77480	108	
272.91991	170	
272.95649	104	
273.79569	204	
274.03761	94	
276.80991	120	
276.85538	172	
277.85747	102	
278.79798	168	
278.85468	140	
279.10326	222	
279.43832	104	
279.80159	218	
280.49438	98	
280.79157	962	1+
280.92438	120	
281.31130	98	
282.69714	108	
282.79122	440	1+
282.86284	92	
283.07142	154	
283.53996	90	
283.85025	410	1+
283.87405	210	1+
284.82570	110	
285.42897	100	
285.84628	1000	1+
286.80720	310	1+
289.87333	158	
290.79195	220	1+
291.08063	96	
291.50522	110	
293.80210	282	1+
293.99990	90	
294.53909	92	
294.63222	90	
294.85686	182	
295.53897	106	
295.87217	268	1+
295.92652	134	
296.87815	184	1+
297.46720	102	
297.80221	1240	1+
298.11787	116	
298.80277	1086	1+
299.86017	202	1+
300.03517	94	
300.53972	98	
301.86099	354	
302.80411	522	1+
303.85650	1472	1+
304.88501	248	1+
306.43575	144	
307.83339	264	1+
308.89862	92	
310.87351	438	1+
310.91866	92	
311.09770	94	
311.13600	220	1+
312.13636	158	1+
312.88681	92	
315.81379	632	1+
318.58785	106	
318.86789	216	1+
318.93800	116	
319.82066	100	
319.94509	224	1+
320.77820	118	
320.82098	682	1+
321.86540	720	1+
322.93019	1006	1+
323.15247	110	
324.87983	184	
325.83060	96	
325.86653	622	1+
326.48062	92	
326.87138	522	1+
327.89262	254	1+
336.03890	156	1+
336.94560	526	1+
338.86998	176	
339.83323	186	
340.93989	756	1+
342.90332	262	1+
343.70907	128	
344.00172	98	
344.72883	90	
345.72668	122	
347.07867	90	
353.76742	192	1+
354.42147	92	
358.09390	92	
358.77760	212	1+
358.91560	118	
359.85692	104	
361.71826	110	
361.78432	150	1+
361.88078	94	
363.72533	146	
363.76861	106	
366.73430	158	1+
368.80703	124	
END IONS

###FS:    #m/z: 507.84643 #charge 1+
###MS: 86
###MSMS: 87
BEGIN IONS
TITLE=Cmpd 64, +MS2(507.8464), 28.2-35.2eV, 1.9min #87
RTINSECONDS=111.695
SCANS=86-87
PEPMASS=507.84643	537826
CHARGE=1+
196.01624	452	1+
199.88995	168	
200.88972	144	
209.94360	224	1+
210.03209	206	1+
214.88159	434	1+
224.97571	230	
229.06363	148	
232.89693	546	
234.89759	264	1+
241.85690	300	1+
246.97467	206	
249.88735	146	
250.37636	154	
251.07544	228	1+
252.97101	180	
254.13084	256	
257.84362	152	
258.87766	174	
260.88021	306	
263.38513	200	
268.85179	156	1+
269.89169	156	
272.85382	396	
272.87292	156	
273.85305	444	1+
274.82396	246	1+
276.86033	174	
276.90485	158	
277.87474	250	1+
280.83223	242	
280.84955	322	1+
281.80446	282	1+
281.88929	154	
281.92247	148	
282.85511	272	1+
283.79175	252	1+
283.84485	306	1+
287.81601	222	1+
287.85547	926	1+
287.93165	296	1+
288.03302	162	1+
289.88027	808	
290.77636	262	1+
290.86451	1156	1+
291.34338	288	1+
291.87990	336	
292.84154	214	1+
292.87378	222	
293.87430	3234	1+
294.12651	300	1+
294.81371	254	1+
296.86133	230	
296.88047	310	
297.87331	242	
298.33525	286	1+
298.81127	196	
298.87671	216	
300.85935	838	1+
301.88042	256	1+
303.80765	278	1+
303.83636	210	1+
303.86974	624	1+
305.81762	306	1+
305.86379	890	
306.00283	246	1+
307.84065	470	1+
307.86065	158	
307.88974	996	
308.14128	712	
308.80169	492	1+
308.87141	1324	1+
309.14963	348	
309.73842	84	1+
309.88824	956	1+
309.99527	202	
310.15857	822	
311.25990	140	1+
311.88280	7910	1+
312.14994	266	1+
312.74647	162	1+
312.99129	232	1+
313.35053	228	1+
314.86392	1212	1+
315.82992	152	
315.88048	262	
316.38407	136	1+
316.86258	232	
317.87396	156	
318.86644	364	1+
319.39170	172	
319.89024	180	
320.89293	158	
321.85625	286	1+
322.88426	224	
323.02495	192	
323.39796	146	
323.82264	250	1+
324.86269	338	1+
325.90029	666	
326.88479	1564	1+
327.81578	270	
328.81049	164	
328.87539	190	
329.88103	642	1+
329.89539	158	
331.81874	228	1+
332.87725	574	
332.90717	192	
333.84193	226	
333.87221	266	
334.40066	258	1+
334.87205	158	
334.88748	606	1+
335.83785	184	
335.88954	522	1+
336.39973	324	1+
336.81905	320	1+
336.94439	178	
337.88119	642	1+
337.90882	304	1+
338.29489	200	1+
338.84804	152	
339.73873	204	1+
342.73586	144	1+
344.87222	452	1+
345.30791	200	1+
346.96528	192	
348.91744	282	1+
349.72669	230	
349.75011	208	
350.36601	250	1+
350.76038	228	
350.80235	148	
350.82287	266	
350.89526	270	
351.88814	368	1+
351.98444	204	1+
352.77193	188	
352.90884	466	1+
353.08923	128	1+
353.18265	176	1+
353.85122	372	
354.84538	208	
354.90620	216	
355.84054	398	1+
355.86213	170	
356.72460	288	1+
356.85156	144	
357.72910	234	1+
357.82907	152	
363.88245	156	
365.85007	154	
366.18441	494	1+
366.73968	180	
366.84027	1592	1+
367.70833	1738	1+
367.77451	360	1+
368.16008	182	1+
368.81527	150	
368.89584	178	
369.84106	336	1+
369.90773	270	1+
370.78337	352	1+
371.72168	636	1+
372.04599	172	
372.84990	496	1+
373.81521	270	1+
373.87514	176	
373.89494	162	
373.92682	168	
374.73531	146	
374.79494	238	1+
374.90401	174	
375.15650	114	1+
375.89315	232	1+
377.36283	176	
378.82404	222	1+
378.88249	168	
379.80073	212	1+
380.71926	890	1+
380.78611	228	1+
380.86035	266	
381.72195	536	1+
381.84101	308	
382.29697	170	
382.83558	174	
382.85899	266	1+
383.71365	306	
383.77479	356	1+
383.79904	496	1+
384.85070	2052	1+
384.89280	230	
385.77382	254	1+
385.96191	126	1+
386.84809	250	
387.40186	408	1+
387.72611	444	1+
387.74920	144	
387.85037	222	
388.04189	196	1+
389.20233	226	
389.71982	506	1+
389.84145	168	
390.20109	292	1+
390.84044	570	
390.85728	244	
390.88185	166	
391.84023	262	
392.07788	194	
392.85859	224	
393.79910	398	1+
394.87021	530	1+
395.87360	418	1+
396.39919	146	
396.74271	150	
397.73221	594	1+
398.18227	246	1+
398.73328	396	1+
398.75613	190	
398.80017	284	1+
398.86504	186	
399.72550	190	1+
399.86514	172	
400.39769	142	
400.86903	218	
400.88684	170	
402.86302	582	
403.87145	784	
404.86870	500	
405.19713	170	
405.73190	184	
405.76089	304	
405.87352	658	
406.82529	240	1+
406.85589	184	
407.72766	310	
407.86577	5160	1+
408.73983	150	
408.81469	284	1+
409.72720	802	1+
410.85850	300	
411.81438	396	1+
411.84424	396	1+
412.09979	280	1+
412.73169	452	1+
413.87642	542	1+
415.84856	168	
415.87694	254	
416.87912	220	
420.70257	146	
421.88216	1048	1+
422.75205	156	
422.82289	270	1+
423.37654	230	
423.74140	210	1+
423.87683	224	
424.87191	170	
424.93281	264	1+
425.74240	262	
425.78747	314	1+
426.74678	222	
426.86174	1638	1+
427.73530	1472	1+
428.88872	228	
429.75542	162	
430.74302	686	
430.85618	240	
431.87242	344	
431.89657	174	
432.87162	202	
438.69664	200	1+
439.89034	708	1+
443.76091	154	
444.87260	1338	1+
444.89303	398	1+
445.74440	230	
446.74278	166	
446.86784	404	1+
447.70851	244	
449.69855	438	1+
449.87880	504	1+
450.74794	242	
452.74264	146	
456.71337	148	
457.90319	1290	1+
460.82505	186	1+
462.88463	728	1+
463.77366	242	1+
467.70563	186	
467.78077	346	1+
467.88897	848	1+
468.78170	248	1+
484.79248	150	1+
485.89350	344	1+
488.79522	254	
509.86128	262	
513.18460	192	1+
END IONS

###FS:    #m/z: 336.94632 #charge 1+
###MS: 86
###MSMS: 88
BEGIN IONS
TITLE=Cmpd 65, +MS2(336.9463), 28.0-35.0eV, 1.9min #88
RTINSECONDS=112.467
SCANS=86,88
PEPMASS=336.94632	211840
CHARGE=1+
94.81227	92	
123.71445	84	
192.88833	166	
197.99472	86	
205.95086	148	
209.93890	102	
210.88191	142	
210.99387	90	
211.37769	98	
211.89585	88	
211.94447	6344	1+
212.10771	86	
212.87988	1782	1+
213.09306	92	
213.41760	96	
213.93934	2344	1+
215.88554	496	1+
215.93859	346	1+
217.88776	132	
217.93501	210	
219.40752	90	
220.43068	112	
223.87340	82	
223.95864	176	1+
223.97680	160	
225.03220	108	
225.34922	112	
226.89305	140	
227.95566	90	
228.37331	98	
228.89338	550	1+
228.91021	90	
229.39145	88	
229.95491	5502	
230.88929	2882	1+
230.95967	210	
231.95024	2452	1+
233.82374	656	1+
233.86835	92	
233.89705	220	
233.95115	330	
233.99075	110	
234.03570	90	
234.53212	106	
235.89200	94	
235.92209	154	
235.94513	148	
236.43862	86	
237.83070	204	1+
238.02964	98	
238.97969	90	
239.02087	92	
240.79974	106	
241.84423	130	
244.13997	84	
244.37030	86	
244.38763	106	
244.55275	94	
245.89308	88	
245.98314	88	
246.97661	194	
247.96585	1108	1+
248.89941	1244	1+
248.93097	84	
249.12704	124	1+
249.82740	128	
249.96176	768	1+
250.83320	86	
250.95092	94	
251.82699	710	1+
251.87970	150	
251.96665	112	
252.01727	92	
252.61006	86	
252.97112	3160	1+
253.08675	100	
253.90484	912	1+
254.46931	86	
254.83595	114	
254.96503	1346	1+
255.07756	146	
255.33986	106	
255.83840	84	
258.37443	84	
258.84030	228	
259.80689	182	1+
259.86199	130	
259.95588	214	
260.82841	104	
260.86465	82	
260.94599	150	
261.84453	254	1+
262.56965	110	
262.95136	236	1+
263.81785	108	
264.86692	142	
265.08544	136	
265.41859	110	
265.85743	108	
267.00737	86	
267.83673	96	
267.84001	924	1+
268.35973	82	
268.79416	124	
268.84077	784	1+
269.04182	184	
269.09003	92	
270.92334	144	
270.95050	142	
270.98072	226	
271.84696	298	1+
271.97559	224	1+
272.03110	90	
272.33369	102	
272.91289	166	
273.79168	280	1+
274.37531	82	
274.81002	100	
274.87081	94	
274.89800	90	
275.00404	84	
275.35958	178	
276.85342	638	1+
277.83358	132	
278.38045	84	
278.83653	356	
279.83691	358	
279.94248	82	
280.87235	316	1+
280.89774	94	
281.80742	84	
281.85835	124	
282.35060	82	
282.38971	102	
282.94703	84	
284.86823	118	
285.11365	112	
285.62796	98	
285.85093	308	
286.84969	1208	1+
286.93084	86	
287.78856	84	
288.86675	118	
289.04941	88	
289.85619	276	1+
291.96581	98	
291.99290	132	
292.80867	254	1+
293.43366	94	
293.85121	178	
293.87544	208	
293.92399	134	
293.99620	242	
294.37294	142	
294.85441	250	1+
295.99115	194	1+
296.06908	82	
296.80845	170	
298.42762	92	
300.01624	92	
301.82665	130	
301.87956	104	
302.85401	138	
302.93185	130	
303.94464	102	
304.40705	92	
304.88827	94	
306.88768	228	1+
308.88682	116	
308.91170	118	
310.87861	500	1+
319.72895	82	
321.39992	102	
321.84017	104	
322.97815	92	
324.89264	94	
325.89070	96	
327.82206	82	
328.07338	92	
328.54024	110	
328.94562	102	
329.89065	154	
330.86754	120	
330.91712	90	
331.08058	102	
333.03022	92	
END IONS

###FS:    #m/z: 359.96220 #charge 1+
###MS: 86
###MSMS: 89
BEGIN IONS
TITLE=Cmpd 66, +MS2(359.9622), 28.0-35.0eV, 1.9min #89
RTINSECONDS=113.239
SCANS=86,89
PEPMASS=359.96220	161018
CHARGE=1+
103.76036	92	
178.93023	128	
187.93870	100	
189.97824	132	
207.94948	256	
208.88356	266	
209.94395	1290	1+
216.91540	104	
221.88951	116	
222.95205	2128	1+
224.51880	92	
224.94839	2296	1+
225.96248	228	
226.89175	136	
226.94745	12448	1+
227.39254	92	
227.93205	128	
228.85191	98	
228.91326	114	
228.94231	10610	
229.80246	84	1+
229.94555	184	
230.88996	158	
231.85869	160	
232.90802	92	
233.82901	90	
233.87715	88	
233.95976	272	1+
233.97990	92	
234.03257	104	
234.48316	100	
235.83458	144	
237.83645	94	
239.06416	106	
239.98867	86	
240.05345	98	
240.82428	214	
240.93908	356	1+
240.96419	696	1+
241.01945	332	1+
241.56431	106	
241.78511	190	
241.84812	270	1+
242.85553	168	1+
242.95945	1008	1+
243.37098	86	
244.38745	98	
244.47011	106	
244.95732	5974	1+
244.97981	194	
245.94169	284	
246.05862	100	
246.91242	118	
246.95279	6022	
247.89784	94	
247.95254	126	
248.44901	112	
248.80575	128	
249.40374	104	
249.92919	106	
250.95153	174	
250.96878	318	
251.07152	110	
251.97105	152	
252.88124	86	
252.95287	514	1+
253.83535	190	
253.87813	98	
255.10593	92	
255.37712	92	
256.79863	118	
256.86278	118	
256.88350	122	
257.85784	86	
257.97366	542	1+
258.80175	116	
258.84469	120	
258.97497	452	1+
260.96883	908	1+
261.19267	90	
261.89702	90	
262.96123	138	
264.97124	348	1+
265.09112	88	
265.49672	98	
265.94657	296	1+
265.97701	248	1+
266.81283	254	
267.97328	806	
269.79962	102	
269.96954	438	1+
270.84422	212	1+
271.13118	118	
271.84532	230	1+
273.96565	94	
275.80385	124	
275.85124	116	
275.91394	174	1+
275.96639	88	
276.80920	192	
276.85657	376	1+
277.80087	520	1+
278.38298	112	
278.79972	340	1+
278.84489	108	
278.99862	242	1+
279.89542	118	
280.00266	158	1+
280.35034	98	
280.79479	614	1+
280.86723	118	
280.94815	104	
281.94836	88	
281.98764	152	1+
282.83847	134	
283.01275	236	1+
283.39524	100	
283.82639	88	
283.85931	98	
283.98625	282	1+
284.82641	180	
285.06384	104	
285.78977	104	
287.40101	104	
288.41556	92	
288.44091	112	
288.86023	126	
289.91059	88	
291.05330	90	
291.78590	106	
291.86435	128	
292.43558	166	
292.88446	92	
292.93644	170	
293.03059	138	
293.11933	162	
293.81206	140	
293.88138	154	
294.54129	126	
294.80352	108	
295.85002	192	1+
296.80697	514	1+
297.13486	92	
298.80372	1264	1+
298.92524	90	
299.87978	112	
299.99071	92	
301.07872	106	
301.78317	134	
302.02292	98	
302.77863	94	
306.88454	574	1+
309.42371	94	
309.72477	118	
309.79630	234	1+
310.87891	264	1+
311.13080	256	
311.88388	172	1+
313.95044	96	
313.97810	94	
316.37629	88	
316.81476	210	
316.82947	224	
317.82210	108	
317.94626	96	
318.77226	92	
318.88117	98	
318.93797	274	
319.82766	126	
320.13542	208	1+
320.76881	164	1+
321.81922	298	1+
321.94371	100	
322.92868	244	
323.01798	96	
323.94210	150	
325.14417	164	
326.77578	94	
327.41735	100	
327.88296	166	
328.88967	124	
329.89288	164	1+
330.38379	86	
332.01496	96	
336.94659	570	1+
339.32881	104	
340.94024	306	
341.78278	124	
342.70924	214	1+
342.90335	256	1+
342.91844	104	
348.37528	112	
348.75366	90	
352.88082	168	1+
353.77244	184	1+
356.77342	134	
357.85552	96	
358.73888	120	
363.06394	96	
END IONS

###FS:    #m/z: 507.84648 #charge 1+
###MS: 90
###MSMS: 91
BEGIN IONS
TITLE=Cmpd 67, +MS2(507.8465), 28.2-35.2eV, 2.0min #91
RTINSECONDS=116.906
SCANS=90-91
PEPMASS=507.84648	490670
CHARGE=1+
196.01457	200	
199.88885	136	
213.88329	262	1+
214.89121	162	1+
224.97478	272	1+
232.89618	172	
236.88951	178	1+
238.95836	182	1+
239.86451	180	
240.07813	134	
241.85547	170	
243.89664	164	
249.83738	172	1+
250.96997	252	
251.88672	160	
254.83072	130	1+
256.86871	284	1+
257.91270	134	
261.88002	144	
263.88419	254	1+
263.94534	220	1+
265.08765	136	
266.16294	186	
266.85923	312	1+
270.80461	188	1+
272.79628	138	
272.85297	392	1+
274.06813	170	
274.85224	156	
275.98756	186	
277.89964	158	
278.86095	206	
279.84217	236	1+
282.84557	174	1+
284.89487	306	
285.79115	248	1+
287.81478	134	
287.85385	636	
288.86880	300	
288.89490	178	
289.88175	660	
290.81762	200	1+
290.86420	1432	1+
291.87748	228	
292.36196	242	1+
292.81342	252	1+
293.87388	2796	1+
295.85609	506	1+
295.89063	142	
296.85713	348	1+
296.87679	178	
297.87256	364	1+
298.85552	154	
299.80987	164	
299.85965	676	1+
300.84365	152	
301.35668	146	
301.85821	742	1+
303.79899	130	1+
303.87956	154	
303.99599	158	1+
305.37933	166	
305.86665	644	1+
305.96523	142	
306.79215	206	
306.96978	174	1+
307.18057	246	1+
307.89040	1206	1+
308.14006	806	1+
308.80705	248	
308.87130	1406	1+
309.81308	298	1+
309.88807	856	
309.99971	198	1+
310.11882	340	1+
310.15822	1150	1+
310.84828	236	
310.87489	232	
311.88359	5314	1+
311.92992	186	1+
312.82214	166	
313.80636	190	1+
313.98023	140	
314.86687	948	1+
315.85813	148	
315.89980	148	
316.79454	220	1+
316.88903	436	1+
317.89289	384	1+
318.10991	176	1+
319.87150	176	
320.87969	150	
321.87025	248	
322.13736	240	1+
322.35356	240	
322.88821	336	
323.87297	156	
324.37627	202	
324.98290	168	
325.82092	162	
325.90241	526	
326.88857	1850	1+
327.87192	780	1+
328.87247	564	1+
330.88248	208	
331.84117	308	1+
331.87002	634	1+
331.88987	220	
332.80898	370	1+
333.81342	248	1+
333.99210	256	1+
334.90323	190	
334.99559	202	1+
335.83907	336	1+
336.78059	184	1+
337.80926	146	
337.88229	320	1+
339.40384	244	
339.86876	196	
340.88568	134	
341.29600	148	
342.00492	180	1+
345.90616	188	
347.14120	116	1+
348.39588	196	
348.77980	278	1+
348.91583	294	1+
349.75451	282	1+
350.83573	142	1+
350.88978	308	
350.96283	136	
351.14201	154	
351.88443	396	1+
352.78467	470	1+
352.84845	714	1+
352.91534	134	
353.78564	312	1+
353.85581	494	1+
353.90638	244	1+
356.73372	154	
356.78621	154	
356.98653	138	
357.85597	144	
358.76881	152	
358.90423	240	1+
361.78724	282	1+
362.79001	240	1+
366.83780	1658	1+
366.87725	194	1+
367.04492	286	1+
367.18010	142	
367.70703	1046	1+
367.76397	368	1+
368.70996	620	1+
370.71847	168	
370.78128	408	1+
370.83398	148	
371.70684	166	
371.86630	170	
371.89507	268	1+
372.07799	228	1+
372.89946	218	1+
373.72046	214	
373.78853	152	
373.83288	534	1+
374.72585	674	1+
374.79245	148	
374.83593	380	1+
375.39215	180	
375.88929	136	
376.86086	160	
376.92997	138	
380.72209	424	1+
380.74033	238	
380.85592	538	1+
381.84010	176	
383.39199	314	1+
383.71505	156	
383.77665	190	
383.81356	146	
384.03375	146	
384.72712	208	
384.76527	138	
384.84880	3012	1+
384.89342	162	
385.78087	218	
385.89627	158	
387.07595	142	
387.74368	136	
387.78340	396	1+
388.78768	258	1+
389.72493	580	1+
390.84132	294	
390.86180	266	
391.84207	730	1+
392.69352	140	1+
393.79869	522	1+
394.83928	168	
395.86960	238	
395.88863	256	1+
396.73425	160	
397.14043	182	
397.85595	160	
398.72345	1094	1+
398.86393	276	
399.80903	156	
399.84853	182	
401.79689	152	
402.06314	190	1+
402.86644	1364	1+
403.06267	198	1+
403.81185	364	1+
404.87223	1058	1+
405.78433	206	
406.85899	256	
407.86530	5356	1+
408.06000	236	1+
409.68842	220	1+
409.73775	288	
409.77342	208	1+
410.72499	202	
410.83724	466	
411.81362	360	1+
412.73101	342	1+
413.86248	288	
414.87495	676	1+
415.87461	474	1+
417.82004	222	1+
418.73734	244	1+
418.84699	146	
419.27884	224	1+
421.88185	1454	1+
422.06268	152	
422.74519	532	1+
423.77792	274	
423.87063	260	
424.77248	222	
424.80058	254	1+
424.83316	178	
424.87704	140	
425.87719	338	
426.75568	202	
426.86267	450	
426.93653	260	1+
427.73110	1422	1+
427.86835	230	
428.09333	248	1+
428.86700	192	
428.88344	206	
429.70458	344	1+
429.83108	250	1+
430.74550	144	
430.85872	206	
431.68772	136	
431.86629	752	1+
432.89341	146	
433.74687	136	
433.88791	172	
434.88830	442	1+
439.89566	876	1+
440.39450	160	
441.68534	234	1+
443.19540	164	1+
444.00289	184	1+
444.16465	144	1+
444.87156	1272	1+
445.71304	216	
445.74743	490	
446.87106	200	
447.71417	246	
447.74642	344	1+
448.10216	136	
448.76702	240	1+
448.87884	512	1+
449.69264	330	1+
449.88073	450	1+
450.69403	200	1+
450.75266	644	1+
452.75057	136	
457.64405	162	
457.90489	1030	1+
461.20677	188	1+
462.88440	706	1+
464.78563	146	
467.72619	204	1+
467.89058	568	1+
468.73358	142	1+
468.78319	134	
470.79576	134	
472.66777	100	1+
475.65541	214	1+
476.77528	288	1+
482.29894	154	
483.78301	258	1+
485.90000	406	1+
486.84349	190	
487.79841	190	
495.66314	142	
497.07145	156	
509.17440	146	1+
509.23556	190	1+
509.86369	204	1+
END IONS

###FS:    #m/z: 336.94638 #charge 1+
###MS: 90
###MSMS: 92
BEGIN IONS
TITLE=Cmpd 68, +MS2(336.9464), 28.0-35.0eV, 2.0min #92
RTINSECONDS=117.679
SCANS=90,92
PEPMASS=336.94638	206392
CHARGE=1+
182.86854	154	
189.00371	90	
196.88431	140	
197.88071	92	
200.87742	94	
203.46430	96	
203.95471	112	
205.94834	288	1+
210.88511	298	
210.90296	82	
211.94453	6602	1+
212.87990	1722	1+
213.93994	2578	1+
215.88526	594	1+
215.93471	232	
217.39146	100	
217.80980	88	
217.88416	102	
217.93676	120	
218.88133	132	
218.98567	94	
223.96653	394	1+
224.92357	84	
224.97119	244	1+
226.97082	236	
227.78752	84	
227.95631	124	
228.02805	86	
228.89379	224	
228.93656	230	
229.89961	96	
229.95557	5302	1+
230.88938	2844	1+
231.95120	2398	1+
232.05087	86	
232.82397	94	
233.82588	444	1+
233.89699	300	
233.94813	218	
234.88411	84	
235.07592	86	
235.89376	178	
236.49580	84	
237.00954	116	
237.07589	88	
237.84898	182	
239.99447	98	
240.79221	86	
240.82619	132	
240.96620	162	
241.83725	94	
242.10123	112	
242.84032	82	
244.04413	98	
246.47301	98	
246.90291	342	1+
246.96438	1872	1+
247.96562	1532	1+
248.90085	650	1+
248.95965	94	
249.82869	268	
249.96071	768	
250.83091	378	1+
250.95224	432	1+
250.99083	90	
251.07600	354	1+
251.91149	280	1+
252.97136	2714	1+
253.85960	84	
253.90903	246	
254.15444	84	
254.86013	154	
254.89520	368	1+
254.96652	1154	1+
256.91485	96	
256.96608	366	
257.84173	380	1+
258.84596	312	1+
258.87596	92	
258.91639	136	
259.34731	88	
259.49467	108	
259.89848	132	
259.96009	146	
260.82424	122	
261.83381	102	
262.15601	86	
262.95320	236	
264.13602	88	
264.85841	190	1+
265.88697	92	
266.86289	198	1+
267.55962	92	
267.83856	932	1+
267.88033	102	
268.13417	100	
268.84134	630	1+
268.95704	84	
269.04376	92	
270.79828	152	
270.84840	92	
270.98107	358	
271.14662	88	
271.91491	342	1+
271.95197	108	
272.05952	132	
272.84625	116	
273.79519	126	
274.03977	96	
274.42194	92	
275.84257	102	
275.86046	104	
276.01883	92	
276.39453	84	
276.85009	220	
276.86549	518	1+
277.83655	168	
278.83339	634	1+
279.45893	100	
280.02875	88	
280.92031	92	
282.85923	128	
283.44041	84	
283.79052	174	
283.87117	144	
285.42769	92	
285.85396	354	
286.10136	86	
286.85162	946	1+
287.77774	198	1+
287.89170	92	
289.94841	92	
290.88033	128	
291.34453	82	
291.85721	132	
292.88587	234	
293.11125	248	
293.85968	232	1+
293.90950	82	
294.89117	88	
294.93875	104	
295.97474	94	
295.99436	98	
296.81720	166	
297.88564	100	
297.97711	124	
299.42528	82	
299.87081	130	
301.37459	90	
303.47348	106	
305.41475	94	
305.87733	456	1+
307.65919	92	
307.80148	112	
309.87401	132	
310.84905	100	
310.87729	614	1+
311.90520	88	
312.02547	106	
313.52797	98	
314.71856	90	
315.64701	88	
315.86176	232	1+
316.40208	92	
318.88210	84	
319.82974	86	
320.75070	210	
320.87955	188	1+
321.81816	134	
321.86445	88	
322.82983	96	
322.86081	86	
323.36400	90	
323.57588	94	
324.89252	158	
325.92621	102	
326.87830	88	
328.01990	92	
328.37345	106	
329.97298	110	
330.94212	82	
333.77174	218	
333.99572	92	
334.37505	90	
338.39727	110	
339.01463	86	
339.88470	114	
341.82804	104	
END IONS

###FS:    #m/z: 359.96213 #charge 1+
###MS: 90
###MSMS: 93
BEGIN IONS
TITLE=Cmpd 69, +MS2(359.9621), 28.0-35.0eV, 2.0min #93
RTINSECONDS=118.451
SCANS=90,93
PEPMASS=359.96213	150782
CHARGE=1+
63.25652	110	
146.07590	92	
205.95101	132	
206.96625	92	
208.88340	210	1+
208.93158	94	
209.94487	1498	1+
222.95240	1104	1+
223.04005	118	
223.41936	114	
224.42485	102	
224.88774	116	
224.94920	3008	1+
226.89214	318	1+
226.94765	8914	1+
226.97311	124	
227.92247	116	
228.94241	9540	1+
230.04068	86	
233.21627	100	1+
233.84681	90	
233.95955	306	
235.82263	234	1+
238.97034	136	
240.64002	164	
240.94230	342	
240.96271	928	1+
241.01589	116	
241.78606	86	
241.94278	212	
242.50441	124	
242.83338	102	
242.85451	92	
242.95993	544	1+
243.15854	88	
243.87039	104	
243.94071	92	
244.43945	100	
244.88766	118	
244.95757	4954	1+
245.00282	92	
245.50024	92	
246.90338	106	
246.95339	4512	
247.00506	98	
247.91330	90	
248.80341	198	
249.49594	112	
250.12602	92	
250.94779	388	
250.97160	376	1+
251.04766	142	1+
251.57879	96	
251.86702	92	
252.07841	132	
252.49919	92	
252.95416	354	
253.83384	106	
254.92208	90	
255.37516	98	
255.91826	86	
256.50081	108	
258.83899	144	
258.90156	98	
258.94140	100	
258.97258	410	1+
259.90032	92	
260.94995	134	
260.96894	1102	1+
261.84041	126	
262.42951	144	
262.95228	94	
263.84478	88	
264.82570	110	
264.97021	258	1+
265.08372	184	
265.10683	90	
266.34361	96	
266.81274	162	
266.86595	132	
267.79654	214	
267.81467	124	
267.97267	578	
268.40784	98	
268.95981	116	
269.79570	90	
269.96961	878	1+
270.81304	90	
270.83342	128	
271.84977	170	
272.85360	218	1+
273.88821	96	
273.96721	160	
275.36258	96	
275.81220	176	
275.97148	148	
276.81536	196	
277.01787	166	1+
277.81046	166	
277.84698	124	
278.80058	252	
278.85803	90	
278.91563	176	
279.10198	118	
279.79184	880	1+
279.89430	106	
280.79294	748	1+
280.84554	220	1+
281.13444	136	
282.01848	108	
282.79776	90	
283.36870	92	
283.78919	132	
283.87312	162	
283.96394	90	
284.60798	88	
285.78928	104	
287.90918	98	
287.99865	96	
288.76417	92	
288.79731	98	
288.85716	258	1+
291.78860	190	
291.80645	124	
291.97747	132	
292.80347	400	1+
292.85980	134	
293.11921	120	
294.56252	106	
294.85714	178	
295.36167	92	
295.85893	264	1+
295.93039	96	
297.81018	184	
298.80439	780	1+
299.87269	108	
299.89481	94	
300.87913	188	1+
301.57702	98	
301.78446	214	
302.79401	148	
303.39664	88	
304.10825	158	
304.56777	94	
305.95554	94	
307.12856	158	
307.86407	150	1+
309.66780	104	
309.80076	234	
310.79887	102	
310.89415	96	
311.87508	172	
312.80422	202	1+
312.87697	230	1+
316.81149	184	
317.89597	94	
318.38005	94	
318.87912	440	1+
319.82784	100	
321.00699	98	
321.78756	114	
321.81800	122	
322.09118	92	
322.93062	496	
323.01858	140	
326.89441	214	
328.81850	162	
328.89440	92	
329.87298	154	
333.01812	102	
334.94842	116	
336.94442	536	1+
340.94492	118	
343.71087	92	
345.01236	110	
348.45967	88	
348.86548	88	
349.71922	92	
353.03099	88	
353.37038	92	
353.76175	202	1+
356.77723	160	
360.72120	130	
360.87221	102	
END IONS

###FS:    #m/z: 322.93073 #charge 1+
###MS: 94
###MSMS: 95
BEGIN IONS
TITLE=Cmpd 70, +MS2(322.9307), 28.0-35.0eV, 2.0min #95
RTINSECONDS=122.118
SCANS=94-95
PEPMASS=322.93073	5262006
CHARGE=1+
110.89320	92	
179.58133	82	
191.02641	88	
195.89230	80	
195.91829	140	
196.84585	98	
196.88864	108	
205.88303	80	
205.94869	150	1+
207.93533	376	1+
208.83597	78	
208.88732	84	
212.88060	146	
215.49816	76	
215.88769	84	
222.36575	84	
222.95479	688	1+
223.95952	414	1+
226.07601	100	
226.33461	90	
226.97248	76	
227.90392	76	
227.95507	190	
228.90991	320	1+
230.88943	174	
231.89023	88	
233.01148	80	
233.83025	92	
233.91569	162	
234.35558	92	
234.46065	104	
235.03813	78	
235.82770	136	
236.89996	136	
236.99933	158	
237.01710	84	
237.05533	112	
237.80034	150	
238.82516	200	
239.05563	76	
239.78819	380	
239.82261	384	1+
240.00217	92	
240.40541	100	
240.78879	194	
240.82235	256	1+
240.94123	1962	
241.06909	166	1+
241.43287	88	
241.93995	5540	1+
242.81682	128	
242.83121	102	
242.94211	3918	1+
243.78270	86	
243.81978	506	1+
243.87912	76	
244.82157	362	1+
244.88909	78	
244.93931	808	1+
244.98207	120	
245.05991	92	
245.34049	82	
245.85818	76	
246.95486	106	
246.97759	164	
247.38789	86	
247.97847	84	
248.51484	98	
248.83871	126	
248.85819	182	
250.97429	126	
251.96311	90	
252.83154	242	1+
252.86176	80	
253.09422	86	
253.78377	88	
254.33650	82	
254.90824	158	
255.21245	104	
255.78233	188	
256.79329	618	1+
256.83785	136	
256.96907	74	
257.79821	474	1+
258.83529	366	1+
258.84662	290	1+
260.33934	138	
260.83380	236	
261.34942	92	
261.83093	1368	1+
262.90415	90	
263.34100	112	
263.78334	80	
263.80691	86	
263.88644	136	
263.97884	140	
265.06088	114	
266.85452	196	
267.79259	128	
267.81465	102	
267.84300	76	
268.84199	88	
269.87005	76	
270.41713	100	
271.15064	74	
271.41371	82	
271.80340	116	
271.84826	332	1+
273.00604	84	
273.52780	88	
273.79002	478	
274.79452	302	
274.81419	142	
274.84655	252	1+
275.35627	76	
275.81297	532	1+
276.96253	76	
279.09208	680	1+
279.89027	102	
280.82256	80	
280.85236	248	1+
281.79134	86	
282.79818	88	
282.82058	100	
283.35625	152	
283.78773	304	
283.99240	104	
284.29455	352	
284.35727	92	
286.12843	80	
287.79489	126	
287.84267	100	
287.88430	86	
287.91425	86	
287.92734	86	
288.06344	78	
288.75178	78	
288.78766	504	1+
288.85769	80	
288.89767	74	
289.79007	438	1+
289.81145	120	
289.88145	284	1+
290.85764	344	1+
291.80229	582	1+
294.38115	86	
294.85263	304	1+
294.86452	156	
294.98601	84	
295.85754	240	1+
295.87106	122	
296.82191	82	
297.78893	168	
299.78320	170	
300.94430	84	
301.84817	94	
302.89142	94	
302.93498	76	
303.73247	82	
304.87302	254	1+
306.37680	100	
307.58802	90	
307.79757	670	1+
307.89062	212	
307.90921	80	
308.04174	84	
308.09653	78	
308.83630	82	
309.80208	142	
310.00039	76	
310.88986	154	
311.36398	76	
311.80922	108	
312.81844	108	
312.88459	124	
312.93700	104	
313.81430	408	1+
313.94332	76	
314.82214	340	1+
318.75200	168	1+
321.55595	88	
322.37984	98	
324.89545	106	
324.94074	92	
325.76855	90	
326.89596	142	
END IONS

###FS:    #m/z: 340.94110 #charge 1+
###MS: 94
###MSMS: 96
BEGIN IONS
TITLE=Cmpd 71, +MS2(340.9411), 28.0-35.0eV, 2.1min #96
RTINSECONDS=122.89
SCANS=94,96
PEPMASS=340.94110	2216580
CHARGE=1+
190.92976	84	
192.92938	214	
196.88471	264	
196.95932	132	
199.97625	90	
202.37249	82	
203.93015	92	
205.95075	228	
208.96065	142	
209.02592	82	
210.93943	280	1+
212.05644	104	
212.87940	166	
213.88196	274	
213.93991	2272	1+
213.95855	120	
214.89431	202	
215.88771	846	1+
215.93874	502	1+
216.98085	82	
217.88165	176	
218.96594	94	
219.81130	84	
221.96308	146	
223.96148	104	
225.02671	84	
225.33651	96	
225.79011	82	
226.94599	270	
228.94617	162	
228.99419	128	
230.88639	836	1+
231.88821	590	1+
231.95096	2368	1+
232.02854	82	
233.89579	396	
233.94777	398	
235.90696	96	
236.37295	92	
239.78911	172	
239.88762	196	
240.73000	98	
241.84025	318	1+
241.88563	112	
242.06267	94	
243.83411	82	
244.95523	102	
245.00400	104	
245.13864	82	
246.80657	84	
246.97550	118	
248.83802	142	
248.89910	158	
249.89826	588	1+
249.96086	586	1+
250.94245	112	
251.95223	146	
251.98960	86	
252.42267	84	
252.50883	94	
252.86817	90	
253.90919	86	
254.90534	118	
254.96470	538	1+
256.96626	116	
257.85381	132	
257.91978	98	
258.84589	864	1+
258.90123	410	1+
259.17051	84	
259.95943	370	1+
260.10654	108	
260.83289	394	1+
260.93255	94	
261.92046	114	
262.79763	90	
262.83979	266	1+
262.90591	90	
262.92736	110	
265.85581	124	
265.91516	112	
266.85222	86	
267.13830	116	
268.07202	82	
268.34946	80	
268.83959	388	1+
269.02060	108	
270.09426	86	
270.86258	114	
271.84387	102	
271.87328	94	
272.55184	86	
272.85988	214	1+
272.91665	284	1+
272.93678	102	
272.95315	86	
272.97422	126	
273.79481	332	1+
273.89549	80	
274.60713	82	
274.89807	232	
276.35977	94	
276.85775	552	1+
276.87432	80	
276.89485	132	
278.84639	208	
279.01355	90	
279.84499	592	1+
281.44693	110	
281.78739	88	
281.80276	114	
281.98845	98	
282.85819	84	
282.91750	82	
284.58956	88	
284.87417	172	
286.86413	84	
286.97446	172	
287.81129	190	
287.86064	130	
289.78645	162	
289.80288	158	1+
292.43753	94	
292.79706	98	
292.94054	84	
293.56441	82	
294.01051	94	
295.88329	90	
295.99716	92	
296.87562	236	1+
296.97172	118	
297.90633	120	
297.97266	128	
297.98675	94	
299.72256	88	
299.78294	268	
300.78331	136	
300.93978	82	
302.91214	120	
302.94470	194	
304.89991	80	
305.83786	82	
305.87516	126	
306.75744	92	
306.88003	196	
307.79870	322	1+
307.88886	272	
309.13203	90	
310.87433	218	
311.88544	114	
311.94076	92	
312.80519	154	
312.87182	124	
314.53563	84	
314.82304	118	
316.79334	84	
318.50277	86	
318.87996	206	1+
320.93958	100	
324.89109	158	
325.90452	166	
326.01103	110	
327.86848	104	
328.71218	88	
328.82118	114	
328.89014	104	
330.82398	170	
330.88601	144	
333.10086	94	
334.79532	90	
335.01084	88	
337.18735	80	
338.71823	84	
338.90555	88	
340.74683	84	
344.07936	94	
345.90653	170	1+
END IONS

###FS:    #m/z: 363.95719 #charge 1+
###MS: 94
###MSMS: 97
BEGIN IONS
TITLE=Cmpd 72, +MS2(363.9572), 28.0-35.0eV, 2.1min #97
RTINSECONDS=123.662
SCANS=94,97
PEPMASS=363.95719	1114442
CHARGE=1+
73.16211	92	
182.87032	254	1+
187.88470	208	1+
189.86309	822	1+
191.85759	442	1+
193.85751	88	
196.88399	360	1+
203.88455	90	
207.87468	532	1+
207.94498	134	
209.87035	172	
209.94397	2306	1+
210.88543	556	1+
211.94250	148	1+
212.84698	94	
212.87950	4888	1+
213.98332	86	
221.01288	110	
222.89718	258	1+
222.95175	1378	1+
224.94860	2054	1+
225.88234	160	
225.89811	112	
225.97471	92	
226.86385	102	
226.94714	11016	1+
227.11886	92	
228.89332	1300	1+
228.94309	11090	
229.29823	128	1+
229.55686	106	
229.94523	696	1+
230.86837	114	
230.88823	7070	1+
233.88375	112	
234.87995	302	
234.89711	92	
234.97985	92	
236.42410	124	
236.89577	296	1+
238.23607	96	
238.28735	104	
238.93999	112	
239.06954	264	1+
239.81820	272	1+
240.94145	200	
240.96171	1076	1+
241.01884	112	
241.13910	88	
241.83395	384	1+
241.94187	402	
242.38976	106	
242.94560	530	
242.95985	1164	1+
243.82197	270	1+
243.93980	128	
244.95777	3716	
245.15033	104	1+
245.82192	126	
245.84027	298	1+
245.94187	300	
245.96192	134	
246.83116	120	
246.90669	290	1+
246.95301	6952	1+
247.80843	114	
248.80275	434	1+
248.90001	1822	1+
248.95745	234	
249.92013	92	
250.89544	422	1+
250.94871	372	1+
250.97243	108	
251.07118	366	
251.08839	88	
251.10683	88	
252.89251	102	
253.03420	90	
253.90343	250	
254.90627	116	
257.85215	102	
257.99563	88	
258.44730	102	
258.46990	92	
258.60360	92	
258.80242	190	1+
258.83780	100	
258.97309	344	1+
259.84803	92	
260.83490	198	
260.97050	956	1+
261.83550	196	
262.83255	124	
262.85489	98	
262.96888	286	1+
263.85858	94	
264.81990	122	
264.98130	420	1+
265.89816	88	
266.81471	678	1+
267.78429	120	
267.97547	716	
268.84307	328	1+
268.95725	88	
269.96833	818	1+
270.80517	90	
270.83540	132	
270.92483	148	
271.91424	240	1+
273.65155	100	
273.85481	88	
273.91991	200	1+
275.80470	116	
276.80969	132	
277.85132	346	1+
278.53616	92	
278.79835	108	
279.01587	88	
279.10090	296	
279.79921	240	
279.87281	176	
280.79128	1098	1+
280.83167	152	
281.00149	150	
281.12213	90	
281.89269	94	
282.82832	212	
282.87114	142	
283.78627	418	1+
283.85430	302	
284.83164	260	
284.85068	132	
284.86605	172	
285.84627	900	1+
286.86379	88	
287.92523	122	
290.79026	518	1+
290.85663	116	
292.43775	258	
292.86832	182	1+
293.12175	98	
295.37650	86	
295.93357	112	
296.02704	92	
296.80972	818	1+
296.87059	150	
297.39965	120	
297.89095	124	
298.80386	1234	1+
299.36334	92	
300.80633	128	
301.80757	154	
301.86135	786	1+
301.89080	86	
302.10195	110	
302.80345	200	
303.33056	98	
303.80721	670	1+
303.85764	1898	1+
304.97967	144	
305.80784	134	
305.87719	158	
306.05278	92	
307.13365	128	
307.88151	176	1+
308.87009	262	1+
311.12993	98	
313.85907	106	
314.61390	118	
314.82243	126	
314.88901	118	
316.81369	470	1+
317.93066	98	
318.93268	278	
320.80310	114	
321.81959	436	1+
321.86714	622	1+
322.93187	254	
323.86871	126	
324.41369	90	
324.87500	124	
325.86924	428	1+
326.87275	358	1+
327.39293	90	
328.82082	92	
329.75899	96	
329.82822	94	
329.87186	96	
329.88932	94	
331.09826	130	
331.84546	90	
334.88846	94	
335.76627	224	1+
336.83190	400	1+
336.94434	402	1+
337.88481	142	
339.00749	92	
339.82727	274	
340.93951	248	
340.96144	92	
341.90761	92	
342.01443	90	
342.90554	116	
343.70955	162	
344.59186	90	
345.71684	276	1+
346.87509	118	
352.75918	264	1+
353.04732	92	
354.19879	118	
354.64113	90	
355.70465	136	
358.72286	140	
361.72103	108	
362.71640	296	1+
368.78781	94	
368.83634	144	
END IONS

###FS:    #m/z: 322.93054 #charge 1+
###MS: 98
###MSMS: 99
BEGIN IONS
TITLE=Cmpd 73, +MS2(322.9305), 28.0-35.0eV, 2.1min #99
RTINSECONDS=127.336
SCANS=98-99
PEPMASS=322.93054	4570938
CHARGE=1+
54.47890	86	
66.03252	94	
132.42164	88	
189.86569	120	
191.86070	108	
192.89274	306	
196.98856	78	
197.00416	82	
201.36604	92	
205.95076	152	
207.97524	142	
209.94072	186	
212.87854	282	
212.89347	124	
214.89470	212	
220.12649	82	
220.88471	162	
222.87692	90	
222.95554	1132	1+
223.96023	818	1+
224.41379	102	
224.81308	80	
224.83361	92	
226.89663	104	
227.92953	184	
229.01743	118	
230.79178	132	
230.88788	122	
230.90852	122	
231.01385	84	
232.82792	82	
232.89337	100	
233.91701	196	
234.02643	100	
235.08341	88	
236.01699	168	1+
236.04448	100	
237.04356	80	
238.79377	84	
238.83146	94	
238.93730	234	1+
239.08341	84	
239.78814	860	1+
240.47789	92	
240.82163	402	1+
240.94120	786	
240.96410	272	
241.02269	86	
241.93986	3982	1+
242.94213	2580	1+
243.82471	178	
244.81896	536	1+
244.88870	94	
244.94055	1226	1+
245.50023	80	
246.97666	154	
248.39279	86	
248.84304	220	1+
248.85748	78	
249.37866	96	
249.90574	138	
250.84390	268	1+
251.02960	90	
251.17590	78	
252.81969	204	1+
253.83732	128	
254.78477	82	
255.78416	118	
255.80228	132	
256.83129	82	
256.90244	84	
257.04765	98	
257.79734	628	1+
258.83310	526	1+
259.25159	100	1+
260.33798	152	
260.82909	962	1+
261.38118	82	
262.35488	148	
262.57762	102	
262.85743	184	
263.82682	166	
263.97902	182	
264.42543	110	
264.86446	102	
264.92295	120	
265.84807	122	
266.84967	242	1+
266.96322	80	
267.79115	82	
267.87500	86	
267.92111	96	
269.79710	172	
270.57489	114	
270.80305	84	
270.82729	104	
271.36103	102	
272.85696	300	1+
272.92069	92	
273.04670	82	
273.79449	1044	1+
273.81393	120	
273.92216	128	
275.79101	130	
276.84727	112	
277.04939	138	
278.34745	98	
279.09110	274	
279.35620	80	
279.79477	90	
279.85562	104	
280.79416	170	
280.91788	228	
281.09837	110	
281.79406	138	
281.82457	82	
281.91240	246	1+
281.93589	94	
282.86209	104	
283.78815	396	1+
284.29398	422	1+
284.87356	166	
285.86484	126	
286.03497	126	
286.92582	84	
287.36368	106	
287.42614	82	
287.81529	126	
287.88426	86	
288.80506	114	
289.16468	78	
289.79170	350	1+
289.88105	362	1+
290.06657	130	
290.35420	94	
290.94659	82	
291.80353	348	1+
292.84120	200	1+
293.18374	100	
293.87083	198	
294.99439	82	
295.83271	80	
296.35410	92	
296.81157	360	1+
297.35927	94	
297.90567	98	
298.42718	88	
299.41891	78	
299.78445	166	
300.80960	110	
301.78194	130	
301.80084	150	
301.86191	100	
301.87439	130	
302.78808	94	
302.86356	172	
303.87124	294	1+
304.76435	128	
306.57711	80	
306.80061	88	
306.81996	88	
307.47846	80	
307.80008	774	1+
307.89473	112	
310.88248	92	
311.81040	80	
312.80303	562	1+
312.84155	84	
314.86548	104	
316.52034	86	
316.81500	146	
316.89828	90	
317.43410	128	
319.04645	78	
319.88699	104	
319.96600	96	
320.05170	88	
321.42395	90	
321.89973	100	
322.46371	84	
324.75579	164	1+
324.89626	372	1+
325.76343	174	1+
327.89990	104	
END IONS

###FS:    #m/z: 340.94125 #charge 1+
###MS: 98
###MSMS: 100
BEGIN IONS
TITLE=Cmpd 74, +MS2(340.9412), 28.0-35.0eV, 2.2min #100
RTINSECONDS=128.108
SCANS=98,100
PEPMASS=340.94125	1666002
CHARGE=1+
190.06215	98	
190.93157	98	
192.89125	88	
192.94745	92	
196.13799	86	
208.95723	114	
209.94300	114	
212.87710	704	1+
212.94695	102	
213.87865	424	1+
213.94142	674	1+
215.88599	664	1+
215.93809	296	
217.49455	98	
217.88419	256	
222.95397	124	
223.96399	166	
224.84013	106	
224.96861	92	
226.39024	100	
226.94960	224	1+
228.54939	100	
228.89607	144	
228.94151	148	
230.88819	1154	1+
231.94987	1078	1+
232.10133	118	
233.87226	84	
233.89756	570	1+
233.94429	114	
234.44171	84	
235.82131	192	1+
235.88413	82	
236.53535	96	
236.88498	82	
238.06736	114	
238.84312	110	
238.88467	86	
239.92573	86	
240.39957	102	
241.84151	178	
241.88611	98	
241.94460	342	1+
242.14297	86	
243.96559	114	
247.51678	86	
248.88639	94	
248.90133	372	
249.51285	80	
249.81545	98	
249.96249	284	
251.38795	84	
252.07954	90	
252.93278	164	
253.83183	114	
253.84852	104	
254.34387	102	
254.90665	136	
254.96563	304	
255.43786	112	
255.81304	92	
256.87675	90	
256.90974	84	
256.96374	124	
256.99856	88	
257.89931	302	1+
258.84576	448	1+
258.86427	84	
258.96545	98	
259.95596	104	
260.84005	162	
261.84267	144	
261.88016	82	
261.92466	142	
262.84059	272	1+
262.93015	146	
262.99777	114	
263.88255	126	
266.36184	94	
266.87123	88	
266.94010	132	
267.13072	108	
268.84401	94	
268.92027	174	1+
270.84117	164	
271.79798	134	
271.91584	140	
272.34481	114	
272.93366	248	
273.37749	86	
273.58656	106	
273.79229	166	
274.42175	104	
274.80546	400	1+
274.85335	94	
274.89107	84	
275.80753	346	1+
275.89793	150	
276.85799	744	1+
277.07699	80	
277.41967	130	
278.84580	608	1+
279.88128	94	
280.11595	106	
280.14477	84	
280.85127	108	
281.04380	82	
281.81197	108	
282.08831	82	
284.05417	96	
284.85452	104	
284.92906	106	
285.78921	104	
285.81932	82	
285.88377	100	
286.01408	84	
287.79871	82	
287.91141	158	
287.95742	90	
288.86008	106	
289.78903	198	
289.81309	116	
289.86483	126	
290.85588	224	
291.01321	214	1+
291.80432	270	1+
292.82244	96	
293.14352	82	
293.80647	96	
293.84612	96	
294.43605	96	
296.58470	102	
296.86744	100	
296.95850	188	1+
297.80861	102	
297.88472	84	
298.30284	88	
298.44226	108	
299.78345	162	
299.87429	100	
299.89840	116	
305.42752	92	
305.82239	108	
305.92991	104	
306.88415	208	1+
307.01782	84	
307.79704	494	1+
308.88114	132	
309.93579	90	
310.40689	94	
310.43762	80	
310.80989	96	
310.87703	156	
311.88405	130	
312.74120	82	
312.80287	232	1+
314.81892	134	
315.86743	84	
317.43806	86	
318.41064	94	
319.82894	150	
321.17538	86	
321.81844	210	
322.99987	100	
323.08386	88	
324.88584	134	
327.21365	98	
328.88761	326	1+
330.81629	186	
331.81806	102	
333.37880	112	
335.74399	86	
339.82995	150	
340.93485	102	
341.84168	96	
END IONS

###FS:    #m/z: 363.95720 #charge 1+
###MS: 98
###MSMS: 101
BEGIN IONS
TITLE=Cmpd 75, +MS2(363.9572), 28.0-35.0eV, 2.2min #101
RTINSECONDS=128.88
SCANS=98,101
PEPMASS=363.95720	747936
CHARGE=1+
183.87000	90	
187.86989	148	
189.86312	376	1+
189.94179	104	
191.85879	636	1+
196.88474	264	
198.06196	94	
200.94710	184	
205.94925	156	
207.40837	98	
207.87607	246	
207.95154	94	
208.88238	144	
209.87276	284	
209.94407	1468	1+
210.88385	774	
212.87934	3520	1+
215.88039	92	
218.91022	236	1+
221.80694	90	
222.95216	894	1+
224.94999	2390	1+
224.97024	156	
225.88455	498	1+
226.88723	288	1+
226.94767	10558	1+
228.79593	178	
228.89607	1026	1+
228.94301	9480	1+
229.54200	96	
230.01175	100	
230.06005	176	1+
230.83405	186	
230.88998	6612	1+
232.88517	1122	1+
233.03944	102	
234.83514	104	
234.88211	248	
234.93080	192	
238.06042	146	
239.50754	94	
239.92686	106	
240.82501	140	
240.94140	558	1+
240.96400	686	1+
241.83468	184	
242.82307	114	
242.94389	438	
242.96289	712	1+
243.05361	94	
243.82348	324	1+
244.95743	5960	1+
245.45277	94	
246.07286	100	
246.81153	138	
246.83074	124	
246.90498	582	1+
246.95274	5568	1+
247.09218	92	
247.59795	104	
247.80433	488	1+
247.84439	114	
248.80664	404	1+
248.84914	240	
248.89915	2688	1+
249.83812	244	1+
249.87335	108	
250.94426	100	
250.97118	338	1+
251.99943	112	
252.26713	98	
252.62359	100	
252.89270	168	
253.83579	124	
253.90486	536	1+
255.10856	108	
256.36697	92	
257.80171	120	
258.14339	90	
258.83472	228	
258.92063	104	
259.03215	158	
259.09717	94	
260.83657	122	
260.96852	802	
261.37919	100	
261.82821	642	1+
261.84630	130	
262.80448	140	
263.88609	102	
263.98254	278	
264.90701	98	
264.96512	170	
265.05460	96	
265.82007	96	
265.85200	184	
265.90228	156	
266.81636	294	1+
267.78189	98	
267.86534	154	
267.92883	198	1+
267.94530	202	1+
267.97230	862	1+
268.98848	120	
269.47100	92	
269.64737	98	
269.91657	98	
269.97009	762	
270.40861	176	1+
270.79444	98	
271.91300	226	
272.91913	102	
273.85331	238	1+
274.13818	98	
274.79526	130	
276.85406	164	
278.62810	110	
278.79578	196	
278.84910	182	
279.79758	170	
280.79359	1142	1+
281.13829	92	
282.11496	100	
282.80106	160	
283.04012	112	
283.79135	134	
283.84796	284	
283.98580	190	1+
284.82678	366	
285.79772	328	1+
285.84497	820	
285.88023	104	
286.41722	116	
286.82519	132	
287.04323	90	
288.85315	190	1+
290.78591	382	1+
291.84469	146	
292.43980	174	
293.12062	156	
293.85329	278	1+
296.04057	130	
296.81032	368	
296.91844	284	1+
297.80887	368	
297.92266	232	1+
298.11093	98	
298.80173	1398	1+
298.86800	372	1+
301.09391	114	
301.80505	186	
301.85946	298	
302.80158	444	1+
302.86056	206	
303.80592	306	1+
303.85447	1910	1+
303.90636	152	
303.94710	192	
304.03170	158	
305.76883	102	
305.80773	94	
306.84085	204	1+
307.89317	156	
308.06216	92	
309.48846	94	
310.87833	242	
311.06495	92	
312.87154	152	
313.09345	94	
314.89080	106	
315.81142	326	1+
316.81210	236	1+
318.75870	98	
318.93662	272	1+
319.82081	166	
319.87736	126	
320.08195	108	
321.81771	782	1+
321.86758	386	1+
322.76839	126	
322.92665	216	
323.89546	120	
324.80929	116	
326.81792	102	
326.87657	432	1+
327.45514	96	
328.05197	144	1+
330.71746	102	
332.93299	94	
333.72162	132	
335.79832	94	
336.14239	94	
336.94382	556	1+
336.97142	92	
337.83612	94	
339.82583	804	1+
340.93942	304	
341.33582	104	
342.05008	96	
342.89830	106	
344.88926	114	
345.16200	106	
345.70985	90	
354.75922	104	
356.77800	312	1+
358.75551	110	
360.80107	108	
361.72577	352	1+
362.73350	314	1+
367.77480	118	
368.79290	108	
END IONS

###FS:    #m/z: 322.93060 #charge 1+
###MS: 102
###MSMS: 103
BEGIN IONS
TITLE=Cmpd 76, +MS2(322.9306), 28.0-35.0eV, 2.2min #103
RTINSECONDS=132.563
SCANS=102-103
PEPMASS=322.93060	4440906
CHARGE=1+
187.93843	110	
189.86187	252	1+
193.92607	96	
195.40275	98	
195.88036	270	1+
195.92078	122	
195.96110	86	
200.89773	84	
201.06489	82	
205.94941	194	
206.03815	80	
207.97407	102	
208.99215	94	
209.94380	114	
210.90099	212	
212.88072	272	
214.89424	194	
218.00000	92	
218.88755	142	
220.93068	112	
221.89644	80	
222.87110	110	
222.95372	832	1+
223.95854	516	1+
223.98036	116	
224.38076	94	
224.82811	164	
226.84397	206	
227.78695	116	
227.83716	88	
227.95443	116	
228.89097	92	
228.91339	198	
229.84540	152	
229.93626	84	
230.88840	154	
231.95749	82	
235.00498	270	1+
235.04018	80	
235.88080	82	
235.91456	96	
236.04927	150	
238.79093	122	
239.08028	160	
239.78810	330	1+
240.82211	360	1+
240.94104	1468	
240.95987	208	
241.83911	80	
241.94237	1092	
242.94281	2986	1+
243.83171	180	
243.87337	88	
243.96727	84	
244.34351	138	
244.82385	182	
244.94047	572	1+
245.44055	92	
245.78317	78	
245.85818	78	
246.03927	82	
246.89524	156	
246.97762	276	
247.85270	116	
247.87065	82	
248.84880	108	
248.90115	284	
249.98817	80	
250.83907	290	1+
250.97127	120	
252.37592	82	
252.81958	126	
252.86566	80	
255.78312	472	1+
256.39257	80	
256.84439	154	
256.87068	100	
256.88827	94	
258.02330	90	
258.79605	214	1+
258.83242	974	1+
260.33590	124	
261.83469	396	
261.97197	78	
262.83440	318	
263.03173	82	
263.82831	214	
263.85639	110	
263.97883	136	
265.01677	80	
265.05529	88	
265.85718	128	
266.86830	112	
267.01354	100	
267.79224	154	
268.79587	488	1+
269.79888	312	1+
271.85688	134	
272.86558	86	
273.79298	648	1+
274.84844	112	
274.98222	126	
275.55401	112	
275.80851	310	
276.46581	84	
276.49038	100	
276.80949	374	
276.85522	166	
278.06076	80	
278.80440	88	
279.09055	564	1+
279.15491	94	
279.75253	162	
281.79320	170	
282.36136	102	
283.07266	114	
283.78282	436	1+
283.79687	136	
283.97681	126	
284.02891	78	
284.29272	164	
284.86913	144	
285.86851	90	
286.13479	80	
287.87582	94	
288.80583	82	
289.78841	428	1+
289.87604	326	1+
290.82503	100	
291.80450	684	1+
291.85431	80	
292.43985	90	
292.57656	80	
293.02408	92	
294.37634	100	
294.50333	82	
294.84917	102	
295.83477	96	
296.81080	144	
296.86914	196	
297.37401	86	
297.83180	106	
298.80255	150	
299.78302	442	1+
299.80114	182	
300.77501	156	1+
301.87902	154	
303.80745	158	
303.86573	132	
304.89072	258	1+
305.89581	172	1+
306.87184	108	
307.79879	828	1+
307.89014	170	
308.83842	88	
308.88264	194	
308.95435	106	
309.87089	92	
310.82484	78	
310.87922	176	
310.92192	86	
311.88592	104	
311.97108	126	
312.80461	136	
312.87214	106	
314.82257	268	1+
317.56310	86	
319.09463	90	
320.24955	78	
320.76030	90	
323.30869	86	
323.88045	288	1+
324.89753	88	
324.93393	78	
325.76877	108	
325.80759	250	1+
325.90420	106	
327.17766	80	
327.88935	84	
END IONS

###FS:    #m/z: 340.94132 #charge 1+
###MS: 102
###MSMS: 104
BEGIN IONS
TITLE=Cmpd 77, +MS2(340.9413), 28.0-35.0eV, 2.2min #104
RTINSECONDS=133.334
SCANS=102,104
PEPMASS=340.94132	1609226
CHARGE=1+
108.58822	94	
190.94931	96	
191.95913	98	
195.98689	82	
197.87825	82	
197.88507	252	1+
197.96167	84	
200.94458	82	
202.88638	82	
203.99322	108	
208.92300	102	
208.95693	82	
210.93696	194	
212.87827	736	1+
213.93841	876	1+
214.89654	104	
215.88753	470	
215.93729	360	
217.88223	196	
218.88937	94	
224.09948	88	
224.99177	88	
225.88420	82	
225.93960	86	
226.38104	84	
226.87248	96	
226.89092	98	
230.89010	648	
231.89016	428	
231.95076	920	1+
232.08841	96	
232.88968	816	1+
233.94432	84	
235.94594	122	
236.82559	134	
236.88439	208	1+
239.78945	236	
239.89274	116	
240.79727	112	
240.83854	292	1+
240.89108	88	
240.97698	92	
241.84192	254	1+
241.88315	106	
243.83760	134	
244.96003	114	
245.39247	82	
246.37450	82	
246.94738	102	
246.97290	310	1+
248.49743	92	
248.90098	114	
248.93675	82	
249.96099	110	
250.89805	192	
251.88166	146	
253.35041	96	
253.92110	92	
254.90515	108	
254.96676	400	
255.78053	96	
255.79925	308	1+
256.06054	86	
256.08020	92	
256.32798	98	
256.96798	142	
257.00804	86	
257.83671	612	1+
258.35063	98	
258.80100	82	
258.84384	358	1+
259.89305	178	
260.83731	184	
261.81972	114	
261.88282	116	
262.92791	176	
264.87087	92	
264.90691	112	
266.95726	100	
267.95162	84	
268.01161	84	
268.84094	590	1+
268.91351	140	
270.79489	82	
271.44801	94	
271.84720	316	1+
272.00447	82	
272.34502	186	
272.91824	106	
273.91133	98	
274.79865	84	
274.89512	148	
275.56414	114	
275.81012	234	1+
276.85308	272	
277.87137	168	
278.84662	368	1+
278.98162	86	
279.11099	88	
279.93051	192	
280.01416	82	
280.79224	96	
280.97194	90	
281.04928	130	
281.08089	100	
281.11200	94	
281.85688	466	1+
282.02426	86	
283.35527	160	
284.93488	136	
287.80162	84	
288.41767	102	
288.55946	94	
288.84146	94	
289.16483	100	
289.78600	232	1+
290.88788	98	
290.99048	94	
291.80417	162	
292.43576	86	
294.86751	126	
296.81085	136	
297.79446	226	1+
297.90067	88	
298.07319	96	
299.78648	302	1+
300.86875	134	
301.73526	92	
301.85882	144	
301.88494	142	
302.17330	148	
302.93040	102	
303.48000	86	
303.93738	90	
305.30978	84	
305.93016	94	
307.79963	368	
307.90909	102	
309.81740	134	
310.64950	130	
310.87665	178	
311.88060	184	
312.80185	104	
313.89296	142	
315.89625	102	
316.52473	82	
318.32719	92	
318.88191	88	
319.41503	102	
319.87174	110	
321.07410	84	
321.45250	108	
322.81662	82	
323.82590	100	
325.90023	110	
325.94584	86	
326.75579	100	
327.07342	110	
328.82240	140	
329.35321	90	
330.80323	84	
330.82057	126	
332.81856	90	
333.09405	88	
333.11437	90	
335.18374	84	
336.50707	102	
338.96239	84	
339.39205	86	
340.20224	88	
341.89715	310	1+
342.90312	214	1+
344.90119	286	1+
END IONS

###FS:    #m/z: 363.95727 #charge 1+
###MS: 102
###MSMS: 105
BEGIN IONS
TITLE=Cmpd 78, +MS2(363.9573), 28.0-35.0eV, 2.3min #105
RTINSECONDS=134.107
SCANS=102,105
PEPMASS=363.95727	702382
CHARGE=1+
56.24230	94	
103.80654	98	
182.86645	92	
186.93829	96	
187.93650	160	
188.43703	96	
189.86298	772	
189.93391	94	
191.85904	562	1+
192.02230	102	
196.88642	192	
198.88112	96	
204.90097	94	
207.87261	436	1+
207.95042	178	
209.94397	1966	1+
210.88345	638	1+
211.82937	94	
212.87870	3564	1+
214.89680	310	
215.88513	206	1+
216.40656	158	
218.91868	218	
222.95189	1700	1+
223.92089	188	1+
224.89796	208	
224.94805	2030	1+
224.97343	164	
225.88544	146	
225.97388	120	
226.53184	92	1+
226.89802	266	
226.94726	10450	1+
226.97217	204	
227.02568	122	1+
228.89504	1114	1+
228.94294	10888	1+
229.07899	112	
230.88867	6206	1+
230.99240	140	1+
234.88055	528	
235.84825	138	
235.99577	96	
238.00928	134	
239.06773	128	
239.87464	94	
239.90583	144	
240.07423	96	
240.82011	142	
240.94011	198	
240.96310	1006	1+
241.82393	336	1+
241.90619	106	
241.93960	872	1+
242.94208	604	1+
242.95976	978	1+
243.08336	92	
244.79471	356	1+
244.81991	482	1+
244.83422	208	1+
244.89041	112	
244.95756	5198	1+
245.79791	402	1+
246.85708	126	
246.90439	354	1+
246.95347	5924	1+
248.79952	306	1+
248.90097	2184	
250.01149	104	
250.89752	222	
250.95001	126	
250.97142	410	1+
251.06447	342	1+
252.89255	130	
253.90444	404	1+
254.83908	104	
255.39689	114	
257.00928	152	
257.03421	100	
257.87322	92	
257.92998	104	
258.83783	854	1+
258.97311	144	
260.83067	162	
260.96925	558	1+
261.80230	124	
261.83074	674	1+
262.46614	100	
263.31455	98	
263.80292	134	
263.88823	204	1+
264.80178	134	
264.82261	310	1+
264.96565	156	
265.97959	156	
266.81191	724	1+
266.86120	106	
267.13201	180	1+
267.84052	230	1+
267.97242	1100	1+
268.40800	118	
268.91803	184	1+
269.79729	116	
269.96800	1156	1+
271.84689	196	
271.91541	384	
271.96872	246	1+
272.78970	188	1+
274.81681	94	
274.92209	106	
275.04693	100	
276.81203	120	
276.85310	194	
278.56259	106	
278.79599	126	
279.10316	146	
279.38112	106	
279.79829	218	
279.85973	114	
280.11005	124	
280.41420	100	
280.79133	1038	1+
280.85383	368	1+
280.93258	128	
281.54842	104	
281.85778	314	1+
283.06881	112	
283.85422	230	1+
283.98096	140	
284.84331	152	
285.79768	116	
285.81558	150	
285.84577	1166	1+
286.64574	110	
286.79861	114	
287.11606	96	
287.94260	100	
288.79230	220	1+
288.86280	106	
290.79011	510	1+
290.86220	190	1+
291.03229	94	
291.09750	94	
292.85871	404	1+
293.11737	296	
294.04648	100	
294.12402	130	
294.91962	132	
295.93387	158	
296.81103	126	
297.14335	110	
297.80180	1576	1+
297.84109	238	1+
298.80396	1328	1+
299.32516	94	
300.13247	98	
300.58629	100	
300.80060	742	1+
300.84433	106	
301.86379	368	
302.85904	208	
302.88854	108	
303.40298	96	
303.44779	98	
303.80514	554	1+
303.85620	2016	1+
303.94028	104	
303.96044	126	
305.83912	124	
307.86389	116	
307.89142	164	
308.80681	136	
309.81977	132	
311.87889	134	
312.87924	128	
314.85891	146	
315.02772	92	
315.07361	102	
315.51624	100	
316.81483	454	1+
318.12476	116	
318.88814	142	
320.81641	624	1+
320.95965	94	
321.41509	116	
321.43698	92	
321.81832	548	1+
321.86734	216	
321.88304	252	1+
322.03594	136	
322.76747	124	
322.93144	124	
324.81611	236	1+
324.89314	248	1+
325.86849	664	1+
326.87195	564	1+
326.99876	114	
327.82447	134	
328.32463	100	
329.86778	102	
330.71430	178	1+
333.76127	108	
335.88600	234	1+
336.13769	92	
336.94554	308	1+
339.77661	170	1+
339.82873	614	1+
340.94168	376	1+
342.82588	200	1+
343.71701	176	1+
343.75820	102	
343.77458	148	
346.08951	100	
346.45885	96	
347.01158	172	1+
347.71776	130	
347.93003	98	
348.75266	106	
352.91233	106	
355.77237	254	1+
359.76204	116	
360.92569	116	
361.71992	160	
362.71598	126	
363.70684	184	1+
364.75470	112	
366.73538	200	1+
367.17133	96	
367.37362	92	
368.84069	116	
END IONS

###FS:    #m/z: 507.84632 #charge 1+
###MS: 106
###MSMS: 107
BEGIN IONS
TITLE=Cmpd 79, +MS2(507.8463), 28.2-35.2eV, 2.3min #107
RTINSECONDS=137.783
SCANS=106-107
PEPMASS=507.84632	433954
CHARGE=1+
196.01723	180	
209.94166	152	
210.03127	218	
222.97337	328	1+
223.97495	208	1+
227.95654	140	
232.89485	174	
236.88602	180	1+
237.85453	232	1+
238.06511	150	
240.07804	168	
241.85282	258	
250.96926	506	1+
257.81845	136	1+
258.87752	344	1+
263.84675	190	
266.09273	264	
266.16903	352	1+
267.78723	224	
267.85544	228	1+
267.91119	152	
269.78209	166	
269.89359	154	
269.92875	148	
272.85488	446	1+
278.39218	160	
279.94856	144	
280.89169	224	1+
281.03453	186	1+
282.88099	220	
284.87765	234	
285.85071	340	
285.89587	156	
286.87184	160	
287.85235	510	
287.88923	144	
288.36093	204	
288.86828	410	
289.88213	486	
290.13188	336	1+
290.86302	1598	1+
292.00893	158	
292.81441	210	1+
292.92312	254	1+
293.87308	2646	1+
296.84949	138	
296.94970	252	1+
297.85353	600	1+
297.95345	176	1+
298.33448	306	1+
298.85565	424	1+
299.91255	190	1+
300.85798	232	
301.90008	186	
302.88077	264	
305.82508	260	1+
305.86144	656	1+
307.16722	156	
307.81296	172	
307.86365	144	
307.88916	872	
308.14286	990	1+
308.81000	138	
308.87000	1564	1+
309.84388	142	
309.87092	1012	1+
309.88539	646	
310.15811	1028	1+
311.79474	202	1+
311.88432	5594	1+
313.82775	172	
314.81790	282	
314.86534	196	
314.87901	140	
315.82473	196	
315.86734	178	
315.88165	458	1+
316.81180	278	
317.76898	140	
320.39154	214	
320.79285	156	
321.35875	152	1+
321.81794	210	
321.88896	234	
322.57688	114	1+
322.88879	428	
324.37816	286	
325.05180	196	1+
325.86398	146	
325.89930	484	
326.80654	650	1+
326.82371	160	
326.88295	1740	1+
327.80986	470	1+
328.86825	380	
330.16227	186	
330.81298	284	1+
330.96241	206	1+
331.88893	158	
332.87509	324	
333.40696	172	
333.87556	180	
334.87135	174	
334.88745	528	1+
335.83052	238	1+
335.86217	140	
335.89079	402	1+
336.07490	212	1+
336.85725	282	1+
336.94329	354	1+
337.76899	226	1+
337.87895	262	
338.38510	160	
338.88275	508	1+
339.82763	310	1+
341.29257	302	1+
341.77652	184	1+
342.83106	326	1+
342.90684	138	
343.87395	144	
344.81109	208	1+
346.87255	264	1+
346.96438	198	1+
347.00933	174	1+
348.77681	280	1+
348.86860	206	1+
348.90788	186	
349.75885	694	1+
350.76466	454	1+
350.82464	150	
350.89043	174	
350.91827	188	
352.91138	200	1+
353.74059	152	
353.84686	160	
354.84078	158	
355.77072	368	1+
355.87245	192	
355.89200	388	1+
356.72699	486	1+
357.85082	162	
358.77986	596	1+
358.83534	146	
360.86951	162	
361.86004	376	1+
364.84467	244	
364.89860	220	1+
365.73484	390	1+
365.78243	266	
366.73859	340	1+
366.84080	900	1+
367.70924	1684	1+
368.07776	160	1+
368.85645	148	
368.89331	198	
369.70907	242	
369.79174	148	
369.83500	422	1+
369.87609	200	
370.78457	138	
370.90839	262	1+
371.18989	214	
371.87380	264	1+
372.79914	138	
373.71891	516	1+
373.81064	350	1+
373.82982	156	
374.38516	242	1+
374.79430	146	
374.81754	240	1+
374.90818	240	1+
375.72713	386	1+
378.09850	162	1+
378.68505	142	
378.82437	284	1+
378.87068	178	
380.71649	488	1+
380.85125	216	
380.88820	208	1+
381.85848	150	
382.11090	188	1+
382.85656	246	
383.40016	172	
383.71257	138	
383.86401	142	
384.85009	2134	1+
386.74780	144	
387.72851	586	1+
387.77292	162	
387.86671	276	1+
388.22482	156	
388.79701	252	
389.79981	294	1+
389.84505	148	
390.03929	188	1+
390.84405	730	1+
391.11871	164	
391.36535	254	1+
391.73066	320	1+
392.83077	334	1+
392.88788	272	1+
393.80269	264	
394.78129	212	
394.91866	146	
395.13089	178	1+
396.39918	298	1+
396.73463	204	
397.75962	148	
397.80889	228	
398.73263	346	
399.71524	160	
399.73486	622	1+
399.80829	200	
399.85075	284	
400.72861	606	1+
400.79937	308	1+
402.86529	1690	1+
403.73413	258	
403.76804	170	
403.87066	1196	1+
405.87124	492	1+
406.80713	298	1+
406.83411	146	
407.73247	520	1+
407.86722	3588	1+
409.07432	216	1+
409.16607	150	1+
409.72400	716	
410.72314	336	
410.83516	614	1+
410.87059	204	
410.90799	140	1+
411.87007	734	1+
412.20813	194	
412.72731	304	
413.87378	912	1+
415.71824	218	1+
415.80659	314	1+
418.25095	214	1+
418.86588	184	
420.73576	262	1+
421.73408	304	1+
421.88385	776	
422.86736	144	
423.86922	540	1+
424.77578	170	
425.73790	430	
425.80162	172	1+
425.86237	1128	1+
426.76148	512	1+
426.86316	924	1+
427.73303	1366	1+
428.03081	102	1+
428.09330	224	
428.84923	206	1+
428.88455	284	1+
429.70346	308	
429.73227	322	
430.70655	156	
430.73997	656	
431.77406	242	1+
431.86659	584	1+
435.87988	198	
438.74801	194	1+
439.89689	782	1+
444.74935	160	
444.87204	984	1+
445.74638	346	
446.09666	202	1+
446.69760	146	
446.74506	282	
447.70721	510	1+
447.74329	152	
448.77003	150	
448.88171	814	1+
449.75438	138	
449.76298	432	1+
449.88175	622	1+
450.75312	622	1+
451.75207	414	1+
457.90459	582	1+
460.22251	148	
462.88040	536	1+
464.75081	208	1+
465.72491	208	1+
466.78595	140	
467.88562	630	1+
467.90285	172	
468.78347	306	1+
468.82112	148	
470.73658	186	
481.73392	236	1+
485.90855	196	
486.22338	180	1+
486.89408	190	
491.80869	144	
498.79295	172	1+
505.72799	250	1+
506.65549	196	1+
506.79805	182	1+
507.86142	138	
509.85930	314	1+
END IONS

###FS:    #m/z: 336.94631 #charge 1+
###MS: 106
###MSMS: 108
BEGIN IONS
TITLE=Cmpd 80, +MS2(336.9463), 28.0-35.0eV, 2.3min #108
RTINSECONDS=138.555
SCANS=106,108
PEPMASS=336.94631	177570
CHARGE=1+
182.86830	140	
188.78118	92	
192.89241	160	
196.05569	90	
203.99704	88	
205.95068	206	
206.41756	84	
210.88526	448	
211.94383	2930	1+
211.96571	118	
212.87875	2034	1+
213.94019	866	1+
214.88739	596	1+
217.88204	170	
218.39200	96	
221.46948	82	
221.97209	90	
222.95827	156	
223.95805	146	
223.97045	176	1+
225.10428	96	
226.89402	172	
227.78553	202	
227.95755	106	
228.56239	88	
228.89296	352	
229.39694	100	
229.95567	2618	1+
230.88890	3482	1+
231.95109	1378	1+
232.40321	88	
233.83481	126	
233.89791	286	1+
233.92885	90	
234.85370	84	
234.99689	92	
235.83628	144	
235.89504	132	
237.06464	116	
237.36715	140	
239.11821	104	
239.90511	82	
240.09528	94	
240.47976	86	
240.63596	94	
240.84477	194	
240.95971	92	
241.84573	278	
242.51897	98	
242.89473	108	
243.53410	90	
243.83370	90	
243.89463	84	
244.84480	90	
246.39555	102	
246.97713	138	
247.04189	92	
247.96509	660	
248.80139	86	
248.90103	996	1+
249.06676	88	
249.82986	176	
249.96124	346	
250.82669	114	
250.90398	94	
250.95387	268	1+
251.65481	96	
251.83722	336	
251.88289	128	
252.41696	94	
252.88926	84	
252.97218	1832	1+
253.08172	140	
253.40895	98	
253.83779	118	
253.90633	388	
254.03056	100	
254.87468	122	
254.90511	194	
254.96563	732	
255.07544	328	1+
255.34775	90	
255.59884	108	
255.78332	182	1+
256.00758	108	
256.88445	136	
256.91580	102	
256.97865	152	
257.86178	142	
258.84671	612	1+
259.95530	106	
260.80743	130	
261.83707	150	
262.83571	178	
263.83869	412	1+
264.97461	86	
265.44865	86	
266.05528	104	
266.35306	100	
266.95645	224	1+
267.84165	184	
268.84110	708	1+
271.84249	144	
271.91651	216	
271.94600	120	
272.98150	86	
273.84677	160	
273.86370	128	
274.89722	162	
276.85408	794	1+
276.87330	122	
277.82071	132	
278.32111	86	
278.83285	850	1+
278.89048	92	
279.11219	92	
279.79260	102	
280.87845	222	
280.93998	100	
281.05438	86	
281.53801	92	
281.85526	92	
282.35259	90	
283.79001	96	
283.86431	96	
284.40303	88	
284.86759	92	
285.85029	218	
286.84943	1620	1+
288.17952	100	
288.94757	86	
290.78872	118	
291.80684	142	
292.86039	178	
292.94051	318	1+
293.85034	88	
294.86224	200	
295.86546	138	
296.80189	174	1+
297.96506	98	
298.86285	106	
299.87127	116	
301.40617	120	
301.87648	136	
302.56717	102	
302.94473	220	1+
302.98419	92	
303.95056	258	1+
304.78793	122	
304.86209	108	
305.80268	90	
305.89763	88	
306.03838	94	
306.88023	146	
307.88956	184	
307.97817	94	
308.86973	416	1+
311.00728	86	
311.85154	96	
312.95236	96	
313.04544	92	
315.17808	82	
315.44414	82	
316.10051	96	
316.81419	148	
318.97831	90	
322.79454	82	
323.88976	108	
325.79535	106	
326.88475	94	
327.91128	108	
330.89278	94	
333.89476	94	
338.98932	82	
340.86595	86	
341.43086	90	
END IONS

###FS:    #m/z: 359.96211 #charge 1+
###MS: 106
###MSMS: 109
BEGIN IONS
TITLE=Cmpd 81, +MS2(359.9621), 28.0-35.0eV, 2.4min #109
RTINSECONDS=139.327
SCANS=106,109
PEPMASS=359.96211	125924
CHARGE=1+
193.90199	100	
195.89574	100	
196.55631	108	
200.87566	130	
207.08453	84	
207.94859	132	
208.88286	252	
209.94380	1152	
211.95651	84	
213.99699	82	
215.90027	88	
218.88907	86	
220.96169	154	
221.88839	114	
222.95237	1580	1+
224.06438	120	
224.89980	202	
224.94847	1840	1+
224.97256	140	
225.88807	302	1+
226.94727	6944	1+
226.96738	274	
228.94227	7222	1+
231.91040	100	
232.47968	82	
233.83451	138	
233.85396	86	
233.95520	140	
234.94195	118	
235.94283	124	
236.04664	88	
238.05219	86	
239.93551	580	1+
240.08269	204	1+
240.56946	92	
240.82191	246	
240.83265	222	
240.96301	1114	1+
241.40221	98	
242.56534	86	
242.92326	116	
242.95937	740	1+
243.86747	164	
243.88860	88	
244.95763	2930	1+
245.83529	148	
245.86594	94	
245.94296	154	
246.43930	156	
246.95319	4382	1+
247.48792	120	
248.80373	354	
250.82727	94	
250.95161	420	
250.96929	406	1+
250.99372	108	
251.06088	98	
251.84413	128	
252.95481	566	
253.37129	238	1+
253.83645	120	
255.45356	110	
255.78777	190	1+
258.96929	132	
259.79438	286	1+
260.96904	678	1+
261.04574	88	
261.60584	98	
262.00686	84	
263.19660	82	
263.97741	188	
264.00869	132	
264.81662	218	1+
264.96403	94	
266.81445	600	1+
266.86151	130	
267.56351	104	
267.69200	86	
267.78172	158	
267.97421	524	1+
268.93303	94	
269.04993	86	
269.79871	100	
269.96756	1134	1+
271.79949	134	
271.84492	126	
272.72603	92	
272.89304	86	
272.96920	94	
273.93683	126	
273.96776	98	
275.38702	96	
275.80714	408	1+
275.96901	308	
278.06096	82	
278.80079	180	
278.84355	320	1+
279.80789	116	
280.00169	162	1+
280.79327	918	1+
280.97437	218	1+
281.12818	86	
281.81721	102	
281.91744	94	
282.11937	234	1+
282.91796	94	
283.79118	136	
283.81306	482	1+
283.98341	240	
284.87184	352	1+
285.38314	94	
285.54524	88	
285.79696	100	
286.39008	86	
286.86137	196	1+
287.81545	82	
289.03257	136	1+
289.93763	124	
290.50903	84	
290.78733	360	1+
291.79066	302	1+
291.99261	86	
292.94929	158	
293.11569	186	1+
294.56871	100	
294.86359	342	1+
296.80677	374	1+
296.87880	86	
297.95955	106	
298.37428	82	
298.41488	84	
298.80348	946	1+
299.42511	88	
299.50586	92	
299.87498	86	
299.95496	148	1+
300.78680	404	1+
300.87153	130	
301.92081	240	1+
302.02940	102	
304.57202	90	
305.87820	334	1+
306.88449	214	1+
307.13554	158	
308.88100	98	
309.79536	414	1+
309.88385	210	1+
312.81808	106	
312.88104	196	1+
314.82160	116	
315.43758	92	
316.81304	192	
317.45162	84	
318.91107	198	1+
318.93651	180	
319.06379	84	
321.71701	92	
321.82101	146	
322.92566	162	
323.35914	100	
325.10662	82	
326.13691	94	
326.86913	84	
327.82074	308	1+
329.01240	96	
329.38464	100	
329.45134	92	
329.87354	154	
332.80749	112	
333.06268	90	
333.34988	94	
336.38083	104	
336.82019	114	
336.94664	202	
338.06531	82	
339.99865	86	
340.05285	234	1+
340.12283	82	
340.93599	186	
342.70783	272	1+
346.33330	112	
346.41804	92	
346.75874	84	
347.79161	306	1+
348.75868	124	
348.79698	242	1+
351.13668	94	
352.88961	134	
353.75479	92	
354.05156	94	
354.24818	88	
355.88151	90	
356.77253	182	
357.71793	86	
357.83224	86	
359.70556	104	
360.77450	82	
361.76613	88	
361.78612	98	
362.71852	100	
END IONS

###FS:    #m/z: 507.84642 #charge 1+
###MS: 110
###MSMS: 111
BEGIN IONS
TITLE=Cmpd 82, +MS2(507.8464), 28.2-35.2eV, 2.4min #111
RTINSECONDS=143.002
SCANS=110-111
PEPMASS=507.84642	435502
CHARGE=1+
196.01520	560	1+
209.94465	308	
210.03476	218	1+
224.97700	280	
227.95686	148	
230.04370	178	
234.88493	158	
237.06416	150	
250.96969	290	
252.88913	156	
260.38533	212	
260.88071	174	
262.37761	236	1+
265.08649	166	
266.09477	202	
266.16794	272	
266.86549	140	
267.16974	260	
267.78325	160	
269.89162	174	
271.85121	428	1+
274.79750	136	
274.85869	234	
275.84708	160	1+
279.06691	152	
279.10866	320	1+
279.89477	138	
280.39817	340	1+
280.85358	220	1+
282.89947	148	
284.84481	166	1+
284.87248	144	
284.89720	146	
285.79099	168	
287.85124	590	
288.78960	176	1+
288.86988	336	
289.88026	682	
290.86646	950	1+
292.85715	174	
293.87445	2500	1+
294.93934	156	1+
295.80664	200	1+
295.87542	762	1+
297.85575	148	
298.80744	160	
298.88057	166	
299.30484	198	1+
299.84578	142	
300.77623	146	
300.80397	156	
300.86427	294	
301.84654	154	
301.86561	170	
302.83674	370	1+
302.88168	172	
302.90594	158	
303.86590	534	
305.82657	198	
305.86079	564	1+
306.12256	160	
307.89209	786	
308.14085	880	1+
308.82134	158	
308.87233	1234	1+
309.34555	290	1+
310.15886	854	1+
310.84585	302	1+
311.88413	4886	1+
312.84908	210	1+
313.96840	144	
314.86620	392	1+
315.37403	144	
315.83541	226	1+
316.86096	172	
321.81540	232	1+
322.89159	184	1+
323.13838	304	1+
323.87461	340	
324.35642	202	1+
324.86089	254	
325.75301	200	1+
325.84659	236	1+
325.90225	504	
326.39172	174	
326.81945	296	1+
326.88459	1932	1+
327.17826	188	1+
328.86649	284	
329.86888	186	
330.16196	296	1+
330.82164	154	
331.36648	154	
331.81273	338	1+
332.87709	490	1+
333.76268	158	1+
333.83444	468	1+
335.81382	150	1+
335.94215	172	1+
336.02674	152	
336.88096	484	1+
337.88058	584	1+
338.76469	138	
338.80000	372	1+
340.00870	242	1+
340.81990	256	1+
341.84125	274	1+
343.87622	138	
343.91220	148	
344.83389	188	
344.90317	262	1+
347.77429	140	
348.91440	494	1+
349.03234	152	1+
349.72690	256	1+
349.81815	528	1+
349.91289	446	1+
350.76297	300	1+
350.89686	232	
350.95811	182	1+
351.17341	334	1+
352.91344	150	
352.92773	248	1+
353.85460	208	
353.88044	156	
355.77603	312	1+
356.10438	176	1+
356.78023	212	1+
356.83526	144	
356.89578	154	
359.27896	228	
360.27194	170	
361.71732	158	1+
361.77540	158	
362.37025	236	
363.88548	182	
365.71579	186	
366.83948	1300	1+
367.01600	294	1+
367.36446	150	
367.70806	1386	1+
367.76700	324	1+
367.91093	142	
368.89567	330	1+
369.80837	156	
369.83837	162	
369.89879	280	1+
371.18800	274	1+
371.72439	234	1+
371.86813	274	1+
372.34201	152	
372.79363	312	1+
373.71654	218	
373.82453	360	1+
373.86568	140	
374.71880	224	
375.73536	418	1+
376.79216	230	1+
377.77215	250	1+
377.87342	154	
379.31959	256	1+
379.84709	348	1+
380.72046	270	
380.85193	292	1+
381.39233	172	
381.71978	232	
382.70864	454	1+
382.80176	168	
382.86524	206	
382.91600	146	
384.84940	2364	1+
385.39007	158	
385.77817	260	1+
386.89929	282	1+
388.72042	142	
389.19950	420	1+
389.72074	558	1+
390.78741	224	1+
390.84402	406	
390.86937	148	
391.84144	202	
392.72461	354	1+
392.83890	256	
393.75580	160	
393.79889	216	
394.78818	142	
394.83449	176	
398.73363	224	
398.77773	136	
399.73217	368	1+
399.80525	136	
399.85090	158	
400.84891	246	
401.77959	174	
402.36657	138	
402.79993	264	1+
402.86289	322	
403.87038	722	
404.81115	216	
404.87225	486	
405.73583	144	
405.76244	314	1+
405.79199	136	
405.87376	454	
406.86106	320	
407.73089	468	1+
407.86927	2026	
408.77917	318	1+
408.86207	1386	1+
409.72446	884	1+
410.83682	404	
410.89933	142	
411.85922	218	
412.73213	378	
413.74536	208	1+
413.87909	444	1+
413.92080	146	1+
415.87192	178	
416.88072	352	
417.82121	322	1+
420.84065	242	1+
421.78167	206	
421.84226	224	1+
421.88276	282	
422.87714	724	1+
423.77267	138	
424.76773	148	
424.79613	156	
425.73903	672	1+
426.76567	578	1+
426.86210	1226	1+
427.73454	2500	1+
428.81930	260	1+
428.86359	216	
428.88590	252	
429.70069	142	
430.74591	388	
430.77866	176	1+
430.85978	1038	1+
431.21932	194	1+
431.74019	204	
431.86339	898	1+
432.10956	212	1+
432.24247	144	1+
433.71396	282	1+
434.88979	176	
436.76316	324	1+
437.76308	184	1+
438.69556	142	
438.73036	234	1+
439.89448	760	1+
442.21485	174	
443.76164	552	1+
444.87321	1070	1+
445.74401	1028	1+
446.87818	164	
447.70799	388	1+
448.78567	398	1+
449.69090	212	
449.88082	246	
450.74953	748	1+
450.89198	142	
455.90364	182	1+
457.90787	240	
458.91575	192	
462.88257	262	
463.88700	318	
464.79358	138	
465.72189	298	1+
465.78618	218	1+
467.88657	720	1+
470.06909	148	
485.90044	222	
486.84411	288	
487.79713	160	
491.80877	268	1+
504.23165	136	1+
504.80644	222	
506.65097	234	1+
507.02023	116	1+
507.86018	140	
509.85895	196	
511.60151	210	1+
512.60348	164	1+
END IONS

###FS:    #m/z: 336.94652 #charge 1+
###MS: 110
###MSMS: 112
BEGIN IONS
TITLE=Cmpd 83, +MS2(336.9465), 28.0-35.0eV, 2.4min #112
RTINSECONDS=143.774
SCANS=110,112
PEPMASS=336.94652	186760
CHARGE=1+
182.86763	158	
196.88281	240	
196.92138	100	
205.95021	140	
209.94041	186	
210.72284	82	
210.88341	168	
211.94460	2334	1+
212.87742	1840	1+
213.41591	86	
213.93959	922	1+
215.88817	390	
216.49601	82	
216.88823	232	
217.88171	308	1+
218.84140	108	
219.44747	102	
219.54937	82	
219.84028	104	
223.95881	128	
226.85598	108	
226.94607	134	
227.83922	92	
227.95656	222	
228.54016	100	
228.89293	514	1+
229.02991	122	1+
229.95555	2442	1+
230.07072	96	
230.88965	3092	1+
231.91238	92	
231.95004	1708	1+
232.82835	180	
233.82521	194	
233.86876	186	
233.89668	216	
233.94720	392	1+
234.09786	94	
234.82840	118	
234.85784	96	
235.44872	84	
235.89135	114	
235.90562	128	
235.91397	94	
235.94670	80	
236.41621	82	
237.06445	82	
237.80801	90	
237.95587	186	1+
239.88220	104	
240.41114	98	
240.83926	232	1+
241.07026	96	
242.50796	82	
242.83384	144	
243.03514	286	1+
243.84309	82	
243.86748	126	
246.90609	194	
246.95146	136	
246.97737	130	
246.99339	78	
247.96514	414	1+
248.05026	96	
248.84918	80	
248.89995	1022	1+
249.96169	150	
250.83221	116	
250.95202	320	
250.97685	98	
251.83288	446	1+
252.79688	94	
252.83626	288	1+
252.87749	98	
252.97085	1276	1+
253.85227	128	
253.90497	678	1+
254.52832	84	
254.96630	852	1+
255.45551	80	
255.88731	222	
255.93667	90	
257.96585	228	1+
258.84188	124	
258.90485	88	
259.35045	84	
260.82421	112	
260.94530	106	
261.83437	374	1+
261.88360	92	
262.18586	88	1+
262.94874	158	
263.83955	184	
267.83853	156	
268.02361	82	
268.84095	1094	1+
269.92250	114	
270.84690	100	
271.87249	192	1+
271.90234	114	
271.91625	158	
273.79353	246	
274.19116	86	
275.13665	90	
275.42768	102	
276.85783	268	
276.90716	84	
277.86110	158	
278.04426	94	
278.49914	78	
278.83615	908	1+
278.87011	80	
279.73009	86	
279.83942	602	1+
280.44305	92	
280.82991	102	
280.86755	118	
280.89996	116	
281.79402	90	
282.85659	98	
283.78959	106	
283.86786	312	1+
284.79250	110	
285.03712	94	
285.84914	1298	1+
285.94353	108	
286.76669	82	
286.85185	860	1+
287.41996	116	
288.85160	152	
291.80019	148	
291.88026	118	
291.89641	84	
292.81157	238	
294.00018	198	1+
294.42101	94	
294.42983	96	
294.85693	108	
295.87262	174	
295.97647	82	
296.80985	90	
296.85543	88	
298.86410	442	1+
298.99173	78	
299.59925	92	
299.86934	364	1+
302.89422	106	
303.75167	84	
303.85790	276	1+
304.14583	84	
304.39204	90	
304.88729	206	1+
307.86157	90	
307.94145	104	
308.87703	122	
309.87077	542	1+
309.88586	96	
310.51538	90	
312.04997	98	
312.87758	146	
313.78663	80	
314.82178	140	
314.93630	102	
318.75764	202	1+
320.74376	90	
321.88193	80	
322.85187	84	
324.89087	460	1+
328.36681	112	
328.82144	94	
328.89195	134	
329.48279	84	
332.74234	86	
332.88130	94	
332.93330	82	
334.33283	90	
336.05918	90	
336.36332	80	
336.40331	90	
336.89117	166	
337.77633	80	
337.88484	104	
337.90506	80	
338.35202	84	
338.52152	92	
338.85131	94	
341.56693	98	
342.44146	84	
END IONS

###FS:    #m/z: 359.96224 #charge 1+
###MS: 110
###MSMS: 113
BEGIN IONS
TITLE=Cmpd 84, +MS2(359.9622), 28.0-35.0eV, 2.4min #113
RTINSECONDS=144.547
SCANS=110,113
PEPMASS=359.96224	128734
CHARGE=1+
106.69497	90	
111.68335	92	
203.99850	100	
207.94731	110	
208.88681	126	
209.94407	1362	1+
213.88964	248	1+
220.95611	108	
222.95212	1808	1+
223.82857	102	
224.79860	138	
224.94811	1906	1+
225.88924	390	1+
226.89512	232	1+
226.94720	6046	1+
228.89713	230	
228.94200	6594	1+
229.50642	98	
230.82655	118	
231.88628	86	
232.03857	92	
232.83259	274	1+
233.95592	186	
234.82939	152	
234.88576	106	
234.92892	104	
234.94611	156	
235.81976	174	
236.01076	90	
236.82350	144	
237.90979	140	
238.90195	102	
238.96651	150	
239.78719	112	
240.82161	292	
240.96205	1604	1+
241.78773	238	
241.83914	210	1+
241.95223	1040	1+
242.90400	120	
242.95858	756	1+
244.95763	3868	1+
246.90373	116	
246.95304	3288	
247.40468	106	
247.96615	116	
248.44121	92	
248.80411	380	1+
249.82308	86	
249.96881	92	
250.87813	122	
250.95274	486	1+
250.97015	134	
251.85527	104	
251.91982	206	1+
252.87147	92	
252.95693	236	
253.01482	188	1+
253.51453	96	
253.83612	208	
256.98048	228	
257.79454	92	
258.80067	122	
258.83626	214	
258.97194	518	1+
259.80232	116	
259.98838	98	
260.02338	226	1+
260.48853	92	
260.80173	164	
260.94443	206	
260.96987	876	1+
263.82963	118	
264.81965	266	
264.90750	150	
264.96207	100	
265.08583	124	
265.82116	148	
265.84710	88	
265.97857	154	
266.81366	526	1+
266.93085	114	
267.97366	570	1+
268.06407	92	
269.79926	112	
269.96975	132	
270.86743	92	
271.95878	244	1+
272.56194	86	
272.91196	90	
274.79563	120	
275.40948	108	
275.81179	134	
275.96527	330	1+
276.80721	112	
276.85181	518	1+
277.11478	98	
277.39153	100	
277.80112	510	1+
277.91316	262	1+
279.04202	100	
279.09994	204	
280.79417	646	1+
280.87620	214	1+
281.85643	148	
282.80027	94	
283.84338	122	
283.96896	104	
284.82444	194	
284.83871	108	
285.03398	92	
285.78902	136	
286.79203	160	
286.82589	162	
287.82709	92	
289.85903	440	1+
289.88528	102	
289.89545	108	
290.79488	192	1+
291.97780	254	1+
292.85694	116	
293.11620	136	
293.80087	170	
293.91565	102	
294.72892	122	
294.82538	126	
294.85839	160	
294.93726	234	1+
296.80735	298	
297.31053	92	
297.80229	1760	1+
298.42312	108	
298.80459	1482	1+
298.87092	134	
299.29568	90	
299.82779	120	
299.87181	114	
300.86091	126	
300.98477	96	
301.43858	88	
301.78086	106	
301.84682	130	
302.85469	104	
302.88220	94	
303.94332	182	
305.82357	102	
306.66295	92	
306.84495	214	1+
307.03936	96	
307.88428	156	
308.40627	102	
308.98722	118	
309.08872	94	
309.79240	110	
309.88455	282	1+
310.10864	96	
310.60594	92	
311.33795	100	
311.80127	120	
313.88239	162	1+
314.81714	148	
315.46034	96	
316.81301	290	
317.80935	136	
318.12688	98	
318.93824	236	1+
319.03908	128	
320.88254	88	
321.88436	128	
322.92694	116	
325.89283	186	1+
326.92664	86	
328.33590	94	
328.74421	184	1+
328.82075	86	
329.58937	96	
330.87927	148	
332.81172	106	
333.20845	86	
336.94531	358	1+
338.95425	86	
340.93752	254	
344.40718	236	1+
348.35016	102	
348.83769	98	
350.78516	92	
353.76991	94	
353.93833	100	
354.71959	90	
356.77160	196	
358.19717	92	
358.39228	92	
359.55091	90	
363.71722	122	
END IONS

###FS:    #m/z: 322.93041 #charge 1+
###MS: 114
###MSMS: 115
BEGIN IONS
TITLE=Cmpd 85, +MS2(322.9304), 28.0-35.0eV, 2.5min #115
RTINSECONDS=148.217
SCANS=114-115
PEPMASS=322.93041	4248672
CHARGE=1+
174.48900	84	
175.47006	88	
181.29672	94	
186.93812	84	
186.94540	90	
188.98848	84	
191.85611	146	
192.88683	122	
193.96531	90	
194.88135	82	
196.88213	160	
197.88631	130	
198.03443	84	
205.95201	80	
207.97560	112	
209.94363	146	
210.88121	106	
211.90098	88	
212.82844	92	
212.87980	178	
212.89110	394	1+
212.91917	78	
213.97782	90	
218.85296	80	
219.38385	82	
222.88233	150	
222.95444	640	1+
223.81812	94	
223.88251	84	
223.95895	414	1+
225.03933	174	
225.88784	80	
225.93761	106	
227.43719	86	
227.89126	86	
227.90744	250	1+
228.86155	78	
229.83764	136	
230.18668	110	1+
230.51394	82	
230.83692	180	
230.88855	320	
230.90300	246	1+
232.40439	92	
233.89053	180	
235.83317	84	
235.95205	88	
236.01248	122	
236.89981	128	
238.82390	78	
238.89343	110	
238.94213	108	
239.02123	82	
239.06636	118	
239.78579	328	
240.82021	434	1+
240.94112	790	
240.96485	220	
241.78646	134	
241.94292	1208	
242.40854	82	
242.94161	3636	1+
242.96988	148	
243.81863	670	1+
244.94154	610	1+
245.84827	324	1+
245.93525	114	
246.44376	80	
246.97451	590	1+
248.52240	118	
248.89815	214	
249.00297	78	
249.57284	104	
250.83324	192	
251.00626	80	
251.16593	80	
253.35037	94	
253.83359	172	
254.34778	98	
254.57711	90	
255.77955	114	
256.79872	418	1+
257.80013	304	1+
258.83312	418	
259.84467	208	
260.08827	92	
260.34088	232	
260.42305	84	
260.82761	1676	1+
262.01196	94	
262.34892	114	
262.84889	80	
262.95369	80	
263.09638	154	
263.97827	144	
265.85269	110	
266.85687	318	1+
267.03758	86	
267.79274	88	
267.84485	164	
267.89706	78	
269.79993	118	
270.79469	438	1+
270.84732	82	
271.77972	116	
271.79759	300	1+
271.84555	386	1+
271.86905	80	
272.34688	94	
273.34299	88	
273.79442	878	1+
274.85419	140	
275.79202	346	
275.80828	486	1+
275.86383	86	
275.99068	80	
276.08018	78	
276.36801	234	
277.84290	158	1+
278.02812	82	
278.12931	102	
278.36983	88	
279.09116	976	1+
279.97425	82	
280.43874	84	
280.78933	108	
281.79999	128	
283.02161	78	
283.36240	86	
283.57885	86	
283.78796	492	1+
283.80724	94	
284.29044	188	
284.92105	90	
285.29378	130	
285.79048	106	
285.85309	92	
286.00001	78	
287.79100	122	
288.14453	104	
288.85525	124	
289.79128	154	
289.80971	232	
289.87209	142	
291.09345	80	
291.80393	454	1+
293.83154	90	
293.87535	110	
295.79861	80	
295.91062	86	
297.06698	88	
297.78967	166	
297.81093	170	
299.78337	524	1+
300.80116	80	
300.89933	98	
301.78322	112	
301.87668	126	
303.74551	86	
304.14076	96	
304.42005	84	
305.88344	278	1+
306.75661	114	
306.87242	124	
307.79999	656	1+
309.81579	290	
310.45256	106	
310.80963	180	
310.87667	108	
311.89864	96	
312.80373	332	1+
318.76039	146	
321.87082	114	
322.98203	90	
324.78624	80	
324.91266	82	
325.81345	94	
325.93713	82	
327.39294	100	
END IONS

###FS:    #m/z: 340.94104 #charge 1+
###MS: 114
###MSMS: 116
BEGIN IONS
TITLE=Cmpd 86, +MS2(340.9410), 28.0-35.0eV, 2.5min #116
RTINSECONDS=148.989
SCANS=114,116
PEPMASS=340.94104	1531962
CHARGE=1+
182.61200	82	
190.93151	92	
191.95653	80	
196.88605	182	
199.54582	104	
209.93052	126	
209.94474	84	
210.94128	138	
212.87752	718	1+
213.93881	752	1+
214.89589	148	
215.88467	516	
215.93738	242	
217.38239	100	
217.89008	86	
217.92021	112	
218.88585	144	
223.83654	88	
223.95994	232	
223.99106	80	
224.95777	114	
225.80282	88	
226.39372	94	
226.90407	100	
226.94821	82	
227.95622	114	
228.79852	86	
228.91397	116	
228.94290	116	
229.99775	84	
230.89035	364	
230.95602	138	
231.84524	82	
231.88784	280	
231.95004	1212	1+
232.89309	862	1+
233.83688	126	
233.89753	710	1+
233.94689	310	1+
235.89078	574	1+
236.87641	250	1+
237.49207	96	
239.43933	94	
239.78843	128	
240.83998	354	1+
241.84195	226	1+
243.11490	82	
243.70644	94	
243.83124	130	
243.89259	130	
243.92518	90	
244.02669	94	
244.57781	94	
244.93518	86	
246.39189	82	
246.56539	84	
247.40370	92	
247.42799	82	
248.89671	728	1+
249.89862	498	1+
249.96159	218	
249.98813	96	
250.11251	82	
250.95921	146	
251.47729	82	
251.88518	138	
252.35048	82	
252.69568	88	
252.94577	82	
253.10409	90	
253.35022	92	
253.96205	624	1+
255.78137	112	
256.31580	90	
256.85014	236	
258.02215	230	1+
258.84440	112	
258.90404	108	
259.88595	216	1+
259.95749	140	
260.33930	84	
260.43709	102	
260.85130	106	
261.83568	404	1+
263.89853	134	
265.94294	82	
267.83823	270	1+
268.06800	96	
268.97041	228	1+
270.79804	192	1+
271.84576	340	1+
272.09583	108	
272.34793	166	
272.54373	92	
272.88026	80	
273.65377	90	
273.79800	86	
273.92138	188	
274.79234	94	
274.85982	296	1+
274.89976	146	
275.80866	134	
275.98610	84	
276.85672	644	1+
277.03782	92	
277.83161	126	
278.80632	126	
278.84432	406	
279.85537	258	
279.93388	134	
279.96511	102	
280.79690	212	1+
280.84221	108	
281.05341	114	
281.86343	174	
281.92957	82	
282.98861	124	
283.49264	86	
283.56246	96	
283.78821	114	
283.93086	84	
284.87725	148	
285.42221	138	
285.88147	152	
286.84356	134	
286.92869	166	
287.33957	152	
287.39474	140	
287.91556	88	
288.86853	110	
289.04582	88	
289.78871	112	
289.87989	106	
290.79677	324	1+
291.28409	92	
291.80128	232	1+
292.34314	104	
292.43393	242	1+
293.87768	84	
293.99780	82	
294.86503	138	
294.90388	82	
295.86156	200	1+
297.85945	236	1+
297.91310	96	
298.42524	182	
298.79650	92	
298.89178	156	
299.24287	172	1+
299.42218	88	
300.24592	146	1+
301.87747	92	
302.09569	88	
302.16989	146	
303.40439	94	
303.94252	88	
306.76841	100	
307.80032	256	
308.54945	92	
308.88391	142	
309.42376	98	
309.81448	108	
310.84032	104	
310.87939	246	1+
311.96188	94	
312.80543	162	
313.34520	92	
313.88588	130	
315.00195	82	
315.85313	142	
317.43180	100	
317.89517	88	
321.81941	146	
324.89245	228	1+
327.87938	194	1+
328.80320	80	
330.81352	398	1+
331.97224	98	
332.82182	196	1+
333.40601	100	
335.03118	86	
336.75657	98	
338.77049	116	
342.18676	84	
342.90521	280	1+
343.70271	92	
END IONS

###FS:    #m/z: 363.95715 #charge 1+
###MS: 114
###MSMS: 117
BEGIN IONS
TITLE=Cmpd 87, +MS2(363.9572), 28.0-35.0eV, 2.5min #117
RTINSECONDS=149.762
SCANS=114,117
PEPMASS=363.95715	660538
CHARGE=1+
131.08131	102	
177.93160	88	
182.86493	122	
186.93835	88	
189.86202	626	
191.85961	1168	1+
196.88521	100	
203.88467	146	
205.88080	124	
206.94326	92	
207.87487	296	
207.94760	302	1+
208.88728	128	
209.94431	2262	1+
209.96594	88	
210.88370	874	1+
211.04096	202	1+
212.87946	4002	1+
214.89676	310	1+
218.41550	116	
222.95164	1234	1+
224.94863	1664	1+
224.97454	110	
225.88478	156	
226.88403	126	
226.94756	9556	1+
227.93454	212	
228.83151	104	
228.89599	1224	1+
228.94258	10164	1+
228.98505	90	
230.78707	96	
230.88833	6834	1+
231.00975	220	1+
232.55980	102	
234.88130	388	
234.99588	162	
235.81926	152	
235.90205	96	
237.05715	276	1+
238.82974	98	
238.89699	212	1+
240.47007	112	
240.82440	134	
240.83707	108	
240.94127	132	
240.96292	852	1+
241.67597	124	1+
241.94185	174	
242.93996	404	
242.95859	906	1+
243.82146	194	
243.94034	250	
243.99631	100	
244.82074	238	
244.95781	4564	1+
245.82981	136	
245.87015	112	
245.94247	270	
246.80143	132	
246.82559	126	
246.85412	256	1+
246.90495	364	
246.95332	5134	1+
248.79990	372	1+
248.90055	2408	1+
248.95801	164	
250.40933	120	
250.83139	88	
250.89417	594	1+
250.97134	164	
251.04446	92	
251.07457	234	1+
252.89295	174	
253.83251	114	
253.90854	490	
255.02006	92	
257.79667	92	
258.55794	86	
258.83208	246	
258.96786	150	
259.83714	124	
259.93326	102	
259.97684	102	
260.06484	92	
260.33811	110	
260.83299	290	
260.96860	1066	1+
261.07414	232	1+
261.52218	112	
261.83070	758	1+
262.83358	440	1+
263.05144	106	
263.97911	268	1+
264.17061	96	
264.82076	124	
264.85147	282	1+
265.01672	90	
265.08629	200	
265.97331	160	
266.09532	90	
266.81390	268	1+
267.00051	118	
267.78264	178	
267.97499	792	1+
268.78523	104	
269.06024	90	
269.80877	180	
269.92006	108	
269.96818	1142	1+
270.80244	214	
271.84674	148	1+
271.91514	422	1+
274.81772	128	
276.08778	90	
276.80789	188	
277.04826	96	
278.79677	542	1+
278.85343	304	1+
278.91941	92	
279.10325	110	
280.11276	126	
280.79152	1292	1+
281.85697	130	
282.92206	102	
283.10527	124	
283.35848	98	
283.78519	116	
283.84889	246	
283.98581	318	1+
284.82498	140	
284.84863	176	
284.87090	240	1+
284.96080	184	
284.99053	182	1+
285.79478	156	
285.84572	768	
286.36133	92	
289.88053	100	
290.61806	88	
290.82806	138	
290.86527	132	
290.87975	142	
291.10340	106	
292.44177	114	
293.11914	212	
294.10109	90	
294.12421	88	
294.86425	256	
295.00824	126	
296.80822	794	1+
298.80316	2072	1+
298.93097	240	1+
299.87526	232	1+
299.91810	246	1+
299.93373	206	1+
300.80311	652	1+
301.86085	592	
302.15784	134	
302.86345	272	
303.80672	584	1+
303.85523	1708	1+
304.88134	194	
306.83796	92	
306.88170	404	1+
306.96940	214	1+
307.13105	232	1+
310.87809	170	
311.81094	86	
311.87159	250	
312.87183	180	
312.94995	90	
313.44978	90	
314.93213	92	
316.57278	88	
316.81185	256	
317.81256	380	1+
319.75987	138	
319.87165	160	
320.14223	114	
320.81789	108	
320.88608	292	1+
321.81767	476	1+
321.86548	734	1+
322.93488	182	
325.00453	92	
325.89967	164	1+
326.87291	456	1+
326.93440	108	
327.80380	120	
328.82070	140	
329.87798	224	1+
333.78720	98	
335.11429	88	
336.79553	330	1+
336.94323	580	1+
337.09073	106	
339.82700	252	
340.62607	88	
340.82866	116	
340.94348	194	
340.96373	110	
342.91170	88	
343.70953	98	
343.80849	102	
343.93812	98	
346.71823	240	1+
349.60597	90	
353.77055	104	
353.90321	132	
355.41614	102	
357.12646	90	
357.37038	108	
359.71717	186	1+
361.75819	140	
364.71340	154	1+
366.08129	94	
END IONS

###FS:    #m/z: 322.93023 #charge 1+
###MS: 118
###MSMS: 119
BEGIN IONS
TITLE=Cmpd 88, +MS2(322.9302), 28.0-35.0eV, 2.6min #119
RTINSECONDS=153.433
SCANS=118-119
PEPMASS=322.93023	4080700
CHARGE=1+
189.87079	90	
192.89047	112	
193.92258	88	
196.91290	98	
196.94027	88	
197.01773	92	
197.88971	126	
199.89492	110	
203.73567	110	
205.94751	240	
207.93031	82	
207.94803	214	
207.97265	82	
210.94599	80	
212.82957	88	
212.88046	192	
213.88910	134	
214.89481	88	
215.97077	78	
219.37665	80	
222.48853	92	
222.51214	100	
222.95072	218	
223.95977	156	
224.37329	86	
224.49665	120	
224.81693	136	
224.88688	260	1+
224.96645	146	
225.01403	92	
227.79096	120	
227.81687	92	
231.89364	122	
232.88958	78	
235.34521	118	
235.38847	132	
235.83817	92	
236.82445	186	1+
237.52791	94	
238.89036	98	
239.07955	110	
239.79180	338	
239.83864	122	
239.91438	88	
240.78894	210	
240.93971	1224	
240.96665	200	
241.93904	3090	1+
242.56736	88	
242.84285	78	
242.88491	150	
242.94105	2178	1+
243.81748	636	1+
243.88297	232	1+
244.81934	484	1+
244.94008	914	1+
245.39429	78	
245.44473	90	
245.56211	92	
246.43592	82	
246.59642	84	
246.85743	90	
246.97565	606	1+
247.38926	88	
247.85119	118	
247.99265	78	
248.85147	154	
249.99590	88	
250.33358	82	
250.97815	100	
251.41501	88	
251.49885	88	
252.57690	96	
253.04342	120	
253.82171	82	
253.85147	158	
254.11116	80	
254.79849	78	
255.03536	86	
255.78504	106	
256.39474	92	
256.78403	304	
257.79883	362	1+
258.83226	398	1+
259.33845	80	
259.91241	88	
259.94800	84	
260.83050	284	
261.82878	356	
262.35878	92	
262.83157	334	
263.98717	82	
264.86209	154	
266.20104	114	
266.35782	100	
266.86171	94	
267.01814	228	1+
267.79438	290	
267.83889	126	
268.02188	152	1+
268.84060	100	
269.34624	98	
269.77935	84	
269.79847	148	
270.79703	80	
270.91635	104	
271.19508	80	
271.78073	130	
271.84538	184	
272.34499	154	
273.79047	252	
273.80863	230	
274.08531	84	
274.79371	146	
275.80701	896	1+
275.87022	146	
276.01285	90	
276.39446	128	
277.54485	84	
279.09229	418	1+
279.91265	88	
280.46367	84	
280.54061	134	1+
280.91324	124	
281.85620	104	
283.78897	492	1+
284.29311	264	
284.84602	262	1+
285.30137	160	
285.79005	292	1+
285.86910	104	
286.13050	84	
286.88694	80	
289.78586	244	1+
289.81166	108	
289.87659	264	1+
291.80355	508	1+
292.74944	114	
292.93479	120	
294.80161	152	1+
294.83640	86	
294.93137	80	
295.41870	84	
295.81821	284	1+
295.86755	88	
297.94414	146	
298.04783	118	
298.80335	254	
298.97708	82	
299.78503	514	1+
299.88034	176	
302.88437	120	
304.87681	182	1+
305.15939	82	
305.80546	228	
305.89547	88	
307.79834	626	1+
307.88806	188	
308.89370	146	
309.07382	78	
309.46122	90	
309.81507	196	
309.89376	106	
310.81387	128	
310.87618	456	1+
312.42012	96	
312.81006	118	
313.02150	80	
313.86722	80	
314.81224	120	
315.03873	90	
318.82123	200	1+
320.76363	140	
322.22933	204	1+
322.77600	168	
323.14106	86	
324.89242	350	1+
325.76446	90	
326.76514	88	
327.00160	116	
327.97305	82	
END IONS

###FS:    #m/z: 340.94090 #charge 1+
###MS: 118
###MSMS: 120
BEGIN IONS
TITLE=Cmpd 89, +MS2(340.9409), 28.0-35.0eV, 2.6min #120
RTINSECONDS=154.205
SCANS=118,120
PEPMASS=340.94090	1487202
CHARGE=1+
177.89043	86	
190.95121	90	
192.52807	84	
192.92588	294	
196.88202	112	
199.93603	86	
209.50011	90	
210.93607	204	
211.94933	80	
212.87700	606	1+
212.94441	84	
213.73542	80	
213.87982	442	1+
213.93983	538	
214.89665	100	
215.88633	480	1+
215.93826	282	
217.88420	214	
220.87493	84	
223.39985	96	
223.96083	152	
224.89779	84	
225.94060	218	1+
226.87057	84	
226.90774	118	
227.46484	98	
230.80996	108	
230.88824	418	
231.85063	98	
231.88889	1380	1+
231.94839	912	1+
233.94737	166	
235.38472	110	
235.82828	206	1+
237.78979	180	1+
237.98785	98	
238.43160	88	
238.78910	216	1+
238.88859	134	
239.96188	176	
240.87931	80	
241.36957	118	
241.84338	244	1+
242.13140	80	
242.96715	86	
243.83089	362	1+
244.86009	94	
244.95500	118	
245.02725	86	
246.97680	314	1+
248.83434	114	
248.90105	524	1+
249.96401	410	1+
250.40537	90	
251.52793	94	
251.87877	82	
252.48901	88	
253.91555	90	
254.96623	370	1+
255.01989	92	
255.09464	96	
255.46337	118	
255.78550	88	
255.92172	134	
255.94670	102	
257.82860	146	
258.84831	476	1+
259.89645	120	
260.83200	98	
260.85927	82	
260.89064	198	1+
260.91477	90	
260.99030	92	
261.54020	84	
262.92403	216	
262.99367	88	
263.07978	244	1+
264.38138	88	
265.90873	90	
265.93697	106	
266.85522	126	
267.44303	90	
267.45916	98	
267.82463	86	
268.83894	338	1+
269.76546	80	
269.79144	102	
270.02349	78	
271.90198	94	
272.75053	82	
272.88428	96	
272.93399	162	
272.97562	104	
273.57865	82	
273.79443	396	1+
273.98463	94	
274.85641	160	
274.87486	118	
274.90289	146	
276.85529	482	1+
277.84230	440	1+
277.96453	94	
278.81466	236	1+
278.99693	102	
279.75360	132	
279.81811	164	1+
279.89736	104	
280.05236	90	
280.93904	84	
281.86871	148	
281.94266	144	
282.00461	84	
282.80216	104	
282.94074	88	
283.35996	90	
283.79025	278	
284.12719	106	
285.42686	92	
285.92493	100	
286.40910	94	
288.37182	92	
288.85984	92	
289.32587	82	
289.43645	92	
289.78967	278	
289.80752	228	1+
290.80770	140	1+
290.94015	88	
291.93617	88	
292.87439	170	1+
294.86367	82	
296.87696	120	
297.04723	92	
297.07608	92	
297.78698	130	
297.81444	92	
297.89458	120	
298.30221	84	
298.80836	100	
299.63967	90	
299.78339	340	1+
299.87778	82	
300.84966	172	1+
300.88500	142	
301.80535	92	
301.88624	86	
302.87431	118	
302.94415	252	1+
303.44149	86	
303.88281	80	
304.42651	88	
304.57000	88	
304.92343	124	
306.00964	88	
306.04613	84	
306.82189	82	
307.79529	196	
307.89014	292	1+
308.34243	88	
308.81953	94	
310.41594	88	
311.71531	88	
311.88560	204	
312.80523	190	1+
314.88323	82	
316.81328	84	
317.44528	78	
317.75988	86	
319.89096	136	
320.18358	84	
323.93618	90	
324.18587	112	
324.89067	112	
325.80963	102	
325.89834	82	
326.89134	144	
330.81390	408	1+
331.54955	82	
336.74354	90	
337.78765	114	
340.82800	82	
341.78237	102	
341.89734	236	1+
344.41431	86	
END IONS

###FS:    #m/z: 363.95704 #charge 1+
###MS: 118
###MSMS: 121
BEGIN IONS
TITLE=Cmpd 90, +MS2(363.9570), 28.0-35.0eV, 2.6min #121
RTINSECONDS=154.978
SCANS=118,121
PEPMASS=363.95704	616274
CHARGE=1+
57.75606	122	
187.86838	128	
189.86396	472	
190.86320	294	
191.85814	640	
192.91342	96	
196.88313	288	1+
199.94832	92	
205.95263	144	
207.87350	346	
207.94358	176	
209.87060	244	
209.94408	1196	1+
210.88430	864	
212.05289	94	
212.87852	3720	1+
214.89641	102	
218.90838	136	
219.41662	108	
221.80742	90	
222.88508	220	1+
222.95224	970	1+
224.68070	100	
224.94896	1758	1+
225.88297	136	
226.90662	114	
226.94727	10440	1+
226.97216	240	
227.93313	234	
228.09432	100	
228.57171	100	
228.83833	94	
228.85465	98	
228.89348	644	1+
228.94245	10590	1+
229.78954	212	1+
230.10983	92	
230.88804	6650	1+
231.91306	94	
233.88099	584	1+
234.88207	392	1+
234.93130	154	
236.06930	106	
236.83740	100	
237.06096	512	1+
240.82558	208	
240.94134	246	
240.96156	968	1+
241.83617	114	
241.93848	864	1+
242.86961	106	
242.93952	540	1+
242.96207	580	1+
243.82475	108	
244.81926	416	1+
244.95733	5374	1+
246.81322	110	
246.90710	446	1+
246.95283	4434	1+
248.03469	102	
248.80425	228	1+
248.82905	184	1+
248.84313	110	
248.89825	2372	1+
249.06804	112	
250.81000	136	
250.97015	270	1+
250.99663	154	
251.06947	166	
252.90197	542	1+
253.16471	92	
253.39711	94	
253.85757	156	1+
253.90670	470	1+
256.93540	116	
257.55905	166	
257.88143	100	
258.83560	150	
258.97436	182	
259.85494	212	1+
260.82972	654	1+
260.86003	148	1+
260.96637	564	1+
261.99285	102	
262.83591	432	1+
263.03571	106	
263.97804	250	
264.01029	92	
264.82077	170	
264.96459	96	
265.80997	408	1+
265.84096	134	
265.90333	142	
265.97465	278	
266.81511	340	1+
267.93151	90	
267.97241	340	
268.81268	170	
268.94722	106	
269.84254	142	
269.92050	94	
269.96917	1156	1+
271.84407	124	
271.92190	198	
272.80454	96	
273.11565	96	
273.96430	166	1+
274.80044	192	1+
276.93140	98	
276.95495	198	1+
277.92223	134	
278.09602	222	
278.79824	296	
278.84738	134	
278.93761	126	
279.10560	138	
279.79606	186	
279.85349	92	
280.11528	114	
280.79249	636	1+
281.85783	254	
281.98201	270	1+
282.79192	338	1+
282.85007	502	1+
283.85069	360	1+
283.88513	282	1+
284.82339	124	
284.88919	202	1+
285.79293	190	
285.84851	472	
286.81918	126	
288.93920	110	
289.38935	150	
289.79163	114	
290.78652	172	
290.86944	168	
291.05546	122	
291.12295	96	
291.44336	100	
291.86410	116	
292.85762	220	1+
292.87583	166	
293.11752	114	
296.80690	320	
297.03873	112	
297.80903	246	
298.02033	128	
298.37396	92	
298.80159	1274	1+
300.18419	100	
300.95586	116	
301.79964	212	
301.86566	142	
302.81889	110	
302.86633	270	
303.80811	490	1+
303.85466	1156	1+
304.77049	138	1+
305.90424	122	
309.80822	92	
310.82012	114	
310.87862	124	
311.12867	110	
311.89237	120	
312.68722	96	
312.80424	126	
312.87379	264	1+
316.83059	124	
317.81976	96	
317.95472	92	
318.44168	122	
318.93908	278	1+
319.82167	176	
320.81631	560	1+
321.04466	246	1+
321.81857	478	1+
321.86321	96	
322.86851	140	
322.92755	104	
322.96662	110	
323.75877	106	
323.80637	292	1+
325.72205	148	
326.54697	108	
326.87051	404	
327.06085	154	
328.88006	150	
329.61867	102	
330.71608	130	
330.90053	116	
331.23261	106	
332.92146	102	
335.77232	92	
335.87761	178	1+
336.94454	500	1+
337.83434	148	
339.82718	538	1+
339.87217	114	
339.96971	120	1+
340.89021	180	1+
340.93975	130	
341.94066	114	
343.91291	102	
344.02459	94	
345.72114	118	
346.91610	198	1+
352.87852	98	
353.92913	98	
354.99731	92	
355.71066	92	
359.74109	226	1+
360.71832	108	
361.71318	222	1+
362.79230	248	1+
362.84672	226	1+
363.60892	98	
364.14877	118	
368.71798	144	
END IONS

###FS:    #m/z: 322.93039 #charge 1+
###MS: 122
###MSMS: 123
BEGIN IONS
TITLE=Cmpd 91, +MS2(322.9304), 28.0-35.0eV, 2.7min #123
RTINSECONDS=158.664
SCANS=122-123
PEPMASS=322.93039	4125540
CHARGE=1+
182.50090	100	
191.04525	86	
196.88507	86	
200.84186	178	
201.04400	124	
203.95478	102	
205.91473	92	
205.95138	334	1+
209.94133	146	
211.04127	90	
211.88853	80	
211.96904	80	
212.87721	138	
213.37813	110	
214.89395	280	1+
215.98348	92	
216.85253	166	
219.00939	88	
220.88322	80	
222.91351	80	
222.95404	936	1+
223.88387	122	
223.95847	774	1+
225.89644	244	1+
226.33480	84	
226.84503	84	
227.95192	220	1+
228.14489	88	
230.49355	78	
230.88959	460	1+
232.02458	80	
233.55297	110	
235.88240	108	
236.61867	106	
236.83470	108	
236.90541	90	
237.05759	166	
237.79163	370	1+
238.50158	94	
238.82699	150	
239.78821	478	1+
239.84803	82	
239.95667	124	
240.02303	84	
240.82056	232	
240.94196	1170	
240.96121	396	1+
241.01336	78	
241.46507	86	
241.79017	134	
241.82608	138	
241.94191	888	
242.81796	1196	1+
242.94289	1954	
243.16057	78	
243.77962	128	
243.82055	882	1+
243.84285	82	
244.05381	82	
244.93988	740	1+
244.98518	178	
245.08507	80	
246.00467	80	
246.79676	84	
246.91457	84	
246.93776	92	
246.97796	342	1+
247.01663	84	
247.89205	244	1+
248.84879	188	
248.87484	96	
249.33729	240	1+
249.85118	222	
249.99981	92	
250.42888	114	
251.83380	252	
251.92390	124	
253.83430	200	
254.90796	136	
254.94160	82	
255.33198	78	
255.78171	182	
255.85237	82	
255.94483	78	
256.78316	148	
256.83832	184	
257.79666	380	
257.84669	142	
257.90011	104	
258.79749	214	
258.83518	492	1+
259.03624	80	
259.33942	362	1+
259.80445	130	
260.83157	260	
261.82842	1254	1+
262.83038	862	1+
262.92986	90	
263.34024	78	
263.35438	100	
264.98870	82	
265.10907	82	
266.80209	132	
266.83568	272	1+
266.86859	144	1+
267.79341	222	1+
268.86281	88	
269.02563	88	
269.87418	86	
270.88993	82	
271.81401	94	
273.79477	700	1+
273.93801	102	
274.85046	100	
275.80621	450	1+
275.86601	88	
276.32715	90	
276.84635	94	
277.82130	134	1+
277.90934	88	
278.09338	86	
278.12646	80	
279.09255	672	1+
281.32983	108	
281.86275	354	1+
282.07842	94	
283.05123	86	
283.78911	564	1+
284.29286	328	1+
284.81098	146	
284.85693	134	
285.22976	92	
286.16030	92	
287.09923	94	
287.79109	220	
289.78476	162	
289.80690	102	
290.78161	94	
291.80359	142	
291.88123	92	
292.79486	88	
293.00627	90	
293.81473	100	
293.87476	124	
294.86663	410	1+
295.87192	338	1+
295.98020	82	
296.01389	84	
296.80924	202	
297.01827	90	
297.38261	94	
297.78499	168	
297.80919	114	
299.78516	626	1+
299.86813	178	
301.58768	84	
301.87977	124	
302.87181	160	
303.05039	86	
303.87200	104	
306.88452	116	
307.79881	360	
307.87461	86	
309.85989	82	
309.88532	156	
310.87743	98	
311.86256	82	
312.80241	410	
312.88744	120	
316.82633	134	
318.81867	80	
319.15830	92	
319.31387	84	
319.34686	88	
319.78380	78	
320.25349	84	
320.84102	92	
324.06664	104	
324.89158	216	
325.79768	78	
326.17026	112	
327.71078	136	
327.82667	84	
END IONS

###FS:    #m/z: 340.94104 #charge 1+
###MS: 122
###MSMS: 124
BEGIN IONS
TITLE=Cmpd 92, +MS2(340.9410), 28.0-35.0eV, 2.7min #124
RTINSECONDS=159.436
SCANS=122,124
PEPMASS=340.94104	1488496
CHARGE=1+
187.95022	92	
190.93556	138	
196.88288	194	
196.96777	90	
197.87696	88	
200.88719	120	
205.94988	208	1+
208.92980	96	
208.95759	166	
209.94461	90	
210.93577	158	
211.90106	84	
212.87804	944	1+
213.93816	606	1+
215.88840	494	1+
215.93511	242	
216.41097	86	
216.82970	142	
217.88489	164	
219.88289	290	1+
220.87392	128	
224.11037	88	
227.82441	92	
227.95404	116	
228.89289	116	
229.82104	92	
230.88474	684	1+
230.94574	158	
231.88730	474	1+
231.94971	974	1+
231.96779	140	
233.39200	86	
233.89870	352	1+
233.94654	112	
236.89958	130	
237.83449	100	
239.42237	94	
239.78532	148	
239.85786	86	
239.88528	284	1+
240.04185	112	
240.78639	96	
240.83422	114	
241.84118	234	
242.84870	144	
243.46143	88	
245.94320	100	
246.97446	108	
248.89953	214	
248.91753	84	
249.89906	188	
249.95587	172	
250.90390	122	
250.97567	94	
252.11263	86	
252.96300	84	
253.45205	96	
253.83189	98	
254.88469	280	1+
254.93585	94	
254.96667	336	1+
255.84650	84	
256.84716	130	
256.91410	128	
256.96729	86	
257.79976	296	1+
258.84612	604	1+
259.91767	90	
259.95633	356	
260.06460	122	
261.90032	130	
262.84077	144	
263.84185	100	
263.89259	84	
264.86114	94	
264.98081	106	
266.84089	84	
267.13486	130	
267.83745	470	1+
268.83806	334	1+
268.95137	104	
269.33998	98	
270.93644	86	
270.97868	92	
271.78361	96	
271.84834	308	
272.55180	98	
272.93459	414	
273.41778	92	
273.79390	278	
273.91192	86	
274.79599	128	
274.84913	124	
274.89431	118	
275.02085	138	
275.09966	84	
275.43157	104	
275.81054	184	
275.86457	102	
276.82161	84	
276.85699	500	1+
276.96011	90	
277.14410	88	
277.90325	86	
278.84320	248	1+
278.86143	308	1+
280.58500	84	
280.93270	118	
281.91141	130	
282.79414	140	
282.97740	110	
283.35297	120	
283.79077	194	
285.78798	86	
285.93824	196	
286.42958	88	
287.79059	86	
288.81657	86	
288.84832	146	1+
289.78784	106	
289.80829	158	
291.03657	92	
293.83058	146	
293.87502	128	
294.81569	84	
294.86643	250	1+
296.80768	190	
297.78838	122	
297.80809	112	
298.30642	94	
298.80541	96	
299.78405	244	1+
299.87138	112	
299.92684	100	
300.85001	88	
301.98468	84	
303.02867	94	
303.81514	106	
303.87077	146	
304.87565	172	1+
304.92811	114	
305.79892	104	
307.80103	258	1+
307.88776	148	
308.42631	90	
309.02409	90	
309.84487	88	
310.87853	134	
311.88092	106	
312.41369	86	
312.60453	92	
312.80200	512	1+
313.44549	86	
313.46272	86	
313.87253	100	
318.65827	90	
319.51606	84	
320.82061	90	
323.88399	126	
324.88962	238	
324.91074	130	
325.89972	144	
328.82403	214	
328.89994	136	
329.04145	84	
329.42461	86	
329.82227	138	
330.81541	524	1+
331.36649	84	
331.77543	116	
332.39075	92	
333.01944	140	
334.39561	98	
338.81084	88	
343.21870	84	
346.31025	90	
END IONS

###FS:    #m/z: 363.95715 #charge 1+
###MS: 122
###MSMS: 125
BEGIN IONS
TITLE=Cmpd 93, +MS2(363.9572), 28.0-35.0eV, 2.7min #125
RTINSECONDS=160.209
SCANS=122,125
PEPMASS=363.95715	619354
CHARGE=1+
178.94843	90	
182.86894	382	
187.86579	228	1+
189.86439	704	1+
191.85876	804	1+
194.88926	118	
196.88553	602	1+
200.94438	94	
207.87469	678	1+
207.94588	404	1+
209.86960	280	
209.94283	1726	1+
210.47870	94	
210.88563	844	
212.26030	96	1+
212.87957	3826	1+
212.97409	96	
217.87084	126	
218.90979	98	
222.95186	1460	1+
223.07120	90	
224.89334	120	
224.94937	1902	1+
225.88573	90	
226.89804	146	
226.91468	96	
226.94730	8798	1+
227.11068	142	1+
227.19244	106	
227.91594	114	
228.17726	94	1+
228.45896	96	
228.89312	924	1+
228.94216	10312	1+
230.79632	98	
230.83435	150	
230.84941	124	
230.88869	7374	1+
232.01314	158	
232.79651	100	
234.88049	418	1+
236.92447	94	
237.07495	140	
238.09041	88	
238.12157	156	
239.93530	94	
239.96479	194	
240.82351	328	1+
240.93839	144	
240.96212	762	1+
241.94341	266	
242.82105	472	1+
242.93948	820	1+
242.96161	930	
243.89510	132	
244.82037	288	
244.95788	5178	1+
245.94297	112	
246.83354	100	
246.90785	372	
246.95261	5018	1+
247.38948	92	
247.90794	192	
248.80434	558	1+
248.89984	2248	1+
250.08261	98	
250.80260	194	
250.89367	222	
250.94443	212	1+
250.97150	132	
250.99904	120	
251.07333	120	
252.89728	616	1+
252.91274	100	
253.90443	402	1+
257.92643	94	
258.46523	92	
258.77708	96	
258.83425	368	1+
258.97645	220	
259.97471	98	
260.83399	262	
260.93089	94	
260.96878	280	1+
261.82896	710	1+
262.82995	490	1+
262.84503	166	
263.84900	92	
264.96944	212	
265.08688	144	
265.97789	106	
266.81523	664	1+
267.78306	162	1+
267.87626	172	1+
267.97378	954	1+
268.80698	194	
268.85557	134	
269.85020	118	
269.92181	126	
269.96915	634	1+
270.83030	110	
271.09501	150	
271.84773	186	
271.91569	244	
272.84782	138	
273.79171	98	
273.84249	98	
274.41789	100	
274.81953	116	
276.85795	406	1+
277.02680	208	1+
278.81418	98	
278.85195	160	
279.80189	214	
280.79460	492	
281.02417	100	
281.79714	314	
281.82025	98	
282.80409	218	
283.85081	192	
284.82289	262	
284.84382	884	1+
285.04355	94	
285.63000	100	
285.84657	734	1+
285.93529	90	
286.41348	110	
286.86504	302	1+
287.88795	186	1+
287.94263	136	
288.15495	94	
288.81038	90	
289.86769	112	
290.43561	232	1+
290.78787	120	
291.00230	106	
291.04737	92	
291.11256	222	1+
291.45378	100	
292.00166	126	
292.87108	246	1+
294.82390	134	
294.93191	132	
296.81004	306	
296.93368	112	
297.80525	154	
297.97096	108	
298.17079	98	
298.80221	1444	1+
299.86979	260	1+
300.15669	108	
300.42049	90	
300.55870	94	
301.86164	754	1+
301.93107	106	
302.40746	198	
302.79198	114	
303.42993	92	
303.80509	378	1+
303.85552	1580	1+
303.94606	150	
304.45204	100	
305.24724	88	
305.30532	88	
306.12000	120	
307.14664	122	
307.80222	138	
307.88517	284	1+
309.88870	304	1+
310.88380	314	1+
313.94392	124	
314.02189	90	
314.81730	106	
314.83270	138	
315.80635	344	1+
315.82352	144	
316.81040	254	1+
317.31814	90	
317.95739	106	
318.81418	162	
320.82503	98	
321.81649	932	1+
321.86870	324	
322.92653	206	
322.99754	132	
324.87544	142	
324.89337	162	
325.72555	130	
325.81551	100	
325.89708	94	
326.87415	124	
328.88603	124	
329.86956	120	
330.91747	96	
334.95922	98	
336.94735	508	1+
337.48458	92	
337.83113	158	
338.76012	236	1+
339.83092	288	1+
340.94045	216	
343.70926	110	
344.10665	94	
349.71571	140	
349.76724	94	
350.76848	114	
355.42542	102	
357.72095	134	
361.71600	214	
362.84486	294	1+
363.71824	136	
365.24073	90	
366.72817	234	1+
366.76563	142	1+
END IONS

###FS:    #m/z: 507.84588 #charge 1+
###MS: 126
###MSMS: 127
BEGIN IONS
TITLE=Cmpd 94, +MS2(507.8459), 28.2-35.2eV, 2.7min #127
RTINSECONDS=163.89
SCANS=126-127
PEPMASS=507.84588	399616
CHARGE=1+
196.01780	616	1+
209.94487	236	1+
212.92706	144	
214.88518	184	
224.04821	194	
224.97763	296	
232.89590	130	
252.07699	144	
253.89386	294	1+
256.05782	234	1+
259.81947	152	
260.87902	224	
264.17394	138	
266.09234	140	
267.78729	132	
268.78756	246	1+
268.85983	136	
270.85924	198	
272.38833	166	
272.85445	470	1+
274.80688	132	
274.85969	192	
278.86118	146	
280.84753	136	
281.80892	146	1+
282.78716	140	
282.89137	226	1+
283.78809	368	1+
284.78940	250	1+
285.82645	224	1+
287.79105	182	1+
287.85218	324	
288.77849	140	
288.86815	324	
289.87996	646	
290.13166	276	1+
290.77890	200	
290.79716	234	1+
290.86475	1740	1+
291.82688	200	1+
292.88263	272	
293.87254	2138	1+
297.34124	346	1+
299.95750	138	
300.84203	152	
302.78412	224	1+
302.88251	152	
303.82912	168	1+
303.90601	256	1+
304.81397	202	1+
304.87692	146	
305.12248	182	1+
305.86416	780	1+
307.89127	1114	
307.98445	136	
308.14126	752	1+
308.80171	172	1+
308.87116	1004	1+
309.13336	146	
309.88966	558	1+
310.15669	508	
310.84261	250	
311.16158	284	
311.86092	154	
311.88333	5340	1+
312.34738	140	
312.80645	136	
314.86651	292	
314.88922	416	1+
315.87124	160	
318.88474	236	1+
319.74879	232	1+
320.83707	140	
322.88898	156	
323.38665	264	1+
323.87233	344	
325.90166	538	
326.34999	134	
326.82371	276	1+
326.84489	158	
326.88156	1912	1+
327.80853	562	1+
327.89438	362	
328.02050	236	1+
328.88064	468	1+
329.80845	336	1+
330.87042	222	
330.89887	154	
331.82889	166	1+
331.89348	214	
332.80947	266	1+
332.87274	510	1+
334.75414	142	
334.88861	388	1+
334.98718	156	
336.83819	140	
336.94259	162	
337.81307	462	1+
337.87822	322	1+
339.13691	156	1+
341.77193	242	1+
341.88360	296	1+
343.91664	420	1+
345.78498	164	
346.88026	302	1+
347.76350	182	
347.93615	148	
348.76579	168	
349.00744	150	
349.75451	332	1+
349.81592	134	
349.85764	166	
350.76956	320	1+
350.82226	580	1+
350.88557	596	1+
351.10279	162	
351.30886	164	
351.38977	92	1+
352.33013	144	
353.32142	246	1+
353.71316	162	
353.85190	464	
354.78907	144	
354.83975	224	1+
355.89608	330	
357.85395	146	
358.77541	328	1+
358.87887	162	
360.27556	134	
360.80098	150	
360.85605	132	
361.75687	146	
362.84554	174	1+
364.96220	138	
365.77965	138	
366.18479	160	
366.84145	670	1+
367.70749	1526	1+
367.76556	336	1+
367.80904	298	1+
368.86852	200	1+
370.71762	510	1+
371.18941	190	
371.82097	198	1+
371.84355	282	1+
373.72190	832	1+
374.82526	312	1+
378.25421	146	
379.71827	168	
379.82527	224	1+
380.72209	258	
381.72014	466	1+
381.79854	254	
381.85447	510	1+
381.90194	184	
382.31283	138	
382.78573	144	
382.88573	156	
383.71564	212	
383.81625	142	
384.84847	2528	1+
384.89499	162	
385.77837	152	
386.89124	132	
387.72322	180	
387.77251	132	
388.79652	150	
388.84833	148	
389.20102	618	1+
389.71767	392	1+
389.86380	292	1+
390.79041	296	1+
390.84394	1000	1+
391.73098	388	1+
391.84774	714	1+
392.76279	148	
393.75447	172	
394.78899	240	1+
394.84943	266	1+
396.71177	134	
396.73268	264	
396.89250	236	
397.71128	138	
397.85722	136	
398.72772	622	1+
399.84954	252	1+
400.38451	188	
402.86401	384	
402.89921	138	
403.35327	242	1+
403.75227	332	1+
403.86895	1310	1+
403.90722	176	
404.87194	820	1+
405.77748	150	
406.76058	164	
406.79529	146	
406.85912	144	
407.73064	384	
407.86491	3870	1+
408.07973	204	1+
408.74692	292	
408.78662	192	
409.72603	1150	1+
409.81340	204	
410.79354	144	
410.84614	532	1+
411.72372	560	1+
411.81255	194	
412.72868	412	1+
412.87307	170	
413.87714	212	
414.68586	146	
414.87121	500	1+
415.83043	140	
415.87041	318	1+
416.74301	142	
417.85661	272	1+
419.73097	280	1+
420.73352	222	1+
421.88414	350	
422.68270	212	1+
422.87424	394	1+
423.77995	210	
423.79230	172	
423.86338	134	
425.73930	608	1+
425.93489	244	1+
426.08124	136	
426.69382	230	1+
426.76205	290	
426.86118	588	1+
427.73480	1956	1+
427.82089	138	
428.84147	228	
429.19970	224	1+
429.73673	892	1+
429.85054	132	
430.74049	562	1+
430.84305	216	1+
431.86756	316	
432.87496	242	1+
434.08851	190	1+
434.88718	232	
435.76393	130	
438.77072	270	1+
439.77399	240	1+
439.89080	826	1+
440.39791	152	
443.75055	186	
444.39168	160	
444.87206	1458	1+
445.74723	558	
446.78978	144	
446.90159	152	1+
447.71471	422	1+
448.69246	168	
448.75139	220	
449.87847	244	1+
450.69826	164	
450.75318	790	1+
450.79484	152	
450.88217	176	1+
457.90487	988	1+
462.88784	180	
464.63787	194	1+
464.65591	178	1+
467.89006	268	
468.78018	230	
468.89132	200	
469.77091	246	1+
470.72762	132	
474.66704	190	1+
478.66463	136	
485.91775	136	
486.79061	242	1+
491.79122	178	1+
493.15243	172	
497.72751	208	1+
508.85587	332	1+
END IONS

###FS:    #m/z: 336.94611 #charge 1+
###MS: 126
###MSMS: 128
BEGIN IONS
TITLE=Cmpd 95, +MS2(336.9461), 28.0-35.0eV, 2.8min #128
RTINSECONDS=164.661
SCANS=126,128
PEPMASS=336.94611	185360
CHARGE=1+
139.01170	112	
182.87130	124	
195.12313	82	
196.88078	146	
197.88736	80	
205.95547	80	
207.97261	78	
208.88498	194	
209.00613	86	
209.93942	158	
210.37879	90	
210.88319	158	
210.91925	78	
211.94402	2152	1+
212.87985	2048	1+
213.93925	806	1+
214.87752	124	
215.85696	182	
215.88734	436	1+
215.93740	246	
217.88281	104	
217.93503	106	
218.11070	78	
218.83929	96	
223.88612	86	
223.95618	100	
225.42476	94	
226.89304	80	
226.94140	82	
226.95860	92	
226.97067	152	
227.43141	82	
227.89560	502	1+
227.95289	114	
228.89536	358	1+
229.95481	2244	1+
230.88871	3750	1+
231.82480	486	1+
231.94946	1132	1+
233.40284	110	
233.82550	208	1+
233.87608	122	
233.89785	546	1+
233.99670	108	
234.36478	92	
235.89625	132	
238.92846	78	
239.89976	180	1+
240.39005	82	
240.84200	202	1+
242.24821	80	
245.37535	108	
245.88901	84	
246.97444	202	
247.96551	1128	1+
248.84561	96	
248.90017	1430	1+
249.12699	94	
249.82571	676	1+
249.95990	242	
250.82727	554	1+
250.88070	78	
250.90115	326	1+
250.92642	88	
250.95005	342	
251.06984	260	1+
252.97025	1310	1+
253.02286	88	
253.08777	144	
253.83689	130	
253.90452	478	1+
254.84253	84	
254.96667	956	1+
255.07407	114	
255.84637	78	
256.89688	104	
256.96557	172	
257.26640	92	
257.90516	370	1+
258.37622	102	
258.82580	90	
258.84560	232	
258.90723	304	1+
259.66504	106	
259.86893	182	1+
260.44492	84	
260.82218	138	
260.95858	86	
261.82984	624	1+
262.83174	420	1+
262.85117	114	
262.91911	210	1+
266.88764	80	
267.84000	108	
268.00351	88	
268.83885	774	1+
269.07994	86	
269.85608	374	1+
269.92358	150	
270.55280	108	
270.84786	456	1+
270.98431	160	
271.42184	92	
271.75765	82	
271.84696	276	1+
271.91549	154	
271.93790	94	
272.90646	84	
273.84764	136	
274.79225	150	
274.88027	80	
275.38477	92	
275.89234	92	
276.04555	80	
276.85787	450	
277.52230	82	
277.83245	786	1+
277.86293	238	
277.89267	90	
278.08320	106	
278.45189	80	
278.83465	550	1+
279.39110	80	
280.39409	80	
280.84265	92	
282.04954	88	
282.36051	92	
283.43011	82	
283.78771	106	
283.81672	144	
285.81047	138	
285.84939	442	
286.39448	92	
286.84838	1088	1+
287.79282	78	
288.07998	78	
289.51993	84	
289.85854	154	
290.13882	88	
290.60753	94	
292.87365	166	
293.10748	194	
293.86904	144	
294.00304	196	1+
294.07783	84	
295.92148	132	
298.31227	140	
298.80837	134	
298.91847	186	1+
299.05978	78	
299.11063	78	
299.85148	126	
303.88008	102	
304.02378	82	
304.06419	80	
304.86365	86	
305.85919	116	
305.92349	92	
306.88437	82	
307.06092	80	
308.86883	84	
309.11034	80	
309.53581	124	
310.41600	92	
310.88189	108	
311.88231	82	
311.92322	80	
314.89045	166	
315.84574	78	
316.58365	78	
317.87922	90	
320.38331	168	
321.67507	78	
323.88748	84	
324.89464	350	1+
329.66535	82	
329.87056	100	
331.76787	238	1+
331.80704	78	
335.08277	78	
335.26261	82	
335.84515	90	
336.87697	98	
337.91414	78	
338.90115	80	
339.83090	104	
340.19024	112	
340.32457	86	
342.30710	90	
342.41885	94	
END IONS

###FS:    #m/z: 359.96209 #charge 1+
###MS: 126
###MSMS: 129
BEGIN IONS
TITLE=Cmpd 96, +MS2(359.9621), 28.0-35.0eV, 2.8min #129
RTINSECONDS=165.434
SCANS=126,129
PEPMASS=359.96209	124552
CHARGE=1+
53.91388	98	
177.93141	86	
189.93686	92	
205.95004	84	
206.45947	84	
207.40644	102	
207.94704	134	
209.94513	782	1+
218.05269	110	
218.90891	218	
220.91792	88	
220.95871	142	
221.95834	126	
222.95283	1266	1+
224.00447	176	1+
224.94725	1886	1+
226.85256	88	
226.89374	228	1+
226.94733	5480	1+
226.97155	132	
228.94222	5940	
229.78933	94	
229.94364	228	
232.94043	146	
232.98693	122	
233.82362	114	
233.96019	122	
234.53196	94	
234.86228	92	
234.94282	118	
235.82609	276	
236.03899	96	
238.05738	206	
238.96749	176	
240.78848	360	1+
240.82485	204	
240.94491	266	1+
240.96251	1224	1+
242.95955	702	1+
243.41920	90	
244.83980	86	
244.85257	104	
244.95778	3196	1+
245.07730	98	
245.94072	100	
246.06832	94	
246.95328	3070	
247.80595	246	1+
247.95219	92	
248.85561	84	
249.15985	84	
250.84142	148	
250.95267	200	
252.95481	170	
253.55739	92	
253.83283	208	
254.86293	84	
255.92987	128	
256.79511	222	1+
256.84616	112	
257.09506	84	
257.12315	86	
258.37836	92	
258.83507	96	
258.97626	114	
259.80273	116	
260.80450	156	
260.82301	90	
260.96876	868	1+
262.00906	84	
262.79673	84	
262.95293	144	
263.97695	212	
264.82077	146	
264.98164	156	
265.08660	116	
265.97929	96	
266.81492	410	
266.88901	92	
267.01139	96	
267.13784	84	
267.78380	152	1+
267.81119	182	
267.97781	402	1+
268.41802	90	
268.85045	152	
269.40664	94	
269.79563	112	
269.96822	478	1+
270.79726	108	
271.12055	154	1+
271.84409	304	1+
271.91142	130	
273.06905	116	
273.96837	228	
274.34857	102	
275.07732	92	
275.97016	384	
276.85813	452	1+
277.44282	106	
278.41094	92	
278.79744	246	1+
278.84401	300	1+
279.01256	152	
280.79401	836	1+
280.92660	84	
280.99942	194	1+
281.11719	120	
281.80880	210	
281.97896	240	
282.59203	98	
282.86054	212	1+
283.01431	212	1+
283.91452	94	
283.98449	154	
284.44446	84	
284.82353	110	
285.82223	102	
285.94498	124	
286.80105	114	
286.91518	152	
287.83410	138	
290.79247	196	1+
291.78481	112	
291.86233	92	
293.80913	250	1+
293.98062	98	
294.49262	96	
294.86133	234	
294.89316	152	
296.03497	84	
296.80841	228	
297.80524	160	
298.80426	1106	1+
298.84841	118	
299.09602	106	
299.86110	188	
300.80235	142	
301.31906	100	
301.56657	92	
301.80217	176	1+
301.82659	116	
304.01503	86	
304.81392	110	
306.00555	140	
306.89198	140	
308.88498	100	
309.80435	354	1+
310.83895	92	
310.87659	132	
311.88514	400	1+
312.02754	84	
315.81318	428	1+
316.04881	96	
316.81284	298	1+
318.18713	86	
318.88528	186	
318.94229	168	
319.13761	102	
319.81997	94	
319.95693	100	
320.87795	204	1+
321.81951	340	1+
324.89160	160	
327.84621	92	
328.05335	84	
329.76797	114	
330.81327	208	1+
332.89472	96	
333.92835	116	
334.76600	102	
335.89459	270	1+
336.74581	84	
336.94181	550	1+
338.76558	120	
339.83160	98	
340.94412	116	
341.77367	84	
348.82098	92	
348.89538	118	
351.76649	116	
352.89043	124	
356.77540	138	
357.03514	104	
357.70358	122	
359.03176	88	
361.71686	110	
363.72045	120	
365.46343	98	
END IONS

###FS:    #m/z: 507.84623 #charge 1+
###MS: 130
###MSMS: 131
BEGIN IONS
TITLE=Cmpd 97, +MS2(507.8462), 28.2-35.2eV, 2.8min #131
RTINSECONDS=169.118
SCANS=130-131
PEPMASS=507.84623	368702
CHARGE=1+
196.01549	408	
197.01879	182	
220.89302	168	1+
222.97306	264	1+
224.97566	192	
226.94915	198	1+
232.89456	288	
237.05883	348	1+
239.78708	144	
241.08719	150	
245.02836	268	1+
252.90131	146	
253.07760	176	
253.82422	136	
255.08689	224	1+
260.88293	168	
260.95224	178	1+
266.09427	148	
266.16903	268	
268.78315	240	1+
269.92507	204	1+
272.79886	340	1+
272.85242	730	1+
273.85447	468	1+
274.90907	212	
276.85852	212	
277.85642	164	
279.85439	384	1+
281.40620	148	
281.96162	154	
282.87492	150	
284.79872	184	
285.79190	298	1+
287.85284	540	
287.94075	246	1+
288.89354	196	
289.88126	348	
290.12753	162	
290.86685	1160	1+
293.87437	1030	
294.87457	976	1+
296.80608	256	1+
298.80522	304	1+
299.30714	166	
299.85975	566	1+
300.86110	416	1+
302.82160	174	1+
303.86734	488	1+
304.10965	150	
304.80114	152	
305.86299	528	1+
306.84350	170	
307.80608	266	1+
307.89195	586	
308.14210	852	1+
308.87343	724	
309.09041	158	
309.87228	412	
309.88822	584	
310.15595	936	1+
310.87664	336	
311.04518	254	1+
311.14384	194	
311.34638	180	1+
311.88525	3748	1+
312.79305	200	
312.84628	162	
313.88180	876	1+
314.37315	200	
314.86607	190	
315.86007	394	1+
317.82703	146	
320.88342	138	
321.82508	154	
321.85424	382	1+
322.12407	174	1+
322.81242	134	
322.89204	304	1+
323.87270	174	
325.82117	230	1+
325.86575	168	
325.90132	388	
326.11619	158	
326.88836	482	
327.80853	270	1+
327.87928	470	
328.15882	250	1+
328.86974	362	
328.89953	166	
329.81807	384	1+
329.87914	728	1+
330.88048	572	1+
332.33410	154	
333.78780	178	
333.83139	170	
334.89992	208	
335.84260	156	
335.88698	186	
336.01835	200	1+
336.94209	186	
337.37941	160	
337.83341	164	
337.87685	264	1+
337.89064	154	
340.01579	140	
340.30742	174	
340.89258	150	
346.77391	532	1+
347.31845	190	1+
347.77454	464	1+
348.89474	158	
348.91681	156	
349.75875	376	1+
349.99525	242	1+
350.88136	444	1+
350.96117	204	
351.79581	154	
352.37365	272	1+
352.77616	264	1+
352.91137	324	1+
353.85174	182	
354.84579	154	
355.83174	154	
355.89301	240	
358.63717	142	1+
358.71017	144	
358.87266	198	1+
362.36659	134	
362.79008	138	
363.84048	348	1+
363.93891	144	1+
364.77798	156	
365.78534	534	1+
366.74434	152	
366.84059	804	1+
366.87696	162
[truncated: 1,509,841 more chars]
