# Supplementary material for: High-Throughput Venomics
Source: J Proteome Res. 2023 Apr 3;22(6):1734–46. doi: 10.1021/acs.jproteome.2c00780 (PMC10243144; doi:10.1021/acs.jproteome.2c00780)
Supplement: Supplementary file 9 — pr2c00780_si_009.zip [file pr2c00780_si_009.zip › Manual files/Calloselasma rhodostoma MGF/210702_Calloselasma_halfplate000150_5.1.201.mgf]

###	D:\Data\Julien\210702_Cr_half_TFA\210702_Calloselasma_halfplate000150.d\ProteinAnalysisResults.mgf
###	D:\Data\Julien\210702_Cr_half_TFA\210702_Calloselasma_halfplate000150.d\analysis.baf
###	210702_Calloselasma_halfplate000150.d
###	Instrument: maXis HD
###	Manufacturer: Bruker
###    PeakWidth 0.30, MiniumIntensity 10, S/N 1Apply threshold 0, Threshold 10
###    Retain Residuals no, Create neutrally no,
###    FullScan Parameters: AdductIon (+)+H (-)-H, LowMass 0, HighMass 8000, MaxCharge charge decon 4, MinPeaks 3
###    Perf. isotope decon yes, Max Charge Istopic decon 6, MW agreement 0.00, Abund. cutoff 2.00, Envelope cutoff 75.00
###    MaxRes   Parameters: AdductIon (+)+H (-)-H, LowMass 0, HighMass 8000 
###    Perf. isotope decon yes, Max Charge Istopic decon 6, Abund. cutoff 2.00
###    MSn      Parameters: AdductIon (+)+H (-)-H, LowMass 0, HighMass 8000 
###    Perf. isotope decon yes, Max Charge Istopic decon 4, Abund. cutoff 0.05
###    Global Charge Limit: no 3, Prefer FullScan Result: yes, Export what: 2 (0=non deconv/1=deconv only/2=mixed), NoMSMSSignals: 150, Intensity threshold: 10, NoMSSignals (deconv): 2, NoMSSignals (non-deconv): 2, NormalizeData: no, SingleCharged: yes
###
COM=210702_Calloselasma_halfplate000150.d
USERNAME=Demo User

###FS:    #m/z: 322.93036 #charge 1+
###MS: 2
###MSMS: 3
BEGIN IONS
TITLE=Cmpd 1, +MS2(322.9304), 28.0-35.0eV, 0.0min #3
RTINSECONDS=1.8775
SCANS=2-3
PEPMASS=322.93036	5227484
CHARGE=1+
206.94008	10632	
208.94550	19288	1+
211.94437	60016	1+
213.94009	54820	1+
215.88780	5174	
215.93836	10254	1+
217.88374	2750	
217.94114	25942	
218.44207	3714	
220.95709	3262	
222.95215	108734	1+
224.95092	26022	1+
226.94718	431764	1+
227.19831	3290	
228.94301	987748	1+
229.45464	4356	
230.88922	3758	
231.95155	35992	1+
232.88558	3036	
233.89843	2648	
233.94808	7350	
234.97053	7812	
234.99819	9710	
235.12901	3534	
235.95036	2820	
238.14898	3120	
238.45464	10666	
238.95628	2452	
239.02011	2996	
239.07946	3256	
239.14711	6414	
239.23549	2500	
239.98108	4432	
240.23086	3468	
240.96251	32564	1+
241.46344	3410	
242.96236	13066	1+
243.23016	2446	
243.46538	2976	
243.88272	3570	
244.91279	3852	
244.95759	232734	1+
245.18513	2524	
245.63224	4084	
246.95318	232920	1+
248.03222	3748	
248.97482	3872	
249.91060	15344	1+
249.97206	146102	1+
250.94708	32952	1+
250.99511	3246	
251.19919	3226	
251.91047	4436	
252.47129	4112	
252.94751	14990	
252.97165	2013196	1+
253.13815	2838	
253.18960	3180	
253.21346	4014	
253.90552	39890	1+
254.09236	2826	
254.94224	194196	1+
254.96715	748626	1+
255.23019	4348	
256.26171	3596	
256.91345	14470	1+
256.96461	99260	1+
258.88451	4660	
258.90988	4860	
258.96389	29558	1+
260.16179	2514	
260.97844	5658	
261.98292	15970	
262.96780	8954	
263.05628	4672	
263.97910	325940	1+
265.25137	2534	
265.90787	3206	
265.97674	32414	1+
267.64546	2506	
267.97344	160004	1+
268.90834	2706	
268.96028	13498	
269.97423	66490	1+
270.98145	37226	1+
271.87451	3650	
271.91719	5338	
272.88210	12020	1+
272.95237	34822	1+
272.97717	13190	
274.27239	3900	
279.09237	5150	
279.22927	3902	
280.26287	2622	
281.24600	8882	1+
281.98948	5402	
282.27761	8940	
282.97441	2998	
283.17322	6432	
283.26172	11622	1+
283.94706	15072	1+
283.98885	5756	
284.29281	6112	
285.94225	254330	1+
285.98410	70244	1+
287.25715	2918	
287.66030	2724	
287.98011	5080	
288.06488	2656	
288.20739	7478	1+
288.25221	7498	
289.88486	4476	
289.92932	3280	
290.26740	17414	1+
290.89034	10912	1+
291.10023	2642	
291.19692	4844	
291.97413	7186	
292.05967	8462	
293.20957	3244	
293.97592	40630	1+
293.99783	94206	1+
294.12596	2582	
294.93633	15856	1+
295.12824	3962	
295.22553	5066	
295.91986	3520	
295.96933	7918	
295.99214	46920	1+
297.07867	3054	
297.24057	6658	
297.91454	2532	
297.94687	3134	
298.08345	2948	
298.27329	4584	
298.96815	4338	
300.28880	4292	
301.95827	2818	
301.99844	2478	
302.17442	14926	1+
302.30375	10098	1+
302.94583	17110	
303.95234	68110	1+
303.99536	35402	1+
304.28343	6604	
304.92457	10762	
305.26749	4418	
305.95314	6592	
306.90451	18518	
307.08462	3176	
307.24681	51388	1+
307.89114	3836	
308.14191	12148	1+
308.21540	3968	
308.87159	24014	1+
309.21857	2728	
309.27627	2828	
310.15736	7744	1+
310.30916	10746	1+
311.21988	3198	
311.27417	2928	
311.86998	61472	1+
311.93536	16564	
311.98689	31032	1+
312.32411	5180	
312.80579	4220	
312.90146	9534	
312.94791	8460	
313.21907	3320	
313.27317	3268	
313.29007	5742	
313.86575	27730	1+
313.92979	393142	1+
314.27044	2722	
314.67843	2482	
314.89360	13774	1+
315.18013	2666	
315.81313	2696	
315.86438	4220	
316.28337	9762	1+
316.31928	3430	
316.86524	3766	
316.88852	5138	
316.94026	13182	1+
317.87070	3532	
318.29909	33644	1+
318.93520	231712	1+
320.93486	693048	1+
322.15830	3184	
322.19314	4700	
322.27788	3758	
322.31900	3028	
322.87917	23950	1+
322.90342	11996	
322.93031	11889772	1+
323.11346	22256	1+
323.17439	38880	1+
323.23757	3628	
323.27177	3164	
323.35564	25574	
323.37917	50490	
324.13531	4654	
324.28757	3990	
324.32452	4552	
324.87776	27224	1+
325.25412	21456	1+
325.29069	3226	
325.90106	7268	
326.15331	2534	
326.17267	5078	
326.30353	5010	
326.87243	242096	1+
326.96907	19520	1+
327.00737	4932	
327.17591	2742	
327.19987	4776	
327.26990	32058	1+
327.33581	2550	
328.11289	2514	
328.31914	3322	
END IONS

###FS:    #m/z: 340.94090 #charge 1+
###MS: 2
###MSMS: 4
BEGIN IONS
TITLE=Cmpd 2, +MS2(340.9409), 28.0-35.0eV, 0.1min #4
RTINSECONDS=2.6495
SCANS=2,4
PEPMASS=340.94090	2580694
CHARGE=1+
192.89001	124	
192.92444	140	
200.02973	144	
205.94908	244	1+
208.95926	326	1+
210.93691	134	
211.94311	120	
213.89747	156	
213.93991	6278	1+
215.57170	116	1+
215.88698	1510	1+
215.93836	1620	1+
216.97926	132	1+
217.88177	518	1+
217.89968	180	
217.93822	224	
220.88699	360	1+
221.89275	234	1+
222.95439	700	1+
223.95823	544	1+
224.97979	204	
226.94820	474	1+
229.93172	164	
230.89382	138	
230.95550	138	
231.89093	224	
231.94933	8994	1+
232.88722	170	
233.04172	292	1+
233.89934	888	1+
235.86613	144	
235.89323	318	1+
235.94746	242	
236.04454	162	
237.10687	154	
238.99638	126	
239.02904	242	1+
239.05743	282	1+
239.09080	356	1+
239.11379	298	1+
240.23158	550	1+
240.90340	140	
241.00172	160	
241.96058	130	
243.01164	160	
243.03689	532	1+
243.85911	164	1+
243.94865	400	1+
244.04033	460	1+
246.03426	128	
246.97806	348	
247.90395	250	1+
247.94206	476	1+
248.03331	124	
248.98809	234	1+
249.04002	256	
249.96149	2006	1+
250.04128	144	
250.10195	124	
251.01117	182	1+
251.10651	144	
251.92922	202	
251.95875	732	1+
251.97425	440	1+
252.27281	138	
252.89918	258	1+
253.09159	404	1+
253.96029	126	
254.04453	134	
254.20844	310	1+
254.77205	100	1+
254.85484	260	1+
254.93994	170	
254.96743	3888	1+
255.07524	1024	1+
255.17763	150	
255.84575	200	1+
256.63100	122	
256.91702	162	
256.96645	666	1+
257.81971	128	
258.01946	134	
258.88225	178	
258.96242	392	1+
259.08077	182	
259.96349	300	1+
259.99213	128	
261.00328	162	
261.12727	186	1+
262.96118	162	
263.00842	330	1+
263.05832	310	
263.14569	128	1+
263.91328	234	1+
264.01199	248	1+
264.06886	354	1+
265.99571	292	1+
266.03391	148	
266.14715	194	1+
266.24409	172	
267.14956	142	1+
269.18934	172	
269.97686	210	1+
270.95198	128	
272.04028	118	
272.93481	610	1+
272.97828	674	1+
273.01853	120	
274.00907	218	1+
274.08754	160	
275.00951	146	1+
275.05479	124	
276.13296	164	
276.85120	282	1+
277.02086	136	
277.90189	190	1+
278.21238	564	1+
278.28103	284	1+
279.01030	222	1+
279.08683	306	1+
279.21668	430	1+
279.96604	126	
280.88760	260	1+
281.05187	184	
281.97213	324	1+
282.03491	150	
282.19523	218	1+
282.27929	716	1+
282.86267	394	1+
283.88196	188	1+
283.91888	128	
284.04551	232	
284.29371	156	
284.57236	208	1+
284.91123	320	1+
285.03803	136	
285.12241	126	
285.38094	124	
285.42900	242	
285.91218	222	1+
286.00104	276	1+
286.06713	130	
286.79648	200	1+
288.06455	490	1+
288.16223	212	1+
288.20328	134	
289.94665	134	
290.50888	146	
290.94465	280	1+
291.05347	172	
291.28059	162	
291.86284	486	1+
292.25990	162	1+
292.43876	154	
293.04719	196	1+
293.06704	346	
293.29481	130	
294.31370	130	
294.90252	252	1+
295.02365	142	
295.89015	174	1+
296.04311	120	
296.32992	242	
297.08524	118	
297.32613	160	
297.57907	464	1+
297.87677	148	
297.91997	150	
297.94632	186	1+
297.97102	272	1+
298.08154	532	1+
298.18160	142	
298.30794	296	1+
299.01834	186	1+
299.05598	178	
299.13971	206	1+
300.05022	122	
300.12459	174	1+
300.19419	218	1+
300.93469	248	1+
301.08657	146	
301.19858	138	1+
301.87692	282	1+
302.17262	474	1+
302.92938	144	
302.94764	188	1+
304.26235	150	
304.88206	134	
305.26974	148	
305.78748	254	1+
305.93371	126	
306.05986	212	1+
306.27641	316	
306.79144	178	1+
306.88056	234	
307.04427	128	
307.28751	198	
307.89109	202	
307.96516	132	
308.29283	838	1+
309.15185	318	1+
310.87713	778	1+
311.86310	140	
313.03004	226	
313.45623	200	
313.88473	128	
314.81589	122	
315.05857	338	1+
315.85453	118	
317.93081	234	
318.08772	136	
319.08483	312	1+
319.16845	148	
321.19334	134	
321.22479	268	1+
321.81717	124	
322.14144	130	
322.20485	154	
323.24146	708	1+
323.30272	348	1+
323.43330	138	
324.01169	126	
324.18095	122	
324.25718	424	1+
324.28491	340	1+
324.30564	200	1+
324.89225	212	
325.05127	130	
325.20291	208	1+
325.24050	122	
325.25689	296	1+
325.89709	242	
326.17386	316	1+
326.30958	128	
326.34239	318	1+
326.89377	130	
326.92108	120	
327.12101	122	
327.23865	162	1+
327.80578	524	1+
328.19078	248	1+
328.26674	214	
328.31504	138	
328.81279	360	1+
328.88916	222	
329.32359	142	
330.62648	118	
331.03066	124	
331.88447	144	
332.09069	334	1+
332.93093	182	1+
332.95213	136	
333.14331	148	
336.19786	298	1+
336.73336	160	1+
337.06005	140	
337.09809	218	
337.14475	322	1+
337.28941	146	1+
337.32422	182	1+
337.35508	128	
337.83768	142	
337.97836	136	
338.11699	300	1+
338.25611	152	
339.23338	226	
340.00098	216	1+
340.26365	124	
340.30419	120	
340.35407	194	1+
340.39231	396	1+
341.05024	120	
341.25952	214	
342.28208	492	1+
342.31615	224	
343.17864	162	
343.21038	362	1+
343.31932	140	
343.38147	138	
344.11564	148	
344.14321	144	
344.17174	136	
344.90487	126	
345.22092	166	1+
END IONS

###FS:    #m/z: 363.95702 #charge 1+
###MS: 2
###MSMS: 5
BEGIN IONS
TITLE=Cmpd 3, +MS2(363.9570), 28.0-35.0eV, 0.1min #5
RTINSECONDS=3.4215
SCANS=2,5
PEPMASS=363.95702	1530996
CHARGE=1+
182.86892	146	
189.86263	734	1+
191.85796	580	
191.95765	262	
193.89019	214	1+
194.03498	136	
195.12461	138	
196.88041	156	
202.85415	148	
205.92439	150	
208.94021	202	
209.88030	632	1+
209.94425	2004	1+
210.56774	130	
210.88448	534	1+
212.87926	3082	1+
216.41296	260	
217.35524	234	
217.91308	182	1+
218.91573	156	1+
222.88615	294	1+
222.95312	2316	1+
224.05978	130	1+
224.19127	164	1+
224.94951	3400	1+
225.86801	236	1+
226.18535	198	1+
226.22604	150	1+
226.89681	142	
226.94769	14964	1+
227.45522	114	1+
227.93100	358	
228.02464	224	1+
228.83066	122	1+
228.89350	748	1+
228.94301	18862	1+
230.89000	4496	1+
231.83001	102	1+
232.88499	786	1+
232.97525	206	1+
233.02919	336	1+
234.03850	396	1+
234.87994	578	1+
234.90244	246	1+
236.90831	228	1+
239.07111	186	
239.90059	182	
240.96188	2166	1+
241.02457	258	1+
241.80009	138	
242.05600	238	1+
242.96014	1584	1+
244.03919	286	1+
244.85972	162	
244.95765	7806	1+
245.93924	272	
246.05208	166	
246.90156	334	1+
246.95326	9318	1+
247.97620	374	1+
248.03625	692	1+
248.90039	1274	1+
249.04101	478	1+
250.02092	152	
250.89495	270	
250.94507	140	
250.97186	178	
252.03753	158	
252.07985	134	
252.89314	164	
253.08619	278	1+
253.90586	474	1+
255.80560	252	1+
256.88340	378	1+
257.06682	142	
257.10174	172	
258.02277	216	1+
258.97345	546	1+
260.91232	274	1+
260.97021	1056	1+
261.83537	212	1+
262.07746	152	
262.09883	142	
262.87612	128	
262.92653	256	1+
263.03334	138	
263.06363	152	
264.97102	624	1+
265.11749	154	
265.26140	176	
265.85156	142	
265.95822	198	
265.97851	378	1+
266.01640	162	
266.04497	176	
266.05655	140	
266.24547	928	1+
266.86815	258	1+
267.00311	254	
267.04737	136	
267.08500	140	
267.78717	188	1+
267.80484	142	
267.92631	130	
267.97395	1218	1+
268.07456	264	1+
268.91060	144	
268.95975	228	
269.86529	136	
269.96889	714	
270.13768	174	1+
270.23781	142	
270.83919	194	1+
270.89364	188	1+
270.98570	190	
271.08118	142	
271.91700	204	
271.96712	130	
272.93702	354	1+
273.06761	248	1+
273.79347	268	1+
275.95285	268	1+
276.02906	136	
276.85167	302	1+
277.07149	164	
277.99227	134	
278.01333	246	1+
278.08765	144	
279.89947	354	1+
280.11267	154	
280.81235	262	1+
280.99269	126	
281.01233	300	1+
281.11441	134	
282.06619	336	1+
282.08901	150	
282.91796	132	
283.11419	186	
283.15406	230	1+
283.95316	232	1+
283.98626	280	
284.09772	146	
284.92877	128	
285.03284	144	
285.07178	358	1+
285.84622	788	1+
285.94065	450	1+
286.13703	148	
286.91603	156	
287.00292	164	1+
287.89708	166	1+
287.91546	268	1+
288.06435	1172	1+
288.78987	256	
290.78685	296	
290.99740	154	1+
291.05109	156	
291.11923	192	
291.80423	160	
292.27729	208	1+
292.86377	474	1+
292.88050	132	
292.95525	148	
293.06376	190	
293.11777	160	
293.82486	120	1+
293.93318	128	
293.98291	228	1+
294.09911	226	1+
296.94941	154	
297.06788	154	
297.81986	134	
297.92152	138	
297.97394	126	
298.05079	136	
298.80999	172	
298.86273	150	
299.10520	188	1+
299.94270	438	1+
300.83720	240	1+
300.92823	134	
301.03836	132	
301.15140	472	1+
301.80809	152	1+
301.86458	168	
301.88025	136	
302.05149	130	
302.07617	152	1+
302.22307	986	1+
302.25249	174	1+
303.10647	208	1+
303.80394	382	1+
303.85758	1338	1+
303.95206	196	
304.22493	170	
305.27202	152	
305.92646	148	
306.29100	146	
306.88629	148	
306.93600	242	1+
307.18803	250	1+
307.28683	1022	1+
307.30848	188	
307.78887	272	1+
307.89029	638	1+
308.25597	140	
308.97175	154	
309.06590	128	1+
309.14862	428	1+
310.30915	482	1+
310.87729	454	1+
311.01398	158	1+
312.32466	184	
313.02962	172	
313.10577	178	1+
313.88083	150	
313.89766	130	
314.88930	142	
314.95914	160	
315.76171	154	
316.05876	128	
317.07923	416	1+
317.23678	220	1+
318.12431	132	
318.93541	314	1+
319.86946	196	
319.88643	146	
320.20126	166	1+
320.93529	250	1+
321.81664	686	1+
321.86661	146	
322.92826	222	
323.06069	318	1+
323.83378	164	
324.16274	130	
324.32129	544	1+
324.88079	192	
324.89700	194	
326.17111	478	1+
326.87366	386	1+
326.92317	194	
326.97413	240	1+
327.08160	158	
328.19115	128	
328.80738	240	
328.94459	132	
329.20204	208	1+
329.87624	402	1+
331.08674	636	1+
332.09155	562	1+
334.11067	256	1+
335.11076	254	1+
335.79798	170	
335.91653	142	
336.14138	140	
336.80205	150	
336.88135	250	1+
336.94850	682	1+
338.75434	190	1+
339.82959	152	
339.85177	138	
340.82484	150	
341.30789	288	1+
341.78476	252	1+
342.89872	254	1+
343.87572	138	
344.18128	230	1+
344.25873	230	1+
345.32831	144	
345.95205	206	1+
347.01975	390	1+
347.07701	348	1+
347.89149	192	1+
347.90076	140	
347.99381	178	
349.17640	158	1+
349.32032	554	1+
351.33714	218	
352.91831	128	
357.10359	132	
360.11432	192	
360.18091	268	1+
361.04786	178	1+
361.12692	274	1+
361.27890	422	1+
361.84032	176	1+
362.33991	146	
362.95655	260	1+
363.21894	154	
363.31212	142	
363.37492	134	
363.95657	188	1+
364.26559	128	
364.37879	384	1+
365.06064	238	1+
365.19247	216	1+
365.24944	430	1+
365.28740	132	
366.25626	258	1+
366.32659	634	1+
366.75471	142	
367.33091	542	1+
367.40148	142	
367.99446	166	
368.36307	160	
368.42449	916	1+
END IONS

###FS:    #m/z: 322.93030 #charge 1+
###MS: 6
###MSMS: 7
BEGIN IONS
TITLE=Cmpd 4, +MS2(322.9303), 28.0-35.0eV, 0.1min #7
RTINSECONDS=7.106
SCANS=6-7
PEPMASS=322.93030	5064580
CHARGE=1+
191.95563	936	1+
192.88942	350	
196.01693	126	
198.85522	164	1+
199.89121	156	
205.04699	132	
205.94918	406	1+
209.94276	194	
209.96742	116	
212.89611	288	
215.88714	880	1+
219.89787	112	
220.86616	132	
220.95519	146	
221.93865	152	
222.95420	1116	1+
222.97168	144	
223.10112	228	1+
223.95790	700	1+
224.02327	238	1+
224.97256	192	
227.95369	222	
228.01870	200	1+
228.89221	170	
230.90495	106	
230.95924	270	1+
231.04806	110	
231.90861	156	
233.90017	192	
234.89588	120	
236.05851	140	
236.88243	206	1+
236.94623	152	
238.87454	146	
239.04909	154	
239.08047	452	1+
239.21719	120	
240.80708	126	
240.88503	160	
240.94252	232	
240.96253	586	1+
241.09686	152	
241.15798	122	
241.93915	808	1+
242.87969	478	1+
242.94110	582	1+
243.04848	124	
243.88314	340	1+
244.03708	142	
244.09163	106	
244.89792	132	
244.95549	112	
245.87955	194	
246.05655	274	1+
246.10269	170	1+
246.97645	1096	1+
247.95560	208	
248.85187	264	
248.89857	110	
248.98709	112	
249.04180	782	1+
249.96418	232	1+
250.08202	114	
250.20925	122	
252.03389	140	
254.95095	220	1+
255.78924	232	1+
258.83783	228	
258.97543	122	
259.11567	106	
260.05382	176	
260.17614	524	1+
260.94316	122	
261.89088	192	
261.98414	120	
262.05648	204	
262.17332	156	
262.90651	146	
262.92826	156	
262.99780	136	
263.05360	332	
263.09206	158	
263.90679	142	
263.98049	296	1+
264.06324	236	
265.02859	216	1+
265.05889	142	
265.86086	144	
265.97887	136	
266.13620	196	1+
266.24749	292	1+
266.81637	118	
266.87740	142	
266.91146	140	
266.98151	118	
267.00602	126	
268.00423	454	1+
268.87145	222	1+
268.90935	116	
268.95975	240	
269.00568	266	1+
269.06668	114	
269.11718	134	
269.80065	182	
270.27683	148	1+
270.80726	142	
271.81416	108	
271.84424	166	
273.79178	134	
276.84582	316	1+
277.09042	250	
277.80848	258	1+
278.04838	166	1+
278.07868	162	
278.20695	178	1+
278.39726	116	1+
278.92801	196	1+
279.03753	244	
279.09136	814	1+
279.23117	124	
280.14332	580	1+
280.24069	118	
280.79866	148	
280.97535	146	
280.99500	108	
281.12469	216	1+
281.25038	110	
282.81251	116	
282.87782	120	
282.97643	286	1+
283.04911	292	1+
283.07500	178	
283.09949	160	1+
283.26574	214	
283.78699	116	
283.88664	120	
284.03448	188	
284.29439	1704	1+
285.02750	110	
285.16752	132	
285.86117	248	1+
285.89147	200	1+
285.93999	116	
286.02045	186	1+
286.86418	208	1+
286.92053	212	1+
288.06646	118	
289.14004	128	
289.88063	116	
290.85709	284	1+
291.01410	308	1+
291.99624	112	
292.06003	410	1+
292.16036	124	
292.80842	126	
292.91026	110	
293.86269	372	1+
293.93985	118	
294.05282	140	
294.06808	146	
294.87538	332	1+
295.01254	176	1+
295.05423	110	
296.11790	128	
296.93193	218	1+
297.87127	124	
298.82567	132	
299.02360	262	1+
299.10796	198	1+
300.10639	222	1+
300.97500	132	
301.01674	218	1+
301.87893	268	
302.17388	240	1+
303.02010	242	1+
303.14257	170	1+
304.00050	120	
305.05009	148	
305.08977	106	
306.88157	382	1+
307.04425	150	
307.07906	134	
307.31109	142	
307.79540	218	
308.29443	666	1+
308.31625	140	
308.79250	154	
309.33362	130	
309.81732	110	
310.09662	190	
310.26840	112	
310.31145	886	
310.87984	672	1+
311.03132	112	
312.02719	146	
312.04352	234	1+
313.00141	114	
313.02874	248	
313.07512	174	1+
313.88393	134	
313.92737	172	1+
314.88384	142	
315.87391	196	
317.87609	144	
318.87946	116	
319.06027	120	
319.10689	108	
319.30882	284	1+
320.15797	106	
320.31255	218	1+
322.89173	116	
323.08813	110	
323.18226	126	
323.23764	3708	1+
323.27592	210	1+
323.39468	108	
323.88346	176	
324.13510	760	1+
324.20677	652	1+
324.29525	120	
324.89061	828	1+
325.31818	126	
326.10228	118	
326.20829	160	
326.37415	112	
327.11937	206	1+
327.21079	150	
327.25008	194	
327.26409	198	
END IONS

###FS:    #m/z: 340.94089 #charge 1+
###MS: 6
###MSMS: 8
BEGIN IONS
TITLE=Cmpd 5, +MS2(340.9409), 28.0-35.0eV, 0.2min #8
RTINSECONDS=7.8785
SCANS=6,8
PEPMASS=340.94089	2533334
CHARGE=1+
192.92651	168	
200.93400	106	
205.94865	160	
208.95874	142	
209.88861	114	
210.89878	180	
211.94153	188	
212.87724	170	
212.95054	114	
213.93970	5720	1+
214.87595	144	
215.88677	1484	1+
215.93810	1112	1+
216.86758	158	
217.87980	822	1+
217.93895	332	
218.50985	108	
221.89781	128	
223.96241	418	1+
226.94674	434	1+
228.89430	172	1+
228.91034	220	1+
230.93604	110	
230.95772	234	
231.89063	388	1+
231.95061	6486	1+
232.52295	108	
233.89853	638	1+
233.94813	1090	1+
234.06442	162	
235.09644	152	
235.85565	146	1+
235.88902	194	1+
235.94925	414	1+
236.08214	116	
236.83386	118	
239.08521	136	
239.19889	124	
239.50591	204	1+
240.23226	356	1+
240.96181	132	
241.80396	122	
242.96367	122	
244.03927	438	1+
244.95656	180	
244.97406	276	1+
246.10266	106	
246.44591	148	
246.93558	492	1+
246.97411	516	1+
247.13803	222	1+
247.94337	422	1+
248.03538	536	1+
248.04942	134	
248.85281	192	1+
249.03874	458	1+
249.10136	130	
249.90074	254	1+
249.96221	1414	1+
250.94552	314	
251.07262	120	
251.10778	110	
251.96050	462	1+
252.14344	162	1+
252.99814	196	
254.11475	192	1+
254.87007	168	
254.90461	156	
254.94118	450	1+
254.96762	2818	1+
255.07424	766	1+
255.18075	142	
256.91313	128	
256.96478	472	1+
259.05596	140	
259.81922	134	
259.94034	128	
259.95543	124	
261.88763	136	
262.96410	258	
263.05500	314	1+
263.89343	116	
264.85501	162	1+
264.95196	548	1+
264.97588	126	
265.01634	118	
265.95422	400	1+
266.01995	160	
266.04313	162	
266.24879	196	
266.83390	112	
266.99917	180	
267.06377	126	
267.13555	318	1+
268.11459	324	1+
268.88073	208	1+
269.11837	276	1+
269.18833	136	
269.86638	112	
269.95150	242	1+
270.82848	140	
271.97458	396	1+
272.58800	124	
272.93470	542	1+
272.97655	336	1+
273.03139	200	1+
274.01022	214	1+
275.03639	244	1+
275.11024	128	
275.80948	122	
276.42465	136	
276.85678	128	
277.95728	132	
278.14836	142	
278.95542	440	1+
279.10094	124	
280.26166	142	
281.01515	136	
281.04728	244	
281.79794	116	
281.95961	148	
282.05534	160	
282.09334	424	1+
282.27869	622	1+
283.02342	132	
283.04478	148	
283.92028	144	
283.97722	188	
284.06867	138	
284.85153	152	
285.01034	222	1+
285.83241	150	
286.21908	214	1+
286.77902	118	
286.79697	118	
286.93611	148	
288.06390	214	
288.27163	158	
288.99527	122	
289.03868	116	
290.86572	212	1+
292.43929	298	
292.80570	124	1+
292.87443	342	1+
293.27941	226	1+
293.43531	134	
293.85252	178	
293.91653	128	
294.32111	136	
295.87637	112	
295.97134	226	1+
296.32868	146	
297.14820	202	1+
297.81325	118	
297.83074	116	
297.97590	312	
298.27338	134	
299.06168	278	
301.05768	124	
302.17487	144	
302.94974	118	
303.05902	256	1+
303.09598	228	1+
303.99553	124	
304.09858	186	1+
304.21587	256	1+
304.96034	218	1+
305.27365	316	1+
306.79683	166	
306.88274	688	1+
307.18090	112	
307.24659	226	1+
307.80121	146	
308.29363	492	1+
308.80276	124	
309.59093	138	
310.31466	112	
310.87962	482	1+
311.03858	126	
311.94069	184	1+
313.03074	284	
313.06531	132	
313.85946	124	
313.88277	120	
314.88414	120	
315.80316	144	
318.88415	242	1+
319.04472	140	1+
319.08052	116	
319.11284	194	
319.88668	172	1+
321.22356	280	
321.29273	156	
322.30845	226	
323.03132	172	
323.13985	136	
323.23761	710	1+
323.30578	128	
324.11259	124	
324.89318	228	
324.97774	112	
325.24888	216	1+
326.17012	162	
326.33637	156	
326.97269	112	
327.26756	146	
328.18749	222	1+
328.82197	314	1+
328.88695	210	
329.32219	126	
329.82731	210	1+
330.87846	122	
332.09139	140	
333.05747	174	
333.88848	108	
333.96661	118	
334.87735	238	1+
336.80293	130	
337.09782	154	
337.33151	120	
338.11763	112	
338.17987	270	1+
338.86802	116	
338.92885	140	
340.39352	132	
341.24655	270	1+
342.31388	160	
342.90070	340	1+
342.99473	152	
343.20848	142	
343.31515	146	
344.10457	164	
346.19368	108	
346.30741	124	
END IONS

###FS:    #m/z: 363.95703 #charge 1+
###MS: 6
###MSMS: 9
BEGIN IONS
TITLE=Cmpd 6, +MS2(363.9570), 28.0-35.0eV, 0.2min #9
RTINSECONDS=8.6505
SCANS=6,9
PEPMASS=363.95703	1442586
CHARGE=1+
182.86790	124	
189.86421	614	1+
191.85796	430	
196.88527	312	
200.94705	128	
205.94671	136	
207.87547	570	1+
207.94701	214	
208.94104	272	
208.95835	132	
209.09510	150	
209.94390	2092	1+
210.03354	130	1+
210.88165	324	1+
212.87910	2850	1+
214.89602	292	
216.41050	170	
222.95189	2378	1+
224.03717	190	1+
224.94955	2732	1+
226.89003	152	1+
226.94771	13340	1+
226.97540	410	1+
227.78738	376	1+
228.14576	250	1+
228.79236	264	1+
228.89459	810	1+
228.94317	16192	1+
229.01132	140	1+
230.57958	94	1+
230.88919	4728	1+
231.77768	124	
232.88499	462	1+
234.03842	132	
234.11274	118	
234.88026	352	1+
235.13391	136	
236.92865	234	1+
237.05710	190	
237.13431	142	
237.84287	192	1+
238.99358	158	
240.04647	148	
240.94075	130	
240.96359	928	1+
241.94536	126	
242.12571	118	
242.94113	172	
242.96081	1406	1+
244.03603	152	
244.95782	6672	1+
245.94387	428	
246.03979	156	
246.20881	184	1+
246.58646	118	
246.80999	142	1+
246.90382	346	
246.95387	8198	1+
246.97541	658	1+
247.24100	124	
248.90064	2172	1+
249.04160	220	
250.03712	142	
250.89609	386	1+
251.01400	140	
251.07448	122	
251.84115	136	
252.22839	126	
252.89710	646	1+
253.05194	128	
253.90694	392	1+
255.95336	158	
256.88924	118	
257.00347	122	
257.03557	214	1+
257.96708	378	1+
258.95044	130	
260.83510	220	1+
260.94909	148	
260.96860	812	1+
262.15617	160	
262.98561	120	
263.09644	186	1+
263.79957	196	1+
263.93717	198	
263.97967	186	
263.99669	324	1+
264.90042	154	1+
264.96685	516	1+
265.04962	122	
265.89081	234	1+
266.24669	404	1+
266.86275	198	
267.06654	154	
267.97446	1088	1+
268.10754	128	
268.13527	152	
269.92389	144	
269.97056	832	1+
270.85544	192	1+
270.94922	320	1+
271.91528	324	1+
272.03507	186	
272.93633	162	
273.00529	248	1+
273.85323	220	1+
275.83968	160	1+
278.02247	230	1+
278.92168	210	1+
279.80596	178	1+
279.87770	266	1+
279.89778	144	
279.98235	310	1+
281.03035	132	
281.08504	170	
281.79762	358	1+
282.82697	204	1+
283.02163	144	
283.03825	138	
283.06410	346	1+
283.85039	300	1+
283.91841	126	
284.87667	266	1+
284.98506	132	
285.84407	520	
285.94079	128	
287.00810	134	
288.02160	184	1+
288.06634	464	1+
290.78773	254	1+
290.88505	158	1+
291.02450	116	
291.05587	294	1+
292.43836	184	
293.11392	124	
293.28346	224	1+
293.85133	124	
293.86811	452	1+
294.28330	156	1+
295.83682	192	
295.92706	122	
296.15348	124	
296.80927	258	1+
297.93129	128	
297.97721	120	
298.01536	224	1+
298.08202	218	
298.58841	142	
298.80298	254	1+
298.95604	286	1+
299.10228	222	1+
299.24071	156	1+
299.88040	116	
300.00027	116	
300.94484	150	
301.10469	188	1+
301.80805	140	
301.86270	300	
302.22363	630	1+
302.77885	128	
302.85902	244	
302.94281	256	1+
303.04747	180	
303.15237	270	1+
303.77748	124	
303.80550	544	1+
303.85613	1222	1+
304.22029	236	
304.99379	196	
305.26909	212	
305.94412	214	
306.12563	116	
306.27843	180	
306.77048	188	
306.89297	484	1+
306.92741	166	
307.00274	146	1+
307.28919	496	1+
307.30786	134	
307.80070	172	
307.89452	414	1+
308.29416	354	1+
308.87667	144	
309.02922	236	1+
309.06726	168	1+
309.15364	370	1+
310.16854	252	1+
310.30773	410	
310.92139	152	1+
310.98194	218	1+
311.19158	122	
311.88170	212	
311.89697	138	
311.98722	230	1+
312.87255	174	
312.88234	366	1+
312.95654	322	1+
314.88060	194	1+
315.89827	210	1+
316.84236	216	1+
317.11471	150	
317.87215	164	
318.88177	346	1+
318.93458	268	
319.59903	154	
319.67362	256	
320.22840	260	1+
320.94985	234	1+
321.03179	120	
321.15968	162	1+
321.81601	694	1+
321.86743	122	
321.97285	202	1+
322.28537	132	
322.93160	132	
323.01753	120	
323.35710	292	1+
323.88039	128	
324.02517	146	
324.06153	350	1+
324.89444	234	
325.16782	132	
325.89281	164	
326.87218	716	1+
326.96267	316	1+
327.81519	140	
328.02250	118	
329.82029	296	1+
330.78252	124	
330.83005	224	1+
330.87939	134	
332.05624	194	1+
332.09112	630	1+
334.77458	124	
335.88222	162	
336.09488	150	
336.94581	950	1+
337.87127	338	1+
339.82857	586	1+
340.93823	596	1+
341.81869	146	
342.27167	354	1+
343.27272	298	1+
343.77123	128	
344.17288	146	
348.86981	128	
349.31846	176	
349.91646	136	
350.18430	138	
351.31156	212	1+
351.33734	180	
352.88827	132	
352.90049	116	
353.89126	186	
356.83290	118	
357.81385	180	
358.20111	136	
360.10905	122	
361.20656	196	1+
362.12128	274	1+
362.30682	146	
362.76996	136	
362.84690	170	
363.16776	150	
363.22120	148	
364.11389	170	
364.26133	116	
364.29341	382	1+
365.13738	198	
365.38545	286	
366.27754	136	
366.32047	142	
366.39253	138	
367.28166	120	
367.82954	120	
368.42511	622	1+
END IONS

###FS:    #m/z: 322.93052 #charge 1+
###MS: 10
###MSMS: 11
BEGIN IONS
TITLE=Cmpd 7, +MS2(322.9305), 28.0-35.0eV, 0.2min #11
RTINSECONDS=12.3445
SCANS=10-11
PEPMASS=322.93052	4791724
CHARGE=1+
118.91206	98	
185.00417	90	
185.21135	90	
189.96056	146	
190.98028	212	1+
191.95594	310	
192.02013	168	
192.89179	414	1+
196.01529	188	
196.16564	92	
196.88454	182	
200.89270	102	
205.94825	548	1+
208.08587	148	
209.94428	232	
212.51095	102	
214.89311	146	
215.88331	138	
215.90054	148	
216.82988	110	
218.84945	118	
220.86580	316	
221.89167	174	
221.94299	214	
222.95407	986	1+
222.97525	122	
224.97635	268	1+
225.14664	98	
225.41565	98	
226.34203	92	
226.89091	104	
227.06928	124	
227.78830	110	
227.88911	100	
227.93266	184	
228.94139	96	
229.98430	100	
230.37597	120	
230.86238	214	
230.89016	112	
230.90479	398	1+
230.95412	96	
231.54808	102	
233.89828	190	
234.46250	92	
236.83294	140	
237.02630	204	1+
237.05169	176	1+
238.12042	90	
238.93862	156	
239.01930	194	1+
239.07957	314	1+
239.78748	106	
240.82356	124	
240.88170	90	
240.94245	484	
240.96130	346	1+
241.04924	166	
241.36405	116	
241.94227	432	
242.94365	682	
243.06867	92	
243.88183	636	1+
243.93668	584	1+
244.99239	140	
245.02835	142	
245.04821	186	
245.96991	148	
246.04366	214	
246.45320	92	
246.97785	606	1+
248.01511	208	1+
248.02980	116	
248.19650	114	
248.89834	136	
249.03820	102	
250.21702	98	
250.89558	132	
250.94402	130	
254.99735	204	1+
255.78837	170	1+
255.93043	96	
256.06075	92	
258.88136	390	1+
258.97369	110	
260.13974	96	
260.17404	142	
260.84062	240	1+
260.93857	108	
261.90514	122	
262.17062	212	1+
262.42640	92	
263.05249	112	
263.97779	160	
264.84167	120	
264.87283	94	
265.01495	122	
265.05418	134	
265.08405	146	
265.86138	338	1+
266.01904	100	
266.86539	286	1+
267.00056	568	1+
267.76236	94	
267.93588	96	
268.05602	170	
268.26675	90	
268.91621	100	
269.09000	92	
269.79664	138	
270.36858	96	
270.44327	98	
270.84031	382	1+
270.86170	102	
270.87960	188	1+
270.89809	106	
270.96622	124	
271.84441	328	1+
272.24127	218	1+
272.99879	138	
273.04047	148	
273.79058	278	1+
275.09600	150	
275.81045	120	
276.02602	150	
276.81290	112	
277.99925	172	1+
278.80730	140	
279.09268	710	1+
279.20168	94	
279.80181	94	
279.84133	132	1+
280.14462	360	
280.25407	198	1+
281.04765	124	
281.19600	98	
282.03682	278	1+
282.09360	242	1+
283.00898	130	
283.07077	296	1+
283.86506	128	
284.02152	114	
284.29426	894	1+
284.92493	134	
286.92117	134	
287.02573	128	
287.86965	210	1+
288.00728	108	
289.78674	288	
289.81002	100	
289.87480	366	1+
290.86678	168	1+
291.96444	174	1+
293.87345	296	
295.99322	254	1+
296.15558	90	
296.83637	128	1+
296.93293	126	
297.80336	96	
297.85999	150	1+
299.88065	98	
300.79918	146	
301.12086	126	
303.04045	184	
304.11345	114	
305.16839	218	1+
305.27393	376	1+
305.92342	92	
306.17143	178	1+
306.88563	756	1+
307.28908	610	1+
307.81300	92	
307.89021	502	1+
307.98044	108	
308.29310	510	1+
309.87511	562	1+
310.14760	90	
310.30592	286	
310.94479	94	
311.02341	346	1+
311.81048	100	
312.89272	144	
313.02853	206	
313.88311	122	
314.03418	134	
314.08460	96	
314.85419	218	1+
314.86459	148	
315.15694	126	
316.04257	132	
319.77468	98	
321.32480	102	
321.95835	140	1+
322.14133	102	
323.04235	110	
323.23869	1858	1+
323.88553	106	
324.13510	184	
324.20511	188	
324.26941	192	1+
324.28795	142	1+
324.89200	356	
325.14268	112	
325.20936	136	
325.89110	426	1+
326.38057	150	
326.89131	260	1+
327.05514	206	1+
327.19226	178	1+
327.26306	196	
327.38394	130	
END IONS

###FS:    #m/z: 340.94121 #charge 1+
###MS: 10
###MSMS: 12
BEGIN IONS
TITLE=Cmpd 8, +MS2(340.9412), 28.0-35.0eV, 0.2min #12
RTINSECONDS=13.117
SCANS=10,12
PEPMASS=340.94121	2544642
CHARGE=1+
192.88910	182	
195.97638	100	
196.88424	146	
198.86635	104	
203.06649	132	
205.94999	204	
210.05688	106	
212.87994	262	
213.88570	130	
213.93987	3656	1+
215.88812	862	1+
215.93828	862	1+
217.88329	378	1+
217.94300	104	
219.88149	136	
219.92234	98	
222.95800	304	1+
223.07397	118	
223.96087	220	1+
224.97604	130	
225.92641	98	
226.94654	336	1+
228.94763	106	
229.93513	124	
229.95340	136	
230.84601	112	
230.88684	558	1+
230.95529	108	
231.88991	376	1+
231.95060	4494	1+
233.89806	620	1+
233.94978	1116	1+
234.03923	298	1+
234.11763	128	
234.93470	128	
235.04264	240	1+
235.89364	586	1+
235.94882	300	
236.10497	142	
240.06326	112	
240.23317	116	
240.96464	130	
241.23488	120	
242.79445	100	
243.89317	170	
244.03514	144	
244.95661	178	
245.97614	130	
246.07990	178	1+
246.57485	98	
247.94016	286	1+
248.90055	388	1+
249.04114	138	
249.90211	252	1+
249.96134	1048	1+
250.09595	152	
251.95996	472	1+
251.98182	98	
253.02409	124	
253.08818	120	
253.91675	196	1+
253.95673	108	
254.94035	118	
254.96683	2668	1+
255.86197	114	
256.07760	246	
256.85405	336	1+
256.91366	170	
256.96504	258	
257.91269	112	
257.97801	128	
258.05091	130	
258.95996	128	
259.05284	108	
259.96254	166	
260.03354	102	
262.92209	184	1+
262.96529	278	
263.05727	126	
263.97616	118	
264.11206	110	
265.01944	228	
265.24864	140	
265.85617	240	1+
266.02340	198	
266.84313	198	1+
266.86119	160	1+
266.95610	138	
267.01585	172	
268.81660	132	
269.19279	154	
269.89182	108	
269.91371	100	
269.95127	126	
271.82627	102	
272.85646	102	
272.93537	566	1+
272.97740	514	1+
273.79024	130	
273.84326	286	1+
276.06010	212	
276.93772	98	
277.07092	96	
279.21697	198	1+
279.96570	356	1+
280.85276	130	
280.87061	108	
281.05437	212	
281.18981	114	
282.06404	100	
282.27813	530	1+
282.44563	130	
282.92046	282	1+
283.03259	254	1+
284.09527	130	
284.86744	148	
285.02369	180	
285.42399	108	
285.86259	124	
285.94152	126	
286.72685	102	
286.88599	142	
287.20201	264	1+
287.85590	142	
288.06254	432	1+
288.26860	100	
289.86000	294	1+
289.88563	112	
290.28700	100	
291.28078	126	
291.88061	120	
292.36557	114	
292.93814	328	1+
293.27202	234	1+
293.42848	248	1+
293.99303	320	1+
294.06944	128	
294.86083	138	
294.99679	258	1+
295.87285	146	
296.02452	132	
296.97725	180	
297.93985	116	
297.97604	180	
298.08197	234	
298.33400	100	
298.88457	140	
299.05821	290	1+
300.12039	166	1+
301.26583	102	
302.02397	196	1+
302.17234	212	
302.94765	114	
303.05047	120	
303.11596	112	
305.77317	98	
305.90510	146	
306.88242	646	1+
307.28599	638	1+
307.31268	154	
307.80004	462	1+
307.85495	242	1+
308.32811	122	
308.53806	106	
309.80378	128	
309.94649	168	1+
309.97607	152	
310.31443	206	1+
310.35398	104	
310.87651	616	1+
311.02702	218	1+
311.11526	128	
313.09447	162	
315.15940	148	
317.04252	122	
318.88735	112	
320.07616	332	1+
320.87646	124	
321.10515	146	
321.22611	152	
321.31573	100	
323.23900	374	
323.30274	144	
324.10863	122	
324.32688	138	
324.78091	106	
324.89278	132	
325.03792	202	1+
326.17732	316	1+
327.04250	198	1+
327.12307	292	1+
328.88878	168	
329.95269	178	1+
330.23834	102	
330.81732	198	
331.04154	118	
332.09314	144	
332.94219	138	
332.98483	124	
333.09070	98	
333.89210	194	1+
337.31476	140	
337.35876	140	
337.90732	98	
338.25473	140	
339.04682	96	
340.25166	334	1+
342.30839	132	
342.90452	268	1+
343.12769	100	
343.24337	142	
343.77358	110	
344.15870	100	
345.17215	106	
END IONS

###FS:    #m/z: 363.95726 #charge 1+
###MS: 10
###MSMS: 13
BEGIN IONS
TITLE=Cmpd 9, +MS2(363.9573), 28.0-35.0eV, 0.3min #13
RTINSECONDS=13.889
SCANS=10,13
PEPMASS=363.95726	1427046
CHARGE=1+
182.86601	198	
189.86293	386	1+
191.85797	674	1+
196.88542	214	
205.87877	200	
207.87432	366	1+
207.95344	120	
208.94145	130	
209.94370	2334	1+
210.88173	556	1+
210.89855	160	
212.87955	3802	1+
213.02949	104	1+
216.40856	232	1+
218.91545	224	
221.89603	142	
222.95314	1344	1+
224.94903	2704	1+
224.98264	170	
225.88135	184	
225.96952	124	
226.72729	158	1+
226.87403	144	
226.88858	250	
226.94763	12052	1+
226.98373	138	
227.01523	198	1+
227.89209	1032	1+
228.48765	106	1+
228.89462	866	1+
228.94299	12486	1+
229.36375	104	1+
230.10017	138	1+
230.79844	108	
230.88971	5012	1+
231.00256	114	1+
232.88355	526	1+
232.91329	114	
234.00617	122	
234.03157	170	
234.88201	120	
234.90643	212	1+
235.84737	146	
236.90934	218	1+
237.90115	244	1+
237.95509	188	1+
237.96953	120	
239.07623	250	1+
239.85495	92	1+
239.99814	118	
240.93945	356	1+
240.96285	1526	1+
242.81960	264	
242.95930	1138	1+
243.89629	148	
243.94164	120	
244.03572	142	
244.12158	130	1+
244.95756	7534	1+
245.02660	116	
245.82819	118	
246.90821	308	1+
246.95327	7290	1+
247.05498	146	
247.85214	322	1+
248.03272	118	
248.90029	3020	1+
249.97052	140	
250.94788	316	1+
250.96920	154	
251.01424	128	
251.03496	112	
251.07547	120	
251.79975	126	
251.84480	170	
252.07886	182	1+
253.90533	196	
253.94663	116	
255.95103	114	
255.97283	218	1+
256.89809	116	
258.84440	232	
258.97541	204	
260.83796	146	
260.96849	688	1+
261.89311	114	
263.07122	278	1+
265.97561	284	1+
266.09816	116	
266.24673	388	1+
266.86177	126	
266.94308	116	
267.97475	556	
268.14013	174	
268.83460	130	1+
268.93904	196	1+
268.95667	168	
268.97019	1220	1+
269.03342	212	1+
269.97142	888	1+
271.09867	120	
271.92616	466	1+
272.93198	284	1+
273.03606	216	1+
273.07439	162	
273.11669	124	
276.85481	148	
277.09418	114	
277.25089	216	1+
277.81551	198	1+
278.84677	114	
278.88869	174	1+
279.10074	150	
279.90519	150	
280.10455	112	
280.79093	444	1+
280.92786	124	
280.95197	150	
281.84974	158	
281.99093	266	1+
282.06504	388	1+
282.80507	152	
282.86233	118	
283.12948	114	
283.78749	282	1+
283.84837	292	
283.98423	302	1+
284.85156	128	
284.92973	144	
285.79499	204	
285.84522	750	
285.88318	172	1+
285.90311	164	
286.41610	156	
287.00496	162	1+
287.81413	120	
287.98247	116	
288.06375	156	
288.91222	306	1+
289.87961	138	
290.04528	136	
290.78735	202	
290.82057	170	1+
290.95881	196	1+
291.90152	142	1+
292.44224	160	
294.04487	122	
294.80797	144	
294.86638	248	1+
295.91688	230	1+
297.89279	162	
298.80504	588	1+
299.86831	120	
300.86058	742	1+
301.06317	202	1+
301.08708	216	1+
301.12771	122	
301.80952	172	
301.86217	644	1+
301.91209	240	1+
302.22283	576	1+
302.24710	142	
302.80469	820	1+
302.94742	280	1+
303.80854	680	1+
303.85643	1192	1+
304.11144	150	
304.26364	110	
305.00259	132	
305.87034	126	
306.14625	116	
306.79306	166	
306.88021	122	
306.93111	162	
306.99540	172	1+
307.02818	140	
307.05400	108	
307.28714	594	1+
307.78699	216	
307.88645	118	
308.05960	142	
308.10378	110	
308.29046	344	1+
308.79147	132	
309.87608	366	1+
310.01318	366	1+
310.82458	118	
310.97907	220	
311.16733	122	
311.86235	130	
312.87620	310	1+
314.52560	204	
315.80732	110	
315.85448	148	
316.08239	230	1+
316.63821	114	
316.80671	136	
316.82310	120	
317.87920	112	
318.93526	108	
319.82485	324	1+
319.97043	292	1+
321.81804	694	1+
321.86681	218	
322.06815	150	
322.30659	180	
322.93302	398	
323.05934	134	
324.01885	188	1+
324.32584	142	
324.34159	164	
324.89116	382	1+
326.13944	276	1+
326.17304	132	
326.79191	186	1+
326.87341	704	1+
326.96268	292	1+
327.14470	208	1+
328.31764	142	
328.88812	282	1+
333.14305	192	1+
334.75439	190	1+
335.88687	138	
336.83105	426	1+
336.94639	754	1+
337.81254	108	
337.83625	362	1+
337.88227	124	
338.94147	164	
339.82953	910	1+
339.87630	204	1+
340.75988	188	1+
340.80588	206	1+
340.93877	364	
341.09960	120	
341.82669	120	
342.28151	156	
343.21166	128	
343.91007	196	1+
346.77112	244	1+
347.30515	112	
347.90557	170	1+
349.12807	110	
349.32184	214	
350.76454	116	
351.28451	108	
351.33587	186	
353.34919	156	1+
353.76708	254	1+
356.18562	136	
358.32746	108	
361.12950	242	1+
361.25892	118	
361.28172	214	
362.32218	246	1+
362.84688	152	
363.77182	228	1+
363.95941	112	
365.31699	428	1+
365.38757	148	
366.38669	214	1+
367.77614	200	
367.89686	118	
368.33517	114	
368.42712	144	
369.34821	112	
END IONS

###FS:    #m/z: 507.84712 #charge 1+
###MS: 14
###MSMS: 15
BEGIN IONS
TITLE=Cmpd 10, +MS2(507.8471), 28.2-35.2eV, 0.3min #15
RTINSECONDS=17.561
SCANS=14-15
PEPMASS=507.84712	704642
CHARGE=1+
191.95503	906	1+
196.01634	396	1+
197.89098	322	1+
199.89302	288	
209.94335	314	
211.94241	270	1+
217.89798	586	1+
219.87039	218	1+
219.89096	480	1+
222.97457	394	1+
224.12602	284	1+
224.87252	318	1+
226.06320	380	1+
227.95398	440	
228.04224	346	1+
230.85056	512	1+
230.89704	228	1+
235.90949	504	
236.93441	430	1+
237.13108	240	1+
238.06265	266	1+
238.89718	376	1+
240.08109	240	1+
240.87711	328	1+
241.88083	242	1+
242.08184	300	1+
248.16818	190	1+
248.85459	232	
249.96532	370	1+
250.10284	200	1+
250.96907	318	1+
251.15929	176	1+
252.08048	408	1+
252.11314	262	1+
252.90494	178	1+
253.51127	180	1+
254.09704	214	1+
255.22349	268	1+
255.94018	326	1+
257.09041	222	1+
257.87133	212	
258.00489	352	1+
258.46065	224	1+
258.88649	442	1+
259.00882	302	1+
259.15875	142	1+
259.98811	226	1+
260.11781	344	
260.79952	306	1+
260.85599	458	1+
261.38683	482	1+
261.85445	282	1+
262.88571	334	1+
264.00265	258	1+
266.09972	226	
266.16735	226	
266.86827	358	1+
266.91399	234	
267.09177	280	1+
267.98266	396	1+
268.36478	232	1+
268.78903	170	1+
269.88799	278	1+
269.97519	310	1+
270.86208	922	1+
270.98891	208	
271.07552	226	1+
271.12184	308	1+
271.78566	186	1+
272.01390	198	
272.85402	3026	1+
272.88149	328	
272.90795	594	1+
273.02812	480	1+
273.92888	300	1+
273.95591	204	
274.03481	288	1+
274.40836	242	1+
275.10760	296	1+
276.80001	284	
276.86846	326	
277.06911	246	1+
277.79905	226	
277.88246	312	1+
278.13080	732	1+
278.86332	742	1+
279.09978	196	
279.80758	302	1+
280.00853	382	1+
280.07780	426	1+
280.93884	392	1+
281.08013	268	1+
281.38338	708	1+
281.88718	420	1+
281.93600	510	1+
282.04055	220	1+
282.98836	198	
283.96713	434	1+
284.08538	260	1+
284.16059	280	1+
284.40192	328	1+
284.88393	664	1+
285.13569	252	1+
285.80205	590	1+
285.94238	992	1+
286.80623	500	1+
286.87236	450	1+
287.04217	268	1+
287.85313	292	
288.02959	238	1+
288.86994	1012	
288.89598	248	
289.08728	274	
289.79591	270	1+
289.88078	2294	
290.12744	252	
290.68303	92	1+
290.86469	5688	1+
290.95677	214	
291.10277	196	1+
291.90876	342	1+
292.81155	204	1+
292.98964	270	1+
293.05448	544	1+
293.11767	206	1+
293.20219	258	1+
293.87360	13458	1+
294.09746	436	1+
294.15778	174	1+
294.81667	204	
295.10128	382	1+
295.81983	204	
295.96275	526	1+
295.98292	212	
296.12283	254	1+
296.43866	104	1+
296.85590	286	
297.01866	214	
297.81970	280	
297.99401	282	1+
298.81326	428	1+
298.85298	492	
298.87938	2146	1+
298.90139	240	
299.14901	376	1+
299.39676	252	1+
299.81498	300	1+
299.91866	196	
300.04372	178	1+
300.14131	222	1+
300.85877	1814	1+
302.06247	314	1+
302.35961	346	1+
302.88286	450	1+
303.37703	246	1+
303.85435	512	1+
303.90984	304	1+
303.95283	568	1+
304.37781	210	1+
304.96719	260	1+
305.85342	444	1+
305.87523	226	
305.89654	246	
305.96875	192	1+
306.13990	198	
306.88070	330	
307.28845	496	1+
307.79189	248	
307.89128	3242	
308.14206	1312	1+
308.29344	328	1+
308.79524	290	1+
308.88133	4158	1+
308.97449	360	1+
309.05189	410	1+
309.87656	1594	
309.98353	344	1+
310.09906	348	1+
310.15642	630	
310.30777	346	1+
310.83789	316	1+
311.16224	438	
311.31235	208	1+
311.81230	500	1+
311.88384	28000	1+
311.96717	496	1+
312.16456	248	
312.78844	304	1+
312.81571	338	1+
312.94515	364	1+
313.01744	308	1+
313.51157	190	1+
313.73208	138	1+
313.84158	208	
314.38996	190	1+
314.86538	788	
315.13308	338	1+
315.82730	306	
315.87067	422	
316.12700	558	1+
316.18738	190	1+
316.82095	386	1+
316.86486	1550	1+
316.88931	1526	1+
316.94432	202	
317.12116	344	1+
318.25506	154	1+
318.40397	260	1+
318.86246	1004	1+
318.88515	766	1+
319.01570	298	1+
319.81026	348	1+
320.04474	248	1+
320.33880	276	1+
320.38414	198	
320.87400	210	
320.89358	198	
320.92573	212	
321.38590	216	
321.40898	226	
321.88603	366	
322.09627	160	1+
322.12573	446	1+
322.85987	202	
322.89146	576	
323.13223	310	1+
323.70835	144	1+
324.00355	362	1+
324.07918	230	1+
324.42691	280	1+
324.86221	672	1+
325.90056	2094	1+
326.42718	272	1+
326.85479	238	
326.88438	396	
326.98406	354	1+
327.10192	252	1+
327.16584	332	1+
327.81994	740	1+
327.88281	1126	
327.89461	1032	
328.37117	334	
328.76515	192	1+
328.80510	132	1+
328.87168	974	
329.78992	176	1+
329.89546	3092	1+
330.04849	192	1+
330.17122	268	
330.87887	776	
331.10881	156	1+
331.13750	540	1+
331.89131	1334	
331.95911	516	1+
332.00985	266	1+
332.03660	276	1+
332.07088	208	1+
332.87346	1950	1+
332.90437	1394	
332.95157	218	
333.15497	558	1+
333.84873	320	1+
333.98239	178	1+
334.16147	346	1+
334.82825	284	
334.90070	1696	1+
335.04031	482	1+
335.12780	242	1+
335.84351	466	1+
335.88667	516	
336.40306	188	1+
336.79848	398	1+
336.87739	1150	1+
336.89262	372	
336.94935	356	1+
337.02061	404	
337.14104	260	1+
337.20405	172	1+
337.80110	322	1+
338.77001	356	1+
338.88012	950	1+
338.91137	250	
339.03694	306	1+
339.06295	180	1+
339.71650	284	1+
339.84294	208	1+
339.87846	614	1+
340.00565	462	1+
340.07566	270	1+
340.38122	270	1+
340.90843	312	1+
340.94344	268	1+
341.01597	396	1+
341.19843	380	1+
341.91121	214	1+
342.10639	238	1+
342.79393	222	1+
342.87303	526	1+
344.04343	304	1+
344.88944	548	1+
344.95613	168	1+
345.84479	416	1+
345.86588	230	
345.90945	348	1+
345.98811	220	1+
346.18269	162	1+
346.84703	284	1+
346.88494	568	1+
347.89237	370	1+
349.06827	356	1+
349.08926	344	1+
349.88718	198	
350.77384	218	
350.89147	462	
350.91687	490	1+
350.95975	460	1+
351.16037	326	
351.84087	404	
351.88197	502	1+
352.16854	378	
352.77676	424	
352.83221	206	
352.91040	1496	1+
353.15622	456	1+
353.77264	224	
353.85438	340	
354.78432	414	1+
354.84154	490	1+
354.90992	658	1+
355.06779	210	
355.27404	202	1+
355.88960	566	1+
356.11350	224	1+
356.18800	416	1+
356.82015	206	1+
356.87038	312	1+
357.00758	240	
357.03692	250	1+
357.35115	288	1+
358.36077	220	1+
359.09007	382	1+
359.72494	292	1+
359.80570	312	1+
359.87447	276	
360.04601	226	1+
360.09054	316	1+
360.88374	232	
360.89933	242	
360.95695	310	
361.07077	214	
361.87019	320	
361.90782	212	
362.15016	192	1+
362.37159	260	1+
362.73045	270	1+
362.84679	308	
362.88215	610	1+
363.80146	258	1+
363.90759	330	1+
364.03679	260	1+
364.72630	326	1+
364.84381	294	
364.90948	264	1+
365.12045	222	1+
365.13921	414	1+
365.73337	352	1+
366.18395	424	
366.70241	684	1+
366.84032	5100	1+
367.09653	418	1+
367.70677	582	1+
367.79843	244	
367.95137	332	1+
368.89438	326	
368.92803	186	1+
369.07972	204	
369.18127	290	1+
369.40012	358	1+
369.88564	324	
369.90342	208	
370.09467	358	1+
370.78489	1052	1+
370.89508	512	1+
371.17275	344	1+
371.19180	356	1+
371.38160	454	1+
371.87027	414	1+
372.12233	226	1+
372.23890	152	1+
373.14732	340	1+
373.71875	198	
373.79086	406	1+
373.84184	322	1+
373.97268	322	1+
374.14944	258	1+
374.18797	310	1+
374.79556	286	1+
375.07378	310	1+
375.37774	372	1+
375.73574	234	1+
375.99569	292	1+
376.78779	204	
377.01344	300	1+
377.33793	224	1+
377.86671	452	1+
377.88186	466	1+
378.10605	272	1+
380.10873	312	1+
380.63906	194	1+
380.85869	936	1+
381.11334	222	1+
381.55601	166	1+
381.80548	378	1+
382.33097	208	1+
382.85818	1004	1+
383.09328	512	1+
383.89305	632	1+
383.91167	420	1+
384.09719	418	1+
384.85130	10404	1+
385.39533	438	1+
386.91977	236	1+
387.27587	174	1+
387.73323	284	1+
388.71511	594	1+
388.79459	926	1+
388.84692	226	
389.19993	716	
389.71478	390	1+
389.84129	1772	1+
389.86948	400	
390.10774	228	1+
390.19111	418	1+
390.84368	1508	1+
391.80794	356	
392.00721	218	1+
392.65093	98	1+
392.83874	630	1+
392.86638	2740	1+
392.90655	226	
393.08479	912	1+
393.19304	342	1+
393.80010	2350	1+
393.90840	494	1+
394.19339	194	1+
394.83345	714	1+
394.86226	1098	1+
395.78231	212	
396.74195	284	1+
396.81574	222	
396.86786	276	
397.11941	214	1+
397.15094	332	1+
397.18360	268	1+
397.24842	350	1+
397.81428	238	
398.27262	150	1+
398.86709	1106	1+
399.80838	214	
400.09514	412	1+
400.81909	330	1+
400.86595	298	
401.37589	160	1+
401.88131	290	
402.72933	214	1+
402.76845	264	1+
402.86642	7852	1+
402.93314	208	1+
403.11838	284	
403.16539	238	1+
403.82421	174	1+
403.87141	5648	1+
403.94224	248	1+
404.01537	252	1+
404.80028	360	1+
405.74992	290	1+
405.87014	1860	1+
405.90718	474	1+
407.09687	424	1+
407.67965	278	1+
407.71802	386	1+
407.81591	302	
407.86647	22508	1+
408.00273	234	1+
408.10397	318	1+
408.17295	314	1+
408.61753	124	1+
408.81548	196	
408.92631	342	1+
409.12429	504	1+
409.19386	226	1+
409.81361	664	
410.26149	100	1+
410.72936	212	
411.80985	2574	1+
412.21155	278	1+
412.73151	250	1+
412.84862	1334	
412.86801	1334	1+
412.91969	402	1+
412.94898	296	1+
413.07661	648	1+
413.10116	168	1+
413.74460	308	1+
414.15858	380	1+
415.87810	304	
416.36646	288	1+
416.84283	350	1+
416.87787	1436	1+
417.10651	210	1+
417.22771	228	1+
417.42044	156	1+
417.70660	246	1+
417.82062	442	1+
419.85051	202	1+
420.39377	218	1+
420.73733	236	1+
421.20683	252	1+
421.88370	1834	
421.99792	220	1+
422.08175	220	1+
422.88213	2006	1+
423.79210	318	1+
424.14836	504	1+
424.19127	210	1+
424.70976	228	1+
424.87994	202	
425.02753	316	1+
425.06213	210	1+
425.76104	324	1+
425.87996	3320	
426.13697	296	1+
426.17564	316	1+
426.38906	302	1+
426.65556	176	1+
426.67707	96	1+
426.74241	1060	1+
426.86438	2272	1+
427.10362	282	
427.32529	220	1+
427.74559	902	1+
428.88650	3724	1+
429.74208	1004	1+
429.82850	284	
429.85169	246	
430.17996	494	1+
430.74014	674	1+
430.85419	646	
430.87477	2824	1+
431.23904	348	1+
431.70092	198	1+
431.87501	2032	1+
432.08528	168	1+
432.22156	262	1+
432.24738	202	1+
432.41633	204	1+
433.72990	194	1+
433.85676	244	
434.83427	216	
435.79304	268	1+
435.87180	318	1+
438.19909	192	1+
438.77345	378	1+
438.86157	456	1+
439.14511	258	1+
439.19246	200	1+
439.77866	278	1+
439.86422	398	1+
439.89381	2274	1+
439.94125	166	1+
441.89683	294	
442.15561	272	
442.19040	338	1+
442.23324	210	1+
443.88364	306	
443.99128	210	1+
444.26318	264	1+
444.87304	3692	1+
444.94571	252	
445.77441	416	1+
445.99437	222	1+
446.04170	252	1+
446.12440	248	1+
446.34453	218	1+
446.74983	246	1+
446.89615	1262	1+
447.12800	210	1+
447.81178	416	1+
447.94381	248	1+
449.06155	280	1+
449.14391	220	1+
449.19706	230	1+
449.88175	934	1+
450.24140	314	1+
450.40996	302	1+
450.77129	382	1+
450.86878	526	1+
451.90211	406	1+
453.71355	220	1+
453.76720	382	1+
453.86948	206	
454.77056	296	1+
455.85508	242	1+
457.19302	172	1+
457.90384	2722	1+
457.97506	120	1+
458.04744	190	1+
459.16296	246	
460.14074	202	
460.21522	152	1+
460.40425	278	1+
461.20159	200	1+
461.78912	130	1+
462.83735	234	1+
462.88408	1022	1+
463.77856	344	1+
464.64578	204	1+
465.84690	212	
466.24188	338	1+
466.78777	388	
466.90497	196	
467.89135	806	
468.34604	162	1+
468.77947	372	1+
468.89029	484	
469.23920	204	1+
469.88207	366	1+
469.89550	332	
469.91098	334	1+
470.00854	122	1+
470.35400	244	1+
471.17918	322	1+
472.24959	226	1+
472.71366	196	1+
473.39178	262	1+
473.86580	282	1+
473.89734	312	1+
476.04689	140	1+
476.72423	210	1+
477.12433	222	1+
478.77068	380	1+
478.87355	284	1+
479.72757	206	
480.92362	368	1+
482.13376	240	1+
482.18667	208	1+
485.27568	192	1+
485.90759	228	
486.43218	240	1+
486.76102	218	
486.79714	434	1+
486.84517	370	1+
486.89808	270	
487.03076	138	1+
487.80339	264	1+
487.83058	382	1+
488.36822	178	1+
488.83419	324	1+
488.88779	420	1+
489.37064	300	1+
489.49403	234	1+
491.41945	228	1+
491.85474	356	1+
494.44186	234	1+
494.73945	230	1+
495.40237	188	1+
496.88558	162	1+
499.80582	180	1+
501.73726	234	1+
502.73789	178	1+
502.82162	248	1+
503.27075	232	1+
503.29419	220	1+
503.35651	1294	1+
503.52800	112	1+
504.27459	202	1+
504.47760	526	1+
504.73583	226	1+
504.80398	322	1+
504.85125	228	1+
505.33229	286	1+
506.43289	396	1+
506.46263	272	1+
506.79382	148	1+
507.07056	192	1+
507.26685	292	1+
507.33636	278	1+
507.57880	136	1+
507.73597	250	1+
508.29993	250	1+
508.38917	212	1+
508.45418	542	1+
508.73750	170	1+
509.30611	184	1+
509.50382	136	1+
509.84282	188	1+
509.86162	652	1+
510.32504	136	1+
510.43630	376	1+
510.72115	180	1+
510.81001	150	1+
511.29584	176	1+
511.43896	240	1+
512.27348	278	1+
512.30097	110	1+
512.74629	132	1+
513.27377	198	1+
END IONS

###FS:    #m/z: 336.94688 #charge 1+
###MS: 14
###MSMS: 16
BEGIN IONS
TITLE=Cmpd 11, +MS2(336.9469), 28.0-35.0eV, 0.3min #16
RTINSECONDS=18.333
SCANS=14,16
PEPMASS=336.94688	333032
CHARGE=1+
165.62672	100	
185.87475	104	
187.55658	104	
193.97205	110	
194.06123	98	
205.95192	132	
207.87609	106	
207.97199	170	
209.45912	108	
209.88496	448	1+
209.94401	202	
210.91715	184	1+
211.94508	14418	
212.02134	118	
212.88067	1202	1+
212.94663	352	
213.94008	6956	1+
214.89373	210	
215.88753	1338	1+
215.93667	1002	1+
217.88264	530	
218.57332	100	
223.96346	260	
224.99709	98	
226.97719	128	
227.03542	138	
227.78899	94	
227.90691	106	
227.95171	220	
228.89373	388	1+
229.95571	13938	
230.11543	134	
230.88933	1892	1+
230.95798	470	
231.43531	98	
231.46573	104	
231.95033	6666	1+
233.82994	262	1+
233.87536	146	
233.89763	832	1+
234.99655	104	
235.89371	292	
235.94656	272	
236.05587	236	1+
237.03506	116	
239.90323	186	
239.96779	124	1+
241.89276	94	
242.69370	94	
242.95946	98	
243.89854	120	
244.08438	120	
244.97314	110	
245.06456	122	
246.12997	94	
246.79078	96	
246.90443	126	
246.97870	158	
247.96568	3290	1+
248.89871	402	1+
249.04940	318	1+
249.66975	104	
249.82596	490	1+
249.96220	1990	1+
250.82864	332	1+
250.91604	388	1+
251.91746	236	1+
252.97149	8274	1+
253.08301	94	
253.17748	98	
253.90725	200	
254.90253	114	
254.94155	126	
254.96650	3270	1+
255.07558	774	1+
255.90719	202	1+
256.79560	156	1+
256.84410	284	1+
256.96051	382	1+
257.18971	102	
258.96440	146	
259.71998	106	
260.79982	134	
261.55644	100	
261.79321	110	
261.90066	140	
263.05431	366	
263.09595	94	
263.93041	100	
264.82990	102	
264.90076	98	
265.01933	102	
265.85902	120	
266.96547	100	
266.99068	96	
267.85411	168	1+
268.84015	554	1+
269.79850	234	
270.79612	184	
270.98083	1126	1+
271.42610	112	
271.43980	96	
271.75743	102	
271.80302	178	
271.84697	108	
271.91768	198	
272.06373	94	
272.97937	362	1+
273.79292	256	1+
274.19292	156	
274.86238	112	
275.04857	102	
275.91663	178	1+
277.88208	106	
277.96487	118	
278.02737	198	1+
279.83707	326	1+
280.00917	110	
280.81161	154	
280.86692	100	
280.97566	96	
281.05309	224	
283.86779	154	
285.09825	120	
285.81169	94	
286.85017	378	1+
287.06650	244	1+
287.79698	98	
290.97157	102	
291.01452	162	1+
291.14344	100	
291.80283	124	
292.43200	150	
293.10796	130	
293.85488	176	
293.99457	194	1+
294.27564	136	
294.85353	248	1+
295.88634	132	
295.92748	268	1+
295.97445	182	
296.80781	98	
296.93175	222	1+
296.97289	134	
297.80859	208	1+
298.08257	106	
298.58126	124	
299.05926	116	
299.99145	134	
300.88137	110	
301.84910	132	
302.25050	198	1+
302.88831	130	
303.88098	204	1+
304.44742	154	
304.94105	112	
305.29551	262	1+
305.88019	366	1+
306.76389	108	
307.86794	114	
307.87564	452	1+
307.94685	94	
308.87739	320	1+
309.32165	152	
310.32899	138	
310.87794	230	
311.88260	186	
311.95105	156	
312.07703	142	
312.86460	142	
312.88367	96	
313.28895	102	
313.89569	190	1+
314.82038	140	
315.80763	118	
315.82761	116	
315.85020	122	
318.31576	118	
318.82822	106	
318.88275	132	
319.26836	98	
319.89125	96	
321.07183	94	
322.32061	132	
323.00731	96	
323.06878	154	
323.23382	198	
324.11081	112	
324.29153	158	
324.89256	480	1+
328.31070	246	1+
328.39356	112	
328.88554	428	1+
329.88708	310	1+
333.06590	210	1+
333.41711	108	
334.33018	178	1+
336.21720	112	
336.83359	112	
336.90647	104	
337.32678	94	
337.90053	98	
338.10567	110	
338.27736	94	
340.77752	184	1+
340.94634	100	
341.06487	104	
342.20267	164	
END IONS

###FS:    #m/z: 525.85754 #charge 1+
###MS: 14
###MSMS: 17
BEGIN IONS
TITLE=Cmpd 12, +MS2(525.8575), 28.6-35.8eV, 0.4min #17
RTINSECONDS=19.1055
SCANS=14,17
PEPMASS=525.85754	249674
CHARGE=1+
191.95604	340	
194.86082	284	
196.88321	164	1+
206.04076	170	1+
208.86313	292	1+
210.85732	438	
220.89459	396	1+
221.89491	244	1+
223.88648	270	
223.95095	132	1+
226.87193	456	1+
228.86814	810	
230.84859	408	
231.85660	604	1+
231.88703	726	1+
232.88794	418	1+
233.40000	308	
234.88606	2580	1+
234.91541	172	1+
235.11137	160	1+
236.87877	708	1+
237.00637	238	1+
238.10182	310	1+
239.88122	290	
240.08049	200	
240.98959	142	1+
241.06079	288	1+
241.90130	212	
242.06262	204	1+
243.04204	168	1+
245.91055	294	1+
245.98310	210	1+
248.85710	290	1+
249.88974	1498	1+
250.37346	326	1+
250.96903	216	
251.04678	274	1+
251.79030	256	1+
251.88593	11834	1+
252.04616	300	1+
253.37935	228	
253.41097	210	1+
254.38257	266	1+
254.84735	566	1+
254.89235	842	1+
255.36779	234	
255.92099	270	1+
256.17106	174	1+
257.85467	294	1+
257.89142	274	1+
258.38226	250	
258.85106	224	1+
260.87639	418	1+
261.87470	252	1+
262.38303	294	
262.80785	282	1+
264.02706	266	1+
264.12451	330	1+
264.88312	228	
265.00179	212	1+
265.06632	190	1+
266.86441	298	
267.89660	416	
268.09311	390	1+
268.85641	792	1+
268.88616	658	
269.85702	762	1+
269.89406	7338	1+
271.00665	226	1+
271.38645	1022	1+
271.79276	366	1+
271.87791	648	1+
272.85584	410	1+
273.02421	172	1+
273.09144	238	1+
273.94141	158	1+
274.80116	332	1+
277.14136	246	1+
277.38398	462	
277.88808	482	
278.09656	286	1+
278.39102	230	
278.86319	272	
278.88758	446	
279.14664	284	1+
279.39096	1620	1+
279.86079	808	1+
279.89231	256	
280.39267	1204	1+
280.80945	264	1+
280.86282	540	1+
280.89091	326	
281.12136	276	1+
281.35486	210	1+
281.37840	220	1+
281.89748	230	
282.89266	338	
283.13190	362	1+
283.90518	234	
283.94685	340	1+
283.97862	258	1+
284.78548	228	
284.87585	242	
285.39473	234	
285.80872	390	1+
285.92405	242	
285.94655	422	
286.38905	414	
286.42818	162	1+
286.80903	260	1+
286.88160	258	
286.93988	410	1+
287.46747	210	1+
287.84607	398	1+
287.87060	252	
287.89798	326	
288.40124	570	
288.84900	270	1+
288.87214	342	
288.88433	3724	1+
289.39781	2432	1+
289.88270	2314	1+
290.81578	168	1+
290.86575	1100	1+
290.90429	284	
291.03623	458	1+
291.05756	176	1+
291.39726	922	1+
291.88252	348	
291.90637	1122	1+
291.94491	238	1+
291.98740	204	1+
292.08767	268	1+
292.36782	308	1+
292.91270	718	1+
292.94870	162	1+
293.05108	244	1+
293.12165	226	1+
293.81954	228	
293.87399	2434	1+
294.80689	504	1+
295.39971	226	
295.91881	1640	1+
296.85582	466	1+
296.87786	796	1+
297.35862	160	1+
297.82139	218	
297.89973	618	1+
297.91952	330	1+
297.96268	392	1+
298.00779	326	1+
298.07263	196	1+
298.13719	420	1+
298.80748	382	1+
298.85224	650	1+
298.87940	380	
299.03824	202	1+
299.81119	256	1+
299.88261	356	
300.40291	748	1+
300.50660	234	1+
300.87148	716	1+
300.90451	518	1+
301.12873	238	
301.36240	452	1+
302.02537	170	1+
302.87597	816	1+
302.90045	578	1+
303.02041	204	1+
303.80500	568	1+
303.95235	524	1+
303.97214	336	1+
304.84526	494	
304.86362	316	
305.85594	262	
305.90096	300	1+
306.37557	202	
306.54419	172	1+
306.86756	210	
307.01144	244	1+
307.81406	488	1+
307.85376	638	
307.89004	2912	1+
308.05772	240	1+
308.14400	872	1+
308.37478	352	1+
308.88103	2120	1+
309.37646	252	1+
309.84337	224	
309.88599	1406	1+
309.91438	212	
310.15680	664	1+
310.97252	216	1+
311.20223	130	1+
311.88354	6452	1+
312.82131	360	
312.90687	214	
312.92048	220	
313.01276	186	1+
313.81492	782	1+
313.92945	2870	1+
313.97386	258	1+
314.08213	186	1+
314.10641	184	1+
314.37329	224	
314.86690	2298	1+
314.89170	884	
315.37425	1036	1+
315.93141	358	1+
316.81852	434	1+
316.88869	916	
317.84287	198	
317.87886	1792	1+
317.89477	450	
317.98706	266	1+
318.86024	214	
318.88403	1216	1+
318.93004	578	1+
318.99187	188	1+
319.04287	178	1+
319.87577	1190	1+
320.98390	242	1+
321.28582	200	1+
321.81514	670	1+
321.90306	494	1+
322.14783	316	1+
322.85453	11308	1+
322.95361	400	1+
323.10858	374	1+
323.97394	304	1+
324.38019	1662	1+
324.88343	374	
325.15190	288	1+
325.72646	114	1+
325.87246	2920	1+
325.90100	1008	
325.97989	220	
326.13473	202	1+
326.34867	342	1+
326.38879	864	
326.82881	484	1+
326.84303	214	
326.88169	1816	1+
326.95098	306	1+
327.38485	3512	1+
327.85633	520	
327.89094	944	
328.17226	218	
328.19126	278	1+
328.87288	2546	
329.82735	714	1+
329.85919	348	
329.89449	716	
330.04357	196	1+
330.07226	230	1+
330.12809	268	1+
330.35554	236	
330.46508	146	1+
330.83221	526	1+
330.86983	1262	
331.09989	266	1+
331.88769	730	
332.38274	1050	1+
332.84968	5132	1+
332.90279	678	
333.12975	198	
333.32147	226	1+
333.38483	776	1+
333.88968	868	
333.95499	392	1+
334.48571	162	1+
334.82591	346	1+
334.88597	3222	1+
334.95813	288	1+
335.34968	176	1+
335.88833	2776	1+
336.39315	214	
336.85023	600	1+
336.94690	2256	1+
337.09441	212	1+
337.34663	264	1+
337.38954	356	
337.87989	512	
338.01223	164	1+
338.04010	288	1+
338.39073	1050	1+
338.89369	1846	1+
338.99542	234	1+
339.71666	194	1+
339.82751	300	
340.15201	274	1+
340.18997	198	
340.30123	152	1+
340.71373	226	1+
340.81303	240	1+
340.83248	272	
340.86557	5540	1+
341.01379	220	1+
341.15316	222	1+
341.84083	336	1+
342.72748	214	1+
343.15687	174	1+
343.87522	378	
343.88681	376	
343.90856	338	
344.37571	224	
344.88308	784	
345.21096	282	1+
345.87108	37452	1+
346.02945	274	1+
346.04455	268	1+
346.16011	200	
346.78211	186	1+
347.10004	218	
347.18017	178	1+
347.32182	176	1+
347.36401	226	
347.76231	342	1+
348.03336	302	1+
348.26572	186	1+
348.83414	554	1+
348.87826	1820	1+
348.91727	490	
348.97015	430	1+
349.54254	306	1+
349.84111	340	1+
349.89425	216	
349.95090	192	1+
350.13894	398	1+
350.20259	176	1+
350.35837	270	1+
350.40005	524	1+
350.69494	92	1+
350.87963	1530	1+
351.14110	278	1+
351.85308	236	
351.95473	180	1+
352.83300	412	
352.91036	242	
353.86358	666	1+
353.89680	734	1+
354.05510	404	1+
354.09918	160	1+
354.83872	334	
355.16767	300	1+
356.83588	256	
357.17308	204	1+
357.37112	238	
357.77533	442	1+
357.98019	220	1+
358.02964	246	1+
358.17085	242	1+
358.85250	226	1+
358.90389	420	1+
359.93468	202	1+
360.13978	322	1+
360.99624	638	1+
361.37365	244	
361.86737	1138	1+
362.13642	288	1+
362.36650	1156	1+
363.03897	146	1+
363.07852	222	1+
363.62571	154	1+
363.87189	974	1+
364.17042	324	1+
364.34942	314	1+
364.89977	334	1+
364.98470	230	1+
365.17367	208	1+
365.91952	302	1+
366.37000	310	1+
366.79065	230	
366.84237	1198	1+
366.87262	262	1+
366.92150	204	1+
367.70831	1184	1+
368.14833	248	1+
368.78304	448	1+
368.84104	460	1+
368.89764	1112	1+
369.11130	132	1+
369.90154	730	1+
370.78274	248	1+
370.87511	344	
371.37000	640	1+
371.87319	264	
371.95051	254	1+
372.06757	210	1+
372.15903	186	1+
372.86832	1644	1+
372.87483	202	
373.03728	272	1+
373.18641	184	1+
373.38183	240	
373.71676	198	
373.83341	412	
373.87486	1644	1+
374.34054	248	
374.37609	848	1+
374.72277	254	
374.97234	260	1+
375.23570	224	1+
375.80046	488	1+
375.95699	176	1+
376.37979	202	1+
376.77697	220	1+
376.80132	382	1+
377.89599	198	
378.38659	384	1+
379.18062	338	1+
380.00100	232	1+
380.86201	288	
380.94471	368	1+
381.21064	226	1+
381.85618	834	1+
381.94845	290	1+
382.12253	356	1+
382.79154	186	1+
382.87736	278	
382.90077	316	
383.38812	236	
383.55527	110	1+
383.71828	242	1+
383.88569	210	
384.02179	330	1+
384.38660	260	
384.85094	2668	1+
384.92049	216	
385.35372	220	
385.38216	846	1+
385.88989	410	
385.99449	324	1+
386.20184	386	1+
386.89727	1498	1+
387.13498	300	1+
387.17005	186	1+
387.38187	310	1+
387.88366	220	
387.97016	212	1+
388.80472	310	
388.85975	230	
389.12490	262	1+
389.73216	350	1+
389.84918	308	
390.45217	306	1+
390.73563	244	1+
390.84322	2658	1+
391.07131	252	1+
391.32606	116	1+
391.97885	242	1+
392.73816	242	1+
392.80135	426	1+
392.83816	670	1+
392.86471	2026	1+
393.18336	322	1+
393.38387	446	1+
393.70156	216	1+
394.38626	318	1+
394.78546	558	1+
394.83787	510	
395.02497	216	1+
396.75123	222	1+
396.85897	590	1+
397.10822	204	1+
397.18276	220	1+
397.26586	170	1+
397.73172	214	1+
397.86752	334	1+
397.89705	416	1+
398.35015	246	1+
398.83310	1302	1+
399.16982	306	1+
399.86693	602	1+
400.24545	200	1+
400.83472	240	
401.08433	144	1+
401.83881	314	
402.35054	294	1+
402.55217	192	1+
402.86799	3998	1+
403.73029	226	1+
403.83313	238	
403.87203	3366	1+
404.75140	272	1+
405.00357	280	1+
405.21158	330	1+
405.39611	214	1+
405.86859	1708	1+
407.21186	796	1+
407.86871	4598	
408.13951	214	1+
408.85256	6408	1+
408.92986	240	1+
409.81690	270	
409.91448	406	1+
410.35973	404	1+
410.87438	2202	1+
411.43160	94	1+
411.80710	1108	1+
412.02726	244	1+
412.18350	284	1+
412.85909	696	
413.01071	198	1+
413.13761	234	1+
413.18570	188	1+
413.85775	598	
414.81399	234	1+
414.86825	840	
415.01763	176	1+
415.75284	202	1+
415.87316	616	
416.80849	690	1+
416.84205	1640	1+
417.75470	198	1+
418.10667	162	1+
418.14531	282	1+
418.17505	274	1+
418.36486	312	1+
418.66502	166	1+
418.86028	210	
419.84790	372	
419.92482	168	1+
420.87899	2184	1+
421.03675	142	1+
422.36909	476	1+
422.72966	338	1+
422.86339	292	
422.87829	1264	1+
423.37159	394	1+
423.81731	414	1+
423.98375	146	1+
424.26376	186	1+
425.07366	454	1+
425.87999	1312	
426.07722	354	1+
426.73745	408	1+
426.82889	198	
426.86302	5738	1+
426.93553	614	1+
427.01665	202	1+
427.36764	248	
428.11577	318	1+
428.80442	332	1+
428.88603	3050	1+
429.72893	450	1+
430.00262	378	1+
430.09035	194	1+
430.16240	286	1+
430.73305	276	1+
430.86434	1520	1+
430.96401	248	1+
431.00196	250	1+
431.16287	272	1+
431.86928	916	1+
432.37367	276	
433.37367	270	1+
433.86977	276	
434.85366	2178	1+
434.88873	470	1+
435.14185	296	1+
435.15754	326	1+
435.89122	408	1+
436.15431	306	1+
436.69927	216	1+
437.02129	120	1+
437.11403	232	1+
439.21535	200	1+
439.38642	250	1+
439.68197	274	1+
439.85832	8216	1+
439.89304	2360	1+
440.06332	212	1+
440.38640	164	1+
440.75898	442	1+
442.87218	642	1+
443.05500	162	1+
444.41970	274	1+
444.87300	8910	1+
444.99187	156	1+
445.80129	240	1+
445.92745	162	1+
447.04975	222	1+
447.11807	176	1+
448.15064	408	1+
448.70788	388	1+
448.76079	292	1+
448.88149	1856	1+
449.03113	240	1+
449.15047	266	1+
449.82618	342	1+
449.87759	1264	1+
450.77587	212	1+
451.15043	230	1+
452.89806	340	1+
452.91750	222	
453.87295	610	1+
453.90268	232	1+
454.19924	130	1+
457.18020	198	1+
457.86599	278	
457.90148	1014	1+
458.14248	174	1+
459.08767	160	1+
460.64882	184	1+
460.90853	212	
460.97184	226	1+
461.76730	236	1+
462.10356	138	1+
462.88398	1778	1+
462.95625	344	1+
463.09079	168	1+
463.21649	234	1+
465.41797	174	1+
465.73855	258	1+
465.89826	232	1+
466.21815	182	1+
466.78240	496	1+
467.70273	400	1+
467.88975	1530	1+
468.71886	256	1+
469.64377	356	1+
469.78719	222	1+
469.81677	216	1+
469.95234	212	1+
471.76273	200	1+
472.18790	248	1+
473.71564	176	1+
476.77023	334	1+
477.77583	256	1+
479.10267	108	1+
480.05830	198	1+
480.21148	320	1+
480.26503	308	1+
480.88141	482	1+
481.13656	226	1+
481.21357	274	1+
482.82554	206	
483.11606	328	1+
483.14999	310	1+
484.76560	306	1+
485.71954	416	1+
485.83426	350	1+
485.89871	796	1+
486.77063	148	1+
486.83803	288	1+
487.72748	438	1+
488.72417	280	1+
489.80813	238	1+
492.23097	168	1+
492.80749	208	1+
493.76819	262	1+
493.94149	172	1+
494.28547	192	1+
495.67619	274	1+
495.82882	230	1+
496.70746	188	1+
498.27850	150	1+
498.76108	390	1+
498.77752	236	1+
499.68401	234	1+
499.88195	208	1+
500.09585	186	1+
500.79522	322	1+
502.74923	172	1+
502.86226	228	1+
504.02918	130	1+
504.69567	192	1+
504.80579	294	1+
504.94826	166	1+
505.39607	122	1+
505.48285	246	1+
505.74958	288	1+
506.49045	174	1+
507.19811	154	1+
507.84504	224	1+
508.78509	300	1+
509.79085	216	1+
509.85813	620	1+
511.89075	250	1+
512.78824	178	1+
513.25736	286	1+
513.74203	170	1+
515.80911	270	1+
516.77544	232	1+
517.67518	204	1+
517.99760	152	1+
518.63328	108	1+
519.00329	104	1+
520.28495	264	1+
520.50822	214	1+
521.28788	208	1+
521.43129	200	1+
521.74257	268	1+
522.01428	88	1+
522.24633	184	1+
522.27162	204	1+
522.38445	192	1+
522.47182	218	1+
522.59362	450	1+
522.79054	330	1+
523.25462	118	1+
523.47799	150	1+
525.20249	168	1+
525.49729	374	1+
525.89973	278	1+
526.76388	250	1+
527.27004	178	1+
528.09790	236	1+
528.26863	112	1+
528.79143	244	1+
529.03803	148	1+
529.41181	220	1+
529.76272	210	1+
529.78885	156	1+
530.41912	130	1+
END IONS

###FS:    #m/z: 507.84668 #charge 1+
###MS: 18
###MSMS: 19
BEGIN IONS
TITLE=Cmpd 13, +MS2(507.8467), 28.2-35.2eV, 0.4min #19
RTINSECONDS=22.7755
SCANS=18-19
PEPMASS=507.84668	601006
CHARGE=1+
191.95420	526	1+
196.01696	634	1+
199.88613	214	
209.94398	288	1+
210.03336	176	
217.89642	416	1+
227.95683	376	
230.84799	374	1+
233.87983	226	1+
234.06938	262	
235.90942	264	
236.89624	206	
237.89343	250	1+
238.11773	184	1+
241.88070	306	1+
246.97363	348	1+
248.85470	234	
249.08585	182	
249.87050	158	1+
249.88951	176	
250.97136	522	1+
251.87383	188	1+
251.91351	420	1+
252.07961	322	1+
252.12383	256	1+
253.37282	254	1+
256.05273	218	1+
256.79372	192	
256.94522	192	1+
257.02539	222	1+
258.85515	206	
260.87769	894	1+
260.93197	262	1+
261.00706	282	1+
261.88088	678	1+
262.13826	278	1+
262.90794	258	1+
263.07752	346	1+
263.91779	288	1+
264.08265	370	1+
266.16633	708	1+
266.86473	718	1+
267.03168	304	1+
267.10834	280	1+
267.90248	174	1+
267.96686	338	1+
268.88368	296	1+
269.86152	1112	1+
270.37614	320	1+
270.93975	346	1+
271.80048	166	1+
271.87832	966	1+
271.94433	326	1+
271.97099	152	1+
272.85478	1428	1+
274.41950	198	1+
274.80069	184	
274.85346	310	1+
275.06053	180	1+
275.91276	260	1+
276.85845	202	
277.39131	222	1+
277.87844	346	1+
278.10385	350	1+
278.81560	148	1+
278.96832	216	1+
279.84741	514	1+
279.94964	182	
280.85185	350	1+
281.08566	182	
281.37579	318	1+
281.87256	260	
281.96409	260	
282.03466	242	1+
282.78800	230	1+
283.97382	180	1+
284.87661	534	1+
284.89846	248	1+
285.94375	706	
285.97701	276	1+
286.46825	196	
286.80604	272	1+
286.87101	312	1+
287.84532	282	
288.11931	224	1+
288.86908	798	
289.38544	188	
289.88128	2316	
290.86359	3420	1+
291.13745	286	1+
291.39395	632	1+
292.02928	268	1+
292.39155	434	1+
292.88465	292	
292.94650	356	1+
293.39255	244	1+
293.87391	9288	1+
294.12844	190	
295.82547	238	
296.14336	220	
296.85690	492	1+
296.88133	764	1+
297.04610	208	1+
297.11106	230	
297.97605	266	1+
298.09392	242	1+
298.85693	712	1+
298.87980	648	
299.88369	334	
300.14970	250	1+
300.35604	220	1+
300.85744	1112	1+
301.88379	228	
302.10647	238	1+
302.88265	322	
303.40897	272	1+
303.85866	264	
303.95332	450	1+
304.27365	254	1+
305.85322	334	1+
305.88223	306	
306.12647	314	
306.88051	190	
307.14641	182	
307.29155	318	1+
307.78998	176	
307.89081	2214	
308.14239	1494	1+
308.83983	290	1+
308.88281	3292	1+
308.98165	402	1+
309.00274	208	
309.37682	204	
309.87126	1482	
309.88898	2090	1+
310.15794	1298	1+
310.19288	242	1+
310.44102	286	1+
310.92474	374	1+
311.12849	324	1+
311.88401	19752	1+
312.09573	422	1+
312.38619	510	1+
312.51391	132	1+
312.81867	364	1+
312.94581	448	1+
313.04106	196	1+
313.17158	234	1+
313.39211	404	1+
314.82544	566	1+
314.86819	1116	1+
314.93395	174	
315.40100	274	1+
315.82906	414	1+
315.87463	326	
315.97830	148	1+
316.81246	190	
316.86485	662	
316.88434	1104	1+
317.81246	218	
318.85717	700	1+
318.88885	220	
318.94020	204	
319.06829	298	1+
319.12080	182	
319.88855	992	1+
319.95980	180	1+
320.38262	218	1+
320.92225	372	1+
321.02269	190	1+
321.18991	298	1+
321.40844	202	
321.81698	192	1+
321.83203	240	1+
322.15912	130	1+
322.88815	434	1+
323.07453	280	1+
323.12779	228	
324.12880	210	1+
324.90228	252	
325.09748	170	1+
325.86412	242	
325.90265	1164	
325.99362	210	
326.53873	234	1+
326.88887	2348	1+
326.98656	302	1+
327.82115	204	1+
327.89462	1588	1+
328.37275	414	1+
328.87248	440	
329.89561	1036	
329.98254	262	1+
330.16456	262	
330.41086	154	1+
330.89343	520	
331.83053	200	
331.83884	196	
331.89659	2034	1+
332.16053	300	1+
332.39384	252	1+
332.82092	176	
332.87972	1244	1+
332.94811	254	
332.97607	188	1+
333.06861	204	
333.10596	212	1+
333.79183	422	1+
333.86686	184	
334.90009	960	
335.84301	194	
335.88761	408	
335.94417	406	1+
336.07875	262	
336.17262	188	1+
336.78782	356	1+
336.88020	222	
336.89819	208	
337.02386	334	
337.83119	528	1+
337.88071	1212	1+
337.97862	198	1+
338.02499	190	
338.39454	262	1+
338.84662	234	1+
339.04939	200	
339.12883	264	1+
339.78301	132	1+
339.90549	286	
340.89083	364	1+
340.91097	194	
341.02325	382	1+
342.02676	244	1+
342.88922	382	1+
343.77201	180	1+
343.87724	594	1+
343.96489	224	1+
345.85400	206	
345.91128	192	
346.77883	196	1+
346.88733	636	1+
347.13263	218	1+
347.83257	348	1+
348.08319	222	1+
348.80838	176	
348.83503	244	1+
348.87294	276	1+
348.92243	428	1+
349.89631	188	
349.95960	548	1+
350.02796	398	1+
350.12179	352	1+
350.79757	432	1+
350.83721	202	
350.88676	462	
350.91262	534	1+
350.96128	466	1+
351.12601	216	1+
351.36126	234	1+
351.84568	208	
351.90313	1180	1+
352.07321	282	1+
352.17556	246	1+
352.84257	734	1+
352.88638	262	
352.91028	828	1+
353.10338	280	1+
353.13887	272	1+
353.28470	214	1+
353.84760	564	1+
353.89573	178	
353.98601	362	1+
354.40696	262	1+
354.91259	550	1+
354.93037	208	
355.06395	242	1+
355.88622	906	1+
356.04290	218	
356.13903	268	1+
356.71995	260	1+
356.83652	292	1+
356.88899	554	1+
357.02062	160	1+
357.86591	334	1+
359.05751	214	1+
359.93202	174	1+
360.09008	194	1+
360.85432	178	
360.86574	740	1+
361.02149	274	1+
361.14452	166	1+
362.84944	306	1+
364.01516	258	1+
364.31802	188	1+
364.36795	556	1+
364.84470	318	
364.90513	390	1+
365.84872	184	
365.95294	232	1+
366.18873	258	1+
366.83978	3602	1+
367.04312	174	
367.33775	316	1+
367.70660	644	1+
367.78656	392	1+
368.70762	414	1+
368.89636	510	1+
369.84755	342	1+
370.34098	164	1+
370.78560	552	1+
371.19143	270	
371.73628	378	1+
371.87877	236	
371.90701	198	
372.79627	568	1+
372.83485	454	1+
372.85289	348	
373.02254	220	1+
373.35386	264	1+
373.74476	188	
373.81347	630	1+
373.90534	306	1+
374.38484	232	1+
374.72274	364	1+
374.84530	382	1+
374.88944	272	
374.99974	230	1+
375.03599	314	1+
375.86936	214	
376.38196	288	1+
377.13494	282	1+
377.58813	142	1+
378.89074	214	
379.39160	270	1+
379.97662	156	1+
380.11660	550	1+
380.73825	214	
380.78990	580	1+
380.85937	356	1+
381.05048	258	
382.86033	430	1+
384.04836	224	1+
384.72824	258	1+
384.85069	7230	1+
384.89441	494	1+
385.73253	162	1+
385.89203	304	1+
385.99657	174	
386.22474	194	1+
386.26012	122	1+
386.97628	274	1+
387.39483	248	1+
387.73855	178	
387.89726	196	
387.97938	226	1+
388.79864	614	1+
388.86948	220	
388.92181	174	
389.20246	670	
389.71361	342	1+
389.86608	228	
390.10036	206	1+
390.12778	158	1+
390.19322	462	1+
390.84261	714	
391.13332	186	1+
391.38030	204	1+
391.80602	266	
391.84562	654	
392.05456	362	1+
392.82890	360	
392.86528	1270	1+
393.08427	1072	1+
393.79815	1928	1+
393.83940	1400	1+
394.19423	250	1+
394.84100	1084	1+
394.86070	904	1+
394.91475	194	
394.97854	258	1+
395.35782	234	1+
395.39869	332	1+
396.80698	234	1+
396.97965	338	1+
397.10978	190	1+
397.73544	690	1+
398.50703	114	1+
398.73752	482	1+
398.86761	1346	1+
399.11933	340	1+
399.40713	186	1+
399.87075	874	1+
401.89495	330	1+
401.92757	180	1+
402.02467	212	1+
402.11594	396	1+
402.86712	5192	1+
403.11875	316	1+
403.16633	240	1+
403.75021	184	
405.87432	902	
406.02906	188	1+
406.16843	136	1+
406.61405	94	1+
406.76589	248	1+
406.86989	540	
407.01812	144	1+
407.08512	208	1+
407.26487	126	1+
407.86673	12876	1+
408.72307	524	1+
408.94830	274	1+
409.72590	408	1+
409.77353	288	1+
409.81268	282	
410.08402	474	1+
410.83765	392	
410.87021	3102	1+
411.00126	120	1+
411.80925	1600	1+
411.83698	198	
412.17049	268	1+
412.20879	238	
412.72863	734	1+
412.84686	1050	
413.06951	426	
413.10300	172	1+
413.20893	204	
415.74201	188	1+
415.82134	204	
415.86946	956	1+
416.71560	158	1+
416.90905	328	1+
417.82124	624	1+
418.86730	330	1+
419.14778	332	1+
420.75159	134	1+
420.78448	228	1+
421.88460	1776	
421.93513	204	1+
422.86869	224	
423.08901	180	
423.22480	208	1+
423.80072	196	
423.88398	514	
424.14078	354	1+
424.82884	244	
424.86793	384	
424.96785	138	1+
425.74343	308	
425.87963	1948	
426.01063	160	1+
426.06245	212	1+
426.75399	180	
426.80609	222	
426.86312	2302	1+
426.93812	512	1+
427.53482	210	
427.73687	1262	1+
428.48002	140	1+
428.74405	774	1+
428.85465	178	
428.88564	2160	1+
429.24269	174	1+
429.38081	302	1+
429.40087	270	1+
430.16206	210	1+
430.74064	622	1+
430.86492	1776	1+
430.88577	920	
431.73593	178	
431.81252	306	1+
431.87170	1202	1+
431.98515	106	1+
432.21776	194	1+
433.88784	776	1+
434.82955	290	1+
434.89254	502	1+
435.38531	198	1+
435.86310	362	
436.75476	204	
436.81089	296	1+
437.06339	336	1+
439.89437	1970	1+
440.25921	206	1+
440.94500	186	1+
441.14821	786	1+
441.76105	296	1+
441.89380	404	
442.15204	780	1+
442.79932	220	1+
443.89171	206	
444.26024	164	1+
444.87358	1304	1+
444.94451	206	
445.80014	432	1+
445.82381	202	1+
446.80311	378	1+
446.87712	478	1+
446.89371	556	
447.02351	132	1+
447.13657	192	1+
447.66555	148	1+
448.39895	190	1+
448.89504	392	
449.11687	164	1+
449.71673	292	1+
449.87973	664	1+
450.35360	150	1+
450.76664	502	1+
450.82266	304	1+
451.24144	118	1+
451.75697	314	1+
451.87741	304	1+
451.90393	214	
452.83788	198	1+
453.04290	386	1+
453.35548	124	1+
454.07784	128	1+
454.16609	246	1+
455.91230	182	1+
457.33835	284	1+
457.90402	1992	1+
457.96887	220	1+
458.10463	178	1+
459.71968	170	1+
460.16520	492	1+
460.80316	214	1+
462.88320	866	1+
463.51473	114	1+
463.78193	230	1+
463.91432	190	
464.60272	96	1+
464.72883	278	1+
464.87952	146	1+
467.78580	556	1+
467.88676	1236	1+
468.28522	224	1+
468.76407	338	1+
468.78682	366	1+
470.21263	350	1+
474.29289	156	1+
474.78459	282	1+
474.84887	230	1+
474.88857	228	1+
475.88644	230	1+
476.13561	262	1+
477.73104	154	1+
478.79056	156	1+
480.91721	188	
481.78943	272	1+
485.43521	166	1+
485.90055	618	1+
486.85063	502	1+
487.36935	154	1+
487.80163	284	1+
488.40522	222	1+
489.24046	276	1+
491.81054	268	1+
492.65083	200	1+
492.79360	222	1+
494.66880	174	1+
495.74136	272	1+
499.73675	412	1+
502.25768	330	1+
503.23853	194	1+
503.35453	430	1+
504.10731	258	1+
504.67158	94	1+
504.80996	140	1+
504.86001	234	1+
505.10563	168	1+
505.40779	292	1+
505.46737	462	1+
505.73755	222	1+
506.46707	302	1+
507.01066	102	1+
507.27343	264	1+
508.17671	178	1+
508.23060	222	1+
508.25961	246	1+
508.45163	292	1+
508.99205	208	1+
509.43404	316	1+
509.78974	214	1+
509.86462	624	1+
509.90783	246	1+
509.99154	150	1+
510.43695	216	1+
511.65800	192	1+
END IONS

###FS:    #m/z: 336.94664 #charge 1+
###MS: 18
###MSMS: 20
BEGIN IONS
TITLE=Cmpd 14, +MS2(336.9466), 28.0-35.0eV, 0.4min #20
RTINSECONDS=23.548
SCANS=18,20
PEPMASS=336.94664	333944
CHARGE=1+
182.86576	136	
185.87756	98	
189.54444	94	
192.89202	292	1+
196.88290	272	1+
205.95927	112	
206.89548	110	
206.95230	116	
209.88237	634	1+
211.94446	11312	
212.52884	106	
212.87874	1834	1+
212.89838	140	
212.94844	352	
213.93973	6276	1+
214.88381	1366	1+
215.88771	1164	1+
216.68111	114	
217.88262	172	
217.93895	292	
219.89418	212	1+
220.94826	204	1+
223.89908	96	
223.96325	380	1+
227.89227	506	1+
227.95082	94	
228.91269	154	
229.95507	12226	1+
230.07013	114	
230.11642	196	1+
230.88895	2768	1+
231.11841	166	1+
231.94974	6018	1+
233.81642	296	1+
233.89842	848	1+
234.88743	502	1+
235.88927	360	1+
235.94640	292	
236.86283	108	
238.41618	102	
239.04124	114	
239.78997	190	
239.95016	276	1+
239.97280	248	1+
240.44722	94	
240.90244	110	
242.05026	202	1+
243.08931	164	
243.15487	94	
244.36849	94	
244.95365	122	
246.91069	128	
246.97849	398	
247.90942	122	
247.96651	2718	1+
248.02744	118	
248.90109	1022	1+
248.98545	158	
249.03754	136	
249.96030	1010	1+
250.82366	94	
251.78717	116	
251.83816	138	
251.92704	176	
251.95728	196	
251.98023	126	
252.79638	152	1+
252.91401	108	
252.93968	94	
252.97129	4874	
253.05730	132	
253.16116	98	
253.84143	116	
253.90539	550	1+
253.97265	152	
254.09487	94	
254.82834	192	1+
254.96698	2338	1+
255.07304	202	
256.14298	104	
256.91302	340	1+
256.94146	98	
256.96504	598	1+
259.96076	132	
260.98738	126	
261.83211	188	
262.82625	94	
264.79675	100	
265.01500	124	
267.95635	144	
268.84680	276	
269.02972	140	
269.80024	120	
269.83676	142	
270.84869	124	
270.98298	598	1+
271.84649	160	
272.84516	126	
272.97587	322	
273.79327	330	1+
274.97303	110	
276.85593	306	1+
277.09161	286	1+
277.12011	104	
277.83883	196	
277.92552	104	
277.95470	174	
278.83761	248	
278.86661	124	
279.37341	92	
279.83173	186	
279.90720	104	
279.97009	126	
280.25835	106	
280.83036	112	
281.05038	302	1+
281.79643	100	
281.94838	126	
282.44715	92	
282.85942	110	
282.99534	94	
283.79013	150	1+
284.11231	122	
285.81690	102	
285.84856	1102	1+
286.85107	860	1+
286.90345	152	1+
289.07998	118	
289.26292	96	
289.39678	92	
289.51150	250	
289.77262	96	
289.81399	102	
289.88509	246	1+
290.08428	246	1+
290.86540	114	
291.14537	94	
292.85878	396	1+
293.06628	118	
293.10735	172	
293.25731	122	
293.29454	106	
294.00047	280	
294.11462	136	
294.13157	114	
295.97089	328	1+
295.99919	98	
296.80558	206	1+
296.86323	128	
297.07359	104	
298.03478	118	
299.06239	146	1+
299.79244	212	1+
299.84585	100	
299.96332	136	
300.86103	92	
301.20101	148	1+
302.00911	124	
303.94242	96	
304.90314	110	
305.02268	138	
306.27626	120	
306.42503	130	
306.88124	126	
307.08345	144	
307.14167	148	
307.80420	212	1+
308.08180	136	
308.79295	126	
309.87425	750	1+
309.91486	114	
310.52132	106	
310.87606	658	1+
310.95226	100	
311.83312	112	
312.21180	90	
313.08363	108	
313.85087	238	1+
313.87562	92	
314.82326	94	
315.00392	94	
316.87475	360	1+
317.87866	292	1+
319.19769	122	
319.89651	122	
320.16385	92	
321.29457	148	
322.12955	124	
322.40022	174	1+
322.88871	534	1+
323.32406	108	
324.04451	138	
324.27425	114	
325.07416	126	
326.82235	92	
326.88086	124	
327.71262	94	
328.17060	118	
328.83131	116	
328.98149	234	1+
329.90280	176	
330.01783	94	
330.87353	214	1+
330.95783	96	
333.09413	148	
333.89139	176	
334.29762	254	1+
335.33881	126	
336.96158	92	
339.23234	222	1+
340.34713	108	
END IONS

###FS:    #m/z: 359.96234 #charge 1+
###MS: 18
###MSMS: 21
BEGIN IONS
TITLE=Cmpd 15, +MS2(359.9623), 28.0-35.0eV, 0.4min #21
RTINSECONDS=24.32
SCANS=18,21
PEPMASS=359.96234	250764
CHARGE=1+
196.88691	202	
200.94822	180	
202.87884	400	1+
203.88327	342	1+
205.92438	150	
205.94843	166	
207.94917	640	1+
209.88185	242	1+
209.94353	1816	1+
218.89926	136	
218.91934	158	
220.95933	180	
221.88675	224	1+
222.95170	2378	1+
223.87723	130	
224.94966	2816	1+
225.88464	150	
226.69910	104	1+
226.89660	226	
226.94802	8790	1+
226.97073	348	
227.17942	154	1+
228.00112	292	1+
228.89134	122	
228.94296	9014	
229.07827	120	
229.12235	122	
229.94609	368	
231.84270	114	
232.01350	110	
232.03017	110	
232.95404	354	1+
234.79987	164	1+
235.07304	110	
235.82588	280	1+
238.96651	144	
240.79248	126	
240.89846	164	1+
240.94167	112	
240.96415	1562	1+
241.78437	252	1+
241.94091	214	
242.88205	140	
242.95942	1354	1+
243.90453	208	1+
244.95847	4630	1+
245.94517	270	
246.09092	112	
246.95417	4510	
248.03379	138	
248.80279	250	1+
248.90109	116	
248.92882	116	
249.09892	148	
250.10287	114	
250.89630	124	
250.94797	182	
250.97019	194	
251.97045	126	
252.22703	138	
252.89936	282	1+
252.95321	226	
253.00957	116	
253.83516	220	
253.94101	140	
253.98481	250	1+
255.79894	244	1+
257.01034	108	
258.83487	138	
258.97443	522	1+
259.01529	120	
260.94532	116	
260.97092	794	1+
261.79124	130	
262.00596	246	1+
262.58753	120	
262.79164	196	1+
262.91372	198	
263.17290	126	
263.97625	130	
264.85191	172	
264.90882	122	
265.08854	356	1+
266.24536	120	
266.83744	256	1+
267.97554	586	1+
268.88077	154	
269.21797	222	1+
269.97109	642	1+
270.85865	164	1+
270.89779	128	
271.09593	116	
271.84058	304	1+
272.93176	108	
273.00779	112	
273.79213	144	
274.85390	112	
274.96763	152	1+
275.06819	204	1+
275.10738	204	1+
275.79217	134	
276.75362	112	
276.80399	380	1+
276.85394	244	1+
277.80729	264	1+
277.92034	132	
278.85643	126	
279.10943	202	1+
279.16036	140	
279.27937	118	
279.81220	132	
280.26328	126	
280.79325	262	
280.86706	112	
282.11647	214	1+
282.15361	260	1+
283.10367	214	1+
283.79179	168	
283.85949	148	
283.87583	248	1+
283.98294	278	1+
284.90925	140	
286.02132	134	
288.79673	128	
289.87973	188	
290.14078	152	
290.93863	232	1+
291.43677	114	
291.78908	168	
292.27604	198	
292.86022	282	1+
292.87135	160	
292.91054	316	1+
294.80598	112	
294.86632	234	1+
294.90215	192	1+
296.80873	214	
296.84215	220	1+
297.97171	258	1+
298.00787	192	1+
298.14145	132	
298.57786	110	
298.80404	236	
299.85886	128	
300.81102	258	1+
301.78283	174	
301.84954	332	1+
301.95230	116	
302.22144	238	1+
303.08801	206	1+
303.80916	148	
304.01837	142	
304.06292	274	1+
304.81432	230	1+
305.03615	212	1+
305.51618	220	1+
305.87270	148	
306.16420	154	
306.43517	118	
306.92311	210	1+
307.00555	108	
308.10847	128	1+
308.29292	232	
308.87600	122	
309.79619	258	1+
309.91297	176	
310.31392	142	
310.34457	280	1+
310.87949	242	
310.90022	120	
311.16121	164	1+
311.88827	212	
312.87052	132	
313.82295	200	1+
315.74915	120	
316.81455	136	
317.90136	116	1+
317.93109	568	1+
319.10766	120	
319.26415	154	
319.82505	120	
319.87262	380	1+
320.21912	188	1+
320.25432	106	
320.74704	132	
321.81875	180	
322.13865	164	1+
322.23477	224	1+
322.30880	172	
322.86507	166	
322.92939	266	1+
323.01806	496	
323.88945	430	1+
324.02114	232	
324.32647	118	
325.02126	162	
326.79649	112	
326.94076	120	
327.88253	140	
327.94503	126	
328.88644	224	
329.88277	328	1+
332.05813	138	
332.89927	242	1+
334.76908	136	
335.82370	132	
336.83943	268	1+
336.88415	146	
336.94587	936	1+
339.02856	156	1+
340.15459	200	
340.36043	204	
340.94024	212	
341.08378	176	
341.19017	124	
341.77480	154	1+
341.89837	108	
341.95341	118	
342.20742	108	
342.27809	152	
343.88963	110	
344.08021	126	
345.71261	200	
345.77585	112	
346.05849	144	
347.12389	144	
348.92786	158	
349.11790	204	
350.10216	236	1+
352.88793	184	
353.04962	118	
353.75947	278	1+
355.05331	204	1+
355.07479	206	1+
355.77743	150	1+
356.05623	160	1+
357.19180	208	1+
358.79510	224	1+
359.71534	120	
360.10744	162	1+
361.83738	124	
362.11667	156	
362.91844	144	
362.97322	206	1+
365.02152	150	1+
END IONS

###FS:    #m/z: 322.93068 #charge 1+
###MS: 22
###MSMS: 23
BEGIN IONS
TITLE=Cmpd 16, +MS2(322.9307), 28.0-35.0eV, 0.5min #23
RTINSECONDS=28.031
SCANS=22-23
PEPMASS=322.93068	5082994
CHARGE=1+
114.12197	104	
187.88485	216	1+
191.95552	380	1+
192.89135	300	1+
194.45297	102	
195.89462	128	
196.88237	216	
199.85961	154	
199.88770	138	
200.87853	220	
201.04232	218	
205.94982	742	1+
207.94487	190	
210.90043	278	
211.89375	454	1+
212.88048	212	
212.89788	328	1+
214.89471	164	
215.88844	428	1+
218.89326	206	
220.86544	170	
221.88192	122	
221.94539	216	
222.95475	912	1+
223.05268	112	
223.42900	104	
225.90443	112	
226.04738	256	1+
226.52171	110	
227.82054	122	
227.93248	188	
227.95759	172	
228.90051	106	
228.90731	112	
229.90906	324	1+
230.85766	146	
230.88871	372	
231.82429	240	1+
231.88965	256	
233.89717	268	1+
233.90822	174	
234.88577	102	
235.79461	104	
236.01766	142	
237.83063	100	
238.02872	144	
238.94355	186	
239.06823	176	
239.79064	458	1+
240.82315	142	
240.86940	108	
240.94085	1038	
240.95910	300	
241.02474	122	
241.94025	3032	1+
242.81911	542	1+
242.94200	2090	1+
242.96938	136	
243.06471	114	
243.88442	488	1+
244.03682	100	
244.94060	962	1+
244.98472	116	
245.00970	120	
246.86501	168	
246.97289	326	1+
248.84746	152	
248.89803	138	
248.98915	152	
249.03868	132	
249.06217	102	
250.04220	104	
250.96693	160	
254.86705	166	
254.90216	122	
255.83831	120	
256.90647	150	
257.79992	310	
257.86248	118	
258.83610	116	
258.97306	164	
259.03995	126	
260.17540	120	
260.82979	228	
260.85200	110	
261.07599	104	
261.35975	118	
261.83588	108	
262.83416	268	1+
262.86563	118	
263.87894	114	
263.98214	352	1+
264.02534	148	
266.06335	106	
266.81343	192	1+
266.97509	154	
267.79614	244	1+
267.95559	130	
268.00108	212	1+
268.86128	138	
268.95954	154	
270.02570	128	
271.80223	124	
271.85084	270	1+
272.54541	100	
272.81368	134	
272.99917	138	
273.79298	498	1+
273.84825	142	
274.05184	112	
274.09230	132	
274.94763	136	
275.81188	186	
275.86408	160	
276.03527	206	
276.84707	124	
278.13009	102	
279.09036	720	1+
279.22563	140	
279.80079	170	
279.89819	130	
280.00105	166	1+
280.88634	196	1+
281.18674	126	
281.79622	234	1+
282.04154	262	1+
283.07028	172	
283.26366	130	
283.87201	290	1+
284.06548	136	
284.29294	614	1+
284.80018	108	
284.84847	116	
285.84479	170	
286.92110	194	
287.80337	122	
287.86101	254	1+
288.14043	114	
289.05633	374	1+
289.17619	108	
289.78976	138	
289.81257	106	
290.86045	192	1+
291.71349	100	
291.76408	102	
291.80768	524	1+
293.81898	106	
294.86066	232	
294.92736	194	1+
296.80469	536	1+
298.83744	106	
299.78406	112	
300.03519	156	
300.91458	304	1+
301.16344	220	1+
301.87833	246	1+
303.48623	118	
303.80307	132	
303.86648	102	
304.76911	108	
305.80651	116	
306.28008	210	
306.80706	104	
306.88264	106	
307.30718	104	
307.79918	400	1+
307.88777	190	
308.17412	104	
308.29392	354	
308.88092	162	
309.89410	136	
310.30903	460	1+
310.81007	180	
310.82685	118	
310.88003	894	1+
310.90195	108	
311.82480	102	
311.88435	542	1+
312.80408	246	
313.02674	158	
314.82289	212	
315.80815	158	1+
317.00772	106	
317.89821	120	
319.02053	198	1+
319.08083	130	
320.73748	142	
323.24070	184	
323.30550	140	
324.13512	144	
324.20260	138	
324.23609	102	
324.87192	110	
324.89690	330	
325.89584	178	
326.16931	120	
326.89943	144	
327.27110	134	
END IONS

###FS:    #m/z: 340.94124 #charge 1+
###MS: 22
###MSMS: 24
BEGIN IONS
TITLE=Cmpd 17, +MS2(340.9412), 28.0-35.0eV, 0.5min #24
RTINSECONDS=28.803
SCANS=22,24
PEPMASS=340.94124	2529548
CHARGE=1+
194.88844	128	
201.88899	162	
203.00379	100	
204.83830	106	
210.93608	146	
211.90280	156	
212.40510	130	
212.87779	766	1+
213.93938	3354	1+
215.88825	1280	1+
215.93795	930	1+
217.88424	474	
217.94422	158	1+
219.70016	132	
219.88110	288	1+
222.97749	118	
223.95984	400	1+
224.45040	98	
225.88213	162	
226.94977	228	
227.78381	220	1+
227.94953	424	1+
228.18762	104	
230.84729	102	
230.89057	394	
230.95875	126	
231.89231	424	
231.94942	3368	1+
233.89817	898	
235.82519	120	
235.87081	154	
235.89492	498	
235.94897	120	
236.83486	176	
237.89073	276	1+
238.07116	98	
238.55811	98	
239.42853	138	
239.78537	120	
239.91331	110	
240.03985	116	
240.22770	286	
240.79202	150	
240.96370	156	
241.08479	110	
241.88386	154	1+
245.40540	114	
246.89370	102	
246.97957	220	
247.97967	116	
248.45453	108	
249.03912	134	
249.80899	104	
249.90190	118	
249.96082	1072	1+
250.91615	98	
251.08830	186	1+
251.78722	186	
251.96122	294	1+
253.47125	114	
253.55737	104	
253.97694	132	
254.90375	174	1+
254.96722	1384	1+
255.05206	122	
255.07272	430	1+
255.91893	100	
256.07615	288	1+
256.91371	350	
256.96526	274	
257.84418	344	1+
258.84569	240	1+
258.88763	180	
258.96487	98	
259.43719	138	
259.95798	410	1+
260.43712	102	
261.83261	222	1+
261.90515	196	
263.08222	184	1+
264.79222	114	
265.90392	114	
266.11041	208	1+
267.14039	134	
267.96018	258	1+
268.98741	216	1+
269.79683	140	
270.45943	100	
271.04132	98	
271.80468	196	1+
271.84551	168	
272.09766	100	
272.24550	100	
272.93157	248	
272.97844	496	1+
273.79186	150	
274.79623	114	
274.89822	100	
274.97635	130	
275.81062	236	
276.85424	152	
277.96343	112	
278.84842	140	
278.95663	130	
279.81691	126	
279.96223	106	
280.00372	218	1+
280.24843	116	
280.26487	152	
280.85520	180	1+
280.93489	270	1+
282.09995	118	
282.27812	146	
282.92162	98	
283.02892	122	
283.79450	104	
285.86006	258	
286.42445	156	
286.87857	100	
288.06426	176	1+
289.79031	226	
289.88291	132	
289.92395	314	1+
290.92747	258	1+
291.80714	108	
292.06216	186	1+
292.43762	156	
293.85465	226	1+
293.87505	128	
295.91639	178	1+
295.93943	330	1+
296.13444	124	
296.33546	124	
296.80930	404	1+
296.94061	188	1+
296.97808	318	1+
298.30904	126	
298.94457	122	
299.06587	164	1+
299.78705	122	
299.88804	170	
300.81542	260	1+
301.26252	132	
301.86723	266	1+
301.94826	114	
302.05380	116	
302.17391	214	
303.77085	104	
303.81004	114	
303.94744	142	
304.18970	156	
304.85983	116	
304.88488	204	1+
304.94388	128	
305.26818	312	1+
306.05367	110	
306.77540	98	
306.87260	332	1+
307.31022	118	
307.80088	462	1+
308.29666	354	1+
310.87625	324	1+
310.93746	98	
311.89181	142	
312.01805	100	
312.12647	102	
312.42631	106	
312.80748	632	1+
313.42126	110	
313.76299	100	
314.37203	102	
316.81380	100	
317.82478	106	
317.87485	148	
318.59715	130	
319.09669	146	
319.49802	98	
321.22051	130	
322.30697	124	
323.88538	100	
324.88717	404	1+
326.17370	462	
326.25594	100	
327.79968	98	
327.95075	100	
328.19233	128	
328.88855	408	
330.81527	198	1+
331.68808	100	
331.89168	142	
332.08631	120	
334.95998	100	
335.85409	98	
337.83436	262	
337.91298	134	
338.86845	112	
339.13617	98	
339.76864	134	
339.82980	132	
340.96274	150	
341.03864	114	
341.20523	244	1+
341.29010	122	
342.90380	284	1+
343.92894	98	
346.20313	98	
END IONS

###FS:    #m/z: 363.95733 #charge 1+
###MS: 22
###MSMS: 25
BEGIN IONS
TITLE=Cmpd 18, +MS2(363.9573), 28.0-35.0eV, 0.5min #25
RTINSECONDS=29.5755
SCANS=22,25
PEPMASS=363.95733	1541854
CHARGE=1+
159.56879	116	
182.87088	114	
187.86852	124	
189.86289	1492	1+
191.85906	1190	1+
194.89022	412	1+
196.88459	514	
200.89078	142	
205.94949	126	
206.00452	112	
207.87641	604	1+
207.94821	212	
208.94237	130	
209.87000	296	
209.94415	2296	1+
210.88389	960	1+
212.87892	5472	1+
214.89370	658	1+
215.87882	156	
219.86631	144	
221.89632	168	
221.94051	126	
222.95267	1550	1+
224.94821	1936	1+
224.97004	126	
225.84802	90	1+
226.52716	92	1+
226.94762	13994	1+
227.03950	116	
227.78824	162	
227.89895	228	
228.00806	130	
228.89489	1450	1+
228.94293	18740	1+
229.88294	168	
230.79324	202	1+
230.85060	136	
230.89009	9112	1+
232.03496	150	
232.88650	1436	1+
232.96626	130	
233.93316	268	1+
234.14878	114	
234.88090	740	1+
235.82459	168	
235.84487	156	
237.84696	116	
240.83424	182	
240.94330	232	
240.96305	938	1+
241.94174	202	
242.94174	896	1+
242.95899	1302	1+
243.23313	124	
243.81959	114	
243.83534	184	
244.95740	6152	1+
245.05954	114	
245.10931	134	
245.94239	214	
246.03634	104	1+
246.83624	132	1+
246.90729	288	
246.95369	8564	1+
247.18280	114	
248.40722	114	
248.79831	308	1+
248.90010	2762	1+
249.79710	302	1+
249.97418	494	1+
250.89754	740	1+
250.95295	226	
250.97660	338	1+
251.07492	164	
252.89142	212	
253.79023	158	
253.90682	764	1+
253.95202	226	1+
254.84252	156	
256.05259	116	
257.91776	288	1+
258.83364	220	1+
258.84916	136	
259.91016	142	
259.97364	114	
260.96777	912	1+
261.79889	128	
262.78642	112	
262.83608	410	1+
263.80726	134	
263.97532	294	1+
264.80136	112	
264.82079	168	
265.08647	156	
265.78656	138	
265.81225	752	1+
265.85966	398	1+
266.24052	152	
266.81420	628	1+
267.78541	206	
267.83827	116	
267.97372	1180	1+
268.10749	218	1+
268.84300	154	
268.95727	208	
269.79742	282	1+
269.81184	144	
269.84527	138	
269.96838	1660	1+
271.78834	136	
271.91823	192	
272.91628	118	
274.79581	134	
274.85626	124	
275.05176	146	
276.07736	128	
276.80095	132	
276.85612	362	
277.10601	178	1+
277.84669	154	1+
278.26445	216	1+
278.79801	160	
278.92967	110	
278.97653	118	
279.80240	194	
279.88323	254	1+
280.79567	714	1+
281.88046	206	1+
281.98969	268	1+
282.26950	132	
283.05414	144	
283.07436	214	
283.09042	136	
283.79690	336	
283.85181	210	
284.09241	252	1+
284.82379	210	
284.85040	112	
284.88953	248	1+
285.00504	116	
285.79316	252	
285.84566	1092	
285.89049	202	1+
286.91744	124	
287.89371	218	1+
289.86685	214	1+
290.63017	118	
290.78623	472	1+
291.01408	156	
291.27907	122	
291.80778	142	
291.83718	442	1+
293.11644	136	
293.92986	366	1+
294.08639	112	
294.36088	174	
294.86258	150	
294.92979	264	1+
295.81744	200	
296.81130	236	
297.83360	146	
298.80221	1210	1+
298.82709	168	
298.94875	150	
299.86165	112	
300.72932	142	
301.81049	164	
301.86158	690	1+
301.91827	270	1+
302.22737	130	
302.80227	154	
303.10413	236	1+
303.80981	1064	1+
303.85625	2400	1+
303.95002	144	
304.10855	170	1+
304.40904	124	
304.87612	152	
305.80898	278	1+
306.12798	216	1+
306.43924	116	
308.29395	194	
308.86623	126	
308.88174	138	
309.30216	366	1+
310.88211	626	1+
310.99878	148	
311.88700	378	1+
312.87367	120	
314.82131	114	
315.88133	168	1+
316.11057	204	1+
316.81123	482	1+
317.25080	122	1+
318.58355	112	
318.83987	116	
318.93498	230	
319.12190	196	1+
319.87050	116	
321.81859	718	1+
321.86685	856	1+
322.93357	422	1+
323.30707	122	
324.03267	194	1+
324.89795	188	
324.93490	126	
326.87519	622	1+
329.12860	128	
329.17843	212	1+
329.87047	180	
329.89127	184	
330.81671	204	1+
332.98673	116	
333.78150	136	
334.83347	216	1+
335.04457	168	1+
336.32527	136	
336.94278	528	1+
337.28069	138	
337.83360	280	
338.94413	200	
339.77942	168	1+
339.82791	1102	1+
340.94141	482	
340.97392	204	1+
342.31272	140	
342.75502	142	
342.90546	356	1+
343.79307	130	
344.32407	166	
344.70682	112	
345.91249	200	1+
346.07676	202	1+
348.72712	154	
348.86392	134	
349.31945	146	1+
349.76527	258	
350.76947	162	
353.78211	232	1+
359.87065	128	
360.84780	240	1+
360.90757	140	
360.98560	124	
362.09643	150	
362.70886	224	
363.71736	176	
363.73133	132	
367.09282	142	
368.96603	116	
END IONS

###FS:    #m/z: 322.93079 #charge 1+
###MS: 26
###MSMS: 27
BEGIN IONS
TITLE=Cmpd 19, +MS2(322.9308), 28.0-35.0eV, 0.6min #27
RTINSECONDS=33.2715
SCANS=26-27
PEPMASS=322.93079	5126964
CHARGE=1+
104.17599	120	
188.90586	202	1+
190.07545	102	
192.88975	444	1+
195.18997	94	
196.88289	728	1+
205.95017	706	
208.55724	96	
209.94623	146	
210.90101	132	
212.89625	166	
213.88516	120	
214.89266	198	
215.89281	138	
215.90659	128	
216.88936	130	
217.09833	94	
217.89420	122	
219.47476	102	
222.56337	106	
222.95377	1136	1+
227.93907	198	1+
227.95286	156	
228.89377	134	
230.48587	94	
230.89102	378	1+
230.90883	114	
231.92370	138	
233.85348	126	
233.89863	316	1+
236.81168	106	
237.47465	94	
237.79453	98	
237.88071	124	
238.09308	98	
238.21409	246	
238.87812	138	
238.93915	126	
239.02256	96	
239.07804	98	
239.78776	426	1+
239.90274	278	1+
239.95098	132	
240.82114	110	
240.94165	1350	
240.96207	416	
241.45763	104	
241.87868	114	
241.93954	4212	1+
242.81989	114	
242.94177	2940	1+
243.01985	134	
243.79484	148	
243.82246	390	1+
243.88328	148	
244.84842	92	
244.94099	730	
244.98737	176	
246.80370	100	
246.97649	676	1+
248.93679	156	
249.03563	130	
249.41576	102	
250.90110	226	
250.97522	152	
251.92763	200	
253.92016	118	
255.09850	110	
256.79235	326	1+
256.92955	118	
257.65229	112	
257.85119	270	1+
257.89816	382	1+
258.83334	172	1+
258.89659	312	1+
258.95892	108	
260.17655	180	
260.33682	160	
260.52806	110	
260.80077	104	
261.47956	168	
261.83116	620	1+
262.21761	106	
262.43057	104	
262.80207	106	
262.91004	94	
263.17371	164	
263.98312	242	
264.84996	130	
265.06057	266	1+
265.85130	108	
266.95493	160	
267.08943	92	
267.85803	92	
269.00550	96	
269.02821	188	
269.80852	366	1+
270.67971	100	
270.86038	130	
270.93274	140	
271.84499	220	
271.93352	102	
272.08571	112	
272.78978	614	1+
273.79555	408	1+
273.86450	94	
274.85145	114	
275.53379	100	
275.80894	494	1+
275.86922	106	
276.84478	116	
277.85900	224	1+
279.09122	464	
280.09289	322	
282.85795	288	1+
283.09589	106	
283.79220	186	
283.83816	122	
284.29379	600	1+
284.78904	188	1+
284.81946	92	
284.91277	106	
284.92393	140	
285.16483	176	
285.92622	110	
285.99025	100	
286.53335	100	
286.84262	112	
287.46771	98	
288.86851	148	
289.78905	110	
289.88385	168	
290.81080	150	
290.87906	406	1+
291.80469	706	1+
292.44462	156	
292.86352	100	
293.86383	354	1+
295.87261	354	1+
296.04489	92	
296.81260	120	
297.35722	100	
297.92022	134	
298.53981	98	
298.82466	176	
299.78385	264	1+
299.82592	96	
299.86301	188	1+
299.87537	180	1+
301.95320	112	
303.19963	92	
303.24706	102	
303.73051	92	
304.83627	166	
305.10089	146	
305.80205	144	
305.87625	126	
306.88341	880	1+
307.80071	660	1+
308.29200	280	
308.82259	128	
309.30405	116	
309.32200	110	
309.53357	114	
309.81102	148	
310.30666	426	
310.82870	98	
310.87828	200	
310.89678	128	
311.09087	120	
311.89176	108	
312.04226	108	
312.41994	160	
312.80528	242	
312.82529	138	
312.84621	106	
312.94184	154	
314.82045	224	
315.86017	166	1+
316.81510	102	
320.95937	96	
321.81520	184	1+
322.89711	110	
323.23437	344	
323.31112	92	
323.88665	860	1+
324.20597	124	
324.24226	256	
324.89019	752	1+
326.06789	98	
327.88695	302	1+
328.15104	92	
END IONS

###FS:    #m/z: 340.94142 #charge 1+
###MS: 26
###MSMS: 28
BEGIN IONS
TITLE=Cmpd 20, +MS2(340.9414), 28.0-35.0eV, 0.6min #28
RTINSECONDS=34.044
SCANS=26,28
PEPMASS=340.94142	2464716
CHARGE=1+
183.87527	96	
185.88098	106	
189.86392	344	1+
192.92920	202	
196.88737	218	1+
198.88262	198	1+
205.95283	396	1+
207.97657	122	
208.95767	230	
209.94401	140	
210.88682	192	
210.90289	150	
210.94454	144	
212.42120	102	
212.88164	180	
212.89516	142	
213.87736	696	1+
213.94132	1940	1+
214.89777	190	
215.88567	1544	1+
215.93843	536	1+
217.85929	136	
217.93527	270	
218.39361	104	
218.85848	94	
219.88096	164	
223.96146	420	1+
225.88412	154	
226.89757	140	
226.94846	152	
227.95466	214	
230.03326	112	
230.85123	110	
230.88949	156	
231.89202	412	
231.94892	3748	1+
232.88777	194	
233.89679	548	1+
234.09970	104	
235.82489	126	
235.87113	132	
235.89511	170	
235.95053	120	
236.89994	96	
237.89124	230	1+
238.79668	114	
238.89283	160	1+
239.40880	98	
239.78697	104	
240.07853	110	
240.45680	112	
240.84868	158	
241.88826	242	1+
241.97629	150	
243.79722	150	
246.08158	106	
246.95068	114	
246.97637	348	1+
247.95042	102	
248.89748	618	1+
249.89902	408	1+
249.96333	682	1+
250.94811	100	
250.98493	108	
251.11048	124	
251.78611	106	
251.90195	206	1+
251.93179	114	
252.95572	132	
253.04623	100	
253.16564	106	
254.81764	124	
254.90571	224	
254.96730	1434	1+
255.04712	170	
255.07634	178	
255.80635	166	1+
256.91444	170	
256.93347	114	
256.96498	394	
257.79852	110	
257.84552	422	1+
258.91087	116	
258.95956	244	1+
260.80606	124	
260.90145	262	1+
260.93539	94	
261.45857	104	
261.84748	212	
262.00102	100	
262.10338	170	
263.01505	192	1+
263.97953	106	
264.05217	138	
265.85905	138	
265.89582	108	
266.01808	142	
266.86459	94	
266.99682	122	
267.13622	158	
267.64981	124	
267.84466	274	1+
268.05071	110	
269.00528	220	1+
269.79625	260	1+
271.81465	274	1+
271.84437	112	
272.93409	184	
272.95060	142	
273.79411	322	
274.89408	116	
274.93979	122	
275.02151	178	1+
275.80820	152	
275.91726	210	1+
276.81409	156	
276.83590	100	
276.85668	166	
277.50182	98	
277.90619	168	
277.96635	182	
278.20803	114	
278.81013	154	
279.79400	264	1+
279.84973	134	
279.89641	106	
280.10038	96	
280.89961	106	
281.00329	182	1+
281.26320	112	
283.79086	128	
284.85861	220	1+
286.91879	114	
288.79690	118	
290.25026	104	
291.80851	112	
291.87328	148	
293.52682	128	1+
294.28834	96	
295.36155	96	
295.84598	126	
295.97374	104	
296.80909	494	1+
296.91239	106	
296.99463	100	
297.85352	154	
297.88348	248	1+
297.97335	136	
298.08147	130	
298.82677	100	
299.78650	228	
301.06280	126	
302.17430	210	
302.87294	252	1+
303.81377	178	
303.94793	122	
306.80838	138	
306.88236	334	
307.28814	484	1+
307.80057	436	1+
307.89392	184	
308.87367	122	
310.87748	824	1+
311.32285	104	
312.09123	98	
312.81257	132	
312.93820	196	1+
313.01523	108	
313.80491	156	
314.82301	400	
317.60461	94	
319.13845	138	
319.73838	188	1+
321.88743	176	1+
322.31602	94	
322.76233	200	1+
323.23895	146	
323.83955	122	
324.29170	188	
324.32086	150	
324.89395	294	
325.88045	212	
327.87520	356	1+
328.18826	166	
328.82143	260	
329.81779	190	
330.90716	142	
331.81554	270	1+
331.89183	142	
332.05773	146	
333.04539	182	1+
334.10219	132	
338.86479	126	1+
339.23360	100	
339.83161	118	
340.39367	120	
341.25374	130	
341.31115	216	1+
342.18129	106	
343.90959	114	
END IONS

###FS:    #m/z: 363.95742 #charge 1+
###MS: 26
###MSMS: 29
BEGIN IONS
TITLE=Cmpd 21, +MS2(363.9574), 28.0-35.0eV, 0.6min #29
RTINSECONDS=34.8165
SCANS=26,29
PEPMASS=363.95742	1443728
CHARGE=1+
182.86933	138	
189.86255	1288	1+
191.85930	974	1+
196.88345	194	
197.95833	122	
200.87818	210	
206.94849	132	
207.41084	206	
207.87327	574	1+
208.94159	198	
209.87002	110	
209.94371	2082	1+
210.88453	958	1+
212.87969	6738	1+
214.88076	572	1+
214.89484	202	
216.40877	232	
222.95224	1764	1+
223.89076	190	
223.96207	246	
224.76908	114	
224.89057	188	
224.94867	3046	1+
225.88397	104	
226.89637	310	
226.94777	15134	1+
226.96893	274	
227.15160	112	1+
227.50447	112	
227.79205	282	1+
228.79538	186	1+
228.89466	1486	1+
228.94295	15254	1+
229.05135	186	1+
230.79386	112	
230.88957	9452	1+
231.90940	140	
232.13975	144	1+
232.83232	172	
232.88507	954	1+
232.90833	132	
233.90633	110	
234.88138	606	1+
235.04053	266	1+
236.83171	108	
237.84248	222	1+
237.91393	212	1+
238.02555	122	
239.42761	250	
239.82107	216	1+
239.90225	138	
240.94014	296	
240.96315	1024	1+
241.94347	156	
242.94204	1014	1+
242.96084	1092	1+
244.95762	6704	1+
245.44060	124	
245.84414	266	1+
245.90690	518	1+
245.94226	508	
246.15729	140	1+
246.90649	410	1+
246.95377	6520	1+
247.59844	118	
247.80300	404	1+
248.89995	3466	1+
249.98684	106	
250.02502	174	1+
250.89571	440	1+
250.96967	288	1+
252.07904	212	1+
252.84675	110	
252.89123	128	
252.92818	132	
253.83081	194	1+
253.90440	368	
253.96784	114	
254.03259	108	
258.08631	122	
258.79887	126	
258.83196	176	
258.84907	124	
258.97453	408	
260.83158	366	1+
260.96889	796	1+
261.92211	128	
262.83906	266	1+
262.97365	146	
263.79409	208	
265.08522	110	
265.82425	140	
265.97582	170	
266.24470	384	
266.81418	254	
266.83887	162	1+
266.87184	158	
266.97723	142	
267.19583	118	1+
267.58034	146	1+
267.78226	142	
267.87380	124	
267.97397	806	1+
268.40674	220	1+
268.80915	140	
268.95864	258	
269.00643	120	
269.79844	254	1+
269.92165	132	
269.96939	1136	1+
271.84456	122	
271.91718	480	
273.79516	238	
273.84903	164	
273.91946	162	
274.66794	118	
276.81371	110	
276.84747	186	
277.00827	234	1+
277.02161	212	1+
277.11451	148	
278.79920	216	1+
278.86740	104	
279.10201	194	
279.96490	106	
280.10356	146	
280.79250	672	1+
281.85980	154	
282.01668	158	
282.80615	268	
282.91371	142	
283.06980	166	
283.79119	138	
283.85074	338	
283.98831	124	
284.85141	150	
285.03271	268	1+
285.10959	104	
285.82101	268	1+
285.84505	1552	1+
286.79771	112	
286.91975	260	1+
287.86759	134	
288.58553	106	
288.79693	136	
288.81159	138	
289.78937	122	
289.87315	166	1+
290.03338	276	1+
290.78759	518	1+
290.86164	192	
292.82259	122	
292.93794	240	
293.12001	314	
294.86414	132	
294.92567	164	
295.04710	276	1+
295.90371	120	
296.57153	148	1+
296.80960	140	
296.87416	264	1+
296.93899	232	1+
297.80188	1152	1+
297.89312	194	1+
298.80263	804	1+
299.87748	150	
300.13113	128	
300.87488	166	
301.02556	124	
301.04974	122	
301.57933	120	
301.80612	244	
301.86221	970	1+
301.96813	114	
302.07113	366	1+
302.80386	202	
302.90244	122	
303.00394	180	1+
303.03739	112	1+
303.15271	142	1+
303.81006	750	1+
303.85706	2818	1+
303.94564	206	
304.94744	178	
305.82408	292	1+
305.85080	510	1+
306.07685	236	1+
306.88317	234	
306.94132	174	1+
307.30342	116	
307.80680	116	
307.89012	136	
308.28967	108	
308.98253	252	1+
309.30353	368	1+
310.30706	288	1+
310.87736	510	1+
312.80156	268	1+
312.82087	372	1+
313.87088	142	
314.17717	132	
315.84672	132	
315.99349	212	1+
317.43305	158	
318.93490	400	1+
319.82383	172	
319.87950	120	
320.22887	184	1+
320.75846	216	1+
320.82452	240	
320.93518	120	
321.11771	104	
321.81796	1386	1+
321.87024	328	1+
322.08305	192	
322.92789	608	1+
323.82181	240	1+
324.88837	214	
325.05631	156	
325.43594	104	
325.80806	210	1+
325.89648	152	
326.30135	188	1+
326.80677	240	1+
326.87181	760	1+
328.88953	146	
328.95178	160	
329.87387	412	1+
329.89117	134	
333.32537	172	1+
333.79593	114	
335.86824	106	
336.17364	130	
336.80377	114	
336.94496	548	1+
339.75900	212	1+
339.82697	838	1+
339.86824	178	
340.94064	274	
340.97406	130	
342.75229	178	
343.90826	112	
346.90145	154	1+
347.72448	134	
351.76837	128	
352.77244	140	
353.77076	314	1+
354.75093	106	
355.91665	192	1+
358.19728	140	
359.10605	150	1+
361.05563	260	1+
362.70180	234	1+
362.84195	136	
363.73426	134	
363.76020	256	1+
365.38485	130	
366.97512	186	1+
367.33118	120	
367.77814	130	
END IONS

###FS:    #m/z: 322.93068 #charge 1+
###MS: 30
###MSMS: 31
BEGIN IONS
TITLE=Cmpd 22, +MS2(322.9307), 28.0-35.0eV, 0.7min #31
RTINSECONDS=38.4895
SCANS=30-31
PEPMASS=322.93068	4900754
CHARGE=1+
171.85201	90	
186.45841	130	
191.95419	160	
192.89017	330	
194.88655	108	
194.97117	112	
195.01150	88	
195.89228	88	
196.88514	414	1+
197.96005	90	
201.04627	120	
204.41102	92	
205.95002	406	1+
209.94181	116	
210.89858	190	
212.43752	118	
212.88342	142	
212.89767	118	
214.07986	94	
214.89314	396	1+
215.88450	168	
218.46989	100	
218.88492	126	
220.86537	114	
221.94157	134	
221.96479	120	
222.95220	320	
223.96113	964	1+
226.89393	90	
227.82717	98	
227.95502	164	
228.91109	274	1+
229.12712	104	
230.88872	206	
231.95973	106	
232.02657	156	
232.89494	242	1+
232.93057	98	
233.91509	136	
235.88469	100	
236.01351	140	
237.00244	98	
237.88762	212	1+
237.98472	238	1+
238.33086	96	
238.43492	88	
238.93959	184	
239.06742	266	1+
239.08112	358	
239.11099	132	
239.78586	416	1+
240.94139	2194	
241.75525	116	
241.89468	100	
241.94201	1728	
242.07057	164	
242.79194	176	1+
242.81595	422	1+
242.94219	5120	1+
243.87513	88	
243.88695	88	
244.51079	94	
244.78600	152	1+
244.83906	94	
244.94003	1494	1+
245.44209	126	
246.97720	328	
247.50287	94	
247.81814	134	
248.85294	168	
248.89917	126	
248.97686	114	
250.01384	128	
250.89712	124	
251.11545	136	
251.23797	96	
251.78428	118	
251.92245	250	1+
253.08688	88	
254.12129	144	
254.83187	134	
255.78183	148	
255.84175	176	1+
255.85515	108	
256.07020	92	
256.26272	114	
256.56754	98	
256.80346	130	
257.79618	328	1+
258.84645	204	
258.93670	222	1+
258.97776	240	1+
259.90636	88	
260.82932	720	1+
261.83083	576	1+
262.89305	116	
263.90117	106	
263.98331	168	
264.98628	304	1+
265.06058	140	
265.26053	90	
266.23884	188	1+
266.86887	104	
267.42312	94	
267.64983	100	
267.91214	98	
268.91162	148	
269.37395	88	
270.79983	164	
270.84044	686	1+
270.95640	92	
271.37511	100	
271.79506	454	1+
271.84393	612	1+
271.86262	106	
271.95419	106	
273.43633	94	
273.59448	88	
274.79489	142	
274.85170	210	
274.90000	226	1+
275.80945	382	
276.40274	90	
276.85095	386	1+
278.80815	166	
279.09282	970	1+
279.84958	138	
279.91304	124	1+
279.99887	94	
280.06707	96	
281.79247	162	
281.81643	142	
281.87481	110	
282.27708	130	
282.80391	392	1+
282.85542	200	
283.06719	348	
283.21651	134	
283.78751	996	1+
283.80536	254	1+
283.88200	120	
284.13781	96	
284.29372	464	1+
284.87135	118	
285.07974	120	
285.78416	314	1+
285.80271	338	1+
285.86985	168	1+
286.91814	182	
287.09365	90	
287.59047	104	
287.89761	124	
287.91548	166	
288.41141	98	
288.87405	238	1+
289.78784	502	1+
289.80422	152	
289.85470	220	1+
289.88043	170	1+
290.51526	102	
291.80478	808	1+
292.88253	264	1+
293.11731	150	
294.85939	274	1+
295.94115	98	
296.03272	88	
296.80736	428	1+
296.93474	132	
297.16868	98	
298.88332	94	
299.03714	216	1+
299.04952	236	1+
299.78260	472	1+
299.85089	124	
300.80489	200	1+
301.86501	118	
302.24262	106	
302.88282	156	
304.07254	208	1+
305.80218	174	
306.88815	814	1+
307.16032	90	
307.79780	782	1+
307.86462	290	1+
307.89439	646	1+
308.08448	94	
308.17002	88	
308.29216	230	
308.84272	94	
308.87982	214	1+
309.30138	132	
309.95716	134	
310.30905	126	
311.86834	246	1+
312.82710	114	
313.88677	268	1+
314.76899	124	
314.81977	178	
315.28271	150	
316.82403	96	
319.78969	156	1+
319.87376	174	
319.90656	216	1+
321.88512	100	
322.09100	90	
323.24037	362	1+
324.89261	180	
325.76768	186	
325.81301	150	1+
325.90043	158	
326.90037	144	
328.18196	96	
END IONS

###FS:    #m/z: 340.94134 #charge 1+
###MS: 30
###MSMS: 32
BEGIN IONS
TITLE=Cmpd 23, +MS2(340.9413), 28.0-35.0eV, 0.7min #32
RTINSECONDS=39.262
SCANS=30,32
PEPMASS=340.94134	2221622
CHARGE=1+
180.03918	100	
183.99179	100	
184.46011	112	
189.86337	142	
192.92678	128	
196.88750	120	
205.95178	176	
208.88371	108	
212.87769	1026	1+
212.89972	118	
212.98413	124	1+
213.87999	650	1+
213.91104	102	
213.94082	3454	1+
215.88699	1104	1+
215.90883	138	
215.93783	1106	1+
216.99475	170	1+
217.87969	200	
218.88227	228	
219.88042	118	
220.89245	104	
221.89817	144	
222.95435	188	
223.95929	236	
224.50028	108	
225.54191	116	
225.88595	142	
225.95032	230	1+
228.90973	102	
228.94539	130	
229.95583	118	
230.88734	1450	1+
231.03823	106	
231.95104	2252	1+
233.86763	130	
233.89851	1196	
233.94894	442	1+
234.43422	132	
235.89422	264	
235.95045	218	
237.06195	146	
237.89646	376	1+
238.04638	128	
239.10599	104	
239.60053	118	
239.78957	390	1+
240.23349	196	
240.83051	130	
242.88795	234	1+
242.94205	134	
243.79215	152	
243.89181	198	1+
244.16173	100	
244.92242	126	
244.93969	156	1+
246.97220	310	1+
248.80450	162	1+
248.89984	430	1+
249.90355	268	1+
249.96092	1156	1+
249.97991	110	
250.89295	124	
250.97748	328	1+
251.88315	110	
251.92860	120	
252.16319	100	
252.78962	112	
252.83799	132	
253.00667	114	
253.42122	130	
253.51822	114	
253.89243	118	
253.90623	246	1+
254.96531	1698	1+
255.07668	232	
255.09773	136	
255.78236	134	
256.91325	248	1+
257.80217	142	
258.84939	156	
258.91063	138	
259.95706	190	
260.85546	186	1+
261.90468	134	
262.03603	212	1+
264.02252	120	
265.26264	104	
265.87941	212	1+
265.96029	122	
266.47359	100	
266.85831	114	
267.13718	328	1+
268.83946	106	
268.99921	170	
269.79575	108	
269.85097	144	
270.79838	152	
270.83952	258	1+
270.93935	124	
271.91799	146	
272.79011	306	1+
272.87181	142	
272.93452	382	1+
273.94133	230	1+
274.38231	112	
275.08134	106	
275.81146	342	1+
276.06745	148	
276.85091	150	
277.80905	116	
278.84498	102	
278.85946	294	1+
279.59033	104	
279.80045	220	1+
279.90955	106	
279.92927	244	1+
279.96239	110	
281.79521	130	
281.81573	108	
281.85345	122	
281.87286	132	
282.27001	110	
282.85804	404	1+
282.89939	374	1+
282.98525	122	
283.79063	170	
287.80565	130	
289.78766	120	
290.86250	126	
291.80516	388	1+
292.43729	224	1+
292.83367	212	1+
292.84369	244	1+
292.94157	186	
293.02522	114	
294.81050	188	
295.80079	116	
295.86864	152	
295.89317	138	
295.97709	124	
296.07013	124	
296.81453	234	1+
296.87809	146	
296.97364	334	1+
297.13170	100	
297.86818	114	
298.81937	264	1+
299.28262	106	
299.98163	148	
300.80362	258	1+
300.87502	104	
302.17746	372	1+
302.94525	234	
303.18160	214	1+
303.93895	126	
304.77856	314	1+
305.80045	192	
305.87019	128	
306.07293	214	1+
306.88323	216	
307.80335	390	1+
307.88568	180	
308.29331	458	1+
308.31946	144	
308.87535	148	
308.98049	114	
309.19221	100	
310.82432	112	
310.88072	170	
311.71706	108	
311.81583	122	
311.88261	346	
312.80257	256	1+
312.84484	132	
312.86986	342	1+
313.04342	114	
314.89487	138	
315.81704	132	
315.85965	102	
317.89469	124	
320.97561	146	1+
321.81688	152	
321.88461	108	
322.01946	106	
324.89282	480	
324.96042	102	
325.04665	106	
325.73217	148	
325.89479	474	1+
328.16439	140	
328.88568	188	
329.86931	116	
330.81722	674	1+
331.75755	122	
333.75349	116	
333.87206	216	1+
335.77628	116	
337.35652	184	
338.28663	102	
338.87048	140	
340.06871	116	
340.83275	142	
342.19907	120	
342.25455	128	
342.90030	118	
344.33216	142	
344.90709	136	
346.39726	102	
END IONS

###FS:    #m/z: 363.95738 #charge 1+
###MS: 30
###MSMS: 33
BEGIN IONS
TITLE=Cmpd 24, +MS2(363.9574), 28.0-35.0eV, 0.7min #33
RTINSECONDS=40.0345
SCANS=30,33
PEPMASS=363.95738	1270402
CHARGE=1+
75.24696	136	
178.94510	154	
182.87020	200	
187.86957	222	
189.86258	978	1+
191.85818	1134	1+
196.88397	276	
200.87898	208	
204.01918	132	
204.97061	154	
205.87962	124	
205.94780	268	1+
206.88838	160	
207.87619	740	1+
207.95091	222	
209.86868	404	
209.94362	2368	1+
210.88500	1148	
211.94298	130	
212.87907	6674	1+
214.89844	408	
215.88047	130	
216.41143	174	
216.88854	302	1+
218.91493	296	
219.41299	140	
219.55665	122	
222.95230	2008	1+
223.99531	214	1+
224.94912	2584	1+
225.97226	136	
226.15494	120	1+
226.89584	250	
226.94769	12948	1+
226.97344	352	
227.13088	108	1+
227.92731	224	
228.79545	300	1+
228.89557	1296	1+
228.94284	14180	1+
230.79246	182	1+
230.88982	10544	1+
230.96210	116	
230.99722	310	1+
232.88589	1830	1+
232.96448	262	1+
234.04499	140	
234.88008	814	1+
235.82457	132	
237.79384	268	1+
240.89433	124	
240.94032	532	
240.96320	1494	1+
241.11718	128	
241.89645	216	1+
241.93911	2102	1+
242.94110	1458	1+
242.95835	1444	1+
243.79096	114	
243.83508	112	
244.95728	7828	1+
245.84097	324	1+
245.94204	564	
246.78454	126	
246.90534	322	
246.95337	8538	1+
247.03748	232	1+
247.80342	434	1+
247.90856	168	
248.80447	298	1+
248.90101	3350	1+
249.73551	116	
250.89606	454	
250.93232	114	
250.95100	156	
250.96998	610	1+
251.91102	236	
252.83159	610	1+
252.89443	122	
253.08842	136	
253.83903	458	1+
253.90641	930	1+
256.80099	128	
256.91498	182	1+
257.99964	114	
258.84781	146	
258.97499	460	1+
259.82410	416	1+
259.83243	130	
259.84960	296	1+
260.43043	152	
260.96808	840	1+
261.40830	134	
262.04266	242	1+
262.78346	238	
262.85029	190	
263.24650	130	
263.83491	166	
264.79748	126	
265.08606	124	
265.80383	126	
265.97223	128	
266.81542	484	1+
266.87087	126	
266.90498	110	
266.98977	182	
267.84851	214	
267.97485	1230	1+
268.14048	174	
268.29846	120	
268.96042	132	
269.79676	246	
269.91955	190	
269.96888	1272	1+
270.08809	188	1+
271.14186	110	
271.80910	146	
271.84922	122	
271.89248	114	
271.97638	186	
273.79698	284	
275.35731	116	
275.81292	124	
276.85201	846	1+
278.00629	328	1+
278.81500	248	
280.79273	950	1+
282.28010	146	
282.81136	130	
282.86278	136	
283.78715	164	
283.85127	586	1+
283.96305	144	
283.98544	384	1+
284.82730	192	
284.87139	128	
285.79940	714	1+
285.84650	1838	1+
285.89085	172	1+
285.93558	288	1+
286.86393	176	
288.83089	214	1+
289.02162	112	
289.87389	120	
290.03202	218	1+
290.78637	614	
290.86715	192	1+
291.80928	116	
293.11573	300	1+
293.87606	118	
294.82457	198	1+
294.86542	316	
295.94160	120	
296.80735	554	1+
296.83731	266	1+
296.85871	122	
297.08126	112	1+
297.11569	224	
297.85638	194	1+
298.80132	1806	1+
298.94148	130	
299.02264	128	
299.12564	146	
300.86025	858	1+
300.89104	116	
301.86193	716	1+
302.24861	126	
302.77806	158	1+
303.80840	1212	1+
303.85632	2240	1+
303.95621	228	1+
304.44545	112	
304.87613	164	
304.93927	120	
305.05114	152	
305.82902	262	1+
306.12770	130	
306.80824	124	
306.88384	172	
307.78912	400	1+
307.88202	116	
308.13765	164	1+
308.29485	244	
308.79134	246	1+
308.87133	380	1+
308.93334	376	1+
309.05195	158	
309.81732	154	
309.93942	350	1+
309.96806	156	
310.30799	292	
310.87752	418	1+
311.13287	114	
311.86190	316	
312.82506	112	
313.92141	138	
314.01486	140	
314.81517	772	1+
316.25526	132	
316.90629	178	1+
318.37956	136	
318.81928	124	
318.93458	538	1+
319.81936	346	1+
319.87159	324	
321.81796	1130	1+
321.86599	758	
321.90881	122	
322.92693	412	1+
323.01935	138	
323.76606	112	
324.87879	256	1+
325.89707	186	
326.87591	1054	1+
327.59062	112	
327.80230	388	1+
329.71576	194	1+
329.76329	128	
331.75136	232	1+
336.80692	160	
336.94525	528	1+
336.96095	176	1+
337.32968	132	
337.95683	186	1+
339.31103	174	1+
339.75396	196	1+
339.82890	1206	1+
340.78032	144	1+
340.80009	148	1+
340.93932	304	
343.00713	178	1+
343.78781	112	
343.93735	132	
344.18511	124	
345.87529	164	
346.91010	246	1+
347.70799	254	1+
347.72102	130	
348.79066	232	1+
348.81741	114	
349.31895	142	
350.32952	242	1+
350.76603	118	
351.77493	118	
351.87500	136	
353.29753	118	
353.76249	134	
353.79663	136	
356.77296	168	
357.70987	284	1+
358.73252	116	
359.86225	424	1+
360.85240	182	
360.86585	250	1+
361.11588	146	
361.71371	430	1+
361.83156	128	
362.84645	114	
363.90897	138	
365.28513	110	
365.32447	204	1+
367.77424	332	1+
END IONS

###FS:    #m/z: 507.84705 #charge 1+
###MS: 34
###MSMS: 35
BEGIN IONS
TITLE=Cmpd 25, +MS2(507.8471), 28.2-35.2eV, 0.7min #35
RTINSECONDS=43.7025
SCANS=34-35
PEPMASS=507.84705	461564
CHARGE=1+
196.01798	514	1+
197.89354	186	
199.88994	252	
209.94580	216	
213.88099	220	1+
224.87695	286	1+
227.95411	230	
230.89064	348	1+
234.89007	282	
238.06119	236	1+
238.80087	226	1+
238.89898	226	1+
239.85968	162	
241.85574	216	
241.86907	246	1+
242.90618	236	1+
245.96726	348	1+
249.10999	272	1+
250.97102	656	
251.07571	202	1+
252.82368	166	1+
253.09363	472	1+
254.09273	320	1+
254.81451	250	1+
255.95810	188	1+
259.87645	172	
260.87969	546	1+
265.87997	164	
266.07852	178	1+
266.16741	340	
266.86346	174	
269.03022	168	
269.84730	180	
269.88852	210	
270.85817	192	
270.88620	164	
271.87742	260	
272.85440	1072	1+
272.92879	172	1+
273.11644	256	1+
273.79884	358	1+
273.85878	806	1+
274.38797	248	
275.85203	246	1+
276.79856	164	
277.79188	188	
278.39781	296	1+
278.85174	194	
279.11118	202	1+
279.85038	454	1+
280.08126	254	1+
280.85327	292	1+
280.88988	376	1+
281.37928	284	1+
281.86482	364	1+
284.82089	150	1+
285.94256	306	
286.79533	166	
287.81992	272	1+
287.84178	504	1+
288.87305	386	
289.88013	1198	
289.97044	170	1+
290.06396	260	1+
290.80874	350	1+
290.86546	2024	1+
291.87743	442	
293.40146	212	1+
293.87364	5226	1+
294.04937	178	1+
294.80558	184	
294.90157	164	
295.95966	222	
296.85611	524	1+
296.87912	478	
297.82395	170	
298.85255	246	
298.88363	506	1+
299.80600	432	1+
299.84361	162	
299.96188	160	
300.85892	900	1+
300.92680	196	1+
301.04023	296	1+
303.85669	322	1+
303.87200	654	1+
304.87344	502	1+
305.85771	206	
305.92128	172	
306.06098	240	1+
306.20932	176	1+
307.16392	314	1+
307.17559	174	1+
307.85135	306	
307.89011	1986	
308.14144	608	
308.80600	170	
308.87961	2298	1+
308.95710	266	1+
309.84626	218	
309.87108	908	
309.96385	346	1+
310.00056	270	1+
310.15902	866	1+
310.40832	264	1+
310.81432	266	1+
311.83043	340	1+
311.88379	9674	1+
313.00560	256	1+
313.96381	274	1+
313.98639	404	1+
314.82499	434	1+
314.86578	2014	1+
315.01042	194	1+
315.03183	244	1+
315.37626	268	
315.94031	238	1+
316.08434	244	1+
316.82364	428	1+
316.86720	454	
316.89146	208	
316.94117	160	1+
316.95998	296	1+
317.08888	178	1+
317.89106	216	
318.86280	544	1+
319.88732	164	
320.09685	282	1+
320.13225	132	1+
320.35628	234	1+
320.37963	170	1+
320.84708	460	1+
321.85009	394	1+
321.88156	332	1+
322.88585	234	1+
324.86163	242	
324.89862	246	
325.86502	310	
325.90160	534	
326.85710	234	
326.88335	1730	1+
326.90112	326	
326.96287	318	1+
327.78367	298	1+
327.80734	230	1+
327.88448	1120	1+
327.95634	422	1+
328.78698	238	1+
329.89660	586	
330.12251	424	1+
330.88405	956	1+
331.10052	272	1+
331.12395	264	1+
331.38830	228	1+
331.85433	178	
331.91167	160	
332.39269	196	1+
332.84071	148	1+
332.87274	1298	1+
334.04168	206	1+
334.39158	254	1+
334.89843	462	1+
335.84010	454	
335.88221	570	1+
335.94740	326	1+
335.98012	282	1+
336.13547	176	1+
336.81011	330	1+
337.11296	152	1+
337.88310	350	
338.09106	242	1+
338.85027	176	1+
338.88996	564	1+
339.88597	440	1+
340.86622	166	
343.40197	166	
343.83607	532	1+
344.36665	446	1+
344.91413	168	
345.05753	228	1+
345.08979	262	1+
345.95988	234	1+
346.19071	194	1+
346.89544	238	
347.34879	184	
347.89134	168	
347.91411	290	1+
347.95829	426	1+
348.82923	234	
349.02947	372	1+
349.31304	226	1+
350.35870	384	1+
350.81191	282	1+
350.85370	228	
350.88961	694	
350.91568	284	1+
351.86356	220	
351.88300	690	1+
352.16500	212	
352.77714	482	1+
352.91134	594	1+
353.18678	234	1+
353.84731	928	1+
354.03593	304	1+
354.05973	168	
354.19206	164	1+
354.96111	178	1+
355.71783	302	1+
355.88250	240	1+
355.91674	188	
356.83550	332	1+
356.90456	154	1+
357.14235	180	1+
357.83785	206	1+
358.06272	140	1+
358.81364	168	
358.87978	200	1+
360.13678	166	
361.30760	320	1+
361.41259	178	
361.86168	560	1+
362.31129	256	1+
362.36571	160	
362.38517	250	1+
362.84394	198	
362.86365	450	1+
363.36619	166	
364.02220	312	1+
365.90816	224	1+
366.18417	268	1+
366.30341	256	1+
366.79359	382	1+
366.83986	2154	1+
366.87640	252	
367.70946	898	1+
367.77480	378	1+
368.89678	224	
369.70991	262	
369.83821	362	
369.89777	178	
370.70269	350	1+
370.78034	450	1+
370.83898	282	
371.19086	190	
371.36350	160	
371.72702	474	1+
371.91336	164	
372.35396	268	1+
372.64075	298	1+
372.83118	366	1+
372.85355	166	
373.71928	498	1+
373.83943	214	1+
374.12479	216	1+
374.87851	640	1+
375.72229	488	1+
375.88434	426	1+
376.03966	318	1+
376.86511	398	1+
377.88863	218	
379.85165	694	1+
380.85558	578	1+
380.92282	180	
381.38464	330	1+
381.71722	512	1+
381.82970	188	
381.89043	518	1+
382.09846	262	1+
382.36311	220	1+
382.38494	238	1+
382.74191	202	
382.85590	268	
382.88388	416	1+
382.92450	160	
383.07231	166	
383.77839	326	1+
383.85318	190	
384.73592	172	
384.85068	5746	1+
384.97103	154	1+
385.39559	212	
387.76971	280	1+
388.79962	350	1+
388.85022	190	
389.20034	252	1+
389.37096	182	1+
389.71934	316	
390.13467	118	1+
390.80998	202	
390.84243	2572	1+
391.80699	174	
391.89475	386	1+
392.83247	204	
392.83578	286	
392.98501	208	1+
393.08597	524	1+
393.17890	314	1+
393.79913	1274	1+
393.86991	266	
394.83667	428	
394.85717	848	1+
395.05564	186	1+
396.01625	210	1+
396.73728	236	
397.83685	176	
398.40234	160	
398.73198	346	
398.86795	188	
399.71040	284	1+
399.73864	554	1+
399.80493	266	1+
399.90656	212	1+
400.20967	172	
401.82272	198	
402.86009	648	
403.87111	3418	1+
405.80026	334	1+
406.40719	176	
406.86781	392	
407.06746	226	1+
407.73403	326	1+
407.81250	344	1+
407.86580	8412	1+
409.26328	160	
409.72429	564	1+
410.08406	202	
410.81639	210	
410.84885	404	
410.92917	174	
411.03011	192	1+
411.13423	168	
411.81042	1040	1+
412.73110	728	1+
412.85027	1284	1+
412.87450	428	
413.07804	334	1+
413.76359	200	1+
413.88167	616	
414.05438	148	1+
414.85733	314	
415.22303	180	
415.84864	168	1+
415.87828	962	1+
416.74193	170	1+
417.38676	122	1+
417.82298	166	
418.66059	272	1+
418.80168	166	1+
419.73438	382	1+
421.88477	1382	1+
423.79821	222	1+
423.86591	372	1+
424.05304	170	
424.82197	278	1+
425.87614	620	
426.74270	208	
426.86237	2822	1+
426.93729	352	1+
427.73195	608	
428.09551	336	1+
428.14581	176	
428.74465	406	
428.80817	324	1+
428.88941	528	
429.64195	202	1+
429.74610	396	
430.08582	220	1+
430.17637	170	
430.74132	1140	1+
430.88109	322	
431.80606	264	1+
431.86869	1070	1+
432.22991	162	1+
433.01101	260	1+
433.86722	186	
434.29718	274	1+
434.37546	188	1+
434.82906	176	
434.88929	546	1+
435.86340	340	1+
436.17471	196	1+
436.76597	162	
439.69690	180	1+
439.85831	292	1+
439.89231	1352	1+
442.15737	206	1+
442.65301	224	1+
443.98205	154	1+
444.38302	252	1+
444.87358	2632	1+
445.07512	202	1+
445.74592	526	1+
446.13713	218	1+
446.33362	264	1+
446.74626	284	1+
446.82242	178	
446.88346	416	
447.85261	146	1+
448.76401	174	
448.89527	162	
449.05529	204	1+
449.13138	192	1+
449.87888	1412	1+
450.33490	136	1+
450.77220	324	
452.02605	202	1+
452.24604	220	1+
453.25098	244	1+
453.84008	298	1+
454.76602	270	1+
455.71541	180	1+
457.90322	1580	1+
461.21701	338	1+
462.88371	1354	1+
467.88811	1624	1+
468.78512	494	1+
469.09309	144	1+
471.67419	204	1+
473.23237	202	1+
474.90030	212	1+
475.24314	222	1+
476.71793	202	
478.77526	258	1+
480.23638	172	1+
480.92354	332	1+
485.90247	362	
486.89983	184	
487.24901	224	1+
487.80082	446	1+
487.89439	246	
488.18753	278	1+
488.80078	292	1+
491.80080	208	1+
491.85019	236	
492.16340	216	1+
495.78093	192	1+
497.25338	196	1+
498.73996	246	1+
499.34602	200	1+
500.11178	118	1+
500.80581	338	1+
504.27418	222	1+
504.69553	276	1+
504.73426	256	1+
505.11281	174	1+
505.18742	236	1+
505.69855	242	1+
505.82068	194	1+
506.24800	402	1+
507.25197	298	1+
509.86034	610	1+
510.25385	168	1+
511.75507	228	1+
511.80464	176	1+
513.11544	198	1+
END IONS

###FS:    #m/z: 336.94716 #charge 1+
###MS: 34
###MSMS: 36
BEGIN IONS
TITLE=Cmpd 26, +MS2(336.9472), 28.0-35.0eV, 0.8min #36
RTINSECONDS=44.475
SCANS=34,36
PEPMASS=336.94716	353020
CHARGE=1+
186.87095	160	
189.86271	124	
194.89535	110	
196.88600	440	1+
199.88571	110	
201.04396	110	
203.88464	134	
205.94980	208	1+
205.97218	164	
207.87420	134	
209.88808	172	
209.92867	104	
210.88458	736	1+
211.94492	7644	
212.21779	90	1+
212.87874	3172	1+
212.94655	232	
213.93941	2726	1+
214.06719	134	1+
214.87060	114	
215.88692	1162	1+
215.93610	588	1+
217.86163	154	
217.88573	294	1+
217.94092	222	
222.95627	140	
223.89600	148	
223.96082	584	1+
223.97715	136	
226.83113	154	1+
226.97461	102	
227.89050	244	
227.95442	194	
228.79602	102	
228.89306	1038	1+
229.04746	160	
229.92461	186	1+
229.95542	6584	
230.88892	4920	1+
230.96101	208	
231.95055	2664	1+
232.03573	96	
232.46445	104	
233.82762	306	1+
233.89851	848	
233.94884	642	1+
235.89274	520	1+
235.95143	140	
236.07585	118	
237.56932	100	
238.05294	138	
238.21550	112	
238.46363	98	
239.03842	100	
239.90937	104	
245.89898	412	1+
246.90314	346	1+
246.97620	202	
247.96709	1684	1+
248.03136	146	
248.90090	1534	1+
248.92108	152	1+
248.95001	106	
249.96023	480	
249.98143	96	
250.83382	1062	1+
250.97226	292	
251.07178	354	1+
251.83763	654	1+
251.91864	156	
252.97159	3816	1+
253.17039	112	
253.90444	866	1+
253.92644	116	
253.95411	156	
254.43337	108	
254.94660	146	
254.96666	1608	1+
255.07442	170	
255.85377	100	
256.91460	144	
256.96419	120	
257.01747	178	1+
257.52247	98	
257.85241	142	
257.96473	148	
258.88525	154	
261.82722	252	
265.02249	194	
265.61857	96	
265.85163	176	
266.99010	136	
267.80427	112	
267.84048	216	
267.85384	192	
267.88389	114	
267.99488	168	1+
268.41556	132	
268.84006	878	1+
268.95319	156	
269.80262	260	
269.83581	222	
270.79672	384	1+
270.98156	524	1+
271.79909	274	1+
271.91868	166	
272.83847	118	
272.86093	238	1+
272.95088	100	
272.97839	158	
273.79431	366	1+
273.96620	98	
274.89519	98	
275.05337	118	
275.79873	190	1+
275.89522	384	1+
276.17406	108	
276.85326	194	
277.83794	204	
278.79431	134	
278.83435	818	1+
279.82214	102	
279.96295	124	
280.04572	260	1+
281.15911	130	
281.79257	130	
281.85319	128	
281.91434	110	
282.03630	292	1+
282.86064	122	
283.85658	116	
284.01811	122	
284.79729	140	
285.85321	260	
286.15528	144	
286.85204	1470	1+
286.90696	98	
286.93264	140	
287.17986	96	
287.39461	96	
287.80801	152	
290.86984	292	1+
291.25654	96	
291.80535	294	1+
292.86011	138	
293.85298	294	1+
293.87341	112	
293.99744	126	
294.01631	170	1+
295.27857	128	
295.95906	102	
296.57387	106	
296.80965	160	
296.86304	178	
297.92189	110	
298.19829	106	
298.79965	146	
299.80943	134	
300.39497	104	
301.28153	150	
301.88177	104	
302.80534	324	1+
302.92415	164	
303.25417	120	
303.80969	272	1+
303.85928	110	
303.94634	226	
304.85846	168	
305.03401	186	1+
305.86102	114	
306.79192	146	
306.87943	126	
307.06998	104	
307.88760	142	
308.87187	228	
309.81461	144	
309.87192	520	1+
310.83778	124	
310.87718	338	1+
311.93647	100	
312.87389	162	
313.89866	298	1+
314.81840	158	
315.07716	210	1+
315.82177	114	
319.94611	106	
320.40551	102	
320.48444	110	
320.84732	100	
321.81787	274	1+
322.31208	126	
322.90380	202	
324.08162	98	
324.89528	596	1+
325.13829	134	
326.89178	114	
327.71651	136	
327.77758	100	
328.88769	144	
329.86638	210	1+
329.89273	190	
330.20729	136	
330.72804	128	
332.82974	126	
332.95078	112	
334.34286	324	1+
334.43274	178	
335.31091	110	
337.43095	104	
337.87971	240	1+
339.76269	242	1+
341.89667	352	1+
END IONS

###FS:    #m/z: 359.96298 #charge 1+
###MS: 34
###MSMS: 37
BEGIN IONS
TITLE=Cmpd 27, +MS2(359.9630), 28.0-35.0eV, 0.8min #37
RTINSECONDS=45.255
SCANS=34,37
PEPMASS=359.96298	272354
CHARGE=1+
193.08349	130	
205.95027	282	1+
207.40452	136	
207.94853	210	
208.94181	136	
209.88610	268	1+
209.94281	1294	1+
213.89863	132	
214.89175	116	
216.41140	204	
216.91044	106	
218.91595	218	
220.95909	162	
222.95245	1760	1+
223.04193	156	
223.89046	262	1+
224.94918	2630	1+
224.97459	112	
225.39372	102	
226.06551	140	1+
226.94812	8726	1+
226.96986	326	
227.19297	124	
228.94321	9528	1+
229.06572	132	
230.89387	288	1+
233.42780	102	
233.96317	170	
234.41707	120	
234.86129	100	
234.89910	208	1+
235.84709	122	
235.97154	168	1+
236.85751	118	
238.05990	106	
238.21956	120	
238.90976	110	
238.93739	106	
239.78969	134	
240.79631	136	
240.94080	414	
240.96285	1812	1+
241.08745	216	
241.57780	134	1+
241.79193	234	1+
241.94140	284	
242.96134	1520	1+
243.89691	164	1+
244.95744	3442	1+
245.83364	122	
245.94300	156	
246.92636	146	
246.95351	4052	
247.95616	100	
248.79345	214	1+
248.90638	120	
249.79223	248	1+
250.95071	412	
250.97229	244	
251.97155	144	
252.24889	122	
252.95599	426	1+
253.83500	552	1+
254.10174	162	1+
255.07860	164	1+
256.90602	114	
257.85442	106	
258.80721	144	
258.83919	240	1+
258.97248	270	1+
259.05770	120	
259.79786	272	1+
260.85767	142	
260.96948	1672	1+
262.03059	156	
263.83362	144	
263.97989	286	
265.08743	188	
265.79082	146	
265.90537	156	
265.97445	232	
266.81373	366	1+
267.97613	130	
269.80312	198	
269.97029	676	1+
271.79480	154	
271.84378	1080	1+
271.91936	118	
271.95191	104	
272.41996	104	
272.92327	104	
273.10444	146	
273.46659	108	
273.79562	274	1+
274.98653	122	
276.00250	134	
276.49042	108	
276.81004	318	
276.85309	580	1+
277.80866	188	
278.80302	108	
278.90109	100	
278.95346	216	1+
279.10003	196	
280.79243	804	1+
280.83263	108	
281.08811	204	
281.85215	106	
281.92969	124	
283.04356	182	
283.84175	178	
283.85516	130	
283.98720	256	
284.80917	100	
285.93410	144	
285.97137	114	
287.80605	122	
287.90981	176	1+
288.79638	118	
289.85868	278	1+
289.91679	280	1+
290.85885	178	1+
291.78817	200	
292.43785	258	
292.79735	122	
292.93399	236	1+
293.12149	252	1+
293.78534	102	
293.84643	158	
293.87469	258	1+
293.98986	208	1+
294.86035	104	
295.02319	114	
295.88916	162	
295.93321	322	1+
296.80976	398	
296.86254	160	
297.81515	228	
297.87289	120	
298.02445	102	
298.80400	642	1+
298.93609	182	1+
299.99042	102	
300.79904	136	
301.78392	182	
302.47562	156	
302.78080	130	
303.10186	178	1+
303.80509	106	
304.77994	104	
306.88287	168	
307.88908	130	
307.95147	148	
308.29542	210	1+
308.50794	124	
309.79730	344	1+
309.87557	732	1+
309.91870	290	1+
310.52343	234	1+
310.82678	102	
310.87835	640	1+
311.41596	100	
313.87741	112	
314.76418	184	1+
315.30916	108	
315.82159	142	
318.88109	266	
318.93436	276	
319.81884	116	
319.90307	112	
320.83387	208	1+
320.93334	116	
321.30128	226	1+
321.81664	128	
322.04716	110	
322.92876	302	1+
323.02355	108	
323.81660	102	
324.89461	484	1+
327.80672	232	1+
328.89364	134	
328.94352	122	
329.87245	176	
330.88974	208	1+
331.82061	182	1+
332.81095	134	
333.08016	124	
334.33681	106	
334.82436	112	
335.88964	104	
336.88805	122	
336.94651	738	1+
338.95140	132	
339.83070	106	
340.35591	142	
340.82619	118	
342.90973	142	
343.91069	226	
344.70237	108	
344.77095	168	1+
346.70921	138	
347.71123	116	
349.84959	138	
350.34654	254	1+
352.72740	236	1+
352.89657	122	
354.76841	142	
354.85030	118	
355.75601	202	1+
355.81460	108	
356.71266	230	1+
356.78094	400	1+
358.20041	208	1+
358.76456	240	1+
359.72041	110	
359.86065	102	
361.78737	104	
363.71676	120	
363.77878	182	1+
364.01690	168	
364.72097	116	
END IONS

###FS:    #m/z: 507.84682 #charge 1+
###MS: 38
###MSMS: 39
BEGIN IONS
TITLE=Cmpd 28, +MS2(507.8468), 28.2-35.2eV, 0.8min #39
RTINSECONDS=48.9415
SCANS=38-39
PEPMASS=507.84682	455936
CHARGE=1+
195.01207	500	1+
196.01645	422	1+
199.88535	176	
216.89336	158	1+
223.97231	320	1+
226.06040	162	
227.88765	222	1+
233.89471	374	1+
234.88098	330	
234.89843	266	1+
238.91105	184	1+
240.08094	226	
240.84820	346	1+
241.88367	268	1+
245.06345	190	1+
250.97048	680	1+
252.07953	288	
257.03622	222	1+
258.85102	178	
259.88156	174	
260.38156	288	1+
260.88335	284	
261.85072	244	1+
261.89574	170	
262.91722	154	1+
264.39475	164	
265.05411	284	1+
265.12465	206	
267.10794	150	1+
267.17343	172	1+
267.78160	206	
268.02912	198	1+
268.82988	198	1+
268.87406	236	
269.80074	174	1+
269.90457	278	1+
269.92475	170	
270.86006	384	1+
271.89629	294	1+
272.38527	162	
272.85339	1064	1+
272.87903	342	1+
273.88389	228	1+
273.90938	192	1+
276.04229	260	1+
276.79758	280	
277.90411	180	
278.79249	196	1+
279.39534	256	
280.01141	160	1+
280.15114	192	1+
280.79217	250	1+
280.86202	554	1+
281.37633	234	1+
281.96172	200	
284.87666	164	
284.89686	184	
285.07043	144	1+
285.79910	166	
286.97028	250	1+
287.82616	218	1+
287.84163	344	
287.85499	368	
287.89250	262	
288.03387	196	1+
288.86993	568	
289.38058	246	1+
289.88117	1456	
289.91678	190	
290.09242	306	1+
290.13258	306	1+
290.86463	1930	1+
291.87783	282	
291.89792	226	1+
292.12814	258	1+
292.86493	324	
293.87343	5738	1+
294.81674	524	1+
296.10610	236	
296.25155	138	1+
296.83153	198	1+
296.85816	592	1+
297.15360	236	1+
297.33785	394	1+
297.95370	220	
297.97524	246	
298.12088	210	1+
298.85472	164	
298.87420	222	
299.81238	316	
300.85949	880	1+
300.90604	214	
301.94999	150	1+
302.85740	702	1+
303.89344	226	1+
304.08738	142	1+
304.80291	440	1+
304.92333	278	1+
306.88247	488	
307.84455	300	1+
307.89187	2300	
308.14062	1374	1+
308.88146	1850	1+
309.05594	194	1+
309.87257	1242	1+
310.00565	224	1+
310.15803	768	1+
310.41023	166	
310.84229	408	
310.98640	370	1+
311.34946	220	
311.81512	328	1+
311.83909	470	1+
311.88385	10718	1+
312.26406	142	1+
312.31944	232	1+
312.92849	202	1+
313.01987	228	1+
313.36541	224	1+
314.08579	200	1+
314.86681	1456	1+
315.04714	190	1+
315.15311	182	
315.82740	260	1+
316.86711	820	1+
316.89432	196	
316.94411	166	
317.85459	866	1+
317.90142	252	
317.95488	162	
318.85834	780	1+
318.88709	218	
318.93778	164	
319.93934	266	1+
320.81820	380	1+
320.88770	276	
320.99368	372	1+
321.82022	328	1+
321.99609	334	1+
322.85146	226	
322.87449	302	1+
323.04745	240	1+
323.75413	192	1+
323.85965	192	
324.82032	294	1+
324.85869	922	1+
324.89641	168	
325.89923	430	
325.99035	338	1+
326.02657	142	1+
326.13314	212	1+
326.89761	748	
327.34230	152	1+
327.88316	1512	
327.94666	236	1+
328.11688	182	1+
328.15768	172	
328.87166	478	
329.38940	326	1+
329.87940	1044	1+
329.89647	750	
330.92550	302	1+
331.15991	244	1+
331.84503	250	
331.95345	274	1+
332.16299	172	1+
332.39204	174	
332.83986	160	
332.87387	1746	1+
332.89820	256	
334.90127	692	
335.83564	166	
335.88446	238	
336.86900	262	
336.89065	256	
336.94534	262	
337.87731	950	1+
337.93527	208	1+
338.12026	168	
340.87129	506	1+
341.36986	216	1+
341.90294	198	
342.20705	160	
342.40981	196	1+
343.71782	324	1+
343.76241	292	1+
343.81256	190	
343.87437	246	1+
343.89456	216	1+
344.02195	234	
344.71815	222	1+
344.83988	206	
345.56342	232	1+
345.89240	172	
346.71744	202	1+
346.87855	238	
347.82672	388	1+
347.87388	528	1+
348.77229	218	1+
348.91978	472	1+
349.72753	176	1+
350.88534	696	1+
350.90724	288	
350.96030	374	
351.85731	174	
352.76991	716	1+
352.88812	170	
352.91328	560	
353.84877	1156	1+
353.90134	210	
354.91317	456	1+
355.05415	364	1+
355.17541	416	1+
355.23254	92	1+
355.89127	454	1+
355.91836	334	1+
356.17862	310	1+
356.36172	166	
356.78126	174	
356.83334	282	1+
358.73083	314	1+
358.81751	224	1+
359.09034	258	1+
359.56507	298	1+
360.78341	270	1+
360.84154	282	
361.00731	228	1+
361.36650	282	1+
361.78891	180	1+
361.97927	242	1+
362.02540	224	1+
362.86151	274	
363.78894	216	1+
364.06855	220	1+
364.35978	184	
364.85361	250	
365.71358	164	
365.73631	144	1+
365.78495	500	1+
365.92109	234	1+
366.18325	276	1+
366.79023	400	1+
366.83916	2336	1+
366.86569	378	
366.90880	164	
367.03080	314	1+
367.70524	1552	1+
367.87974	492	1+
368.34401	272	1+
368.89753	166	
369.02334	372	1+
369.90874	256	1+
369.94482	178	1+
370.02900	290	1+
370.78499	394	1+
370.83840	266	1+
372.12021	164	
372.19511	226	1+
372.79809	274	
372.85475	182	
373.72078	278	
373.78553	460	1+
373.83065	260	
374.72612	644	1+
374.79258	280	1+
374.85655	500	1+
375.17465	262	1+
375.73163	394	1+
375.82104	182	1+
375.90079	160	
375.97895	216	1+
376.79270	174	
377.86813	264	
377.88576	718	1+
378.06596	214	1+
378.72198	432	1+
379.39242	220	1+
379.80473	286	1+
379.86220	244	
379.92054	248	1+
380.06871	202	1+
380.85894	710	1+
381.72791	572	1+
382.73223	498	1+
382.85987	346	
382.91552	172	
383.15603	264	1+
383.41958	216	1+
383.70918	488	1+
383.77782	184	1+
383.86955	174	
383.89200	504	1+
384.07216	218	1+
384.85096	4306	1+
384.96300	192	1+
385.13754	160	1+
385.39751	198	
386.20609	334	1+
386.37680	252	1+
386.74886	186	1+
386.77360	568	1+
386.79624	168	
387.72155	302	1+
387.77786	486	1+
387.84708	268	
387.89321	270	1+
388.86380	456	1+
389.20745	162	
389.71643	670	1+
389.80450	224	
390.14693	212	1+
390.84424	762	
391.00499	218	1+
391.80461	354	
391.83461	838	1+
392.10637	160	1+
392.85864	768	1+
393.79935	500	
393.89850	244	1+
394.78503	290	1+
394.80598	226	
394.83730	656	1+
394.90330	142	1+
395.09782	166	
395.86289	198	
396.73297	200	
396.89883	452	1+
397.74125	290	
397.86493	988	1+
398.73050	238	
398.80612	454	1+
399.72185	226	
399.80526	324	1+
400.23503	170	
400.45150	230	1+
401.21696	272	1+
402.86518	506	
403.18285	150	1+
403.74887	274	1+
403.87166	2700	1+
405.78575	176	
406.80229	298	
406.86073	376	
407.07075	254	1+
407.68221	260	1+
407.73229	478	1+
407.86574	7230	1+
408.03401	346	1+
408.79363	244	
408.82724	704	1+
408.85581	2128	
408.93089	242	1+
408.98893	196	1+
409.20081	106	1+
409.72720	634	1+
410.73432	378	1+
410.87348	892	1+
411.16928	166	
411.81106	944	1+
411.83994	198	
411.98525	364	1+
412.72911	748	1+
412.84685	600	
412.91900	318	1+
413.07378	184	
413.80777	358	1+
413.87983	558	1+
414.36203	160	1+
414.85759	188	
414.93184	152	1+
415.87610	846	1+
416.76140	146	1+
416.88067	612	1+
417.74704	300	1+
417.82025	340	1+
421.11524	142	1+
421.88523	1746	1+
422.86088	632	1+
423.88163	440	1+
423.98462	180	1+
424.08779	208	1+
425.73807	174	
425.88047	590	
426.86384	2384	1+
426.93717	484	1+
427.06162	104	1+
427.23612	314	1+
427.73665	1598	1+
428.09260	404	1+
428.85223	1744	1+
428.88557	884	1+
429.09649	276	1+
429.82623	490	1+
430.74301	1240	1+
430.88473	234	
432.23573	246	1+
432.86774	636	1+
432.89048	416	1+
432.95426	220	1+
433.15473	286	1+
433.38688	230	1+
433.95805	180	1+
433.97168	182	1+
434.89535	232	
435.15289	280	1+
436.76212	286	1+
439.89244	1400	1+
441.21333	420	1+
441.83703	188	1+
443.10844	254	1+
443.19380	320	1+
443.74534	310	1+
444.87351	3904	1+
444.95097	260	
446.02691	182	
446.83600	170	1+
447.73354	164	
448.20596	190	1+
448.89397	214	
449.15032	188	1+
449.19130	282	1+
449.87766	906	1+
450.75266	220	
450.77233	228	
450.82440	206	
452.73089	200	1+
455.83381	242	1+
456.70359	196	1+
457.90392	2152	1+
462.64774	188	1+
462.88271	1130	1+
464.71508	188	
467.79281	164	
467.88813	1414	1+
468.77890	906	1+
471.02829	152	1+
471.77840	254	1+
478.72617	260	1+
482.87958	210	
485.90081	646	1+
486.79804	436	1+
486.84237	230	
488.73049	178	1+
488.89608	282	1+
491.65089	170	
491.84690	528	1+
495.79400	170	
497.26599	226	1+
499.73276	314	1+
499.80777	244	1+
500.81013	214	1+
501.70595	212	1+
502.70811	140	1+
503.79689	292	1+
504.23351	224	1+
504.80354	228	1+
505.46916	282	1+
506.22043	346	1+
506.43756	210	1+
507.90468	244	1+
508.71398	118	1+
508.90907	200	1+
509.18345	234	1+
509.85781	418	1+
510.12062	164	
END IONS

###FS:    #m/z: 336.94685 #charge 1+
###MS: 38
###MSMS: 40
BEGIN IONS
TITLE=Cmpd 29, +MS2(336.9469), 28.0-35.0eV, 0.9min #40
RTINSECONDS=49.7135
SCANS=38,40
PEPMASS=336.94685	375336
CHARGE=1+
97.37132	100	
182.86685	194	1+
189.86410	186	
192.88976	174	
193.42705	116	
196.88295	266	
197.88319	226	1+
204.90622	98	
205.95345	162	
206.97711	206	1+
208.93938	338	1+
209.88186	906	1+
209.94214	282	1+
210.88395	742	1+
211.94440	8092	1+
212.87930	4090	1+
213.07270	102	
213.86496	104	
213.93915	3510	1+
214.90000	214	
215.86651	100	
215.88663	1784	1+
216.30648	132	1+
217.88381	422	1+
217.93244	124	
218.84260	292	1+
223.06924	104	
223.51523	114	
223.96045	222	
223.97730	336	1+
226.39025	136	
226.88974	106	
226.94531	202	
226.97165	100	
227.95232	108	
228.89491	636	
229.95586	6568	
230.88897	4938	1+
230.95802	186	
231.95146	2694	1+
232.47394	108	1+
233.57027	108	
233.82501	434	1+
233.85091	148	
233.89698	794	1+
233.91835	140	
233.94733	734	
235.05255	120	
235.38549	126	
235.89129	614	
240.95994	130	
241.94318	158	
242.88971	98	
243.78804	140	
245.90053	106	
246.84110	122	
246.90620	336	
246.97672	626	
247.96730	1662	1+
248.89962	1258	1+
249.83011	116	
249.91298	108	
249.96162	794	1+
250.82919	330	
250.90370	280	1+
250.99709	114	
251.07257	126	
251.78616	102	
251.83431	224	
251.95815	212	
252.84427	160	
252.85550	254	1+
252.97232	4702	
253.00367	232	1+
253.06689	206	1+
253.83360	116	
253.90615	742	1+
253.94216	118	
253.96940	130	
254.09164	100	
254.84218	218	1+
254.96597	1416	1+
255.07400	148	
256.07614	100	
256.22925	106	1+
256.91555	286	
257.85383	320	1+
257.91240	128	
258.96372	100	
259.10484	130	
259.95583	108	
260.85231	132	
261.02112	260	1+
261.89256	154	
262.68894	102	
263.00065	136	
263.43183	98	
264.36726	128	
264.58103	98	
265.08947	126	
266.45975	96	
267.83957	1914	1+
268.84216	1430	1+
268.86435	196	
269.79511	138	
270.79850	128	
270.86679	162	
270.92713	96	
270.98247	416	1+
271.85003	318	1+
271.91612	170	
272.91203	146	
272.97422	356	1+
273.09076	162	1+
273.70618	96	
273.79683	302	1+
273.81014	124	
273.91743	102	
274.85932	118	
275.63742	100	
276.81514	140	
276.85486	202	
276.98580	148	
277.83392	1118	1+
277.91847	248	1+
277.96752	180	
278.77144	98	
278.79872	174	
278.83696	948	1+
279.00006	112	
279.80383	212	1+
280.83395	152	
281.85662	460	1+
282.85841	342	1+
283.79005	180	
285.80211	132	
285.85229	290	
286.85010	2544	1+
288.79800	100	
288.94545	110	
289.34638	132	
289.85803	96	
289.88259	234	
290.15325	208	1+
290.78813	186	
290.85463	166	
290.89833	112	
291.27848	132	
291.80916	196	
291.86418	132	
292.80749	218	1+
292.85870	122	
292.93696	108	
293.11163	98	
293.99081	338	1+
294.00903	96	
295.06920	110	
295.87398	296	1+
295.90336	122	
295.96451	124	
296.13523	132	
296.80673	280	
297.13195	110	
298.08264	164	
298.42075	102	
298.80780	144	
299.05620	102	
300.22981	128	
300.80141	128	
300.84657	98	
301.05162	144	
301.85114	214	1+
303.00120	98	
303.80628	216	1+
304.92772	104	
305.80117	288	1+
305.87352	506	1+
308.29722	222	
308.88010	344	
309.81713	134	
309.87668	148	
310.58925	178	
310.83477	102	
310.87570	686	1+
311.61525	96	
312.81444	208	1+
312.99872	122	
313.88484	142	
314.88252	126	
317.88067	110	
319.88644	110	
320.00865	218	1+
320.81437	264	1+
323.30735	138	
323.92971	100	
324.05462	178	1+
324.29284	226	1+
324.84349	260	1+
324.89374	188	
325.78511	226	1+
325.91121	100	
326.02653	104	
326.78939	184	1+
327.30177	126	
327.71078	146	
327.81742	106	
328.19641	124	
328.88146	318	1+
330.88541	126	
331.88028	190	
333.05619	152	
333.85872	100	
333.94405	100	
337.25071	100	
338.01661	122	
338.76216	240	1+
341.75329	208	1+
END IONS

###FS:    #m/z: 359.96260 #charge 1+
###MS: 38
###MSMS: 41
BEGIN IONS
TITLE=Cmpd 30, +MS2(359.9626), 28.0-35.0eV, 0.9min #41
RTINSECONDS=50.4855
SCANS=38,41
PEPMASS=359.96260	289324
CHARGE=1+
179.90227	112	
191.10651	116	
196.88327	286	1+
198.03414	126	
198.95252	130	
205.94572	358	1+
207.90716	106	
207.94987	154	
208.88626	288	
208.93947	150	
209.94524	1450	1+
212.87828	136	
215.88542	204	1+
216.41199	290	
218.91349	232	
219.91989	200	
220.95917	128	
221.89361	116	
222.92068	124	
222.95204	3356	1+
223.88951	214	
223.96861	102	
224.94957	3462	1+
225.40742	130	
226.05753	100	
226.79861	106	
226.89626	320	1+
226.94792	9286	1+
226.97177	330	
227.03419	106	
227.07762	168	1+
227.11014	106	
227.78611	182	1+
227.86119	106	
228.89898	224	1+
228.94332	10218	1+
229.20133	124	
230.81656	244	1+
231.96938	132	1+
233.96194	160	
234.93219	192	1+
234.95294	102	
235.82153	250	1+
237.54093	102	
238.09191	100	
238.80467	116	
238.93951	102	
238.96616	114	
239.97903	112	
240.82094	116	
240.94499	374	
240.96177	1366	1+
241.78417	116	
241.89492	220	1+
241.94521	340	
242.96128	1226	1+
243.02924	150	
244.36635	118	
244.81637	136	1+
244.95780	4692	
245.06210	118	
245.15714	106	
245.83571	168	
245.94502	192	
245.96521	166	
246.90989	202	
246.95324	4244	1+
246.97171	690	1+
248.80461	362	1+
248.89932	124	
249.94522	632	1+
250.23239	106	
250.97099	598	1+
251.51615	128	
251.86325	114	
253.83166	422	1+
253.90660	190	1+
254.58316	100	
255.10546	104	
255.82981	306	1+
256.37333	122	
256.85836	106	
256.88227	130	
256.99385	120	
258.18876	102	
258.79684	454	1+
258.97255	328	1+
259.79504	280	1+
259.94498	152	
260.02714	162	
260.85046	106	
260.94881	128	
260.96702	1252	1+
263.02337	254	1+
263.97720	276	1+
264.87947	234	1+
264.93805	114	
265.10303	206	1+
265.79306	186	
265.86429	222	1+
265.90765	198	1+
266.81286	474	1+
267.78276	202	
267.97278	706	
268.41787	142	
268.79293	466	1+
269.11520	112	
269.88039	178	
269.97036	914	1+
270.84570	280	1+
271.84823	322	1+
271.87195	194	
273.07228	158	
273.96656	134	
274.53581	106	
275.79166	124	
275.85115	374	1+
275.92556	126	
277.80887	176	
277.84635	232	1+
278.52674	224	1+
278.81526	134	
279.06695	112	
279.79816	242	
280.10431	114	
280.79445	132	
280.87799	380	1+
281.42677	134	
281.79882	100	
281.85743	226	1+
281.94637	148	
282.11536	124	
283.10304	160	
283.43357	140	
283.69315	102	
283.79225	238	1+
283.85590	286	1+
283.98537	194	
284.79565	304	1+
284.83129	164	1+
285.04041	104	
285.96075	168	
287.79782	266	1+
287.92066	102	
288.07815	230	1+
288.86537	146	
289.84983	116	
289.87960	332	1+
291.80626	218	1+
291.90903	134	
291.98192	114	
292.00538	182	
292.86757	262	
293.03835	106	
293.11582	420	1+
293.81801	116	
293.85325	464	1+
294.98881	256	1+
295.80885	498	1+
295.90812	130	
298.80331	1222	1+
299.82825	190	1+
299.87018	106	
299.98615	128	
300.34698	194	
300.78016	144	
300.79898	156	
300.96006	142	1+
301.04789	162	1+
301.78136	110	
301.86362	162	
305.75933	106	
306.87987	380	1+
307.14130	110	
307.29902	310	1+
307.79911	220	
308.83045	132	1+
308.91887	182	1+
309.79846	338	1+
310.87638	336	
311.07208	114	
311.88233	200	
311.93642	126	
312.87778	140	
313.86000	122	
313.89057	106	
313.94207	186	1+
314.87534	334	1+
315.81427	234	1+
317.88293	228	1+
317.93128	448	1+
318.87004	114	
318.93323	352	1+
319.85425	108	
319.88567	102	
321.22791	214	1+
321.42816	148	1+
321.73643	102	
321.81881	238	
322.76142	142	
322.93261	280	
323.01735	250	
323.16433	126	1+
323.59316	122	
324.08021	110	
324.89009	190	
325.90080	318	
326.01236	272	1+
326.89039	182	
327.01571	228	1+
327.88351	304	1+
331.81234	388	1+
332.05279	132	
332.81768	308	1+
333.87348	260	1+
336.94519	786	1+
337.32155	110	
338.87816	136	
338.94538	144	1+
340.71934	176	1+
340.83385	138	
340.93865	154	
341.95697	204	1+
342.79240	136	
342.90062	106	
343.28249	188	
344.60338	128	
345.88227	226	1+
347.72010	106	
348.76206	282	1+
351.90135	106	
353.75648	176	
355.02197	106	
355.18681	108	
356.77619	228	1+
357.20559	126	
359.18497	136	
359.71737	266	1+
359.75802	132	
360.19400	126	
361.71990	312	1+
363.72174	146	
365.18722	130	
END IONS

###FS:    #m/z: 322.93103 #charge 1+
###MS: 42
###MSMS: 43
BEGIN IONS
TITLE=Cmpd 31, +MS2(322.9310), 28.0-35.0eV, 0.9min #43
RTINSECONDS=54.1755
SCANS=42-43
PEPMASS=322.93103	5365372
CHARGE=1+
75.78907	98	
171.84945	160	
182.02654	108	
185.85972	170	1+
189.86154	144	
190.90120	124	
191.10544	154	
191.85751	454	1+
192.89422	288	1+
193.03958	100	
193.88745	142	
194.88535	114	
196.88723	156	
197.88320	146	
198.48569	96	
199.88663	226	1+
205.39512	102	
205.93347	192	
205.95020	566	1+
205.97287	354	1+
206.97313	234	1+
209.94326	230	
210.89829	202	
210.91071	148	
211.08510	96	
212.87930	624	1+
212.89437	330	
213.09126	96	
214.89498	154	
215.07099	104	
215.88825	142	
215.90651	134	
216.40933	102	
218.89072	190	
220.86644	102	
221.89530	100	
221.94561	386	
222.95201	436	
223.04186	94	
223.96045	564	
225.82114	96	
225.96729	144	
227.95158	168	
228.83964	192	1+
228.90944	120	
230.88957	256	
231.88667	336	1+
232.02682	102	
232.90608	518	1+
234.93101	102	
236.05814	190	1+
236.82256	154	
238.21528	178	
238.88692	168	
238.93928	176	
238.95675	100	
239.07928	360	1+
239.78665	670	1+
239.90701	318	1+
240.81994	286	1+
240.94138	4090	
240.96109	432	
241.94275	2764	
242.05301	94	
242.82872	192	
242.94219	10832	1+
243.01494	106	
243.16030	94	1+
243.81879	162	
243.87986	206	1+
244.34164	94	
244.82146	130	
244.94100	2488	1+
245.83570	256	1+
246.90555	122	
246.97591	874	1+
246.99560	230	1+
248.90364	318	
249.05018	156	
249.83591	154	
249.92892	334	1+
249.98847	102	
250.84616	122	
250.96939	126	
251.35257	108	
251.79077	110	
252.00852	242	1+
252.79093	120	
253.83818	206	
253.88990	98	
253.90990	264	1+
254.60064	102	
254.83919	144	
255.78364	180	
255.80398	138	
256.95058	126	
257.34715	94	
257.79900	488	1+
258.84275	176	
260.39741	98	
261.82913	198	
262.83515	178	
262.96121	138	
263.82355	212	
263.97794	134	
264.03472	110	
265.04846	148	
265.06215	184	
266.08607	140	
266.86330	308	1+
267.79687	170	1+
268.18032	104	
268.81435	124	
268.84426	118	
268.90921	134	
269.14392	148	
269.79916	300	
270.79997	446	1+
271.45614	108	
271.80157	316	1+
271.85243	488	1+
272.34909	100	
273.79564	888	1+
274.81881	96	
274.85049	148	
275.80917	352	1+
276.85134	120	
277.37709	114	
277.84375	100	
278.80638	186	1+
278.82730	118	
278.84270	354	1+
278.86710	218	
279.09006	608	1+
280.02580	98	
280.93891	142	
280.98216	174	
282.08681	130	
283.00844	178	1+
283.06666	246	1+
283.79051	630	1+
283.86335	150	
284.12184	120	
284.29586	566	1+
284.81940	98	
286.92014	440	1+
287.79307	110	
287.87282	106	
288.41368	96	
288.84938	338	1+
289.78839	350	
289.80841	102	
289.85386	264	1+
289.88056	140	
290.78967	278	
291.19230	94	
291.80305	982	1+
291.85489	222	1+
291.87755	182	
292.88241	98	
294.86353	142	
294.92257	98	
296.35827	98	
296.55310	102	
296.81087	176	
298.81669	136	
299.78336	850	1+
300.54373	118	
300.82129	134	
300.86024	174	1+
302.88594	118	
303.75809	120	
303.86296	94	
304.89129	106	
304.93527	160	
305.80350	138	
305.87188	142	
306.88494	362	
307.79751	786	1+
307.81967	102	
307.88400	520	1+
307.90494	92	
308.29393	340	
308.92618	236	1+
309.29571	156	
309.81402	174	
310.30860	232	
310.41762	100	
310.87918	558	1+
311.88366	432	1+
312.80719	322	1+
314.82234	488	1+
314.87741	280	1+
315.88064	350	1+
316.81630	120	
318.82652	102	
318.85945	134	
319.20481	144	
320.82669	194	
320.87676	136	
322.89625	142	
323.83568	146	
323.88757	98	
324.24146	118	
324.89245	774	1+
324.91379	126	
325.81148	122	
327.70999	122	
327.88050	298	1+
END IONS

###FS:    #m/z: 340.94140 #charge 1+
###MS: 42
###MSMS: 44
BEGIN IONS
TITLE=Cmpd 32, +MS2(340.9414), 28.0-35.0eV, 0.9min #44
RTINSECONDS=54.948
SCANS=42,44
PEPMASS=340.94140	2583230
CHARGE=1+
189.86317	104	
191.95331	136	
192.92487	168	
196.88299	138	
205.94908	356	1+
208.94309	332	1+
208.96232	114	
210.90104	174	1+
210.93547	250	
212.87889	276	
213.87803	668	
213.90801	120	
213.93994	4106	1+
213.97549	132	
214.89431	176	
215.88710	1920	1+
215.93737	676	
217.88222	872	1+
217.93522	150	
218.92355	106	
221.01828	102	
221.89041	184	1+
223.96011	130	
225.88335	132	
226.94654	130	
228.47691	100	
228.93862	158	
230.89237	310	
231.88850	1218	1+
231.95148	3370	1+
232.90137	120	
233.89744	1070	1+
233.94630	398	
234.46462	162	
235.89240	412	1+
235.94554	302	
236.05731	316	1+
236.88408	112	
237.06106	284	1+
237.79325	130	
238.48094	106	
238.79689	356	1+
238.90023	164	
239.78969	286	1+
240.23298	130	
242.06654	102	
243.87346	106	
244.81977	110	
244.95703	166	
245.04875	250	1+
245.44241	134	
245.88627	118	
246.03331	100	
246.97669	678	1+
248.90125	558	1+
248.99401	130	
249.96090	610	1+
250.99358	138	
251.04341	104	
251.07642	138	
251.50293	154	
251.79020	248	1+
251.95885	260	
252.97654	150	
253.90503	472	1+
253.95632	124	
253.97763	114	
254.96719	1772	1+
255.07354	356	
255.78350	178	
256.00528	110	
256.52422	110	
256.88422	232	
256.90805	176	
256.96307	574	1+
257.05203	198	1+
257.67630	100	
257.79992	460	
258.00349	238	1+
258.90881	216	1+
258.96837	150	
259.02212	120	
259.95470	148	
260.80913	100	
260.85227	190	
260.89936	228	1+
261.83767	146	
261.95508	106	
262.97517	186	1+
264.09991	122	
265.85948	132	
267.13713	110	
267.85024	194	1+
267.97239	140	
268.91276	158	
269.10210	142	
269.96387	108	
271.96748	306	1+
272.78488	110	
272.93902	510	1+
273.39763	110	
273.79419	310	
274.79326	180	
274.85351	164	
274.89509	146	
275.81269	164	1+
275.84214	128	
276.84349	110	
276.85913	214	
276.96797	256	1+
277.08686	108	
277.85750	170	
277.90288	162	
278.81044	192	
278.84933	476	1+
278.90544	366	1+
279.96604	136	
280.07459	142	
280.79246	112	
280.81129	108	
281.00788	284	1+
281.79407	108	
282.01128	348	1+
283.35193	128	
283.78899	286	1+
283.87539	138	
284.80394	226	1+
284.89515	120	
285.12183	100	
285.84726	194	1+
287.54863	100	
288.81163	122	
289.78697	356	1+
289.80869	122	
289.88177	140	
290.06014	244	1+
290.86521	270	
291.80686	264	1+
292.06607	304	1+
292.43785	336	
292.85795	146	
293.87566	104	
294.86877	150	
295.43624	156	
295.97391	236	1+
296.81058	126	
296.86416	396	1+
297.84947	170	
297.97784	116	
298.77987	562	1+
298.82735	112	
299.06441	120	
299.82781	122	
301.91563	216	1+
302.17264	116	
302.89286	104	
303.27901	108	
303.33907	104	
303.43754	122	
303.80815	124	
303.83031	204	1+
303.88867	108	
303.94852	194	
304.88338	128	
305.30057	232	1+
305.43196	168	
305.77314	194	
305.80552	100	
306.88482	204	
307.80174	274	
307.89184	358	
308.29176	242	
308.87846	224	
309.21443	132	1+
310.88064	734	1+
310.93080	270	1+
311.86042	142	
312.80438	374	1+
312.82482	134	
312.86744	114	
315.70434	116	
315.95702	100	
316.81404	128	
317.83211	150	
319.03893	272	1+
319.89494	198	
321.16751	240	1+
321.92709	190	1+
322.82384	192	1+
322.89743	166	
323.30564	180	
324.89484	306	
325.80155	230	1+
325.89536	176	
326.89421	106	
327.11878	102	
327.17520	200	1+
327.88587	566	1+
328.82335	198	
328.88788	482	1+
329.30391	148	
329.81339	158	
330.81420	856	1+
330.88509	142	
330.90029	116	
331.06875	176	1+
331.75949	174	1+
332.86607	112	
336.90826	206	1+
339.82853	162	
339.87238	158	1+
342.76643	160	
343.91662	136	
344.70924	142	
344.90205	138	
345.72483	102	
345.89346	124	
END IONS

###FS:    #m/z: 363.95746 #charge 1+
###MS: 42
###MSMS: 45
BEGIN IONS
TITLE=Cmpd 33, +MS2(363.9575), 28.0-35.0eV, 1.0min #45
RTINSECONDS=55.7205
SCANS=42,45
PEPMASS=363.95746	1540002
CHARGE=1+
182.86812	174	
183.93252	138	
185.86687	120	
187.93767	162	
189.86316	1580	1+
191.85924	1442	1+
191.88847	226	1+
191.98478	132	
196.88277	1220	1+
199.88769	108	
200.94615	172	1+
205.95344	336	1+
207.87747	714	1+
207.94580	158	
208.94193	296	
209.86672	204	
209.94385	3218	1+
210.88481	1450	1+
212.87936	8246	1+
212.93545	168	
214.89706	532	1+
218.91383	336	
219.86313	128	
221.85922	132	
222.82522	298	1+
222.95260	1490	1+
223.82904	232	1+
224.95022	3454	1+
224.99427	162	1+
225.88713	522	1+
225.97483	122	
226.91618	106	
226.94759	16600	1+
227.87814	116	
227.98862	106	
228.89463	1934	1+
228.91624	124	
228.94249	17036	1+
229.20842	164	1+
229.43367	128	
230.79163	336	
230.82054	112	
230.88999	11868	1+
231.03362	184	
231.93425	252	1+
232.88492	1316	1+
233.96548	204	1+
234.88126	542	1+
235.03451	134	1+
235.82706	126	
238.90766	110	
240.05107	148	
240.09762	128	
240.94243	476	
240.96260	906	
241.79265	156	1+
241.83803	230	
241.93983	2786	1+
242.94191	2036	1+
242.95863	1430	1+
243.03278	124	
243.81796	284	1+
243.83710	130	
244.05899	126	
244.84217	224	1+
244.95789	9550	1+
245.00001	136	
245.94367	324	
246.02671	218	1+
246.80942	230	
246.90480	772	1+
246.95358	9440	1+
248.79921	342	1+
248.90071	4326	1+
249.99143	170	
250.02937	160	
250.89483	524	
250.97023	690	1+
251.07467	108	
251.11451	112	
251.91062	250	1+
252.89089	136	
253.08679	154	
253.83639	352	1+
253.90561	820	1+
255.79918	106	
255.88048	124	
255.93631	222	1+
258.83230	144	
258.84590	134	
258.97354	200	
259.90390	128	
260.11519	160	
260.83451	618	1+
260.96838	1166	1+
261.83382	418	1+
261.92152	130	
262.11400	132	
263.83093	162	
264.07972	272	1+
264.40543	122	
265.46049	108	
265.85660	148	
265.97765	252	1+
266.78476	124	
266.81478	416	1+
267.86274	116	
267.97264	1334	1+
268.79857	352	1+
268.81362	154	
269.96991	1252	
271.84752	106	
271.91640	664	1+
272.93438	126	
272.96774	118	
273.79949	358	1+
273.91101	222	1+
274.85821	166	1+
275.06892	126	
276.10816	234	1+
276.38631	142	
276.85411	250	1+
277.24946	160	1+
277.41667	140	
278.79755	312	
278.81531	158	
278.84041	196	
279.09920	186	
279.54197	188	
279.79711	322	
279.81386	134	
280.79354	1126	1+
280.92127	130	
280.93773	116	
281.85868	230	1+
282.79966	178	
282.82907	114	
283.06753	196	1+
283.80550	214	
283.85201	354	
283.90060	244	1+
283.98402	152	
284.78949	172	
284.87605	180	
285.79294	106	
285.84521	1722	1+
287.03395	118	
287.81973	198	
287.99491	178	1+
288.79384	196	
288.86881	120	
289.06462	202	1+
289.80981	108	
289.83889	146	
290.78818	648	1+
291.93657	198	1+
292.10167	112	
292.43537	376	1+
292.79225	210	1+
292.93524	218	1+
293.12022	402	
293.82123	210	1+
293.85349	270	1+
294.58126	118	
295.93095	188	
296.80676	190	
297.02810	148	
297.39291	182	
297.81498	310	
297.86631	166	
298.80370	1512	1+
298.85253	224	
299.86083	148	
299.99184	166	1+
300.03535	162	
300.87747	122	
301.53652	106	
301.80255	128	
301.86156	1098	1+
302.02478	110	
302.15057	104	
302.82086	184	
302.92341	108	
303.80799	1600	1+
303.85644	3032	1+
303.94589	134	
304.07651	176	1+
305.90586	288	1+
306.14904	324	1+
306.28365	194	
306.88060	464	1+
306.93380	188	
307.31071	112	
307.88823	518	1+
308.29623	158	
310.87902	510	1+
312.04064	158	
312.06276	146	
314.82075	134	
315.81930	104	
315.94158	128	
316.76849	194	1+
316.81408	1024	1+
317.90686	146	
319.81924	192	
319.87466	348	
320.93758	154	
321.81918	1134	1+
321.86701	772	
322.10666	108	
322.93214	810	1+
324.15883	118	
324.35390	142	
324.76266	136	
324.77856	138	
324.87696	324	
325.76202	124	
326.75416	112	
326.79659	188	1+
326.82048	266	1+
326.87381	1040	1+
327.71408	114	
328.88850	132	
328.94176	206	
329.81161	250	1+
329.87294	248	
330.71276	188	
330.81672	212	1+
330.99667	178	1+
331.75229	138	
332.76721	396	1+
332.82956	282	1+
333.77253	248	1+
334.48723	108	
336.94610	544	1+
337.83139	118	
338.76530	260	1+
338.95404	256	1+
339.76925	204	1+
339.82900	1692	1+
339.95766	208	1+
340.94193	118	
342.90453	168	
343.69692	210	1+
343.70793	124	
344.90195	284	1+
345.76309	128	
349.18074	132	
349.76915	568	1+
350.83052	138	
353.76326	348	1+
355.70336	108	
355.85336	206	1+
355.91726	334	1+
357.76968	130	
359.86161	212	1+
360.71527	270	1+
360.97009	114	
361.72158	178	1+
363.74574	346	1+
364.78631	220	1+
365.70852	122	
366.17973	114	
367.32829	148	
367.77853	238	1+
END IONS

###FS:    #m/z: 322.93085 #charge 1+
###MS: 46
###MSMS: 47
BEGIN IONS
TITLE=Cmpd 34, +MS2(322.9308), 28.0-35.0eV, 1.0min #47
RTINSECONDS=59.4015
SCANS=46-47
PEPMASS=322.93085	5059996
CHARGE=1+
109.69673	98	
190.84679	88	
191.11648	106	
192.88823	524	1+
196.88332	262	1+
197.86491	126	
198.89065	142	
203.88513	244	1+
205.41446	100	
205.95149	160	
205.97133	138	
206.44711	88	
206.83723	86	
207.41528	96	
207.97246	128	
210.90083	300	1+
212.80301	90	
212.88143	260	1+
212.89738	190	
214.89083	426	1+
215.97071	88	
217.87683	96	
218.55510	92	
219.05848	98	
219.88362	198	1+
219.94593	90	
222.81950	176	1+
222.93714	96	
222.95477	670	1+
223.95970	436	1+
224.05897	92	
224.79487	98	
226.89836	250	1+
227.49061	104	
227.79257	102	
227.93656	92	
227.95497	90	
228.79446	114	
230.89100	568	1+
232.48678	90	
233.91489	130	
235.82625	278	1+
236.01513	190	
236.79520	234	1+
236.89999	138	
238.07527	448	1+
238.90163	158	
238.93774	300	
239.29883	114	
239.78906	336	
239.87745	230	1+
240.19430	88	
240.36755	188	1+
240.82248	276	
240.91519	100	
240.94058	3966	
240.96357	570	1+
241.93995	11952	1+
242.14101	114	
242.79174	158	
242.89095	100	
242.94204	8452	1+
243.78884	98	
243.82105	620	1+
243.97622	120	
244.94045	2472	
246.86060	174	
246.97618	344	1+
247.09665	102	
248.89822	196	
248.92054	122	
249.83399	254	1+
249.85591	126	
250.01604	144	
250.94631	202	
250.97253	156	
251.17637	98	
251.92815	158	
253.37350	94	
253.80076	242	1+
253.83160	232	1+
255.77968	262	1+
256.89920	142	
256.94918	88	
257.33544	98	
257.79725	576	1+
258.83138	310	
260.82899	640	1+
261.34126	100	
261.47832	92	
261.83156	536	1+
262.80278	102	
263.83435	198	
263.86048	122	
263.98072	222	
264.05155	320	1+
264.50070	88	
264.52733	88	
264.85487	330	1+
264.95861	90	
265.05780	228	1+
266.44382	88	
266.84252	292	1+
268.90565	112	
268.93321	88	
269.00318	120	
269.07878	88	
269.11963	98	
269.79546	456	1+
270.02467	202	1+
270.07373	98	
270.84742	92	
270.86545	94	
271.35679	90	
271.85253	156	
272.76065	98	
272.85250	130	
273.79345	798	1+
273.81789	196	
273.84528	92	
275.00817	86	
275.77322	154	
275.80870	524	1+
276.84181	98	
277.84246	122	
279.02185	120	
279.09307	682	1+
279.82587	148	
280.78925	126	
280.89429	130	
281.79173	190	
281.84763	348	1+
281.92368	156	
282.02802	144	1+
282.36072	86	
282.56472	102	
282.97007	204	1+
283.07225	198	
283.70322	90	
283.78982	554	1+
284.29552	132	
284.75949	132	
284.84815	104	
285.53064	90	
285.78802	184	
285.81699	232	1+
285.84750	160	
285.87295	148	
286.15133	98	
286.19745	128	
286.52943	102	
286.91666	254	
287.54256	94	
287.79661	186	1+
289.78910	488	1+
289.80887	152	
290.01957	104	
291.80257	756	1+
291.93787	92	
292.44104	100	
292.86767	128	
292.92498	98	
293.81588	138	
294.86254	310	1+
295.81527	134	
296.81301	176	
296.87826	186	
297.80076	88	
297.81594	120	
298.80619	106	
299.01082	144	
299.78321	422	1+
300.06697	100	
300.72493	132	
301.87871	272	1+
303.87128	218	1+
303.94655	134	
305.27079	92	
305.80204	126	
306.80417	104	
306.88326	184	
306.91483	102	1+
307.16843	96	
307.80073	640	1+
307.89096	104	
308.29170	276	1+
308.88204	146	
309.79093	88	
309.88969	98	
311.13611	112	1+
311.88204	224	
312.80363	334	1+
314.81923	176	
314.89487	88	
315.85126	130	
317.89272	116	
319.86246	132	
321.81449	146	
323.89332	102	
324.04442	92	
324.89221	630	1+
324.91220	90	
326.90006	110	
326.94620	92	
327.71183	100	
327.89668	182	
END IONS

###FS:    #m/z: 340.94151 #charge 1+
###MS: 46
###MSMS: 48
BEGIN IONS
TITLE=Cmpd 35, +MS2(340.9415), 28.0-35.0eV, 1.0min #48
RTINSECONDS=60.174
SCANS=46,48
PEPMASS=340.94151	2051324
CHARGE=1+
189.86045	260	1+
191.56170	104	
192.92742	406	
194.92061	94	
196.88611	278	
197.87914	112	
197.89858	148	
204.90535	152	
204.95192	118	
205.94913	264	
205.96949	232	1+
206.95274	116	
209.94516	142	
210.89478	224	1+
210.93875	134	
211.94130	102	
212.87795	742	1+
213.94086	2676	1+
214.89901	144	
215.88700	1188	1+
215.93647	340	
217.88246	842	1+
217.93607	282	
219.87935	110	
220.87738	126	
221.51513	116	
222.05999	92	
223.96034	512	
225.98932	104	
226.89607	306	1+
226.94613	114	
227.09592	106	
227.95208	208	1+
230.04816	92	
230.88720	992	1+
231.88886	622	1+
231.95048	3146	1+
232.82723	122	
233.89856	972	1+
233.94828	362	
234.59781	94	
234.88602	126	
235.87158	156	
235.89181	606	1+
235.94695	128	
236.43891	92	
236.95289	96	
237.79590	106	
237.91570	90	
239.78870	284	1+
239.88113	382	1+
240.23117	122	
241.69992	90	
241.83804	102	
241.94489	98	
242.24046	102	
242.82687	212	1+
244.95844	128	
245.41118	104	
245.57887	98	
246.97517	308	1+
248.11310	188	1+
248.83598	104	
248.90270	206	
248.92236	206	1+
249.47967	100	
249.90097	158	
249.96204	852	1+
251.84372	206	1+
251.88216	96	
251.95840	240	
252.79705	312	1+
253.83375	110	
253.90807	138	
253.95742	224	
254.96779	1530	1+
255.01984	94	
255.92620	110	
256.11622	106	
256.82819	132	
256.84998	96	
256.89195	116	
256.91226	300	
256.96761	456	1+
257.02410	118	
257.56208	96	
257.79877	182	
258.41677	108	
258.85222	186	
258.88250	158	
258.91442	122	
259.02004	108	
259.83047	356	1+
259.96106	194	
260.04669	148	1+
260.06657	96	
261.11118	100	
262.79358	152	1+
263.03822	124	
263.46394	92	
264.90916	100	
265.02187	148	
265.85379	178	
266.81062	100	
267.45908	106	
268.03871	124	
268.13881	186	
268.84482	166	
268.98456	108	
269.79792	472	1+
270.49590	102	
271.92302	144	
272.79490	102	
272.80447	92	
272.88975	164	1+
272.91673	244	1+
272.97801	240	
273.78899	272	
274.79271	124	
274.84814	134	
275.80861	90	
276.86043	312	1+
276.96558	114	
278.79942	120	
278.84389	158	
278.86010	120	
279.85584	140	
279.96414	112	
280.27851	108	
280.84806	114	
281.43485	114	
281.85236	92	
282.78676	222	1+
282.85547	178	
282.87983	136	
285.69648	92	
286.86958	150	
286.92238	120	
288.22400	110	
291.80370	384	1+
291.86545	306	1+
293.02835	126	
294.85373	142	
295.52203	106	
296.87257	124	
297.81662	138	
297.91210	94	
297.97442	96	
298.99633	98	
299.06510	132	
299.78648	130	
300.10314	94	
300.97995	140	
301.82550	216	1+
302.88013	130	
302.92953	118	
302.94759	346	1+
305.85231	90	
305.90120	126	
306.88472	218	
306.93594	96	
307.79868	558	1+
307.82142	122	
307.87772	336	1+
307.90251	94	
308.29823	190	
308.88395	330	1+
309.29620	98	
310.87686	756	1+
312.15134	98	
312.80368	404	1+
312.82950	96	
314.81442	172	
316.43289	90	
317.82296	120	
319.86652	92	
320.88053	316	1+
321.82266	346	1+
322.27579	152	1+
323.19099	102	
323.76706	252	1+
324.89440	528	1+
325.82165	158	
326.17228	118	
326.62035	124	
326.86677	100	
327.21750	90	
327.81794	214	1+
328.88851	124	
330.81937	484	1+
331.87686	246	1+
332.96452	104	
333.93241	132	
335.81092	102	
336.03441	92	
337.29799	104	
337.32522	92	
338.80696	146	
339.82888	144	1+
342.90656	264	
344.51674	94	
END IONS

###FS:    #m/z: 363.95748 #charge 1+
###MS: 46
###MSMS: 49
BEGIN IONS
TITLE=Cmpd 36, +MS2(363.9575), 28.0-35.0eV, 1.1min #49
RTINSECONDS=60.946
SCANS=46,49
PEPMASS=363.95748	1141634
CHARGE=1+
63.01636	106	
92.66049	126	
187.86476	114	
189.86256	882	1+
191.85746	1452	1+
194.89084	146	
196.88518	558	1+
200.83300	124	
207.40624	160	
207.87467	590	1+
207.94921	238	
208.93907	164	
209.87011	132	
209.94432	2332	1+
210.88403	864	1+
212.87883	5852	1+
213.91746	114	
214.89590	278	
215.88199	184	1+
216.41137	274	
219.41651	200	
221.86248	258	
222.95195	1562	1+
224.94883	3184	1+
224.97000	350	1+
225.88699	246	
226.87232	114	
226.89718	116	
226.94800	14632	1+
227.02439	122	1+
227.78561	242	1+
228.89524	1520	1+
228.94290	16658	1+
229.14196	138	1+
229.53794	106	
230.89034	9914	1+
231.79224	138	
232.49810	102	
232.88695	996	1+
232.90705	196	
234.49625	114	
234.88033	648	1+
235.00308	336	1+
236.00999	298	1+
236.10936	234	1+
237.10584	110	
237.90072	108	
238.94220	120	
239.04846	128	
239.07249	280	1+
239.90491	200	
240.82292	136	
240.89454	198	1+
240.94216	992	
240.96276	1130	1+
241.94315	558	
242.94250	1682	1+
242.96066	1270	
243.01871	102	
243.82107	356	1+
244.95796	6032	1+
245.90328	322	1+
245.94053	274	
246.85085	266	1+
246.90799	266	1+
246.95349	7556	1+
247.02753	104	
247.08014	106	
247.81157	132	
247.97524	132	1+
248.80435	596	1+
248.90148	3308	1+
250.89878	732	1+
250.97150	358	1+
251.08301	136	
252.79650	336	1+
253.84145	124	
253.90553	532	1+
253.94497	132	1+
254.92441	208	1+
256.07508	124	
257.92807	270	1+
258.83730	202	
258.97309	490	
259.79656	190	1+
259.90522	110	
260.97123	1026	1+
261.83188	470	1+
262.85088	112	
263.97847	318	
264.49520	102	
264.82110	220	
264.97084	344	1+
265.08834	282	1+
265.12665	140	
265.82163	110	
265.90442	212	1+
265.97573	246	1+
266.78228	380	1+
266.81498	404	1+
267.78322	268	1+
267.90834	226	1+
267.97397	1502	1+
268.14102	108	
268.87476	138	
268.95793	152	
269.11950	136	
269.81231	116	
269.84508	176	
269.96973	1340	1+
271.44376	102	
271.80842	174	
271.87477	118	
271.91651	826	
272.84215	114	
272.93379	184	
273.79388	130	
273.90797	110	
273.93709	114	
276.09467	282	1+
276.85034	226	
277.04813	168	
277.46498	118	
277.85769	136	
278.79836	198	
278.84958	128	
278.91525	112	
279.79673	138	
280.79577	1194	1+
281.02254	100	
281.11663	128	
281.93658	220	1+
282.01523	254	1+
282.56904	112	
282.79111	600	1+
282.84586	686	1+
283.85095	574	1+
283.98524	176	
284.82601	286	
284.86981	116	
284.98409	156	
285.79563	240	1+
285.84595	1558	
285.92212	262	1+
286.92411	228	1+
287.04043	112	
289.88536	164	
290.78853	256	
290.82014	180	1+
290.85454	126	
292.85718	136	
293.85206	158	
294.88551	112	
294.97546	106	
295.06285	128	
295.93327	134	
296.80719	268	
297.80712	224	
298.37600	144	
298.80312	1516	1+
299.77367	102	
300.54388	124	
300.80173	826	1+
301.16714	160	1+
301.40215	118	
301.81695	374	1+
301.86176	486	
302.24565	132	
302.80018	124	
302.86340	238	
303.80778	996	1+
303.85651	1640	1+
303.94742	124	
304.87969	382	1+
305.79771	174	1+
306.84825	136	
309.87458	534	1+
312.86711	164	
312.89193	108	
313.45167	104	
313.88616	140	
314.82054	124	
314.84122	194	1+
315.03065	146	
315.81818	120	
316.81296	296	
317.81737	130	
318.93505	112	
319.82569	222	
320.05505	104	
320.82273	214	
321.13258	120	
321.29313	158	1+
321.81778	848	1+
321.86677	502	1+
322.93369	442	1+
322.97175	122	
323.16364	188	1+
324.87932	332	
325.82953	114	
325.90009	118	
326.87334	958	1+
327.08270	214	
327.85309	124	
327.88412	108	
328.83753	186	
329.75126	188	1+
329.82487	238	1+
329.86805	136	
330.88363	102	
333.75527	132	
333.89762	144	
334.29639	104	
334.87983	108	
335.76839	198	1+
336.94614	396	1+
337.24841	104	
338.84435	118	
338.87621	354	1+
339.82868	956	1+
340.93742	294	
341.04074	102	
346.50714	112	
347.79722	110	
348.16155	132	
348.20953	102	
348.92275	142	
349.31887	130	
349.71752	174	
349.77353	302	1+
353.04369	212	1+
353.66134	116	
355.89228	114	
356.77211	160	
356.79151	150	
357.03155	108	
358.03133	110	
360.41070	100	
360.71453	526	1+
360.84516	108	
361.71830	366	1+
363.71827	374	1+
363.95214	140	
367.77873	188	1+
368.83496	112	
END IONS

###FS:    #m/z: 322.93088 #charge 1+
###MS: 50
###MSMS: 51
BEGIN IONS
TITLE=Cmpd 37, +MS2(322.9309), 28.0-35.0eV, 1.1min #51
RTINSECONDS=64.619
SCANS=50-51
PEPMASS=322.93088	4633374
CHARGE=1+
177.52041	96	
187.93787	126	
192.88767	312	1+
199.88710	116	
201.04681	124	
203.03697	84	
203.95413	126	
205.94913	640	1+
205.97115	122	
206.09986	98	
207.97715	132	
208.89273	86	
208.95318	94	
209.94371	138	
210.88315	226	1+
210.90067	104	
214.89070	104	
215.89497	86	
216.03757	112	
222.86203	84	
222.87868	96	
222.95556	736	1+
223.96120	444	1+
224.81596	116	
227.93064	278	1+
228.55696	92	
228.86880	96	
228.89468	88	
230.83313	176	
230.88983	468	
230.90820	196	
231.06042	122	
231.12376	84	
231.55911	88	
231.93290	106	
233.91847	116	
235.82470	146	
236.99710	92	
237.06706	186	
237.39544	98	
238.93828	274	
239.08213	152	
239.78869	590	1+
239.95616	86	
240.08387	84	
240.78973	330	1+
240.82390	302	1+
240.94103	3762	
241.90873	206	1+
241.94036	12398	1+
242.82573	92	
242.89039	152	
242.94259	8474	1+
243.08982	104	
243.12380	178	1+
243.79800	142	1+
243.83164	94	
244.82067	174	
244.85727	114	
244.94010	2232	1+
245.37695	102	
245.96661	146	
246.85295	260	1+
246.94356	106	
246.97539	738	1+
248.85067	128	
248.94865	102	
249.44859	106	
249.46799	84	
249.82249	84	
249.89748	130	
250.94605	148	
251.83360	92	
252.79565	166	
252.87152	84	
253.99757	124	
256.26468	104	
256.94325	104	
257.79522	438	1+
258.83208	454	1+
258.84894	144	
259.35042	84	
260.39372	96	
260.83478	138	
261.09739	114	
261.82894	958	1+
262.14787	82	
262.35292	92	
263.11242	96	
263.90424	138	
264.46136	92	
264.79481	116	
264.84833	90	
265.00649	86	
265.05881	116	
265.85992	290	1+
267.01767	218	1+
268.77221	96	
268.90404	122	
269.80088	174	
269.97314	104	
270.80715	136	
270.86285	150	
271.80426	126	
271.84735	166	
273.57230	92	
273.79353	978	1+
275.80909	194	
275.98913	286	1+
276.81093	178	
276.84154	318	1+
276.85645	166	
278.79787	166	1+
278.86717	168	1+
279.09166	820	1+
279.46076	92	
280.29482	92	
280.36464	94	
280.41823	84	
280.92174	188	1+
281.07891	82	
281.11572	94	
281.83490	84	
282.08015	86	
282.86361	154	
282.87889	216	
283.06894	142	
283.79017	552	1+
283.85189	124	
283.86558	122	
284.29458	100	
284.86482	88	
284.91322	110	
285.16703	84	
285.20278	82	
285.43303	88	
285.53690	84	
285.91343	180	
285.93920	86	
287.77150	86	
287.80499	280	1+
288.23729	156	
288.89344	90	
289.07512	186	1+
289.78964	212	
289.87904	164	
290.03593	100	
290.17622	92	
290.79978	564	1+
290.87972	110	
290.93286	96	
291.80641	380	1+
292.43768	98	
293.85180	260	1+
294.43167	106	
295.81180	194	1+
296.86906	88	
297.05516	140	
298.90389	86	
299.16588	90	
299.78228	496	1+
301.87475	386	1+
302.80932	298	1+
302.91133	88	
303.80997	172	1+
303.94731	132	
304.36194	92	
304.82995	130	
305.85674	86	
306.88175	464	1+
306.93360	112	
307.79881	456	1+
308.16564	86	
308.29379	234	
308.93118	130	
309.82056	294	1+
309.87428	132	
310.31319	158	
310.88010	192	
311.88576	266	
312.80200	170	
312.94997	98	
313.81366	86	
313.87662	118	
313.95219	96	
314.05321	300	1+
314.81892	322	1+
315.18253	88	
316.81543	180	
319.55299	102	
319.89788	82	
320.88921	150	1+
323.30961	196	
323.89046	870	1+
324.86932	94	
324.89511	638	1+
326.89083	138	
327.82305	132	
END IONS

###FS:    #m/z: 340.94156 #charge 1+
###MS: 50
###MSMS: 52
BEGIN IONS
TITLE=Cmpd 38, +MS2(340.9416), 28.0-35.0eV, 1.1min #52
RTINSECONDS=65.3915
SCANS=50,52
PEPMASS=340.94156	1723040
CHARGE=1+
189.86283	150	
190.94599	120	
192.09540	98	
192.88862	182	
192.92400	184	
196.88407	146	
197.86836	130	
200.87817	98	
205.89350	110	
205.94935	204	
206.94852	92	
210.93789	118	
211.90263	124	
212.87681	258	
213.88191	340	
213.94066	1386	1+
214.89213	240	
215.41865	94	
215.88749	1076	1+
215.93829	352	
216.56297	94	
217.88613	300	
220.90219	132	
222.94462	94	
223.45649	114	
223.96190	516	1+
224.41385	92	
225.97569	152	
226.94815	454	1+
227.90400	92	
230.07777	90	
230.88897	1078	1+
231.95050	1394	1+
232.90903	146	
233.89745	928	1+
233.94820	416	1+
233.97770	108	
235.87294	112	
235.89145	414	1+
235.94733	146	
236.60874	94	
236.88401	92	
237.06005	92	
237.44060	102	
239.78440	176	
241.88297	156	
242.01669	98	
244.14177	94	
245.09628	98	
246.06651	176	1+
246.97477	452	1+
248.85358	110	
248.90090	352	
248.99827	96	
249.89662	476	1+
249.96154	558	
250.01250	150	1+
250.10558	100	
250.40345	92	
250.95306	334	1+
251.11185	156	
251.95852	238	1+
253.02441	106	
253.90557	150	
253.96047	90	
254.84160	130	
254.90629	126	
254.96816	1272	1+
255.04888	94	
255.07561	270	1+
255.78245	180	
255.90761	120	
256.78615	88	
256.91583	290	
256.96482	456	1+
257.92349	122	
258.84661	454	1+
258.90896	138	
258.95436	198	1+
260.83405	170	
261.47428	88	
262.35067	94	
262.88560	90	
264.89380	164	
265.80007	138	1+
266.87839	92	
266.93711	94	
267.05145	132	
268.83796	312	1+
269.02150	96	
269.79845	150	
270.79719	202	
270.83259	134	
271.42149	98	
271.79754	106	
272.85815	152	1+
272.91791	190	
272.93799	276	
272.97592	260	1+
273.79274	436	1+
273.95544	190	1+
274.56844	120	
274.86110	336	1+
274.89289	114	
275.08768	92	
275.81031	100	
276.85743	538	1+
277.54881	104	
277.84168	102	
278.82088	92	
278.84533	242	
278.86321	202	
278.93371	108	
278.99937	256	1+
279.84815	246	1+
280.80313	90	
280.82485	206	1+
282.95909	94	
283.78810	144	
283.93300	90	
284.06250	144	
284.81265	172	1+
285.34779	92	
286.80244	124	
286.89761	154	
287.79579	122	
287.85276	94	
289.78829	162	
289.87974	100	
291.80526	238	
291.82178	120	
291.86187	198	
291.93782	94	
292.43951	280	
293.80548	150	1+
294.86099	106	
295.58733	104	
295.93446	266	1+
296.57633	94	
296.87740	130	
297.97772	144	
298.80243	128	
298.82937	130	
298.86122	152	
299.78467	130	
299.87038	114	
300.63725	98	
301.87349	88	
302.86815	146	
303.81018	126	
304.91072	100	
304.94646	134	
306.88723	542	1+
307.28289	112	
307.80274	302	1+
307.93024	184	1+
308.29246	204	
310.81208	144	
310.87844	240	
311.87899	116	
312.80285	244	1+
312.86700	94	
313.95444	146	
320.05578	114	
320.82079	100	
320.87855	328	1+
321.93465	138	
324.77408	90	
324.80017	94	
324.89587	256	
325.90150	172	
326.17283	162	
327.53088	94	
328.18943	154	
328.88707	364	1+
329.87490	152	
330.02763	144	
330.81794	184	
330.87257	116	
331.81402	170	
332.81613	162	
334.55910	114	
339.38680	110	
339.83101	182	
341.90631	336	1+
342.23000	108	
342.85281	90	
343.71709	126	
345.23191	154	
345.46762	90	
345.91719	104	
END IONS

###FS:    #m/z: 363.95767 #charge 1+
###MS: 50
###MSMS: 53
BEGIN IONS
TITLE=Cmpd 39, +MS2(363.9577), 28.0-35.0eV, 1.1min #53
RTINSECONDS=66.172
SCANS=50,53
PEPMASS=363.95767	855680
CHARGE=1+
180.87556	110	
187.86909	150	
189.86345	970	
191.85736	1200	1+
194.89183	130	
196.88394	432	1+
205.87877	172	
205.94799	114	
207.87297	488	1+
207.94649	338	
208.93820	126	
209.87049	124	
209.94434	2136	1+
210.88384	1060	1+
211.94361	162	
212.87869	4880	1+
214.89439	454	1+
215.88151	134	
215.92201	102	
216.42244	102	
222.95262	1424	1+
224.89060	130	
224.94982	2508	1+
225.49861	102	
225.88523	144	
226.90274	262	1+
226.94755	11778	1+
227.03797	104	
227.80110	144	
228.05061	270	1+
228.89583	1210	1+
228.94286	13960	1+
230.09203	132	1+
230.89012	9098	1+
231.95557	108	
232.88607	898	1+
232.91189	232	1+
234.88297	540	1+
235.93896	106	
239.78962	270	1+
240.82031	132	
240.83782	152	
240.94137	526	
240.96396	950	1+
241.51271	102	
241.94378	436	
242.94337	1488	1+
242.95992	1256	1+
243.82096	528	1+
244.49675	112	
244.79283	100	
244.82220	398	1+
244.95766	5608	1+
245.07169	102	
245.94001	144	
246.51337	106	
246.90620	766	1+
246.95348	7168	1+
247.07077	102	
247.83671	318	1+
248.80231	612	1+
248.90067	2342	1+
250.89520	286	
250.97201	596	1+
251.05406	150	
251.07396	104	
251.90834	212	
252.22797	118	
252.88988	174	
253.79199	166	
253.83416	258	1+
253.90620	368	
255.92246	122	
256.04657	100	
256.93050	154	
258.36439	106	
258.80032	144	
258.83830	358	1+
258.97749	274	
259.97485	176	
260.55608	100	
260.84170	202	
260.96904	926	1+
261.55579	102	
261.83700	386	1+
262.08048	118	
263.17694	140	
263.79672	146	1+
263.82815	148	
263.96563	118	
263.97725	182	
263.99564	146	
264.91289	166	
264.96263	160	
265.08698	148	
265.81187	894	1+
265.97928	114	
266.81418	778	1+
267.97492	312	1+
268.79974	338	1+
268.84513	156	
269.80133	234	1+
269.84128	136	
269.85470	136	
269.96972	1202	1+
270.83479	104	
271.91287	118	
272.94777	170	1+
273.60051	98	
274.85449	282	1+
276.09463	100	
276.35317	110	
276.80798	178	
276.85624	162	
277.85620	212	
277.97541	172	1+
278.79981	126	
278.85145	420	1+
279.10167	170	
279.79762	174	
280.10091	144	
280.79383	834	1+
281.49677	112	
282.11964	186	1+
282.59779	114	
283.78964	222	
283.85108	194	
284.80150	170	
284.82841	296	
284.84675	110	
284.87042	132	
285.42058	100	
285.82043	328	1+
285.84558	808	1+
285.95817	124	
289.08760	100	
290.78502	296	1+
290.86450	120	
291.10317	206	1+
291.96449	102	
292.11515	190	1+
292.43640	178	
292.93784	232	
293.07346	118	
293.87251	130	
294.81210	112	
294.84995	124	
295.86695	154	
295.92247	120	
296.01400	118	
296.10914	108	
296.80516	180	
296.87440	126	
297.60702	104	
297.81167	204	
298.80499	1472	1+
298.87499	100	
298.90044	108	
299.56750	108	
300.36714	192	
300.81898	162	
300.86979	176	
301.81099	280	1+
301.86184	438	
302.86243	206	
303.80727	600	1+
303.83332	114	
303.85754	1624	1+
306.88084	102	
306.93291	168	
307.29512	260	1+
309.87483	536	1+
312.35057	102	
314.81830	172	
314.85049	120	
314.88655	212	1+
315.87676	220	1+
316.04415	100	
316.82194	116	
317.81476	112	
318.81263	192	
318.93374	140	
319.10570	100	
319.82093	126	
319.86789	144	
320.13631	154	
321.25421	108	
321.81719	852	1+
321.86999	448	1+
322.07398	138	
322.31367	98	
322.92755	388	1+
323.86979	118	
324.89237	164	
325.77520	112	
326.87372	552	1+
327.37068	98	
328.19349	106	
328.81472	250	1+
328.88852	204	
329.41354	100	
329.87344	314	1+
330.72189	130	
332.25201	100	
333.40125	98	
333.55139	102	
336.94491	516	1+
337.83251	102	
339.83055	872	1+
340.93680	446	1+
342.20131	112	
343.90952	318	1+
346.71674	252	1+
348.83757	138	
349.79103	110	
352.76125	234	1+
352.89236	192	
355.76780	304	1+
356.41869	152	
356.71773	156	1+
359.72475	214	
361.71702	114	
364.33173	128	
364.73720	132	
366.92491	98	
367.33163	184	
END IONS

###FS:    #m/z: 507.84683 #charge 1+
###MS: 54
###MSMS: 55
BEGIN IONS
TITLE=Cmpd 40, +MS2(507.8468), 28.2-35.2eV, 1.2min #55
RTINSECONDS=69.845
SCANS=54-55
PEPMASS=507.84683	356026
CHARGE=1+
199.88782	152	
200.88883	218	
209.94827	226	
214.02939	290	
216.89526	198	1+
222.97608	232	1+
224.97830	160	
232.02884	198	1+
232.89442	146	
234.89230	148	
237.39357	148	
238.06896	148	
243.01484	226	1+
250.07944	144	
250.90773	248	
250.97050	474	1+
251.06713	146	
251.87570	168	
253.88881	156	
258.90822	226	1+
259.87026	214	
259.89057	146	
260.37966	196	1+
260.87747	164	
264.08878	216	1+
264.89601	142	
265.38300	220	1+
266.38174	234	1+
266.86482	190	
268.88646	396	1+
270.86120	226	1+
272.12393	148	
272.85433	398	
273.85660	174	
274.79437	160	
277.88319	222	1+
278.86574	158	
280.84758	208	
283.90646	184	1+
284.78914	170	
285.79612	280	1+
285.89278	162	
287.85264	594	
288.86868	238	
289.88062	958	
290.12966	162	
290.86509	1422	1+
291.88153	282	
292.40241	142	1+
292.90738	172	1+
293.87407	3054	1+
294.42626	168	
295.81630	154	
295.94798	226	1+
296.41053	164	
296.77110	148	
296.85663	234	
296.87511	430	1+
297.91291	178	1+
300.84923	234	
300.86810	288	
301.84911	162	
303.80494	226	1+
303.86779	396	
304.80879	154	1+
304.88243	276	1+
305.86158	684	1+
306.12635	158	
306.88733	230	
307.89155	1722	1+
308.14129	846	1+
308.87123	2044	1+
309.35234	198	
309.37122	220	1+
309.88970	762	1+
310.08731	222	1+
310.15972	262	
311.34576	186	
311.88440	6524	1+
313.97144	156	
313.98928	144	
314.81854	284	1+
314.86660	1068	1+
316.88907	460	1+
317.85965	518	1+
318.82726	172	
318.86230	448	1+
319.81736	180	1+
319.89134	548	1+
320.88447	266	
321.41356	184	1+
323.85938	582	1+
323.87686	174	
324.75413	174	1+
325.90100	546	
326.88434	762	
327.84133	188	
327.89468	1116	1+
328.86878	362	
329.17841	262	1+
329.83578	154	
329.86762	158	
330.81310	168	
330.87893	1256	1+
331.81873	410	1+
331.89164	740	1+
331.95543	148	
332.82305	270	1+
332.87705	538	1+
334.42106	208	1+
335.84217	202	
335.88590	274	
336.87431	446	1+
336.94455	224	
338.59132	166	
338.82322	150	
338.88656	360	1+
338.91214	168	
339.40514	148	
339.82770	260	1+
340.91359	144	
342.95257	184	
344.88540	232	
345.82477	152	
345.87345	496	1+
348.55345	164	
348.82386	258	1+
349.40062	154	
349.75244	174	
350.73685	212	
350.88619	478	1+
350.96030	254	
351.18796	140	1+
351.77399	450	1+
351.84010	142	
351.86107	158	
351.91446	150	
352.91144	164	
353.04183	174	1+
353.71903	238	1+
353.85157	448	
354.09843	196	1+
354.84036	208	
355.88615	266	1+
356.02881	232	1+
359.77782	154	
360.89186	144	
361.36568	158	
361.79952	172	
361.86149	210	1+
362.84494	362	1+
363.35322	160	
364.89636	226	1+
366.18719	214	
366.83914	1298	1+
367.37702	202	1+
367.70937	1408	1+
367.76511	264	1+
367.88924	702	1+
369.71063	462	
369.84075	180	
370.19024	270	1+
370.37374	238	1+
370.72497	400	1+
371.18937	226	1+
371.72268	298	1+
371.85937	202	
372.79633	472	1+
372.84636	406	1+
373.71536	414	1+
374.82004	216	
376.87036	178	
377.86517	240	1+
378.73731	160	
378.88699	156	1+
380.72055	256	
380.74099	166	
380.85069	142	
381.72213	148	
381.87221	248	1+
382.73142	206	
382.78398	222	1+
383.38653	276	1+
383.71624	186	
383.85733	182	
384.85064	2838	1+
384.89073	244	1+
385.76165	244	1+
386.39038	284	1+
387.72142	188	
387.78006	348	1+
387.79456	354	1+
387.84831	246	
388.73921	166	
389.20312	172	
389.72166	540	1+
390.06255	364	1+
390.84277	646	
390.89368	156	
391.80444	180	
391.84095	928	1+
391.90129	350	1+
392.11416	172	
392.80200	180	
393.80170	588	1+
393.88524	194	
394.86120	190	
395.84598	216	1+
396.39887	260	1+
396.73644	200	1+
397.40230	186	1+
398.72764	594	1+
399.85183	326	1+
399.99107	154	
400.72632	228	
401.85516	174	
402.72762	374	1+
402.86416	398	
403.35921	268	1+
403.87268	1996	1+
404.07151	204	1+
404.36607	190	1+
405.74414	204	1+
405.87068	768	
406.85844	344	
407.72893	494	1+
407.86470	3970	1+
409.72716	858	1+
409.86417	1128	1+
410.08607	210	1+
410.83919	494	1+
411.80889	682	1+
411.87641	242	
412.73043	498	1+
412.84790	622	
412.86859	198	
413.07429	234	
413.87130	192	
415.20890	158	
415.87435	546	1+
416.73790	250	1+
416.76982	310	1+
418.82437	228	1+
421.88222	744	1+
422.82715	144	
423.86717	172	
424.87607	184	
425.74961	280	
425.87882	380	
426.74383	144	
426.86212	1492	1+
427.73558	604	
428.09041	258	1+
428.74107	388	
428.85600	376	
428.88578	694	1+
429.74165	1044	1+
429.83617	248	
430.85166	192	
431.86737	1044	1+
433.88892	524	1+
434.89175	356	1+
435.86192	286	
439.82888	140	1+
439.89209	866	1+
440.74874	240	1+
440.89230	528	1+
443.88401	162	
444.87291	2958	1+
445.74629	438	1+
447.69806	180	
448.74640	192	
449.88155	648	1+
450.74962	236	1+
450.77114	230	
451.89948	150	
452.76385	400	1+
457.90533	1124	1+
462.79378	142	
462.88527	952	1+
464.78991	248	
467.89075	1482	1+
468.77991	492	1+
469.23097	178	
469.70401	160	1+
469.78105	282	1+
469.88838	234	
470.75875	322	1+
472.08199	136	1+
477.71711	144	
480.71713	184	1+
485.11994	218	1+
485.89550	206	
486.79773	246	
487.80293	180	
491.80481	172	
503.12553	204	1+
504.80263	158	1+
505.87171	146	1+
509.86111	330	
511.60084	160	1+
END IONS

###FS:    #m/z: 336.94687 #charge 1+
###MS: 54
###MSMS: 56
BEGIN IONS
TITLE=Cmpd 41, +MS2(336.9469), 28.0-35.0eV, 1.2min #56
RTINSECONDS=70.617
SCANS=54,56
PEPMASS=336.94687	236570
CHARGE=1+
182.85822	90	
189.86723	82	
192.89190	112	
199.88756	134	
200.02823	84	
205.95316	182	
207.54422	92	
208.88343	484	1+
211.94473	4924	
212.87876	2524	1+
212.95178	196	
213.93995	2070	1+
214.38905	132	
214.88157	880	1+
214.89471	172	
216.12582	80	
217.67023	114	
217.88432	488	1+
217.93891	96	
221.89377	172	
223.95966	174	
223.97883	92	
224.84282	122	
224.97333	104	
226.08332	82	
226.84133	82	
226.97348	208	
227.89789	294	
227.95540	184	
228.89463	174	
229.95543	4726	
230.88934	3808	1+
230.95723	144	
231.43847	86	
231.95124	1790	1+
232.83891	146	
233.82753	474	1+
233.89698	700	1+
233.94324	418	1+
234.00943	84	
234.10841	110	
235.82311	92	
235.87878	208	1+
235.89637	160	
235.94916	176	
236.93984	190	1+
238.04653	84	
238.98334	82	
239.89919	86	
240.83863	484	1+
240.96208	84	
240.98444	86	
242.05317	84	
243.90869	88	
244.05960	100	
244.44685	88	
244.59478	86	
246.10098	96	
246.90283	82	
246.97753	426	
247.96553	700	1+
248.90070	1554	1+
249.82614	116	
249.96194	838	1+
250.83511	198	
250.89930	116	
250.94873	134	
251.83558	562	1+
251.90910	106	
251.92536	146	
252.97163	2666	1+
253.01035	108	
253.07880	162	
253.90434	456	1+
253.92217	144	
254.09142	200	
254.12655	144	
254.15396	86	
254.55743	92	
254.88570	82	
254.96715	1088	1+
255.00614	94	
255.07628	206	
255.88426	174	1+
256.80519	194	1+
256.91485	272	
256.97869	94	
257.01073	226	1+
257.05770	116	
258.14419	92	
258.84527	156	
258.96946	146	
259.85347	104	
260.90891	82	
261.82903	284	1+
261.96317	100	
263.44964	86	
264.84677	130	
266.35587	104	
267.83956	274	
267.95095	170	1+
267.98137	140	
268.83795	1778	1+
269.11637	108	
269.84010	1194	1+
270.98037	250	
271.01110	106	
271.07872	110	
271.89709	84	
271.91769	316	1+
272.93886	90	
272.97819	102	
273.79165	116	
273.84761	194	1+
273.89367	330	1+
274.53960	106	
274.82074	80	
274.87121	92	
275.85625	314	1+
276.85939	240	1+
277.00472	86	
277.83494	156	
277.87891	248	1+
278.35967	98	
278.52748	80	
278.83657	724	1+
279.79561	100	
279.86839	86	
279.94218	82	
281.05086	120	
282.06753	114	
282.86262	160	
283.79220	164	
284.89388	82	
285.85237	226	
286.85037	956	1+
286.87154	124	
288.83169	160	1+
290.10052	292	1+
290.85417	104	
291.04007	130	
291.80427	370	1+
291.85858	136	
292.85716	106	
293.10497	188	
293.99759	86	
294.85012	112	
294.90717	128	
295.99315	174	
296.80732	94	
296.99949	82	
297.39496	94	
298.08153	92	
299.78465	128	
299.91799	98	
300.16067	86	
300.87608	114	
302.02094	104	
302.40505	84	
304.25254	84	
304.86212	110	
304.87917	184	
306.88692	118	
306.95953	90	
307.88519	104	
308.59677	94	
308.87116	200	
309.05027	100	
309.86788	150	
310.84043	90	
310.87634	576	1+
310.90792	148	
311.86177	88	
311.87976	346	1+
313.45214	108	
315.82701	188	1+
318.07084	104	
323.86062	120	
324.88958	590	1+
326.87997	134	
327.89199	88	
328.04662	82	
330.88150	92	
331.12293	82	
332.37746	88	
333.03571	88	
334.80274	86	
337.71753	124	
338.76584	104	
339.51055	188	
339.73348	80	
339.88511	96	
END IONS

###FS:    #m/z: 359.96274 #charge 1+
###MS: 54
###MSMS: 57
BEGIN IONS
TITLE=Cmpd 42, +MS2(359.9627), 28.0-35.0eV, 1.2min #57
RTINSECONDS=71.3895
SCANS=54,57
PEPMASS=359.96274	174570
CHARGE=1+
193.08381	96	
199.86140	90	
200.94783	88	
205.95135	106	
206.89052	182	
207.94799	218	
208.89103	180	
209.94350	984	
218.91285	140	
220.96037	144	
220.99808	94	
222.88569	194	1+
222.95253	1878	1+
224.95040	2008	1+
226.90804	116	
226.94764	7372	1+
227.10832	96	
227.93079	204	
228.83521	106	
228.94239	6000	1+
228.96890	130	
231.48449	94	
231.84506	104	
231.89054	158	
233.85443	94	
233.96134	152	
234.36252	92	
234.87060	104	
236.36539	114	
238.06161	100	
240.82154	132	
240.93962	1034	1+
240.96322	1232	1+
241.65792	94	
241.78910	150	
242.96007	1416	1+
243.83343	98	
243.87413	138	
244.46633	108	
244.95781	3494	
245.88908	94	
245.94073	254	
245.96535	104	
246.95319	3968	
247.00779	172	
247.95529	120	
248.80461	194	
248.95819	98	
250.94523	150	
250.96473	348	1+
251.92931	108	
252.95605	356	
257.00780	142	1+
257.09069	112	
257.85520	92	
258.05284	96	
258.82964	108	
258.84317	180	1+
258.97725	200	
259.79611	258	
259.96529	726	1+
259.97988	144	
260.08839	100	
260.96953	626	1+
261.10050	94	
262.89214	92	
262.95097	148	
263.86667	130	
263.97880	322	1+
264.10015	292	1+
264.82209	110	
264.91469	104	
265.88514	168	1+
265.97439	166	
266.81234	456	1+
266.84849	120	
267.29228	90	
267.78208	156	
267.97384	262	
268.84817	128	
268.93097	154	
268.97323	138	
269.96933	360	
270.98291	162	
271.43779	154	
271.84569	570	1+
272.46927	106	
273.96651	248	1+
274.07408	90	
275.42464	90	
275.94259	106	
275.97080	214	
276.80770	382	1+
276.85474	200	
277.08884	98	
278.08734	94	
278.10150	98	
278.79719	476	1+
278.85034	124	
279.99306	100	
280.10280	132	
280.57278	108	
280.79465	1054	1+
280.83083	150	
280.86091	390	1+
281.85983	262	1+
281.99958	102	
282.61257	92	
282.79758	114	
282.89361	92	
283.83398	106	
283.98669	150	
284.82189	422	1+
285.79265	164	
285.86288	90	
286.13229	98	
287.13471	92	
288.02360	96	
289.81221	178	1+
289.88260	98	
290.78533	126	
290.94211	98	
291.38882	104	
291.74305	94	
291.80015	132	
293.80717	176	
296.33102	92	
296.80873	190	
296.89855	110	
297.80268	1762	1+
298.80374	1464	1+
298.97178	142	
299.72269	102	
299.77799	90	
300.35011	90	
300.80746	110	
300.92432	88	
301.09955	94	
301.80026	120	
305.48384	106	
305.81786	132	
305.84648	186	1+
305.87567	90	
309.79440	130	
309.93773	104	
310.87954	128	
311.87383	238	1+
312.76641	104	
313.41295	100	
313.53423	94	
315.80542	100	
316.81067	332	1+
318.88886	234	1+
318.93284	182	
319.39530	100	
320.89767	90	
321.15727	100	
321.42802	90	
321.81885	376	1+
322.93065	198	
327.87830	118	
329.87586	116	
330.17576	108	
334.95239	124	
335.03168	180	1+
335.90574	90	
336.94664	386	1+
337.00266	98	
338.83296	148	
338.86943	166	
340.34484	98	
340.94033	144	
341.26065	154	
342.17543	134	
345.10123	94	
345.77807	104	
346.89554	90	
348.62899	98	
351.03261	236	1+
352.88702	142	
353.90277	210	1+
355.85396	96	
356.78569	92	
358.20056	126	
360.33481	140	
363.94390	110	
364.51790	116	
364.92798	160	1+
END IONS

###FS:    #m/z: 507.84678 #charge 1+
###MS: 58
###MSMS: 59
BEGIN IONS
TITLE=Cmpd 43, +MS2(507.8468), 28.2-35.2eV, 1.3min #59
RTINSECONDS=75.059
SCANS=58-59
PEPMASS=507.84678	265072
CHARGE=1+
173.53325	138	
196.01637	178	
222.97544	158	
223.97534	228	1+
227.95838	194	
231.15482	142	
232.89821	442	1+
233.88275	268	1+
240.07977	146	
240.97022	146	
241.85628	174	
250.96747	538	1+
254.88094	148	
261.87938	326	
261.89596	154	
269.78039	174	1+
270.80892	178	
270.86245	362	1+
270.87953	212	1+
272.38662	262	1+
272.85354	330	
275.84979	296	1+
275.91753	154	1+
276.85040	168	1+
277.80822	202	1+
279.38041	138	
279.39240	150	
279.89234	280	1+
280.10809	160	
280.86211	160	
280.95120	140	
281.82214	278	1+
282.12352	140	
283.94304	214	
284.88014	198	
285.85661	162	
286.86979	250	
287.85252	784	
288.87208	500	
289.84599	140	
289.88011	676	
289.96943	266	1+
290.86670	754	1+
291.78961	176	
291.81098	374	1+
291.94887	200	1+
293.87548	1210	
294.12734	200	
294.85664	160	
294.87407	1568	1+
295.91717	240	1+
296.85960	204	1+
298.85290	334	
300.85693	722	1+
303.80204	138	
303.86246	332	
304.81567	286	1+
304.85939	906	1+
306.88255	218	
307.85653	282	
307.89012	810	
308.14297	872	1+
308.87521	772	
309.88439	600	
310.16051	622	1+
310.88588	394	
311.07172	146	
311.88501	4430	1+
311.95252	140	
313.88348	1250	1+
314.38591	222	
314.86583	1218	1+
316.04771	246	1+
316.86419	398	1+
316.89242	162	
317.89410	230	
318.02085	140	
318.81071	146	
318.86217	174	
318.88507	148	
318.93185	198	
324.86058	374	
325.86295	162	
325.88337	176	
325.90492	342	
326.81765	160	
326.88289	2010	1+
327.80665	302	1+
327.89605	418	
328.37369	142	
328.39236	142	
328.88138	378	
329.76808	166	1+
329.89448	234	
330.88800	420	1+
330.95157	168	
331.39088	200	1+
332.87459	874	1+
333.85167	162	
335.83988	262	
335.88413	158	
336.87831	952	1+
336.94716	188	
337.40174	154	
337.88346	744	1+
337.90109	220	
338.71736	108	1+
338.85102	210	
344.37560	194	
344.87372	218	
345.33658	180	
345.89233	150	
346.87933	214	
346.89341	164	
347.09915	202	
347.53623	168	1+
347.89033	240	
348.87738	160	
349.90887	336	1+
350.89127	146	
351.37759	164	1+
351.77531	218	1+
351.81389	176	
352.03741	204	
352.72177	236	1+
352.91392	322	1+
353.85162	510	
354.31099	156	
355.42428	138	
355.89193	524	1+
356.78186	150	
358.80286	150	
359.84744	142	1+
359.87771	138	
360.03291	140	
364.84752	246	
365.36975	186	
366.76343	182	1+
366.79208	324	1+
366.84193	558	
367.70991	694	
367.83685	838	1+
368.70877	712	1+
368.89956	222	1+
369.01388	110	1+
369.15019	154	
370.78920	230	
370.85525	148	
371.88832	342	1+
372.04147	174	
372.71851	392	1+
372.79562	300	1+
372.84983	226	
373.71980	276	1+
373.83087	314	1+
374.01687	146	
375.73789	160	
375.77399	226	1+
375.82423	112	1+
375.88752	206	1+
376.88949	236	1+
377.73778	204	1+
379.77870	226	1+
379.86140	218	
380.21971	130	1+
380.71639	996	1+
380.77917	150	1+
381.71961	678	1+
382.20241	154	
382.77951	154	1+
382.86332	150	
382.91477	200	
383.71696	350	1+
384.39381	232	1+
384.82190	374	1+
384.85024	2346	1+
384.89699	314	
385.39632	194	1+
385.77576	190	
385.82842	268	1+
387.36152	194	
387.85972	294	1+
388.71466	368	1+
388.79377	316	1+
389.20559	264	
389.91178	200	1+
390.84076	1258	1+
392.06804	140	
392.73115	230	1+
392.79167	224	
392.83001	240	
392.86195	640	1+
393.80080	640	1+
394.83427	250	1+
396.73404	264	1+
396.86192	140	
398.72908	706	1+
398.87198	540	1+
399.81382	244	1+
399.84920	334	1+
400.09123	280	1+
401.09338	238	1+
401.84868	138	
402.86385	388	
403.87263	1082	
404.87124	1478	1+
404.99968	238	1+
405.73143	162	
405.78470	510	1+
405.82472	346	1+
405.91470	168	
406.74582	154	
407.72804	208	
407.86552	3596	1+
407.97983	142	1+
408.01202	110	1+
408.08802	254	1+
408.74801	158	
408.85755	1112	
409.35397	146	
409.72536	194	
410.72935	748	1+
410.83934	282	
410.87335	422	
411.02800	190	1+
411.81301	316	1+
411.85139	736	1+
412.03026	164	1+
412.73005	360	1+
412.87954	178	
415.87133	238	
418.10185	148	
418.74832	192	1+
421.88462	1006	1+
422.85993	202	
423.08959	172	1+
423.76767	140	
423.86947	770	1+
425.67815	172	1+
425.74608	182	
425.82437	246	1+
426.16942	154	1+
426.74141	246	
426.86320	2012	1+
426.94079	146	1+
427.73540	1444	1+
428.09396	160	
428.86778	292	
428.88145	772	1+
429.86975	144	
430.74100	520	1+
430.85336	242	
431.87120	804	1+
432.24364	146	
433.84711	262	1+
433.86975	148	
434.89169	192	
435.83312	190	1+
435.85404	334	1+
439.89534	922	1+
442.21577	140	
444.87295	2098	1+
444.95008	138	
445.74153	480	1+
446.89793	198	1+
447.74646	386	1+
448.75012	238	1+
448.89434	258	
449.81334	226	1+
449.88168	962	1+
450.70470	168	
450.74959	300	
451.75353	208	
452.75096	304	1+
455.16765	178	1+
455.75537	304	1+
457.70279	142	1+
457.90452	838	1+
460.22595	154	
460.81785	196	1+
461.21014	280	1+
462.88466	678	1+
464.79330	290	1+
467.78112	378	1+
467.88895	1598	1+
468.78414	326	1+
474.71557	142	
477.98194	158	
479.75729	166	
485.89957	506	1+
487.13627	142	1+
487.19081	198	1+
487.80883	218	1+
489.80303	162	
491.79964	312	1+
491.83465	140	1+
503.89897	126	1+
504.26061	184	1+
504.80935	178	
509.86501	190	
END IONS

###FS:    #m/z: 336.94666 #charge 1+
###MS: 58
###MSMS: 60
BEGIN IONS
TITLE=Cmpd 44, +MS2(336.9467), 28.0-35.0eV, 1.3min #60
RTINSECONDS=75.8315
SCANS=58,60
PEPMASS=336.94666	174062
CHARGE=1+
59.63757	88	
80.02993	84	
189.86246	100	
192.88615	142	
196.88373	304	1+
207.97484	94	
208.88465	86	
209.94623	180	
210.88433	374	
210.93981	130	
211.04167	178	1+
211.94423	4540	1+
212.87923	2920	1+
213.93995	2146	1+
215.88704	702	1+
215.93783	296	
216.92096	84	
217.88114	146	
217.93832	94	
218.83849	114	
219.84221	100	
221.89874	96	
223.96433	532	1+
226.94480	86	
227.90088	92	
228.89578	464	1+
228.91462	118	
229.00121	130	1+
229.04153	94	
229.95557	3862	1+
230.49884	96	
230.88907	3416	1+
231.08484	84	
231.91424	88	
231.95101	2048	1+
232.82476	488	1+
233.75483	98	1+
233.82809	322	1+
233.89417	434	1+
233.94674	288	
234.52818	86	
234.78661	188	1+
237.84566	198	1+
241.83935	98	
242.66473	110	
242.89278	94	
246.90615	104	
246.97683	262	
247.90901	98	
247.96743	764	1+
248.90066	1166	1+
249.40782	86	
249.95613	678	1+
250.83116	442	
250.90033	190	
250.95605	410	1+
250.98596	112	
251.03308	98	
251.06865	194	1+
251.82970	264	
251.90965	124	
252.84685	164	
252.97131	2872	1+
253.08722	138	
253.84016	128	
253.90465	700	1+
254.08851	86	
254.45544	94	
254.96727	1298	1+
255.07382	174	
256.96748	126	
257.85267	118	
258.00532	100	
258.84813	552	1+
259.90872	92	
260.35193	88	
260.83046	106	
260.93459	122	
261.38506	108	
261.83438	276	
262.85041	140	
262.94982	88	
264.91480	94	
264.98980	88	
266.34984	84	
266.56420	94	
266.98103	196	1+
267.84402	190	
267.93519	92	
268.83888	1032	1+
268.85987	104	
270.98213	498	1+
271.84391	160	
271.86910	84	
271.91312	122	
271.94509	212	1+
271.96409	92	
272.41738	96	
272.85975	86	
273.73681	84	
273.79437	224	1+
275.47652	84	
275.85450	142	
275.89369	84	
276.59024	92	
276.86030	394	1+
277.80369	142	
277.83622	280	
278.08317	88	
278.52773	94	
278.83539	1300	1+
279.04015	86	
279.28009	100	
281.95841	86	
282.88713	92	
283.02848	114	
283.36217	84	
283.93809	114	
284.44233	98	
285.04313	88	
285.79678	98	
285.85180	222	
285.89733	134	
286.81303	130	1+
286.84925	1154	1+
287.42795	82	
287.53631	88	
287.88640	98	
287.93090	100	
289.44265	102	
289.87419	88	
290.86707	122	
291.80595	98	
291.91502	88	
293.10678	122	
293.85709	108	
293.87469	120	
293.89234	98	
294.85307	90	
295.38260	102	
295.43368	92	
295.80077	82	
296.38192	96	
296.81130	192	
297.38477	84	
297.81806	86	
298.90888	90	
299.74801	98	
300.81505	86	
302.05950	122	
303.02443	94	
303.76891	92	
303.80966	92	
305.52637	84	
306.27681	134	
306.77447	98	
306.88355	232	
307.89273	100	
308.88622	264	
309.04352	88	
309.14879	126	
309.96303	92	
310.87735	290	
310.90413	92	
311.89562	196	
316.12287	86	
317.42510	110	
319.84720	90	
320.93298	84	
321.26309	86	
322.84763	96	
323.88757	154	1+
326.89126	238	
328.06183	100	
328.86112	98	
330.38352	84	
330.87834	158	
332.82072	84	
333.93281	90	
334.87995	106	
338.42235	102	
338.76310	90	
338.88123	92	
339.07092	90	
341.06326	86	
341.42843	82	
342.19342	94	
END IONS

###FS:    #m/z: 359.96262 #charge 1+
###MS: 58
###MSMS: 61
BEGIN IONS
TITLE=Cmpd 45, +MS2(359.9626), 28.0-35.0eV, 1.3min #61
RTINSECONDS=76.6035
SCANS=58,61
PEPMASS=359.96262	126708
CHARGE=1+
84.51231	92	
184.87726	92	
205.94622	150	
207.88261	210	1+
207.94700	142	
209.94406	1018	
210.88265	190	
210.89688	192	
213.01076	94	
213.89876	142	
215.92270	126	
216.41115	98	
217.89090	286	1+
220.95814	286	
221.55149	94	
222.95258	1846	1+
223.88664	234	1+
224.94941	1652	1+
226.89305	106	
226.94755	11100	1+
227.06353	118	1+
227.09886	116	
228.89246	308	1+
228.90538	206	1+
228.94267	11962	1+
229.02772	94	
231.86715	98	
233.85371	128	
233.96084	162	
234.43237	98	
234.88585	90	
235.03878	124	
237.12031	100	
239.07711	90	
239.53406	100	
239.79057	92	
240.27811	100	
240.82626	110	
240.84289	110	
240.94041	476	
240.96326	1136	1+
241.78828	240	
241.89764	106	
241.94348	280	
242.00724	104	
242.89042	216	1+
242.95878	1010	1+
244.36850	98	
244.95845	4912	
245.94337	240	
245.96406	186	
246.12596	100	
246.81042	102	
246.95373	5142	
248.79852	306	1+
250.95275	660	1+
250.96706	458	1+
251.10053	152	
251.55121	110	
251.83897	110	
252.87011	356	1+
253.83376	258	1+
253.99933	98	
255.13286	172	1+
255.78769	248	1+
258.89767	90	
258.97623	428	1+
259.79694	166	
260.41331	94	
260.80047	134	
260.94618	116	
260.97006	1316	1+
261.60152	100	
263.97940	166	
264.16196	94	
264.82119	234	
264.91248	188	1+
265.01458	90	
265.79217	134	
265.97575	110	
266.81337	386	1+
266.97765	118	
267.78547	120	
267.93041	138	
267.97523	1264	
268.14011	160	
268.78155	112	
268.85095	368	1+
269.79486	462	1+
269.96997	1056	1+
270.63309	104	
270.79613	280	1+
271.47804	190	1+
271.84361	366	1+
273.79119	138	
273.96653	380	1+
274.00648	280	1+
274.79624	92	
274.84835	128	
274.88635	104	
275.90346	172	
275.97192	198	
276.80908	280	1+
277.79926	406	1+
277.85007	144	
278.03288	104	
278.84755	136	
279.10324	180	
279.79077	908	1+
279.96432	96	
280.43183	164	
280.79139	814	1+
280.87392	148	
280.92729	142	
284.01575	100	
284.82306	252	
285.40177	266	1+
285.79601	124	
287.86132	196	1+
289.93568	92	
290.40877	160	
290.81749	174	1+
292.43798	198	
292.86747	386	1+
293.77049	92	
295.14855	90	
295.93186	122	
296.81058	210	
296.91726	134	
297.81118	98	
297.97801	150	
298.33005	110	
298.53098	92	
298.80434	1194	1+
298.86561	212	1+
298.92808	104	
299.00298	94	
299.98199	94	
300.80000	162	
301.77894	138	
303.80709	160	
303.94030	96	
305.05864	104	
306.17314	92	
306.83274	92	
306.86141	90	
307.80780	128	
307.88884	156	
308.64629	96	
308.79416	354	1+
310.62327	100	
310.87854	520	1+
311.86247	262	1+
312.94347	242	1+
314.50072	94	
314.52659	118	
314.81527	98	
315.81252	430	1+
316.04493	124	
316.93571	108	
317.41662	90	
317.87344	132	
318.55518	90	
318.93701	198	
319.08190	124	
319.87361	92	
319.93198	116	
320.93950	112	
321.81763	342	
321.93255	90	
322.82227	156	
322.93237	230	
322.97529	90	
323.89123	106	
324.76149	196	1+
325.03331	96	
325.88925	120	
325.98802	90	
327.88867	146	1+
331.06237	94	
332.09328	94	
332.76938	92	
335.71680	208	1+
336.94414	236	
337.04869	98	
337.09588	90	
337.94791	106	
338.18060	104	
338.87180	120	
339.83189	182	
340.03448	94	
340.94136	316	
342.96394	94	
344.71228	180	1+
344.89969	102	
350.82117	116	
352.88813	102	
353.75976	124	
354.78334	172	1+
354.84712	92	
355.42067	92	
355.72281	236	1+
357.56537	116	
361.72152	238	1+
END IONS

###FS:    #m/z: 322.93106 #charge 1+
###MS: 62
###MSMS: 63
BEGIN IONS
TITLE=Cmpd 46, +MS2(322.9311), 28.0-35.0eV, 1.4min #63
RTINSECONDS=80.296
SCANS=62-63
PEPMASS=322.93106	5403840
CHARGE=1+
179.83973	82	
182.87149	138	
192.88885	308	1+
194.82659	86	
195.08165	84	
196.88275	98	
197.88529	106	
198.02565	82	
205.38837	90	
205.95013	562	1+
205.97058	264	1+
206.54765	88	
208.93980	302	1+
209.94252	198	1+
210.90243	134	
211.02058	92	
212.87868	190	
212.89490	132	
213.90897	88	
214.89614	126	
218.00359	80	
218.88643	130	
219.05654	140	
220.87660	106	
221.39972	86	
221.94435	198	
222.95442	212	
223.90290	88	
223.95926	1120	1+
228.10959	82	
228.91253	260	
230.01442	86	
230.83044	126	
230.88801	226	
230.92047	296	1+
231.95928	98	
233.84143	194	1+
234.94979	92	
235.88182	274	1+
236.80543	92	
236.98302	92	
239.78777	274	1+
240.08776	86	
240.82658	512	1+
240.94070	3216	
241.94221	2772	
242.33195	92	
242.42780	84	
242.81807	132	
242.94245	9026	1+
243.23379	92	
243.81842	708	1+
244.82022	442	1+
244.94035	2414	
244.98188	156	
245.46168	88	
245.89674	80	
245.96416	82	
246.09514	114	
246.97796	560	1+
247.38719	80	
247.85064	340	1+
248.17626	80	
248.43130	84	
248.95538	84	
249.92388	134	
250.46582	90	
250.79225	84	
250.89759	94	
251.01470	94	
251.07026	92	
252.54983	100	
252.92611	106	
253.07452	98	
253.78411	290	1+
254.12712	82	
254.24789	88	
254.95738	118	
256.78362	148	
256.89805	92	
257.02512	132	
257.38051	96	
257.79802	512	1+
258.83346	546	1+
259.34131	130	
260.72263	88	
260.83380	256	
261.04393	84	
261.48039	84	
261.83054	1268	1+
261.88945	94	
261.98399	100	
262.35302	94	
262.54198	104	
262.83332	782	1+
263.01354	88	
263.80791	138	
264.12178	92	
264.75687	80	
265.05927	114	
265.90092	178	1+
266.85429	94	
267.79448	136	
270.79867	190	
270.81920	88	
271.45987	92	
271.62384	102	
271.80308	100	
271.83691	90	
271.85312	194	
272.03297	84	
272.82735	94	
272.84468	82	
273.79672	912	1+
273.80988	132	
276.85690	246	1+
277.20971	86	
277.81025	258	1+
277.82308	86	
278.01018	84	
278.09346	88	
278.81458	200	1+
279.09236	874	1+
281.79847	186	
281.84687	134	
283.78396	158	1+
284.29235	202	
284.87249	114	
284.91239	92	
285.86683	82	
286.54811	88	
286.79324	92	
287.37594	108	
287.79300	110	
289.79091	400	1+
290.76435	102	
290.87727	120	
291.80558	304	1+
291.88159	92	
293.83390	90	
294.43170	100	
295.01790	90	
296.82771	214	
296.87076	164	
297.02871	82	
298.41234	94	
298.82331	94	
299.78515	292	
299.81047	86	
300.78642	166	
300.90792	84	
300.93884	106	
301.35731	104	
301.47688	84	
301.86408	138	
301.88148	124	
301.91791	118	
302.87833	178	
303.87458	94	
304.92208	152	
305.07980	88	
305.87880	126	
306.88251	442	1+
307.80373	280	
307.82565	230	1+
308.29482	128	
308.87623	100	
309.80852	134	
310.25335	84	
311.88898	432	1+
312.80593	240	
312.87465	116	
313.78236	84	
315.93219	92	
316.05516	90	
317.90453	82	
318.39610	80	
318.90364	156	
322.75597	246	1+
323.38590	104	
323.72193	82	
324.89239	768	1+
324.91601	86	
326.18518	112	
327.90463	116	
END IONS

###FS:    #m/z: 340.94137 #charge 1+
###MS: 62
###MSMS: 64
BEGIN IONS
TITLE=Cmpd 47, +MS2(340.9414), 28.0-35.0eV, 1.4min #64
RTINSECONDS=81.068
SCANS=62,64
PEPMASS=340.94137	2425494
CHARGE=1+
178.96147	92	
186.39948	92	
195.88094	244	1+
196.86105	82	
205.94824	192	
207.87172	104	
208.96020	148	
210.93945	268	1+
211.85257	84	
212.87895	134	
212.90042	112	
212.94514	116	
213.87954	482	1+
213.90565	92	
213.94058	2276	1+
214.89631	132	
215.88763	282	
215.93795	608	1+
216.88380	512	1+
216.97160	94	
217.88503	362	1+
217.93933	164	
221.89326	122	
223.96357	130	
225.50230	82	
225.83983	90	
226.11683	82	
226.53428	94	
226.94690	88	
227.90585	88	
228.44355	92	
230.88765	784	1+
231.89001	518	1+
231.95044	2296	1+
232.08637	98	
233.82871	114	
233.89871	508	1+
233.94563	578	1+
234.46635	84	
235.82940	82	
235.89426	350	1+
237.06609	86	
237.09086	100	
237.56389	88	
238.82543	88	
240.78455	104	
240.83543	172	
240.96532	90	
241.54518	88	
241.84141	98	
241.94428	102	
243.02376	86	
243.82963	148	
245.87451	140	
245.97254	418	1+
246.94902	136	
246.97638	352	1+
248.90256	194	
249.90082	130	
249.96167	650	1+
250.79833	100	
250.90127	100	
251.95721	106	
252.97254	120	
253.00648	90	
253.90667	264	1+
253.92258	88	
254.08368	100	
254.12453	98	
254.86706	84	
254.96582	1348	1+
255.02383	94	
255.88351	88	
256.07589	90	
256.88728	138	
256.92201	86	
256.95273	94	
257.84847	112	
258.50838	94	
258.80739	142	
258.84579	520	1+
259.02671	104	
259.95376	414	
259.97173	138	
260.83128	424	1+
260.99237	86	
261.84754	134	
263.59921	86	
264.00828	84	
264.52723	98	
264.79476	88	
265.08659	82	
265.19078	82	
265.85755	162	
266.84518	86	
266.96940	86	
266.99680	92	
267.82683	148	
268.84345	188	
269.44689	92	
269.80255	244	1+
269.83133	84	
270.80724	172	1+
270.91808	90	
271.57121	84	
271.77986	102	
272.98191	92	
273.03863	84	
273.09507	98	
273.54818	88	
273.79122	374	1+
273.93638	88	
274.86542	118	
274.97755	144	
275.87234	92	
276.85542	460	1+
277.96387	362	1+
278.84770	148	
279.81083	96	
279.86083	350	1+
280.10868	230	1+
280.83636	146	
281.29693	114	
282.86112	314	1+
282.99723	88	
283.79803	140	
284.35743	90	
286.91333	128	
288.18620	104	
288.80776	84	
288.87964	94	
289.78762	114	
289.87290	210	1+
290.01653	98	
290.80003	268	1+
290.85468	120	
292.43491	322	1+
294.83262	188	1+
294.86641	396	1+
295.98360	200	1+
296.85529	118	
296.94827	90	
297.09234	88	
298.86859	286	1+
298.93883	116	
299.79442	122	
299.85023	84	
300.57149	90	
300.78210	84	
302.86682	122	
302.93771	212	1+
303.00740	84	
303.85025	82	
303.88019	98	
305.06020	164	1+
305.80462	138	
306.95772	92	
307.43518	98	
307.80112	464	1+
307.88300	142	
308.87127	246	1+
309.04133	106	
309.88811	86	
309.92487	88	
310.41782	94	
310.87663	124	
312.04593	140	
312.80340	106	
313.94546	104	
321.94943	92	
324.89471	162	
326.89097	84	
326.94766	84	
327.06413	82	
327.90062	86	
328.03541	88	
328.19428	194	
328.88942	154	
329.75883	90	
330.81516	398	1+
331.87637	90	
333.82060	100	
333.85209	82	
334.58814	92	
334.76824	148	1+
336.85160	102	
337.83731	130	
338.87413	142	
341.88261	98	
342.00802	120	
342.89914	182	
END IONS

###FS:    #m/z: 363.95740 #charge 1+
###MS: 62
###MSMS: 65
BEGIN IONS
TITLE=Cmpd 48, +MS2(363.9574), 28.0-35.0eV, 1.4min #65
RTINSECONDS=81.8405
SCANS=62,65
PEPMASS=363.95740	1342706
CHARGE=1+
171.85512	102	
178.94217	116	
182.87006	114	
189.86321	902	1+
190.92962	94	
191.85948	1076	1+
195.90361	144	
196.88435	318	
200.95044	182	
205.95551	120	
207.87428	530	1+
207.94910	280	
209.90222	142	
209.94406	2162	1+
210.88474	952	1+
211.86753	90	
212.06882	104	
212.87985	3742	1+
213.26193	84	1+
214.89495	408	1+
219.86615	120	
220.42700	134	
220.90315	98	
222.95260	1412	1+
224.94921	2122	1+
225.88863	264	1+
225.96568	116	
226.94780	14900	1+
226.97639	336	1+
227.08383	90	
227.13293	120	1+
227.82639	122	
227.89188	1358	1+
228.89413	1128	1+
228.94291	17044	1+
230.88990	6666	1+
230.96607	108	
231.04563	104	
231.80114	132	
232.88616	642	1+
233.40136	104	
233.93219	118	
234.01545	204	
234.08736	142	1+
234.88224	474	1+
235.82182	92	
236.05753	192	1+
237.90446	96	
239.07151	114	
239.42599	102	
240.82517	116	
240.94101	674	
240.96263	890	1+
241.10251	100	
241.11776	112	
241.94148	432	
242.82764	122	
242.94270	1416	1+
242.95883	930	1+
243.82055	120	
244.83784	92	
244.95756	7382	1+
245.85644	142	1+
245.94201	404	
246.90525	350	
246.95383	9830	1+
247.04133	112	
248.80001	432	1+
248.90058	1874	1+
248.97998	118	
249.00543	110	
249.02151	90	
249.92070	184	1+
250.41024	90	
250.89568	438	1+
250.96951	200	
251.07327	140	
251.11106	126	
251.79947	158	
252.87364	276	1+
253.83688	156	
253.90611	538	1+
256.48305	136	
258.12053	108	
258.83221	322	1+
258.97273	362	
258.98562	250	
259.84808	142	
260.06548	98	
260.83999	160	
260.96932	952	1+
261.83444	178	
261.84673	216	
261.87303	124	
262.40052	90	
262.42843	92	
262.82742	194	
263.83383	172	
263.97782	388	1+
263.99824	100	
264.82441	92	
265.10428	136	
265.24261	106	
265.81643	168	
265.97907	240	1+
266.13310	90	
266.81407	688	1+
267.13772	150	
267.78478	188	
267.97341	1178	1+
268.96354	138	
269.87461	134	
269.96870	1450	1+
270.01352	92	
270.85333	144	
271.64809	108	
271.84358	102	
271.85755	140	
271.91641	368	
272.11386	92	
272.84544	266	
273.09915	102	
273.30422	108	
273.91966	124	
274.52157	96	
275.07730	106	
276.80927	110	
276.85688	134	
277.85551	144	
278.40670	94	
278.80033	336	
278.85178	210	
279.10727	90	
279.80030	328	
280.53133	98	
280.79297	1118	1+
280.83779	100	
280.93018	234	
280.98349	312	1+
281.03139	184	1+
281.85184	94	
282.11415	114	
282.79335	314	
282.85105	508	1+
283.06685	118	
283.35281	102	
283.78875	502	1+
283.85201	372	1+
284.35936	92	
284.82502	272	
284.95779	142	1+
285.84616	1182	1+
285.87565	242	1+
286.81507	278	1+
287.80765	290	1+
288.86889	270	1+
290.78726	294	1+
291.09935	124	
291.40126	96	
291.52064	94	
293.11750	96	
293.86960	290	1+
294.81630	102	
294.85132	116	
294.92295	100	
295.82784	120	
296.81106	442	
296.93029	174	
297.11248	126	
297.15348	284	1+
297.80879	196	
298.80443	1902	1+
299.30177	92	
299.92244	94	
299.99700	102	
300.80057	778	1+
301.86298	568	
302.85478	1662	1+
303.80385	448	1+
303.85683	1396	1+
304.80707	286	1+
306.88486	98	
307.89481	94	
308.13296	92	
309.01307	124	
309.36308	100	
309.87135	178	
309.95841	128	
310.84603	132	
310.86557	390	1+
314.82252	102	
316.81298	494	1+
318.93271	326	1+
319.55318	90	
320.85937	418	1+
321.81783	586	1+
321.86337	328	1+
322.85655	344	1+
322.92913	540	1+
322.95000	92	
323.81451	250	1+
324.17474	90	
324.87752	214	
324.89638	240	
325.87178	800	1+
326.09145	92	
326.17138	100	
326.87501	706	1+
329.87471	106	
331.88631	94	
335.28500	94	
336.89472	170	1+
336.94640	774	1+
337.96500	154	
338.10278	100	
338.76549	136	
338.95327	92	
339.83250	312	1+
339.93774	368	1+
340.94141	310	1+
341.90280	200	1+
342.94205	100	
343.71068	98	
345.88120	96	
348.76775	196	1+
350.89420	262	1+
351.89447	202	1+
354.38654	92	
355.76353	144	1+
356.53772	104	
362.32700	90	
363.72336	130	
364.71869	124	
END IONS

###FS:    #m/z: 322.93080 #charge 1+
###MS: 66
###MSMS: 67
BEGIN IONS
TITLE=Cmpd 49, +MS2(322.9308), 28.0-35.0eV, 1.4min #67
RTINSECONDS=85.533
SCANS=66-67
PEPMASS=322.93080	4948526
CHARGE=1+
88.77189	82	
92.05393	92	
96.38997	104	
159.38747	80	
176.13734	84	
189.86468	148	
192.89217	368	1+
196.85782	110	
196.88225	310	1+
197.88345	220	1+
199.88742	84	
200.89222	118	
202.56473	90	
205.95183	344	
207.17841	78	
207.96894	80	
210.03324	78	
210.89588	232	
212.87754	112	
212.89449	100	
214.90369	92	
216.93880	86	
217.95101	108	
218.87300	84	
219.90246	80	
220.88123	80	
221.94529	228	
222.11139	96	
222.95466	182	
223.84327	102	
223.86586	82	
223.96084	494	1+
224.91985	106	
225.09314	78	
226.33473	92	
227.84314	86	
227.89069	80	
228.91529	108	
229.89243	418	1+
230.55240	92	
233.91578	140	
233.94937	80	
234.92880	86	
235.82738	156	
235.84648	104	
236.83185	86	
236.89867	120	
237.05566	118	
238.00422	78	
238.93810	140	
239.10578	90	
239.78943	596	1+
239.80721	86	
240.82132	250	1+
240.94086	3318	
240.96066	198	
241.88793	80	
241.94021	8672	1+
242.81975	574	1+
242.86632	108	
242.94226	6250	1+
243.18898	94	
243.35946	102	
243.82334	380	1+
243.88299	140	1+
244.50416	88	
244.94063	2022	1+
246.97663	404	1+
247.85064	134	
247.93665	218	1+
248.00988	104	
248.85272	204	
249.90765	84	
250.97004	186	
251.45028	82	
251.83954	80	
251.93110	80	
251.94868	126	
253.13525	96	
253.35390	80	
253.90776	154	
255.79043	82	
257.79693	638	1+
257.81502	164	
257.97186	86	
258.83465	356	
259.34226	78	
259.83124	156	
260.79587	76	
260.83560	264	
260.91204	130	
261.47838	78	
261.79222	76	
261.83092	974	1+
261.85519	124	
261.89971	100	
263.96394	80	
264.79613	200	1+
264.85190	96	
264.96095	78	
265.01644	80	
265.03073	86	
265.05890	82	
266.86635	192	
267.79487	128	
269.34985	118	
269.79872	136	
269.91887	78	
270.97425	78	
271.84844	126	1+
272.00852	86	
273.79340	780	1+
275.47035	90	
275.79430	138	
276.81784	326	1+
276.85231	80	
276.89365	228	1+
277.79775	108	
277.84178	86	
277.95012	86	
279.05684	80	
279.09169	1016	1+
280.06479	80	
280.81102	84	
281.79967	104	
281.86773	252	1+
281.91120	88	
282.79962	82	
283.07622	100	
283.35591	90	
283.78876	370	1+
283.84549	196	1+
283.98930	78	
285.29666	138	
286.43191	90	
286.91682	182	
287.80128	140	
288.19992	162	
289.78984	288	
290.05897	84	
290.79707	404	1+
292.11652	80	
292.93953	96	
293.44652	100	
293.86933	78	
294.01877	78	
295.86427	78	
296.81715	76	
296.90141	90	
297.50985	76	
298.00332	80	
299.78668	394	1+
300.52887	106	
302.78081	96	
302.86415	108	
302.88473	110	
303.80170	268	1+
306.14472	78	
306.88169	150	
307.79991	222	
307.88990	116	
308.80041	248	1+
309.02194	82	
309.82182	134	
310.82475	90	
310.88269	208	1+
311.81370	124	
311.86844	74	
311.90171	78	
312.80073	154	
314.18265	86	
314.82408	322	1+
314.86663	94	
315.76916	92	
317.93537	82	
318.95859	100	
319.81642	80	
320.05018	246	1+
321.89499	74	
323.88609	132	
324.00263	80	
324.89108	434	1+
325.09283	80	
325.82219	108	
326.89689	196	1+
END IONS

###FS:    #m/z: 340.94143 #charge 1+
###MS: 66
###MSMS: 68
BEGIN IONS
TITLE=Cmpd 50, +MS2(340.9414), 28.0-35.0eV, 1.5min #68
RTINSECONDS=86.3055
SCANS=66,68
PEPMASS=340.94143	1843594
CHARGE=1+
190.95062	140	
192.92692	338	
196.88313	116	
199.03438	84	
205.94934	104	
210.93647	112	
212.87818	490	1+
212.89982	122	
213.93955	1556	1+
214.88033	88	
214.89554	232	
215.88737	616	1+
215.93855	328	
216.43105	104	
216.57390	100	
219.13471	86	
219.87713	96	
219.94984	86	
220.87748	94	
221.89400	172	
222.95737	102	
223.95880	128	
223.96775	222	1+
225.47646	88	
226.94867	116	
227.78852	120	
228.94949	212	
230.51587	84	
230.57915	98	
230.88761	716	1+
231.84328	84	
231.95124	1430	
232.04504	104	
233.89656	326	
233.94709	508	1+
234.14244	86	
234.90514	166	
235.89401	372	1+
236.97532	94	
240.89473	118	
240.95928	164	
241.78964	110	
241.84609	146	
243.06523	124	
243.84396	116	
244.99058	102	
246.63850	140	
246.97911	204	
248.10442	112	
248.85841	138	
248.90232	116	
249.90633	140	
249.96242	422	1+
250.89715	116	
250.99895	142	
251.02972	92	
251.83949	84	
251.88645	116	
251.96101	196	
253.03544	98	
253.80440	208	
253.90584	204	
254.00321	94	
254.80350	124	
254.90572	124	
254.96774	764	1+
256.45940	84	
256.96783	210	
257.01036	90	
257.35285	108	
257.80424	132	
257.85061	122	
258.79701	88	
258.84868	466	
258.90707	104	
259.85202	238	
259.89534	268	1+
259.95951	96	
260.07661	94	
260.33599	92	
260.83453	218	
260.85512	142	
261.06345	88	
261.84234	180	
263.86664	116	
264.04322	120	
264.07670	120	
264.10391	92	
264.42144	94	
265.35393	134	
267.95529	90	
268.84131	510	
269.35408	96	
269.40052	82	
271.52070	82	
271.56553	82	
271.79356	82	
272.92388	122	
272.93734	164	
273.91956	108	
274.85883	136	
274.89511	140	
275.81125	240	1+
276.81770	142	1+
276.85796	438	1+
278.81044	82	
278.84855	574	1+
279.24553	90	
279.56148	92	
280.19840	82	
280.92766	94	
281.32161	92	
281.85949	102	
281.91328	220	1+
282.85891	100	
283.05218	134	
283.79128	156	
284.80299	82	
284.87744	110	
285.36256	98	
285.86475	132	
286.41108	102	
286.89322	156	
286.90937	130	
287.10750	86	
288.04435	84	
288.19673	86	
289.78899	102	
289.87266	104	
292.43861	176	
292.49038	82	
292.54465	94	
294.43528	110	
294.66799	86	
295.86599	122	
296.85016	110	
296.95442	124	
299.09152	226	1+
299.78343	156	
299.87586	90	
300.84869	252	1+
302.94593	196	1+
304.46260	98	
305.87513	310	1+
306.88002	208	1+
307.79784	242	
308.29245	104	
308.88646	134	
309.82978	92	
310.58430	88	
310.81642	98	
310.88091	330	1+
312.80574	256	
313.90341	90	
318.79734	82	
320.98123	86	
321.93068	88	
322.82097	86	
324.38501	86	
324.89482	622	1+
325.94392	116	
326.56454	86	
326.81723	198	1+
327.17191	140	
328.19306	94	
328.88405	96	
329.80447	82	
329.87395	118	
330.81817	202	
334.61988	88	
334.88066	90	
335.90825	180	
342.89700	130	
END IONS

###FS:    #m/z: 363.95761 #charge 1+
###MS: 66
###MSMS: 69
BEGIN IONS
TITLE=Cmpd 51, +MS2(363.9576), 28.0-35.0eV, 1.5min #69
RTINSECONDS=87.078
SCANS=66,69
PEPMASS=363.95761	873328
CHARGE=1+
69.25511	102	
70.28074	90	
182.86836	260	
187.86545	94	
189.86260	692	
191.86119	1242	1+
196.88333	172	
198.11028	114	
206.94568	92	
207.40717	168	
207.87290	782	1+
207.95040	172	
209.87075	142	
209.94433	1938	1+
210.88367	738	
211.94760	148	1+
212.87922	3442	1+
213.05346	92	
214.89289	136	
215.04576	90	
216.41871	160	
217.91491	94	
219.07090	100	
222.95204	574	
223.41993	100	
223.95641	318	
224.94974	1438	1+
225.89058	532	1+
226.89631	324	1+
226.94805	9956	1+
227.05195	260	1+
227.39114	108	
227.79311	246	1+
228.89477	1052	1+
228.94255	13418	1+
230.12171	136	1+
230.89055	6240	1+
232.59086	94	1+
232.88496	1014	1+
232.90788	132	
234.88048	304	1+
234.92905	222	
238.87501	112	
239.03669	118	
239.57398	94	
240.82445	260	1+
240.94303	570	
240.96357	668	
241.94288	342	
242.82339	108	
242.94401	1222	1+
242.95938	1044	1+
243.81806	740	1+
243.84534	172	
244.44522	102	
244.95752	5652	1+
245.50665	98	
245.58700	90	
246.80577	92	
246.90363	486	1+
246.95290	6592	1+
247.55243	90	
248.80197	556	1+
248.84251	124	
248.90060	1930	1+
249.06078	104	
250.43300	110	
250.89907	454	1+
250.91016	176	
250.97008	236	
251.97212	120	
252.83917	218	1+
255.83512	166	1+
256.00720	102	
256.16445	96	
256.80097	106	
256.98654	92	
258.83861	114	
258.97413	180	1+
259.08312	166	
259.84917	124	
260.80292	160	
260.83290	182	
260.97065	344	
261.12705	92	
261.83206	126	
261.85194	108	
262.83229	258	
262.91978	100	
263.83976	142	
263.98295	212	
264.81654	110	
265.41855	102	
265.51880	94	
265.80564	126	
266.81473	492	1+
266.91705	96	
267.08766	100	
267.41673	106	
267.78409	110	
267.84516	122	
267.92326	92	
267.97476	1080	1+
268.03560	94	
268.81280	200	1+
268.84231	142	
268.91011	116	
268.95949	182	
269.83058	218	1+
269.96809	1238	1+
270.03618	98	
271.53920	114	
271.81047	140	
271.91587	298	1+
273.07488	200	1+
273.17628	94	
273.79628	180	
275.38267	100	
276.80841	234	1+
276.85559	186	
277.85904	130	
278.80034	114	
278.84703	290	
279.10353	204	
279.79455	124	
279.82201	238	1+
280.11269	242	1+
280.79433	802	1+
280.82439	166	1+
280.93065	98	
281.85878	174	
281.94430	152	1+
282.78894	446	1+
282.85961	180	
283.79180	254	1+
283.82877	104	
283.85318	240	
283.98310	236	1+
284.07166	102	
284.82462	176	
284.85206	354	
285.84510	988	1+
289.86357	94	
291.78416	100	
293.11288	106	
294.86979	148	
295.87169	94	
296.80706	496	
297.80968	266	
298.80570	1156	1+
298.93731	148	
299.67160	112	
300.80284	278	
301.80762	262	
301.86315	356	
302.16363	92	
302.86006	176	
303.80760	266	
303.85682	1796	1+
304.03947	108	
304.81094	120	
304.88077	100	
305.11784	112	
306.43261	92	
306.80879	104	
306.89216	430	1+
307.89202	314	1+
308.58741	100	
310.87498	142	
311.86137	132	
313.53447	104	
313.87282	114	
313.94761	136	
314.82176	122	
314.95351	104	
315.60574	98	
316.81505	164	
317.72557	154	
317.81314	550	1+
319.94659	308	1+
321.82250	318	1+
321.86915	308	1+
322.48585	94	
322.93045	262	1+
324.89426	330	1+
326.87581	434	1+
327.87927	304	1+
329.76052	108	
329.87504	192	
330.72292	100	
330.87114	270	1+
331.16969	102	
332.90168	190	1+
332.96084	148	
333.76458	104	
335.78010	92	
336.94387	436	1+
337.82513	188	1+
338.94175	126	
339.83228	112	
340.78267	106	
340.83293	184	
340.93989	344	1+
342.90832	158	
342.99348	96	
343.87433	110	
345.37405	92	
348.73467	104	
349.02822	134	
352.79437	218	1+
354.71379	140	
354.76162	140	
355.41758	146	
362.70697	108	
364.01174	90	
364.95772	128	
END IONS

###FS:    #m/z: 322.93086 #charge 1+
###MS: 70
###MSMS: 71
BEGIN IONS
TITLE=Cmpd 52, +MS2(322.9309), 28.0-35.0eV, 1.5min #71
RTINSECONDS=90.751
SCANS=70-71
PEPMASS=322.93086	4901124
CHARGE=1+
171.97084	126	
185.92806	134	
186.94148	78	
189.86262	96	
192.88959	422	
196.88338	108	
201.04380	88	
202.04765	80	
205.92388	108	
205.94940	314	1+
207.97438	122	
210.01756	102	
210.90012	120	
211.53274	94	
212.87427	80	
212.89584	282	1+
214.89652	286	1+
215.84477	114	
220.87409	82	
220.95056	90	
222.88964	88	
222.95153	646	1+
225.79552	106	
225.95618	118	
226.33823	84	
226.84281	78	
228.00585	96	
230.44479	106	
230.84947	98	
230.89028	184	
230.90610	152	
231.55157	76	
232.97762	88	
233.91390	80	
233.97017	82	
236.38821	104	
236.83757	78	
236.93015	104	
237.13251	104	
238.48208	106	
238.53765	78	
238.93933	172	
239.78860	420	1+
239.94239	84	
240.82363	290	1+
240.94194	2704	
240.96393	236	
241.12146	84	
241.63677	90	
241.94214	2262	
242.06285	116	
242.82057	284	
242.89830	80	
242.94247	6978	1+
243.79124	78	
243.82036	766	1+
243.97288	110	
244.34692	84	
244.81959	424	1+
244.94046	2070	
244.99025	88	
246.10077	82	
246.97770	286	
248.54385	86	
248.85117	130	
248.91563	92	
250.94970	126	
254.84942	80	
255.37513	82	
255.78154	76	
256.78548	192	1+
256.83855	94	
256.84939	96	
257.86124	90	
258.83392	642	1+
258.89880	108	
258.97869	84	
259.91757	102	
260.13387	78	
260.33790	96	
260.82670	128	
261.82921	586	1+
261.91378	76	
262.12006	82	
262.35497	104	
262.83074	354	1+
263.01972	84	
263.84654	154	
263.97589	196	
264.35767	114	
264.85687	90	
265.05911	206	1+
265.15668	96	
265.80077	90	
265.81665	78	
266.87493	104	
268.85187	268	1+
269.79635	172	1+
270.00322	78	
270.08237	76	
270.93220	76	
271.43585	80	
271.80661	116	
271.84727	264	
272.85457	130	
273.44018	76	
273.79527	520	1+
273.82207	78	
274.07545	76	
275.03042	90	
275.42151	96	
275.80963	278	1+
275.99031	92	
276.50499	102	
276.85883	108	
276.92327	82	
278.85630	98	
279.09379	276	
280.09109	150	
280.22924	80	
282.16468	92	
282.79751	140	
283.04938	94	
283.35269	106	
283.79011	252	
283.85648	134	
284.22899	102	
284.29455	128	
284.79186	140	
284.87182	292	1+
284.96017	204	1+
285.43937	86	
285.84721	140	
285.98913	92	
289.78822	134	
289.86261	80	
290.79474	138	
290.87718	80	
291.79221	120	
291.80652	210	
291.98854	84	
292.06795	76	
292.46692	80	
292.80287	176	
292.85260	222	1+
292.88356	336	1+
292.95842	106	
293.85894	270	1+
295.84211	94	
296.81203	118	
297.79962	212	1+
298.12808	94	
298.83106	226	1+
299.78791	290	1+
301.03808	84	
302.17465	80	
302.92608	86	
303.79572	136	
304.80350	94	
306.87972	80	
307.79970	910	1+
307.89305	318	
308.88063	92	
310.87846	164	
312.80925	86	
313.81328	100	
314.01573	94	
314.82111	156	
315.03644	78	
317.43200	92	
318.88275	326	1+
319.88543	270	1+
321.10693	80	
321.81444	100	
322.77224	80	
323.88419	132	
324.57528	76	
324.89558	264	
325.89805	146	
END IONS

###FS:    #m/z: 340.94151 #charge 1+
###MS: 70
###MSMS: 72
BEGIN IONS
TITLE=Cmpd 53, +MS2(340.9415), 28.0-35.0eV, 1.6min #72
RTINSECONDS=91.523
SCANS=70,72
PEPMASS=340.94151	1801842
CHARGE=1+
180.53215	110	
192.92660	130	
197.88994	94	
210.93641	106	
212.87980	312	
213.87923	372	
213.94067	1448	1+
214.89322	238	
215.88717	768	1+
215.93854	276	
217.88419	390	1+
218.38293	100	
221.86875	136	
221.94113	82	
221.95735	78	
222.95188	80	
223.96039	564	1+
224.83508	82	
224.96249	354	1+
226.58428	82	
226.89661	80	
226.92389	224	
230.88753	884	1+
231.91621	78	
231.95094	1494	1+
233.38998	86	
233.89576	384	1+
233.94785	170	
234.44167	92	
235.89370	330	1+
237.33649	78	
238.87884	100	
239.78937	124	
240.51407	78	
240.83572	190	
240.96266	150	
241.07200	96	
241.84107	124	
241.96530	86	
242.95641	90	
243.83365	240	1+
244.94461	82	
244.95982	150	
245.83506	84	
246.39372	96	
246.97537	274	1+
247.04012	90	
248.52226	88	
248.90099	142	
248.95617	84	
249.90004	138	
249.96145	434	1+
252.26553	80	
252.81480	86	
254.90454	84	
254.94365	92	
254.96678	978	1+
255.10046	144	
255.91093	90	
256.78590	82	
256.84899	158	
256.96825	272	
258.84253	264	1+
258.96414	86	
259.89915	78	
259.95749	234	
260.38149	86	
260.84412	170	
261.84319	96	
262.38874	106	
262.92859	102	
264.12856	80	
265.86092	82	
266.56827	82	
266.83075	88	
267.13726	204	
267.41884	98	
267.84307	398	1+
268.84498	342	1+
269.47094	84	
269.80287	126	
270.08616	78	
270.83744	216	1+
270.90581	76	
271.91938	158	
272.12060	100	
272.93377	104	
272.97448	136	
273.43028	90	
273.79584	340	1+
273.81848	132	
274.87552	134	
274.90100	198	
275.40099	80	
275.81349	140	
276.82579	124	
276.86234	806	1+
277.48566	86	
277.84212	472	1+
277.86740	556	1+
277.96731	146	
279.79898	88	
279.82629	80	
279.84840	416	1+
282.89375	80	
283.11028	110	
283.35592	160	
283.78912	100	
284.87717	78	
285.58414	90	
285.86772	86	
287.56541	80	
289.38597	102	
289.78540	138	
289.80732	150	
289.82505	84	
289.91108	86	
290.79593	120	
290.86653	136	
291.80996	80	
291.85424	94	
291.91078	84	
291.93797	82	
292.43857	162	
292.85366	92	
293.10990	86	
293.84730	136	
294.86534	118	
295.08729	80	
295.99895	82	
296.81468	160	
297.10381	84	
297.86338	94	
297.88395	78	
297.97595	138	1+
299.06838	84	
299.78442	200	
300.85161	94	
301.82646	94	
302.03082	82	
303.44561	102	
304.79484	94	
305.98989	100	
306.88550	364	1+
307.81045	122	
308.34874	114	
308.79947	130	
309.46025	90	
310.01545	78	
310.42656	86	
310.88044	104	
311.14657	100	
312.80308	214	1+
317.76274	186	1+
319.03749	84	
320.07891	100	
322.89838	96	
323.00193	86	
323.02413	96	
323.08372	86	
323.77838	128	
323.88466	144	
324.17032	80	
324.38496	114	
324.89975	146	
325.89849	110	
326.17313	154	
326.79332	84	
326.88777	420	1+
328.03074	84	
329.88274	142	
329.94355	96	
330.81515	310	1+
331.86568	94	
336.72322	88	
341.26552	80	
342.90492	86	
343.41460	100	
END IONS

###FS:    #m/z: 363.95756 #charge 1+
###MS: 70
###MSMS: 73
BEGIN IONS
TITLE=Cmpd 54, +MS2(363.9576), 28.0-35.0eV, 1.6min #73
RTINSECONDS=92.2955
SCANS=70,73
PEPMASS=363.95756	838282
CHARGE=1+
182.86583	92	
184.06014	106	
189.86200	1028	1+
191.85775	740	
194.89848	88	
196.88357	342	1+
204.88448	118	
205.87856	138	
207.87491	348	1+
207.94949	92	
209.85393	90	
209.88190	160	
209.94421	1654	1+
210.88437	428	
211.86434	144	
212.87964	4536	1+
215.88289	224	
222.49380	88	
222.95328	982	1+
224.95044	1734	1+
224.97114	170	
225.83799	86	
225.88492	156	
225.92589	88	
226.94807	11438	1+
226.97065	412	
227.93335	296	
228.89587	854	1+
228.94286	12104	1+
230.85791	86	
230.88968	5780	1+
231.03576	250	1+
231.69744	98	
232.02093	128	
232.88480	1230	1+
232.90666	232	
234.33080	96	
234.88111	160	
235.84812	94	
237.00441	130	1+
237.84573	100	
238.94405	114	
240.82352	108	
240.94037	780	1+
240.96371	1066	
241.43657	106	
241.83500	150	
242.32850	88	
242.81841	410	1+
242.94226	1450	1+
242.95988	1204	1+
243.82028	322	1+
243.89785	118	
244.44523	108	
244.95818	6162	1+
245.06422	92	
245.85029	214	1+
245.94126	196	
246.80560	124	
246.90339	254	
246.95301	5484	1+
247.10746	92	
247.90617	152	
248.80718	284	
248.90025	1834	1+
248.97665	90	
249.80303	128	
250.80603	98	
250.89796	300	
252.10841	120	
252.79775	88	
253.83757	204	
253.90785	534	
258.83159	420	1+
258.97164	216	1+
259.84676	100	
260.83046	360	
260.96842	438	
261.82799	434	1+
263.04343	100	
263.84857	328	1+
264.81952	142	
264.96310	124	
265.98304	148	
266.03500	90	
266.81347	520	1+
267.97259	864	1+
268.81390	184	
268.83897	346	1+
269.79938	180	1+
269.93307	96	
269.96909	1268	
271.84279	106	
271.87610	166	
271.91424	114	
272.83806	268	1+
272.91324	134	
274.01922	88	
274.38872	88	
274.79300	312	1+
275.05691	96	
275.66393	92	
275.86191	90	
276.85211	288	1+
277.02394	134	1+
278.02741	168	1+
278.80319	238	
278.85554	136	
279.10591	230	1+
279.80211	224	
279.82669	290	1+
280.79248	940	1+
280.85242	92	
281.85820	142	
282.12365	116	
282.79001	176	
282.80928	120	
283.80122	166	
283.85277	356	1+
284.79664	126	
284.82573	362	
284.91469	100	
285.01442	176	
285.79174	114	
285.84645	812	1+
287.47794	90	
287.86298	222	1+
288.94356	86	
289.89590	100	
290.79137	186	
292.00862	100	
293.79558	92	
294.43568	100	
296.80990	294	
296.85453	112	
297.74017	94	
297.80754	324	
297.85822	108	
297.96935	90	
298.80195	1946	1+
299.42707	88	
299.99106	138	
300.54785	86	
301.08986	136	
301.86238	408	
302.81451	198	
302.86229	240	
303.80956	104	
303.85617	838	1+
305.92344	90	
305.99640	98	
306.07662	102	
306.88905	112	
306.92933	114	
307.35978	94	
307.44372	94	
308.89116	264	1+
310.05868	126	
310.85253	110	
310.87743	162	
312.82238	106	
312.86602	108	
315.35425	102	
316.81373	176	
317.82955	116	
318.04476	86	
318.81056	104	
318.88641	100	
318.93612	168	
319.87446	90	
320.37005	94	
320.91972	92	
321.81749	404	1+
321.86382	146	
322.48796	102	
322.92842	236	
323.82255	228	1+
323.87524	90	
326.87486	484	1+
326.96641	116	
328.65636	90	
328.84541	88	
328.89394	188	1+
333.14348	102	
333.55360	86	
333.99591	86	
334.04567	98	
336.94787	808	1+
339.17482	152	
339.82833	150	
340.93843	170	
342.88831	262	1+
345.87176	154	
346.78719	122	
348.76416	172	1+
353.88517	140	
360.36045	132	
360.79296	98	
361.71065	328	1+
361.72562	114	
362.34343	96	
363.13135	100	
365.71693	114	
368.83889	218	1+
END IONS

###FS:    #m/z: 507.84686 #charge 1+
###MS: 74
###MSMS: 75
BEGIN IONS
TITLE=Cmpd 55, +MS2(507.8469), 28.2-35.2eV, 1.6min #75
RTINSECONDS=95.961
SCANS=74-75
PEPMASS=507.84686	277042
CHARGE=1+
181.99847	164	
196.01697	584	1+
198.03203	174	
209.94214	136	
222.95462	134	
223.97639	198	
224.97780	218	
234.88604	178	
237.92888	208	1+
251.88107	168	
257.79970	186	1+
258.85097	154	
259.88022	346	1+
260.88256	278	1+
261.58992	186	
265.08714	388	1+
265.13358	188	1+
266.16732	264	
266.89502	138	
266.93526	168	
267.78568	226	1+
268.85931	152	
270.85975	354	1+
272.38527	154	
272.85461	748	1+
275.98522	150	
276.84978	274	1+
276.86903	138	
278.88797	184	
279.66529	152	
280.86180	358	1+
281.86837	224	1+
285.78366	246	1+
287.85190	946	
288.86716	146	
289.88044	638	
290.86565	524	
291.86799	246	
292.10797	134	
292.86344	202	
293.87445	1792	1+
293.96748	172	1+
294.80770	186	
294.97327	156	1+
296.85633	162	
296.87233	420	1+
298.10922	142	
300.87407	132	
301.86013	146	
302.85782	140	
302.88297	232	
303.86894	500	
304.33981	166	
304.78959	144	1+
304.87838	268	
305.86247	616	1+
306.12846	150	
307.89055	1008	
307.97470	148	
308.14050	494	
308.38793	246	1+
308.81420	220	1+
308.87528	1368	1+
309.14767	234	
309.87500	734	1+
309.93861	182	1+
310.15518	796	1+
311.88475	3634	1+
314.86693	988	1+
314.94180	194	
315.82949	178	1+
316.79760	202	1+
317.87835	156	
318.93323	152	
324.85728	142	
325.87151	148	
325.90014	300	
326.88412	1490	1+
327.80972	130	
328.58814	136	
328.87288	616	1+
329.89968	394	1+
330.81064	212	
331.86425	140	
331.89220	336	
332.82866	180	1+
332.87771	816	1+
333.85867	138	
335.84076	232	
335.88578	164	
336.04542	144	
336.87796	384	1+
337.76774	206	1+
337.88273	328	1+
338.08231	140	
338.85145	184	
339.04698	158	
339.82817	128	
341.82343	130	
343.91395	164	
345.82048	170	
347.78070	146	
347.88427	344	1+
348.78542	146	
348.91303	434	1+
349.40499	216	1+
349.76084	396	1+
350.79156	344	1+
350.82365	154	
350.87986	298	1+
350.95748	146	
351.85802	138	
353.81475	234	1+
353.85336	804	1+
353.88850	138	
354.88895	438	1+
355.89227	344	1+
355.91862	258	
356.78471	174	
357.77878	264	1+
358.80072	148	1+
360.75996	168	1+
360.86345	264	1+
362.81676	132	
362.89903	228	1+
366.18448	202	
366.83865	854	1+
367.70852	812	1+
367.88224	154	
368.89677	190	
369.83944	162	
370.90441	134	
371.18405	168	1+
371.72952	406	1+
372.79987	128	
373.55007	130	
373.72163	498	1+
373.78370	156	
373.88310	236	1+
374.72626	354	1+
375.04520	264	1+
376.05096	220	1+
380.72090	252	
380.89034	160	
381.72367	188	
381.84012	180	
382.72403	134	
382.79398	140	
382.86445	290	1+
383.74455	216	1+
384.19936	146	
384.84986	1776	1+
384.89470	132	
385.14586	134	
386.79624	144	1+
387.71809	458	1+
387.84988	194	
388.85197	196	
389.84011	1056	1+
390.71532	146	
390.84259	914	1+
390.89646	128	1+
392.86237	254	
393.80221	132	
393.82925	306	1+
395.86967	128	
396.72895	150	
396.77022	212	1+
397.73477	142	
398.72973	776	1+
399.71446	154	
399.84931	268	
400.86994	160	
401.78357	144	
402.86596	168	
403.87163	620	
403.91697	168	
404.71425	140	
404.74451	158	
404.78999	180	
404.87447	318	
405.73022	218	
405.76144	316	1+
405.78931	176	
405.87482	300	
406.86502	158	
407.72950	580	1+
407.86531	3060	1+
409.72392	586	1+
409.82509	182	
409.98451	164	
410.80543	414	1+
410.83922	170	
411.72639	630	1+
411.80882	356	1+
411.86563	174	
412.72660	474	1+
413.87716	250	
415.78774	184	1+
415.84322	144	
416.87814	200	
417.89411	230	1+
418.08259	136	
418.85050	182	1+
421.74414	162	
421.88249	240	
421.91259	142	
422.88226	824	1+
422.94037	136	
423.78111	154	
423.82652	368	1+
424.76626	128	
424.84818	144	
425.75228	244	
425.87583	194	
425.95906	170	
426.36364	108	1+
426.75707	320	
426.86210	1738	1+
427.73521	1184	1+
427.81608	156	
428.84865	250	
428.88792	224	
429.74332	196	
430.73904	736	1+
431.86854	504	1+
431.96974	198	1+
433.73619	178	1+
433.76688	146	1+
439.89430	656	1+
443.74799	224	
444.87269	1842	1+
445.74393	354	
446.74231	432	1+
446.77587	174	
447.71440	518	1+
447.77878	168	
448.89259	132	
449.69650	132	
449.79333	236	
449.87843	370	1+
450.75276	304	1+
451.69123	128	
451.94844	182	1+
456.69614	164	1+
457.90422	294	
458.90101	204	
459.22910	232	1+
461.76361	136	
462.88362	656	1+
463.40321	174	
467.89414	534	
468.22679	198	1+
468.88711	262	
469.77308	270	1+
470.16742	240	1+
485.90315	238	
508.91099	194	1+
512.23188	108	1+
END IONS

###FS:    #m/z: 336.94670 #charge 1+
###MS: 74
###MSMS: 76
BEGIN IONS
TITLE=Cmpd 56, +MS2(336.9467), 28.0-35.0eV, 1.6min #76
RTINSECONDS=96.7335
SCANS=74,76
PEPMASS=336.94670	141514
CHARGE=1+
71.79887	90	
100.87987	84	
108.60223	84	
176.40657	74	
182.87272	78	
195.00456	92	
199.92741	80	
205.93568	98	
206.91171	78	
207.97179	98	
209.93593	78	
210.88440	416	
211.94462	3364	1+
212.87949	1510	1+
213.94052	1648	1+
215.88932	496	1+
215.92217	82	
216.34804	84	
217.88386	130	
220.18115	96	
222.95176	90	
223.95964	108	
224.86110	104	
224.96582	92	
225.04315	102	
225.08935	108	
225.97558	206	1+
226.87800	96	
226.98201	138	1+
227.89455	78	
227.95398	110	
228.39743	76	
228.89426	226	
228.95438	78	
229.95554	3610	1+
230.88944	2194	1+
231.94934	1550	1+
233.83400	198	
233.86869	82	
233.89708	464	1+
234.03031	90	
235.14868	90	
235.89207	92	
235.94051	150	
238.79739	90	
238.83701	246	1+
241.80491	78	
242.03391	92	
242.09542	80	
242.94626	100	
243.04956	104	
244.02422	82	
245.01958	104	
245.37337	104	
245.87564	74	
246.98011	78	
247.47796	96	
247.96642	796	1+
247.98552	252	1+
248.33683	78	
248.89888	830	1+
249.05680	78	
249.91383	172	
249.95862	450	1+
250.02589	144	
250.83009	194	
250.95066	190	
251.06532	80	
251.83587	424	1+
251.92728	78	
252.97144	2342	1+
253.00429	88	
253.09082	140	1+
253.90665	384	
254.83907	160	1+
254.96836	866	1+
255.07667	122	
255.13104	94	
255.90670	316	1+
256.80942	88	
258.85094	168	1+
258.96090	140	
258.97634	126	
259.90242	74	
260.83135	276	1+
261.35721	74	
262.89416	84	
262.95445	126	
264.08188	80	
264.10600	106	
265.08483	98	
265.84413	258	1+
266.05717	76	
266.56409	78	
267.03157	92	
268.84132	692	1+
268.87071	74	
268.93912	76	
270.88377	80	
270.98006	168	
271.88312	82	
271.92453	96	
273.81803	76	
273.86466	78	
273.97840	84	
274.15124	84	
274.38711	90	
274.55811	106	
275.80059	92	
275.86558	170	
275.97840	78	
275.99220	80	
276.85480	412	1+
277.83824	154	
278.83533	592	1+
279.10191	174	
279.96389	100	
280.87255	212	1+
281.05715	104	
281.97745	78	
283.40998	78	
285.84976	1126	1+
286.85287	894	1+
287.54875	82	
289.81050	98	
290.04237	84	
290.37929	78	
290.86618	118	
292.81265	150	
292.86042	116	
293.10379	76	
294.74567	78	
294.85773	144	
294.94379	74	
295.14402	76	
295.80513	80	
295.86378	254	1+
295.97152	130	
295.99341	110	
297.00358	94	
297.11307	140	
297.42243	102	
297.97250	96	
298.88992	90	
299.42500	92	
299.49944	88	
299.78922	120	
301.91096	162	
304.84783	82	
304.86001	200	1+
304.94074	82	
305.20232	106	
306.88993	116	
307.91557	80	
307.97058	96	
308.79940	100	
308.87580	150	
308.95044	98	
309.87134	572	1+
310.87430	410	1+
312.17399	124	
314.04997	94	
314.85786	78	
317.23261	88	
320.33062	78	
320.79447	78	
322.21031	76	
323.75966	90	
323.88991	276	1+
326.90136	234	
327.97097	78	
328.13104	112	
328.89046	220	
329.81030	88	
331.42231	82	
333.57180	74	
334.89257	102	
335.99585	92	
336.07903	88	
338.38837	80	
338.76998	74	
338.89898	102	
340.29616	160	
340.42881	94	
340.89544	160	
341.90353	236	1+
END IONS

###FS:    #m/z: 359.96268 #charge 1+
###MS: 74
###MSMS: 77
BEGIN IONS
TITLE=Cmpd 57, +MS2(359.9627), 28.0-35.0eV, 1.7min #77
RTINSECONDS=97.5055
SCANS=74,77
PEPMASS=359.96268	110434
CHARGE=1+
183.92524	100	
185.95572	102	
189.96104	106	
191.10968	88	
199.99546	126	
200.87484	84	
201.03313	92	
208.93187	88	
209.94449	750	1+
210.88240	82	
214.94314	92	
222.55597	90	
222.95244	822	1+
223.83441	148	1+
224.94803	1814	1+
225.00466	100	
225.88703	130	
225.96935	194	
226.89326	192	
226.94760	4400	1+
228.82964	90	
228.90291	96	
228.94305	4512	
229.44118	112	
229.94573	126	
230.89273	94	
231.99444	108	
232.93620	130	
233.88671	98	
234.94623	92	
235.00039	86	
240.15618	162	
240.82121	334	
240.94273	266	
240.96199	848	1+
241.79057	220	1+
241.89676	88	
241.94100	210	
242.95894	882	1+
244.05383	94	
244.95807	2480	1+
245.09183	148	
245.43296	84	
245.94487	82	
246.43742	144	
246.59807	98	
246.95436	2270	1+
246.97447	266	
248.13937	92	
248.48350	94	
248.80345	236	1+
249.92609	92	
250.95082	330	
250.96968	140	
252.01112	92	
252.88065	114	
252.95204	102	
253.83344	188	1+
253.97588	86	
254.04254	84	
254.15023	84	
256.07604	84	
258.84696	200	
258.97248	122	
259.80000	244	
259.93613	92	
260.83391	288	1+
260.96889	624	1+
263.84657	94	
263.98408	128	
264.07609	86	
264.82053	280	
265.81854	122	
265.97597	112	
266.58416	82	
266.81446	1030	1+
267.00697	90	
267.38260	84	
267.78226	84	
267.97230	278	1+
268.84637	218	
268.94058	88	
268.95789	86	
269.79767	112	
269.97018	488	1+
270.86165	88	
271.84445	260	1+
271.98850	94	
273.91765	86	
273.97039	172	
275.96812	102	
276.80889	112	
277.80941	158	
277.84893	424	1+
278.57273	94	
278.81259	82	
278.92317	84	
279.10356	290	
279.42807	86	
280.02782	90	
280.79209	734	1+
280.87144	106	
281.42664	98	
281.85224	146	
282.14386	86	
282.83137	132	
283.87096	84	
284.13575	82	
284.82428	138	
286.79327	88	
286.94393	84	
289.86287	252	1+
290.41883	82	
291.79757	308	
292.78750	120	
292.86325	170	
292.94013	148	
293.11509	128	
293.49063	84	
293.85924	266	1+
295.84266	314	1+
296.81161	394	
296.84593	234	1+
296.93087	98	
297.80875	248	
298.42536	88	
298.80411	1326	1+
299.87626	182	
302.40716	84	
302.47112	100	
303.81235	94	
303.94735	154	
307.81647	98	
307.83758	168	
308.85781	92	
309.80612	296	1+
309.97003	82	
310.03755	84	
310.38743	84	
310.80888	178	1+
314.89054	84	
316.81704	382	
316.94440	84	
318.80269	82	
318.94201	254	1+
319.86790	104	
320.54404	100	
320.81861	384	1+
321.28075	106	
322.92896	218	
323.00459	82	
324.89491	132	
325.04662	96	
325.89408	140	
326.03238	100	
327.15942	98	
327.87845	162	1+
332.18069	82	
332.76375	134	
335.90807	82	
336.94574	158	
338.96430	88	
339.80360	94	
339.82999	228	1+
339.93516	84	
340.16368	102	
340.94340	224	
341.94381	152	
343.76973	94	
346.53442	92	
347.89762	90	
348.76330	160	
349.07507	94	
351.00606	90	
352.90638	90	
355.01718	130	
356.77206	96	
356.94575	84	
360.19328	88	
360.76073	84	
363.39849	104	
END IONS

###FS:    #m/z: 507.84676 #charge 1+
###MS: 78
###MSMS: 79
BEGIN IONS
TITLE=Cmpd 58, +MS2(507.8468), 28.2-35.2eV, 1.7min #79
RTINSECONDS=101.172
SCANS=78-79
PEPMASS=507.84676	176292
CHARGE=1+
196.01770	238	
209.94456	154	
214.88488	134	
222.97492	274	1+
224.97773	308	
230.83343	136	
234.90256	200	1+
236.88831	130	
245.08391	130	
250.96992	154	
255.80999	136	
266.16928	124	
267.90947	224	
269.92420	156	
270.80150	334	1+
272.85566	332	1+
278.84955	122	
282.12144	126	
283.94383	130	
285.95611	176	
286.78146	250	1+
287.85592	470	
288.87044	170	
289.11781	252	1+
289.88261	158	
290.86427	434	
291.86792	298	
293.87407	930	1+
294.12648	158	
295.98003	186	
297.80447	178	1+
297.85242	198	1+
298.87602	176	
300.86287	256	
301.96125	152	
303.87106	564	1+
305.86510	406	1+
307.79238	302	1+
307.88920	986	1+
308.14161	692	1+
308.79451	238	1+
308.87421	214	
309.37641	212	
309.86989	518	1+
310.15883	558	1+
310.88552	224	
311.79418	128	
311.88363	1922	1+
312.81933	278	1+
313.82339	206	1+
313.93435	130	
314.86564	614	1+
315.98751	168	1+
316.86498	166	
317.75998	128	
319.86993	186	
320.10417	124	
320.88878	138	
321.87209	124	
324.86613	288	1+
325.90090	456	
326.76998	152	
326.88449	1078	1+
327.80643	184	
327.89973	256	
328.87698	128	
329.88581	622	1+
332.78842	188	1+
332.83974	130	
332.88076	412	1+
333.76191	132	
334.76137	468	1+
335.76376	412	1+
335.88834	194	
336.89949	136	
336.94755	200	
337.87837	158	
338.82674	134	
338.87378	178	
338.89000	140	
339.39224	228	1+
339.88681	154	
340.90677	232	
342.84642	126	
343.90475	140	
346.77987	134	
348.17801	128	
348.75731	572	1+
348.78520	162	
348.84456	128	
348.90215	174	
349.76004	488	1+
350.88528	330	1+
350.91562	298	1+
352.03857	132	
352.77694	184	
352.83805	126	
353.85989	554	1+
353.90770	212	1+
354.79834	272	1+
356.78102	152	
357.73452	126	
358.79890	410	1+
359.37353	150	
359.77180	134	
360.38257	150	
360.75738	130	
360.95167	130	
363.37823	136	
363.85954	134	
364.90370	140	
365.78830	162	
366.18399	230	
366.73895	272	1+
366.84128	550	1+
367.71127	510	
367.76999	174	
368.70938	904	1+
368.90238	494	1+
369.00902	174	1+
369.78281	228	1+
369.83060	374	1+
369.85879	124	
373.72509	242	
373.81171	184	1+
374.72258	194	
375.87950	136	
380.71684	1162	1+
381.07358	126	
381.71927	700	1+
381.84032	178	
381.88725	136	
383.72007	194	
383.89208	360	1+
384.85114	716	1+
385.77639	200	1+
386.24824	106	1+
386.85685	174	
387.73279	550	1+
387.84667	400	1+
387.89901	142	
388.84837	232	1+
389.19977	200	
389.71252	302	
390.84157	658	1+
391.72157	232	1+
392.07074	128	
392.85006	148	
392.92303	128	
393.75092	146	
394.36594	156	
394.83592	168	
396.40753	160	
398.73017	1166	1+
399.71086	154	
399.85818	212	
401.79312	154	
402.86686	832	1+
403.87057	582	1+
405.06095	124	
405.71871	146	
405.85603	160	
405.87611	276	1+
407.08530	138	
407.74385	178	
407.86847	890	
408.73771	166	
408.85497	948	1+
409.73170	876	1+
410.73730	602	1+
410.83693	260	
410.85374	268	
411.71945	164	
411.80886	358	1+
411.83944	406	1+
412.72906	588	1+
413.87699	138	
414.67875	140	
415.75042	152	
416.74456	182	1+
417.86575	122	
418.85669	130	
420.88004	594	1+
421.69757	198	1+
421.75184	272	1+
421.88431	496	1+
422.86138	182	
423.01064	232	1+
423.76972	242	
423.86762	220	
424.77621	170	
424.86991	136	
425.70757	124	
425.75357	512	
425.88330	132	
426.74776	272	
426.86631	290	
427.73414	2384	1+
427.85834	334	
428.84850	560	1+
428.87574	412	1+
429.71021	168	
430.74112	850	1+
431.41342	124	
431.77560	104	1+
431.87376	182	
435.86610	126	
436.76578	124	
439.89404	526	1+
440.87387	128	
443.75025	306	1+
443.77148	156	1+
444.87400	1458	1+
445.75122	248	
446.74518	168	
446.87495	284	
446.89675	238	1+
447.70709	324	1+
447.73752	212	
448.76549	220	1+
449.09018	160	
449.87856	270	
450.69429	158	
450.75066	330	
450.87823	168	
451.77402	124	
452.75860	264	1+
457.90557	338	
458.91404	200	
462.88372	474	1+
463.91196	130	
467.88757	702	1+
468.76237	232	1+
468.78499	180	
469.77320	200	1+
483.78460	164	1+
485.90082	258	
486.89978	204	
492.85652	124	
498.78860	170	
500.81162	156	
502.71095	184	1+
END IONS

###FS:    #m/z: 336.94686 #charge 1+
###MS: 78
###MSMS: 80
BEGIN IONS
TITLE=Cmpd 59, +MS2(336.9469), 28.0-35.0eV, 1.7min #80
RTINSECONDS=101.944
SCANS=78,80
PEPMASS=336.94686	132198
CHARGE=1+
89.63718	198	
101.08093	108	
185.97404	76	
188.95644	90	
197.89629	74	
201.08547	84	
203.95413	72	
205.95002	176	
209.89466	72	
210.88284	342	
211.90274	92	
211.94428	1738	
212.87789	2072	1+
213.93839	544	1+
215.88637	392	1+
217.40230	104	
219.53298	80	
223.95983	78	
224.60504	80	
225.83781	96	
226.89851	110	
226.97997	80	
228.89624	262	1+
229.91318	108	
229.95489	1582	1+
230.89017	2366	1+
231.95061	440	
231.97970	78	
232.83255	150	
232.88760	610	1+
233.82367	284	1+
233.89319	390	1+
234.50563	112	
236.94723	78	
237.00476	74	
237.03595	86	
237.83736	174	1+
237.86469	86	
239.80241	86	
240.43995	84	
240.94805	86	
241.84465	300	
242.79319	90	
242.84250	132	
242.88892	134	
246.91267	114	
247.96903	146	
248.89949	754	1+
248.95042	94	
248.99095	82	
249.83019	300	1+
249.96183	270	
250.94725	80	
251.07243	272	1+
251.85523	192	
251.91556	78	
252.84361	72	
252.88418	82	
252.90710	406	1+
252.97006	1054	1+
253.83792	140	
253.90953	346	1+
254.80638	72	
254.96504	358	
255.08954	120	
256.02422	100	
256.36896	108	
256.88669	72	
256.96200	74	
258.01183	98	
258.63703	74	
258.81647	82	
258.84459	278	
259.85703	202	
260.82590	90	
261.84079	94	
262.37478	92	
262.59748	82	
262.83390	176	
262.89606	86	
263.55138	78	
264.79958	118	
264.85180	170	
265.03058	72	
266.86398	132	
267.09163	90	
267.83980	122	
267.95700	82	
268.84270	1134	1+
269.06407	84	
270.84628	180	
270.98069	134	
271.84655	78	
271.91804	304	1+
273.79260	166	
273.89517	82	
273.91951	80	
275.09751	98	
275.95986	72	
275.99042	76	
276.42539	82	
276.85782	382	1+
277.11150	92	
277.83517	90	
278.83460	358	
279.01153	82	
279.83258	262	
281.33186	86	
281.88346	80	
282.93048	92	
282.97162	88	
285.85108	412	
286.78919	74	
286.85121	1364	1+
287.41160	84	
288.10933	102	
288.80796	122	
289.39669	86	
289.78878	160	
291.13073	98	
291.85627	74	
292.11041	126	
292.93574	92	
293.00927	80	
293.10940	290	
293.87783	142	
294.86455	192	1+
294.91240	86	
294.96718	76	
296.00021	140	
297.02344	150	
297.41426	86	
298.86198	126	
299.01336	88	
299.85357	94	
300.87384	108	
301.51304	72	
301.55984	98	
302.85741	234	1+
303.00527	78	
304.92116	84	
305.92127	98	
305.94497	90	
309.76679	80	
309.86714	296	1+
310.03698	72	
312.56093	84	
312.84151	76	
313.86567	80	
313.88219	152	
314.82177	204	1+
315.84995	120	
317.82820	112	
320.13060	82	
320.39191	92	
320.91346	74	
321.25429	74	
322.95118	74	
323.06370	80	
323.48342	98	
323.88972	78	
324.41588	82	
324.71004	78	
324.88860	280	1+
324.98001	98	
330.18485	72	
330.79223	78	
334.00031	86	
334.88260	74	
334.90957	76	
339.17947	102	
340.76826	116	
340.80252	176	
340.93177	82	
341.09538	94	
END IONS

###FS:    #m/z: 359.96272 #charge 1+
###MS: 78
###MSMS: 81
BEGIN IONS
TITLE=Cmpd 60, +MS2(359.9627), 28.0-35.0eV, 1.8min #81
RTINSECONDS=102.725
SCANS=78,81
PEPMASS=359.96272	94470
CHARGE=1+
186.85243	88	
187.95504	74	
191.10467	172	
193.94471	80	
195.89568	94	
196.01465	100	
206.95029	80	
209.94482	782	1+
211.88870	100	
218.91480	114	
221.03292	98	
221.88872	246	1+
221.93745	90	
222.95315	712	1+
224.94936	1402	1+
224.98028	186	1+
226.39545	76	
226.54535	88	
226.89630	192	
226.94806	3110	1+
226.97124	128	
227.92960	116	
228.94309	3922	1+
229.39129	88	
231.79971	98	
232.53346	76	
232.94588	88	
233.96313	110	
235.82086	96	
237.89565	286	1+
237.98995	84	
239.07520	184	
239.88025	76	
240.00205	78	
240.13323	78	
240.78586	82	
240.79837	208	1+
240.82437	120	
240.83529	140	
240.87404	78	
240.94145	258	
240.96401	1058	1+
241.94217	440	1+
242.70704	94	
242.95955	668	1+
243.10491	84	
244.95856	1532	1+
245.88159	76	
246.02401	80	
246.80895	148	
246.95382	1944	1+
246.97543	282	
247.80784	78	
248.53009	86	
248.80067	396	1+
249.80447	252	1+
250.12761	82	
250.84278	86	
250.95150	172	
252.95683	182	
253.83502	220	1+
254.02086	78	
255.37387	144	
255.95032	82	
256.62261	88	
257.01802	102	
257.16011	76	
257.77684	100	
258.14339	74	
258.97036	192	
259.15844	80	
259.79401	104	
259.85486	78	
259.98338	90	
260.13003	78	
260.96944	752	1+
260.99015	80	
261.11532	78	
262.55167	94	
262.95004	132	1+
263.42182	78	
264.82059	312	1+
264.84766	194	
265.00653	84	
265.05487	120	
266.81406	810	1+
266.86314	82	
267.41506	96	
267.78647	108	
267.97569	250	
268.84766	168	
269.56959	96	
269.79055	246	1+
269.96943	492	
271.10402	76	
273.91065	108	
273.96821	92	
273.98888	118	
274.81448	142	
274.87156	84	
275.07325	86	
275.97077	256	1+
276.86224	158	
277.07258	88	
277.79993	392	1+
278.06054	78	
278.85167	148	
279.10045	204	1+
279.15955	90	
280.25164	84	
280.32170	76	
280.79549	590	1+
280.83141	96	
280.87306	202	
282.80448	90	
282.86845	78	
283.43278	76	
283.82433	392	1+
283.98630	400	1+
285.55145	80	
285.80893	302	1+
290.79993	84	
290.88155	76	
291.78686	92	
291.86649	194	1+
291.90011	106	
291.97408	96	
292.17528	82	
292.91015	88	
293.11682	256	1+
293.85509	292	1+
294.33884	86	
295.04092	88	
295.93233	104	
296.80993	370	
298.80408	1612	1+
299.85903	76	
300.86071	196	1+
301.78626	204	
302.44570	84	
302.77677	80	
302.81068	78	
302.85178	124	
305.12495	100	
305.87601	76	
306.67800	102	
306.79387	94	
307.13697	92	
307.60522	94	
308.13743	88	
309.15784	80	
309.81007	82	
310.87071	96	
313.45423	78	
314.81638	126	
315.33077	76	
316.81647	188	
317.50619	80	
318.76772	86	
318.93547	120	
319.93343	118	
321.81990	104	
321.83640	80	
322.80327	102	
325.10858	90	
326.90201	78	
330.77411	80	
331.88946	84	
332.81585	178	
335.85392	84	
335.89913	78	
336.74565	76	
336.94656	156	
336.96652	92	
340.12758	80	
340.93888	228	
343.71831	106	
344.92006	86	
347.82245	84	
349.91411	80	
352.78633	212	1+
355.83272	76	
356.77688	162	
359.85864	106	
359.96385	84	
END IONS

###FS:    #m/z: 322.93079 #charge 1+
###MS: 82
###MSMS: 83
BEGIN IONS
TITLE=Cmpd 61, +MS2(322.9308), 28.0-35.0eV, 1.8min #83
RTINSECONDS=106.399
SCANS=82-83
PEPMASS=322.93079	2346494
CHARGE=1+
185.64586	90	
187.92155	78	
199.04156	74	
201.04298	182	
203.95826	82	
205.95579	106	
206.36791	100	
208.83238	74	
209.92856	124	
209.94561	156	
211.89058	122	
212.89931	136	
213.08418	74	
214.89817	82	
220.87475	84	
221.45287	82	
221.94562	90	
221.96494	90	
223.95997	386	
223.97429	170	
224.87946	80	
226.80210	78	
227.81668	72	
227.95390	76	
228.83794	76	
229.57158	80	
230.82797	112	
230.88562	200	
233.10337	92	
233.85384	86	
233.99637	76	
234.38648	254	1+
236.56378	108	
238.08257	74	
238.88533	82	
239.07970	142	
239.78812	762	1+
239.90862	74	
240.82448	432	
240.94127	1422	
240.99552	100	
241.13691	82	
241.83291	212	
241.94312	884	
242.39725	74	
242.82154	132	
242.92235	72	
242.94298	2132	1+
243.07648	108	
243.82480	94	
244.42981	90	
244.82019	82	
244.93980	824	1+
245.82269	130	
246.43237	100	
246.97708	136	
247.87635	82	
248.85217	350	1+
250.80407	92	
251.33337	92	
251.92496	116	
252.83431	72	
253.83797	206	
253.92510	94	
253.93930	216	1+
255.78278	180	
255.84406	136	
256.55770	76	
256.80553	84	
256.84079	116	
257.79623	290	
258.80541	150	
258.83427	396	1+
260.82872	954	1+
260.86096	158	
261.82841	906	1+
262.10432	84	
262.48009	92	
262.82927	556	1+
263.01755	74	
263.99014	74	
264.86166	106	
264.95259	74	
264.97394	110	
265.85336	218	1+
265.97731	76	
267.41697	90	
269.04565	80	
271.84741	314	1+
273.79544	288	
274.42374	80	
275.11170	98	
275.82196	100	
275.85783	76	
275.99329	206	1+
277.85585	80	
278.83714	82	
279.09386	330	1+
279.14677	82	
279.90848	76	
280.13001	82	
281.01207	78	
281.09721	72	
282.84992	78	
283.06882	284	1+
283.78877	290	1+
283.84517	118	
283.87085	76	
284.29244	440	1+
284.35511	96	
285.78795	74	
285.85955	212	
286.80595	142	
288.02569	76	
288.04834	92	
289.78656	136	
289.87074	230	1+
289.88744	74	
290.78854	178	
290.85428	128	
291.45570	96	
291.80535	276	
292.43779	156	
292.80893	130	
292.90804	82	
292.93124	80	
293.80338	126	
294.03557	108	
294.41266	84	
294.87068	146	
295.96557	82	
296.34343	84	
296.80954	84	
296.86930	112	
297.06722	74	
298.81756	74	
299.78351	398	1+
299.82953	122	
299.86736	78	
299.91566	92	
300.82051	106	
301.78179	104	
302.86226	78	
303.87207	264	1+
305.79982	72	
306.03336	84	
306.87943	128	
307.79930	366	
307.82072	82	
307.83814	76	
307.88670	120	
308.88202	94	
309.81922	96	
310.87728	318	1+
312.41552	122	
312.80955	106	
314.82682	106	
315.19556	98	
316.92872	84	
317.82132	94	
317.86301	114	
320.07582	98	
321.73225	76	
322.77462	106	
322.85203	76	
323.79452	78	
324.90178	80	
325.15048	82	
326.13472	76	
327.22426	82	
328.07531	116	
END IONS

###FS:    #m/z: 340.94149 #charge 1+
###MS: 82
###MSMS: 84
BEGIN IONS
TITLE=Cmpd 62, +MS2(340.9415), 28.0-35.0eV, 1.8min #84
RTINSECONDS=107.172
SCANS=82,84
PEPMASS=340.94149	864066
CHARGE=1+
190.93651	82	
191.86582	74	
192.92510	82	
196.88173	300	1+
206.92551	88	
209.06850	76	
212.87967	434	1+
213.93871	518	
214.87310	82	
214.89385	164	
215.88473	614	1+
215.93645	226	
218.88400	140	
221.05474	82	
221.88630	78	
223.88849	226	1+
223.95973	132	
224.95999	124	
225.83066	78	
226.33283	78	
227.11848	90	
228.39522	76	
228.94904	126	
230.88882	1110	1+
231.95154	190	
233.89613	404	
233.94635	194	
233.96097	86	
235.96354	104	
237.98988	80	
238.89866	260	1+
239.15231	74	
239.78792	206	1+
240.10070	76	
240.83266	94	
241.84054	150	
241.87175	98	
242.83757	120	
243.58019	92	
243.83071	220	
243.85413	118	
244.83300	88	
245.14442	94	
246.97232	282	1+
247.04102	82	
247.39701	92	
247.84926	80	
248.82814	78	
248.90333	128	
249.01420	86	
249.89909	260	1+
249.96126	94	
250.90068	204	1+
251.84557	84	
252.92934	132	
253.42062	96	
253.88191	82	
253.90351	138	
254.96523	636	1+
255.13959	84	
255.78717	78	
256.79999	84	
256.85082	90	
258.08042	98	
258.84516	336	
258.90322	82	
259.85286	160	
259.95503	156	
260.33893	158	
260.83680	410	1+
261.42895	92	
261.96102	76	
263.61159	80	
264.84885	244	1+
264.91221	96	
264.98992	126	
265.86505	106	
266.79292	194	1+
267.83197	102	
267.92692	102	
268.40957	82	
268.84171	190	
268.95920	102	
269.78745	82	
269.85685	124	
269.89827	84	
270.83285	108	
271.03345	96	
271.44789	84	
271.51265	80	
273.91631	256	1+
274.03539	90	
274.86385	160	
274.89822	258	
275.03948	136	
275.80931	276	1+
275.86806	82	
276.33723	98	
276.85699	734	1+
277.88076	78	
278.84479	214	
279.10070	82	
279.38484	80	
279.77716	76	
279.85439	150	
280.14126	76	
280.85942	134	
281.85961	78	
283.85527	96	
283.86905	120	
283.92273	76	
283.95364	84	
284.83820	74	
284.87397	122	
285.49126	106	
287.79552	112	
287.81094	80	
288.83710	84	
289.79426	114	
290.85326	84	
290.97792	78	
291.93598	82	
292.81756	148	
292.87060	92	
293.87792	84	
296.56363	88	
296.81144	94	
296.86573	78	
296.93379	84	
297.78897	108	
297.81253	204	1+
297.93529	78	
298.42724	74	
299.78349	126	
299.90339	78	
300.39496	90	
300.87319	274	1+
303.99988	80	
304.44989	78	
305.87404	74	
306.81076	112	
307.79685	226	
307.89223	94	
308.88802	98	
309.87916	82	
310.09346	80	
310.88149	144	
311.01727	74	
311.86239	82	
311.87735	82	
312.80079	126	
313.18023	76	
313.76939	80	
313.87064	114	
322.67966	74	
322.76793	96	
323.89049	326	1+
324.91127	76	
325.07077	92	
330.81213	122	
331.39774	76	
331.86958	90	
332.40209	82	
333.19239	96	
333.43254	92	
337.72243	92	
338.22371	74	
338.85596	80	
342.90969	74	
344.91083	82	
END IONS

###FS:    #m/z: 363.95755 #charge 1+
###MS: 82
###MSMS: 85
BEGIN IONS
TITLE=Cmpd 63, +MS2(363.9576), 28.0-35.0eV, 1.8min #85
RTINSECONDS=107.944
SCANS=82,85
PEPMASS=363.95755	328002
CHARGE=1+
182.86706	146	
187.86804	268	1+
189.86448	828	1+
191.85938	532	1+
192.89088	88	
193.58070	96	
196.88335	186	
197.10044	146	
200.94775	126	
205.87893	110	
207.87609	316	1+
208.00997	108	
209.94438	984	1+
210.88608	516	1+
212.87962	3550	1+
216.87381	92	
218.91319	100	
219.92042	92	
222.95237	1226	1+
223.49674	90	
223.84198	84	
223.88709	134	
224.92864	92	
224.94807	1162	1+
225.89146	280	1+
226.84646	90	
226.94813	6390	1+
226.97397	90	
227.89131	676	1+
227.92992	250	
228.89377	574	1+
228.94306	6844	1+
229.09585	154	1+
230.79351	86	
230.83606	194	
230.88982	4604	1+
232.88441	774	1+
234.12613	104	
234.88102	384	1+
237.05337	90	
238.52427	92	
238.89288	298	1+
239.42954	98	
239.92619	116	
240.08204	176	1+
240.82325	148	
240.84440	96	
240.93918	172	
240.96218	378	
241.72835	100	
241.93914	744	1+
241.95737	684	1+
242.81853	454	1+
242.94222	500	1+
242.95826	490	1+
244.93613	136	
244.95858	2348	1+
245.83574	134	
246.80377	144	
246.82187	148	
246.88334	100	
246.90492	382	1+
246.92612	98	
246.95276	3918	1+
246.99168	92	
247.93587	102	
248.03170	208	1+
248.80548	276	1+
248.84203	86	
248.89913	1480	1+
249.05412	110	
250.97374	264	
251.91231	146	
252.89312	118	
253.90598	206	
254.09347	142	
254.58189	122	
255.01517	138	
257.02407	94	
258.82876	180	
258.84385	146	
258.97249	136	
259.83410	94	
259.85029	122	
259.90333	118	
260.40533	100	
260.83338	228	
260.85757	100	
260.97146	288	
261.83126	96	
261.86777	86	
261.99512	86	
262.35090	98	
262.83217	450	1+
263.07316	92	
263.85329	136	
265.09242	198	1+
265.85873	182	1+
266.12921	192	1+
266.81786	526	1+
267.78360	136	
267.97283	828	1+
268.91190	208	1+
268.95547	134	
269.97222	234	
271.05750	86	
271.85060	214	1+
272.94119	104	
275.19122	92	
276.81301	116	
276.85732	454	
277.00513	90	
277.08427	106	
277.11959	88	
278.68341	92	
278.79991	168	
278.85097	136	
278.98692	86	
279.09731	94	
279.80171	188	
279.84205	114	
280.79131	1028	1+
280.93254	84	
281.47196	94	
281.85920	130	
282.85415	330	1+
282.91599	240	1+
283.01306	88	
283.79210	122	
283.85479	224	1+
284.82110	152	
284.83901	100	
285.79930	142	
285.84500	838	1+
286.91193	92	
287.88840	88	
290.85572	154	1+
291.82012	84	
292.33805	188	
292.43042	206	1+
293.58958	96	
294.35375	126	
296.81056	288	
297.81194	264	
297.85437	92	
297.87923	160	
298.40808	98	
298.80444	1568	1+
299.87220	160	
300.11790	104	
300.79803	476	1+
300.81293	160	
301.44283	92	
301.80051	332	1+
301.86119	764	1+
302.53744	114	
302.89614	194	1+
303.05364	112	
303.80706	304	1+
303.85647	940	1+
304.12953	128	
306.86872	94	
307.08868	106	
307.88723	100	
310.87830	174	
311.89055	94	
314.81940	104	
314.94498	94	
316.81579	214	
318.51772	106	
318.87383	168	
318.93176	272	1+
319.23105	102	
319.82004	176	
319.88490	130	
320.81885	92	
321.81631	336	1+
321.87095	364	1+
322.02514	88	
322.93076	262	
323.17098	86	
323.93106	106	
324.89317	308	1+
324.91233	86	
324.96478	100	
325.81153	186	
326.84047	98	
326.87540	296	1+
329.52485	92	
329.87035	186	1+
331.75779	246	1+
336.52727	96	
336.94196	342	1+
338.09485	86	
339.79250	94	
339.82745	194	
340.93998	370	
345.03429	98	
345.52268	88	
348.06979	86	
350.18730	94	
351.39014	108	
351.85601	102	
355.91409	112	
359.88411	104	
363.72013	118	
365.83825	104	
367.73527	104	
367.79794	86	
367.89586	86	
368.96118	166	
END IONS

###FS:    #m/z: 322.93083 #charge 1+
###MS: 86
###MSMS: 87
BEGIN IONS
TITLE=Cmpd 64, +MS2(322.9308), 28.0-35.0eV, 1.9min #87
RTINSECONDS=111.618
SCANS=86-87
PEPMASS=322.93083	2407982
CHARGE=1+
183.92483	134	
189.92172	76	
192.07683	92	
193.96355	76	
194.38257	72	
195.90083	74	
195.94553	92	
196.88213	284	1+
201.04385	142	
205.95003	86	
206.96721	244	1+
207.04573	80	
208.82871	86	
209.94103	136	
210.88484	74	
210.94911	88	
212.83304	88	
212.87749	104	
214.89529	114	
216.90093	74	
220.42188	96	
221.94458	120	
223.82285	140	
223.96329	120	
225.52457	94	
226.84249	84	
227.86500	76	
228.90494	80	
230.89192	108	
233.07678	90	
234.19561	90	
235.82315	96	
235.92954	84	
237.66197	90	
237.87028	86	
237.92150	82	
238.58506	72	
238.83923	86	
238.94815	92	
238.99847	76	
239.08149	80	
239.78998	370	
240.82220	480	1+
240.94185	1004	
240.96380	202	
241.80284	92	
241.94063	2974	1+
242.81773	102	
242.94310	2068	1+
243.32717	80	
243.81936	606	1+
244.44500	94	
244.82019	424	1+
244.83450	170	
244.85110	84	
244.94049	772	1+
246.85517	130	
246.93767	74	
246.97732	216	
247.41355	74	
247.85058	144	
248.01854	88	
248.47578	74	
248.84155	256	
248.87661	74	
250.94406	80	
251.79275	86	
251.83132	78	
252.93428	84	
253.90335	110	
254.87301	88	
255.01612	74	
255.87377	74	
256.32970	82	
256.89595	208	1+
257.01024	80	
257.79744	182	1+
258.53050	108	
258.83497	308	1+
260.34239	158	
260.58780	94	
260.83424	294	
260.85337	82	
261.35723	154	
261.39502	84	
261.83150	704	1+
262.83401	478	1+
263.93259	96	
263.98123	108	
264.85544	88	
265.04952	82	
265.89889	84	
266.04628	96	
266.86596	204	
267.79443	196	1+
269.34591	78	
270.84326	92	
271.36297	104	
271.81818	88	
271.84757	146	
271.86696	78	
272.42182	110	
273.79617	334	
273.89538	80	
274.80718	306	1+
274.85350	184	1+
275.80874	280	1+
277.84609	264	1+
278.91941	86	
279.09170	428	1+
279.40980	92	
279.81194	80	
281.05279	164	
281.15511	92	
282.28084	100	
282.79205	78	
283.35594	84	
283.78666	420	1+
284.01165	86	
284.20830	82	
284.29240	462	
284.86383	144	
284.88176	106	
286.86037	130	
287.43417	82	
287.59683	100	
287.79184	80	
289.79221	254	
290.85048	74	
291.80700	170	
292.80486	120	
293.85599	126	
293.88211	248	1+
294.04811	94	
294.86225	130	
295.87659	78	
297.91831	72	
298.82209	74	
299.78725	208	
300.08191	78	
300.78264	116	
300.88223	76	
301.87391	76	
302.83263	80	
303.31952	76	
303.88222	76	
304.79694	78	
305.80450	204	
305.83555	94	
306.88445	124	
307.79907	222	
307.90460	110	
308.88527	142	
309.04508	74	
309.88706	198	1+
310.87373	110	
312.82521	98	
314.81462	112	
316.78005	72	
316.90263	82	
318.74153	76	
319.00917	90	
320.04710	82	
320.75758	102	
322.37796	84	
322.88163	104	
323.73744	74	
323.88720	276	1+
324.89153	238	1+
325.33672	78	
325.85274	74	
326.07222	88	
326.88683	82	
327.97304	80	
END IONS

###FS:    #m/z: 340.94148 #charge 1+
###MS: 86
###MSMS: 88
BEGIN IONS
TITLE=Cmpd 65, +MS2(340.9415), 28.0-35.0eV, 1.9min #88
RTINSECONDS=112.391
SCANS=86,88
PEPMASS=340.94148	872630
CHARGE=1+
189.08499	100	
192.93100	126	
201.95171	80	
202.88994	100	
204.42837	106	
211.60774	80	
212.01540	94	
212.87851	230	
212.94973	78	
213.52532	92	
213.88109	172	
213.94148	606	
214.87837	166	
215.82670	164	
215.88912	604	
215.93824	124	
216.83936	100	
217.88206	240	
218.40263	106	
222.52667	128	
222.90253	78	
224.84091	126	
224.97600	96	
226.07423	84	
226.83167	86	
226.89050	112	
226.94964	82	
227.93358	104	
228.06882	102	
228.57906	100	
228.89104	84	
229.39119	92	
230.63518	88	
230.88768	856	1+
231.03228	96	
231.94933	526	1+
233.89788	346	1+
233.95232	160	
234.00558	84	
235.88846	340	1+
235.94937	136	
236.05021	84	
238.55825	98	
238.85992	80	
239.88048	190	1+
240.23406	112	
240.83994	340	1+
242.64191	86	
243.97492	100	
246.97565	210	
248.89893	446	1+
251.95949	166	
253.16439	100	
254.90888	186	1+
254.96700	610	1+
254.99251	152	
255.07673	162	
255.08969	82	
255.56155	86	
256.71310	98	
256.83159	86	
256.88853	158	
257.84703	374	1+
258.08419	80	
258.84678	228	1+
258.89969	92	
259.91312	124	
260.16537	214	1+
260.34380	92	
260.83356	182	
261.42283	96	
261.84578	228	
262.35280	246	
262.84105	154	
262.85630	112	
263.00154	166	
263.36414	100	
264.08527	100	
266.02497	82	
266.24157	80	
267.58339	78	
267.84679	80	
267.97944	80	
268.04756	82	
268.83989	598	1+
268.85968	92	
269.34610	144	
270.83782	92	
270.85181	88	
271.84773	214	
271.93966	78	
272.52742	100	
272.93403	206	
273.79567	174	
274.79553	96	
274.89753	166	
274.98373	84	
275.51511	78	
275.87058	182	
275.93631	90	
276.85647	618	1+
276.92751	80	
277.92966	80	
278.84472	362	1+
279.15405	116	
280.81224	132	
280.85108	150	
281.10346	86	
282.73618	96	
282.83074	78	
282.87368	122	
283.01698	96	
283.35623	92	
283.40979	96	
284.27270	94	
287.92309	150	
289.79426	96	
290.78948	116	
291.80985	130	
292.93552	82	
293.87964	88	
294.33042	80	
296.80830	92	
296.86525	270	1+
296.94006	82	
297.79396	172	
298.37231	90	
299.78753	78	
299.87027	290	
300.85480	216	1+
302.44771	80	
302.86307	168	
304.36832	158	
305.02405	90	
305.33742	84	
305.80421	146	
305.83313	82	
306.93075	92	
307.80338	196	
307.90314	94	
308.04921	90	
308.88367	142	
310.81485	88	
311.16623	82	
315.17612	88	
321.81751	108	
321.88801	108	
322.90462	92	
323.76041	122	
324.06558	80	
324.89614	92	
326.23172	92	
326.89395	140	
327.15549	82	
328.18912	88	
328.82184	144	
328.88842	202	
329.89930	84	
330.81768	262	
331.77343	98	
332.81719	122	
333.31628	82	
338.83567	86	
339.78093	90	
341.91653	80	
342.90491	146	
343.45782	94	
END IONS

###FS:    #m/z: 363.95748 #charge 1+
###MS: 86
###MSMS: 89
BEGIN IONS
TITLE=Cmpd 66, +MS2(363.9575), 28.0-35.0eV, 1.9min #89
RTINSECONDS=113.163
SCANS=86,89
PEPMASS=363.95748	341730
CHARGE=1+
92.91487	88	
108.50255	114	
127.37536	118	
171.93711	86	
182.86983	112	
187.86965	94	
189.86178	582	
191.85735	742	1+
196.88468	96	
197.96159	86	
198.64979	88	
200.95006	118	
207.40807	88	
207.87275	224	
208.39418	94	
209.86987	148	
209.94508	1252	1+
210.88396	566	
212.79194	88	
212.87904	2174	1+
214.89225	290	1+
219.91882	90	
222.95492	570	1+
224.94858	1404	1+
225.89288	106	
226.82285	136	
226.90588	84	
226.94793	5208	1+
227.14355	116	1+
227.93134	160	
228.89463	806	1+
228.94278	6566	1+
230.05418	96	
230.89036	4812	1+
231.80286	142	
232.88553	614	1+
233.90694	90	
234.88085	366	1+
235.43135	168	
239.07366	146	
240.83615	136	
240.94147	158	
240.96288	336	
241.94420	218	
241.96521	146	
242.09704	94	
242.86868	144	
242.94161	486	1+
242.96091	486	1+
243.81848	534	1+
243.83823	124	
243.99616	100	
244.95861	3178	1+
245.78766	94	
246.90402	96	
246.95340	3470	1+
247.90543	88	
248.80329	690	1+
248.89929	1372	1+
248.94205	110	
249.04859	128	1+
250.07130	324	1+
250.94677	126	
250.99075	98	
251.02754	98	
251.07292	276	1+
251.79671	88	
251.91095	142	
253.09186	156	
253.90600	196	
254.94929	94	
256.08596	88	
256.37277	86	
257.08446	144	
258.44129	84	
258.83490	562	1+
258.96931	180	1+
260.50825	92	
260.83269	780	1+
260.97263	156	
261.98502	84	
263.02951	86	
263.84331	162	
264.44337	88	
264.82023	158	
265.09341	132	
265.97503	122	
266.78908	182	1+
266.81498	878	1+
267.01745	104	
267.10257	176	
267.78212	300	1+
267.97399	432	
268.81409	112	
268.83959	402	1+
269.79345	112	
269.96750	326	
270.45343	92	
270.78772	206	1+
271.42958	88	
271.91826	334	
273.84855	92	
276.14527	104	
276.81378	88	
276.86397	128	
277.09218	116	
277.85762	130	
278.81016	140	
279.10504	136	
279.80075	118	
280.79421	894	1+
281.85179	116	
281.99337	86	
282.79443	346	1+
283.84933	372	
284.13155	88	
284.82541	284	
284.86034	202	
285.79965	176	
285.84511	516	1+
286.82294	122	
286.92658	94	
288.92461	122	
289.81256	84	
289.88062	106	
290.78860	142	
290.88574	86	
292.83429	144	
292.86133	90	
293.11998	294	1+
294.86357	104	
294.92855	88	
295.06210	136	
296.80818	648	1+
298.80513	1182	
299.37396	96	
299.80209	1224	1+
299.86613	132	
301.78340	106	
301.86033	710	1+
303.80743	146	
303.85603	744	1+
303.91007	92	
304.33841	104	
305.42091	88	
305.44900	96	
305.57573	96	
305.75717	162	1+
306.02956	204	1+
306.12606	212	1+
306.56607	96	
306.88104	138	
307.89245	146	
309.05619	100	
310.87910	366	1+
314.81569	144	
316.81607	458	1+
318.81280	194	
319.82053	138	
319.92664	236	1+
320.41636	86	
320.81911	446	1+
320.92576	158	1+
321.32449	90	
321.86810	484	1+
321.89300	98	
322.15721	148	
322.81719	122	
322.93502	152	
324.88100	144	
326.04043	94	1+
326.13882	90	
327.15518	88	
327.88784	130	
330.01290	100	
330.64686	92	
331.82031	136	
333.85529	144	
334.75090	90	
336.36744	84	
336.94329	218	
337.14695	84	
337.95286	96	
338.94403	92	
339.83442	134	
340.93940	86	
343.11419	94	
345.01814	108	
349.21629	94	
350.52064	92	
358.96222	86	
360.07408	116	
361.59084	108	
361.71874	94	
362.84835	116	
363.72232	120	
365.05231	98	
365.25713	86	
366.76763	190	1+
366.78988	86	
END IONS

###FS:    #m/z: 322.93069 #charge 1+
###MS: 90
###MSMS: 91
BEGIN IONS
TITLE=Cmpd 67, +MS2(322.9307), 28.0-35.0eV, 2.0min #91
RTINSECONDS=116.846
SCANS=90-91
PEPMASS=322.93069	2701836
CHARGE=1+
185.92432	78	
190.92974	76	
191.94045	186	
192.88947	104	
195.96118	80	
196.88688	92	
199.84410	84	
201.04588	146	
201.88027	102	
202.76387	104	
205.94767	134	
208.93867	100	
209.25147	92	
210.90275	98	
211.83114	74	
212.87898	124	
218.88554	72	
220.11209	82	
220.41990	76	
221.82405	86	
221.94522	246	1+
222.77595	114	
222.92046	80	
223.95965	254	1+
224.83188	72	
226.82066	80	
228.83957	72	
228.93942	74	
229.89538	94	
230.84162	86	
232.39331	82	
232.82940	76	
232.91085	226	1+
234.04324	80	
235.38080	102	
235.88232	74	
237.92901	82	
237.95744	78	
238.04089	74	
238.94353	80	
239.78733	284	1+
240.00959	130	
240.07039	76	
240.74048	74	
240.82138	456	1+
240.90342	138	
240.93975	1224	
240.96231	106	
241.94327	986	
242.79475	80	
242.82420	212	
242.94239	2856	1+
243.81861	678	1+
243.87347	156	1+
244.39523	74	
244.82039	462	1+
244.93940	550	
246.85713	76	
246.88363	80	
246.89847	92	
246.97442	236	
247.85017	122	
248.89701	72	
249.83650	106	
250.83822	142	
250.89349	76	
251.57465	102	
251.89208	82	
251.92918	80	
253.52993	76	
253.83960	210	
253.90532	100	
254.09139	74	
254.12098	88	
256.33244	158	
256.84501	100	
257.80011	438	1+
258.07840	78	
258.83188	418	1+
259.43748	84	
259.51041	92	
259.87869	74	
260.34349	108	
260.84015	108	
260.98050	76	
261.33929	86	
261.35951	80	
261.82766	890	1+
262.00184	76	
262.01388	82	
262.82897	532	1+
263.90348	74	
263.97858	72	
264.87391	216	1+
265.05973	130	
265.90092	104	
266.07531	100	
266.85614	126	
267.83846	288	1+
268.10383	80	
269.44867	82	
269.80062	88	
271.84406	394	1+
273.79446	892	1+
273.98676	72	
275.05094	78	
275.94163	92	
276.07611	92	
276.84418	142	
277.09103	98	
278.81456	82	
279.09294	218	
279.89630	74	
280.09361	88	
280.35635	78	
280.44284	76	
280.60773	88	
280.85434	84	
281.79166	90	
281.82668	90	
281.85756	138	
281.88032	76	
282.86954	82	
283.08109	74	
283.35739	134	
283.78981	128	
284.29541	266	
285.79084	142	
286.92294	130	
288.79245	82	
289.78987	240	
289.80805	208	1+
289.86965	120	
290.79505	296	1+
292.93100	94	
294.57682	86	
295.91463	106	
296.81257	180	
296.87491	78	
296.89997	90	
298.78705	146	
298.83031	150	
299.78473	476	1+
300.83114	74	
301.78740	84	
301.87978	80	
303.89071	84	
305.87822	118	
307.40085	96	
307.79819	922	1+
307.89158	352	
308.87949	88	
309.09838	120	
309.81684	144	
309.88114	108	
310.87496	172	
311.82327	74	
311.88332	150	
312.80414	124	
312.86909	128	
313.37131	86	
314.91650	110	
315.03655	76	
315.89557	78	
320.95523	80	
322.77243	88	
324.89118	180	
325.31889	82	
325.90059	128	
326.75490	214	1+
326.81601	262	1+
327.17290	92	
328.01998	82	
END IONS

###FS:    #m/z: 340.94148 #charge 1+
###MS: 90
###MSMS: 92
BEGIN IONS
TITLE=Cmpd 68, +MS2(340.9415), 28.0-35.0eV, 2.0min #92
RTINSECONDS=117.619
SCANS=90,92
PEPMASS=340.94148	994130
CHARGE=1+
192.89489	110	
192.92818	174	
194.88823	86	
197.92455	136	
203.88100	84	
205.95796	116	
209.94507	110	
210.93602	148	
212.87999	578	1+
213.88356	418	1+
213.93968	718	
215.88596	538	1+
215.94251	202	
216.41106	82	
217.88037	140	
218.87978	116	
218.91303	88	
220.93584	92	
226.95312	142	
229.88985	80	
230.88806	604	1+
231.95119	828	1+
232.12363	82	
232.91031	82	
233.62307	90	
233.90049	306	
234.91275	324	1+
235.89203	100	
235.94644	86	
237.83081	82	
238.89394	124	
239.79063	102	
239.85911	80	
239.89729	86	
240.05148	88	
240.83598	222	
241.84751	136	
242.88861	82	
243.83166	266	1+
243.85976	90	
244.34335	80	
245.06164	84	
245.44230	98	
245.51169	86	
245.88329	100	
245.91231	108	
246.97472	162	
248.86318	166	
248.96039	212	1+
250.89847	104	
251.89420	102	
251.96260	152	
252.06967	84	
252.45387	86	
252.92239	80	
252.96895	92	
254.90329	104	
254.94146	86	
254.96447	164	
255.08066	132	
255.45766	96	
255.96469	80	
256.85392	130	
256.89205	166	
256.96297	146	
257.88112	78	
258.84472	536	1+
259.83594	508	1+
259.83674	108	
260.34106	170	
260.83797	392	1+
263.03389	90	
264.04003	82	
265.08863	80	
266.39787	88	
266.41172	82	
267.46313	86	
267.85054	102	
268.14431	86	
268.83992	126	
270.84537	138	
270.97707	82	
272.85373	134	
273.04632	88	
274.89813	114	
275.03032	80	
275.36760	102	
275.86625	124	
276.85540	644	1+
277.34849	102	
277.83921	82	
277.91721	84	
278.01166	84	
278.79807	80	
278.84363	270	
278.86007	98	
278.98776	184	1+
279.03575	84	
279.45468	90	
279.83027	100	
279.85167	496	1+
281.79498	120	
282.45539	86	
282.86249	102	
282.88385	80	
282.93481	100	
283.01521	80	
283.79146	92	
283.92687	206	1+
284.58932	94	
288.87127	122	
289.48214	84	
289.78934	104	
291.90467	82	
292.86330	158	1+
293.44658	100	
294.86279	198	1+
295.05601	100	
295.93799	106	
297.79021	108	
297.81015	82	
297.86978	130	
298.84672	88	
298.91749	92	
299.78154	144	
299.85302	148	
299.87382	178	
299.89116	108	
300.88540	316	1+
301.04768	106	
301.78589	132	
301.86967	198	
302.06698	104	
302.85546	102	
303.34205	166	
303.93786	110	
304.88015	104	
306.38320	100	
306.42420	78	
307.88655	186	
308.89441	86	
309.61780	84	
309.81445	102	
310.06305	80	
310.88439	400	1+
311.52455	80	
312.87441	114	
313.80830	84	
314.15752	110	
314.85546	84	
315.17616	88	
315.75408	90	
317.35451	122	
318.88411	98	
319.94183	96	
322.17046	86	
324.89584	136	
326.19882	80	
326.88834	420	1+
328.71411	82	
330.81469	312	
331.01537	110	
331.37518	100	
334.82893	80	
336.78864	90	
338.01584	102	
338.93493	80	
341.89974	184	1+
344.25698	80	
344.45274	82	
345.20993	80	
END IONS

###FS:    #m/z: 363.95750 #charge 1+
###MS: 90
###MSMS: 93
BEGIN IONS
TITLE=Cmpd 69, +MS2(363.9575), 28.0-35.0eV, 2.0min #93
RTINSECONDS=118.391
SCANS=90,93
PEPMASS=363.95750	393764
CHARGE=1+
182.86971	154	1+
189.86255	470	
191.85802	828	1+
196.88244	280	1+
196.94215	92	
205.81440	88	
205.92378	86	
207.94706	130	
209.09160	84	
209.94426	852	1+
210.88389	380	1+
212.88016	2680	1+
218.91034	140	
222.95058	562	1+
224.94969	892	1+
224.96985	108	
225.88530	272	1+
226.94835	5518	1+
227.01951	98	
227.93178	230	
228.89674	680	1+
228.94238	7592	1+
229.17203	86	
230.04065	110	
230.55114	84	
230.79383	86	
230.84646	96	
230.88988	4248	1+
231.80400	148	
232.88610	640	1+
233.84045	84	
234.88162	114	
235.84689	270	1+
235.90237	98	
236.96612	92	
237.03424	98	
240.83679	150	
240.94045	194	
240.96273	418	1+
241.83165	130	
241.93988	164	
242.13963	94	1+
242.81669	478	1+
242.84058	98	
242.94264	674	1+
242.95943	834	1+
244.52405	82	
244.95751	3282	1+
245.00136	100	
245.44433	104	
245.59063	98	
245.82236	116	
245.86964	84	
245.94002	132	
246.80961	296	1+
246.83675	100	
246.90361	440	
246.95358	3184	1+
247.01554	172	1+
248.80326	242	
248.86303	190	1+
248.90024	1068	1+
249.09183	98	
249.54729	94	
249.80580	126	
250.10072	102	
250.80191	106	
250.94869	256	1+
250.97158	164	
251.00634	84	
251.04931	90	
251.07085	106	
252.00437	120	
253.90707	292	1+
258.83914	274	
258.86135	86	
258.97255	274	1+
259.44733	92	
259.90984	140	
260.38753	84	
260.40940	80	
260.83141	388	
260.96967	328	
261.83207	260	
261.97312	168	
262.83379	188	
263.82898	82	
263.84430	118	
263.87850	112	
263.97639	154	
264.81770	260	
264.96200	108	
265.82151	114	
265.92695	110	
265.97625	284	1+
266.81658	374	
266.85085	162	
267.78319	166	1+
267.81304	254	1+
267.91212	242	1+
267.97462	700	1+
268.34937	88	
268.95633	134	
269.12630	94	
269.39656	96	
269.80071	132	
269.83947	94	
269.96950	420	
270.80952	162	
271.79006	290	1+
271.84557	110	
271.92100	140	
276.85559	188	
278.12347	88	
278.36373	96	
278.80775	126	
278.85636	82	
279.10513	250	1+
279.58632	158	1+
279.80005	186	
280.79131	1114	1+
280.94067	82	
282.82913	106	
283.79546	278	1+
283.98466	274	1+
284.82627	318	1+
285.84482	488	1+
286.39842	86	
286.43160	82	
286.81579	200	1+
287.50297	94	
289.82845	156	1+
289.86169	204	1+
290.60092	86	
290.78822	146	
290.85857	224	1+
293.12111	88	
294.81717	84	
296.29494	84	
296.80892	194	
297.38252	158	
297.80761	274	
298.80338	1684	1+
299.09974	84	
299.82240	160	
299.86968	124	
299.88340	122	
300.76629	140	
301.86101	396	
303.80983	174	
303.85674	648	
305.87710	254	1+
305.99713	106	
306.09731	82	
306.11901	148	
306.15326	82	
306.90996	104	
307.02780	88	
309.05441	88	
311.85825	84	
311.88778	252	1+
313.86394	104	
314.82243	112	
314.86837	106	
316.45257	110	
316.81688	374	1+
318.81766	164	
319.87392	98	
320.82486	132	
321.81269	226	1+
322.06462	116	
322.93369	146	
324.01853	98	
324.88781	106	
326.87135	282	1+
327.92437	82	
329.75308	196	1+
330.06469	82	
330.71834	86	
331.38188	112	
333.43280	100	
334.87803	84	
335.49178	116	
336.87043	104	
336.90785	84	
336.94976	250	
338.39258	106	
339.83054	416	1+
339.91225	96	
340.94114	162	
341.71435	246	1+
346.56881	108	
352.76417	84	
355.36054	114	
355.42766	104	
355.70782	90	
356.23840	82	
357.77400	98	
360.01420	82	
361.71880	208	1+
362.07009	92	
363.79624	82	
363.95561	80	
366.77223	88	
368.80661	84	
368.83995	84	
END IONS

###FS:    #m/z: 507.84683 #charge 1+
###MS: 94
###MSMS: 95
BEGIN IONS
TITLE=Cmpd 70, +MS2(507.8468), 28.2-35.2eV, 2.0min #95
RTINSECONDS=122.06
SCANS=94-95
PEPMASS=507.84683	235450
CHARGE=1+
196.01543	388	
199.88822	266	1+
214.02528	146	
214.88308	284	1+
222.97649	172	
224.97547	278	
232.89524	136	
250.97032	368	
260.62914	122	
265.09278	186	1+
266.16815	134	
266.86654	140	
268.84685	126	
269.80231	268	1+
269.92875	254	
270.86178	152	
272.85396	504	1+
274.80344	114	
276.79803	164	
279.13356	120	
280.86899	234	1+
285.85643	122	
287.02325	160	1+
287.85144	392	1+
288.86926	130	
289.84661	228	1+
289.88063	230	
290.86809	662	1+
291.80022	196	1+
292.82232	146	1+
293.87497	2130	1+
296.85900	220	
298.82070	380	1+
298.86874	112	
300.86035	200	
302.07229	116	
302.87875	264	1+
303.85824	306	1+
303.87930	248	1+
305.86613	810	1+
306.11736	122	
307.88918	620	
307.94654	140	
308.14152	806	1+
308.84660	126	
308.88211	976	1+
309.46679	122	
309.87361	510	1+
310.15725	744	1+
310.84603	144	
311.81124	122	
311.88347	3150	1+
311.97252	118	
312.80384	376	1+
314.77167	114	
314.86551	866	1+
317.78859	118	
317.82102	128	
317.89399	134	
321.34938	286	1+
323.44786	114	
323.87554	176	
324.12643	234	1+
324.85737	260	
324.92030	122	
325.16052	132	
325.35114	140	
325.90279	322	
326.80989	130	
326.88465	1582	1+
327.76028	218	1+
327.80506	330	1+
328.87481	114	
329.89954	188	
330.16236	134	
330.17757	112	
330.82857	146	
330.88657	132	
330.92534	192	1+
331.87388	526	1+
333.81069	236	1+
334.90603	118	
335.77921	126	
336.77966	116	
337.80371	154	
337.88029	624	1+
339.82661	378	1+
340.82782	278	1+
342.57997	124	
343.71618	116	
345.85806	146	
346.82799	124	
348.76566	138	
349.76315	582	1+
349.93017	122	
350.88415	234	
351.26880	142	
351.88281	124	
351.96594	158	
353.83509	168	
353.85404	356	1+
354.87667	232	1+
355.70973	126	
355.82357	164	1+
356.78215	130	
357.80927	132	
357.85373	124	
358.77398	130	
360.73244	226	1+
362.79910	162	
364.02107	184	1+
364.78423	368	1+
364.97456	152	
365.78887	314	1+
365.87608	164	
366.73663	140	
366.84077	418	
367.71099	628	
367.83625	498	1+
367.90184	364	1+
367.94898	198	1+
368.70761	880	1+
369.03191	148	
369.70961	556	1+
369.86927	118	
370.78304	130	
371.72199	426	1+
371.86283	118	
373.72045	744	1+
373.81117	194	1+
374.03727	246	1+
374.72332	504	1+
374.85408	250	1+
376.79888	116	
377.86782	136	
377.89171	206	1+
378.78160	118	
379.88718	140	
380.72290	418	
380.86057	116	
381.71569	588	1+
381.86420	144	
382.99755	130	
383.77683	378	1+
384.78045	270	1+
384.85061	1496	1+
384.89258	260	1+
385.89415	170	1+
386.78862	280	1+
387.71889	650	1+
387.79029	198	1+
387.85514	338	1+
388.91045	262	1+
389.20217	312	
389.39560	128	
389.78008	140	
389.91537	170	1+
390.73206	144	
390.75038	130	
390.77647	116	
390.84285	720	1+
391.76516	132	
392.84305	168	
392.86664	128	
393.73139	290	1+
393.79915	264	
394.88576	218	1+
395.84244	160	
396.73149	308	1+
397.85747	422	1+
398.73407	438	
399.23500	146	
399.71280	250	
399.73349	366	
399.78282	190	1+
400.73255	202	
401.73045	120	
402.86940	974	1+
403.80511	114	
403.87593	604	1+
405.73488	148	
405.76480	164	
405.78480	184	
405.87209	298	
406.68651	166	
406.78996	164	1+
407.73614	572	1+
407.86482	2480	1+
409.72535	736	1+
409.76584	384	1+
410.08020	152	
410.84409	278	
410.87272	296	
411.05777	132	1+
411.73528	130	
411.84595	130	
412.73156	266	
412.84866	408	1+
413.75152	126	
415.86918	318	1+
416.69558	214	1+
416.73990	144	
418.36661	148	
419.81054	196	1+
420.85014	350	1+
421.35450	118	
421.88051	884	1+
422.82461	178	
423.77524	470	1+
423.83891	130	
424.86814	130	
425.75445	908	1+
425.87629	204	
426.86178	724	1+
427.73467	1024	
428.70242	240	1+
428.73823	544	
428.84808	250	1+
428.87728	430	1+
428.92769	230	1+
429.70550	200	1+
429.74122	308	
430.74254	1040	1+
431.76777	272	1+
431.86732	244	
432.83062	140	
432.87680	128	
433.85093	114	
437.72989	140	
439.89554	510	
442.67425	136	
443.68227	312	1+
444.76691	184	
444.87340	1836	1+
445.74298	986	1+
447.71691	204	
448.70751	256	1+
448.75439	196	
449.78170	116	
449.88094	552	1+
450.69644	122	
450.75248	238	
451.01754	100	1+
451.75829	134	
457.90522	680	1+
458.72551	154	1+
462.88581	546	1+
462.91294	226	1+
466.72790	198	
467.88642	498	1+
468.77601	138	
470.72204	196	
472.72645	132	
479.56541	114	
482.80144	184	1+
485.90293	216	
486.90448	168	
490.71067	120	
491.80367	136	
506.81244	192	1+
507.82042	120	1+
509.85856	214	
510.09591	104	1+
END IONS

###FS:    #m/z: 336.94682 #charge 1+
###MS: 94
###MSMS: 96
BEGIN IONS
TITLE=Cmpd 71, +MS2(336.9468), 28.0-35.0eV, 2.1min #96
RTINSECONDS=122.833
SCANS=94,96
PEPMASS=336.94682	127986
CHARGE=1+
58.13187	86	
123.38392	108	
131.22895	92	
189.86399	100	
192.88939	80	
198.95658	90	
203.05428	92	
209.94635	90	
209.96955	80	
210.86542	90	
210.88322	232	
210.99393	86	
211.94501	1922	1+
212.87966	1704	1+
213.90396	104	
213.93944	756	1+
215.88554	730	1+
215.93713	80	
219.83635	196	1+
220.49446	78	
223.85491	90	
223.96244	158	
226.39193	98	
226.90096	84	
227.78572	86	
227.95237	122	
228.83963	104	
228.89599	120	
228.91618	158	
229.40401	122	
229.89477	108	
229.95500	1632	
230.88801	2452	1+
231.95148	636	1+
233.82819	142	
233.89873	262	
233.94910	182	1+
234.82702	118	
234.90122	148	
235.89342	82	
236.03269	96	
236.13500	80	
236.79582	78	
238.51861	84	
238.85819	80	
239.87470	82	
240.04187	92	
240.39213	82	
240.79417	92	
240.83311	116	
240.96173	100	
241.83886	102	
241.95097	90	
242.02077	84	
242.56719	78	
243.13967	78	
245.05566	112	
246.87194	80	
246.90894	106	
246.97615	256	
247.96611	696	
248.90058	836	1+
249.06272	84	
249.83209	118	
249.99454	100	
250.01108	82	
250.33756	84	
250.82906	500	1+
250.90130	228	1+
250.94894	186	1+
251.07249	146	
252.06950	80	
252.97114	1164	1+
253.08844	158	
253.13122	146	
253.90365	394	
254.90594	260	
254.93776	78	
254.96560	688	1+
255.85582	140	
256.84748	80	
256.88952	96	
257.85247	130	
258.84861	184	
259.81792	86	
259.84680	268	1+
260.83044	120	
262.84236	122	
263.82917	194	1+
263.87853	96	
264.49545	86	
266.86178	138	
267.79540	130	
267.83889	1084	1+
269.92718	88	
270.85936	204	1+
270.91201	80	
270.93145	90	
271.84733	106	
271.91963	88	
272.85491	296	1+
273.79256	158	1+
273.81049	228	1+
273.90255	122	
273.92192	166	
274.90006	80	
275.86086	160	
275.95341	76	
276.14144	82	
276.85907	378	
276.89237	322	1+
277.83472	984	1+
277.86305	364	
278.83638	780	1+
280.90643	102	
281.49050	96	
284.37374	122	
284.50143	76	
285.85022	254	
286.85081	1112	1+
286.89543	86	
289.07055	82	
289.88050	402	1+
290.83042	154	
290.92567	88	
291.80312	118	
291.87532	78	
291.94862	98	
292.86762	140	
293.10988	260	1+
293.86581	78	
294.05246	80	
294.36689	96	
294.87121	226	
295.03519	92	
295.41424	100	
295.85544	76	
296.90496	154	
297.88001	88	
298.30844	100	
298.85492	104	
299.66109	86	
299.86705	78	
300.96524	106	
301.51942	86	
301.85614	220	1+
303.07164	82	
304.77759	80	
304.93008	80	
305.82250	88	
306.88019	136	
307.89102	172	
309.86715	190	
310.16058	100	
310.57120	92	
310.79747	106	
310.86689	168	
311.87783	98	
312.92378	80	
314.61586	106	
314.79368	148	
318.85562	162	
319.73546	80	
320.06715	78	
325.89937	106	
327.89963	78	
329.38881	80	
329.88832	92	
330.80986	78	
331.80642	88	
333.93045	78	
334.06521	78	
334.57250	84	
338.80043	94	
338.89449	98	
338.97350	82	
339.40320	92	
339.75394	116	
END IONS

###FS:    #m/z: 359.96258 #charge 1+
###MS: 94
###MSMS: 97
BEGIN IONS
TITLE=Cmpd 72, +MS2(359.9626), 28.0-35.0eV, 2.1min #97
RTINSECONDS=123.605
SCANS=94,97
PEPMASS=359.96258	93186
CHARGE=1+
191.89993	86	
195.94549	98	
204.90464	90	
206.00455	100	
206.37652	100	
208.94326	92	
209.94495	382	
210.88352	90	
212.05103	86	
215.94180	82	
222.03048	90	
222.95158	1136	1+
223.89172	118	
224.94827	1140	1+
225.41192	96	
225.88818	196	1+
226.94738	5304	1+
226.97038	208	
227.47035	82	
227.93037	94	
228.83529	184	1+
228.94273	4536	
230.90149	114	
233.41274	126	
234.03867	136	
234.88551	94	
237.90731	174	
238.96565	110	
239.90343	188	1+
240.96344	912	1+
241.78932	102	
242.85618	80	
242.96047	474	1+
243.43432	114	
244.53720	82	
244.95846	1888	1+
245.94434	118	
246.95334	3258	1+
246.97648	180	
247.01746	122	
248.80590	594	1+
249.95227	462	1+
250.01728	106	
250.56091	104	
250.84031	96	
250.95622	388	1+
250.97018	176	
251.03171	124	
252.11272	88	
252.87535	144	
252.95494	264	
253.83507	92	
256.39466	92	
256.91966	100	
257.08907	100	
257.52968	98	
257.79688	146	
257.91404	138	
258.82896	220	1+
259.11766	82	
259.47287	84	
259.80003	122	
259.94609	140	
260.07243	84	
260.11405	92	
260.94731	136	
260.97027	586	1+
261.90918	170	
262.95248	310	1+
263.78880	88	
263.84898	138	
264.05995	82	
264.07395	84	
264.82012	418	1+
265.05648	94	
265.97225	130	
266.02503	90	
266.81324	672	1+
266.86938	136	
267.44480	86	
267.84008	90	
267.87100	104	
267.97192	274	
268.96047	120	
268.97320	138	
268.98938	86	
269.85435	124	
269.96873	568	1+
270.36045	86	
270.88571	118	
271.79215	86	
271.84806	404	1+
272.89657	96	
273.79636	262	1+
275.90466	256	1+
275.97143	344	1+
276.12102	92	
276.39242	106	
276.81071	126	
276.86204	260	1+
277.03569	82	
277.15018	86	
277.80979	166	
277.95416	88	
277.98474	80	
278.79822	142	
278.84523	122	
279.09952	92	
280.79393	826	1+
280.93263	96	
281.81222	100	
281.85746	182	
282.12536	150	
282.83145	108	
282.98167	128	
283.78244	178	1+
283.83583	86	
284.41968	84	
284.82494	288	1+
286.82257	262	1+
290.78520	88	
290.86456	104	
291.43873	82	
291.80019	168	
292.78465	108	
292.86491	166	
293.05702	92	
293.11876	168	
295.93958	84	
296.81031	508	
296.86707	154	
297.12606	86	
297.40143	82	
297.80234	1800	1+
297.92319	266	1+
297.97564	152	
298.80455	1554	1+
298.88126	92	
299.09612	88	
299.86909	144	
301.78323	306	1+
301.87778	88	
304.44789	98	
304.94373	134	
305.84136	88	
306.88449	226	1+
307.65268	82	
307.80169	86	
309.80055	114	
314.01605	94	
316.31387	84	
316.81370	118	
318.93627	250	1+
319.83222	86	
320.75272	108	
321.09807	80	
321.82439	298	
323.01900	124	
323.88640	124	
325.01521	92	
326.99302	84	
328.09526	98	
330.05549	82	
330.36787	82	
330.83794	100	
331.82015	96	
333.81768	92	
334.14822	84	
334.56802	92	
335.37518	104	
336.94649	320	1+
338.77287	110	
340.78671	144	
340.80040	130	
340.93652	142	
348.75818	138	
353.80915	96	
354.77784	100	
356.77073	162	
357.77088	130	
357.80264	80	
358.07391	92	
358.77221	110	
359.70694	106	
362.70318	82	
END IONS

###FS:    #m/z: 507.84688 #charge 1+
###MS: 98
###MSMS: 99
BEGIN IONS
TITLE=Cmpd 73, +MS2(507.8469), 28.2-35.2eV, 2.1min #99
RTINSECONDS=127.28
SCANS=98-99
PEPMASS=507.84688	250074
CHARGE=1+
196.01539	184	1+
199.88669	178	
209.94564	138	
210.03186	246	
222.97315	1030	1+
227.95924	128	
232.89609	150	
241.80543	126	
242.05292	220	1+
248.87473	232	1+
250.97269	176	
252.07875	130	
252.38098	152	
262.06942	218	1+
266.16708	658	1+
267.90815	144	
268.77822	244	1+
270.80802	142	
271.87518	136	
272.85439	142	
273.05028	236	1+
273.88900	178	
275.94763	222	1+
276.82336	136	
278.93975	136	
281.87338	176	
283.05322	164	
285.79960	204	1+
286.85600	138	
287.85387	510	
288.87468	910	1+
289.88159	564	1+
290.13540	280	1+
290.78213	180	1+
290.86470	298	
291.86786	276	
293.87378	1018	1+
294.90039	158	
296.85453	176	
297.91077	168	
298.80858	158	
298.91917	304	1+
299.30706	126	
301.82671	140	
301.85348	134	
302.88366	146	
303.86979	132	
303.98075	130	
304.86046	436	1+
304.88903	206	
305.85351	278	1+
306.12832	238	1+
307.86516	194	
307.89266	744	
308.14300	724	1+
308.81315	170	
308.87394	972	1+
308.95816	210	1+
309.02734	236	1+
309.80017	282	1+
309.87423	594	1+
310.15841	608	1+
310.76476	174	1+
310.80183	218	1+
311.88511	3116	1+
312.04391	136	
312.86163	238	1+
312.97890	230	1+
313.88455	406	
314.86982	644	1+
315.83338	142	
317.87903	274	1+
318.88369	232	1+
318.93214	126	
321.34993	246	1+
321.81229	274	1+
321.96218	148	
322.81358	244	1+
323.86087	472	1+
324.89683	836	1+
325.88267	274	
326.82308	148	
326.88162	1422	1+
328.86400	152	
329.81494	190	
329.89275	460	1+
332.77158	142	
332.83105	458	1+
332.87769	188	
332.90995	134	
333.80723	210	1+
335.88908	176	
336.90815	172	1+
336.94957	288	1+
337.88765	418	1+
339.81468	220	1+
340.72331	126	
343.89030	140	
344.83250	132	
345.91811	218	1+
346.87589	164	
347.77469	244	
347.88984	154	
348.77735	134	
348.89228	126	
349.76053	216	
349.88611	278	1+
350.76476	398	1+
350.78038	244	1+
351.82826	256	
351.92326	142	
352.88514	154	
353.91758	134	
355.71371	138	
355.89169	166	
356.79167	138	
358.05532	150	
358.71954	184	1+
358.85814	162	1+
360.76363	222	1+
361.71565	128	
361.79309	172	1+
364.84829	130	
365.78300	128	
365.90732	150	
366.78757	392	1+
366.84233	842	1+
367.71021	1138	1+
367.78929	284	1+
369.83875	184	
370.71883	544	1+
371.72258	374	1+
371.78188	362	1+
371.83152	136	
373.72133	652	1+
376.88093	350	1+
377.10514	176	1+
380.72253	472	
380.85210	138	
380.91596	118	1+
381.72128	420	
381.74133	250	1+
381.83614	330	1+
382.84005	196	1+
383.26782	136	
383.71653	192	
383.80027	154	
384.85255	1150	1+
384.89265	214	
385.77653	166	
385.89847	182	1+
386.73027	388	1+
386.79484	312	1+
386.86082	182	
387.77128	146	
387.84536	144	
387.87688	194	
389.07087	220	1+
389.20189	288	
389.71270	174	
390.72692	378	1+
390.84182	928	1+
391.72512	324	1+
391.91759	200	
392.82572	330	1+
393.80203	298	
393.89547	146	
395.74012	216	1+
398.73031	948	1+
398.84719	252	1+
402.72901	252	
403.73891	174	
403.87047	1168	1+
404.73951	392	1+
404.83808	150	
405.73918	272	1+
405.78438	134	
406.81017	124	
407.24056	128	
407.73529	282	
407.86574	3036	1+
407.93023	158	1+
409.72478	838	
409.85465	422	1+
410.73680	414	
410.83456	146	
411.72401	524	1+
411.75876	152	
411.81323	162	
411.84342	134	
412.72877	436	1+
412.75629	288	1+
412.90976	128	
413.74666	126	
413.85306	292	1+
413.87373	306	
414.04446	126	
415.75214	138	
416.74124	232	1+
416.88178	290	
418.71215	126	
418.75926	192	
421.77879	280	1+
421.88114	452	
422.87471	448	1+
423.75735	228	
423.77717	438	1+
423.82426	148	
423.85958	142	
423.91982	144	
424.82588	248	1+
425.74327	616	
425.78364	142	
425.86054	1064	1+
425.88706	138	
425.91655	172	
426.75336	466	
426.86283	932	1+
426.93626	282	1+
427.73334	1690	1+
428.80674	146	
428.84905	130	
428.88472	138	
429.70014	156	
429.73322	144	
429.89484	124	
430.74361	564	1+
430.86282	612	1+
431.87006	444	1+
433.87038	176	
434.88426	152	
435.70605	126	
436.70988	130	1+
437.67872	246	1+
438.68150	192	1+
439.67148	350	1+
439.89845	278	
440.89674	250	
441.74767	128	
441.89697	158	
443.76380	250	1+
444.87591	1038	1+
445.71603	182	1+
445.74237	282	
446.74559	214	
446.78114	382	1+
446.87216	176	
447.71042	404	1+
448.74819	254	
448.89871	438	1+
449.76682	416	1+
449.87611	772	1+
450.70388	214	
450.74959	542	1+
450.77039	330	1+
450.90119	180	1+
454.02433	132	1+
457.90868	384	
458.90316	266	
459.90492	144	
462.88519	536	1+
462.90559	168	
463.72332	136	
463.76364	146	
464.78608	220	1+
465.70678	160	
467.88997	392	
468.72451	154	1+
468.89568	188	
469.88208	196	
473.67223	196	1+
475.90826	116	1+
485.90041	488	1+
487.73732	264	1+
503.71876	130	
506.18933	126	
512.24878	168	1+
513.25053	110	1+
END IONS

###FS:    #m/z: 336.94686 #charge 1+
###MS: 98
###MSMS: 100
BEGIN IONS
TITLE=Cmpd 74, +MS2(336.9469), 28.0-35.0eV, 2.2min #100
RTINSECONDS=128.053
SCANS=98,100
PEPMASS=336.94686	129462
CHARGE=1+
134.57546	108	
184.40497	76	
187.87447	76	
196.88600	300	1+
205.95186	78	
207.99026	84	
209.88251	112	
210.88524	82	
211.94508	2338	
212.87854	1590	1+
213.89389	74	
213.93928	848	1+
215.88607	234	1+
217.88330	156	
217.93849	74	
222.95181	128	
224.04618	90	
224.89233	76	
225.00828	104	
225.05447	82	
225.86554	94	
225.88608	76	
227.04261	124	
227.11293	90	
228.89619	278	1+
229.55300	94	
229.95501	1666	1+
230.88965	2032	1+
231.95091	714	
232.01127	92	
232.89260	158	
232.93997	138	
233.44642	118	
233.82742	156	
233.89648	376	1+
233.91012	78	
234.90043	230	1+
236.85065	246	1+
239.93545	86	
240.83975	560	1+
240.96495	112	
241.84203	330	1+
242.04948	92	
243.89644	88	
244.89074	74	
246.91050	80	
246.93932	90	
246.97603	116	
247.86062	86	
247.96680	360	
248.83395	88	
248.90125	684	1+
249.06279	76	
249.15201	78	
249.95983	602	1+
250.83078	168	
250.89873	82	
250.92072	84	
251.83672	362	
251.89405	78	
251.95926	86	
252.95409	300	
252.97193	700	1+
253.05906	96	
253.90591	460	1+
254.96877	412	1+
255.80885	78	
255.84421	98	
256.85065	116	
256.87741	150	
257.85549	104	
258.15723	78	
258.46534	92	
258.84420	118	
259.01414	86	
259.10315	94	
261.80194	84	
261.83486	170	
261.92954	86	
262.83437	124	
262.92541	84	
263.54347	98	
263.64536	90	
263.89843	76	
263.91439	74	
264.07185	80	
265.09010	126	
265.11253	92	
267.83929	218	
268.84069	1170	1+
268.96866	114	
269.13450	84	
270.84556	514	1+
270.97982	106	
271.91211	114	
271.98834	78	
275.81700	74	
275.84777	84	
275.86817	122	
275.88606	80	
276.85637	688	1+
277.83305	716	1+
277.96422	110	
278.36380	80	
278.83593	546	1+
279.09893	102	
279.90019	80	
281.79349	74	
281.81913	140	
282.00383	84	
283.01244	86	
284.80603	78	
284.87516	84	
285.85425	242	
286.84985	1422	1+
288.83311	122	
288.87882	188	1+
290.85610	372	1+
291.80133	98	
291.85886	316	1+
292.88418	132	
292.93969	86	
293.85911	478	1+
294.86291	326	1+
294.91848	90	
294.94818	74	
295.34240	78	
295.58503	84	
295.90475	86	
298.84526	92	
298.93611	94	
299.87344	104	
301.18056	96	
303.20221	90	
303.86096	90	
303.95067	82	
304.75186	80	
304.86250	106	
304.94907	76	
306.77888	74	
306.88534	138	
307.79907	80	
308.89649	78	
309.86782	204	
309.89355	124	
310.13005	82	
310.87032	182	
311.00929	92	
311.52207	94	
311.86702	92	
312.15338	90	
312.98666	80	
314.00267	84	
314.89700	78	
316.14236	76	
320.31945	90	
320.96823	84	
321.00793	74	
321.83353	140	
321.88972	86	
322.38869	90	
322.86945	76	
323.91200	84	
326.37155	94	
329.18391	78	
329.89733	74	
329.92378	86	
330.79661	82	
331.90081	80	
332.76466	76	
334.87134	76	
335.51236	118	
335.90743	84	
336.80893	82	
338.59624	90	
338.89008	84	
339.03663	76	
342.18672	90	
END IONS

###FS:    #m/z: 359.96256 #charge 1+
###MS: 98
###MSMS: 101
BEGIN IONS
TITLE=Cmpd 75, +MS2(359.9626), 28.0-35.0eV, 2.2min #101
RTINSECONDS=128.825
SCANS=98,101
PEPMASS=359.96256	92002
CHARGE=1+
197.03501	84	
197.88873	124	
199.06544	84	
204.89415	88	
207.44713	92	
208.44917	108	
209.88361	228	1+
209.94510	838	
210.88745	166	1+
213.88961	82	
214.89448	98	
216.74540	98	
217.00948	82	
219.40200	84	
219.85870	118	
220.95954	114	
221.94525	132	
222.95173	838	1+
224.94861	1662	1+
225.89415	354	1+
226.89684	228	1+
226.94778	4508	1+
227.92862	180	
228.94302	5330	1+
229.37435	88	
232.07310	82	
232.80140	86	
232.84267	86	
234.94412	130	
235.82455	116	
237.15532	84	
238.04667	86	
240.93886	304	1+
240.96211	824	
242.82353	86	
242.96041	642	1+
243.43626	90	
244.95657	1524	
245.00031	92	
245.03136	128	
245.58682	106	
245.94857	2676	1+
246.80909	148	
246.95304	2226	1+
247.04177	100	
248.80471	434	1+
249.53962	100	
249.95061	162	
250.80042	90	
250.83612	126	
250.95183	206	
250.96999	190	1+
252.95440	448	
253.59437	94	
254.83754	120	
254.95607	166	
256.94917	84	
258.44712	144	
258.79470	404	1+
258.83397	264	1+
258.84755	182	
260.83706	130	
260.94515	128	
260.96970	648	1+
261.83918	118	
261.93148	98	
262.94969	100	
263.97857	104	
264.35145	104	
264.41917	100	
264.95880	106	
265.82118	90	
265.97854	280	
266.60030	82	
266.81452	504	1+
267.15178	102	
267.84035	322	1+
267.97474	270	
269.97021	500	
270.93429	90	
271.92399	132	
272.02076	92	
272.78419	184	1+
273.93584	88	
275.37066	98	
275.79372	182	
275.85724	104	
276.81207	98	
276.85515	196	1+
277.80602	134	
277.82258	132	
277.92135	134	
278.80477	132	
278.82912	84	
278.85144	112	
278.87492	194	1+
278.93371	94	
279.41789	82	
279.79404	160	
279.84696	138	
280.10801	92	
280.79499	1042	1+
280.83050	160	
280.85860	84	
281.87390	100	
282.95085	88	
283.82363	396	1+
284.82597	338	1+
284.86042	88	
286.79772	84	
287.86247	96	
289.08798	90	
289.33171	84	
290.78845	178	1+
290.86104	186	1+
291.05161	86	
291.80386	88	
291.97567	88	
292.12883	84	
292.88913	92	
292.92065	86	
293.80665	266	1+
293.83780	86	
294.81397	212	1+
294.86409	100	
295.44412	84	
295.86387	266	1+
295.92503	92	
296.80619	204	
297.07134	100	
297.80256	1440	1+
297.97506	188	
298.80293	1292	1+
299.86030	358	1+
300.58854	92	
302.00336	114	
302.41980	96	
302.44137	92	
302.56744	102	
302.78329	100	
302.91968	92	
303.95151	136	
304.10479	100	
304.81397	82	
304.88646	290	1+
305.84847	92	
308.02541	96	
309.10389	88	
309.80572	94	
309.91074	82	
309.96157	84	
310.82966	94	
310.87514	104	
311.88376	164	
312.86985	84	
312.94742	92	
313.02585	84	
314.81774	164	
315.81425	614	1+
316.87318	196	1+
318.93919	188	
319.81951	364	1+
323.88241	90	
323.93178	86	
325.01560	94	
325.89724	94	
326.00556	92	
326.87305	102	
327.71820	134	
328.29119	108	
328.88790	112	
329.87185	92	
331.88496	242	1+
335.29870	88	
336.76780	94	
336.94602	172	
338.80382	94	
340.94053	264	
342.90719	84	
343.97000	82	
347.05804	92	
348.71864	104	
349.75786	154	1+
349.93723	92	
350.71630	92	
350.83354	94	
350.89504	150	
354.73364	82	
356.77387	116	
359.79862	160	1+
END IONS

###FS:    #m/z: 322.93082 #charge 1+
###MS: 102
###MSMS: 103
BEGIN IONS
TITLE=Cmpd 76, +MS2(322.9308), 28.0-35.0eV, 2.2min #103
RTINSECONDS=132.496
SCANS=102-103
PEPMASS=322.93082	3048590
CHARGE=1+
152.25430	88	
178.93029	106	
182.88396	86	
186.47008	78	
192.88915	148	
193.44236	104	
196.88427	430	1+
197.10232	88	
201.04789	100	
202.04606	78	
205.94919	120	
206.95429	152	
207.36930	84	
209.94545	158	
210.37200	80	
212.62022	82	
212.88022	172	
213.88363	114	
214.89474	104	
215.88564	76	
222.95277	154	
223.95692	492	1+
224.89601	78	
225.82685	96	
226.90032	258	1+
227.78916	152	
227.93358	96	
229.84210	144	
230.52887	94	
230.83491	104	
230.88958	302	1+
232.08629	80	
236.08222	100	
237.05695	78	
237.07396	80	
237.10021	90	
237.34057	78	
238.02384	80	
238.06937	116	
238.93878	106	
239.34422	138	
239.78715	416	1+
239.95430	76	
240.82304	196	
240.94082	1350	
240.96087	220	
241.90617	80	
241.93904	2934	1+
242.55588	96	
242.82011	160	
242.88045	106	
242.94117	2142	1+
243.78599	86	
243.81992	82	
244.82494	222	
244.85027	116	
244.86492	94	
244.94057	514	1+
245.39057	92	
246.85167	82	
246.97547	392	1+
247.83943	236	1+
247.91002	122	
248.89922	126	
250.28892	92	
251.33353	96	
251.93123	174	
252.35626	78	
252.47941	84	
252.88490	76	
253.79019	132	
253.85131	166	
253.87796	80	
253.92118	88	
255.79888	88	
256.78797	84	
256.89506	152	
257.00803	104	
257.79972	238	1+
258.83241	160	
258.85349	106	
259.34027	92	
259.83878	88	
260.34009	238	
260.83960	404	
261.44057	76	
261.80742	118	
261.82741	770	1+
262.12831	90	
262.35703	96	
262.47618	98	
262.98568	86	
263.35420	80	
264.79121	80	
265.06052	82	
265.79478	82	
265.85878	78	
266.86446	112	
267.51340	92	
267.79073	240	1+
268.14019	166	
269.34604	76	
269.84998	132	
270.38894	82	
270.55640	86	
271.81518	80	
271.84926	102	
272.79901	138	
272.82720	86	
272.85166	84	
273.48277	84	
273.79281	536	1+
273.81792	154	1+
275.79402	142	
275.80874	556	1+
275.84751	76	
276.86224	84	
277.07874	78	
278.00954	100	
278.11179	78	
279.02783	78	
279.09369	636	1+
280.80340	86	
281.87583	88	
282.35154	150	
282.88388	116	
283.04939	82	
283.06815	140	
283.35366	94	
283.78825	524	1+
283.85252	214	
284.29306	314	1+
284.86072	134	
285.78152	196	1+
286.77046	86	
286.87695	284	1+
286.91948	86	
288.76193	78	
289.78904	242	
289.81112	198	
290.75803	78	
290.78816	122	
290.81048	120	
290.85887	196	
291.80329	412	1+
294.81259	86	
296.44319	78	
296.80816	144	
296.87095	128	
297.88005	76	
298.78163	510	1+
299.78386	438	1+
300.08600	80	
300.86856	120	
300.90545	82	
303.81169	140	
304.87513	120	
305.76033	98	
305.80260	232	
307.79868	552	1+
307.88899	246	1+
307.94357	78	
309.81576	190	
310.60806	88	
310.88366	100	
311.87646	144	
312.80457	506	1+
312.87312	78	
314.79046	94	
314.81734	122	
315.85441	78	
316.76158	124	
317.01851	92	
320.73276	86	
322.89146	80	
323.89003	486	1+
325.80906	86	
327.87691	98	
END IONS

###FS:    #m/z: 340.94151 #charge 1+
###MS: 102
###MSMS: 104
BEGIN IONS
TITLE=Cmpd 77, +MS2(340.9415), 28.0-35.0eV, 2.2min #104
RTINSECONDS=133.276
SCANS=102,104
PEPMASS=340.94151	1108440
CHARGE=1+
117.85390	82	
191.94750	80	
192.90993	100	
192.92368	124	
196.88166	90	
197.88367	86	
199.88777	78	
209.88413	142	
210.93650	246	1+
212.87861	188	
213.87903	282	
213.94017	746	1+
214.87591	180	
214.89424	224	
215.88684	634	1+
215.93734	100	
217.88576	166	
220.38911	82	
220.48924	82	
221.94641	154	1+
225.87112	86	
226.11655	80	
226.94447	118	
228.34891	108	
230.88770	654	1+
231.88976	436	1+
231.95044	604	1+
232.84079	102	
233.89685	266	1+
233.94940	92	
234.09797	84	
235.82470	110	
237.01540	94	
238.87879	78	
239.78514	182	
239.83486	108	
239.86044	94	
240.00783	80	
240.23882	208	1+
240.79985	102	
240.83403	198	
240.84931	126	
240.88350	116	
241.84296	332	
243.83245	214	
243.91523	90	
244.83156	88	
244.89780	108	
244.95816	80	
245.79843	80	
245.84194	138	
246.84527	126	
246.91257	80	
246.95254	234	1+
246.97259	112	
247.55344	110	
247.83167	82	
248.90190	182	
248.93497	86	
249.90641	156	
251.14823	82	
251.33525	94	
251.90995	128	
251.96655	78	
252.40902	92	
253.90786	92	
254.89796	384	1+
254.94171	94	
254.96421	470	1+
255.38293	88	
255.78452	116	
256.26717	100	
256.33348	136	
257.80041	152	
257.86205	116	
257.95411	88	
258.80078	88	
258.84717	546	
258.90496	84	
259.84816	368	
259.91372	228	1+
260.05301	98	
260.34175	260	
260.83942	454	1+
262.35480	86	
262.96697	182	
263.07313	100	
263.88656	88	
264.85870	130	
267.84685	106	
268.34921	102	
268.82005	82	
268.84129	190	
269.80038	180	1+
269.83674	116	
270.90191	84	
271.84526	178	
272.03894	102	
272.77695	112	
272.81469	162	1+
272.84727	90	
272.91724	256	1+
272.94908	86	
272.97977	86	
273.79551	166	
273.85872	82	
274.85774	146	
274.89975	262	
275.81129	300	1+
275.85392	1036	1+
276.42323	96	
276.85627	894	1+
277.43664	88	
278.84473	306	
279.83222	122	
279.85096	142	
279.90656	80	
279.94340	136	
279.96653	96	
280.35654	88	
280.84822	96	
280.93719	94	
281.04477	84	
281.06114	100	
281.89628	78	
281.91464	80	
282.79756	118	
282.87823	184	
282.91523	100	
283.36661	196	
284.05718	78	
284.78631	78	
285.55321	80	
285.79097	78	
285.86782	128	
285.93439	164	
286.91611	90	
289.87869	138	
289.93790	80	
290.85846	134	
291.80842	80	
292.96078	88	
293.01311	94	
293.88517	120	
294.43354	78	
294.86454	120	
295.57272	86	
295.59345	102	
296.85731	166	
296.87845	128	
297.89704	96	
297.97181	104	
298.80381	86	
298.91946	86	
299.78526	146	
299.87320	350	1+
300.94985	98	
301.78413	82	
306.88202	258	1+
307.80171	356	1+
308.66591	94	
308.88597	98	
311.80712	104	
311.87826	204	1+
313.76476	126	
313.88403	200	1+
314.82411	88	
322.04274	80	
322.89292	90	
324.12837	88	
324.88802	222	1+
325.22587	90	
327.71494	80	
327.87847	228	1+
330.81934	250	
333.93278	88	
343.72604	84	
END IONS

###FS:    #m/z: 363.95756 #charge 1+
###MS: 102
###MSMS: 105
BEGIN IONS
TITLE=Cmpd 78, +MS2(363.9576), 28.0-35.0eV, 2.3min #105
RTINSECONDS=134.048
SCANS=102,105
PEPMASS=363.95756	444446
CHARGE=1+
105.87480	96	
182.86680	128	
187.86601	90	
189.86264	528	1+
191.85868	1084	1+
196.88544	280	1+
204.90468	86	
205.87783	88	
205.94743	146	
207.07734	86	
207.87772	454	1+
207.97243	106	
209.86801	160	
209.94545	1704	1+
210.88552	404	1+
212.87954	3264	1+
217.39312	84	
218.74206	112	
219.90963	92	
220.89206	94	
222.36021	90	
222.95019	850	1+
224.94963	1388	1+
224.97571	246	1+
225.88612	198	
225.94664	172	
226.89156	112	
226.94756	7238	1+
227.11607	142	1+
227.87987	176	
228.06182	160	1+
228.79545	98	
228.89620	710	1+
228.94216	7718	1+
229.02912	128	
229.20994	114	1+
230.82922	150	
230.88998	4552	1+
231.84616	84	
232.54880	128	
232.88542	546	1+
232.90694	186	
233.36383	92	
234.88089	512	1+
235.78884	114	
235.82889	118	
235.93712	86	
236.85001	114	
240.82687	290	
240.94087	268	
240.96296	598	1+
241.14474	92	
241.84113	134	
241.89010	126	
241.94315	702	1+
242.80169	84	
242.95668	528	1+
243.83148	150	
244.81921	182	
244.95746	4340	1+
245.89678	94	
245.94091	138	
246.44395	106	
246.90667	356	1+
246.95304	4348	1+
247.80674	138	
247.98899	112	1+
248.80086	704	1+
248.83791	94	
248.90166	1648	1+
250.89914	316	1+
250.94789	116	
251.07172	96	
251.79873	104	
251.82987	106	
252.89046	148	
253.90586	190	
254.34006	90	
255.88282	116	
256.85356	100	
258.83536	374	1+
258.97543	108	
259.41153	150	
260.82926	138	
260.85436	104	
260.96943	564	1+
261.83025	270	
261.93301	82	
262.83275	440	
263.40387	82	
263.72283	110	
263.83351	372	
263.86871	92	
263.98131	146	
264.38349	108	
264.82070	100	
264.96291	124	
265.03064	126	
265.08531	106	
265.81201	1032	1+
265.85037	156	
266.81235	886	1+
267.78719	136	
267.97274	560	1+
268.84113	170	
268.86323	116	
269.79326	232	1+
269.84073	148	
269.92116	122	
269.96912	372	1+
270.79660	160	1+
270.93036	92	
271.96570	108	
272.84813	158	
272.88447	120	
274.03360	82	
274.80719	272	1+
274.88958	92	
275.85378	560	1+
276.07979	168	1+
277.67588	96	
278.09782	88	
278.41911	82	
278.80189	118	
278.84713	206	
279.29265	102	
279.80022	212	
280.79304	926	1+
281.11585	96	
281.29277	116	
281.43920	90	
281.81408	88	
281.85594	92	
282.36057	84	
282.80328	96	
282.93250	82	
283.79292	380	1+
283.82891	126	
283.84955	416	1+
284.82581	266	
285.84738	830	1+
287.86840	352	1+
289.20222	92	
290.88582	84	
290.92258	170	1+
291.79321	94	
291.86430	264	1+
292.43471	318	1+
293.12099	172	
294.87155	112	
294.96287	104	
295.85310	92	
296.28432	84	
296.81036	208	
297.80778	346	
297.91416	142	
298.00778	94	
298.80316	1538	1+
298.83880	88	
299.78519	122	
301.80490	236	1+
301.86362	862	1+
303.80654	426	1+
303.85688	1242	
304.88095	102	
305.04082	110	
306.08226	88	
306.35736	98	
306.88323	126	
306.93584	144	
307.84479	172	1+
307.88009	212	
308.87708	112	
311.12772	132	
312.88457	100	
314.81791	418	1+
315.75331	92	
316.40870	88	
316.81695	344	1+
317.60233	120	
318.02392	146	
318.93305	302	
319.81493	368	1+
320.46237	96	
320.59440	122	
320.96142	138	1+
321.75418	84	
321.86825	176	1+
322.82121	122	
325.31673	96	
325.99485	88	
326.05688	104	
326.87464	354	1+
328.88633	140	
328.93922	96	
335.15002	158	1+
336.94382	398	1+
337.83795	96	
339.82850	104	
340.59657	106	
340.87989	106	
340.93876	240	
343.40750	84	
343.91518	86	
345.71844	172	
347.00807	142	
347.91836	84	
354.87443	96	
356.31236	88	
361.72118	154	
362.71562	200	1+
363.72007	140	1+
365.77709	104	
366.79347	194	1+
END IONS

###FS:    #m/z: 322.93058 #charge 1+
###MS: 106
###MSMS: 107
BEGIN IONS
TITLE=Cmpd 79, +MS2(322.9306), 28.0-35.0eV, 2.3min #107
RTINSECONDS=137.736
SCANS=106-107
PEPMASS=322.93058	3020144
CHARGE=1+
178.52965	94	
192.89183	144	
205.94854	196	
206.00289	92	
206.06450	86	
207.95482	82	
209.92140	90	
210.87427	80	
210.90037	160	
212.87968	216	
212.90294	84	
216.40235	78	
220.87595	82	
222.95569	540	1+
224.37316	100	
226.89642	202	1+
228.04834	80	
228.85489	114	
230.88917	196	1+
232.46236	92	
233.02284	80	
233.36959	74	
235.08346	78	
235.47155	102	
237.86839	86	
237.88931	80	
238.07867	86	
238.12818	76	
238.93491	80	
239.78874	86	
240.00753	74	
240.07820	76	
240.79322	334	1+
240.94027	798	
241.94441	864	
242.82741	198	
242.94243	2744	1+
243.82042	358	
244.06163	76	
244.82044	258	
244.93854	702	1+
245.82252	178	
246.44180	74	
246.85416	108	
246.97756	166	
247.97656	128	
249.09622	116	
249.12866	78	
249.91411	84	
249.92990	104	
250.39598	100	
251.03718	76	
251.06866	210	
251.79228	196	1+
251.90797	88	
252.47069	120	
252.85022	76	
253.85258	108	
254.90124	84	
255.78182	144	
255.84689	224	1+
256.13693	84	
257.11673	80	
257.79740	744	1+
258.35438	98	
258.83132	644	1+
258.90479	74	
258.92922	78	
259.51054	92	
260.33987	386	1+
260.83267	310	
261.83020	1360	1+
262.94766	84	
263.97580	112	
264.10618	80	
265.09263	76	
265.85443	100	
266.01311	78	
266.06123	78	
266.85136	102	
266.85990	90	
268.07413	84	
269.34652	144	
269.82784	84	
269.84796	108	
271.79751	126	
271.84309	98	
271.87435	156	
272.80915	78	
273.49704	82	
273.79503	278	
273.81439	108	
273.87287	88	
274.36091	100	
274.79255	150	
274.85474	80	
275.81158	244	
275.98827	98	
276.05343	82	
276.22911	84	
276.36579	82	
276.80392	124	
276.84668	336	1+
277.36714	80	
279.09560	294	
279.11723	110	
279.16763	76	
279.85147	102	
280.00921	78	
280.09694	140	
281.79546	92	
282.11530	102	
282.97470	116	
283.35988	84	
283.36679	150	
283.76530	102	
283.78981	494	1+
283.85514	122	
283.86516	146	
283.88739	80	
284.29514	516	1+
284.86414	82	
285.03688	80	
285.50383	78	
285.85982	180	1+
289.43419	94	
289.78974	496	1+
289.80931	132	
290.88372	98	
291.80742	220	
292.80295	224	1+
292.93547	76	
294.83296	84	
294.87934	112	
295.01780	74	
295.87028	88	
296.86357	82	
297.82080	78	
299.78355	436	1+
300.86409	212	1+
301.82900	88	
303.80251	156	1+
304.38130	84	
305.83979	80	
306.05655	80	
306.38768	84	
307.79792	238	
307.81430	234	
308.79905	238	
308.87923	110	
309.25219	104	
310.02632	82	
310.80527	74	
311.37708	88	
311.43128	76	
311.88639	136	
312.80747	190	
312.86371	162	
313.80394	114	
314.81857	106	
317.83651	74	
317.93062	84	
318.75895	98	
319.45883	76	
319.95264	74	
320.75051	86	
321.81786	120	
323.76027	202	1+
323.88334	74	
324.84528	80	
324.89227	300	1+
325.81567	82	
326.88818	258	1+
327.72947	74	
END IONS

###FS:    #m/z: 340.94130 #charge 1+
###MS: 106
###MSMS: 108
BEGIN IONS
TITLE=Cmpd 80, +MS2(340.9413), 28.0-35.0eV, 2.3min #108
RTINSECONDS=138.508
SCANS=106,108
PEPMASS=340.94130	1106618
CHARGE=1+
87.39383	78	
183.86733	116	
190.94505	86	
192.92816	162	
196.88589	126	
197.43844	84	
204.85897	86	
210.88670	80	
211.94399	256	1+
212.87966	786	1+
213.94043	738	1+
214.88081	412	1+
214.89637	108	
215.88638	270	1+
215.93801	120	
217.87846	276	1+
220.86609	84	
221.88439	84	
223.95476	180	
224.97322	86	
225.87923	90	
225.95286	148	
228.13187	88	
228.95186	258	1+
229.89164	96	
230.88682	874	1+
230.90636	108	
231.95325	346	1+
232.90405	82	
233.89571	304	
233.94766	80	
234.43037	98	
234.90327	128	
235.89264	142	
236.00438	212	1+
236.89363	260	1+
237.89641	226	1+
238.98667	124	
239.63502	106	
239.78923	126	
239.84406	116	
240.96308	206	1+
241.84293	220	
241.86031	186	
242.83682	160	
243.83559	130	
244.83120	232	
244.95733	110	
244.97152	88	
246.97488	252	1+
247.55915	128	
248.02897	84	
248.09269	94	
249.00650	90	
249.38475	164	
250.88690	84	
250.96651	134	
251.50462	96	
251.78707	92	
252.02479	80	
253.10202	94	
253.43023	88	
253.79415	152	
253.90484	360	1+
254.96524	206	1+
255.78576	80	
255.80215	118	
256.84650	154	
256.95731	120	
257.79938	172	
258.84679	426	1+
258.91591	110	
259.32637	82	
259.83688	110	
259.95878	122	
260.83707	110	
261.35464	104	
261.74444	86	
261.89309	90	
261.92589	84	
262.06229	92	
262.84079	136	
264.81383	84	
264.90468	156	1+
265.04694	140	
265.80096	86	
265.84805	114	
265.86162	120	
266.80474	84	
266.86692	108	
267.09386	94	
267.79301	190	
268.37550	82	
268.84259	340	1+
269.34214	78	
269.81507	90	
270.45540	86	
271.84682	136	
271.91572	82	
272.79271	214	1+
272.93575	188	
273.85767	216	1+
273.94400	80	
273.98250	92	
274.96881	162	1+
275.85636	658	1+
276.02089	80	
277.77633	78	
277.92570	128	
278.84567	590	1+
279.15706	96	
279.40769	130	
280.86266	94	
280.88410	114	
282.36067	90	
283.54626	88	
283.78430	128	
284.93286	92	
287.15106	94	
288.39264	80	
288.81086	292	1+
289.79300	152	
289.86244	154	
291.80509	176	
292.06170	88	
292.81441	98	
293.37889	98	
294.33666	84	
294.86782	112	
295.03656	96	
296.81308	90	
296.97184	84	
297.13911	84	
297.88294	114	
297.97285	126	
297.98817	78	
298.80327	152	
298.86371	234	1+
300.78461	94	
301.54940	80	
302.17104	118	
303.28325	84	
305.39292	98	
306.59397	82	
306.88288	100	
307.79559	352	1+
307.96688	88	
308.83626	84	
310.80343	78	
310.81981	88	
310.87871	108	
311.71791	150	1+
311.88623	150	
312.81314	154	
312.90527	104	
312.95199	82	
314.81581	122	
314.95369	100	
316.81024	212	1+
317.08873	96	
321.74952	94	
323.09476	80	
323.23145	78	
324.89426	178	
328.11999	98	
328.82306	108	
329.35333	82	
330.81399	276	1+
330.88867	190	
331.86751	96	
335.05330	92	
338.82208	86	
338.87037	170	
339.99643	82	
340.03917	84	
341.01126	96	
341.73034	80	
342.89600	78	
344.37985	92	
345.79865	82	
END IONS

###FS:    #m/z: 363.95726 #charge 1+
###MS: 106
###MSMS: 109
BEGIN IONS
TITLE=Cmpd 81, +MS2(363.9573), 28.0-35.0eV, 2.4min #109
RTINSECONDS=139.28
SCANS=106,109
PEPMASS=363.95726	453946
CHARGE=1+
96.44059	94	
182.87237	118	
189.86529	600	
191.85892	680	1+
192.96265	94	
193.86088	98	
196.88412	164	
200.39655	90	
203.88297	150	
209.86455	84	
209.94553	886	
210.88433	344	
212.88015	3766	1+
215.86224	88	
216.42033	88	
219.83852	90	
220.93235	96	
221.95376	82	
222.95127	600	1+
224.94928	1528	1+
226.94801	6664	1+
226.97767	156	
227.92740	94	
228.89461	522	
228.94319	7146	1+
229.74427	156	1+
230.83176	166	
230.88958	4740	1+
233.88485	110	
234.81607	92	
234.88308	152	
235.84812	124	
235.88419	126	
236.09549	84	
236.92465	104	
237.05571	122	
238.79574	94	
239.92147	86	
239.98666	90	
240.82193	286	
240.94121	380	
240.96322	900	1+
241.84116	140	
241.93881	676	1+
242.82340	170	
242.94168	452	1+
242.95925	852	
243.82291	298	
244.12475	104	1+
244.82523	184	
244.95767	3194	1+
244.98879	92	
245.58482	94	
245.80450	320	1+
245.82647	126	
245.94051	252	
246.44386	88	
246.80790	270	1+
246.90561	190	
246.95361	3936	1+
247.93054	86	
248.13854	84	
248.80083	570	1+
248.90151	1672	1+
249.30876	96	
250.43462	92	
250.94978	84	
250.97318	108	
253.08015	140	1+
253.90640	594	1+
253.92712	140	
254.80244	98	
254.83188	82	
255.34675	144	
257.05185	88	
258.83486	268	
258.97398	242	
259.84792	224	
259.90835	94	
259.94487	112	
260.16559	88	
260.82848	748	1+
260.96874	420	
261.04297	84	
261.33559	96	
261.83057	538	1+
262.97280	326	1+
263.85955	112	
264.06395	90	
264.81268	164	
265.82077	110	
266.53416	102	
266.81249	446	1+
266.86880	96	
267.78323	272	
267.92343	160	
267.97829	410	1+
268.95607	88	
269.34411	96	
269.85094	114	
269.87802	372	1+
269.96900	530	1+
270.01550	112	
270.84325	412	1+
271.84729	352	1+
271.91418	336	1+
273.04634	88	
273.41609	82	
276.81590	116	
276.85466	226	
277.80374	236	1+
278.84122	288	1+
280.79085	1096	1+
281.01873	88	
281.85167	190	1+
282.88437	90	
283.07043	110	
283.79972	176	
283.85112	270	1+
284.41952	106	
285.79009	250	1+
285.82224	226	
285.84681	500	
285.92177	120	
286.05977	108	
286.82013	274	1+
287.13500	106	
289.86929	136	
290.94700	128	
292.11981	126	1+
293.02589	232	1+
293.85462	118	
293.88641	94	1+
294.59172	92	
294.85548	100	
295.10313	82	
295.86802	84	
296.13230	142	
296.80670	264	
297.48178	132	
297.81024	158	
297.97334	84	
298.80173	1534	1+
299.74804	134	
300.37760	92	
300.86974	140	
301.40858	106	
301.48317	96	
301.79922	420	1+
301.86106	392	
302.86160	278	
302.96393	88	
303.85725	1136	1+
303.94491	224	
304.31930	120	
304.93130	166	
306.66277	92	
307.31023	160	
309.19451	98	
309.92260	88	
310.49134	88	
310.99565	88	
312.87169	120	
313.02145	84	
313.96622	118	
314.82350	112	
315.30680	88	
315.81185	798	1+
316.81442	694	1+
316.84141	244	1+
318.87557	232	1+
318.93465	106	
319.28558	116	
319.81958	86	
320.82056	454	1+
321.53146	82	
321.81997	306	1+
321.87000	214	1+
322.93959	84	
324.89570	292	1+
325.15731	84	
326.14566	86	
326.87221	352	1+
327.11334	116	
330.80877	150	1+
334.62727	88	
335.94039	256	1+
337.83638	144	
339.75164	88	
339.82738	228	
339.88299	220	1+
340.93808	142	
340.95819	96	
341.01575	84	
344.71240	164	1+
344.89979	90	
345.41733	86	
345.48381	86	
345.72231	184	1+
345.91512	162	
346.75622	84	
351.02701	106	
352.03964	98	
361.71875	284	1+
365.98835	98	
366.94726	92	
367.72511	96	
367.76857	128	
END IONS

###FS:    #m/z: 322.93078 #charge 1+
###MS: 110
###MSMS: 111
BEGIN IONS
TITLE=Cmpd 82, +MS2(322.9308), 28.0-35.0eV, 2.4min #111
RTINSECONDS=142.962
SCANS=110-111
PEPMASS=322.93078	3070076
CHARGE=1+
140.29872	80	
178.93344	76	
187.98240	84	
192.08685	76	
192.88847	132	
194.09348	92	
198.84388	80	
200.11149	84	
201.04523	136	
202.05292	94	
205.41107	78	
205.94919	150	
206.89560	84	
206.95193	84	
209.02060	80	
209.94416	78	
211.83303	84	
211.89522	74	
212.07780	78	
212.87645	130	
212.89239	88	
213.87449	104	
214.93412	92	
216.86662	88	
218.84929	80	
219.88246	92	
220.43457	90	
221.10595	110	
222.00126	76	
223.00500	88	
223.96057	626	1+
225.90032	74	
226.90029	84	
227.93171	74	
228.83937	80	
228.93321	128	
230.53606	78	
230.84275	160	
231.92056	126	
232.90348	150	
233.91579	104	
233.96287	74	
234.12980	82	
234.85599	78	
235.83143	74	
235.87970	82	
236.89615	84	
237.00755	78	
237.79460	78	
239.78764	338	
239.88388	84	
239.95506	76	
240.32916	82	
240.81922	684	1+
240.89612	146	1+
240.94185	876	
241.84144	74	
241.94239	630	
241.96132	76	
242.79863	116	
242.94154	2730	1+
243.82078	492	1+
244.06122	78	
244.93924	698	1+
245.51547	82	
246.97658	90	
247.00512	94	
247.39124	92	
249.56083	74	
250.33561	170	
250.83620	74	
251.01792	92	
251.89812	94	
252.82652	154	
255.78234	170	
257.79541	360	1+
257.92860	92	
258.83700	182	
258.85722	166	
258.97449	80	
259.84457	154	
260.33882	356	1+
260.83104	164	
260.97462	78	
261.05769	80	
261.40685	76	
261.83151	948	1+
262.61149	94	
263.03349	98	
263.91111	88	
263.97894	84	
264.86075	130	
265.06056	76	
265.80298	74	
266.85751	114	
267.01934	78	
268.79026	84	
268.81830	88	
270.38687	80	
270.79453	222	1+
271.77570	86	
271.84646	234	
273.07833	104	
273.79262	688	1+
273.81677	258	1+
274.89985	76	
275.80898	502	1+
276.85549	108	
277.02965	76	
278.87600	78	
279.09288	808	1+
280.85827	118	
281.08470	78	
281.10127	110	
281.99958	88	
282.09284	78	
282.86569	152	
283.07175	110	
283.76531	74	
283.78833	474	1+
284.29145	118	
284.86449	188	
285.29668	132	
285.86755	80	
285.91438	92	
286.30487	84	
287.79229	126	
288.87659	76	
289.79251	104	
289.81662	78	
289.88349	74	
290.79369	86	
291.80487	640	1+
293.80418	160	
293.87214	106	
294.86561	118	
294.93349	88	
295.04916	78	
297.78822	154	
297.81435	76	
298.78814	74	
298.81066	258	1+
298.83486	100	
298.91760	92	
299.78402	228	
300.30736	74	
301.78683	92	
303.87267	268	1+
304.36865	82	
305.80233	118	
305.99852	92	
306.88258	116	
307.11447	92	
307.80365	670	1+
307.88297	80	
309.79996	138	
309.81898	122	
309.87211	238	1+
310.80902	118	
311.86474	76	
311.90132	256	1+
312.15320	80	
312.80214	360	1+
314.82552	116	
318.18693	76	
319.72412	78	
320.75926	76	
322.99310	86	
323.76801	74	
324.89276	202	
324.93352	76	
325.80847	90	
END IONS

###FS:    #m/z: 340.94148 #charge 1+
###MS: 110
###MSMS: 112
BEGIN IONS
TITLE=Cmpd 83, +MS2(340.9415), 28.0-35.0eV, 2.4min #112
RTINSECONDS=143.735
SCANS=110,112
PEPMASS=340.94148	1116510
CHARGE=1+
78.48306	90	
192.92543	130	
198.88203	78	
205.94787	418	1+
206.89034	82	
209.16779	90	
210.93722	248	
212.88208	336	
213.88000	248	
213.93959	342	1+
214.88514	624	1+
215.38808	82	
215.88591	448	1+
215.93733	122	
217.88380	184	
217.91140	106	
218.54637	100	
219.58193	114	
221.67608	112	
221.89353	88	
222.89698	86	
222.98114	76	
223.95949	198	
225.86752	86	
226.94546	144	
228.04647	86	
230.84042	88	
230.89091	492	
231.88793	494	1+
231.94932	906	1+
233.91571	82	
235.79919	92	
235.85047	82	
235.86926	94	
237.05857	78	
239.78523	106	
239.85090	98	
239.90684	88	
240.79218	122	
240.84360	134	
241.84335	178	
242.84742	148	
243.57629	94	
243.82835	146	
243.84956	134	
244.82845	136	
244.92827	104	
245.87166	78	
246.97566	192	
248.89952	112	
249.02398	106	
249.95885	140	
250.85162	136	
250.98930	128	
251.91633	184	1+
253.90404	222	1+
253.96149	624	1+
254.05795	80	
254.83950	134	
254.90648	138	1+
254.96543	528	1+
255.78931	162	
256.32950	94	
257.05575	82	
257.80225	82	
258.84513	380	1+
258.89389	78	
258.98465	98	
259.96029	108	
260.33776	114	
260.83578	322	1+
261.89603	224	1+
261.91846	132	
261.96199	86	
261.97889	80	
262.58965	76	
262.84304	128	
263.91626	76	
267.42082	82	
267.46300	118	
268.84398	152	
269.13292	84	
270.53423	108	
270.84352	168	
270.97262	82	
271.36305	80	
271.84747	364	1+
272.93213	92	
273.34704	80	
273.79326	254	
274.04784	78	
274.42195	88	
274.81243	96	
274.89755	82	
275.81087	118	
275.87603	98	
276.15155	78	
276.85509	794	1+
277.79843	80	
277.84278	146	
277.89590	78	
278.31687	78	
278.84276	434	1+
278.86005	110	
279.86249	122	
280.93257	82	
281.05391	82	
281.86680	90	
281.91298	82	
282.18515	92	
282.85884	82	
283.79232	112	
283.87118	82	
284.78683	196	
288.02784	86	
289.78955	148	
290.78099	116	
291.78822	80	
292.81774	78	
292.87225	132	
293.41899	82	
293.88129	130	
294.86669	246	1+
296.92909	86	
297.97415	78	
298.84814	92	
299.36750	98	
299.78470	134	
299.90527	90	
300.09459	100	
300.78429	82	
300.86989	252	1+
301.79876	78	
302.16592	80	
302.94986	126	
303.86742	86	
303.95039	108	
304.00521	82	
305.45539	82	
305.81667	104	
305.87192	78	
306.95748	86	
307.52972	84	
307.80181	104	
308.87990	214	1+
309.81326	186	1+
310.06519	94	
310.87646	84	
310.90711	92	
311.89467	120	
312.80683	158	
314.37622	92	
316.87869	86	
317.89374	90	
319.04032	106	
321.83764	86	
323.88780	82	
324.89174	422	1+
325.62445	82	
325.80942	178	
326.17221	104	
328.35102	94	
328.82001	190	
328.88588	210	1+
329.87053	78	
330.81794	264	
334.07635	88	
335.05320	160	1+
335.96865	108	
337.93866	84	
338.87410	80	
342.89749	92	
343.70793	80	
344.87921	78	
END IONS

###FS:    #m/z: 363.95755 #charge 1+
###MS: 110
###MSMS: 113
BEGIN IONS
TITLE=Cmpd 84, +MS2(363.9575), 28.0-35.0eV, 2.4min #113
RTINSECONDS=144.507
SCANS=110,113
PEPMASS=363.95755	445176
CHARGE=1+
112.92235	84	
176.93513	86	
182.86580	122	
189.86259	920	1+
191.85890	660	1+
196.88419	192	
196.97290	86	
205.87937	104	
207.87340	186	
208.94050	84	
209.86983	86	
209.94360	1290	1+
210.88257	730	1+
211.86793	150	
212.87940	3040	1+
214.86607	114	
215.88146	110	
222.95176	796	1+
224.35661	88	
224.88577	458	1+
224.94929	1512	1+
225.02399	144	
225.57426	94	
226.94774	6480	1+
227.85318	216	1+
227.88358	196	
228.85387	152	1+
228.89383	600	1+
228.94310	7212	1+
229.07326	86	
229.83584	216	1+
230.01100	208	1+
230.83670	150	1+
230.89000	5190	1+
232.88635	826	1+
233.84959	100	
234.88287	182	
235.48081	96	
235.82621	130	
235.85691	90	
235.92582	98	
237.84740	92	
238.06178	104	
238.79595	100	
238.83669	138	1+
240.82653	130	
240.93972	238	
240.96241	562	1+
241.80134	90	
241.82573	154	
241.94003	134	
242.04941	94	
242.28625	84	
242.94209	458	
242.95947	612	1+
243.82142	352	
243.83800	130	
243.93835	226	
244.81813	342	1+
244.91062	110	
244.95746	2936	1+
245.94705	174	
246.80138	142	
246.90891	270	1+
246.95391	3662	1+
248.80396	610	1+
248.84754	102	
248.90071	1842	1+
249.95814	112	
249.97115	160	1+
250.80011	194	1+
250.89522	206	
250.94694	132	
250.99953	106	
251.90803	140	
252.07592	102	
252.11092	86	
252.89042	240	
253.83617	322	1+
253.90643	118	
254.27759	84	
254.89273	84	
255.07878	98	
256.49026	88	
257.08501	88	
258.83178	714	1+
258.97357	122	
259.85016	156	
259.91151	122	
260.33609	84	
260.96869	364	
261.83128	336	
262.83149	200	
263.82500	324	1+
264.82563	216	1+
264.84994	120	
264.96607	158	
265.97607	124	
266.81410	570	1+
266.84749	114	
266.86428	246	1+
267.82613	94	
267.97281	682	1+
268.80730	410	1+
268.84264	196	
269.80979	268	1+
269.83368	152	1+
269.90974	96	
269.97138	574	1+
270.11663	92	
270.84077	168	1+
271.01715	86	
271.91525	172	
272.79774	110	
273.86080	122	
274.79097	106	
275.53963	88	
276.81140	206	
276.84873	108	
276.94389	92	
277.80895	126	
277.85549	226	
278.79446	88	
278.85047	166	
279.10294	366	1+
279.79632	210	
279.81684	200	1+
279.84898	118	
280.10579	208	1+
280.79523	812	1+
281.87601	100	
281.89470	102	
281.93153	174	
282.82929	132	
282.87160	94	
282.98713	94	
283.79899	162	
283.85244	208	
283.87940	268	1+
284.33656	90	
284.79539	114	
284.82977	180	
285.82686	256	
285.84807	556	1+
286.30086	98	
287.03705	108	
289.83975	100	
289.87000	92	
291.84881	90	
292.43739	120	
293.57477	96	
293.85149	162	
294.86269	142	
296.80841	452	1+
298.04971	90	
298.80421	1666	1+
299.88428	94	
300.01390	88	
300.09478	84	
300.80213	514	1+
301.86084	642	1+
301.91471	94	
303.80585	348	1+
303.85500	966	1+
303.94554	432	1+
304.88265	106	
305.34375	102	
306.88426	142	
307.89735	124	
309.81236	104	
310.89446	124	
311.85373	86	
311.88128	98	
312.94327	88	
314.81574	150	
315.81817	112	
315.92202	86	
316.81433	248	
317.12332	92	
317.81711	146	
318.34906	100	
318.81834	92	
318.93765	204	
319.17996	86	
319.81860	464	1+
320.32639	88	
321.86614	370	
321.99216	96	
322.92897	168	
323.81803	116	
323.93383	86	
324.68808	92	
324.87671	244	
325.76526	166	1+
326.87245	622	1+
328.75857	110	
334.75171	200	1+
335.03416	92	
336.94787	314	1+
339.82887	188	
340.93771	170	
343.71699	90	
345.37877	98	
345.90122	98	
346.20096	106	
347.71724	118	
354.94636	102	
356.77128	212	1+
363.71268	176	
364.90250	92	
END IONS

###FS:    #m/z: 507.84668 #charge 1+
###MS: 114
###MSMS: 115
BEGIN IONS
TITLE=Cmpd 85, +MS2(507.8467), 28.2-35.2eV, 2.5min #115
RTINSECONDS=148.172
SCANS=114-115
PEPMASS=507.84668	234276
CHARGE=1+
192.02406	148	
196.01745	372	1+
210.03259	280	1+
214.88835	144	
222.97492	226	
223.97874	140	
224.97841	136	
234.88029	160	
246.97553	170	
250.90794	236	1+
252.80285	134	
258.11179	234	1+
258.87777	136	
266.10526	212	1+
266.16651	364	1+
270.80726	128	
270.87337	126	
272.85569	196	
275.81323	146	
277.91532	140	
285.79287	208	
287.84748	480	1+
288.86534	200	
289.88077	190	
290.86403	946	1+
291.88122	306	1+
293.87458	860	1+
294.15233	138	
294.86082	150	
295.90370	188	1+
296.85686	180	
298.80470	332	
300.85667	146	
302.86251	200	
302.98049	208	1+
303.86604	158	
305.80649	324	1+
305.82484	130	
305.86824	262	
307.89112	350	
308.14283	526	
308.87461	1000	1+
309.14261	364	
309.88893	462	
310.15812	562	1+
310.84293	184	1+
311.07982	186	1+
311.88433	2280	1+
313.87801	194	
314.86327	628	1+
316.88960	154	
320.40093	126	
320.77893	170	
320.81689	278	1+
322.88630	192	
323.87695	146	
323.91619	130	
324.85721	374	
324.87427	156	
324.90285	148	
325.90182	412	
326.88521	554	
327.88287	188	
327.89417	278	
328.36022	154	1+
328.86683	156	
328.89665	246	
329.84610	124	
329.89694	208	
330.88388	136	
331.82557	232	1+
331.89220	136	
332.75691	156	
332.87434	410	
333.88127	212	
334.90390	138	
335.88206	146	
337.41092	158	
337.79125	320	1+
337.87890	166	
338.95787	126	
341.85429	278	1+
342.75779	154	
344.34646	268	1+
344.87171	258	1+
344.88644	168	
347.77703	320	
347.82332	192	
347.89125	396	1+
350.90496	142	
351.80346	146	
351.85501	136	
351.88678	342	1+
351.90995	140	
351.92763	124	
353.84817	192	
357.76956	162	
357.81150	144	
359.27419	268	1+
359.72710	166	1+
362.86958	128	
365.77669	214	
365.85812	150	
366.18373	136	
366.74022	286	
366.83677	780	1+
367.70540	1634	1+
367.77077	198	
367.83927	540	1+
368.73902	152	
369.91098	136	
370.78005	550	1+
371.03992	128	
371.18764	150	
372.04628	126	
372.85191	126	
373.10958	152	
373.71975	192	
373.82950	136	
373.89972	208	
374.75205	228	
374.77968	140	
375.79485	156	
377.72839	386	1+
377.88479	210	1+
380.71933	430	
381.71579	568	1+
381.86033	150	
382.76771	284	1+
382.79342	272	1+
384.70964	162	
384.74552	160	
384.84901	1474	1+
385.73056	126	
385.84893	1234	1+
386.61279	142	1+
387.73123	242	
388.72144	494	1+
389.20125	204	
389.32410	166	
389.78809	248	1+
390.75498	290	1+
390.84330	728	1+
391.81118	138	
392.07481	150	
392.73556	170	
392.82834	186	
393.73971	154	
393.80154	216	1+
395.73387	396	1+
398.73057	504	
398.87376	164	
399.71321	282	
399.85283	198	
400.73178	198	
402.87003	948	1+
403.79923	168	
403.87411	716	1+
404.76181	126	
404.80424	136	
404.86391	584	1+
405.73653	140	
407.73347	322	
407.86822	2206	1+
408.18023	136	
408.73757	316	
408.85165	766	1+
408.92334	132	
409.07073	206	1+
409.72377	1082	1+
410.86836	202	
411.80974	200	
411.88283	126	
412.73674	568	1+
412.84870	502	1+
413.76942	138	
413.80363	186	1+
413.87501	338	1+
415.87255	408	1+
419.77566	122	
420.79504	268	1+
421.88054	536	1+
423.77345	270	
423.82911	156	
423.86911	156	
424.82956	180	
425.75376	360	
426.74330	272	
426.80825	124	
426.83159	142	
426.85810	1014	1+
427.70661	146	
427.73548	1298	1+
427.80249	190	1+
428.70280	414	1+
429.70585	278	1+
430.69063	308	1+
430.74089	752	1+
431.68033	126	
431.69570	224	1+
431.87389	246	
432.86922	140	
433.85294	122	
435.75810	174	1+
437.20859	218	1+
439.89161	388	1+
440.68499	156	
441.79781	186	1+
443.76535	238	
444.77927	150	
444.87223	702	1+
445.68478	144	
445.74301	770	1+
446.87681	150	
447.71402	218	
448.70400	128	
448.89126	174	
449.87416	528	1+
450.74893	406	
450.77114	246	
451.75000	200	
452.71252	222	1+
452.74419	128	
457.90385	614	1+
460.22910	208	
462.88121	514	1+
463.70032	138	1+
464.03688	120	1+
464.78677	154	
467.88901	768	1+
469.78415	148	
472.66546	236	1+
481.90776	124	
504.81111	104	1+
509.86869	182	
END IONS

###FS:    #m/z: 336.94682 #charge 1+
###MS: 114
###MSMS: 116
BEGIN IONS
TITLE=Cmpd 86, +MS2(336.9468), 28.0-35.0eV, 2.5min #116
RTINSECONDS=148.945
SCANS=114,116
PEPMASS=336.94682	128320
CHARGE=1+
104.00561	142	
163.15643	120	
182.86715	264	
186.86947	78	
198.87833	78	
199.04127	80	
201.11143	90	
202.91776	104	
203.07871	108	
203.87587	84	
205.47466	78	
205.95237	106	
207.94790	94	
208.88536	256	1+
211.94414	2002	1+
211.97772	82	
212.87788	1264	1+
213.94007	700	1+
214.89398	128	
215.85933	274	
215.88300	730	1+
216.35349	104	
219.38030	76	
220.83578	120	
225.01562	76	
226.89191	154	
227.35734	102	
227.49066	76	
227.78908	122	
227.95291	110	
228.63294	78	
228.89646	130	
228.90616	166	
229.95576	2064	1+
230.88991	2188	1+
231.82180	336	1+
231.94992	1222	1+
232.89084	610	1+
233.95450	140	
234.82960	126	
235.07943	84	
235.94639	78	
236.99812	76	
237.64518	76	
237.91385	116	
238.04479	86	
238.85424	74	
239.45835	82	
239.78704	78	
239.83948	74	
240.53859	100	
240.83755	432	1+
241.84187	362	1+
246.05951	80	
246.52853	106	
246.86814	102	
246.90592	286	1+
246.97935	136	
247.96506	532	1+
248.16245	88	
248.90039	1042	1+
249.82701	98	
249.95877	272	
250.11404	122	
250.41146	88	
250.83030	140	
250.95157	184	
250.96827	164	
251.83748	96	
252.83643	148	
252.96945	1146	1+
253.08851	106	
253.83467	82	
253.91266	82	
253.93282	74	
255.07730	108	
256.91344	130	
256.95911	74	
257.46917	80	
257.90256	118	
258.85167	430	1+
258.88493	92	
259.82917	94	
260.82773	210	1+
260.85338	76	
261.85574	174	
262.84855	88	
263.83854	120	
264.82652	126	
264.91058	122	
265.03663	82	
265.09255	104	
266.85981	110	
267.80063	74	
267.83868	972	1+
268.00167	74	
268.84091	890	1+
269.96512	76	
271.91578	204	
272.08565	104	
273.32059	96	
273.97862	86	
274.83957	88	
274.86105	108	
274.87575	84	
275.85795	104	
275.94681	128	
276.85242	296	
277.82321	80	
277.83965	130	
277.87442	84	
278.08948	134	
278.83765	320	
279.05882	92	
279.79669	146	
279.83618	362	
279.89021	92	
280.78648	80	
280.82428	74	
280.88132	74	
281.83265	76	
281.89012	96	
282.00260	128	
282.27399	78	
283.78756	124	
285.85161	194	
286.85163	1204	1+
287.02220	80	
288.85147	140	
290.78713	78	
290.81856	82	
290.85357	326	1+
291.05132	78	
291.85604	208	1+
292.43347	126	
292.75489	74	
293.86320	190	1+
295.52399	74	
296.40277	86	
296.96780	76	
297.88968	120	
298.02452	74	
298.79650	88	
299.02375	86	
299.42298	80	
299.78388	90	
299.87583	226	1+
300.39918	76	
300.81430	78	
302.44145	86	
303.78804	76	
304.37254	78	
304.86067	148	
305.02436	76	
305.21513	96	
305.85909	78	
307.89406	92	
309.81342	148	
309.86587	486	1+
311.34427	78	
312.87212	232	1+
313.41913	80	
313.43847	78	
314.52009	78	
316.86995	80	
318.34025	84	
319.38177	100	
320.02545	76	
322.72421	80	
323.88590	354	1+
326.86319	138	
327.88366	106	
329.87094	118	
331.12124	100	
331.89236	170	1+
337.27565	82	
338.16696	104	
338.87412	84	
340.42890	86	
END IONS

###FS:    #m/z: 359.96253 #charge 1+
###MS: 114
###MSMS: 117
BEGIN IONS
TITLE=Cmpd 87, +MS2(359.9625), 28.0-35.0eV, 2.5min #117
RTINSECONDS=149.718
SCANS=114,117
PEPMASS=359.96253	90194
CHARGE=1+
180.02439	88	
195.08347	78	
198.48895	100	
201.87685	104	
203.97940	100	
206.91675	120	
209.86021	96	
209.92498	80	
209.94372	968	1+
212.87971	80	
218.92006	84	
220.95835	182	
222.95194	1114	1+
224.94862	1642	1+
225.53529	96	
225.96482	150	
226.89702	136	
226.94783	4612	1+
226.97124	160	
227.05940	86	
227.93182	88	
228.94302	5548	1+
230.88745	84	
232.93550	112	
234.92814	118	
235.11524	82	
235.82526	92	
235.89722	86	
237.05326	112	
237.85337	82	
238.33657	106	
238.96640	136	
239.81749	82	
240.81477	82	
240.83282	144	
240.96235	684	1+
242.96299	284	
243.04747	82	
243.96064	120	
244.95743	2510	1+
245.86013	82	
245.94119	146	
245.98544	80	
246.80665	212	
246.95353	1902	
247.97694	78	
248.80222	624	1+
248.95209	90	
250.02858	114	
250.83806	286	
250.94789	524	1+
250.96677	152	
251.97131	140	
252.95494	606	1+
254.42428	100	
254.84208	80	
258.83322	420	1+
258.97369	456	
259.79854	106	
260.83269	152	
260.87077	120	
260.94569	118	
260.97106	516	1+
262.94705	182	1+
262.96959	196	1+
262.99773	78	
263.02878	142	1+
263.84935	82	
264.82035	186	
264.86568	104	
265.97311	130	
266.08320	112	
266.81284	858	1+
267.78258	94	
267.97309	574	1+
268.84636	86	
268.96330	80	
269.09364	178	1+
269.96992	534	
271.84917	152	
272.41393	90	
272.85366	84	
272.88216	80	
272.96072	354	1+
273.79170	188	1+
273.94829	104	
274.01724	106	
274.88971	90	
276.16779	82	
276.85281	268	
276.87640	88	
277.81268	122	
278.79777	510	1+
278.84667	174	
280.15767	80	
280.79305	992	1+
280.87050	156	
280.93052	98	
281.01633	82	
281.85962	106	
281.94310	92	
282.11536	124	
282.43716	88	
282.96555	86	
283.98536	246	1+
284.82478	558	1+
284.87005	172	1+
286.96395	80	
287.33027	78	
287.86345	126	
288.86406	100	
290.78973	294	1+
290.90144	168	
291.80589	252	1+
291.98381	96	
292.04506	84	
292.13734	90	
293.05533	186	1+
294.86576	126	
296.13665	92	
296.80687	206	
296.92579	140	
297.12633	80	
297.80862	110	
297.84844	102	
297.94585	104	
298.00820	186	1+
298.80236	1250	1+
298.88060	94	
301.78504	192	
302.85573	104	
302.94542	92	
304.07666	100	
306.18986	80	
306.81026	124	
306.84330	116	
307.89032	100	
308.79896	82	
308.90530	88	
309.13650	80	
309.80013	110	
310.81194	84	
310.87550	214	1+
312.95213	98	
313.88894	78	
314.81947	124	
315.81572	84	
316.31040	94	
316.81709	780	1+
317.30261	104	
317.39228	92	
319.75500	90	
321.15519	80	
321.82145	278	1+
322.93181	240	1+
323.01798	144	
325.05544	80	
325.87486	86	
327.06537	164	
328.81413	80	
329.87506	82	
330.81799	220	1+
332.78051	86	
333.01326	80	
334.75010	78	
336.94896	400	1+
336.99151	88	
337.32061	80	
338.94587	112	
339.83292	94	
340.42191	80	
340.93602	108	
341.05878	92	
342.79710	84	
348.75545	278	1+
349.76013	220	1+
351.54686	80	
351.76893	202	1+
356.42642	106	
356.91778	94	
357.20771	86	
357.76949	110	
358.05299	80	
358.70844	132	
358.78650	156	1+
358.86879	100	
360.18936	82	
360.70455	94	
360.99575	80	
363.78458	96	
END IONS

###FS:    #m/z: 507.84656 #charge 1+
###MS: 118
###MSMS: 119
BEGIN IONS
TITLE=Cmpd 88, +MS2(507.8466), 28.2-35.2eV, 2.6min #119
RTINSECONDS=153.381
SCANS=118-119
PEPMASS=507.84656	232504
CHARGE=1+
192.01826	140	
196.01669	524	
212.88195	184	1+
223.97524	160	
224.97421	324	
244.13331	148	
250.97256	300	1+
252.80076	220	1+
255.78256	136	
256.88653	284	1+
258.96380	128	
259.80070	248	1+
259.87732	210	1+
260.87923	172	1+
266.96411	136	
267.78378	360	1+
268.11082	130	
268.85688	130	
268.88955	148	
271.79276	186	1+
272.85493	404	
273.79951	212	1+
273.81886	166	
273.85644	178	
277.89071	238	
279.85153	238	1+
279.94145	168	
282.02032	168	
283.85851	142	
283.96815	230	1+
285.78510	240	1+
285.86019	188	
287.85301	842	
287.93839	186	
288.86909	144	
289.87998	248	
290.86249	508	1+
290.88297	172	
291.77787	244	1+
291.88190	144	
293.87513	342	
294.87227	804	1+
296.87427	146	
297.86971	290	1+
298.76721	208	1+
298.80945	194	
298.89559	228	1+
299.35531	136	
299.90141	138	1+
300.85429	220	
301.33932	136	
301.95062	176	
303.86500	248	
305.12573	376	1+
305.86189	546	
307.89146	480	
308.14307	752	1+
308.81391	226	1+
308.87877	706	1+
308.95144	254	1+
309.78980	140	1+
309.88477	430	1+
310.15863	934	1+
311.88471	2258	1+
312.82611	128	
312.84361	132	
313.88187	276	
314.86831	486	1+
317.89412	132	
318.86195	214	1+
321.99924	128	
322.85592	224	1+
325.90348	426	
326.82414	152	
326.88308	1300	1+
327.80768	320	1+
327.89959	482	
328.87148	286	1+
330.16310	310	1+
330.82654	130	
330.87746	164	
331.88119	154	
332.87190	626	1+
333.87404	364	1+
334.90394	132	
335.83717	132	
338.85812	250	1+
342.76330	172	1+
344.87968	192	
345.75728	222	
345.81742	128	
346.00201	208	1+
346.80803	204	1+
346.85533	128	
346.89919	138	
347.77213	180	
348.18103	166	
348.72883	150	
348.78243	166	
348.91958	154	
349.75726	488	1+
349.80977	152	
349.83523	140	
350.88750	222	1+
350.93100	158	
352.79938	126	
353.85318	140	
354.84599	318	1+
355.76739	202	1+
355.81010	170	1+
355.89400	178	
357.81711	252	1+
359.77103	190	
359.98485	136	
360.75968	316	1+
364.71370	260	1+
366.74477	204	
366.83999	582	1+
367.71038	944	1+
367.74023	220	
368.73742	188	
369.71311	178	
370.06089	136	
370.70416	262	1+
370.78056	142	
371.72325	144	
371.77695	390	1+
371.84181	226	
373.71342	180	
373.79907	130	
373.89720	180	
374.72347	182	
376.73384	156	
376.78893	160	
377.78317	128	
378.76546	146	1+
378.86849	152	
379.85262	550	1+
380.71814	368	
381.71879	176	
381.83693	186	1+
381.89314	242	1+
383.71509	190	
383.75542	276	1+
384.73526	288	1+
384.76919	170	1+
384.85039	1058	1+
386.73837	454	1+
386.75645	152	
388.79335	132	
389.71098	186	
389.80038	158	
389.85803	166	
389.87524	152	
390.05232	186	
390.72954	136	
390.84089	390	1+
390.85432	140	
391.72979	162	
391.78777	132	
391.87777	136	1+
392.73483	134	
392.90820	136	
393.86592	176	1+
394.40022	330	1+
394.74704	368	1+
396.74006	138	
398.23322	188	
398.72500	906	1+
399.80906	136	
399.85021	210	1+
401.73786	150	
402.86517	922	1+
403.87052	568	1+
405.73403	134	
405.76975	132	
405.87469	384	1+
407.73121	296	
407.74763	268	
407.77299	216	
407.86258	1854	1+
408.73869	242	
408.77365	136	
409.72363	538	
410.73331	600	
410.83792	424	1+
411.68171	162	
411.72001	158	
411.81286	282	1+
412.73159	478	
413.75646	134	
413.84968	150	
413.87494	266	1+
416.88076	158	
417.18968	138	
417.86204	186	
418.81612	222	1+
419.67674	130	
419.81926	280	1+
420.87858	150	
421.88536	482	
422.86147	548	1+
422.88346	250	
423.77108	166	
423.86572	364	1+
425.75440	454	
425.82241	330	1+
426.75294	242	
426.82062	190	1+
426.86098	384	
426.93678	132	
427.73436	2134	1+
427.86109	270	
428.77619	250	1+
428.84570	258	1+
428.88451	296	1+
429.69874	370	1+
430.74588	596	1+
430.86294	426	1+
431.73158	152	
431.86852	308	1+
434.88786	308	1+
439.89657	336	
440.89395	206	
443.73814	128	
443.76209	360	1+
444.87353	1308	1+
445.71878	154	
445.74509	436	
446.74070	218	
447.71487	310	
447.78893	206	1+
447.87834	190	
448.71258	150	
448.76871	254	1+
448.89642	188	
449.69107	284	1+
449.88700	150	
450.74889	478	1+
455.76187	176	
457.90504	356	
458.72789	140	
458.90479	194	
462.88409	526	1+
463.72713	128	
465.71926	232	
467.88666	384	
468.88985	208	
469.89287	184	
485.90029	310	1+
508.80460	174	1+
509.76154	108	1+
END IONS

###FS:    #m/z: 336.94636 #charge 1+
###MS: 118
###MSMS: 120
BEGIN IONS
TITLE=Cmpd 89, +MS2(336.9464), 28.0-35.0eV, 2.6min #120
RTINSECONDS=154.153
SCANS=118,120
PEPMASS=336.94636	127084
CHARGE=1+
90.30226	100	
147.05402	78	
182.86684	120	
183.88507	90	
189.86403	78	
195.89059	76	
196.88289	364	1+
197.87189	94	
208.88035	78	
209.94113	76	
211.94495	1750	1+
212.87959	1364	1+
213.93819	636	1+
214.87824	106	
215.88687	78	
216.88831	172	
217.51804	78	
217.85583	74	
217.88540	160	
217.93649	100	
218.85115	76	
220.88125	90	
221.54608	116	
221.89204	152	
221.93937	84	
221.98329	94	
224.90347	100	
225.90236	76	
226.89226	112	
226.95008	170	
228.04639	100	
228.89404	542	1+
229.07149	88	
229.95438	1798	1+
230.61821	80	
230.88948	2450	1+
230.92681	82	
231.94979	380	
232.82557	96	
232.83827	78	
233.82697	96	
233.89676	176	
233.94412	120	
234.84149	176	
235.82769	92	
235.89509	170	
239.33282	76	
239.84618	76	
239.86275	94	
239.89599	130	
239.91071	90	
240.43582	96	
240.84346	122	
241.46331	88	
241.84273	230	
241.97483	80	
244.98300	78	
245.09048	90	
246.86424	82	
246.91148	170	
246.99214	78	
247.96549	494	
248.86528	82	
248.89866	900	1+
249.82811	280	1+
249.96069	340	
250.00142	126	
250.07499	138	
250.95276	280	
251.09122	106	
251.88053	84	
251.92667	206	1+
251.96171	150	
252.83246	446	1+
252.97185	968	
253.08508	90	
253.22171	80	
253.23800	82	
253.90357	524	1+
254.08746	102	
254.40258	100	
254.96908	322	
255.78161	78	
256.84294	74	
256.88631	90	
256.91592	76	
256.96234	136	
258.01745	84	
258.84642	280	
259.05619	78	
259.06907	88	
259.84828	162	
260.12579	80	
260.41524	90	
260.82653	170	
261.83704	136	
261.99159	80	
262.95155	98	
263.80276	84	
264.87116	150	
267.16522	80	
267.84213	204	
268.84290	1294	1+
269.80058	302	1+
269.95890	82	
270.00523	96	
270.88773	84	
270.98470	144	
271.38334	76	
271.83854	226	1+
271.91490	274	1+
271.94710	140	
271.98414	104	
272.40275	110	
272.86861	224	1+
272.97639	76	
272.99862	86	
273.79094	144	
273.98259	98	
274.86387	132	
275.84976	78	
275.88646	90	
275.94954	74	
276.85736	702	1+
277.83754	320	
278.81458	76	
278.83373	532	1+
278.88222	84	
280.07469	202	1+
282.38979	74	
282.79620	78	
283.40378	86	
285.73821	86	
285.85196	194	
286.82691	74	
286.84991	988	1+
287.87774	152	
289.85425	106	
289.90210	86	
290.98202	82	
291.85823	350	1+
292.43955	156	
292.81162	78	
292.87466	92	
293.10683	282	
293.81892	78	
293.86943	474	1+
293.99535	100	
294.12461	138	
294.87213	356	1+
295.99504	78	
297.17484	88	
298.74372	96	
300.92048	82	
300.95246	76	
302.90681	92	
304.86560	124	
306.11043	76	
306.79797	86	
306.88449	84	
307.79869	174	
308.80376	102	
309.86561	302	1+
310.88188	130	
320.61415	92	
322.74154	82	
324.89329	192	1+
327.44186	104	
328.88258	208	1+
332.35967	90	
334.76736	82	
334.91398	82	
339.40303	82	
340.15004	80	
340.76172	80	
341.82341	100	
341.86898	86	
END IONS

###FS:    #m/z: 359.96239 #charge 1+
###MS: 118
###MSMS: 121
BEGIN IONS
TITLE=Cmpd 90, +MS2(359.9624), 28.0-35.0eV, 2.6min #121
RTINSECONDS=154.926
SCANS=118,121
PEPMASS=359.96239	90598
CHARGE=1+
51.33788	78	
151.30742	94	
170.69318	90	
187.86601	80	
187.93514	102	
192.92700	88	
196.88534	78	
200.87657	212	
201.87837	130	
205.49556	100	
205.55366	102	
209.94445	690	1+
212.02950	82	
217.89769	106	
222.05816	82	
222.95345	672	1+
224.94961	1544	1+
224.96970	168	
225.97154	118	
226.94759	4130	1+
226.97233	110	
227.93556	82	
228.83918	80	
228.94260	4576	1+
232.83258	94	
233.02816	100	
233.90795	104	
233.95598	158	
235.82552	136	
236.42934	78	
236.90191	78	
237.59780	102	
238.44274	78	
238.58114	108	
238.97022	154	
240.78237	272	1+
240.82263	252	1+
240.83697	80	
240.96420	590	
241.90028	174	
241.92485	106	
241.94625	82	
242.95969	636	1+
243.86378	78	
244.95743	1964	1+
245.94254	194	
246.81209	82	
246.95280	2530	1+
247.82021	90	
247.98076	152	
248.80471	344	
249.80297	214	
249.91222	78	
250.02272	104	
250.84158	122	
250.96887	118	
251.07492	84	
252.42256	82	
252.95454	418	
253.52213	86	
253.83586	110	
253.87240	86	
253.93685	100	
255.37860	140	
256.41808	106	
257.08684	110	
258.84521	400	1+
258.97354	192	
259.43348	84	
260.83156	138	
260.94652	122	
260.96902	728	1+
261.83606	96	
262.88206	114	
264.01050	78	
265.81402	688	1+
265.97613	248	1+
266.81601	578	1+
266.88483	100	
267.97237	246	
268.10468	78	
268.84473	160	1+
269.97098	438	1+
270.80791	80	
271.85014	118	
271.95859	94	
272.80102	94	
273.96899	162	
276.38617	80	
276.81453	78	
276.84912	408	1+
277.08692	94	
277.11160	88	
277.88681	86	
278.09129	98	
278.79903	224	
279.09868	134	
279.79971	122	
279.92081	92	
280.10448	172	
280.79477	1066	1+
280.87059	198	
280.92312	332	1+
281.42683	96	
281.85993	116	
281.92719	288	1+
281.98725	96	
282.87253	86	
284.13367	78	
284.82675	586	1+
285.16762	90	
288.11322	80	
288.33233	78	
288.52438	84	
288.64910	80	
291.79084	254	
291.97142	98	
292.13527	88	
292.43535	96	
293.78092	80	
293.83129	92	
294.85371	104	
294.87014	78	
296.03284	84	
296.15962	78	
296.80778	604	1+
296.87683	122	
297.97554	90	
298.80346	1880	1+
298.87037	306	1+
298.97284	86	
299.87071	208	1+
300.00491	104	
301.78606	150	
302.85175	96	
302.87716	200	
304.95339	78	
306.43477	100	
306.87991	382	1+
307.79730	226	1+
310.88162	104	
310.91339	82	
312.39632	104	
312.82818	86	
314.04406	108	
315.14328	96	
315.88249	78	
316.81425	426	1+
316.84372	82	
317.35545	84	
317.81961	378	1+
318.79830	82	
318.93845	80	
320.92851	94	
322.84817	98	
323.02407	136	
326.53587	96	
327.89741	84	
328.88552	78	
329.75428	84	
329.88815	124	
330.80985	92	
332.81400	102	
333.54498	80	
334.87843	116	
337.95005	78	
339.82222	88	
340.88118	100	
340.93901	120	
344.85421	88	
345.71897	212	1+
348.78255	84	
349.45034	86	
350.75780	104	
356.77378	142	
357.86246	96	
360.07054	102	
360.79079	88	
362.70344	80	
363.71498	376	1+
364.38883	80	
364.77374	126	
END IONS

###FS:    #m/z: 322.93056 #charge 1+
###MS: 122
###MSMS: 123
BEGIN IONS
TITLE=Cmpd 91, +MS2(322.9306), 28.0-35.0eV, 2.7min #123
RTINSECONDS=158.588
SCANS=122-123
PEPMASS=322.93056	2920668
CHARGE=1+
83.56921	78	
190.90588	92	
192.88662	148	
194.88989	78	
198.52707	82	
201.37453	82	
203.52876	100	
205.94681	184	
209.94127	76	
212.87873	190	
212.89594	86	
214.89561	146	
220.83577	92	
220.88500	94	
221.87353	78	
221.88618	76	
222.95226	96	
223.96499	220	
225.90618	76	
227.84019	88	
228.80601	110	
228.90969	124	
229.84480	100	
229.96046	80	
230.84032	96	
230.85722	72	
230.89242	228	
231.95187	98	
232.14226	76	
232.96253	82	
233.83336	124	
235.87681	90	
236.80547	76	
237.07371	78	
237.79247	130	
237.92011	102	
238.46183	88	
238.94235	118	
239.51528	82	
239.78850	388	1+
239.88210	84	
240.82257	374	
240.94196	664	
241.94033	2600	1+
242.82125	202	
242.94265	1800	1+
243.82021	344	1+
243.88664	78	
244.94039	620	1+
245.87799	124	
246.82007	78	
246.97845	136	
247.85034	146	
247.96998	292	1+
248.84191	116	
251.04314	76	
251.07038	72	
251.84758	78	
252.80313	82	
252.95145	78	
253.79013	76	
253.98380	80	
255.82651	98	
256.32946	100	
256.85018	78	
256.89985	74	
257.79993	272	1+
258.83350	436	
258.89973	80	
258.96485	92	
259.34049	108	
259.79926	96	
259.97564	78	
260.33837	124	
260.83046	768	1+
261.05580	80	
261.51419	80	
262.35478	250	
263.35640	116	
263.42202	86	
263.83147	128	
263.85848	78	
263.97329	84	
264.85583	224	
265.30651	74	
265.87276	288	1+
266.83061	84	
266.85370	146	
266.87421	220	1+
267.09352	90	
267.79745	112	
269.79499	150	
269.84392	78	
270.41701	88	
271.79439	72	
271.83052	72	
271.84864	238	
273.79678	718	1+
274.84322	74	
274.85941	82	
275.79057	74	
276.81596	96	
276.85173	80	
276.86616	90	
277.80820	96	
278.01765	76	
278.20400	72	
278.52962	90	
278.94494	82	
279.09001	1200	1+
279.24759	92	
282.03899	78	
282.79571	108	
282.85256	94	
282.92688	78	
283.07073	166	1+
283.35706	270	
283.79048	350	1+
284.20784	86	
284.29209	110	
284.43176	84	
285.89402	74	
286.38592	76	
286.78830	156	1+
286.86206	86	
288.78641	460	1+
289.78890	394	1+
289.88262	128	
290.82098	90	
291.80473	426	
292.80595	268	
294.80211	156	
294.86292	90	
294.87867	98	
294.92678	82	
295.88840	130	
296.33141	78	
296.81089	82	
296.87683	80	
299.78475	662	1+
300.82269	82	
301.16139	78	
301.82879	78	
303.02908	78	
303.80874	130	
304.87333	118	
305.80317	126	
305.89391	154	
306.57867	94	
307.79879	578	1+
307.89054	128	
308.03639	98	
308.71651	202	1+
309.79650	108	
309.81470	80	
309.88145	80	
310.02380	74	
310.88079	142	
311.88181	82	
312.80533	182	
314.81719	106	
314.94040	74	
315.08236	86	
315.14989	94	
318.08422	78	
320.78784	86	
320.88495	76	
322.80840	168	1+
322.88362	220	1+
325.21498	80	
325.81764	242	
325.89625	150	
END IONS

###FS:    #m/z: 340.94131 #charge 1+
###MS: 122
###MSMS: 124
BEGIN IONS
TITLE=Cmpd 92, +MS2(340.9413), 28.0-35.0eV, 2.7min #124
RTINSECONDS=159.36
SCANS=122,124
PEPMASS=340.94131	1083570
CHARGE=1+
196.88238	128	
200.11164	82	
205.40071	88	
210.94097	90	
212.88149	232	
213.88380	110	
213.94062	478	1+
214.87996	136	
214.89511	144	
215.88827	508	1+
215.93821	200	
217.88469	356	
218.88268	270	1+
221.63013	78	
222.08209	78	
223.96325	98	
225.87872	92	
226.84482	80	
226.94628	118	
229.95678	80	
230.88891	164	
231.88866	466	1+
231.95079	566	1+
232.90594	92	
233.89680	500	1+
234.01895	94	
234.87212	82	
235.37541	78	
235.51855	82	
235.93308	92	
236.85470	92	
236.90192	92	
238.06370	80	
238.79937	94	
238.84874	102	
239.94495	86	
240.04554	82	
240.90834	78	
241.06087	86	
241.23063	82	
241.85131	168	
241.86530	90	
241.88252	226	
242.04106	84	
242.85448	86	
243.83594	254	
244.58154	108	
244.95765	84	
245.01005	80	
245.12322	80	
245.34243	78	
245.46364	118	
246.40123	130	
246.83753	90	
246.97425	126	
248.90381	82	
248.97561	86	
249.89973	98	
250.96104	110	
252.48102	84	
252.94576	100	
253.85496	84	
254.45551	82	
254.91010	166	
254.96736	498	1+
256.08350	162	
256.86643	86	
257.79812	110	
258.84542	380	
259.77548	80	
259.85163	258	
259.95754	152	
260.80219	88	
260.83569	376	1+
260.84691	164	
263.01953	84	
264.84691	98	
265.90479	80	
268.84110	430	
269.85288	146	
270.34629	92	
270.83286	126	
271.35676	88	
271.49654	80	
271.84488	116	
272.86776	82	
272.93428	160	
273.06872	78	
273.79350	188	
273.80787	242	1+
273.91774	126	
275.42132	102	
276.35566	100	
276.85782	418	
277.08479	78	
277.86845	168	
278.04054	78	
278.34743	84	
278.84643	550	1+
278.86655	114	
280.87427	184	1+
281.07234	102	
281.13184	118	
283.78505	106	
283.80219	130	
283.86364	238	1+
284.44413	94	
285.79216	82	
286.08213	124	
287.11031	86	
287.90695	82	
289.79189	84	
289.81255	124	
290.09044	80	
291.02648	144	
291.80408	178	
293.43985	102	
293.83996	84	
294.37882	106	
294.86645	122	
295.86735	86	
296.85318	112	
297.44389	90	
298.02213	102	
298.82728	84	
298.86225	84	
299.78407	408	1+
299.87116	96	
301.26134	84	
301.86402	124	
304.02763	84	
304.14510	90	
305.80090	88	
305.87413	228	1+
307.24676	82	
307.80108	196	
309.81777	132	
310.80403	130	
311.81367	132	
311.89724	160	
311.91671	84	
312.38551	98	
312.79832	114	
312.94608	128	
313.81579	104	
315.06254	82	
315.79243	106	
317.88066	84	
324.89287	386	1+
326.88877	220	1+
327.79985	84	
328.81907	288	1+
328.91658	100	
329.54687	84	
330.81222	280	1+
331.81355	164	1+
332.76500	90	
333.17956	108	
335.14799	136	
335.58180	88	
335.75718	92	
336.76146	78	
338.06736	106	
338.90129	220	1+
339.06635	78	
343.08670	80	
343.40058	78	
344.72399	94	
344.86533	92	
346.19830	86	
END IONS

###FS:    #m/z: 363.95732 #charge 1+
###MS: 122
###MSMS: 125
BEGIN IONS
TITLE=Cmpd 93, +MS2(363.9573), 28.0-35.0eV, 2.7min #125
RTINSECONDS=160.132
SCANS=122,125
PEPMASS=363.95732	426784
CHARGE=1+
182.87052	182	
183.57055	88	
189.86247	536	1+
191.85851	722	
194.88700	134	
196.88455	484	1+
198.96417	100	
200.88887	98	
205.50441	108	
205.87968	102	
205.92690	100	
205.94710	240	1+
206.87633	324	1+
209.88016	596	1+
209.88939	134	
209.94563	762	1+
210.88502	514	1+
212.87937	3274	
213.88155	108	
214.87565	122	
214.89574	266	
215.88410	192	
216.41279	122	
218.91114	92	
222.95274	538	
223.95272	384	
224.94952	1276	1+
224.97332	122	
226.90274	166	1+
226.94779	6916	1+
226.97343	152	
227.42601	86	
227.79398	196	1+
227.93126	174	
228.89445	948	1+
228.94248	7606	1+
229.87693	88	
230.88973	4180	1+
231.36007	88	1+
232.06766	92	
232.88753	316	1+
234.88230	154	
235.81665	204	1+
235.93377	158	1+
237.06430	200	1+
237.87598	90	
238.03591	202	
240.82285	348	
240.93995	194	
240.96243	458	1+
241.94251	506	1+
242.83571	94	
242.87538	190	1+
242.94434	296	1+
242.96374	412	1+
243.38872	106	
243.82176	382	1+
243.89706	228	1+
244.91811	140	
244.95688	3616	1+
245.36591	94	
245.93851	140	
246.95360	3532	1+
248.56486	96	
248.80244	408	1+
248.83963	192	1+
248.90060	1586	1+
249.80341	266	1+
250.89548	234	
250.97141	160	
251.07251	94	
251.89212	96	
251.91315	116	
252.89062	146	
253.90646	412	1+
257.91168	130	
257.98364	94	
258.42756	98	
258.80879	110	
258.83600	200	
258.84180	264	1+
258.97362	146	
259.07272	180	1+
260.34081	174	
260.63508	104	
260.83641	122	
260.96971	320	1+
261.83080	444	1+
262.77862	92	
262.97555	98	
263.82947	142	
263.97993	136	
264.82082	190	
264.84663	94	
264.96489	108	
265.08672	86	
265.35653	102	
265.39858	90	
265.79231	88	
265.81970	106	
265.85779	200	1+
266.81744	362	
267.78615	180	
267.81964	286	
267.92564	388	1+
267.97701	178	
268.10603	98	
268.84138	168	
268.95899	126	
268.99556	104	
269.84411	86	
269.97064	394	1+
270.54420	86	
270.84504	266	1+
271.10397	86	
271.91585	208	
271.97312	164	
273.04259	122	
273.85391	368	1+
274.80002	168	1+
277.85905	136	
278.80382	146	
278.84592	328	
279.79998	236	
279.86058	150	
279.90051	98	
280.77298	106	
280.79531	662	
280.82246	96	
281.79353	376	
281.85264	88	
281.87380	216	1+
282.79405	300	
282.83239	110	
283.79036	162	
283.85554	616	1+
284.82426	176	
285.13674	84	
285.50570	116	
285.84597	592	
286.41504	92	
286.79545	138	
287.92770	94	
290.53181	84	
290.78883	86	
292.58271	96	
294.85794	260	1+
295.03455	86	
296.81018	248	
297.80820	216	
297.93115	86	
298.53345	90	
298.80297	2518	1+
299.13546	112	
299.87405	114	
300.84118	96	
301.76247	84	
301.86034	710	1+
302.77152	210	1+
302.97546	92	
303.06733	106	
303.13360	84	
303.80585	274	1+
303.85732	974	1+
303.94462	120	
304.38355	96	
305.31029	108	
305.83485	236	1+
307.89264	122	
308.10708	88	
309.86949	358	1+
312.82294	140	
313.88111	146	
313.94316	100	
314.81781	142	
314.84448	124	
315.81585	510	1+
315.88047	180	
316.81618	296	1+
316.93200	216	1+
318.75223	84	
318.81431	164	
320.14519	130	
320.76145	86	
320.83628	130	
321.81717	194	
321.86816	364	
322.92852	264	1+
324.84905	106	
324.87721	144	
325.89282	278	1+
326.87382	550	1+
327.09824	90	
327.29083	88	
327.82533	168	
329.87927	108	
330.52672	84	
331.72387	92	
331.82224	96	
336.97206	108	
337.94290	228	
338.77126	136	
339.82926	448	1+
340.94122	180	
349.76816	222	1+
353.76288	84	
356.77229	120	
363.94376	90	
366.15356	92	
368.80665	84	
368.83782	164	
END IONS

###FS:    #m/z: 322.93068 #charge 1+
###MS: 126
###MSMS: 127
BEGIN IONS
TITLE=Cmpd 94, +MS2(322.9307), 28.0-35.0eV, 2.7min #127
RTINSECONDS=163.81
SCANS=126-127
PEPMASS=322.93068	2916690
CHARGE=1+
61.65234	78	
177.93298	80	
192.43602	86	
192.89243	120	
194.89143	80	
196.01934	82	
196.88286	116	
197.88499	180	1+
199.14338	86	
200.84007	80	
201.05097	94	
205.95010	350	1+
206.91867	90	
208.93820	128	
209.95873	78	
210.90204	150	
212.87915	260	
214.89524	82	
215.84417	74	
221.88626	100	
221.94375	110	
222.95038	152	
223.95723	198	
223.98893	90	
227.10372	80	
227.82204	134	
228.85135	178	
229.96634	106	
230.38544	104	
230.89089	370	1+
231.85832	76	
232.90621	106	
233.82380	84	
233.90851	74	
233.95147	86	
234.92892	114	
235.04773	76	
235.39224	84	
235.40734	76	
235.80115	74	
236.83690	130	
237.79362	120	
238.05606	90	
238.93727	94	
239.06140	74	
239.78451	450	1+
240.14645	98	
240.82669	266	1+
240.94022	1188	
240.96049	248	
241.94312	640	
242.82146	164	
242.94162	2724	1+
243.82071	904	1+
244.56976	90	
244.93937	560	1+
246.85384	140	
246.96288	84	
246.97816	96	
247.39124	92	
247.84924	220	1+
248.90203	146	
249.83531	114	
250.94423	82	
251.78707	78	
251.82617	78	
253.16651	86	
253.26408	114	
253.34603	94	
253.37934	74	
254.03292	88	
255.78407	238	
255.81500	74	
255.92073	96	
256.01638	92	
256.45730	76	
256.51640	108	
256.84493	78	
257.79922	328	1+
258.83376	434	1+
258.89763	78	
259.09134	74	
260.83401	246	
261.47454	92	
261.83392	188	
262.08034	74	
262.35482	190	
262.83304	262	
263.83276	176	
264.83499	138	
264.86074	78	
264.98606	98	
265.02114	104	
266.87136	120	
266.89894	84	
267.79585	250	
267.84467	88	
269.34195	82	
270.80502	136	
270.84819	160	
271.85068	76	
271.91966	162	
272.34889	78	
272.84529	210	1+
273.79479	500	1+
273.81510	436	1+
274.86133	158	
274.94091	74	
275.80561	306	1+
277.81695	98	
278.03324	176	
278.09760	84	
278.99129	78	
279.09204	772	
279.29503	96	
280.09632	422	
281.00079	74	
281.98920	76	
282.35847	84	
282.78810	388	1+
282.86294	104	
283.06613	222	
283.79092	334	1+
283.86462	78	
284.21043	92	
284.29210	436	
284.56239	74	
284.87658	116	
285.98493	82	
286.86672	98	
287.81431	132	
289.78873	546	1+
289.87732	158	
291.03882	80	
291.80461	300	
292.81989	76	
294.38538	80	
294.88064	74	
297.11348	90	
297.78631	184	
297.80437	262	1+
298.83027	84	
299.78497	510	1+
300.88869	82	
302.02618	80	
302.81300	82	
302.87518	74	
303.17842	82	
303.92939	82	
305.78387	88	
305.80781	122	
305.89243	102	
306.03283	78	
306.76148	100	
306.88349	388	1+
307.80015	528	1+
307.89012	228	1+
307.93207	180	1+
309.76020	124	
309.88285	86	
309.90500	84	
311.71954	78	
311.89329	78	
312.80006	360	1+
313.91488	78	
314.82411	90	
314.86341	218	
314.89070	74	
319.17809	78	
324.88987	232	
324.91587	78	
324.98443	80	
325.80999	112	
325.89480	92	
327.19064	96	
END IONS

###FS:    #m/z: 340.94139 #charge 1+
###MS: 126
###MSMS: 128
BEGIN IONS
TITLE=Cmpd 95, +MS2(340.9414), 28.0-35.0eV, 2.8min #128
RTINSECONDS=164.582
SCANS=126,128
PEPMASS=340.94139	1075168
CHARGE=1+
68.44699	88	
68.87853	80	
190.94762	132	
192.89351	148	
192.92533	162	
193.89530	108	
196.88256	84	
198.88365	82	
202.85518	80	
203.86881	80	
205.95158	76	
208.93896	80	
210.93550	132	
212.88241	142	
212.94627	82	
213.87900	502	1+
213.93914	642	1+
214.89269	100	
215.88690	368	
215.93784	200	
217.88227	128	
217.95118	88	
219.98436	84	
221.11139	92	
223.96345	318	1+
226.94658	206	
226.97746	92	
228.93706	112	
229.84487	202	1+
230.27528	80	
230.88923	850	1+
231.87645	94	
231.95122	254	
232.95247	124	
233.87376	152	
233.89810	270	
234.95541	106	
235.84078	78	
235.90564	116	
236.46918	90	
236.88337	92	
236.98869	116	
237.13979	80	
237.56950	102	
238.89225	76	
240.83275	118	
240.86627	92	
240.96391	84	
241.84439	260	
242.43535	84	
244.79658	88	
245.82082	154	
246.97558	190	
248.82431	78	
248.89936	350	1+
249.05302	90	
249.90281	226	1+
249.96342	466	1+
250.04236	88	
251.88610	140	
251.95697	154	
252.93157	140	
253.34733	146	
254.59871	112	
254.84933	78	
254.96287	308	1+
255.78438	136	
255.89144	78	
256.15095	112	
256.91437	118	
256.96607	204	1+
257.84932	112	
257.89219	120	
257.95015	98	
258.84693	882	1+
258.90908	152	
258.94704	84	
259.39737	78	
259.45118	78	
259.95778	212	
260.33986	154	
260.84059	206	
261.35858	128	
261.47827	80	
261.49241	92	
261.83880	148	
261.93510	88	
262.34896	76	
262.80037	82	
262.84865	206	
263.88650	108	
264.84040	122	
265.15277	88	
266.35362	92	
266.86483	126	
267.85276	76	
269.80066	96	
269.84401	266	1+
270.97490	80	
272.88794	78	
272.92335	90	
273.79497	214	
273.81426	136	
273.94843	78	
274.79166	150	
274.82708	78	
274.85816	120	
274.88993	198	1+
275.81128	242	1+
275.84345	134	
275.94346	98	
276.85825	326	
277.09713	108	
277.86263	138	
278.84816	622	1+
278.92967	132	
280.94053	82	
281.93270	178	
283.09151	78	
283.78814	116	
283.86490	76	
284.05304	78	
284.78885	104	
285.49337	98	
285.56988	88	
286.40881	82	
286.90381	92	
287.35344	82	
288.73499	94	
289.79215	260	
290.85319	208	1+
291.80226	536	1+
293.87362	84	
294.02730	78	
295.04051	80	
295.87118	102	
298.86926	364	1+
299.78410	288	
300.78543	140	
300.87527	254	1+
301.85682	134	
302.80651	80	
302.94810	112	
303.87459	78	
304.00206	102	
305.05640	82	
306.02868	88	
306.11663	90	
307.79978	362	1+
308.51673	100	
310.87409	124	
312.81179	104	
312.87223	154	
314.20890	98	
315.87690	110	
316.11827	132	
324.89606	190	
325.90166	86	
326.75337	142	
328.82379	90	
329.11475	80	
330.81863	304	
330.88649	138	
331.00883	80	
333.55145	84	
336.01269	156	
341.07244	78	
341.56713	78	
342.90111	124	
342.91812	100	
END IONS

###FS:    #m/z: 363.95736 #charge 1+
###MS: 126
###MSMS: 129
BEGIN IONS
TITLE=Cmpd 96, +MS2(363.9574), 28.0-35.0eV, 2.8min #129
RTINSECONDS=165.355
SCANS=126,129
PEPMASS=363.95736	419398
CHARGE=1+
188.43877	90	
189.86386	624	1+
191.85922	552	
196.88598	356	
197.87009	178	1+
205.94925	112	
207.40971	104	
207.87448	194	
209.94404	1198	1+
210.88569	136	
210.92805	84	
212.88034	2750	1+
215.86164	130	
219.42551	98	
220.54936	88	
222.95313	812	1+
224.94890	1390	1+
226.81607	114	
226.94773	7058	1+
226.97502	126	
227.09480	162	1+
227.78400	116	
227.89647	84	
227.93153	138	
228.06191	138	1+
228.89502	378	
228.94301	6540	1+
229.13718	86	
230.89025	4218	1+
231.46182	84	
232.88708	624	1+
234.87935	460	
235.00070	84	
237.02846	228	1+
237.40871	94	
237.92538	90	
238.06986	104	
238.08446	96	
239.06574	110	
239.42375	86	
240.82723	368	1+
240.96208	350	
241.93981	452	1+
241.96098	214	
242.82054	298	1+
242.94297	294	1+
242.96017	650	1+
243.85614	84	
243.86959	90	
244.83972	126	
244.95778	3674	1+
245.02420	156	
245.81656	148	
245.84855	268	1+
245.93992	292	
246.43785	100	
246.80733	160	
246.82279	108	
246.84988	212	1+
246.90579	88	
246.95316	3794	1+
246.97885	112	
247.80468	778	1+
248.80552	560	1+
248.90078	1538	1+
250.79910	124	
250.89861	114	
250.97374	142	
251.77890	84	
251.89965	132	
251.92251	118	
252.79517	128	
252.91835	94	
253.51644	92	
253.83318	88	
253.90485	174	
254.09747	86	
254.91133	114	
258.84003	260	
258.97126	304	1+
259.84292	130	
260.83284	344	
260.96741	252	
261.83705	254	
262.83178	412	1+
263.09511	120	
263.98007	142	
264.08000	92	
264.96457	140	
265.82061	142	
265.91336	112	
265.95093	88	
266.09073	112	
266.17943	84	
266.81976	158	
266.85208	118	
267.81734	202	
267.97249	318	
268.81265	136	
268.96620	580	1+
268.99928	86	
269.46881	98	
269.80071	180	
269.84498	108	
269.97041	486	1+
270.79713	88	
271.91521	144	
271.96028	110	
273.44815	96	
274.42589	88	
274.67628	96	
275.03930	100	
276.85647	412	1+
278.84513	126	
279.10447	126	
279.79988	292	
280.00336	90	
280.79319	1230	1+
283.09780	90	
283.85095	330	1+
283.90083	138	
283.99014	162	
284.56016	100	
284.79250	318	1+
284.82218	126	
285.84516	912	1+
286.07883	116	
286.81093	152	
288.37788	104	
289.82296	88	
289.87068	124	
290.78956	102	
291.34246	84	
291.85721	108	
291.88119	90	
292.16267	90	
294.86939	136	
296.80941	158	
297.80871	198	
297.86556	100	
298.80362	2030	1+
299.86679	156	1+
300.42460	94	
300.91424	100	
301.04635	122	
301.32555	100	
301.80302	144	
301.86149	692	1+
302.80070	502	1+
302.88709	92	
303.85771	1026	
303.94999	146	
304.82921	90	
304.88627	94	
305.92456	104	
307.07586	86	
310.87800	260	1+
311.85627	96	
315.81661	436	1+
316.76849	94	
316.81875	280	1+
317.44928	92	
318.87844	154	
319.41917	104	
319.82599	112	
320.82336	86	
321.13733	182	1+
321.81998	180	
321.86288	192	
322.81351	118	
322.92215	88	
324.38489	120	
325.14238	94	
325.75661	130	
326.71312	90	
326.87414	466	1+
327.27781	86	
330.81729	110	
331.38640	86	
331.75853	128	
334.40874	92	
334.87407	94	
337.94401	194	
339.82938	160	
340.94147	208	
346.72164	88	
349.40664	98	
351.91516	92	
352.88793	248	1+
353.77669	92	
357.37485	102	
357.77910	162	
363.72544	208	1+
367.85242	92	
368.36554	92	
END IONS

###FS:    #m/z: 322.93081 #charge 1+
###MS: 130
###MSMS: 131
BEGIN IONS
TITLE=Cmpd 97, +MS2(322.9308), 28.0-35.0eV, 2.8min #131
RTINSECONDS=169.03
SCANS=130-131
PEPMASS=322.93081	2903840
CHARGE=1+
100.18416	84	
178.38525	98	
189.86752	106	
194.93438	78	
196.88176	142	
197.09218	88	
201.03963	88	
202.99825	92	
204.93266	96	
205.94870	278	1+
206.92978	110	
213.41388	96	
219.03653	74	
219.43089	80	
219.94962	86	
221.98516	80	
222.38567	98	
222.95521	140	
223.55387	92	
223.87511	96	
223.95933	248	
225.92913	158	
226.84119	84	
227.95101	190	
228.89307	74	
228.91063	122	
230.84440	136	
230.88854	138	
232.62724	106	
233.83477	82	
235.02704	74	
235.81440	76	
236.01711	140	
236.38442	88	
237.06061	74	
237.79455	318	1+
237.83443	78	
238.24743	84	
238.83801	272	1+
239.07582	164	
239.78493	326	1+
240.05514	86	
240.33867	74	
240.82313	450	1+
240.94366	904	
241.13338	82	
241.93994	2736	1+
242.81880	108	
242.94229	1924	1+
243.82377	140	
243.84079	196	1+
244.82186	522	1+
244.94162	180	
245.02521	90	
245.88299	76	
246.39169	98	
246.43790	80	
246.97321	108	
246.99025	162	
247.16716	86	
248.85802	178	
249.05106	104	
249.90644	80	
249.96851	90	
250.33945	78	
250.83031	78	
251.07188	116	
251.93510	78	
252.85377	84	
252.92228	76	
253.34636	110	
253.83348	152	
253.98534	88	
254.88271	78	
255.78032	170	
256.46144	92	
256.79363	96	
257.07770	156	1+
257.41188	98	
257.79626	84	
257.89693	90	
258.83302	292	
259.06941	76	
259.33522	80	
259.34915	170	
259.57390	80	
259.83445	200	
259.93991	104	
260.34018	232	
260.83029	966	1+
261.33824	148	
261.36107	94	
261.80016	74	
261.88165	90	
262.86208	76	
263.83086	206	
263.98213	96	
264.34356	90	
264.85292	96	
265.06456	76	
265.84998	362	1+
267.86817	74	
267.98953	86	
269.80106	104	
269.86686	80	
269.88034	96	
270.84826	138	
272.35295	142	
272.82927	102	
273.79225	524	1+
273.81346	160	
274.04518	76	
275.81022	476	1+
276.85247	120	
277.21750	86	
279.06495	108	
279.09215	982	1+
279.85426	130	
280.90586	78	
281.35954	80	
281.80203	76	
282.88290	84	
283.78724	540	1+
283.85641	76	
284.29376	180	
284.35353	82	
284.86766	180	
285.29956	118	
285.87292	78	
286.03682	94	
287.40961	84	
287.79492	144	
287.84249	78	
287.88825	92	
289.04295	202	1+
289.78581	526	1+
291.80332	620	1+
293.19801	76	
293.83025	106	
294.03985	92	
294.84041	88	
295.88075	80	
297.02665	78	
297.79851	196	1+
297.80970	128	
299.78339	508	
301.87086	130	
302.07786	84	
302.55250	74	
302.86700	360	1+
304.44117	90	
305.80634	140	
307.79974	386	
308.79870	334	
309.81485	274	1+
310.87596	140	
311.88636	172	1+
312.76527	88	
312.80534	116	
314.05414	82	
314.82287	286	1+
315.95673	86	
317.90684	92	
319.04828	80	
320.52424	86	
320.75402	88	
322.89048	134	
322.94903	100	
323.76127	140	
324.86037	98	
324.89331	176	
325.86379	82	
325.89398	90	
326.81224	98	
END IONS

###FS:    #m/z: 340.94163 #charge 1+
###MS: 130
###MSMS: 132
BEGIN IONS
TITLE=Cmpd 98, +MS2(340.9416), 28.0-35.0eV, 2.9min #132
RTINSECONDS=169.803
SCANS=130,132
PEPMASS=340.94163	1064546
CHARGE=1+
192.92609	124	
196.88468	88	
197.82015	90	
210.93566	274	
212.87937	364	1+
212.93870	608	1+
213.94099	514	1+
214.95878	136	
215.88334	178	
215.93814	136	
217.88052	282	1+
221.89380	114	
223.53170	98	
223.60151	92	
223.92301	92	
223.95962	156	
226.38827	116	
226.90212	102	
226.94652	98	
228.94826	170	
229.03973	94	
229.84909	88	
230.88722	860	1+
230.90501	102	
231.88901	494	1+
231.95155	822	1+
233.89880	398	
233.92899	88	
233.94476	142	
234.88924	90	
237.80800	98	
237.89486	288	1+
238.09514	100	
239.78685	92	
239.80581	84	
240.81232	98	
240.83234	122	
240.84738	80	
241.84522	144	
243.02850	82	
246.97440	258	
247.83194	86	
247.87253	80	
248.06400	82	
248.85599	112	
249.89932	300	1+
249.96374	102	
249.99183	84	
251.02396	84	
251.87928	104	
252.42466	98	
252.92673	132	
253.90216	256	1+
254.96394	462	1+
255.44786	100	
256.25897	88	
256.85942	84	
256.91422	112	
257.80255	150	
257.87591	88	
258.80244	90	
258.84601	246	
259.42160	100	
259.85542	158	
259.92816	94	
259.94198	82	
259.95892	186	
260.33922	96	
260.83679	544	1+
260.85558	250	
260.95439	80	
262.82799	106	
263.58740	96	
266.85851	132	
268.12410	86	
268.83954	154	
270.97666	82	
271.09819	90	
271.80234	90	
271.84601	310	1+
271.92142	88	
272.01244	98	
272.34304	90	
272.93379	340	
273.79438	158	
273.81229	128	
273.84486	96	
273.89653	392	1+
274.86581	180	
274.89988	258	1+
275.80675	88	
275.83749	134	
275.86584	94	
276.85665	354	
277.83527	120	
277.86756	176	
277.96634	86	
278.84724	260	
278.85657	230	
278.88130	120	
279.84252	168	
279.86196	148	
279.87672	118	
280.84425	86	
280.93658	124	
281.79447	124	
282.83589	106	
282.86287	294	1+
283.78899	108	
285.81299	82	
285.86472	82	
286.96830	88	
289.78730	402	1+
290.88152	90	
291.80802	162	
292.81471	134	
292.82946	122	
292.93342	80	
293.02033	86	
293.86540	250	1+
294.90364	86	
295.38466	96	
296.33961	100	
296.53390	96	
296.82656	110	
296.89136	80	
298.31265	94	
298.87762	118	
298.94061	106	
299.78449	212	
299.86229	340	1+
300.80380	80	
302.94679	204	
304.44553	92	
304.88932	98	
305.20006	90	
305.44692	92	
305.97500	88	
306.01163	94	
307.80461	180	1+
309.04603	100	
309.12997	86	
309.40857	90	
309.81355	138	
310.80759	92	
310.87191	292	
311.40962	82	
311.87350	142	
312.80409	208	1+
312.83477	86	
312.86933	106	
314.89040	86	
315.85768	112	
316.05749	82	
318.90353	92	
319.07482	104	
320.61617	122	
324.89044	202	
327.89960	82	
328.81613	82	
328.88695	88	
329.37764	82	
330.45499	88	
330.81383	182	
331.82764	116	
331.93411	84	
332.82960	88	
332.93073	88	
337.81223	86	
339.82650	90	
341.85547	84	
END IONS

###FS:    #m/z: 363.95762 #charge 1+
###MS: 130
###MSMS: 133
BEGIN IONS
TITLE=Cmpd 99, +MS2(363.9576), 28.0-35.0eV, 2.9min #133
RTINSECONDS=170.575
SCANS=130,133
PEPMASS=363.95762	424464
CHARGE=1+
62.17239	98	
115.93280	94	
178.94845	92	
182.86588	154	
184.51171	116	
188.44877	98	
189.86451	822	1+
191.85805	396	1+
191.87978	100	
192.57243	98	
196.88518	148	
204.41086	100	
204.85726	88	
207.87220	502	1+
207.95114	108	
209.51963	86	
209.83943	98	
209.86768	90	
209.94352	1282	1+
210.04062	106	
210.88552	610	
212.88170	2884	1+
219.41304	112	
222.95323	772	1+
223.83284	112	
224.88198	224	1+
224.94934	1246	
225.96735	398	1+
226.94840	6444	1+
226.98440	116	1+
227.10788	122	
227.93212	150	
228.89469	712	1+
228.91368	142	
228.94332	7084	1+
230.88973	5214	1+
231.86939	88	
232.79524	104	
232.88794	870	
234.88836	150	
234.90767	120	
236.00302	92	
236.80917	90	
237.05688	142	
238.93888	108	
239.07409	136	
239.12771	88	
240.82357	394	1+
240.94009	648	1+
240.96256	588	1+
241.12947	140	
242.81763	438	1+
242.96082	614	1+
243.79106	210	1+
243.81962	308	1+
243.84282	92	
244.08400	132	1+
244.95783	3576	1+
245.92501	92	
245.94035	138	
246.90427	372	1+
246.95321	3484	1+
247.38949	102	
247.80561	120	
248.80428	580	1+
248.82904	148	
248.90042	1826	1+
249.98920	90	
250.80380	128	
250.89584	186	
250.97085	318	1+
251.07614	88	
251.79860	114	
251.89225	144	
252.88741	120	
252.90089	92	
253.90910	432	1+
254.07110	142	
256.85666	116	
257.42400	90	
258.04698	90	
258.83459	550	1+
258.97479	90	
259.57193	100	
260.97158	316	1+
261.83115	110	
261.86970	114	
262.83135	262	
262.97630	94	
263.78974	92	
263.84384	144	
263.98472	96	
264.05805	90	
264.82138	126	
264.96372	134	
265.08607	180	1+
265.90098	96	
266.81543	664	1+
266.86210	104	
267.35661	118	
267.53928	102	
267.97375	382	
268.89270	92	
268.96381	94	
269.96942	564	1+
270.80756	110	
271.91643	264	
272.15030	94	
272.84914	246	1+
272.91853	116	
274.07202	200	1+
274.85656	156	
275.81484	88	
276.81180	380	1+
276.85108	312	1+
277.10707	116	
278.41483	98	
278.79999	278	
279.10324	318	1+
279.11649	154	
279.79758	176	
279.90531	100	
280.36054	94	
280.79195	1242	1+
281.85978	108	
283.06630	190	1+
283.31896	88	
283.78556	178	
283.85361	176	1+
283.98347	114	
284.78853	178	
284.82490	308	
284.95430	106	
285.40425	92	
285.79401	116	
285.84615	656	1+
288.93526	94	
290.78939	346	
293.86061	130	
294.38512	90	
294.84078	90	
294.92278	106	
296.80796	374	
296.87030	106	
297.80984	366	
298.80313	1988	1+
298.86970	238	1+
299.87362	202	1+
301.86155	298	
301.91404	90	
302.86039	128	
302.88116	90	
303.81217	124	
303.85680	832	1+
303.94977	168	
304.80712	106	
305.07598	88	
305.85979	186	1+
306.83366	198	1+
306.93173	88	
307.41813	96	
309.56378	90	
311.86484	88	
312.86888	242	1+
312.87943	190	1+
313.13672	92	
314.81697	160	
316.81263	278	
316.98437	222	1+
317.81908	116	
317.95918	88	
318.88184	226	1+
318.93591	136	
319.82326	134	
320.81651	96	
321.81902	280	
321.86688	210	
322.81547	128	
323.02074	88	
323.89914	292	1+
323.93176	90	
324.03987	170	
324.79529	104	
324.88444	202	1+
326.87191	162	
327.87917	246	1+
328.40249	88	
329.75667	124	
333.32272	94	
336.94545	214	
337.94564	132	
338.30221	92	
339.08769	138	
339.83037	214	
340.66210	94	
340.94530	134	
345.35130	118	
346.73540	166	1+
348.77805	138	
349.76283	194	1+
356.77418	154	
356.79575	120	
357.16620	100	
359.95149	88	
360.05389	90	
360.78740	180	1+
361.72180	104	
362.71414	242	1+
368.92470	96	
END IONS

###FS:    #m/z: 507.84661 #charge 1+
###MS: 134
###MSMS: 135
BEGIN IONS
TITLE=Cmpd 100, +MS2(507.8466), 28.2-35.2eV, 2.9min #135
RTINSECONDS=174.253
SCANS=134-135
PEPMASS=507.84661	201098
CHARGE=1+
196.01493	638	1+
209.94417	208	
222.97410	474	1+
236.88562	136	
239.06775	166	
243.12874	242	1+
250.96766	146	
261.84310	120	
265.09059	130	
266.16634	286	
268.11189	140	
268.85836	138	
272.85402	490	
274.80302	120	
277.85177	248	1+
285.79000	206	1+
287.84655	176	
287.85710	136	
288.86844	126	
289.87909	312	
290.86450	202	
291.87256	156	
293.87293	942	1+
293.89254	140	
295.87128	212	
296.87081	184	
297.80499	280	1+
297.90143	134	
299.31445	122	
303.87312	276	1+
304.79261	264	1+
305.86398	700	1+
307.89136	312	
307.95772	122	
308.10334	198	1+
308.14445	338	
308.79886	332	1+
308.82546	170	
308.87269	1004	1+
309.14633	152	
309.34484	332	1+
309.88573	354	
310.15632	510	1+
310.86555	136	
311.38965	120	
311.88418	2776	1+
312.82091	220	1+
313.82603	142	1+
314.86701	452	
316.81098	150	
317.38387	124	
318.85810	240	1+
318.88048	384	1+
320.38248	178	
321.93371	224	1+
324.86371	158	
324.90346	122	
325.90144	372	
326.81410	304	1+
326.85543	132	
326.88504	624	
327.88443	756	1+
328.87253	230	1+
330.88031	156	
331.79567	156	1+
331.88829	142	
332.87520	234	
333.38883	266	1+
334.12091	124	
335.84277	156	
335.90022	140	
336.94892	186	
337.88254	310	
338.35344	286	1+
338.87957	214	
339.10753	142	
339.84136	140	
340.86293	232	1+
345.78071	222	
347.16215	194	1+
347.75980	136	
347.84153	174	1+
348.91046	260	1+
349.76565	164	
349.80723	138	
350.72429	210	1+
350.82813	228	
350.88441	556	1+
351.72686	316	1+
351.76588	118	
352.83571	128	
352.91596	156	
354.79000	142	
355.70509	148	1+
356.37615	170	
356.78242	206	1+
357.84506	120	
361.86336	186	
364.02775	122	
364.70538	150	1+
366.19135	190	
366.73855	230	
366.84079	174	1+
367.70837	1102	1+
367.77004	146	
368.83736	120	
368.89813	272	
369.70787	204	
369.83689	772	1+
369.89618	126	
371.18786	240	1+
371.72456	252	
373.71847	578	1+
373.82873	174	
373.90007	120	
374.04759	126	
374.74556	124	
374.89049	120	
375.86057	228	
377.73273	122	
378.74247	182	
379.72491	214	
380.20415	196	1+
380.71649	1146	1+
381.80033	142	
381.83398	122	
382.85144	142	
383.71632	232	
383.78914	118	
384.85245	1062	1+
384.89614	160	
385.79334	120	
386.77445	128	
387.72716	420	1+
389.71878	150	
389.77930	262	1+
389.93041	134	
390.07481	170	
390.84084	144	
391.81017	156	
391.85034	190	
392.82879	278	1+
393.74593	238	1+
394.31418	162	
394.67571	240	1+
394.77838	428	1+
394.83292	296	1+
395.31007	232	1+
396.73516	286	1+
398.15507	142	
398.72842	732	1+
398.86689	172	
398.92685	232	1+
399.84601	428	1+
400.73268	170	
401.73808	334	1+
402.74233	238	1+
403.87181	470	
404.08387	204	1+
404.74315	122	
404.82550	140	1+
404.86599	688	1+
405.76076	436	1+
405.79019	172	
407.73910	298	
407.86534	1398	1+
408.74513	202	
408.94334	162	1+
409.72335	770	1+
410.74538	402	1+
410.84322	224	
410.90556	174	
411.73368	176	
411.81287	182	1+
412.73207	458	1+
412.86854	168	
413.76352	366	1+
413.86573	120	
414.76575	256	1+
415.88215	206	
416.87753	140	
418.85873	126	
420.68599	128	
421.75541	142	
421.85602	144	
421.88000	506	
422.86782	160	
423.77005	348	
423.82657	408	1+
423.87657	128	
424.77987	186	
424.83008	340	1+
425.75661	472	
426.07271	120	
426.10013	186	1+
426.75623	316	
426.78280	126	
426.86240	376	
426.88648	156	
427.73265	1682	1+
427.86686	508	1+
428.77044	188	
428.81651	150	1+
428.84504	210	
429.09048	178	1+
429.69806	164	
430.69071	200	1+
430.74000	652	1+
430.86575	148	
431.87093	628	1+
434.73443	130	
435.70766	132	
439.89555	352	
440.89071	152	
441.70065	186	1+
442.78895	154	
444.74234	934	1+
444.87458	806	1+
445.74408	830	1+
446.77542	256	1+
446.86904	226	
447.71596	224	
448.75679	210	1+
449.88296	150	
450.71126	334	1+
450.74781	402	1+
450.77071	128	
451.75220	268	1+
457.90846	350	
458.90153	290	
462.87988	272	
463.87778	144	
464.76166	202	1+
465.72230	120	
466.71855	290	
467.70545	184	
467.88834	392	1+
468.24324	170	1+
468.76763	152	
468.78631	268	
474.78872	160	1+
481.72079	128	
485.75413	138	
485.90346	166	
486.63450	184	1+
498.73096	228	1+
END IONS

###FS:    #m/z: 336.94685 #charge 1+
###MS: 134
###MSMS: 136
BEGIN IONS
TITLE=Cmpd 101, +MS2(336.9468), 28.0-35.0eV, 2.9min #136
RTINSECONDS=175.025
SCANS=134,136
PEPMASS=336.94685	123674
CHARGE=1+
187.87951	80	
194.56440	80	
195.95422	86	
198.95985	92	
199.93611	86	
201.96045	78	
205.94607	156	
207.94617	78	
209.88268	132	
209.94800	102	
210.88659	262	
211.94528	1986	
212.87832	1482	1+
213.93791	1218	1+
214.88109	162	
215.86125	108	
215.88680	264	
216.94614	92	
219.07462	78	
219.88249	84	
220.91601	86	
223.84202	78	
224.89602	90	
225.79194	96	
226.06502	82	
226.89644	188	
226.96472	80	
227.95236	98	
228.89393	434	1+
229.95409	1994	1+
230.88919	1990	1+
231.54050	92	
231.95068	1052	1+
232.89178	478	1+
232.90950	234	1+
233.82837	238	
233.93210	92	
234.82601	96	
235.82319	92	
235.89364	100	
236.04811	78	
236.36357	100	
236.52220	80	
236.54494	94	
236.88837	80	
237.90086	78	
238.39714	106	
239.84464	112	
241.85840	80	
244.36461	86	
246.01401	96	
246.02960	100	
246.90272	80	
247.69625	76	
247.90524	124	
247.96663	314	
248.01921	86	
248.51444	102	
248.90023	1160	1+
249.13248	92	
249.96117	322	1+
250.84037	142	
250.95072	160	
251.83610	408	1+
252.95313	154	
252.97190	662	
253.08979	186	
253.90714	474	
253.95898	76	
254.07970	76	
254.86311	80	
254.96604	558	1+
255.10402	78	
255.88804	252	1+
256.57729	76	
256.86700	78	
258.84737	126	
258.98926	80	
260.09835	78	
260.79721	78	
260.85002	108	
261.83032	96	
262.05840	78	
264.01223	86	
268.83973	1176	1+
268.87127	90	
268.95909	80	
270.51411	78	
270.98417	258	
271.85301	274	1+
271.91326	202	
272.37521	80	
272.97796	108	
274.11677	84	
274.89651	214	
275.86662	150	
276.85534	186	
276.96849	96	
277.82325	112	
277.84216	172	
277.85898	118	
278.81045	76	
278.83510	254	
279.83363	248	
280.80784	114	
282.86225	84	
284.81955	76	
285.53870	74	
285.84768	202	
285.88960	94	
286.84957	1884	1+
286.91241	88	
286.93047	76	
287.85017	1036	1+
287.88497	84	
289.35490	120	
291.85944	224	1+
294.01666	84	
294.86874	82	
295.05954	92	
295.88912	218	1+
296.55085	78	
296.91607	108	
297.10921	84	
297.88364	86	
297.91836	88	
298.85163	76	
299.79489	76	
299.83938	82	
300.34168	88	
301.52796	84	
301.84529	92	
301.92055	80	
303.06720	86	
303.92283	88	
303.94854	78	
305.85515	274	1+
307.89139	112	
308.44592	84	
309.87148	196	
310.87190	124	
311.86032	116	
312.80647	86	
312.87827	78	
313.42581	84	
315.38108	78	
315.88064	98	
315.95678	84	
316.86983	80	
317.11707	78	
318.03596	78	
320.35710	78	
320.38789	80	
321.02228	100	
321.80995	78	
322.88857	316	1+
322.91562	92	
323.74376	88	
325.90439	96	
326.89090	78	
326.93084	82	
327.87803	232	1+
333.11411	88	
334.89841	86	
335.65815	100	
336.78205	138	
336.91013	80	
338.88985	84	
339.90105	88	
340.77750	100	
341.74841	90	
341.79184	88	
END IONS

###FS:    #m/z: 359.96269 #charge 1+
###MS: 134
###MSMS: 137
BEGIN IONS
TITLE=Cmpd 102, +MS2(359.9627), 28.0-35.0eV, 3.0min #137
RTINSECONDS=175.798
SCANS=134,137
PEPMASS=359.96269	93052
CHARGE=1+
141.82876	86	
201.93587	114	
203.92857	118	
209.94496	1030	
210.51091	88	
212.51794	108	
217.85678	80	
221.88808	86	
222.95346	1058	1+
224.94855	1198	1+
225.07274	84	
225.48556	84	
226.89467	194	
226.94786	3446	1+
226.97126	130	
227.88317	90	
228.88990	144	1+
228.94264	4384	
229.96226	88	
233.93445	92	
234.13554	86	
234.99879	86	
235.03432	102	
236.87284	146	
239.88198	90	
240.78532	456	1+
240.83037	100	
240.96332	1094	1+
241.78679	270	1+
241.82409	82	
242.11800	104	
242.95966	550	1+
244.37412	110	
244.95849	2080	1+
245.33872	88	
245.43863	82	
245.94223	98	
246.80949	136	
246.95347	3030	1+
247.80128	490	1+
248.02319	94	
248.80274	388	1+
248.90997	84	
250.83430	124	
250.90217	132	
250.95284	262	
251.93507	86	
252.79747	90	
252.95651	250	
253.83191	118	
255.52638	84	
256.38661	92	
258.55993	82	
258.80475	84	
258.83642	114	
258.84928	116	
258.97152	80	
259.80278	182	
260.79658	124	
260.81793	90	
260.83535	104	
260.89911	80	
260.96856	658	1+
261.88975	92	
262.95392	168	
263.03147	98	
263.98282	288	
264.81985	144	
265.38276	86	
265.82508	110	
266.05503	98	
266.81636	628	
267.90090	224	1+
267.97207	344	1+
268.42588	100	
268.84527	88	
268.95459	136	
269.97083	156	
270.40922	114	
270.49780	120	
271.84738	130	
272.34502	122	
273.70940	100	
273.96960	246	
274.49702	88	
274.85106	88	
274.88994	86	
275.80501	316	1+
275.96984	224	
276.42413	98	
276.80826	222	1+
276.85637	146	
278.03814	94	
278.09434	282	1+
278.79595	164	
278.84228	84	
279.80798	96	
280.79470	1352	1+
280.87063	90	
280.90377	86	
280.94106	182	1+
281.87807	96	
282.12003	106	
282.53820	90	
284.80292	96	
284.82571	622	
285.10946	84	
285.73826	114	
285.79417	116	
286.40843	104	
286.86091	122	
288.03370	80	
288.86615	84	
289.37794	94	
289.86458	86	
291.78999	152	
292.79698	96	
293.35816	88	
293.40033	106	
294.02108	248	1+
294.06711	84	
295.44831	94	
295.81846	114	
296.80986	266	
297.80532	184	
297.88931	84	
298.07521	86	
298.80374	1824	1+
298.94947	80	
299.33375	96	
300.29875	84	
300.77275	84	
300.80351	168	
300.82723	88	
301.78471	168	
302.38351	92	
302.79155	84	
303.43949	214	1+
304.95080	114	
305.87632	80	
306.88760	146	
309.80305	352	1+
309.87585	324	1+
311.02596	88	
314.35678	96	
314.80389	104	
314.81554	270	1+
314.98400	90	
316.81731	270	1+
316.95692	84	
317.71843	90	
318.93406	132	
319.89591	92	
320.87804	86	
321.28058	88	
321.82481	136	
323.01665	140	
324.08878	82	
324.80979	84	
325.17715	100	
325.47396	96	
328.88679	140	
329.10167	88	
329.17599	80	
329.89736	100	
331.72730	84	
332.43336	94	
333.08513	84	
335.88547	84	
336.94473	516	1+
340.94236	118	
343.26453	86	
345.39237	100	
348.86063	106	
355.76796	132	
355.80524	82	
357.19552	192	1+
357.79963	88	
359.79788	86	
361.71480	174	1+
END IONS

###FS:    #m/z: 507.84641 #charge 1+
###MS: 138
###MSMS: 139
BEGIN IONS
TITLE=Cmpd 103, +MS2(507.8464), 28.2-35.2eV, 3.0min #139
RTINSECONDS=179.469
SCANS=138-139
PEPMASS=507.84641	188024
CHARGE=1+
196.01740	222	1+
214.88536	240	1+
224.04990	196	1+
224.97512	138	
238.06314	152	
250.96813	128	
258.85647	254	1+
267.77877	200	1+
268.11148	420	1+
268.96573	244	1+
273.85848	118	
276.86752	266	
280.77529	166	1+
283.80855	140	
283.95479	144	
285.85380	120	
286.78535	124	
287.85277	318	
288.87028	134	
289.88160	262	
290.86193	582	1+
291.80723	170	1+
291.96972	140	
293.87444	1340	1+
294.12537	142	
296.86061	400	1+
297.91776	232	
302.92427	132	
303.80796	132	
303.86752	372	1+
305.86287	240	
306.12644	174	1+
307.37921	132	
307.80357	124	
307.88839	1494	1+
307.97900	186	1+
308.14086	1158	1+
308.81322	276	1+
308.87358	296	
310.15516	220	
311.16303	322	
311.88357	2396	1+
312.34840	148	
313.80683	226	1+
313.83107	134	
313.88368	630	1+
313.98012	158	
314.86571	522	1+
316.37939	180	
318.86265	148	
319.82176	154	
320.06354	158	
320.87717	172	
321.88840	140	
321.95167	134	1+
323.87275	224	1+
324.82428	192	1+
324.90430	128	
325.90290	446	
326.01885	224	1+
326.15015	118	
326.82155	152	
326.88380	1388	1+
328.81008	148	
328.86678	426	
329.80967	184	1+
330.16335	140	
330.89679	216	1+
331.76666	276	
332.87696	454	1+
334.03335	122	
334.89813	160	
334.99449	146	
335.77901	234	1+
335.84344	184	
335.88375	252	1+
337.87688	562	1+
338.88018	468	1+
343.83442	130	
344.87259	176	1+
345.78582	212	1+
347.77303	166	
348.73289	200	
348.77183	196	
350.72214	186	1+
350.76156	192	
350.82257	136	
350.89928	270	
350.99786	182	1+
351.18583	122	
351.76564	130	
351.83996	262	
353.85187	304	1+
353.89802	166	
354.78217	122	
354.83588	314	1+
355.86774	124	
355.89226	326	1+
357.72151	128	
357.84859	142	
359.34270	136	
359.77917	156	
360.27178	172	
360.76483	120	
362.13858	160	1+
362.86314	132	
363.70515	290	1+
365.78799	160	
365.83902	598	1+
366.03117	238	1+
366.18627	132	
366.79419	130	
366.84358	538	1+
367.70968	960	1+
367.76710	156	
368.75130	140	
369.72902	118	
369.81254	136	
370.80561	186	
370.83996	350	1+
371.19059	168	
371.72688	348	1+
371.80176	120	
371.90835	168	
372.04732	138	
372.71528	540	1+
372.78049	154	
373.71927	460	1+
375.72051	196	1+
375.86196	144	
380.71718	826	1+
381.83875	232	
382.35776	136	
383.71965	158	
383.78217	146	
384.75480	152	
384.85215	960	1+
384.89333	148	
385.77065	348	1+
386.80710	208	1+
386.84313	346	1+
387.71414	158	
390.73031	558	1+
390.78923	142	
390.84493	592	1+
391.77365	172	
392.06754	120	
392.88422	122	
393.72820	632	1+
393.80004	186	
394.82142	116	
396.81216	122	
397.72757	132	
398.68650	216	1+
398.72857	1166	1+
399.84884	128	
400.72943	206	
401.73537	142	
402.80194	128	1+
402.86662	1070	1+
403.72750	124	
404.87241	578	1+
405.72409	254	1+
405.77008	236	
405.78703	374	1+
406.07141	176	1+
407.50643	118	
407.73787	262	1+
407.86686	976	
408.72783	156	
408.81574	140	
408.85916	1036	1+
409.72518	1084	1+
410.75962	152	
410.85008	150	
411.80990	286	1+
411.83569	140	
412.73101	258	
412.78449	148	
413.85977	338	1+
416.74430	128	
416.87890	136	
417.88245	162	
420.76756	204	1+
420.88474	540	1+
421.88772	408	1+
422.72028	214	1+
422.86555	186	
423.77325	638	1+
423.87265	198	
424.82950	184	
425.14712	240	1+
425.75575	792	1+
426.09166	158	
426.21019	120	
426.73248	122	
426.86289	1056	1+
427.73332	600	
428.74045	352	
428.85300	372	1+
429.70392	348	1+
429.73521	832	1+
429.75031	216	
430.74030	612	1+
430.86951	518	1+
431.68012	134	
431.87237	382	1+
433.77693	144	
433.85622	126	
434.88585	258	1+
435.71564	142	
437.68685	206	1+
439.82519	168	1+
439.89370	378	1+
440.72169	126	
442.68371	142	
443.76401	250	
444.76298	124	
444.87393	946	1+
445.74719	518	
446.74431	262	
446.78822	272	1+
447.26374	120	
447.71598	168	
447.75134	194	
448.71393	164	
448.76752	118	
448.89106	128	
449.69491	130	
449.87761	188	
450.75122	498	1+
451.10646	144	
451.89938	194	1+
456.69420	196	1+
457.90338	818	1+
460.22796	186	
462.88185	452	
464.88476	146	
465.72697	162	
467.89177	302	
468.89275	222	
469.78394	142	
470.72968	152	
485.90034	398	
486.90190	230	
488.79138	212	1+
492.81560	138	
504.67630	86	1+
504.80908	190	1+
512.60974	138	
END IONS

###FS:    #m/z: 336.94628 #charge 1+
###MS: 138
###MSMS: 140
BEGIN IONS
TITLE=Cmpd 104, +MS2(336.9463), 28.0-35.0eV, 3.0min #140
RTINSECONDS=180.242
SCANS=138,140
PEPMASS=336.94628	120550
CHARGE=1+
74.86288	74	
128.39166	72	
182.87066	74	
189.85974	156	
191.92362	72	
196.89014	86	
203.88478	142	
205.95171	116	
208.88371	72	
209.94520	72	
210.88361	252	
210.91356	78	
211.94465	1466	1+
212.87734	1380	1+
213.94244	506	1+
215.88747	628	1+
219.38533	72	
221.89244	114	
227.78713	72	
227.83523	84	
228.89452	380	
229.95604	988	
230.88939	2552	1+
230.97033	84	
231.95114	890	
232.82964	98	
232.94507	142	1+
233.82097	390	1+
233.89993	282	1+
234.84052	78	
235.94696	76	
236.88662	74	
237.02271	92	
237.85433	106	
238.01783	222	1+
238.99294	88	
239.83658	88	
240.41294	82	
240.83904	596	1+
240.88900	74	
240.90699	72	
241.84367	384	1+
241.95196	94	
242.12392	82	
243.86712	88	
244.04957	72	
244.75025	110	
244.94638	86	
246.43617	82	
246.73515	126	
247.96419	672	1+
248.90061	806	1+
248.92485	72	
249.57653	88	
249.96145	108	
250.08697	82	
250.83658	766	1+
250.89543	168	
250.90989	114	
250.95421	206	
251.00044	78	
251.43239	84	
251.58619	90	
251.82139	82	
251.83975	482	1+
251.91372	120	
251.94338	82	
251.95772	144	
252.97158	562	
253.84482	76	
253.90323	600	1+
254.11887	76	
254.16588	112	
254.80832	90	
254.83309	128	
254.96706	618	1+
255.38121	106	
257.79759	130	
257.85819	268	1+
258.57965	84	
258.84865	664	1+
258.89386	74	
259.06374	78	
259.85389	438	1+
261.00803	74	
261.82197	118	
262.87628	72	
264.42934	78	
266.95306	72	
267.83823	1090	1+
268.84130	948	1+
269.80032	200	
270.84523	172	
270.98655	116	
271.87131	332	1+
271.91731	168	
272.04411	118	
272.58187	76	
272.81329	72	
273.92419	116	
274.86047	100	
275.85643	82	
276.42294	92	
276.81940	78	
276.85729	194	
277.57565	108	
277.83249	886	1+
277.87289	248	1+
278.01143	84	
278.42534	72	
278.83654	878	1+
278.99320	78	
279.07708	80	
279.79157	84	
279.86216	160	
279.92083	74	
280.93887	78	
281.00886	140	
281.06002	84	
281.82456	80	
283.09569	72	
283.83762	72	
284.13573	72	
284.82552	72	
285.85163	228	
286.85093	1312	1+
289.11455	78	
289.86568	72	
289.87348	82	
291.86509	146	
292.18144	72	
292.86603	144	
292.93985	72	
293.10254	72	
294.86758	206	
295.03215	94	
295.99185	72	
297.01400	98	
298.90255	146	
299.35050	86	
299.78202	78	
300.15207	84	
300.88025	84	
301.82439	112	
301.87955	108	
302.82171	80	
302.89100	74	
303.80768	80	
304.77549	76	
304.86434	176	
305.86262	122	
306.88643	74	
307.80130	144	
307.89163	110	
309.86814	184	
310.84410	84	
310.87709	384	1+
312.12702	74	
312.90869	82	
312.98403	100	
313.87810	134	
316.92243	80	
317.95063	86	
321.77412	86	
322.07799	76	
324.92260	92	
325.42727	92	
326.89117	72	
328.89188	90	
328.90891	132	
329.73094	138	
329.89255	72	
334.69182	98	
336.38763	102	
339.73806	74	
339.82858	92	
340.78673	82	
341.91430	86	
END IONS

###FS:    #m/z: 359.96224 #charge 1+
###MS: 138
###MSMS: 141
BEGIN IONS
TITLE=Cmpd 105, +MS2(359.9622), 28.0-35.0eV, 3.1min #141
RTINSECONDS=181.014
SCANS=138,141
PEPMASS=359.96224	86688
CHARGE=1+
111.34501	86	
144.58951	106	
154.72483	98	
182.86512	140	
183.85343	90	
186.94480	88	
194.88984	100	
203.88297	80	
205.94477	80	
209.88604	92	
209.94111	514	1+
219.96264	100	
222.95274	1300	1+
223.88606	130	
224.94688	1130	1+
225.88592	120	
225.89885	98	
226.89647	156	
226.94820	4098	1+
226.97167	98	
227.86105	84	
227.93326	150	
228.03553	96	
228.81874	80	
228.89348	198	
228.94284	4756	
229.89687	126	
229.94583	132	
230.52878	88	
232.01137	86	
232.82791	144	
232.94096	146	
233.04704	106	
233.83496	94	
233.95764	250	1+
234.53212	96	
234.93349	186	
238.86958	92	
238.89801	86	
239.78370	248	1+
240.53208	82	
240.57091	104	
240.82129	140	
240.83732	136	
240.96338	210	
241.82656	306	1+
241.96684	136	
242.12577	82	
242.90316	112	
242.95949	404	1+
244.95774	1926	1+
245.39446	80	
245.72543	114	
245.83583	122	
245.94611	130	
246.56334	82	
246.80858	278	1+
246.85456	86	
246.95360	1730	1+
246.97466	146	
247.33716	90	
247.73913	88	
247.94063	90	
248.80319	682	1+
248.96797	168	1+
250.83984	88	
250.94920	244	
251.84552	146	
251.97429	122	
252.05640	228	1+
252.84620	86	
252.95537	198	
253.83871	126	
253.89968	88	
255.38094	80	
257.41988	100	
257.79331	166	1+
257.94282	102	
258.85033	118	
260.97234	332	
261.00467	86	
261.80830	92	
261.83592	94	
262.50634	172	1+
262.95666	98	
263.02137	86	
263.98164	94	
264.81403	114	
265.97347	104	
266.81481	624	1+
267.97632	214	
268.84276	168	
268.87429	86	
269.12644	86	
269.79309	130	
269.97045	288	
270.94044	92	
273.97298	80	
274.79475	106	
275.82148	128	
275.85301	376	1+
275.97334	98	
276.34105	88	
276.80907	94	
276.85575	316	1+
278.09522	82	
278.80338	234	
278.85380	102	
279.10024	236	
279.90156	86	
279.96435	324	1+
280.02785	84	
280.79433	1250	1+
281.85957	84	
282.85271	122	
283.79527	168	
283.82467	266	1+
284.79208	232	1+
284.99121	94	
285.03004	82	
285.12182	80	
286.85312	102	
286.88481	108	
286.91845	94	
291.10193	126	1+
291.79380	226	1+
292.44400	80	
292.86039	270	1+
293.85165	146	
293.98304	126	
294.85668	282	1+
294.94996	88	
295.43329	96	
295.87020	290	1+
296.14063	88	
296.81171	362	
297.81089	170	
298.80289	1554	1+
299.15735	94	
300.02668	80	
300.34142	102	
300.78367	148	
300.80541	212	
303.94656	86	
304.03874	80	
304.31259	94	
304.39401	82	
304.90186	80	
306.01164	92	
307.83839	82	
307.92394	82	
308.07902	82	
309.79722	272	
311.86351	82	
312.58081	88	
312.85967	130	
315.07144	94	
316.81602	396	1+
317.43283	104	
319.82509	138	
320.14304	92	
320.93080	112	
322.81643	130	
322.85179	88	
323.01987	132	
325.41623	104	
329.86166	170	1+
332.81053	128	
333.03853	88	
334.96466	128	
336.76724	114	
336.94832	168	
338.76313	194	
340.93555	96	
343.99245	94	
350.39689	96	
350.76967	140	
355.42306	86	
356.76813	158	1+
358.70005	80	
359.09026	84	
361.71817	146	1+
364.95396	88	
END IONS

###FS:    #m/z: 322.93072 #charge 1+
###MS: 142
###MSMS: 143
BEGIN IONS
TITLE=Cmpd 106, +MS2(322.9307), 28.0-35.0eV, 3.1min #143
RTINSECONDS=184.671
SCANS=142-143
PEPMASS=322.93072	2634462
CHARGE=1+
111.68731	100	
189.06147	70	
198.96147	100	
201.36960	88	
201.54013	112	
202.05108	76	
205.40071	88	
205.95213	190	
206.92725	82	
207.04210	84	
209.94474	180	
211.96696	76	
212.89086	266	1+
213.38000	74	
219.06180	106	
220.30865	80	
220.87320	86	
222.95195	138	
223.96273	80	
225.88792	74	
226.81683	72	
227.11497	78	
227.93499	120	
230.07410	82	
230.83615	84	
230.89150	120	
231.88809	94	
233.91462	140	
234.84052	80	
234.88391	94	
235.11933	98	
235.82752	76	
235.88421	72	
236.01473	192	1+
236.38044	98	
237.79287	84	
238.79271	108	
238.83958	310	1+
238.94232	196	
239.78885	728	1+
239.88215	94	
240.82380	390	1+
240.93999	532	
240.96354	106	
241.78928	82	
241.94359	778	
242.82002	196	
242.94194	2768	1+
243.79664	84	
243.82313	204	
244.39522	76	
244.57579	80	
244.83002	114	
244.85463	170	
244.94063	440	
246.97495	128	
247.03785	74	
247.85081	250	1+
247.97560	78	
248.00790	90	
248.11216	74	
248.80523	72	
249.35929	78	
250.06168	88	
250.83525	86	
250.89731	136	
252.78550	78	
253.35182	90	
253.39911	70	
254.87108	76	
255.78096	112	
256.01722	90	
256.25901	78	
256.83937	262	1+
256.97868	72	
257.80837	164	
257.87245	72	
258.04695	82	
258.15123	80	
258.80075	148	
258.83365	264	
259.84411	250	
259.87440	72	
260.34159	244	1+
260.83524	174	
261.83041	614	1+
262.95395	76	
263.02151	94	
263.11850	106	
263.84283	116	
264.99180	114	
265.36038	120	
266.86385	254	1+
267.85027	298	1+
268.34347	92	
269.01153	72	
269.80357	72	
270.48787	104	
270.80157	100	
270.95050	94	
271.84732	614	1+
272.98568	92	
273.79353	606	1+
273.82427	72	
274.05020	78	
274.81415	76	
275.07725	92	
275.79259	96	
275.80783	624	1+
276.36158	76	
276.89065	72	
277.80473	134	
278.59121	104	
278.84934	72	
279.09059	1268	1+
279.41555	92	
279.72971	72	
279.85420	140	
279.88380	76	
280.79073	86	
280.88108	94	
282.87441	96	
283.06296	82	
283.35199	76	
283.45317	74	
283.79002	294	
283.97019	92	
284.29422	384	
284.40503	72	
284.78905	124	
284.88880	74	
284.90443	76	
285.99956	110	
286.91018	94	
287.79164	136	
289.78825	224	
289.80832	82	
289.86207	96	
291.80324	688	1+
292.74826	76	
293.01131	80	
294.83439	74	
295.79651	82	
296.80908	312	1+
296.83613	80	
296.93573	72	
297.43323	86	
298.88339	80	
299.78258	622	1+
299.97351	74	
300.78512	452	1+
301.87368	88	
302.89213	74	
303.94668	72	
305.05998	110	
305.81001	144	
305.88069	132	
306.75295	84	
306.80480	72	
306.88472	76	
307.80047	532	1+
307.89004	282	1+
308.42611	90	
310.81588	144	
312.41546	96	
312.80666	482	1+
319.75959	78	
320.21634	80	
321.00140	78	
321.18171	78	
323.88305	80	
324.86624	156	
324.89344	102	
END IONS

###FS:    #m/z: 340.94146 #charge 1+
###MS: 142
###MSMS: 144
BEGIN IONS
TITLE=Cmpd 107, +MS2(340.9415), 28.0-35.0eV, 3.1min #144
RTINSECONDS=185.443
SCANS=142,144
PEPMASS=340.94146	959114
CHARGE=1+
137.57893	78	
192.92647	342	
197.00911	78	
197.92925	150	
205.96566	160	
208.88388	80	
208.94055	132	
208.96048	128	
209.94728	98	
210.93570	188	
211.10445	120	
212.06192	92	
212.87502	730	1+
212.89844	138	
213.87747	532	1+
213.94036	436	
214.89292	104	
215.88867	450	1+
217.88227	192	
218.88195	236	1+
223.95630	108	
224.00021	114	
225.95317	152	
226.89727	100	
226.94573	124	
227.83713	102	
228.94889	174	
229.94365	82	
230.88843	402	
231.89188	312	
231.95275	698	1+
232.89248	734	1+
233.89602	424	1+
233.94725	208	
235.84093	80	
236.89730	78	
238.84860	90	
239.78718	172	
240.54804	94	
240.79593	78	
240.83829	432	1+
242.04732	92	
242.12568	102	
243.83861	106	
243.88831	126	
244.01144	92	
245.45587	80	
245.82761	146	
245.89088	80	
246.97603	98	
248.98711	78	
249.03605	88	
249.90523	206	
249.96137	204	
250.86027	116	
250.96846	134	
250.99751	88	
251.01847	120	
251.84068	184	1+
251.95806	120	
252.87554	80	
253.02777	84	
254.10697	80	
254.84716	318	1+
254.96630	356	
256.89511	142	
256.91579	136	
258.84423	416	1+
259.34261	92	
259.89325	116	
260.33834	278	
260.83826	514	1+
261.01590	102	
261.84454	316	1+
261.88901	106	
262.35689	120	
262.87927	122	
263.88251	94	
264.39146	98	
264.84142	124	
264.91204	188	1+
266.85969	306	
267.39867	80	
267.84664	96	
267.96369	96	
268.08598	104	
268.84214	160	
270.34468	98	
271.18050	94	
271.79278	124	
271.83197	96	
271.85026	226	1+
271.91575	84	
272.71366	94	
272.97515	88	
273.79146	130	
273.85508	314	1+
274.47462	86	
274.82065	220	1+
274.85818	268	1+
274.87496	152	
274.89389	118	
274.91395	132	
275.79902	126	
275.98215	106	
276.85771	178	
277.85969	168	
278.84795	444	1+
279.87027	164	
281.04584	84	
281.27239	102	
282.83922	112	
283.78713	156	
285.78618	152	
285.83545	84	
286.86178	78	
287.79447	86	
289.78934	158	1+
290.91096	142	1+
291.80454	310	
293.85368	112	
294.86695	292	
295.84901	78	
295.88316	142	
296.41130	108	
296.80435	84	
297.79884	78	
297.97094	248	1+
297.99027	102	
299.78973	78	
300.01399	112	
300.03745	84	
300.87340	86	
301.86708	78	
301.88425	120	
302.86922	150	
303.01613	84	
303.86625	92	
303.94455	108	
304.83991	82	
304.94695	84	
305.87879	162	1+
306.09304	78	
306.76277	98	
307.80211	238	
307.89397	172	
308.79680	218	
309.88807	158	
310.81197	110	
310.84655	116	
310.88036	100	
311.08453	118	
312.80772	220	
313.87482	96	
314.81776	94	
316.83940	92	
320.87326	136	
322.05580	82	
322.17475	100	
324.89049	114	
327.15079	80	
327.82669	140	
328.81897	124	
328.88524	114	
329.04122	82	
330.81163	210	
331.81837	176	
334.87355	78	
339.46662	84	
339.90557	100	
340.88869	84	
341.88704	78	
343.71984	168	1+
344.90428	78	
END IONS

###FS:    #m/z: 363.95740 #charge 1+
###MS: 142
###MSMS: 145
BEGIN IONS
TITLE=Cmpd 108, +MS2(363.9574), 28.0-35.0eV, 3.1min #145
RTINSECONDS=186.216
SCANS=142,145
PEPMASS=363.95740	384610
CHARGE=1+
65.59037	82	
72.29925	94	
182.86808	130	
189.86453	498	1+
191.85845	664	1+
192.05633	86	
193.85242	148	
196.88277	118	
207.87569	158	
208.03470	82	
208.88723	102	
209.48936	84	
209.94295	858	1+
210.88559	482	1+
211.90986	92	
212.87952	3024	1+
214.89265	204	
218.88187	84	
218.90584	94	
222.95176	940	1+
224.89218	90	
224.94873	1490	1+
225.53004	84	
226.84468	130	
226.89957	270	
226.94731	5972	1+
226.97692	146	
227.34255	94	
227.78700	90	
227.93025	104	
228.01684	84	
228.89600	664	1+
228.94269	6792	1+
229.04016	84	
230.39576	82	
230.83499	102	
230.85023	206	1+
230.89005	4720	1+
232.40835	110	
232.88529	654	1+
233.85639	92	
234.39672	98	
234.88064	364	1+
235.85025	82	
236.92442	92	
237.85913	98	
238.11858	90	
240.93787	134	
240.96099	558	1+
241.83591	220	
241.94259	522	1+
242.07615	146	
242.82136	84	
242.96020	490	1+
243.82323	412	1+
244.82516	282	1+
244.90971	82	
244.95925	2906	1+
245.89440	232	1+
246.08533	86	
246.43971	120	
246.56329	88	
246.81167	96	
246.95306	2908	1+
247.00208	114	
247.76037	108	
247.97600	90	
248.05797	84	
248.80540	360	1+
248.86499	86	
248.90053	2068	1+
249.96467	172	
250.85282	146	
250.89433	268	1+
250.94696	128	
250.96926	136	
251.04728	114	
252.07952	150	1+
252.89849	672	1+
253.12925	90	
253.90478	468	1+
258.83462	382	
260.83733	308	
260.96736	414	1+
261.83183	794	1+
262.05462	86	
262.93589	84	
265.32068	86	
265.81943	182	
265.98260	242	
266.81372	812	1+
267.77910	130	
267.97276	686	1+
268.80946	108	
268.85116	104	
268.87117	110	
269.79181	284	1+
269.81570	108	
269.96838	762	1+
270.83520	256	1+
270.86006	90	
271.91892	332	1+
272.16267	92	
276.81155	116	
276.85741	316	1+
278.79565	96	
278.84706	384	1+
279.79841	246	
279.98327	92	1+
280.43263	94	
280.79361	928	1+
281.00874	84	
281.11261	162	
282.33379	88	
282.78625	348	1+
282.83445	116	
283.82558	138	
283.85745	164	
284.42758	82	
284.82667	246	
285.82354	94	
285.84537	762	1+
286.82371	176	
286.89252	110	
286.91798	92	
288.86038	108	
290.78456	174	1+
290.86295	110	
292.10512	92	
292.43537	92	
292.82003	94	
293.11579	146	
294.02314	94	
294.86083	346	1+
295.86884	206	1+
296.59100	106	
296.81140	536	
297.75985	92	
297.81011	254	
297.83250	90	
298.80368	1252	1+
298.86646	102	
299.71574	94	
299.87140	108	
300.80282	184	
301.80038	170	
301.86310	430	
302.80484	88	
302.86209	252	
302.94485	166	1+
303.00998	96	
303.80534	126	
303.85637	1234	1+
303.97637	84	
304.33465	112	
305.88953	88	
306.87978	324	1+
307.08223	86	
307.11480	98	
308.36364	98	
310.87521	224	1+
311.52221	90	
312.80785	132	
313.88680	96	
314.85110	90	
316.81299	540	1+
317.88930	84	
317.96127	86	
318.81236	136	
318.94050	116	
320.51079	92	
320.96177	92	
321.81962	428	1+
321.86860	680	1+
322.92868	340	1+
323.79701	94	
323.81558	120	
324.12521	100	
326.87602	406	
326.94880	96	
327.07488	130	
328.89807	100	
333.07159	116	
334.04500	88	
336.89219	92	
336.94229	154	
337.76946	116	
337.83149	132	
337.94465	140	
339.34454	98	
339.82996	398	1+
340.93665	104	
341.70604	92	
345.70960	130	
345.73658	232	1+
347.44234	86	
347.96417	82	
349.78324	126	
353.89079	110	
356.89222	82	
359.79320	84	
360.76751	84	
361.72062	132	
365.78491	86	
366.80738	118	
368.80438	104	
END IONS

###FS:    #m/z: 322.93070 #charge 1+
###MS: 146
###MSMS: 147
BEGIN IONS
TITLE=Cmpd 109, +MS2(322.9307), 28.0-35.0eV, 3.2min #147
RTINSECONDS=189.88
SCANS=146-147
PEPMASS=322.93070	2710788
CHARGE=1+
189.86250	128	
192.88653	204	1+
200.83659	78	
200.87829	82	
205.94989	78	
208.83243	146	
208.94215	80	
209.10215	76	
209.88944	84	
210.37881	92	
212.87802	138	
213.09129	76	
213.91487	90	
214.90030	118	
218.38466	80	
221.89257	148	
222.95571	126	
223.95643	108	
225.83964	76	
225.96551	88	
227.91112	82	
227.99470	92	
228.89470	98	
229.00245	82	
230.84664	104	
230.88595	154	
231.83964	78	
231.88582	100	
233.39008	86	
233.91505	182	
234.05663	104	
234.88328	94	
235.04590	100
[truncated: 1,416,796 more chars]
