# Supplementary material for: High-Throughput Venomics
Source: J Proteome Res. 2023 Apr 3;22(6):1734–46. doi: 10.1021/acs.jproteome.2c00780 (PMC10243144; doi:10.1021/acs.jproteome.2c00780)
Supplement: Supplementary file 9 — pr2c00780_si_009.zip [file pr2c00780_si_009.zip › Manual files/Calloselasma rhodostoma MGF/210702_Calloselasma_halfplate000151_5.1.201.mgf]

###	D:\Data\Julien\210702_Cr_half_TFA\210702_Calloselasma_halfplate000151.d\ProteinAnalysisResults.mgf
###	D:\Data\Julien\210702_Cr_half_TFA\210702_Calloselasma_halfplate000151.d\analysis.baf
###	210702_Calloselasma_halfplate000151.d
###	Instrument: maXis HD
###	Manufacturer: Bruker
###    PeakWidth 0.30, MiniumIntensity 10, S/N 1Apply threshold 0, Threshold 10
###    Retain Residuals no, Create neutrally no,
###    FullScan Parameters: AdductIon (+)+H (-)-H, LowMass 0, HighMass 8000, MaxCharge charge decon 4, MinPeaks 3
###    Perf. isotope decon yes, Max Charge Istopic decon 6, MW agreement 0.00, Abund. cutoff 2.00, Envelope cutoff 75.00
###    MaxRes   Parameters: AdductIon (+)+H (-)-H, LowMass 0, HighMass 8000 
###    Perf. isotope decon yes, Max Charge Istopic decon 6, Abund. cutoff 2.00
###    MSn      Parameters: AdductIon (+)+H (-)-H, LowMass 0, HighMass 8000 
###    Perf. isotope decon yes, Max Charge Istopic decon 4, Abund. cutoff 0.05
###    Global Charge Limit: no 3, Prefer FullScan Result: yes, Export what: 2 (0=non deconv/1=deconv only/2=mixed), NoMSMSSignals: 150, Intensity threshold: 10, NoMSSignals (deconv): 2, NoMSSignals (non-deconv): 2, NormalizeData: no, SingleCharged: yes
###
COM=210702_Calloselasma_halfplate000151.d
USERNAME=Demo User

###FS:    #m/z: 322.93003 #charge 1+
###MS: 2
###MSMS: 3
BEGIN IONS
TITLE=Cmpd 1, +MS2(322.9300), 28.0-35.0eV, 0.0min #3
RTINSECONDS=1.8675
SCANS=2-3
PEPMASS=322.93003	4396860
CHARGE=1+
206.94010	7654	
208.94566	18842	1+
211.94415	53354	1+
213.94005	47516	1+
215.88709	5342	
215.93805	8774	
217.94106	17292	
218.44245	2416	
220.95690	2962	
222.95209	89928	1+
224.95092	20862	
226.94712	335608	1+
227.19827	3076	
228.94298	744970	1+
229.45434	3458	
230.88897	3490	
231.95128	30810	1+
232.45849	2638	
232.88592	3232	
233.89773	3202	
233.94894	4840	
234.97053	7122	
234.99800	8720	
235.12854	2414	
238.14780	3042	
238.45462	8900	
239.01978	3202	
239.07930	3020	
239.14663	8238	
239.98062	3586	
240.23042	4798	
240.96267	31646	1+
241.46344	3076	
242.96176	12254	1+
243.22979	3058	
243.88163	3448	
244.91270	2674	
244.95746	183586	1+
245.18505	2492	
245.63137	3154	
246.95297	174148	1+
248.03190	3612	
248.97375	2992	
249.90889	22140	1+
249.97203	121618	1+
250.94673	32660	1+
250.99598	3684	
251.19899	2724	
252.47080	3698	
252.94824	11464	
252.97154	1772702	1+
253.18505	2768	
253.21361	4182	
253.90503	33696	1+
254.09300	2362	
254.94199	149088	1+
254.96692	657142	1+
255.22992	3966	
256.26112	4858	
256.91355	15542	1+
256.96451	86380	1+
258.88488	3734	
258.90969	5276	
258.96374	27594	1+
260.16196	3102	
260.97793	4858	
261.98174	13616	
262.96753	7190	
263.05593	3990	
263.13491	2740	
263.97897	273406	1+
265.25038	2586	
265.97689	25030	1+
267.97332	132346	1+
268.90960	2536	
268.95916	14588	
269.97421	53708	1+
270.98109	31142	1+
271.87456	2732	
271.91739	4306	
272.88146	11534	1+
272.95208	26782	1+
272.97643	15426	1+
273.18489	2604	
274.27251	4458	
279.09183	5112	
279.23080	4074	
280.26200	2730	
281.24587	7846	
281.98962	5152	
282.17564	2798	
282.27755	10032	
282.97469	2884	
283.17327	6046	
283.26172	8268	
283.94761	12402	
283.98790	5464	
284.29297	5726	
285.20220	3028	
285.94216	235924	1+
285.98394	56688	1+
286.27227	2456	
287.25797	2668	
287.98038	4080	
288.06383	2586	
288.20541	10336	1+
288.25158	8900	1+
289.65820	2946	
289.88496	3222	
290.26704	20132	1+
290.89158	9374	1+
291.10005	2470	
291.19615	5614	
291.97334	9072	1+
292.05980	10250	1+
293.20929	3558	
293.97584	40640	1+
293.99769	84140	1+
294.16440	2728	
294.93662	13268	1+
295.13026	6902	1+
295.18793	2438	
295.22535	5668	
295.96896	5694	
295.99222	43842	1+
296.25695	2886	
296.29290	2830	
297.07920	2624	
297.24097	6446	
297.90644	2504	
297.91805	3070	
298.08375	3206	
298.27145	3950	
298.96901	3146	
299.23720	2448	
299.25660	3010	
300.28787	4330	
301.95766	3646	
301.99842	2378	
302.17351	12154	1+
302.30383	9486	1+
302.94524	15380	
303.95163	69026	1+
303.99510	28150	1+
304.18507	3306	
304.28360	6328	
304.92462	8470	
305.26697	4176	
306.90427	15838	
307.08126	2774	
307.24683	52062	1+
307.89152	3654	
307.94923	2628	
308.14122	10898	1+
308.21527	6874	1+
308.29371	2816	
308.87133	20370	1+
308.90061	2606	
310.15869	3382	
310.30876	10134	
311.16330	2838	
311.22012	4020	
311.27439	4152	
311.86978	56774	1+
311.93825	25082	1+
311.98659	36690	1+
312.32408	5514	
312.80575	4368	
312.90119	9296	
313.21711	3186	
313.23773	2556	
313.27259	3050	
313.29017	7908	1+
313.86533	22920	1+
313.92951	338430	1+
313.96961	2436	
314.67840	3324	
314.89317	11984	1+
315.86424	3716	
316.28321	12660	1+
316.31925	4440	
316.86522	3156	
316.88979	4792	
316.93997	9146	
317.86951	4258	
318.16182	2542	
318.29908	40062	1+
318.93506	199380	1+
319.28401	2606	
320.93470	525580	1+
322.15827	2644	
322.19372	5418	
322.27485	2794	
322.87809	19358	1+
322.90575	13842	
322.93001	9930466	1+
323.11292	11690	
323.17303	21252	1+
323.18995	20672	1+
323.23728	7256	1+
323.26921	3302	
323.35473	10678	
323.37887	24220	
324.09881	3032	
324.13289	3716	
324.28828	4160	
324.32496	4004	
324.87736	25008	1+
325.25419	24056	1+
325.28631	2792	
325.31941	2498	
325.90084	6316	
326.17280	4710	
326.30261	4626	
326.87237	203822	1+
326.96860	19570	1+
327.00553	6920	1+
327.17398	2982	
327.20026	5328	
327.26948	36060	1+
327.33547	2712	
328.31863	4724	
END IONS

###FS:    #m/z: 340.94071 #charge 1+
###MS: 2
###MSMS: 4
BEGIN IONS
TITLE=Cmpd 2, +MS2(340.9407), 28.0-35.0eV, 0.1min #4
RTINSECONDS=2.639
SCANS=2,4
PEPMASS=340.94071	2042322
CHARGE=1+
198.14564	154	
204.90364	150	
205.94871	188	
207.40652	162	
209.03367	182	1+
209.90105	160	
212.87925	120	
213.89317	180	
213.94001	6360	1+
214.89677	128	
215.88727	1470	1+
215.93844	1128	1+
215.99454	122	
216.82197	86	1+
217.88282	754	1+
217.93750	138	
218.75173	126	
219.88414	126	
221.89134	222	
222.95463	130	
223.95852	186	
225.13711	190	1+
226.04268	164	
226.94614	410	1+
227.04489	120	
229.03878	154	
229.93292	268	
229.95639	252	1+
230.89000	308	
231.11463	176	
231.13910	152	
231.88913	252	
231.95077	7106	1+
232.00235	242	1+
233.04436	138	
233.83335	118	
233.89804	952	
233.94857	1442	1+
234.91350	122	
235.89474	674	
235.94593	140	
236.08590	174	1+
237.05799	150	
239.10237	142	
239.38645	88	1+
239.90601	166	
239.94360	194	1+
240.23130	926	1+
241.12207	154	
241.16182	192	
243.00212	250	1+
243.96241	154	
244.03734	494	1+
244.15065	122	
244.95580	166	
245.97428	562	1+
246.10593	224	1+
246.19123	252	1+
247.11132	160	1+
247.24230	164	
247.94157	436	
248.86014	116	
248.96902	128	
249.04333	300	
249.96025	1494	1+
250.88881	258	1+
251.18078	144	
251.96102	574	1+
251.97916	282	1+
252.00713	212	1+
253.96016	182	
254.50442	118	
254.96734	3812	1+
255.07667	708	1+
255.09962	118	
256.03736	200	1+
256.91426	398	1+
256.96351	1002	1+
257.03809	234	1+
257.06397	242	1+
258.95584	348	1+
262.87452	136	
262.96909	148	
263.02422	296	1+
263.98717	340	1+
264.08022	350	1+
264.90670	122	
265.01823	182	
265.86323	342	1+
266.13585	146	
266.54985	208	1+
266.86531	382	1+
267.01659	126	
267.10327	202	
267.99917	542	1+
268.10956	242	1+
269.05956	124	
269.18873	184	
271.06168	198	
272.15115	168	1+
272.82154	120	
272.93428	614	
272.97186	358	1+
273.79282	186	
274.04523	256	1+
274.42488	162	
275.02687	152	
275.81317	122	
276.07274	158	
276.96924	266	1+
277.83530	148	
278.24060	246	1+
278.28085	128	
278.90504	354	1+
279.08445	134	
279.27543	160	
279.90519	222	1+
279.95971	320	1+
280.00788	222	1+
280.07047	118	
280.26627	124	
280.98081	146	
281.04871	290	
281.07548	136	
281.90934	212	
282.27758	584	1+
282.92553	122	
283.02677	226	1+
283.05213	196	1+
283.84770	180	1+
284.29537	144	
285.92856	254	1+
286.03641	202	1+
286.08624	144	
286.20901	308	1+
286.88168	204	1+
287.07624	140	
287.11356	256	1+
288.06325	588	1+
288.17048	134	
290.03089	150	
290.28731	200	1+
290.79471	200	1+
290.94710	340	1+
292.87855	134	
292.93715	250	1+
293.01415	124	
293.03705	422	1+
293.06924	330	1+
294.13226	230	1+
294.29944	122	
295.84232	184	1+
295.99937	320	1+
296.20690	160	
296.29643	164	
296.32918	618	1+
296.79318	302	1+
297.06049	130	
298.02447	196	
298.08102	158	
298.21914	130	
298.27011	130	
298.31312	244	
298.58584	238	
298.94580	276	1+
300.06117	260	1+
300.08210	148	
300.12430	130	
301.10985	186	1+
301.88147	174	
302.11360	374	1+
302.17462	462	1+
302.38311	148	1+
302.92232	208	1+
303.25518	192	
303.84959	202	1+
303.94857	156	
303.97512	124	
304.77975	164	
305.87692	202	1+
305.94061	160	
306.28083	150	
306.31361	198	
306.79312	206	
306.83783	140	
307.24375	358	1+
307.28862	1172	1+
307.79464	148	
308.29327	730	1+
308.87942	150	
309.89090	220	
310.30965	234	
310.81829	220	1+
310.88164	542	1+
310.93043	242	1+
311.02645	150	
311.85990	166	
311.88560	366	1+
312.02695	638	1+
312.77046	134	
313.07403	200	1+
313.95969	142	
314.87942	212	1+
315.16652	198	1+
315.86030	232	
316.02584	218	1+
316.52447	122	
317.00337	200	1+
317.50397	124	
319.09400	352	1+
321.21849	136	
321.81698	126	
322.13803	164	
323.18910	202	1+
323.23901	976	1+
323.30847	260	
323.99483	122	
324.01361	172	
324.28941	326	1+
324.32617	128	
324.89487	214	
325.90094	222	
326.17160	132	
326.30488	146	
326.33995	268	1+
326.89191	154	
327.02960	144	
327.26991	142	
327.80110	150	
327.89035	446	1+
328.19204	254	
328.89342	322	1+
328.94799	134	
329.08690	144	
329.12994	166	1+
331.94448	126	
332.09000	258	
333.05820	184	1+
333.17329	138	
334.29794	232	1+
334.85707	212	1+
335.79005	118	
337.09402	122	
337.15811	230	1+
337.30321	252	1+
337.35479	426	1+
338.24348	248	1+
338.90863	290	1+
339.22773	124	
339.29541	260	1+
340.10153	196	
340.39086	360	1+
340.84570	134	
341.14054	284	1+
341.26926	642	1+
342.24762	152	
342.31556	242	
342.58958	110	1+
342.91077	198	
343.09724	126	
343.20790	562	1+
343.24120	134	
343.31834	202	
344.25230	120	
344.29831	134	
344.32117	126	
346.14760	212	1+
346.31314	174	
END IONS

###FS:    #m/z: 363.95681 #charge 1+
###MS: 2
###MSMS: 5
BEGIN IONS
TITLE=Cmpd 3, +MS2(363.9568), 28.0-35.0eV, 0.1min #5
RTINSECONDS=3.4115
SCANS=2,5
PEPMASS=363.95681	1168634
CHARGE=1+
184.94960	146	
187.86869	124	
189.86466	376	
190.92782	132	
191.85767	662	1+
191.95385	170	1+
199.88666	206	1+
203.92841	130	
206.00440	128	
207.87404	186	
208.88404	144	
209.94358	1586	1+
210.88676	150	
211.88403	150	
212.08073	164	1+
212.87988	2222	1+
222.95189	1062	1+
223.08269	138	
224.94825	3764	1+
226.94787	10894	1+
226.97124	172	
227.93217	172	
228.79596	204	
228.89474	406	1+
228.94259	11292	1+
229.14083	146	
230.79409	196	
230.88944	3426	1+
231.15080	216	1+
231.97680	192	1+
232.88580	578	1+
232.91324	124	1+
232.94987	250	1+
234.04847	134	
234.06213	138	
234.88375	128	
235.07492	142	
237.13142	126	
237.96645	194	1+
238.06583	370	1+
238.21398	146	
239.03313	410	1+
239.10239	186	
240.96341	1868	1+
242.95876	950	1+
243.87927	222	
244.03835	276	
244.95846	5190	1+
245.04161	162	
245.10689	212	1+
245.94261	342	
245.98038	224	
246.08919	140	
246.95344	6404	1+
247.97780	242	1+
248.03719	342	1+
248.07940	130	
248.89999	1390	1+
249.15857	158	
250.89843	442	1+
250.94903	356	
250.97132	328	1+
251.11008	132	
252.07739	242	1+
252.09402	244	1+
253.85067	150	1+
253.90662	522	1+
253.95218	226	1+
256.00359	320	1+
257.03453	144	
257.22973	156	
257.82582	226	1+
257.88766	180	
257.91171	156	1+
258.97284	566	1+
259.14343	128	
260.05147	306	1+
260.96992	912	
261.18025	136	1+
262.14700	174	
262.87648	280	1+
262.96992	150	
263.03943	172	1+
263.90463	284	1+
264.06868	154	
264.22491	242	
264.96393	142	
265.05439	126	
265.09128	312	1+
265.26021	190	
265.86134	240	1+
265.98580	148	
266.24654	1046	1+
267.06136	294	1+
267.97387	1130	
268.87399	130	
268.96273	824	1+
269.12073	132	
269.79956	254	1+
269.85731	370	1+
272.07225	148	
272.58347	138	
272.93488	176	
272.95286	202	1+
273.93765	144	
274.85409	178	
275.92037	132	
276.19919	212	1+
276.86016	180	
277.01549	146	
277.06962	250	
277.72175	138	
277.96016	326	1+
277.98988	298	1+
278.12828	140	
278.96606	232	1+
279.01767	374	1+
279.09822	330	1+
279.84835	198	1+
282.05851	136	
282.09037	192	
282.11969	304	1+
282.80195	160	1+
282.93432	206	1+
283.04577	226	
283.07817	124	
283.08969	430	1+
283.84978	218	
283.98932	176	
284.06810	132	
284.08879	284	1+
284.85527	138	
285.06782	322	1+
285.84793	406	1+
285.94002	378	1+
287.91588	322	1+
288.06257	1272	1+
288.27238	142	
288.90455	276	1+
289.89500	250	1+
291.93623	410	1+
292.05818	144	
292.43579	254	
292.93878	360	1+
293.06630	150	
293.23087	160	1+
295.84979	260	1+
295.87179	128	
296.02597	220	1+
296.61844	184	
296.93152	132	
298.95438	148	
299.02230	144	
300.10539	362	1+
300.93305	158	
300.97762	134	
301.10868	296	1+
301.86074	254	
301.88045	162	
302.22499	996	1+
302.92102	148	
303.80952	482	1+
303.85651	798	1+
303.94524	158	
304.21965	518	
305.88050	174	
306.88716	162	
306.93509	148	
307.00426	202	1+
307.02749	288	1+
307.08282	140	
307.12723	278	1+
307.30819	136	
307.80269	222	
307.89029	248	
307.92646	132	
308.25407	222	1+
308.29555	280	1+
308.79145	130	
308.87464	134	
309.06715	206	1+
309.25966	152	1+
309.87567	326	1+
309.90762	352	1+
310.30713	228	
312.12579	132	
312.19916	232	1+
312.98984	126	
313.26886	254	1+
313.93830	180	1+
313.96498	388	1+
314.01972	130	
314.88173	248	1+
315.19305	138	
316.81349	272	1+
317.12243	126	
317.86813	136	
318.07722	138	
318.93666	318	1+
318.98055	264	1+
319.05484	180	1+
319.09786	142	
319.14117	222	1+
319.85823	208	
320.74788	126	
320.94164	142	
321.11952	124	
321.81648	546	1+
321.86543	324	1+
321.93589	130	
323.04132	128	
323.17087	276	1+
323.28109	348	1+
324.01900	288	1+
324.29214	350	1+
324.32428	386	
324.91586	150	
324.97840	208	1+
325.24582	124	
325.78480	328	1+
326.01682	184	
326.34158	146	
326.87679	290	
326.94546	142	
326.95822	378	1+
327.01957	130	
327.88447	428	1+
328.98336	158	
329.04435	126	
329.09171	222	1+
329.87045	298	1+
329.96043	144	
330.09837	144	1+
330.96383	208	
331.13988	156	1+
331.96130	170	1+
332.08885	520	1+
333.78260	224	
333.89043	182	1+
334.13905	132	
334.78945	176	
336.30360	358	1+
336.31608	146	
336.90349	138	
336.94594	722	1+
337.03848	124	1+
337.05670	142	
337.09361	316	
337.82663	272	1+
338.21472	200	1+
339.83101	448	1+
339.93606	328	1+
340.83190	374	1+
340.94084	278	1+
341.05291	226	1+
342.27554	520	1+
343.16287	224	1+
343.92853	234	1+
343.97411	222	1+
344.10248	142	
345.23262	326	1+
345.90722	176	1+
346.19852	128	
347.16273	192	1+
347.19669	224	1+
347.29949	126	
347.34687	128	1+
348.07594	158	
349.32105	458	1+
350.00312	166	1+
350.09103	156	
350.21811	182	1+
351.33874	322	1+
352.88913	134	
353.75321	180	1+
355.86650	294	1+
356.18873	136	
357.05636	134	
358.20050	132	
358.96189	168	1+
358.98520	168	1+
360.11042	252	
360.21356	142	
360.32516	306	1+
361.09538	140	
361.21641	194	
361.28461	154	
361.79193	144	
361.93333	150	
362.34503	378	1+
363.11717	254	1+
363.15939	142	
363.19909	182	1+
363.29057	158	
364.04269	210	1+
364.08181	188	1+
364.17214	338	1+
364.29557	550	1+
365.08467	158	1+
365.24870	308	1+
365.27815	130	
365.30020	412	1+
365.38854	220	
365.96071	196	1+
366.12238	218	1+
366.20639	226	1+
367.33400	268	
368.05828	126	
368.33025	284	1+
368.42351	1120	1+
368.82241	184	1+
END IONS

###FS:    #m/z: 507.84680 #charge 1+
###MS: 6
###MSMS: 7
BEGIN IONS
TITLE=Cmpd 4, +MS2(507.8468), 28.2-35.2eV, 0.1min #7
RTINSECONDS=7.119
SCANS=6-7
PEPMASS=507.84680	394274
CHARGE=1+
191.95475	1292	1+
196.01571	834	1+
196.04506	222	1+
197.89240	276	1+
199.88751	446	1+
204.02263	208	1+
208.94426	386	1+
209.94287	278	1+
215.02322	266	1+
217.89790	284	1+
217.95657	528	
219.97970	266	1+
224.02498	278	1+
224.05146	272	1+
226.06134	364	1+
226.91041	234	1+
227.03451	410	1+
227.95558	414	1+
230.84844	268	1+
231.91326	194	1+
232.07090	246	1+
232.84470	170	1+
232.94329	224	1+
233.02130	210	1+
233.04341	214	1+
233.99904	370	1+
235.91214	400	1+
236.08346	492	1+
237.02604	240	1+
237.05529	490	1+
237.48075	94	1+
237.90773	218	1+
238.02791	208	1+
238.14095	358	1+
239.11533	270	1+
239.14319	322	1+
240.07681	356	1+
240.96208	250	
241.99439	266	1+
243.08097	304	1+
244.03510	294	
244.98923	400	1+
246.06557	258	1+
247.97377	452	1+
250.97251	470	1+
251.10882	282	1+
252.00697	138	1+
252.08045	466	1+
253.91696	216	
254.01894	268	1+
254.07725	494	1+
254.11868	310	1+
254.86162	222	1+
254.91292	340	1+
254.96223	434	1+
255.22898	290	
256.94707	180	1+
256.99422	252	1+
258.10621	236	1+
259.07657	348	1+
262.10517	558	1+
262.92630	508	1+
262.95032	218	1+
263.12944	522	1+
263.98739	268	1+
264.08549	502	1+
264.26589	170	1+
264.99017	148	1+
265.01089	256	
266.16515	474	1+
266.86558	710	1+
267.10501	516	1+
267.13600	364	1+
268.04068	192	1+
268.11114	326	1+
268.96997	248	1+
268.98685	334	
269.87974	266	
269.94116	342	1+
270.13078	200	1+
270.85867	500	
270.88417	218	
271.87435	676	
272.85439	1662	1+
272.92167	230	
273.02263	266	1+
273.11672	240	
273.59357	156	1+
273.95745	520	1+
274.85172	450	1+
274.87905	438	1+
275.04216	344	1+
275.23392	190	1+
275.92944	252	1+
276.02525	406	1+
276.85947	358	
277.06545	406	1+
277.86326	476	1+
278.81557	198	1+
278.86559	294	1+
278.99560	256	1+
280.03353	270	1+
280.05809	400	1+
280.11096	374	
280.85149	350	1+
280.97477	808	1+
281.07887	292	1+
281.12251	636	1+
281.87681	276	
281.99178	344	1+
282.25844	310	1+
282.95877	548	1+
282.99329	190	1+
283.25892	344	1+
283.28080	136	1+
283.95328	198	1+
283.97500	486	1+
284.87514	352	
284.91330	302	1+
285.86350	510	1+
285.94182	2094	1+
286.10182	252	
286.14149	170	1+
286.83755	422	1+
286.86776	368	1+
287.02817	620	1+
287.84284	352	1+
287.93648	248	1+
287.97133	356	
288.02581	276	1+
288.86911	680	
289.29922	110	1+
289.88146	3232	
290.02379	162	1+
290.13485	608	1+
290.38704	232	
290.86518	4670	1+
291.87887	1496	
292.06591	666	1+
292.81012	184	1+
293.06754	486	1+
293.87402	9472	1+
294.12684	650	1+
294.80979	364	1+
295.10052	492	1+
295.81503	256	1+
295.94625	468	1+
296.08268	498	1+
296.14182	390	
296.85969	582	1+
296.88229	2764	1+
296.90247	256	1+
297.06056	462	1+
297.10835	302	1+
297.95495	548	1+
298.03470	232	
298.81100	550	1+
298.85251	520	1+
298.87812	2732	1+
298.97159	494	1+
299.00130	436	1+
299.02338	358	1+
299.15747	274	1+
299.81174	408	1+
299.91813	248	
300.00548	344	1+
300.08218	450	1+
300.85756	1388	1+
301.12489	228	1+
301.87652	788	1+
301.95673	240	
302.14374	510	1+
303.03071	230	1+
303.14616	412	1+
303.95331	914	
305.00950	262	1+
305.06574	210	1+
305.85549	226	
305.88852	220	
306.01198	174	1+
306.12414	266	
306.28027	572	1+
306.35243	102	1+
306.86427	276	
306.97176	298	1+
307.13455	332	
307.88978	5406	1+
307.97492	218	1+
308.00128	498	1+
308.14309	1054	
308.88372	4646	1+
309.14567	578	
309.88939	3210	1+
309.91928	344	1+
310.01875	358	1+
310.12130	288	
310.15970	1736	1+
310.37915	250	1+
310.71134	112	1+
310.80905	522	1+
310.95870	294	1+
311.05257	724	1+
311.10483	226	
311.37913	150	1+
311.81213	402	1+
311.88423	19806	1+
312.01649	394	1+
312.17512	526	1+
312.20545	278	1+
312.22628	216	
313.13178	342	1+
313.29124	234	1+
313.92962	264	
313.99375	234	
314.78059	250	1+
314.82516	452	1+
314.86711	1936	1+
314.89125	3766	1+
314.95976	230	
315.06701	490	1+
315.52662	140	1+
315.82936	334	1+
315.97016	388	1+
316.15959	218	1+
316.26270	202	1+
316.79708	312	1+
316.86394	1118	1+
316.88813	2350	1+
317.05044	582	1+
317.82767	232	
318.11605	614	1+
318.37367	128	1+
318.86138	962	1+
318.88682	938	1+
319.11670	478	1+
319.18161	174	1+
319.95760	284	
320.03240	388	1+
320.87763	318	
320.92403	350	1+
321.28320	160	1+
321.30754	166	1+
321.41571	366	1+
321.57633	168	1+
322.79169	140	1+
322.93396	244	
323.01647	234	
323.08013	238	1+
323.97001	314	1+
324.04511	264	
324.13962	566	1+
324.86586	472	
325.11833	412	1+
325.86195	238	
325.90043	2172	1+
325.93034	242	
326.05443	218	
326.39220	236	1+
326.78570	196	1+
326.99254	318	
327.03287	344	1+
327.16852	442	1+
327.30593	380	1+
327.88117	758	
327.89883	996	
327.95946	250	
328.05752	294	1+
328.31326	212	1+
328.37070	410	1+
328.87171	414	
328.89977	658	
328.95521	318	
328.97905	472	1+
329.08921	332	1+
329.81791	336	1+
329.89459	2768	1+
330.02225	340	1+
330.04361	338	1+
330.09341	288	1+
330.13677	202	1+
330.16412	448	1+
330.83112	276	1+
331.04606	218	1+
331.07626	206	1+
331.21421	186	1+
331.39599	196	1+
331.67337	124	1+
331.89322	1162	
331.95152	552	1+
331.99472	346	1+
332.87841	1444	1+
332.90319	2398	
332.93325	354	1+
333.15014	654	1+
333.17553	282	
334.15452	416	1+
334.19181	456	1+
334.87601	286	
334.89963	1838	1+
335.88221	318	
335.93992	432	1+
336.89421	394	
337.01699	318	1+
337.09688	352	
337.18516	314	1+
337.88175	1098	1+
338.84539	334	1+
338.96138	248	1+
339.00026	216	
339.06010	274	
339.08859	322	1+
339.88459	630	1+
340.05825	228	
340.16308	180	1+
340.93931	460	1+
341.00921	348	
341.06609	326	
342.87044	348	1+
343.01518	260	1+
343.06581	490	1+
343.87504	292	1+
344.18655	394	1+
344.75674	212	1+
344.99303	330	1+
346.90571	648	1+
346.96006	492	1+
347.11733	236	
347.89761	652	1+
348.07649	314	1+
348.17071	300	
348.87181	386	1+
348.91400	846	1+
349.03870	238	1+
349.10568	560	1+
349.21146	278	1+
349.32143	268	1+
350.15034	372	
350.16984	340	
350.79896	302	1+
350.89056	542	
350.95095	338	
351.01257	530	1+
351.07212	722	1+
351.19131	502	1+
351.39377	256	1+
351.80429	216	1+
351.83714	588	1+
351.88178	608	1+
352.08354	286	1+
352.11294	644	1+
352.16733	296	
352.77550	464	1+
352.91041	2376	1+
352.98491	358	1+
353.85240	400	1+
354.07217	236	
354.20529	402	1+
355.15218	324	1+
355.17860	514	1+
355.78194	286	1+
355.88964	406	
356.03487	386	1+
356.06984	304	1+
356.18118	426	1+
356.79726	200	1+
357.10763	222	1+
357.91493	804	1+
358.36239	214	1+
359.69079	164	1+
360.15154	556	1+
360.79027	234	1+
361.64242	200	1+
361.84909	644	1+
361.91009	282	1+
361.96739	260	1+
362.60008	212	1+
363.84617	506	1+
364.05817	300	1+
364.19831	350	1+
364.84782	346	1+
365.91578	176	1+
365.97532	308	1+
366.18394	736	1+
366.79193	238	
366.83995	4820	1+
366.87223	680	1+
367.71398	218	
368.17857	378	1+
368.22081	284	1+
368.34258	338	1+
368.89449	968	1+
369.08511	270	
369.20104	386	1+
369.35079	220	1+
369.72739	306	1+
369.84663	814	1+
369.88891	522	1+
370.16189	248	
370.78301	486	1+
370.84014	516	1+
371.04960	380	1+
371.17717	790	1+
371.20876	408	1+
371.51561	162	1+
371.86566	438	1+
371.98793	422	1+
372.11711	346	1+
372.17903	538	1+
372.36941	236	1+
372.59827	146	1+
372.82406	476	1+
372.86743	256	1+
373.02018	226	
373.81406	270	1+
374.01326	266	1+
374.06780	298	1+
374.10222	386	1+
374.64108	234	1+
375.22199	218	
375.25708	302	1+
375.54689	140	1+
375.86426	350	
376.18787	242	
376.88937	622	1+
376.99596	402	1+
377.14204	270	1+
377.86398	228	
378.28688	342	1+
378.37134	248	
379.08892	258	
380.05053	326	1+
380.14503	180	1+
380.19311	384	1+
380.75565	174	1+
380.80666	320	1+
380.86068	1502	1+
381.05270	268	1+
381.10265	308	1+
382.85593	926	1+
382.89768	234	
383.11852	526	1+
383.80962	354	1+
383.88859	742	1+
384.05911	652	1+
384.09943	424	1+
384.61656	156	1+
384.85144	7946	1+
384.88988	584	1+
385.15223	470	1+
385.22104	296	
385.47061	272	1+
386.19606	516	1+
386.99053	234	1+
387.08895	264	1+
387.16544	540	1+
387.38916	332	1+
387.85555	440	
388.17029	372	1+
388.25518	232	1+
388.35360	256	1+
388.38950	248	1+
388.74821	144	1+
388.79825	434	
388.85139	276	
389.20067	512	
389.80815	300	
389.86816	720	
389.99435	252	1+
390.05728	268	
390.08779	386	1+
390.12464	168	1+
390.19005	1080	1+
390.23604	220	1+
390.80481	214	
390.84186	2134	1+
390.97032	216	1+
391.31191	280	1+
391.80753	392	
391.87502	226	
391.91351	572	1+
392.00285	238	1+
392.05903	480	1+
392.35455	322	1+
392.82894	418	
392.86647	5438	1+
393.05905	300	1+
393.08780	502	1+
393.13347	486	1+
393.16112	306	1+
393.19545	390	1+
393.23209	166	1+
393.79782	1114	1+
393.83053	1276	1+
393.90479	524	1+
394.13170	328	1+
394.83536	890	1+
394.86297	1354	1+
396.00253	232	1+
396.20454	312	1+
396.26706	318	1+
396.80710	266	1+
396.86922	274	
397.27077	246	1+
397.86302	890	1+
398.13421	528	1+
398.21207	508	1+
398.96772	200	1+
399.16483	314	1+
399.18106	376	1+
399.21661	436	1+
399.88618	256	1+
400.86897	682	1+
401.24183	274	
401.41684	226	1+
401.81266	392	1+
401.96436	208	1+
402.13560	222	
402.32767	232	1+
402.81926	242	1+
402.86736	9504	1+
403.12029	314	1+
403.23204	696	1+
403.87125	8404	1+
404.37024	178	1+
405.03070	346	1+
405.13344	338	1+
405.18290	398	1+
405.23814	252	1+
405.91272	412	1+
406.17523	260	1+
406.20814	224	1+
406.60191	252	1+
406.86071	734	
406.98154	264	1+
407.08413	650	1+
407.13927	546	1+
407.37086	208	1+
407.40637	278	1+
407.74614	326	1+
407.81338	636	
407.86623	15434	1+
407.95096	530	1+
408.08813	390	1+
408.27164	422	1+
408.34613	258	1+
408.81042	328	
408.91659	302	1+
409.03223	252	1+
409.18580	426	1+
409.68001	148	1+
409.81876	560	
410.08356	354	
410.30223	170	1+
410.87519	5236	1+
411.03781	344	1+
411.25131	374	1+
411.81143	1022	
411.83596	214	
411.95920	194	1+
412.21116	232	
412.84681	722	
412.87143	1588	1+
413.07524	1464	1+
413.18067	236	
413.19851	238	
413.85440	434	
414.11299	340	1+
414.86925	272	
414.92488	238	1+
415.15995	314	1+
415.19390	406	
415.97385	192	1+
416.13833	258	1+
416.21535	266	
416.87757	1180	1+
417.19360	144	1+
417.32473	140	1+
417.69815	174	1+
418.05660	262	1+
418.15839	390	1+
418.40955	300	1+
418.77737	240	1+
418.85472	606	1+
418.99488	226	1+
419.13707	256	
420.26524	308	1+
420.94081	588	1+
421.11902	324	1+
421.23102	402	1+
421.26712	200	1+
421.38509	182	1+
421.75727	180	1+
421.88313	3652	1+
422.38969	154	1+
422.86225	410	
423.25268	252	1+
423.88179	1100	1+
424.14176	320	
424.86196	308	
425.05622	234	1+
425.14525	220	
425.40614	242	1+
425.88118	3494	
426.14092	432	
426.82781	338	
426.86509	2486	1+
426.93690	674	1+
427.06405	288	1+
427.17326	218	1+
428.02911	274	1+
428.88447	9328	1+
429.06684	408	1+
429.22723	648	1+
429.64207	130	1+
429.78494	202	1+
429.82488	576	1+
430.86114	2156	1+
431.18347	248	1+
431.23462	584	1+
431.86710	1508	1+
433.19357	308	1+
433.55295	92	1+
434.14844	280	
434.88744	1468	1+
435.15334	244	
435.86400	626	1+
436.27283	186	1+
436.83836	200	1+
436.97232	212	1+
437.15049	508	1+
438.07716	258	1+
438.48092	164	1+
439.05601	180	1+
439.89384	3082	1+
440.14716	222	
440.26390	308	1+
441.09521	246	1+
441.15058	1026	1+
441.81714	212	1+
442.88906	252	
443.14867	898	1+
443.24645	516	1+
443.59180	216	1+
443.89137	240	
444.14882	614	1+
444.38352	404	1+
444.59150	146	1+
444.87594	4462	1+
444.94901	250	
445.11462	338	1+
445.19615	214	
445.38496	288	1+
446.06649	424	1+
446.11286	198	1+
446.21537	222	
447.38247	216	
447.82024	302	1+
448.04001	398	1+
448.15903	298	
448.23519	414	1+
448.31492	216	
448.44230	362	1+
448.89577	896	
449.23728	276	1+
449.87747	1704	1+
450.02202	238	1+
450.10518	286	1+
450.14387	304	1+
450.32905	172	1+
450.41040	664	1+
451.88013	470	1+
451.90624	384	1+
452.20419	326	1+
452.23997	380	1+
452.39483	262	1+
452.77376	330	1+
453.04353	162	1+
453.20903	214	1+
453.24487	256	1+
453.81000	232	1+
453.86284	278	1+
454.91329	278	1+
454.97019	250	1+
455.25523	354	1+
456.06951	286	1+
456.22985	384	1+
456.31314	190	1+
456.65856	272	1+
457.01293	140	1+
457.90463	4256	1+
458.84930	218	1+
459.11127	298	1+
459.21188	314	1+
459.96110	362	1+
460.16514	660	1+
460.30694	194	1+
461.38488	184	1+
461.43702	288	1+
462.04492	276	1+
462.16015	550	1+
462.34796	260	1+
462.82287	152	1+
462.88387	1054	1+
462.91293	284	
463.71881	202	1+
464.09827	168	1+
464.16011	488	1+
465.16589	354	1+
465.36975	180	1+
466.00140	238	1+
466.41102	328	1+
467.04352	216	1+
467.17551	214	
467.78333	720	1+
467.89091	1486	1+
468.10222	412	1+
468.17084	414	1+
468.29700	254	1+
468.78520	600	1+
468.84679	200	1+
469.10518	348	1+
469.38552	150	1+
469.91292	394	1+
471.10361	272	1+
471.37010	180	1+
471.91373	222	1+
472.83870	136	1+
473.41463	174	1+
474.75549	212	1+
475.89743	242	1+
476.77815	186	1+
476.82095	162	1+
476.89571	160	1+
477.04322	206	1+
477.87169	198	1+
478.26805	252	
480.02210	180	1+
480.16721	206	1+
480.92507	726	1+
481.36160	216	1+
482.21257	168	1+
484.18724	178	1+
484.97282	240	1+
485.10754	334	1+
485.90102	784	1+
486.31549	356	1+
486.85146	180	1+
487.35719	502	1+
487.40121	290	
487.48529	508	1+
488.16945	298	1+
488.28762	294	1+
488.42730	256	
488.44365	406	1+
488.66201	266	1+
488.75998	308	1+
488.80205	394	1+
488.85768	332	1+
488.87069	340	1+
488.91138	272	1+
490.43080	232	1+
491.24676	220	
491.79081	232	1+
492.26782	462	1+
492.45062	286	1+
493.46183	192	1+
493.85851	248	1+
494.14277	180	1+
494.50035	174	1+
495.05863	252	1+
495.79063	176	1+
496.25274	252	1+
497.35236	144	1+
497.86936	308	1+
499.73658	252	1+
499.79189	266	1+
500.06177	186	1+
501.44213	256	1+
502.78717	520	1+
503.35515	11072	1+
503.38882	220	
503.56164	182	1+
503.78515	256	1+
503.91796	150	1+
504.11486	630	1+
504.27322	1070	1+
504.30265	744	1+
504.49875	360	1+
504.71699	200	1+
505.00246	352	1+
505.15215	158	1+
505.23599	510	1+
505.30609	526	1+
505.33411	1634	1+
505.40219	230	
505.43648	806	1+
505.46933	244	
505.49640	226	1+
505.77734	310	1+
505.92522	148	1+
506.07677	166	1+
506.18977	198	1+
506.24245	368	1+
506.85617	228	1+
507.39075	488	1+
507.41747	480	1+
508.05074	160	1+
508.19657	288	1+
508.30471	240	1+
508.40710	376	1+
508.44664	610	1+
508.49252	504	1+
508.54636	182	1+
508.70660	158	1+
508.91336	136	1+
509.13141	372	1+
509.24055	254	1+
509.45070	430	1+
509.78725	308	1+
509.86342	326	1+
510.18001	162	1+
510.30930	588	1+
510.42033	352	1+
511.06844	410	1+
511.12905	198	1+
511.39186	450	1+
511.47554	308	1+
512.07305	340	1+
512.20171	354	1+
512.52118	178	1+
512.74857	352	1+
513.20687	262	1+
END IONS

###FS:    #m/z: 336.94663 #charge 1+
###MS: 6
###MSMS: 8
BEGIN IONS
TITLE=Cmpd 5, +MS2(336.9466), 28.0-35.0eV, 0.2min #8
RTINSECONDS=7.891
SCANS=6,8
PEPMASS=336.94663	344778
CHARGE=1+
62.26412	116	
98.73188	112	
203.95808	114	
205.94927	216	
209.88575	130	
211.76876	112	
211.94485	15466	
211.98412	134	
212.88042	640	1+
212.94655	706	
213.93997	7104	1+
215.12491	130	
215.88505	1614	1+
215.93861	786	1+
217.93830	270	
220.97198	140	
222.00334	116	
222.95109	202	
227.89310	404	1+
228.91051	122	
228.94250	104	
229.95553	15238	
230.88924	1196	1+
230.95940	540	
231.11519	196	1+
231.95078	5940	1+
233.02663	188	1+
233.04512	194	
233.87102	114	
233.89889	754	1+
233.94853	886	1+
234.59609	120	
235.86914	132	
235.89189	682	1+
235.94911	186	
236.07682	126	
237.08790	130	
237.21977	268	1+
238.05575	134	
238.11829	200	1+
239.95000	128	
239.96417	170	
241.04837	154	
241.06502	118	
241.94649	176	
242.04961	152	
242.88677	300	1+
242.97231	278	1+
243.57037	112	
243.89095	234	1+
244.03706	216	1+
246.97337	350	
247.96572	3300	
248.03730	450	1+
248.07835	118	
248.24748	128	
248.40626	110	
248.89683	240	1+
248.94229	114	
249.04112	284	1+
249.96172	1166	1+
250.84092	132	
250.99396	168	
251.05888	120	
251.92190	316	1+
251.95943	202	
252.23148	114	
252.97140	7540	
253.06197	114	
253.08587	168	
253.21605	112	
253.90442	160	
253.97138	202	
254.02863	112	
254.10183	112	
254.96589	4506	1+
255.07570	488	1+
255.11231	114	
256.05557	268	1+
256.91304	148	
258.14622	164	
258.91197	148	
259.85951	110	
260.99140	130	
262.96651	256	1+
263.05782	556	1+
264.26717	124	
265.01526	170	
266.02008	110	
266.24363	112	
267.26029	114	
267.99890	330	1+
268.83469	360	1+
268.87455	106	
269.95936	282	1+
270.06027	136	
270.80513	112	
270.98190	1088	1+
271.93448	206	1+
272.97726	676	
273.18698	498	1+
274.05196	126	
274.18946	428	1+
274.85448	140	
275.03842	106	
275.91658	128	
275.99241	274	1+
276.23608	112	
276.89972	234	1+
277.03981	154	
277.08125	118	
279.94228	178	1+
280.01347	104	
280.26188	148	
280.94707	212	1+
281.04729	254	
281.91950	126	
282.04808	110	
282.11656	308	1+
282.27826	260	
282.89989	172	1+
283.03040	192	
283.09848	114	
284.87450	210	
285.07227	358	1+
285.14973	274	1+
285.84934	258	1+
286.87125	160	
286.89702	132	
288.06546	130	
289.02819	112	
289.09886	210	1+
289.15032	246	1+
290.88181	212	1+
291.01222	136	
291.91918	130	
291.94843	144	
292.06018	338	1+
292.81527	190	
293.06808	204	1+
293.10675	188	
293.99669	526	1+
294.08900	118	
294.11176	142	
294.43202	188	1+
294.86074	106	
295.10961	204	1+
295.89128	196	1+
295.97384	108	
296.80792	130	
296.87856	204	1+
296.97474	200	
297.97025	166	
298.08273	172	
298.13573	264	1+
298.30946	176	
298.36781	104	
299.23524	112	
299.87226	128	
301.05862	150	
301.84846	148	
302.21634	106	
302.27475	112	
302.52440	118	
302.87921	138	
304.89825	106	
304.95341	112	
305.07810	234	1+
306.07882	162	1+
306.79019	220	
307.04101	148	
307.31044	294	1+
307.80471	148	
307.89086	132	
308.14295	142	
308.88468	112	
309.87231	600	1+
310.87688	512	1+
311.07538	270	1+
312.07804	214	1+
312.11547	266	1+
313.30859	276	1+
313.88669	204	1+
314.00427	106	
314.88132	226	1+
315.25236	156	
315.86452	146	
316.15359	128	
316.19946	228	1+
316.93495	172	1+
318.04339	334	1+
318.09398	226	1+
318.20003	244	1+
319.04523	230	1+
319.92944	290	1+
320.93202	236	1+
321.22590	236	1+
321.28863	126	
321.30795	358	1+
322.31230	262	1+
322.37083	110	
323.89288	468	1+
324.12142	274	1+
324.28858	116	
324.89518	394	1+
326.80215	110	
327.03633	112	
328.19053	136	
328.87126	106	
328.88751	264	
330.11347	154	1+
331.82902	106	
332.09016	242	
333.09348	166	
333.14991	308	1+
333.17410	152	
334.19399	220	1+
334.28353	110	
334.31115	144	
335.07066	110	
336.09592	126	
336.32686	108	
336.77123	110	
336.96872	116	
337.09023	200	
337.18711	134	
337.22130	420	1+
337.25149	118	
337.35828	108	
338.24926	122	
339.12472	160	
340.12052	146	
340.39361	294	
341.25159	120	
342.10144	164	1+
END IONS

###FS:    #m/z: 359.96248 #charge 1+
###MS: 6
###MSMS: 9
BEGIN IONS
TITLE=Cmpd 6, +MS2(359.9625), 28.0-35.0eV, 0.2min #9
RTINSECONDS=8.663
SCANS=6,9
PEPMASS=359.96248	234548
CHARGE=1+
192.92692	156	
194.95821	114	
195.11468	136	
197.01960	116	
204.97291	126	
205.89543	114	
208.94225	276	
209.94265	984	1+
211.94551	158	
214.89514	230	
218.91737	144	
220.95660	214	1+
221.89136	170	
222.95223	2680	1+
224.06624	112	
224.94783	2864	1+
226.06696	150	1+
226.94815	6686	1+
226.97318	174	
227.11248	112	
227.93041	182	
228.94304	7150	1+
229.15503	220	
230.84482	170	1+
231.02060	142	
231.88260	264	1+
233.00022	124	
233.83036	256	1+
233.90874	280	1+
233.92399	398	1+
233.96005	250	
240.07790	134	
240.96210	1646	1+
242.95997	1094	1+
244.95800	5282	1+
245.87727	194	1+
245.94172	224	
246.95379	4132	1+
246.97914	256	1+
247.05641	166	
247.09438	120	
247.88655	200	1+
249.04098	370	1+
249.16351	240	1+
250.95091	188	
250.96776	540	1+
251.04079	484	1+
251.85780	212	1+
252.06991	136	
252.23146	144	
252.26705	120	
253.08514	320	1+
253.83883	116	
254.02922	278	1+
256.06275	172	1+
258.97279	804	1+
260.96862	910	1+
261.97923	136	
262.25034	134	
262.47666	114	
262.95220	124	
262.97557	544	1+
263.05692	434	1+
264.80876	204	1+
264.90876	178	
264.95786	138	
265.00995	132	
265.07857	140	
265.97879	594	1+
266.17152	186	1+
266.24855	116	
267.84157	232	1+
267.97359	690	1+
268.13318	116	
268.96415	302	1+
269.08460	268	1+
269.79983	224	
270.98786	132	
271.84648	490	1+
272.93035	282	
272.95697	140	
273.96655	134	
274.88548	262	1+
275.05634	186	
275.85933	464	1+
276.91107	144	
278.05872	116	
279.10646	388	1+
280.06843	222	1+
280.23333	136	
280.26317	716	1+
280.79356	140	
280.86789	140	
280.92648	132	
280.95462	244	1+
281.94241	278	1+
282.27731	118	
282.80453	142	
282.88150	148	
283.07511	416	1+
283.17226	154	
283.84590	112	
283.98467	234	1+
284.87842	118	
284.92791	208	1+
285.00825	194	
285.10168	218	1+
285.97742	208	1+
286.80232	186	1+
286.85031	166	
288.05583	204	1+
288.55481	276	1+
289.87924	118	
289.98002	260	1+
291.01747	118	
291.78763	112	
291.90549	158	
292.06852	424	1+
292.80613	166	
292.86469	126	
293.85221	436	1+
293.88059	294	
294.44431	112	
294.94709	252	1+
295.02221	180	
295.32324	398	1+
295.92995	116	
296.26219	204	1+
296.32912	300	1+
297.07663	390	1+
297.11683	254	1+
298.08557	240	1+
298.58757	136	
298.94190	130	
298.98840	134	
299.05930	160	
299.80563	112	
299.86913	112	
300.11518	116	
300.13472	124	
300.85206	382	1+
301.05762	142	
301.85479	336	1+
302.22144	886	1+
302.24748	126	
302.90601	130	
303.03231	174	
303.26849	136	
303.80535	166	
303.94812	112	
305.87938	182	
305.90756	160	
306.78864	294	1+
306.90326	150	
307.28915	770	1+
309.51655	120	
309.90530	114	
310.34793	174	
310.87589	174	
311.88681	244	
312.05313	116	
312.32465	128	
312.86209	180	
312.88408	162	
313.88307	152	
313.98349	144	
314.97753	126	
315.88299	170	1+
316.94405	124	
317.96681	278	1+
318.00878	274	1+
318.02388	192	1+
318.05050	186	1+
318.31395	126	
318.82355	268	1+
318.88537	366	1+
318.93396	558	1+
319.82346	184	1+
320.22387	668	1+
320.33197	172	
321.22765	590	1+
322.13472	124	
322.30949	120	
322.34380	338	1+
322.89693	138	
322.93084	232	
323.01546	600	1+
323.06084	254	1+
323.08407	120	
323.13488	308	1+
323.29773	444	1+
324.11496	116	
324.24153	404	1+
324.32591	164	
324.89266	222	1+
325.32716	246	
326.16967	142	
327.04505	220	1+
327.23629	132	
329.31129	110	
329.87026	122	
330.05305	256	1+
330.16327	122	
330.86812	112	
331.11089	120	
332.09216	128	
332.18292	178	1+
333.32108	206	1+
333.81589	236	1+
335.32732	226	1+
336.94172	498	1+
337.14247	140	
337.90210	112	
338.34098	260	
339.00114	116	
339.23135	474	1+
339.34114	122	
339.78786	116	
339.86950	170	
340.14600	118	
340.32307	150	
340.35547	384	
340.93953	462	
341.03960	110	
341.35734	358	
342.15800	160	
342.20974	180	1+
342.27486	440	1+
342.90221	120	
343.08803	122	
344.89868	148	
347.11799	1132	1+
348.06072	112	
349.11215	710	1+
349.15445	190	1+
352.88693	210	
353.71946	114	
355.84792	134	
356.17621	114	
357.05835	134	
357.88929	220	1+
358.06055	156	1+
358.29608	146	
358.36312	136	
359.08870	250	1+
359.15211	202	1+
359.19109	184	
359.36995	456	1+
359.79696	148	
360.05182	162	
360.21472	124	
362.14350	156	
363.21079	118	
365.10842	134	
365.12743	276	1+
365.17284	150	
END IONS

###FS:    #m/z: 507.84708 #charge 1+
###MS: 10
###MSMS: 11
BEGIN IONS
TITLE=Cmpd 7, +MS2(507.8471), 28.2-35.2eV, 0.2min #11
RTINSECONDS=12.3675
SCANS=10-11
PEPMASS=507.84708	441184
CHARGE=1+
191.95564	542	
196.01733	678	1+
196.88877	396	1+
197.89089	334	1+
199.88647	450	1+
209.94508	378	
214.88259	292	1+
217.87873	200	1+
217.89434	532	1+
218.89534	306	1+
221.10091	162	1+
226.88027	246	1+
228.05724	234	1+
230.00843	216	1+
230.84985	402	1+
230.90583	220	1+
230.98851	198	1+
232.88752	324	1+
235.02437	272	1+
235.08355	408	1+
235.13947	194	
237.05645	270	1+
237.87516	224	1+
237.92871	260	1+
239.12127	190	
240.08163	444	1+
241.85719	344	1+
243.08418	256	1+
243.98834	476	1+
244.04241	304	1+
244.99480	320	1+
245.94622	236	1+
246.90171	338	1+
246.98039	228	1+
249.03559	190	
249.09592	254	1+
249.96832	582	1+
250.90010	270	1+
250.97165	510	1+
251.23283	210	1+
252.08018	536	1+
253.02706	166	1+
253.41348	312	1+
253.91260	288	1+
254.89655	236	1+
255.94723	226	1+
256.08541	300	1+
257.98365	322	1+
258.09277	196	1+
258.86091	496	1+
258.98915	254	1+
259.08998	202	1+
259.86690	294	1+
259.95108	242	1+
261.79392	184	1+
262.13249	246	1+
262.92796	258	1+
263.00201	258	1+
263.05560	202	
264.07869	326	1+
264.11731	214	
265.95587	234	
266.13488	390	1+
266.16491	218	
266.86739	576	1+
266.99796	272	1+
267.06223	294	1+
267.07910	234	1+
267.13870	268	1+
267.90558	256	1+
268.11061	194	
268.85841	274	1+
268.97850	338	1+
269.79100	224	1+
269.92137	252	1+
270.85910	704	
271.05416	352	1+
271.87748	734	1+
272.05990	514	1+
272.08777	288	1+
272.85272	2042	1+
272.91047	176	1+
272.94181	258	1+
273.11550	366	1+
273.80074	572	1+
274.02040	248	1+
274.40907	212	1+
274.88433	368	1+
275.79931	600	1+
275.84266	244	1+
276.05397	258	1+
276.11804	308	1+
276.79671	422	1+
276.85778	240	1+
276.97792	176	1+
277.92378	220	1+
278.02457	254	
278.85774	262	1+
278.95775	442	1+
279.10304	536	1+
279.13125	278	1+
279.96438	292	1+
280.07423	432	1+
280.38013	282	1+
280.93418	236	
280.94945	176	1+
281.07975	270	1+
281.99855	196	1+
282.04380	310	1+
282.12742	564	1+
282.91951	252	1+
283.09567	290	1+
283.23401	314	1+
283.88932	314	1+
284.23626	250	1+
284.87125	588	1+
285.12801	314	1+
285.79721	198	1+
285.94287	958	1+
286.79337	296	1+
287.00121	352	1+
287.04136	236	
287.88999	212	
287.93669	240	
288.87157	676	
289.07767	276	1+
289.29881	126	1+
289.88224	2210	
289.95121	344	1+
290.41084	260	1+
290.79907	298	1+
290.86558	4410	1+
290.87615	2236	1+
290.95542	276	1+
291.13439	266	1+
292.05964	552	1+
292.91144	450	1+
292.95152	330	1+
293.59095	212	1+
293.80242	356	1+
293.87376	12148	1+
294.08857	430	1+
294.12478	206	
294.80525	260	1+
294.82427	286	1+
295.09293	358	1+
295.13533	662	1+
296.14235	440	1+
296.29524	242	1+
296.85653	630	1+
297.81660	440	1+
297.93595	702	1+
297.97213	456	1+
298.85434	478	1+
298.88055	1608	1+
299.06158	338	1+
299.08229	216	1+
299.13372	212	1+
300.85859	772	1+
301.12205	354	1+
301.80596	358	1+
302.15699	330	1+
302.88211	488	
302.90972	208	
303.85751	400	
303.95410	550	1+
304.00914	196	1+
304.11046	198	
304.78613	298	1+
304.82049	292	1+
304.85328	622	1+
304.91056	198	1+
304.97391	372	1+
305.12154	494	1+
305.85257	440	1+
306.16236	274	
306.27836	220	
306.88143	414	
307.15952	308	1+
307.25458	200	1+
307.39830	150	1+
307.89178	2826	
307.95458	418	1+
307.98102	318	
308.00037	394	1+
308.14099	1402	1+
308.30004	406	1+
308.88277	4066	1+
308.98656	412	1+
309.02676	218	1+
309.79410	334	1+
309.88967	2624	1+
310.15602	1230	1+
310.83362	368	1+
310.87509	480	
311.03466	334	1+
311.07159	198	1+
311.88361	22838	1+
312.01480	286	1+
312.13531	198	
312.17255	222	
312.21443	366	1+
313.05729	496	1+
314.05991	396	1+
314.17859	202	1+
314.44302	118	1+
314.80487	344	1+
314.82658	638	1+
314.86799	1082	
315.80980	244	1+
315.82920	464	1+
315.87502	578	
316.86139	836	1+
316.88613	2798	1+
316.98965	216	1+
317.39211	186	
317.76745	194	
317.82425	196	
318.04038	182	1+
318.06501	290	1+
318.85822	348	
318.93474	198	
319.04506	152	1+
319.85644	946	1+
319.96222	196	
321.09035	296	1+
321.12688	428	1+
321.42994	188	
321.64909	114	1+
321.81839	244	1+
322.06195	258	1+
322.89469	518	1+
322.93027	266	
323.00965	348	1+
323.04211	234	1+
323.13323	356	1+
324.09093	392	1+
324.21027	134	1+
325.04772	612	1+
325.09223	284	1+
325.43468	194	
325.90355	766	
326.05560	338	1+
326.86318	254	
326.87858	246	
326.89503	1784	1+
326.93995	246	1+
326.97592	266	
327.12020	366	1+
327.29111	190	
327.76354	238	1+
327.89546	1204	1+
328.02867	246	1+
328.11990	266	1+
328.18765	220	
328.37045	272	
328.81046	242	1+
328.86958	506	
329.18387	190	
329.78587	156	1+
329.89668	2772	1+
330.16373	354	1+
331.03911	300	1+
331.89750	3264	1+
331.94864	492	1+
332.00081	376	1+
332.87598	1288	1+
332.90398	2056	1+
332.95210	420	1+
333.05619	254	1+
333.82265	732	1+
333.99562	184	1+
334.16216	398	1+
334.39138	438	1+
334.89887	1508	1+
335.12596	362	1+
335.39436	350	1+
335.94020	440	1+
335.96901	188	1+
336.09032	494	1+
336.89689	650	
336.94465	296	1+
337.01492	472	1+
337.03805	252	
337.88031	418	
338.25194	250	1+
338.84920	300	
338.88137	822	1+
338.90602	290	
339.88524	560	1+
339.90399	234	
339.94491	636	1+
340.76230	206	1+
340.83937	254	1+
340.97289	186	1+
341.00663	186	
341.04245	382	1+
341.08130	404	1+
341.21132	200	1+
342.14497	264	1+
342.94841	224	
343.01420	476	1+
344.01835	356	1+
344.11513	388	1+
344.18522	214	
344.87742	340	1+
346.90673	262	
346.98087	340	1+
347.83127	210	1+
347.89292	196	
347.91660	494	1+
348.08153	190	1+
348.18430	388	1+
348.88394	194	
349.14657	466	1+
349.91070	1088	1+
350.88474	424	
350.91483	634	1+
350.96135	332	
351.03746	470	1+
351.18273	286	
351.78028	240	1+
351.83816	362	
351.88343	342	
351.97706	432	1+
352.14279	198	
352.16858	584	1+
352.82500	208	
352.90811	2544	1+
353.01242	256	
353.06694	210	
353.20020	256	1+
353.80395	260	1+
353.85231	648	1+
354.84896	582	1+
355.00323	362	1+
355.02702	274	
355.12878	414	1+
355.79796	328	1+
356.18505	454	1+
356.23405	244	1+
356.77793	266	1+
357.78199	230	1+
357.88857	294	
357.97722	228	1+
358.11804	226	
358.24205	230	1+
359.04461	280	1+
359.75211	266	1+
360.18983	258	1+
360.91565	374	1+
361.86176	186	
362.02569	204	1+
363.27436	182	1+
363.85883	306	
363.96676	278	1+
364.15628	328	1+
364.84728	692	1+
365.37190	328	1+
366.22503	326	1+
366.37116	226	1+
366.78845	646	1+
366.84070	3430	1+
367.19819	252	1+
367.23000	250	1+
367.70923	202	
367.98845	380	1+
368.12194	364	1+
368.34221	256	
368.71832	304	1+
368.89414	590	1+
369.04805	246	1+
369.08917	188	
369.12570	276	1+
369.84374	550	1+
370.02473	196	1+
370.05106	176	1+
370.78692	910	1+
371.19166	226	
371.21011	304	
371.91732	202	
372.18964	420	1+
372.39613	246	1+
372.48732	126	1+
372.82022	244	1+
373.01079	268	1+
373.08373	304	1+
373.72062	192	
373.79637	504	1+
374.01579	212	1+
374.88236	638	1+
375.03207	252	1+
375.18701	274	1+
375.30946	190	1+
375.89190	358	1+
375.98798	202	
376.22873	276	1+
376.91655	216	
376.94892	258	1+
377.95319	218	1+
380.10682	870	1+
380.17198	232	1+
380.85674	360	
381.10899	600	1+
381.85390	192	
382.73390	270	1+
382.85514	650	1+
383.09680	262	
383.12076	390	
383.60592	178	1+
383.77890	208	1+
384.07046	372	1+
384.11610	292	
384.74787	210	1+
384.85120	8638	1+
384.88915	582	1+
385.00836	236	1+
385.12591	226	
385.22142	454	1+
386.49499	184	1+
386.80079	202	
387.12309	468	1+
387.95929	160	1+
388.16789	290	
388.79693	766	1+
388.85138	286	
389.19155	726	1+
389.71393	336	1+
389.86793	302	
389.89206	216	
390.05703	274	
390.33362	204	1+
390.37264	240	
390.84123	714	
390.96806	248	1+
391.01486	286	1+
391.21861	220	1+
391.80487	320	
391.84140	410	
392.07229	220	
392.66821	108	1+
392.80756	200	
392.83465	530	
392.86582	3118	1+
393.03311	240	1+
393.08047	210	
393.11906	424	1+
393.19617	314	
393.80060	1328	1+
393.89936	188	
393.93902	338	1+
394.03342	172	1+
394.16759	200	
394.83878	784	1+
394.86583	1250	1+
395.06488	320	1+
395.39867	276	1+
396.80565	772	1+
397.13333	402	1+
397.16498	316	1+
397.86688	318	
398.86859	296	
399.11591	190	
399.22512	344	1+
399.86667	618	1+
400.82829	220	
400.86855	390	1+
401.06922	212	1+
401.12919	438	1+
401.24122	224	
401.30113	220	1+
402.02823	228	1+
402.33350	218	1+
402.86812	5914	1+
402.95346	186	1+
403.22963	426	1+
403.34204	194	1+
403.87318	4264	1+
404.00894	340	1+
404.09194	280	1+
405.01507	256	1+
405.81901	238	
405.87037	2048	1+
406.17420	156	1+
406.20787	188	1+
406.80902	696	1+
407.35123	242	1+
407.86694	16116	1+
408.07135	218	
408.09687	418	1+
408.92847	198	
409.69416	420	1+
409.72669	372	1+
409.81810	432	
410.08234	390	1+
410.15977	278	1+
410.37615	244	
410.56860	148	1+
410.69972	396	1+
410.87539	3444	1+
411.00859	326	1+
411.21845	276	1+
411.81026	1588	1+
411.91501	476	1+
412.73478	456	1+
412.84706	1096	
412.87176	1272	1+
412.92117	284	1+
413.07561	978	1+
413.80881	248	
414.87241	302	
414.91714	318	1+
415.19961	256	
415.87195	1228	1+
415.89102	206	
416.87532	882	1+
417.82327	186	
418.14671	224	
418.71226	196	1+
418.77807	160	1+
419.13784	204	
419.55789	154	1+
420.02965	152	1+
420.19351	200	
420.34760	238	1+
420.88205	208	
421.13228	246	1+
421.21685	494	1+
421.77346	130	1+
421.88262	2740	1+
422.16383	308	1+
422.21803	370	1+
422.85860	214	
423.06968	192	1+
423.17142	214	1+
423.34718	138	1+
423.87714	850	1+
424.82615	492	1+
425.04963	344	1+
425.07894	312	1+
425.50627	272	1+
425.82576	336	1+
425.88151	2496	
426.09861	238	1+
426.14730	292	1+
426.81090	352	1+
426.86600	2548	1+
426.94022	444	1+
426.97759	186	1+
427.37703	182	1+
428.88732	5850	1+
429.06867	394	1+
429.14450	426	1+
429.79418	306	1+
429.82999	228	
430.14851	284	1+
430.23851	194	
430.73628	406	1+
430.86144	2228	1+
430.88215	1704	
430.93340	208	
431.28949	162	1+
431.38897	244	1+
431.66397	130	1+
431.81487	366	1+
431.86849	1270	1+
432.67149	154	1+
433.21034	224	
433.23267	224	1+
433.69653	310	1+
434.23407	162	1+
434.82679	450	1+
434.89289	770	1+
435.86288	436	1+
436.18499	234	1+
436.24691	182	1+
436.36912	190	1+
436.76542	210	1+
437.18878	204	1+
438.30020	210	1+
438.90012	420	
439.89341	2646	1+
440.15157	310	1+
440.24270	326	1+
440.76037	190	1+
441.89229	478	1+
442.15662	450	
442.69888	190	1+
443.15480	218	
443.24344	282	1+
443.42826	202	1+
444.15160	650	1+
444.23146	190	1+
444.38249	566	1+
444.87316	2628	1+
444.94974	498	1+
445.09144	472	1+
446.09689	338	1+
446.28363	132	1+
446.37007	248	1+
446.89617	910	1+
447.13684	314	1+
448.89404	704	
449.87940	754	1+
449.89912	368	
450.01338	192	1+
450.40879	310	1+
450.75158	172	1+
450.77643	218	
451.15724	202	
451.44344	194	1+
451.69704	240	1+
451.79284	330	1+
451.84035	214	1+
451.87598	196	
451.90392	682	1+
452.16201	342	1+
452.25857	232	1+
453.82014	322	1+
453.87335	334	1+
454.82456	256	1+
455.15751	170	1+
456.05261	206	1+
456.76635	188	1+
456.83004	222	1+
457.90460	2746	1+
459.37123	228	1+
459.69929	306	1+
460.16731	544	1+
460.25328	410	1+
460.79741	152	1+
462.16187	796	1+
462.28302	136	1+
462.32036	174	1+
462.83506	196	1+
462.88208	1100	1+
464.78905	308	1+
465.94468	222	1+
466.16456	264	1+
467.08816	220	1+
467.89013	936	
468.16657	312	1+
468.78300	328	1+
468.89061	850	1+
469.16755	214	1+
469.27361	236	1+
469.32009	178	1+
469.43970	222	1+
469.91814	200	
470.78007	400	1+
470.98724	162	1+
471.80276	168	1+
473.14078	152	1+
475.36347	166	1+
475.79569	252	1+
475.91598	278	1+
476.72999	332	1+
476.81475	176	1+
476.91872	208	1+
477.15262	168	1+
479.75834	266	1+
479.86183	216	1+
480.80125	276	1+
480.92287	388	1+
480.94801	152	1+
482.14162	134	1+
485.84452	186	1+
485.90106	414	1+
486.39249	436	1+
486.87967	240	1+
488.23365	372	1+
488.30479	396	1+
488.39958	356	1+
488.43560	238	1+
488.74975	170	1+
488.78566	202	1+
488.88768	174	1+
489.08012	174	1+
489.23276	258	1+
489.30767	310	1+
489.43574	166	1+
489.92772	224	1+
490.07065	222	1+
490.84358	324	1+
491.14535	208	1+
491.79018	298	1+
492.35223	284	1+
493.41678	218	1+
493.73064	270	1+
493.87931	218	1+
494.73676	210	1+
495.80327	206	1+
498.72602	318	1+
501.46167	182	1+
501.80998	310	1+
502.23168	184	1+
502.81719	220	1+
503.35456	4910	1+
504.11386	286	1+
504.14459	168	1+
504.27580	422	
504.30318	524	1+
504.33205	636	1+
504.35829	2936	1+
504.46576	214	
504.50544	346	1+
504.74050	282	1+
504.76922	216	1+
504.80148	240	1+
504.99745	152	1+
505.30739	382	1+
505.33687	450	1+
505.40383	240	
505.43102	498	1+
505.51148	260	1+
505.72271	242	1+
506.19487	226	1+
506.27161	474	1+
507.07124	168	1+
507.16524	194	
507.80631	224	1+
507.86373	312	1+
508.12847	368	1+
508.36324	348	1+
508.47673	502	1+
508.95656	190	1+
509.13809	300	1+
509.86480	346	1+
510.12474	252	1+
510.24711	520	1+
510.31006	268	1+
510.44211	270	1+
510.50034	186	1+
510.80980	218	1+
510.91361	220	1+
511.12813	172	1+
511.27858	284	1+
511.39971	274	1+
511.72897	176	1+
512.19766	224	1+
END IONS

###FS:    #m/z: 336.94679 #charge 1+
###MS: 10
###MSMS: 12
BEGIN IONS
TITLE=Cmpd 8, +MS2(336.9468), 28.0-35.0eV, 0.2min #12
RTINSECONDS=13.1395
SCANS=10,12
PEPMASS=336.94679	309414
CHARGE=1+
78.69953	102	
193.89184	108	
194.88501	118	
200.95418	132	
205.95605	148	
207.88035	320	1+
208.88504	276	1+
208.98293	108	
209.53924	104	
209.94214	136	
211.94508	13066	1+
212.14372	110	
212.87850	788	1+
212.90124	170	
213.89343	126	
213.94025	6038	1+
215.88812	908	1+
215.93798	810	1+
217.88543	398	
217.93747	134	
219.02964	98	
219.89909	304	1+
221.89081	128	
222.97388	98	
223.96157	130	
225.05447	96	
226.97324	162	
228.89424	268	
229.09075	132	
229.78531	122	
229.84010	174	1+
229.88268	94	
229.91482	106	
229.95563	11196	
230.06713	256	1+
230.89068	1270	1+
230.91012	114	
230.95947	302	
231.95041	5636	1+
232.89374	812	1+
233.04691	222	1+
233.06655	180	1+
233.48236	112	
233.89776	664	1+
233.94890	934	1+
233.98474	268	1+
234.23036	126	
234.87052	108	
235.87258	122	
235.89426	156	
235.90903	106	
235.94824	194	
236.07523	122	
237.09007	144	
238.21599	112	
239.03851	100	
239.07714	142	
241.88142	138	
243.01516	100	
243.93560	172	
244.03650	122	
245.94472	154	
245.98445	178	
246.98003	166	
247.96620	2924	1+
248.03518	304	1+
248.90206	292	1+
248.99062	158	
249.96188	1616	1+
250.21236	146	
250.84699	112	
251.92698	96	
252.97152	6212	
253.90602	478	1+
253.97317	206	
254.03063	174	1+
254.04970	168	
254.08882	202	
254.96652	3296	1+
255.07439	466	1+
255.91010	200	
256.96416	544	
257.04443	96	
257.80030	98	
258.84758	114	
258.96721	168	
259.04472	166	1+
259.93071	134	
260.24270	108	
261.99624	234	1+
262.21709	140	
263.05162	210	
265.08865	120	
265.80257	130	
265.85227	108	
268.83581	174	
269.80358	118	
270.93497	98	
270.98267	1086	1+
271.15251	98	
272.97633	368	1+
272.98994	192	
273.00820	96	
273.79631	104	
274.19152	170	
274.84480	258	1+
276.06579	106	
277.14078	136	
277.96537	134	
278.11225	180	1+
278.24516	148	
278.95653	274	1+
279.79535	102	
279.88112	110	
280.25863	154	
280.79112	120	1+
281.05071	256	
281.15791	142	
282.04389	138	
282.85486	186	1+
282.99071	96	
284.02282	298	1+
285.42985	104	
286.80365	118	
286.95968	106	
288.03395	206	1+
290.78933	204	1+
291.57925	98	
291.86056	242	1+
292.94270	118	
293.06330	122	
293.10640	164	
293.29381	120	
293.78312	102	
293.97204	116	
293.99653	364	1+
294.86029	216	1+
295.09773	134	
295.96955	172	
295.99691	172	
296.97475	280	1+
297.83146	128	
298.08058	188	
299.06103	380	1+
299.87494	164	1+
300.11893	206	1+
302.21027	98	
302.44119	98	
302.85110	110	
302.86321	112	
303.70671	104	
305.78808	320	1+
305.89115	104	
306.12113	116	
306.13828	102	
306.29947	120	
306.88563	326	1+
307.30432	242	1+
308.81149	188	1+
308.88830	146	
309.00107	146	
309.33070	100	
310.30098	164	
310.87831	360	1+
311.86779	176	
312.02539	120	
312.87500	122	
314.90544	106	
315.04799	124	
315.19057	106	
315.32186	98	
316.12076	168	1+
316.17062	100	
316.92951	202	1+
319.08969	138	
320.16314	98	
320.25570	136	
320.34597	110	
320.82738	150	
322.13728	124	
322.30432	106	
323.23540	174	
323.30934	152	
323.88552	120	
324.89177	118	
325.23245	110	
328.90006	138	
330.81863	104	
330.87085	112	
331.21194	104	
332.00628	112	
332.79626	100	
333.03016	112	
333.78948	252	1+
334.05177	132	
336.03016	124	1+
336.06602	158	1+
336.50153	116	
337.32735	122	
337.35768	150	
338.35672	136	
338.91705	114	
339.19852	210	1+
340.35925	98	
340.39457	148	
341.06965	166	
END IONS

###FS:    #m/z: 359.96262 #charge 1+
###MS: 10
###MSMS: 13
BEGIN IONS
TITLE=Cmpd 9, +MS2(359.9626), 28.0-35.0eV, 0.3min #13
RTINSECONDS=13.912
SCANS=10,13
PEPMASS=359.96262	216956
CHARGE=1+
192.93207	134	
208.88721	378	1+
208.94876	128	
209.94392	1114	1+
210.88968	198	1+
216.83162	144	
218.95653	108	
221.97759	102	
222.86037	136	1+
222.95371	1450	1+
224.94831	2728	1+
224.97733	200	
225.97336	104	
226.88830	262	1+
226.94803	6520	1+
227.93199	234	
228.94290	6958	1+
229.06487	176	1+
230.89291	124	
231.89428	172	
232.06681	214	1+
233.96035	454	1+
235.82697	114	
236.84458	244	1+
237.09073	172	
239.78645	294	1+
240.03467	206	1+
240.08261	112	
240.19609	106	
240.96362	1532	1+
241.87991	322	1+
241.94343	140	
242.00481	150	
242.95915	982	1+
244.95783	3216	1+
245.94273	220	
246.80429	144	
246.95432	3658	1+
249.03735	244	
249.94703	380	1+
250.02854	278	1+
250.94734	282	1+
250.97031	144	
251.23707	240	1+
251.97398	120	
252.11752	330	1+
255.09733	120	
255.72443	112	
256.07398	220	1+
256.09971	172	
256.85868	266	1+
257.90516	162	
258.78987	220	1+
258.97210	410	1+
260.96938	1056	1+
261.04994	186	
262.93176	102	
263.03730	110	
263.07382	154	
263.83459	176	
264.92485	144	
265.13010	258	1+
266.24557	128	
266.82495	262	1+
266.86458	196	
266.94531	136	
267.97469	742	1+
268.30091	146	
268.94851	122	
269.00426	252	
269.11248	144	
269.13177	178	1+
269.42042	156	1+
269.96877	570	
270.79981	168	
270.86190	156	
270.99812	102	
271.49029	118	
271.90927	102	
274.87125	108	
275.91780	132	
275.97562	172	
276.06742	168	
276.08605	108	
276.85995	222	1+
277.85040	190	1+
278.10459	386	1+
279.10609	302	1+
279.23662	154	1+
279.27644	120	
279.63221	162	1+
279.90068	172	
279.99876	148	
280.17463	116	
280.26644	228	1+
280.79472	292	1+
281.92738	170	
282.06383	242	1+
282.15070	262	1+
282.27900	144	
283.04321	132	
283.84002	176	
283.86370	146	
283.98221	244	
284.79762	186	1+
285.02304	146	
285.14960	162	1+
285.87042	100	
285.88803	114	
286.00069	130	
287.03915	188	1+
287.14401	202	1+
289.07719	196	1+
290.91087	138	
290.96047	190	1+
291.10790	102	
291.43665	232	1+
292.02481	136	
292.57194	112	
292.88402	146	
292.94276	142	
293.81949	212	
293.85355	144	
293.87329	104	
294.06603	286	1+
294.27967	212	1+
294.86877	138	
294.91514	132	
295.02241	248	
295.14636	128	
295.87089	234	1+
295.93086	370	1+
295.95128	298	1+
296.08630	340	1+
296.81000	226	1+
297.13928	142	1+
298.80700	144	
298.84038	180	1+
299.05834	234	1+
299.80121	144	
301.41647	168	1+
301.86129	178	
302.22513	472	1+
302.94950	116	
303.10220	276	1+
304.22375	130	
305.76439	104	
305.81751	114	
306.23915	102	
306.78874	368	1+
306.88446	202	1+
307.13998	146	
307.28530	194	
307.30675	376	1+
308.29109	140	
309.03447	136	
309.81651	144	
310.15808	212	1+
310.34660	308	
310.87418	270	
310.90022	104	
310.96608	118	
311.05857	206	1+
311.34558	144	
311.86808	400	1+
311.89329	112	
312.87488	278	1+
313.53422	102	
314.94660	220	1+
315.14680	130	
315.21406	136	
315.75764	116	
316.81632	166	
316.86407	118	
317.04908	104	
317.94177	116	
318.20610	104	
318.93231	352	1+
320.96447	208	
321.21201	122	
321.86675	146	
321.90676	108	
322.10806	102	
322.31160	112	
322.34186	120	
322.93012	176	
323.01713	978	1+
323.23219	384	1+
323.88929	414	1+
324.89392	250	1+
324.98129	204	1+
325.14512	106	
326.17426	162	
326.73993	106	
327.02252	210	1+
327.50399	110	
327.79620	178	
327.87762	142	
328.16770	224	1+
328.29889	146	
328.81521	146	
328.88911	156	
329.89223	100	
332.08946	166	
332.96656	218	1+
334.07226	198	1+
334.31404	140	
335.31522	204	1+
335.88562	140	
336.94813	564	1+
337.08440	156	
337.10433	110	
337.82974	166	
337.87108	352	1+
337.88268	106	
338.30207	126	
338.33888	140	
339.35362	632	1+
339.83060	118	
340.13833	110	
340.35719	588	1+
340.94341	246	
341.09107	102	
341.78654	102	
342.28166	132	
342.88446	146	
343.78111	134	
344.18650	196	
345.23142	100	
345.90071	220	1+
347.11808	218	
348.11467	112	
348.82212	116	
349.11316	232	
350.11901	326	1+
351.78820	106	
351.88175	186	1+
353.87408	182	1+
357.78231	164	
358.20044	110	
359.95889	198	1+
360.09866	214	1+
361.28624	200	1+
362.08227	116	
363.37193	224	
END IONS

###FS:    #m/z: 322.93064 #charge 1+
###MS: 14
###MSMS: 15
BEGIN IONS
TITLE=Cmpd 10, +MS2(322.9306), 28.0-35.0eV, 0.3min #15
RTINSECONDS=17.595
SCANS=14-15
PEPMASS=322.93064	4500432
CHARGE=1+
185.01237	98	
191.95541	144	
194.90185	102	
196.88302	290	1+
197.89407	94	
205.95035	204	
208.89092	328	1+
209.06131	96	
209.96602	118	
211.99284	212	1+
214.99353	86	
215.88780	330	1+
216.90335	114	
217.03131	88	
217.83507	86	
217.89123	96	
218.86493	226	1+
221.07212	122	
221.86231	240	1+
222.95392	1378	1+
224.97520	150	
225.41533	108	
227.92982	156	
230.86059	98	
230.88872	350	1+
230.90780	174	
231.58529	96	
232.94864	114	
233.89893	294	
235.13549	140	
235.89664	220	
236.08403	132	
236.11368	96	
236.83161	86	
236.97181	92	
237.06439	86	
237.45932	90	
238.02576	126	
239.07714	432	
239.41440	96	
239.79078	250	1+
240.02653	92	
240.86625	92	
240.88526	172	1+
240.94168	592	
240.95997	210	
241.94426	742	
242.94215	1806	1+
242.99571	90	
243.82396	214	1+
243.88118	480	1+
244.93983	748	1+
244.98152	208	
245.02569	150	
245.04060	102	
246.83416	138	
246.97591	616	
247.02079	100	
249.04136	108	
249.07622	86	
249.93072	120	
250.06377	150	
250.46581	88	
250.97523	156	
252.00725	92	
252.85008	92	
253.54773	104	
254.12076	86	
255.78490	192	1+
256.09766	98	
257.05658	116	
257.79868	110	
257.85295	482	1+
258.41032	94	
259.88449	88	
260.17496	330	1+
260.34000	92	
261.50621	90	
261.83127	108	
261.91214	100	
262.97308	448	1+
263.05630	164	
263.43711	100	
264.05894	250	1+
265.12214	154	
265.85767	156	1+
267.00041	102	
267.81144	106	
267.90497	124	
267.93654	144	
268.95871	120	
269.00381	114	
269.79744	324	1+
271.28014	86	
271.84338	258	1+
271.97420	100	
272.02852	94	
272.09079	140	
272.80727	102	
273.79547	612	1+
273.89718	88	
274.01318	92	
274.04988	146	
274.07670	180	1+
274.97051	100	
276.05454	124	
276.84371	132	
276.86264	226	1+
277.81764	160	1+
279.09273	778	1+
279.79447	158	
279.99698	88	
280.14546	146	
281.05467	238	1+
282.27946	172	
282.85838	100	
282.99238	202	1+
283.06809	226	1+
283.26627	96	
283.78926	320	
283.86258	94	
283.97493	230	
284.29380	610	1+
286.91982	164	
287.81279	178	1+
287.87676	96	
288.06532	86	
288.43857	86	
289.03182	148	
289.78923	138	
290.87360	156	1+
291.01340	86	
291.02982	96	
291.13771	90	
291.15327	90	
291.80622	228	
292.09723	90	
293.94080	92	
293.97703	170	1+
294.86587	206	
294.97637	186	1+
296.87378	248	1+
297.42686	86	
299.88402	120	
301.09305	86	
301.87645	140	
302.28319	90	
302.75906	94	
303.20871	106	
304.04860	94	
304.26363	128	
304.81170	114	
305.02207	86	
305.15709	88	
305.87592	126	
306.28739	114	
306.88301	514	1+
307.12978	86	
307.79774	228	1+
308.29443	674	1+
308.31575	94	
308.94326	96	
309.05506	248	1+
309.58525	98	
310.15921	124	
310.30721	164	
310.87809	478	1+
311.82220	102	
311.88230	330	1+
311.90532	138	
312.02693	288	1+
313.81296	248	1+
314.87716	92	
317.12349	108	
318.73939	86	
319.30289	90	
319.88729	124	
319.93524	92	
320.18182	108	
320.83102	98	
322.20134	86	
322.83775	106	
323.23885	778	1+
323.30432	168	
323.88670	106	
324.13324	212	
324.20561	450	1+
324.89360	712	1+
325.11835	104	
325.31844	94	
325.96588	86	
326.37889	136	
326.81552	96	
326.94854	128	
327.26717	88	
327.96859	110	
328.19575	88	
END IONS

###FS:    #m/z: 340.94131 #charge 1+
###MS: 14
###MSMS: 16
BEGIN IONS
TITLE=Cmpd 11, +MS2(340.9413), 28.0-35.0eV, 0.3min #16
RTINSECONDS=18.3675
SCANS=14,16
PEPMASS=340.94131	2322798
CHARGE=1+
192.92769	162	
196.88241	116	
203.93015	142	
207.87527	146	
208.94573	94	
208.96088	104	
209.88775	222	1+
210.91183	94	
210.93626	140	
211.94529	134	
213.89648	186	
213.93970	4464	1+
214.89386	156	
215.41796	178	
215.88694	1382	1+
215.93822	824	1+
217.88152	654	1+
217.93697	284	
219.88051	176	
221.89154	108	
222.48273	100	
223.95254	272	1+
223.97406	386	1+
225.62950	104	
226.90039	256	1+
226.94544	400	
228.93821	128	
228.95330	414	1+
231.95042	5120	1+
232.89266	114	
232.99066	168	1+
233.03919	108	
233.89746	1036	1+
233.94975	958	1+
235.89339	456	1+
235.94896	168	
237.89334	206	1+
237.98854	108	
238.08220	94	
238.91411	142	
239.78704	172	
240.22839	276	1+
240.95960	130	
242.84095	118	
242.94075	114	
243.89205	110	
244.44309	148	
246.44274	168	
246.97534	320	1+
247.88990	128	
247.94077	406	1+
248.90199	130	
249.09491	112	
249.85704	158	
249.96195	1480	1+
250.89256	148	
251.24624	106	
251.95734	154	
252.96253	112	
253.90103	264	1+
253.99056	132	
254.07371	400	1+
254.12856	164	
254.96731	2226	1+
255.05013	108	
255.07354	254	1+
255.37907	104	
255.78513	106	
256.91240	156	
256.96381	366	
257.24646	98	
258.88531	218	1+
258.90823	396	1+
258.96359	138	
259.05162	112	
259.96037	140	
260.05946	102	
262.83199	152	
262.93807	256	1+
262.96740	192	
263.05309	102	
263.23059	106	
263.97985	148	
264.92056	104	
264.96020	236	1+
265.12486	148	
267.07537	100	
267.13892	108	
268.00338	222	
268.13649	272	
270.80699	118	
272.78468	178	1+
272.85173	144	
272.93457	456	
272.97757	334	1+
273.85780	158	
274.72101	126	
274.81074	382	1+
274.84920	134	
275.09719	124	
275.41772	106	
275.85987	112	
276.80674	144	
276.85450	170	1+
276.90593	236	1+
276.99763	114	
278.73675	94	
278.79059	230	1+
278.96645	102	
279.92826	218	1+
279.96398	300	
281.05009	270	1+
282.27827	180	
282.99283	202	1+
283.02900	334	1+
284.36287	150	
284.88361	102	
286.97220	108	
287.42994	98	
288.06668	254	
289.87895	170	
290.70379	98	
290.86045	132	
291.57712	162	
291.93382	96	
292.01305	124	
292.43545	162	
292.44850	102	
292.93641	144	
293.87742	118	
294.21868	100	
294.81883	96	
294.85491	108	
295.81320	102	
295.87519	216	1+
295.97442	112	
296.32909	162	
296.80668	158	
296.97927	172	
297.01189	100	
297.97268	476	1+
298.07307	94	
298.26988	136	
298.58343	182	
298.93347	114	
299.05430	94	
300.08605	100	
301.05914	142	
301.86037	210	1+
301.88156	250	1+
302.94206	492	1+
303.27919	102	
303.81088	210	
303.94470	474	1+
305.85500	112	
306.79145	102	
306.88049	798	1+
307.28908	546	1+
307.80187	614	1+
308.29295	452	1+
309.25693	94	
310.82782	132	
310.87550	250	
311.03282	160	
311.86603	126	
311.87628	130	
312.88174	122	
313.08651	120	
314.13904	118	
314.87009	182	1+
315.28704	100	
316.79114	102	
316.80926	164	
318.59869	116	
318.98990	168	1+
319.12332	166	1+
320.21296	96	
321.82125	94	
321.92459	158	
322.15808	102	
323.01538	130	
323.17126	188	1+
323.23682	396	1+
323.30430	124	
323.88737	118	
324.11061	210	1+
324.30063	238	1+
324.89371	374	1+
327.17335	112	
327.31291	100	
327.84181	100	
328.19051	128	
328.89177	102	
329.87346	114	
330.81704	292	1+
332.94955	100	
334.30991	100	
335.02515	122	1+
337.09357	188	
337.18568	102	
340.41969	104	
342.27959	142	1+
342.31696	130	
343.20654	200	
343.24397	136	
343.90677	104	
344.71323	142	1+
345.09344	94	
346.33312	130	
END IONS

###FS:    #m/z: 363.95747 #charge 1+
###MS: 14
###MSMS: 17
BEGIN IONS
TITLE=Cmpd 12, +MS2(363.9575), 28.0-35.0eV, 0.4min #17
RTINSECONDS=19.1395
SCANS=14,17
PEPMASS=363.95747	1395904
CHARGE=1+
182.86805	146	
187.86711	332	
189.86226	1430	1+
191.85954	652	1+
191.95491	184	
192.99165	106	
196.88440	206	
197.96095	120	
203.09206	140	
205.95239	200	
207.87441	288	
208.87710	134	
208.94078	154	
209.94370	2156	1+
210.88553	616	1+
211.05121	106	
211.07066	114	
212.87901	4100	1+
214.89420	334	
214.99908	112	
216.41272	174	
217.90621	222	1+
218.91053	190	1+
222.95293	1014	1+
224.80309	112	
224.94821	1790	1+
224.96938	154	
226.89429	300	
226.94750	10028	1+
226.97428	206	
227.88248	160	
228.79715	108	
228.89513	790	1+
228.94299	12058	1+
229.44809	160	1+
230.79463	130	
230.88873	7508	1+
231.00883	144	
232.82698	206	1+
234.88117	518	
235.01417	162	1+
235.04704	106	
235.57493	118	
235.83441	114	
237.06926	128	
240.06662	138	
240.94192	274	
240.96194	1504	1+
241.89291	174	1+
241.93981	170	
242.94261	472	
242.96134	1154	1+
244.22210	96	1+
244.78883	112	
244.95784	7156	1+
245.94448	540	
246.08795	166	
246.81222	142	
246.90933	144	
246.95297	7660	1+
248.80358	206	1+
248.90014	2536	1+
249.80573	136	1+
250.06559	204	1+
250.79063	214	1+
250.89760	460	1+
250.94622	204	
250.96848	178	
251.03570	300	1+
251.97456	236	
252.03639	224	1+
253.90604	214	
254.00706	138	
254.09294	144	
254.89296	120	
255.10318	106	
257.90124	220	1+
258.85257	106	
259.83413	270	1+
259.87858	110	
259.97246	126	
260.96984	842	1+
261.01979	128	
262.79852	114	
264.96494	130	
265.17766	124	
265.78664	168	
265.97527	128	
267.78338	170	1+
267.81014	110	
267.86287	120	
267.97234	940	1+
268.91267	192	1+
268.95747	198	
269.07832	114	
269.80005	146	
269.96892	1078	1+
270.85705	138	
271.91402	418	
272.86301	160	
272.93515	114	
275.85346	116	
276.05768	164	
276.07794	104	
276.85517	386	1+
277.01201	164	
277.19412	128	
277.92036	158	
278.00745	206	1+
278.05792	134	
278.11791	178	
278.79642	110	
278.91953	334	1+
278.94186	122	
279.09829	230	
279.28118	158	
279.80422	114	
280.79299	682	1+
281.12781	116	
281.81716	120	
282.12491	128	
282.59010	130	1+
282.78381	188	1+
282.85928	164	
283.85091	294	1+
283.96373	112	
284.10165	124	
284.88402	384	1+
284.93221	124	
285.10151	258	1+
285.84556	488	1+
285.99054	206	1+
286.99724	130	1+
288.06384	312	
288.07793	136	1+
288.79573	194	
289.81182	116	
290.78985	582	1+
290.86744	226	1+
292.97627	122	
293.11619	282	
293.86301	410	1+
295.90922	114	
296.81116	354	1+
296.93634	182	
298.80174	682	1+
299.87474	108	
299.92057	236	1+
300.07514	108	
301.86069	454	1+
301.96798	114	
302.22558	282	1+
302.80544	646	1+
303.82417	276	1+
303.85503	1630	1+
303.95151	164	
304.07207	142	
304.21734	172	
304.79253	104	
304.82726	184	1+
305.03157	140	
306.88311	130	
307.09928	120	
307.78848	142	
308.29339	628	1+
308.79430	156	
309.10975	112	
309.16364	104	
309.79641	108	
309.87532	324	1+
310.31298	160	
310.89996	118	
312.83333	118	
315.81605	504	1+
315.85724	122	
315.87829	208	
316.81848	432	1+
317.11255	114	
317.87115	130	
317.88382	144	
318.11675	126	
318.93344	130	
319.82328	172	
319.86948	402	1+
321.81996	794	1+
322.92941	316	1+
323.01459	204	1+
323.82182	144	
324.26611	190	
324.89243	120	
325.85784	130	
325.90482	172	
326.87696	596	1+
327.90871	108	
329.80807	106	
330.12903	202	1+
331.75733	108	
335.00736	124	
336.94469	512	1+
337.83455	144	
339.83171	524	
340.83102	268	
340.93895	362	1+
342.28336	140	
343.27330	138	
343.90199	310	1+
344.81526	114	
345.05715	118	
346.03028	216	1+
347.30425	124	
348.32320	134	
351.33471	150	
352.88600	252	
353.75961	226	1+
353.77763	124	
356.78498	214	1+
356.81380	196	1+
356.90663	108	
357.11838	182	1+
357.70797	134	
360.10363	212	1+
361.84191	252	1+
362.33966	296	
363.07156	150	1+
363.20890	144	
363.28379	194	1+
364.32923	124	
365.10150	112	
365.91565	128	
367.06603	122	
367.15161	126	
367.33583	118	
368.22660	218	1+
368.38476	138	
368.42928	252	
END IONS

###FS:    #m/z: 322.93079 #charge 1+
###MS: 18
###MSMS: 19
BEGIN IONS
TITLE=Cmpd 13, +MS2(322.9308), 28.0-35.0eV, 0.4min #19
RTINSECONDS=22.855
SCANS=18-19
PEPMASS=322.93079	4158690
CHARGE=1+
135.43271	92	
190.85928	402	1+
190.89685	112	
191.86069	290	1+
191.95673	304	
192.89151	190	
193.89523	90	
196.10888	94	
196.88902	120	
197.89071	96	
200.88100	142	
203.88284	148	
204.44085	92	
205.94916	838	1+
207.95003	142	
209.94688	126	
210.90209	214	
212.88087	158	
214.88355	472	1+
214.89377	126	
215.88750	394	1+
220.86856	122	
220.88481	122	
222.57985	98	
222.95238	384	
223.96025	572	1+
225.90428	112	
226.89445	118	
227.90154	210	1+
227.92819	106	
228.94904	102	
230.43001	92	
230.84406	166	
230.88952	196	
230.90937	120	
233.04474	240	1+
233.50828	102	
233.89707	312	1+
233.98664	116	
234.13013	92	
235.82404	126	
237.02412	220	1+
238.87716	120	
238.90438	212	1+
239.07745	186	
239.79241	372	1+
240.60918	104	
240.82657	280	1+
240.88243	186	1+
240.94056	778	
240.95793	418	1+
241.94215	626	
242.94078	2222	1+
243.83261	144	
243.88168	298	1+
244.08075	106	
244.93939	718	1+
244.96161	110	
244.98231	154	
245.06738	96	
245.88461	130	
245.99833	114	
246.86572	102	
246.97805	564	
247.11193	126	
247.94830	126	
248.89832	94	
250.97149	138	
251.79001	156	
251.92716	118	
252.04423	112	
252.78860	116	
252.84510	92	
253.34811	98	
253.97377	122	
255.44583	114	
256.88224	100	
256.96988	130	
257.01223	132	
257.45528	90	
257.79716	116	
258.10708	92	
258.80487	116	
258.97184	162	
259.03398	108	
259.56773	96	
260.17685	162	
260.34454	154	
260.84288	144	
261.03991	92	
262.39055	92	
262.83315	126	
263.05833	214	1+
263.97756	244	1+
265.01469	136	
266.12634	140	
267.02739	118	
267.85558	148	
268.05792	118	
268.34349	106	
268.95717	96	
269.11395	106	
269.79946	286	1+
269.91979	98	
270.85806	358	1+
271.84040	132	
272.83910	146	
273.79365	436	1+
274.07408	186	
274.92029	148	
275.65595	106	
275.80774	280	1+
276.08423	90	
277.25880	104	
277.45094	94	
277.80177	148	
277.84992	114	
278.09432	122	
279.09126	1076	1+
280.79962	112	
280.86133	112	
282.85657	102	
282.88196	130	
282.95689	122	
283.07814	102	
283.78523	284	1+
283.86756	148	
284.01616	140	
284.29545	524	1+
284.56856	92	
284.85076	112	
284.87615	144	
285.75242	114	
285.82792	98	
286.30063	102	
287.79228	156	
287.86461	114	
287.89601	98	
287.99292	224	1+
290.81019	96	
290.86166	90	
291.80739	210	
292.79931	132	
292.88370	288	1+
292.92483	112	
293.06430	234	1+
294.06742	244	1+
294.15334	104	
294.83298	218	1+
294.86426	198	
296.81269	302	1+
296.86781	230	
296.99716	102	
297.42458	108	
297.89144	92	
299.86622	154	1+
300.87023	206	1+
300.91247	202	1+
301.99891	120	
302.24724	156	
303.80502	126	
304.87269	200	1+
305.01891	146	
306.27963	288	1+
306.85306	92	
307.79520	348	1+
307.88833	568	1+
308.29488	560	1+
308.49513	98	
310.00365	166	
310.31003	626	
310.87861	250	
311.08215	140	
311.88295	152	
311.97948	90	
312.03122	98	
312.87491	106	
312.89359	134	
313.03270	128	
313.80578	166	
313.82753	108	
314.81238	120	
315.07080	106	
318.12345	94	
320.14240	174	1+
320.17514	200	1+
321.10106	136	
321.33790	122	
323.23623	546	1+
324.89309	96	
325.72361	94	
326.38106	134	
326.84447	98	
326.89552	90	
END IONS

###FS:    #m/z: 340.94151 #charge 1+
###MS: 18
###MSMS: 20
BEGIN IONS
TITLE=Cmpd 14, +MS2(340.9415), 28.0-35.0eV, 0.4min #20
RTINSECONDS=23.627
SCANS=18,20
PEPMASS=340.94151	1997284
CHARGE=1+
141.92794	122	
189.86094	110	
191.98495	104	
192.93103	196	
196.87840	100	
197.88492	98	
198.85735	92	
205.88306	96	
205.94929	224	
206.96797	94	
207.40719	136	
208.95761	98	
210.94379	100	
212.87764	706	1+
213.88069	456	1+
213.94006	4190	1+
215.88800	1338	1+
215.93691	638	
216.87223	110	
217.85429	132	
217.88217	660	1+
219.88607	254	1+
221.97157	138	1+
222.95105	148	
223.95735	314	
223.99652	98	
224.97859	136	
225.86722	170	1+
226.03537	98	
226.94473	318	1+
227.56450	94	
227.96757	128	
228.94904	108	
230.89064	174	
230.90922	102	
231.89124	442	
231.95115	3374	1+
232.89231	296	
233.89775	904	1+
233.94877	912	
234.07915	146	
235.89400	264	
235.94677	268	1+
237.47285	102	
238.54112	100	
238.57172	124	
238.90634	108	
239.90385	224	
240.23145	168	
240.78752	214	
240.95725	174	
241.94978	150	
242.87745	286	1+
242.93958	148	
243.83686	98	
244.04051	124	
244.07679	116	
246.98655	136	
247.30431	112	
247.94171	408	1+
247.97951	370	1+
248.87467	130	
248.90087	212	1+
249.01841	114	
249.91832	118	
249.93581	106	
249.96113	646	1+
250.55803	146	
251.04349	92	
251.11365	102	
252.00736	134	
252.10264	172	1+
253.85250	106	
253.90524	214	1+
253.97195	102	
254.86942	98	
254.96690	1798	1+
255.07490	186	
255.20676	116	
255.84621	98	
256.26666	140	
256.57536	114	
256.91268	204	
256.96471	492	
257.85038	124	
258.84590	106	
258.88745	160	1+
258.90968	280	1+
258.96488	214	1+
259.83568	210	1+
260.91574	148	
262.96828	112	
264.23189	116	
265.24061	106	
265.84211	166	1+
266.99968	184	1+
267.13548	120	
267.80263	104	
269.11625	118	
269.80167	208	
270.80384	440	1+
270.98688	164	
271.13437	108	
272.01614	180	1+
272.08157	96	
272.78618	244	1+
272.93752	194	
272.97837	134	
273.98477	148	
274.14543	94	
274.85117	130	
275.80558	290	1+
275.95792	302	1+
276.86408	166	
276.96135	236	1+
277.83204	122	
277.88195	114	
278.00607	150	
278.84404	244	
279.09654	148	
279.96462	198	
280.12212	106	
280.26027	124	
280.78745	120	
280.87062	124	
281.04827	122	
281.84870	126	
281.87436	118	
282.27496	136	
282.86368	250	1+
282.92033	126	
283.78705	374	1+
283.89453	140	
284.10522	186	1+
284.92931	114	
285.01939	94	
285.42894	136	
286.98416	96	
289.26491	94	
289.38404	100	
289.78630	128	
289.85970	228	1+
290.01091	150	
290.79798	378	1+
290.89840	102	
290.96309	98	
291.05935	92	
291.80250	316	1+
292.94064	164	
293.43989	192	
293.80623	124	
293.87886	130	
294.86674	128	
296.04546	124	
296.09012	128	
296.97110	384	1+
297.96999	222	1+
298.02471	96	
298.80161	212	
299.78504	144	
300.87619	108	
300.92904	114	
301.86487	250	1+
302.17488	258	1+
302.81803	262	1+
302.86776	206	1+
303.94848	94	
305.82234	236	1+
305.88159	114	
305.95212	138	
306.79382	394	1+
306.88081	190	
307.89587	108	
307.98992	100	
308.29535	306	1+
308.88360	188	
308.92476	96	
309.81579	176	1+
310.83361	98	
310.87969	312	
311.88832	160	
312.80385	288	1+
312.87620	146	
313.02498	102	
313.88585	138	
314.99692	92	
316.78568	122	
318.88369	288	1+
319.88917	228	1+
323.10096	236	1+
323.26705	92	
324.89276	536	1+
326.17638	130	
327.88717	430	1+
328.92999	202	1+
329.78332	222	1+
329.87557	368	1+
330.81779	458	1+
331.13945	98	
332.78668	190	
335.88386	164	1+
336.21303	242	1+
336.77763	108	
336.80594	200	1+
337.32024	120	
340.76843	112	
340.88166	108	
341.60991	92	
341.88548	100	
342.90154	356	1+
343.24688	216	1+
345.77564	94	
346.12727	100	
END IONS

###FS:    #m/z: 363.95763 #charge 1+
###MS: 18
###MSMS: 21
BEGIN IONS
TITLE=Cmpd 15, +MS2(363.9576), 28.0-35.0eV, 0.4min #21
RTINSECONDS=24.399
SCANS=18,21
PEPMASS=363.95763	1235570
CHARGE=1+
91.14430	112	
182.86752	128	
187.91314	124	
189.86285	1260	1+
191.85794	910	1+
196.88322	266	
204.94532	418	1+
205.87775	164	
207.87189	822	1+
208.88815	138	
208.94273	350	
209.94399	2774	1+
210.88409	998	1+
212.87907	5204	1+
213.09124	210	
214.89574	348	1+
216.41268	178	
221.89156	128	
222.95260	1480	1+
224.95021	2478	1+
225.08044	128	
225.96718	158	
226.17543	130	1+
226.88431	336	1+
226.94818	11676	1+
226.97368	324	
227.93053	322	
228.79616	150	
228.89424	850	
228.94285	12646	1+
228.98324	110	
229.91217	132	
230.05771	266	1+
230.88966	7978	1+
231.39537	124	1+
232.88643	1014	1+
232.98009	122	
234.85234	220	1+
234.87961	356	
238.06561	112	
240.01538	138	
240.82147	122	
240.94016	342	1+
240.96346	962	1+
242.90406	180	
242.94378	898	
242.96039	1006	1+
243.82877	290	1+
244.89609	152	1+
244.95791	5774	1+
245.93990	170	
246.78779	188	
246.85600	244	
246.90743	186	
246.95317	5728	1+
247.08050	208	1+
247.10256	108	
248.84759	334	1+
248.89986	2348	1+
249.82606	116	
250.89535	438	
250.96930	306	1+
251.79554	126	
251.91230	138	
251.94675	190	1+
251.96211	232	1+
252.89129	168	
253.90486	732	1+
254.15408	264	1+
254.79466	124	
257.00625	124	
257.95091	164	
258.44537	100	
258.84324	192	
258.92363	104	
258.94792	220	1+
258.97443	206	1+
259.89231	132	
260.83667	266	1+
260.86432	216	1+
260.96709	750	1+
261.79204	268	1+
261.89442	158	
262.96751	144	
263.07448	130	
265.82191	136	
265.84657	270	1+
265.90297	106	
265.98148	470	1+
266.09929	106	
266.24496	138	
266.79003	108	
266.81139	134	
267.81451	134	
267.97552	852	1+
268.07178	108	
268.96557	1180	1+
269.03292	108	
269.79734	204	
269.83528	186	1+
269.97050	988	1+
270.80816	104	
271.92453	134	
272.03389	152	
272.84542	326	1+
273.79794	268	1+
274.39948	100	
276.83720	172	
276.85779	624	1+
276.98369	156	1+
277.08421	128	
278.79515	114	
279.84901	386	1+
280.25933	124	
280.79400	528	1+
280.99136	234	1+
281.02068	274	1+
281.41088	192	
281.98605	256	1+
282.78874	190	1+
283.07351	258	
283.84804	280	
284.83826	114	
284.86005	126	
284.99606	134	
285.09307	172	1+
285.84621	1292	1+
286.87036	106	
287.81470	100	
288.06758	172	
290.79087	266	
290.86260	196	
291.78516	122	
291.93345	160	
292.59930	104	
293.85479	130	
293.86714	500	1+
294.11563	198	1+
294.81692	130	
294.86745	332	1+
295.14058	174	1+
295.93992	272	1+
295.99756	188	1+
296.81146	168	
296.96689	140	
298.80280	1220	1+
298.87518	102	
299.07821	170	
299.87203	112	
299.91777	326	1+
300.80561	104	
301.80914	192	
301.86204	576	1+
302.22123	450	1+
302.80091	112	
303.80740	740	1+
303.85599	2740	1+
303.95039	186	1+
304.05301	104	
304.41068	124	
304.75728	164	1+
305.81433	134	
306.88680	416	1+
307.15211	140	
307.28811	720	1+
307.80221	256	1+
308.02837	116	
308.14370	118	
308.29122	460	1+
309.04290	128	
309.88646	122	
309.95861	258	1+
310.30978	342	
310.83060	328	1+
311.08362	204	1+
312.83906	238	1+
312.87405	130	
313.10290	154	
315.87591	204	1+
316.81547	456	1+
316.84148	162	1+
318.05564	142	
318.07730	204	1+
318.93491	244	
319.06158	160	
319.82038	190	
320.82341	142	
320.93812	120	
321.04565	306	1+
321.81837	898	1+
321.86714	530	1+
322.15223	230	1+
322.31070	146	
322.93135	204	
323.01731	196	1+
323.07652	190	1+
323.15210	192	1+
323.25360	104	
323.51205	104	
323.81659	108	
324.28298	100	
324.89496	270	1+
324.97492	148	1+
325.23294	222	1+
325.71740	102	
326.17087	412	1+
326.87252	872	1+
326.89365	106	
326.95211	124	
327.13067	100	
327.78813	210	1+
328.88889	180	
329.30879	108	
329.78157	182	1+
330.02184	112	
330.33429	104	
331.75723	140	
332.10238	158	
334.77057	218	1+
335.04282	206	1+
336.94519	822	1+
337.35433	120	
337.83371	282	1+
337.88127	122	
338.80649	120	
338.95487	100	
339.82844	662	1+
340.77275	272	1+
340.93428	218	1+
340.95466	102	
341.82304	110	
341.85284	100	
343.01409	128	
343.26423	122	
343.28071	140	
343.70933	250	1+
344.30193	140	
344.77487	192	1+
345.31959	172	1+
348.14990	148	
349.11717	284	1+
349.32819	124	
350.03912	118	
350.89346	150	
352.88440	120	
355.18257	166	1+
356.21465	214	1+
356.72346	186	1+
356.79476	192	1+
357.28403	116	
357.85476	124	
358.48752	110	
358.88707	126	
359.19509	294	1+
359.97941	112	
361.32532	108	
361.71102	128	
361.90909	148	1+
362.07095	130	
363.75517	160	
364.35786	100	
365.92202	146	
366.14740	202	1+
366.76189	170	1+
367.12981	130	
367.33097	136	
367.81240	190	1+
368.42747	278	1+
369.52607	130	
END IONS

###FS:    #m/z: 322.93084 #charge 1+
###MS: 22
###MSMS: 23
BEGIN IONS
TITLE=Cmpd 16, +MS2(322.9308), 28.0-35.0eV, 0.5min #23
RTINSECONDS=28.095
SCANS=22-23
PEPMASS=322.93084	4158806
CHARGE=1+
182.87081	86	
191.95618	140	
192.88962	330	
196.88289	214	
197.04715	112	
201.04448	146	
202.91448	86	
205.95195	294	1+
207.95045	134	
212.39284	98	
212.88100	178	
214.45208	104	
214.89617	262	
216.57913	114	
219.91146	86	
220.86548	218	
221.10127	138	
221.88509	150	
221.94175	138	
222.41320	88	
222.87935	132	
222.95470	328	
223.50422	86	
223.95990	238	
224.83128	94	
224.95300	176	
225.03039	92	
227.10686	106	
228.91517	122	
230.84677	120	
230.86503	106	
230.89098	308	
231.08278	94	
233.89900	102	
233.91544	146	
235.89420	104	
237.06427	106	
237.80292	148	
238.79535	100	
238.82478	180	1+
238.93991	198	
239.08067	138	
239.78601	272	1+
239.91807	148	
240.06075	144	
240.46622	118	
240.94079	1034	
240.96473	272	
241.94249	998	
242.79031	96	
242.81574	148	
242.89630	98	
242.94268	3620	1+
243.03311	106	1+
243.88663	178	
244.82238	290	1+
244.93965	752	1+
245.97151	638	1+
246.97609	546	1+
247.00616	110	
247.01783	88	
248.85264	120	
250.94812	116	
250.96899	108	
251.04142	92	
252.97004	106	
253.01522	88	
253.08635	90	
255.06703	88	
256.00236	176	
258.79858	106	
258.83449	368	1+
259.39587	86	
259.79483	114	
259.97772	200	1+
260.17491	138	
261.89664	90	
262.05370	206	1+
262.83184	140	
262.84729	124	
263.91023	86	
263.98552	168	
264.79274	162	1+
265.26933	130	
265.85620	332	1+
266.05877	106	
266.88599	146	
267.79833	160	
268.90702	90	
269.00034	148	
269.51530	98	
269.79660	384	1+
269.84688	88	
270.07778	92	
271.84550	322	1+
271.98624	144	1+
272.05725	110	
272.89120	92	
273.79277	376	1+
275.05673	144	
275.80859	346	1+
275.86411	342	1+
276.84309	114	
276.86705	254	1+
277.25922	116	
279.06344	240	1+
279.09150	582	1+
279.82011	88	
279.92497	92	
280.93161	168	
282.86038	134	
282.97487	132	
283.01782	102	
283.07006	204	
283.24012	106	
283.79079	222	
283.84976	184	
284.29290	728	1+
284.77721	88	
285.78870	128	
285.85274	102	
286.76413	96	
286.81778	112	
286.91831	366	1+
287.54256	86	
287.89018	90	
288.05933	88	
289.00824	90	
289.78733	198	
289.88064	126	
290.03267	128	
290.78291	204	1+
290.85533	300	1+
291.80428	396	1+
291.99057	100	
293.98961	142	
294.85919	126	
294.91578	216	1+
295.20415	106	
295.81179	92	
296.81229	138	
296.86446	138	1+
297.89159	128	
298.84349	98	
298.89119	110	
298.90546	122	
299.45269	88	
299.78587	150	
300.41959	140	
300.44160	106	
300.82673	90	
300.87233	194	
301.86916	92	
302.08481	96	
302.12387	126	
303.05792	174	
303.86195	92	
303.88859	94	
305.14748	132	
305.80824	124	
305.87416	106	
306.88556	90	
307.79521	190	1+
308.29604	112	
308.88141	122	
310.31190	542	1+
310.79908	112	
310.87868	202	
311.02306	204	1+
311.88680	136	
312.80854	454	1+
312.86551	100	
313.07071	94	
314.03610	126	
317.27101	184	1+
319.07261	150	
322.43034	96	
323.23951	722	1+
323.27894	98	
323.30507	108	
324.09425	98	
324.14353	96	
324.20379	162	
324.88851	708	1+
324.90744	108	
325.32045	90	
325.90631	260	1+
327.17478	112	
END IONS

###FS:    #m/z: 340.94154 #charge 1+
###MS: 22
###MSMS: 24
BEGIN IONS
TITLE=Cmpd 17, +MS2(340.9415), 28.0-35.0eV, 0.5min #24
RTINSECONDS=28.8675
SCANS=22,24
PEPMASS=340.94154	1908948
CHARGE=1+
189.86316	358	1+
191.94740	124	
192.92969	288	1+
197.87037	102	
198.02570	108	
205.95053	166	
211.07416	200	1+
211.89547	202	1+
213.88029	252	
213.93985	2426	1+
214.87973	190	
215.88712	1188	1+
215.93803	708	
217.88110	558	1+
217.93711	214	
224.97872	132	
226.94652	112	
228.89376	128	
229.92904	106	
230.89165	850	1+
230.95499	118	
231.89092	602	1+
231.95068	3044	1+
231.97299	110	
233.89851	1052	1+
233.94479	644	1+
234.39310	100	
235.87347	134	
235.89440	538	1+
238.20789	142	
238.44442	120	
240.23029	164	
240.89699	108	
240.96704	152	
241.12582	276	1+
242.00718	126	
242.94400	120	
244.88801	142	1+
245.44418	96	
246.97633	124	
247.98246	212	1+
248.16236	136	
248.90055	732	1+
248.96641	222	
249.03694	112	
249.96309	1064	
251.96161	138	
252.78831	106	
253.83783	166	
253.94077	216	1+
253.97375	146	
254.90603	98	
254.92448	136	
254.96705	1104	1+
255.07410	182	
255.09999	106	
255.87022	184	1+
256.06158	104	
256.11718	102	
256.91216	274	1+
256.96470	214	
257.27495	106	
257.80105	126	
257.83276	130	
258.09551	174	1+
258.97130	278	1+
259.00703	144	
259.93545	98	
259.95777	130	
260.84920	130	
261.03016	118	
261.71486	106	
262.96774	142	
263.00555	128	
263.84530	152	1+
265.90698	106	
265.92228	102	
265.95309	160	
266.01347	148	
266.09671	332	1+
266.25067	126	
266.96291	98	
267.00305	120	
267.13464	282	
267.92917	114	
268.85437	100	
269.00858	140	
269.51106	104	
269.79803	156	
270.80679	96	
271.01548	320	1+
271.84954	194	1+
271.91939	110	
272.01972	264	1+
272.93809	206	
272.97673	152	
273.38341	100	
273.92273	152	
274.00101	130	
274.02983	224	1+
275.86448	124	
275.93527	98	
276.82082	134	
276.85747	100	
277.96518	148	
278.84645	176	
279.90348	222	1+
279.96631	134	
280.04007	274	1+
280.93046	184	
282.27614	128	
282.85681	148	
283.79146	208	
283.82272	112	
284.81400	102	
284.93124	144	
285.03370	126	
285.42989	156	
285.86052	102	
286.59594	104	
286.91598	102	
288.06846	170	
289.15863	98	
289.88304	240	
290.78661	130	
294.28927	144	
295.99546	142	
296.81261	112	
296.98108	188	
297.97226	362	1+
298.58643	96	
298.80685	166	
299.78528	294	
299.85738	364	1+
300.78311	184	
300.81964	118	
301.02144	226	1+
301.40802	118	1+
301.88249	176	1+
302.05260	100	
302.17452	204	
302.94879	298	1+
303.17514	138	
303.80757	112	
303.89084	176	1+
304.06079	120	
304.26497	320	1+
304.87320	114	
304.91970	150	
305.80124	154	
306.87389	114	
307.23916	122	
307.28911	138	
307.79221	102	
307.89458	108	
308.30013	122	
308.86463	250	1+
310.58619	102	
310.87457	292	
311.88504	208	
312.80586	176	
313.15675	108	
313.80410	140	
314.82993	138	
314.89239	96	
318.16050	188	1+
318.87763	186	1+
318.93999	142	
321.82119	102	
321.92027	130	
323.23913	324	1+
323.87097	112	
324.28543	134	
324.89332	268	
325.89609	224	
326.17106	180	
326.89400	320	
328.18896	242	
328.81761	154	
328.88687	112	
329.16518	124	
330.81879	462	1+
333.86713	118	
334.44890	126	
335.62684	106	
335.79752	248	1+
336.88070	108	
337.88789	102	
338.87423	194	
339.27881	156	
340.19243	108	
340.28121	100	
343.83787	126	
344.41412	106	
344.90126	156	1+
345.02514	102	
END IONS

###FS:    #m/z: 363.95762 #charge 1+
###MS: 22
###MSMS: 25
BEGIN IONS
TITLE=Cmpd 18, +MS2(363.9576), 28.0-35.0eV, 0.5min #25
RTINSECONDS=29.6395
SCANS=22,25
PEPMASS=363.95762	1166618
CHARGE=1+
187.86904	172	
189.86383	968	1+
191.85969	1126	1+
191.94747	156	
192.89076	208	1+
196.88300	298	1+
205.89549	138	
205.94825	166	
207.87688	690	1+
207.90816	298	1+
208.94654	158	
209.87647	110	
209.94353	1544	1+
210.88562	710	1+
212.87872	5012	1+
214.89740	302	
216.41036	166	
216.91419	176	1+
219.86517	120	
221.92746	104	
222.95243	1812	1+
224.94866	2142	1+
224.97284	162	
225.79672	178	
225.85934	136	1+
226.89297	156	
226.94748	11684	1+
226.97155	116	
228.89437	1340	1+
228.94284	13174	1+
229.00004	110	
229.80004	108	
230.78713	228	1+
230.88890	9792	1+
231.15504	104	
233.96158	170	
234.05674	124	
234.88198	518	
235.90709	120	
237.01303	210	1+
238.21767	116	
238.94871	112	
240.01954	104	
240.82375	128	
240.94356	222	
240.96267	1528	1+
240.99491	146	
241.12634	144	
241.93934	916	1+
242.81986	498	1+
242.94260	642	1+
242.95993	920	1+
244.02577	170	1+
244.16923	110	1+
244.95830	6282	1+
245.82294	134	
245.94400	276	
246.90153	310	1+
246.95378	6096	1+
246.98213	170	
247.13029	152	1+
247.80776	216	1+
248.79899	174	1+
248.85352	106	
248.90125	2590	1+
249.94503	108	
249.96402	292	1+
250.40907	146	1+
250.90105	444	1+
250.95184	138	
250.96853	216	1+
252.23082	130	
252.89215	168	
253.01145	102	
253.90635	570	1+
256.85546	172	1+
258.94336	126	
258.97589	328	1+
259.43934	124	
259.84823	222	1+
260.04172	160	
260.44078	108	
260.96801	1184	1+
261.90661	110	
262.78005	186	
263.08997	140	
263.82278	108	
263.98099	132	
264.02614	110	
264.82199	208	
264.96173	438	1+
264.98264	150	
265.80928	454	1+
265.98343	210	
266.81347	290	1+
267.02143	106	
267.97464	1184	1+
268.85187	342	1+
269.79666	144	
269.96877	1190	1+
269.99135	184	1+
271.15054	106	
271.84360	158	
271.91443	466	1+
272.51691	124	
272.84924	190	
272.93282	194	
273.53552	124	
273.86087	112	
274.08079	106	
274.85061	166	
274.92612	200	
275.03601	214	1+
276.85457	368	1+
276.91321	202	1+
277.02882	224	1+
278.01049	292	1+
278.24710	134	
278.79534	180	
278.84739	110	
278.98351	164	1+
279.90363	154	
280.07942	160	
280.79302	792	1+
281.36428	166	1+
282.80333	154	
282.99031	112	
283.06793	108	
283.85189	610	1+
283.98252	278	1+
284.79325	426	1+
285.84618	1338	1+
286.88335	210	1+
287.05518	142	
287.91567	106	
288.79001	100	
290.78592	828	1+
291.86719	136	
292.43563	104	
292.86359	102	
292.88925	120	
293.10252	290	1+
293.86191	674	1+
294.86726	406	1+
294.92264	212	1+
295.80554	458	1+
297.69637	132	1+
297.92042	136	
298.80237	756	1+
299.36777	178	
300.80270	550	1+
300.87381	218	
301.00142	102	
301.17656	236	1+
301.86260	422	1+
302.22847	122	
302.24433	120	
302.94725	214	1+
303.80779	706	1+
303.85796	1442	1+
303.89506	114	
304.77785	138	
305.13702	128	
305.92481	116	
305.94013	154	
306.12085	102	
306.43670	128	
306.57456	108	
306.85243	134	
306.88373	458	1+
307.08314	124	
307.13655	228	1+
307.28862	316	1+
307.30448	114	
307.78431	230	
307.81058	104	
308.78869	100	
309.03730	242	1+
310.30879	218	
310.87413	178	
311.80930	102	
311.89985	156	
312.87529	142	
312.94098	144	
313.88235	124	
314.81906	164	
314.95212	124	
315.88271	134	
316.81902	126	
316.86895	366	1+
316.89335	204	
317.32456	102	
317.87313	292	1+
318.89529	194	
318.93510	134	
320.83114	166	
320.99173	102	
321.31810	206	1+
321.81644	952	1+
321.86805	312	
322.86776	214	
322.93090	312	1+
323.05014	122	
323.10008	186	1+
323.12925	162	1+
324.19009	124	
324.75979	108	
324.88956	234	
325.87800	100	
326.79452	260	1+
326.87656	506	1+
326.89085	118	
329.15272	232	1+
330.81499	180	
330.88518	116	
331.89695	124	
332.07284	104	
333.76979	290	1+
336.73592	216	1+
336.94279	470	1+
337.83699	176	
338.94491	194	
339.82927	1198	1+
340.93987	210	
342.25476	148	
342.88639	244	1+
343.19001	154	1+
343.27218	112	
343.71370	108	
344.29231	252	1+
344.89764	208	1+
345.71734	160	
346.96171	136	
348.94995	130	
349.31897	498	1+
349.72611	120	
349.91979	160	
351.34840	124	
352.51661	108	
353.79179	202	1+
354.80284	236	1+
358.05143	108	
359.42540	88	1+
359.72657	124	
359.95958	130	
360.17531	144	
360.20929	108	1+
361.72114	260	1+
363.03666	184	1+
365.71556	130	
365.74281	124	
365.82445	106	
366.77676	100	
367.33313	110	
368.16203	116	
369.34953	180	
END IONS

###FS:    #m/z: 507.84721 #charge 1+
###MS: 26
###MSMS: 27
BEGIN IONS
TITLE=Cmpd 19, +MS2(507.8472), 28.2-35.2eV, 0.6min #27
RTINSECONDS=33.322
SCANS=26-27
PEPMASS=507.84721	367022
CHARGE=1+
196.01574	320	1+
197.89331	316	1+
198.88236	428	1+
199.88696	366	1+
212.05102	172	
222.97297	428	1+
223.04082	230	1+
226.97108	164	
227.95563	356	1+
230.84845	162	
234.10334	220	1+
234.88044	198	
235.89248	202	1+
237.01486	196	1+
239.06573	268	1+
248.90058	198	1+
250.96988	552	1+
251.07728	420	1+
256.02688	218	1+
257.89815	232	1+
258.12038	178	1+
259.85094	230	1+
260.89984	172	
261.88117	232	
262.13671	222	1+
262.37397	238	1+
266.16649	490	1+
268.14153	200	
268.96117	168	
270.19425	164	1+
270.85997	166	
271.87498	1014	1+
272.85404	1454	1+
272.91468	172	1+
272.96562	264	1+
275.83279	170	
276.87827	470	1+
276.92021	174	
277.84791	392	1+
278.85941	170	
280.85824	254	
284.08986	292	1+
284.78965	282	1+
285.38386	256	1+
285.94137	188	
286.87138	210	
287.85010	484	
287.94067	250	1+
288.37010	312	1+
288.87243	364	
288.90467	188	
289.88370	1178	
290.13134	182	
290.86662	2964	1+
291.11515	204	1+
292.00732	158	1+
292.81083	246	1+
292.91870	182	1+
293.87386	5460	1+
295.82064	328	1+
296.09415	284	1+
297.02714	106	1+
297.85244	710	1+
297.88256	182	
298.00718	194	1+
298.81194	272	
298.85672	496	1+
298.87722	576	1+
298.96962	246	1+
298.98101	306	1+
299.91625	190	
300.85310	784	1+
300.86884	296	
301.11299	164	1+
301.41463	180	
301.87872	190	
302.80665	274	1+
303.80969	232	1+
303.94826	284	1+
304.10789	206	1+
304.85880	214	
305.82033	312	1+
305.85913	334	
306.87555	234	
307.28734	388	1+
307.89038	2386	1+
307.95150	170	
307.97519	164	
308.14215	522	
308.40776	196	1+
309.15187	1300	1+
309.38381	242	1+
309.87469	856	
309.88835	1620	1+
310.15670	940	1+
311.04227	208	1+
311.78033	186	1+
311.80130	230	1+
311.88385	11122	1+
313.00107	202	1+
314.82383	470	1+
314.86818	696	
315.86435	1292	1+
316.02370	272	1+
316.86610	870	1+
316.89010	506	
317.82367	354	1+
317.89390	276	
318.37469	242	1+
318.86065	498	1+
318.88552	224	
318.93512	170	
318.99067	162	
320.88526	600	1+
321.80892	174	
321.99481	180	
322.03485	364	1+
323.19305	192	1+
323.37586	178	1+
323.87061	250	
323.89184	212	
324.13208	300	1+
324.86186	298	
325.38297	224	1+
325.87299	172	
325.89941	1162	1+
326.04562	304	1+
327.43531	330	1+
327.88204	1168	
327.89867	770	1+
328.18827	330	1+
328.36967	256	
328.39647	498	1+
328.84064	276	1+
328.87058	524	
328.94563	198	1+
329.84742	160	1+
329.89163	868	1+
330.19741	136	1+
330.52397	136	1+
330.82899	274	1+
331.08471	220	1+
331.89384	1444	1+
331.98624	214	1+
332.79177	176	1+
332.87706	1112	1+
332.95061	180	
333.17574	242	
333.84942	166	
335.84091	354	1+
335.88875	200	
335.94689	280	1+
337.02221	662	1+
337.88262	396	
337.90689	184	
338.76743	186	1+
338.87792	574	1+
338.96412	242	1+
339.00725	208	1+
339.04629	292	1+
339.14593	202	
340.72750	250	1+
341.86799	272	1+
342.33718	288	1+
343.47860	124	1+
345.90221	266	1+
346.82741	162	
346.95653	192	
347.12425	262	1+
347.77637	316	1+
347.89435	176	
348.90256	212	
348.91834	268	
349.04761	180	
349.40896	274	1+
349.81779	482	1+
349.84975	434	1+
349.89129	182	
349.91265	174	
350.89103	534	1+
350.96014	270	1+
351.87982	174	
352.71114	156	1+
352.77499	300	1+
352.91424	190	
353.72709	186	1+
353.85358	418	
354.01414	256	1+
354.78890	220	
354.91613	276	1+
354.94844	152	1+
355.26763	110	1+
355.85350	300	1+
355.88884	560	1+
355.92599	226	1+
355.98470	146	1+
356.27225	84	1+
357.84262	174	
358.86731	258	1+
359.04894	176	
359.78538	204	1+
359.86998	180	1+
360.17791	168	
361.19734	184	1+
361.84568	304	1+
361.86590	222	
362.77922	202	1+
362.85041	222	1+
364.17240	220	1+
364.88599	188	
365.02765	184	
365.35652	316	1+
366.83865	2572	1+
367.33696	220	1+
367.70720	1290	1+
367.89515	472	1+
368.78886	252	
368.89458	500	1+
369.86585	204	1+
370.71979	476	1+
370.78135	704	1+
370.92036	196	1+
371.18443	260	1+
371.31433	80	1+
371.72262	406	1+
372.96843	158	1+
373.71852	774	1+
373.84282	332	1+
373.87426	240	
373.89827	376	1+
374.78717	238	
374.84763	284	1+
375.81788	298	1+
376.71964	176	
376.86454	238	1+
379.95141	170	
380.02407	196	1+
380.78168	310	1+
380.85794	564	1+
380.89907	294	1+
381.11827	190	
381.72162	238	
382.71529	496	1+
382.79340	214	1+
382.85698	684	1+
383.18268	204	1+
383.79436	148	1+
384.85135	3062	1+
385.02515	250	1+
386.12303	192	1+
386.84973	714	1+
386.88460	176	
387.25999	250	1+
387.37493	218	1+
387.40356	260	1+
387.72321	312	1+
387.81255	296	1+
388.07074	236	1+
388.79573	196	
388.85289	220	
389.20171	304	
389.30399	146	1+
389.71509	450	1+
389.73867	176	
389.87259	174	
390.18219	208	
390.19857	328	1+
390.84227	1026	1+
390.90670	174	
391.80934	264	
392.07972	1226	1+
392.73289	190	1+
392.83203	188	
392.86677	960	1+
393.08541	904	1+
393.80002	932	1+
393.83282	544	1+
394.38790	206	1+
394.44600	194	
394.78058	228	
394.83578	350	1+
394.86040	910	1+
396.04350	144	1+
396.15273	152	1+
396.73056	224	
397.23350	226	1+
397.90439	256	1+
398.72815	716	1+
398.87341	168	
399.12273	182	
399.70958	300	
399.83195	330	1+
400.81202	226	1+
401.04624	228	
401.74120	354	1+
402.86308	820	
403.03335	240	1+
403.79030	214	1+
403.87000	3178	1+
404.01210	166	
404.74581	170	
404.92962	410	1+
406.72379	594	1+
406.85809	520	
407.13552	222	1+
407.36258	260	1+
407.72547	498	1+
407.81379	376	1+
407.86643	8050	1+
408.92646	212	
409.72366	252	
409.76566	166	
409.93126	416	1+
410.73729	184	
410.80631	1002	1+
410.84212	266	
410.87139	516	
410.94005	256	1+
411.23720	202	
411.73649	180	
411.81075	874	1+
411.86722	292	
412.73150	662	1+
412.84531	1136	1+
413.07673	704	
413.87575	466	
415.83883	266	1+
416.73972	238	1+
416.88050	490	1+
417.81936	196	
418.86784	264	1+
419.89900	208	
420.64314	252	1+
421.88301	1212	
422.88737	642	
423.88487	508	
424.87059	282	
425.77631	268	1+
425.87880	1060	
426.35205	148	1+
426.74828	192	
426.81138	658	1+
426.86238	1612	1+
426.93982	228	1+
427.11702	162	
427.73667	896	1+
428.74324	564	1+
428.88462	1826	1+
428.99994	180	1+
429.84548	208	
430.74224	832	1+
430.86059	990	1+
430.94443	146	1+
431.87225	758	1+
432.24234	252	
433.07992	96	1+
433.10762	172	1+
433.57884	100	1+
433.86722	168	
434.82821	180	
434.89248	210	
435.86627	398	1+
436.20128	296	1+
439.89929	724	
440.08524	250	1+
440.23864	216	1+
440.89678	372	
441.89492	252	
442.21561	156	1+
442.55378	114	1+
442.88114	312	
443.71746	190	1+
443.87802	288	
444.15056	208	
444.87554	2206	1+
445.75944	206	
446.87468	650	1+
446.89520	270	
448.89391	254	
449.87895	688	1+
449.99538	252	1+
450.81811	160	1+
451.40803	268	1+
451.75929	288	
452.90240	290	1+
456.86252	202	1+
457.90290	1564	1+
458.37486	180	1+
459.01990	152	1+
460.16519	266	1+
460.22896	232	
462.15838	194	
462.88794	424	
463.88427	240	
463.90508	174	
464.14059	202	1+
464.89972	210	
465.78312	240	1+
465.82138	202	1+
466.14838	194	1+
467.88922	1538	1+
468.77862	204	1+
469.71561	244	1+
470.77327	418	1+
470.79029	218	
471.26588	156	1+
473.83631	158	1+
474.21887	284	1+
474.78039	196	1+
475.22177	234	1+
476.90483	200	1+
480.92309	222	
481.69044	202	1+
481.70787	322	1+
482.28194	194	1+
485.31165	132	1+
485.89946	506	1+
486.30317	166	1+
486.65730	214	1+
486.79790	228	
487.80079	436	1+
489.63346	216	1+
489.73348	206	1+
491.79662	476	1+
492.16410	136	1+
493.10653	206	1+
494.37420	230	1+
495.25001	192	
498.62034	180	1+
500.74432	186	
500.80021	200	1+
501.17727	140	1+
503.32152	184	1+
504.12024	292	1+
505.29204	178	
505.45201	234	1+
505.60274	226	1+
505.68880	116	1+
506.40989	176	1+
506.61149	150	1+
507.77490	236	1+
507.84736	194	
508.74549	180	1+
508.91578	178	1+
509.86113	366	
510.22875	210	1+
510.24737	142	1+
511.28552	180	1+
512.80581	306	1+
END IONS

###FS:    #m/z: 336.94707 #charge 1+
###MS: 26
###MSMS: 28
BEGIN IONS
TITLE=Cmpd 20, +MS2(336.9471), 28.0-35.0eV, 0.6min #28
RTINSECONDS=34.094
SCANS=26,28
PEPMASS=336.94707	271192
CHARGE=1+
182.86557	142	
187.86919	108	
189.14575	104	
196.88536	282	1+
198.86359	202	1+
205.41275	100	
205.94869	104	
206.10482	106	
207.97332	156	
208.98393	120	
209.88343	462	1+
209.89800	94	
211.00107	116	
211.94472	6438	1+
212.04541	100	1+
212.87811	1596	1+
213.89743	96	
213.94028	4340	1+
214.87934	196	
215.88767	956	1+
215.93810	290	
215.98672	92	
217.38332	92	
217.88353	548	
222.95102	112	
223.96345	160	
224.96524	142	
225.88486	104	
225.95305	126	
226.89195	146	
226.98607	150	
227.89473	456	1+
227.95162	176	
228.89514	370	1+
229.95598	6108	
230.50203	96	
230.88995	3664	1+
230.95723	220	
231.95063	2882	1+
232.01600	98	
232.82526	426	1+
233.82791	288	1+
233.89701	1084	1+
233.95017	200	
234.07843	208	1+
235.82304	284	1+
235.83723	154	
236.89495	142	
237.06817	96	
237.89639	240	1+
238.04920	122	
240.07310	256	1+
240.83897	138	1+
241.04659	280	
241.36786	106	
241.91213	108	
241.96926	98	
242.20781	102	
243.89426	92	
243.91378	98	
243.94603	96	
244.00744	100	
244.83325	100	
246.90767	128	
246.97544	230	
247.08215	90	
247.43585	92	
247.96617	1662	1+
248.89967	872	1+
249.04276	234	1+
249.09845	138	
249.96168	732	1+
250.82767	196	
251.07064	146	
251.46745	94	
251.83167	122	
251.90856	262	1+
251.92578	100	
251.96011	110	
252.01625	206	1+
252.06788	98	
252.97158	3822	1+
253.13985	92	
253.17232	124	
253.90184	496	1+
254.96694	2036	
255.07719	182	
255.78317	198	
256.03288	90	
256.91620	158	
256.96367	560	1+
257.07801	128	
257.98949	94	
258.90586	134	
261.91765	90	
262.83889	200	1+
264.05211	94	
264.23109	146	
265.08644	98	
265.79407	92	
266.24952	162	
266.71843	96	
266.84740	104	
267.83917	118	
268.05381	92	
268.84007	438	
269.84137	372	1+
270.98603	406	
271.79655	300	1+
271.91750	104	
272.78435	202	1+
272.97916	114	
275.02009	92	
275.76380	106	
276.02871	112	
276.84605	126	
277.05684	148	
277.06926	108	
277.86348	210	1+
277.95989	228	1+
278.83504	148	
278.98801	148	
279.41776	90	
279.83379	216	
280.26119	112	
280.80822	110	
280.99591	118	
281.79489	114	
281.92333	100	
282.04312	136	
282.88667	132	
283.79331	388	1+
285.84787	806	1+
286.85002	500	1+
287.85497	308	1+
288.81256	150	
289.02897	92	
289.94817	94	
291.80754	382	1+
292.05962	102	
292.37462	92	
292.43829	176	
292.85878	376	1+
292.90601	94	
293.10658	306	
293.87045	102	
293.99811	152	
294.54673	94	
294.85166	130	
294.91455	98	
295.40358	92	
296.07671	112	
296.80847	318	1+
296.85947	90	
297.07959	90	
298.05351	348	1+
299.84865	186	1+
299.87739	102	
300.30337	92	
301.98862	92	
302.85900	146	
303.27886	90	
305.54559	102	
305.86141	96	
306.79821	164	
306.88212	536	1+
307.79984	128	
308.29353	102	
309.32163	100	
309.87831	322	1+
310.48730	144	1+
310.87794	220	1+
310.92732	122	
312.43515	96	
312.88557	108	
313.87727	124	
314.09773	96	
314.52197	94	
314.82476	124	
314.84129	106	
315.85938	172	1+
316.39594	98	
319.79890	112	
319.88553	162	
321.87510	150	
323.14151	94	
324.89472	318	1+
325.63100	98	
328.80277	98	
328.89276	128	
329.86920	260	1+
331.82034	130	
332.93280	94	
335.43308	94	
335.47598	102	
335.59967	106	
336.31932	128	
336.45651	140	
337.35687	330	
337.83195	222	1+
341.10471	96	
341.36927	100	
END IONS

###FS:    #m/z: 359.96283 #charge 1+
###MS: 26
###MSMS: 29
BEGIN IONS
TITLE=Cmpd 21, +MS2(359.9628), 28.0-35.0eV, 0.6min #29
RTINSECONDS=34.8665
SCANS=26,29
PEPMASS=359.96283	220800
CHARGE=1+
53.12068	104	
200.00572	100	
204.90615	98	
205.95225	158	
207.94992	478	1+
208.88468	250	
209.94142	1278	1+
210.88808	104	
217.89929	134	
218.91092	120	
218.99994	116	
220.95785	146	
222.95275	2028	1+
223.15352	114	1+
223.88442	114	
224.42290	116	
224.94817	2578	1+
225.97077	182	
226.89500	238	
226.94793	6998	1+
227.67396	100	
227.87862	108	
227.89410	100	
227.93500	248	
228.79924	122	
228.89658	136	
228.94276	8656	1+
229.40206	102	
230.89006	138	
231.84732	116	
233.91965	120	
233.96113	274	1+
234.57520	96	
234.82019	446	1+
234.90062	100	
235.43424	100	
235.82146	374	1+
236.16009	150	
239.03196	98	
239.82292	98	
240.14064	108	
240.94181	200	
240.96391	1786	1+
241.78672	296	1+
241.94309	124	
242.93995	100	
242.95865	598	
243.01779	148	
243.96225	356	
244.44022	250	1+
244.95732	4056	1+
245.93812	122	
246.95424	3602	
246.97850	114	
250.95184	178	
250.97235	278	
251.03720	286	1+
251.06479	158	
251.97080	224	
252.87456	142	
252.91397	218	1+
252.95521	210	
252.97131	164	
253.08736	136	
253.83737	276	
253.89746	152	1+
254.83364	124	
254.84943	110	
256.45541	102	
258.84890	176	
258.97364	534	1+
259.80073	156	
260.97026	1210	1+
262.04453	100	
262.09822	96	
262.94879	108	
264.38934	98	
265.00705	136	
265.08660	174	1+
265.40661	102	
265.74664	100	
265.85771	308	1+
265.90886	102	
266.50317	102	
266.73855	130	
266.81326	398	1+
266.89132	118	
266.91747	210	1+
267.97564	694	
268.79299	200	1+
268.95827	150	
269.96968	530	1+
270.85950	134	
271.02723	96	
271.82822	96	
271.84371	150	
271.91809	182	1+
272.79882	202	1+
276.85579	136	
277.80736	220	
278.79825	118	
278.85924	170	1+
278.90488	160	
280.26482	204	
280.79456	550	1+
280.93053	106	
281.81446	104	
281.86011	138	
282.27729	180	
282.81551	114	
283.03347	108	
283.15727	104	
283.98675	348	1+
284.82445	118	
285.94058	176	
286.41287	96	
286.79281	110	
288.90027	154	
290.04653	156	1+
290.78022	234	1+
290.94102	196	1+
291.43446	258	1+
291.68246	98	
291.84009	132	
291.87382	322	1+
292.99011	152	
293.11814	102	
293.16764	206	1+
294.80938	240	1+
294.85856	240	
294.96827	94	1+
295.14840	122	
295.92206	138	
296.47683	106	
296.87672	256	1+
296.89314	106	
297.81188	246	
297.91411	196	1+
298.23187	232	1+
298.80263	704	1+
300.81075	238	1+
301.78433	168	
301.88697	346	1+
301.90835	108	
301.94754	126	
302.85853	112	
303.81140	300	1+
303.94382	150	
304.44536	110	
305.27501	98	
305.53707	100	
305.73207	100	
305.80568	276	1+
305.88689	316	1+
306.27683	122	
307.28579	272	1+
307.78672	220	1+
307.87797	184	1+
308.29166	174	1+
309.47852	106	
309.77691	98	
310.82533	118	
310.87619	236	
311.86636	98	
312.24675	98	
312.80457	102	
316.76685	104	
316.81184	158	
316.92547	126	
317.16279	108	
317.45788	100	
317.81442	270	1+
317.86850	140	
317.89918	118	
317.93573	122	
318.81761	178	1+
318.93045	112	
319.86342	118	
319.95414	150	
320.73712	118	
320.81707	116	
320.93479	104	
322.93596	140	
323.01626	284	1+
323.40121	110	
323.71799	176	1+
323.78009	128	
323.88567	98	
323.98845	204	1+
324.89422	484	1+
325.20575	102	
326.18484	196	1+
328.89258	226	
329.31765	154	
329.37552	102	
329.88130	298	1+
332.02266	210	1+
332.78182	104	
333.77930	128	
334.95656	100	
336.86291	230	1+
336.94550	656	1+
338.33453	236	1+
340.35049	140	
340.94270	182	
342.02178	190	1+
342.90392	298	1+
343.27193	128	
345.31105	154	1+
347.70952	204	1+
348.91894	144	
350.83300	142	
352.06868	188	1+
356.77428	286	1+
356.91748	104	
358.20038	120	
360.75918	138	
361.72606	104	
362.10425	166	1+
363.75522	146	
END IONS

###FS:    #m/z: 507.84708 #charge 1+
###MS: 30
###MSMS: 31
BEGIN IONS
TITLE=Cmpd 22, +MS2(507.8471), 28.2-35.2eV, 0.7min #31
RTINSECONDS=38.544
SCANS=30-31
PEPMASS=507.84708	341582
CHARGE=1+
196.01703	426	1+
215.88699	286	1+
227.95443	184	
230.84542	206	
230.88975	216	
233.91425	268	1+
235.11036	204	1+
237.06214	216	1+
240.07606	202	
241.86083	192	
243.89391	272	
248.85121	318	1+
250.97268	702	1+
252.09445	214	1+
252.11507	198	
252.90730	248	1+
253.87413	188	1+
254.15734	200	1+
254.41174	190	
255.06534	238	1+
256.05708	224	1+
256.87739	328	1+
257.85606	334	1+
258.78597	226	
259.86362	318	1+
262.02224	296	1+
263.02516	264	1+
263.14134	210	1+
264.14306	148	1+
264.90859	178	1+
266.16874	604	1+
266.86592	394	1+
266.89601	328	1+
266.96995	198	
269.01018	202	
269.88219	232	
271.85172	850	1+
271.87515	390	
271.92492	222	1+
272.80474	178	
272.85417	734	1+
274.85313	250	
274.89063	288	1+
276.79552	184	
276.85130	236	
277.99033	268	1+
278.86469	308	1+
278.90732	198	
279.79584	188	1+
280.80467	294	1+
281.38644	400	1+
281.80961	230	1+
281.97111	212	1+
282.11630	196	1+
283.92436	248	1+
284.87733	282	1+
284.94471	286	1+
285.94069	240	1+
286.79332	182	
286.98045	300	1+
287.84437	348	1+
288.86923	548	
289.03850	184	
289.39730	310	1+
289.78399	326	1+
289.88263	1430	
290.13342	438	1+
290.14960	190	1+
290.86450	1848	1+
291.89936	562	1+
292.39015	488	1+
292.88365	256	
293.09227	180	1+
293.38963	408	1+
293.79866	182	
293.87479	5266	1+
295.85347	846	1+
295.94717	174	1+
296.85601	538	1+
296.88568	526	1+
296.97602	110	1+
298.85372	354	
298.87634	320	
299.30813	184	
299.84374	174	
299.88729	178	
300.11632	236	1+
300.86081	410	
301.33508	256	1+
301.37774	170	
301.86191	196	
302.04136	170	
302.85550	392	1+
302.89092	182	
303.95183	216	
304.11266	212	1+
304.79610	218	1+
304.92347	220	
305.39118	242	1+
305.85844	208	
305.92642	220	
305.94923	236	1+
306.13032	184	
307.89187	1480	
307.91989	282	1+
308.09809	346	1+
308.14317	580	
308.79674	174	
308.88360	2814	1+
308.88684	860	
309.14401	294	
309.81738	198	
309.87060	872	1+
309.88977	1860	1+
310.00016	178	
310.15936	714	1+
310.82028	350	1+
311.34661	398	1+
311.84330	462	1+
311.88405	9574	1+
312.82152	368	1+
313.93286	176	
314.86828	1528	1+
314.96147	254	1+
315.37368	404	1+
315.46310	136	1+
315.96506	174	1+
316.37525	366	1+
316.81762	332	1+
316.86834	652	1+
316.88675	416	
317.89510	298	
317.93244	298	1+
318.85815	548	1+
318.89042	226	
319.25725	182	1+
322.34909	352	1+
322.81947	156	1+
322.85559	270	
322.88715	194	1+
323.86588	170	
323.98052	190	
324.38692	254	1+
324.86091	542	1+
324.96770	174	1+
325.90214	1562	1+
326.88533	304	
327.17326	256	1+
327.88229	1180	1+
327.89552	732	
327.98474	260	1+
328.87098	550	
329.89423	440	
330.85327	182	
330.88399	318	
330.95288	152	1+
331.05930	140	1+
331.76586	166	
331.89229	572	
332.87751	1216	1+
332.90524	464	
333.33120	152	1+
333.80402	224	1+
333.95706	174	
334.89852	510	1+
335.84202	502	
335.88688	330	
336.88296	210	
337.02075	458	1+
337.88163	358	
338.08883	250	1+
338.15510	258	1+
338.88555	254	
339.88053	252	
340.08594	182	1+
340.71734	334	1+
341.59618	98	1+
342.97833	188	1+
343.72372	180	
344.81995	198	1+
345.87162	256	
345.88861	212	
345.90893	204	
346.87775	202	
347.04717	184	
347.84880	216	1+
348.36652	360	1+
348.89522	178	
348.91416	244	
349.02492	192	1+
349.77889	326	1+
350.88491	658	1+
350.91152	208	
350.96390	360	1+
351.85773	172	
352.77382	188	
352.79105	222	
352.90552	676	1+
353.85363	1148	1+
354.03121	254	1+
354.88930	602	1+
355.91527	216	1+
357.19581	222	1+
357.78342	244	1+
357.81750	408	1+
357.95996	194	1+
358.86876	244	1+
358.89176	246	1+
359.15512	240	1+
360.08147	224	1+
361.87190	540	1+
362.70794	258	1+
363.81043	178	
363.84918	304	1+
364.07985	194	1+
366.84000	1964	1+
366.91356	328	1+
366.97219	156	1+
367.71132	746	
367.86966	232	
367.88913	248	
368.08631	232	1+
368.70825	770	1+
369.36578	282	1+
369.77943	678	1+
369.83806	288	
369.99645	200	
370.75979	150	1+
370.78173	584	1+
370.83694	348	1+
370.86762	396	1+
370.88402	202	
371.72332	224	1+
371.92742	258	1+
372.20400	214	1+
373.43343	174	
373.71920	316	1+
373.90210	204	
374.81819	190	
375.38866	308	1+
375.85433	276	1+
376.35749	252	1+
376.88971	448	1+
376.90854	250	1+
377.17225	254	1+
377.81031	330	1+
378.05057	218	1+
378.73504	328	1+
379.07603	258	1+
379.87318	172	
380.72176	772	1+
380.85740	652	1+
381.80282	256	1+
382.19906	152	1+
382.38767	456	1+
382.85974	240	
383.71608	458	1+
383.77917	176	
384.03511	168	1+
384.84997	5228	1+
384.89293	204	
387.11063	320	1+
387.72019	322	1+
388.03297	240	1+
388.16530	184	
388.79162	240	
389.66431	94	1+
389.71264	304	
389.74504	276	1+
389.80559	174	
389.86680	458	1+
390.18784	196	1+
390.84374	1126	
390.87129	268	1+
391.27446	118	1+
391.83691	850	1+
392.86878	430	1+
392.89614	170	
393.06130	246	1+
393.08517	840	1+
393.70563	144	1+
393.79914	788	1+
394.02078	206	1+
394.20320	204	1+
394.67132	172	1+
394.80152	482	1+
394.84072	442	1+
394.86126	444	
395.86158	602	1+
396.32789	266	1+
396.73446	298	
396.86119	404	1+
397.24771	184	
397.39355	236	1+
397.80288	310	1+
398.73336	408	1+
398.87110	270	
399.23184	422	1+
399.71062	184	
399.74673	390	1+
399.85965	324	1+
400.23078	374	1+
400.74604	272	1+
400.77932	298	1+
401.37584	164	
401.81419	222	
402.74423	332	1+
402.86423	586	
403.41240	174	
403.87331	2084	1+
405.39962	136	1+
405.72850	190	
405.87242	508	
406.81711	208	
406.86724	272	
407.72586	376	1+
407.80793	210	
407.86217	7838	1+
408.35289	218	1+
408.67470	270	1+
409.72957	856	1+
410.84150	464	
410.85874	396	
411.22550	264	1+
411.81275	966	1+
411.84135	218	
412.34941	198	1+
412.73120	810	1+
412.84940	1074	1+
412.87386	876	1+
412.91724	216	1+
413.07281	514	1+
413.87934	608	1+
414.08736	238	1+
414.17723	344	1+
416.88016	294	
418.38461	194	1+
418.84559	388	1+
419.33262	374	1+
419.67383	244	1+
421.88705	1146	
421.96252	132	1+
422.75101	372	1+
422.82624	312	1+
422.85824	190	
422.88771	686	
423.88253	474	
424.86982	288	
424.96673	192	
425.78570	180	1+
425.83763	220	
425.88165	632	
426.12922	236	1+
426.81658	168	
426.86359	2418	1+
426.93583	448	1+
427.08187	286	1+
427.73466	486	
428.74644	550	
428.85023	692	1+
428.88389	892	1+
429.26918	178	1+
429.38335	184	1+
429.74627	360	
430.24212	326	1+
430.74137	1006	1+
430.86283	1818	1+
430.88301	410	
431.87102	1090	1+
434.04491	134	1+
434.35312	190	
434.88662	224	
435.86247	218	
436.82636	166	1+
439.13457	182	1+
439.89680	1716	1+
441.80541	266	1+
441.93716	260	1+
442.14969	248	1+
444.06024	128	1+
444.08732	138	1+
444.23077	196	1+
444.87300	2412	1+
445.76209	260	1+
447.86855	170	
447.89561	176	
448.13402	262	1+
448.89760	356	
449.87896	1002	1+
450.75250	356	1+
450.77348	250	1+
450.82595	184	
452.40465	262	1+
452.79246	308	1+
453.75899	180	
453.90038	182	1+
453.93516	176	
456.75424	252	1+
457.90476	1716	1+
458.13017	134	1+
459.08692	182	1+
461.16727	188	
462.44963	176	1+
462.88421	858	1+
464.15314	208	1+
464.79043	342	1+
465.89520	332	1+
467.89016	846	1+
468.09666	262	1+
468.28359	204	1+
468.78161	306	1+
469.22918	238	
469.88936	182	
469.91107	188	
470.89264	236	1+
473.72420	154	1+
474.78433	174	
476.71767	278	1+
478.23544	166	
479.79338	196	1+
480.21438	260	1+
485.89979	818	1+
486.84614	620	1+
487.44493	390	1+
488.44682	336	1+
490.09623	192	1+
491.79790	270	1+
493.26163	164	1+
497.23061	170	
497.72315	206	1+
499.48105	148	1+
499.68641	414	1+
499.80599	314	1+
500.05161	142	1+
500.80896	248	1+
501.05744	96	1+
502.33866	122	1+
504.24776	216	1+
504.43992	326	1+
504.80497	338	1+
505.11901	188	
505.44028	264	1+
505.73525	264	1+
506.18938	302	1+
506.80069	348	1+
507.18904	244	1+
508.91867	126	1+
509.02484	160	1+
509.21598	218	1+
509.86109	822	1+
510.02632	116	1+
510.80414	168	
END IONS

###FS:    #m/z: 336.94698 #charge 1+
###MS: 30
###MSMS: 32
BEGIN IONS
TITLE=Cmpd 23, +MS2(336.9470), 28.0-35.0eV, 0.7min #32
RTINSECONDS=39.316
SCANS=30,32
PEPMASS=336.94698	289854
CHARGE=1+
181.86283	212	1+
196.88321	128	
209.09661	98	
209.88295	560	1+
209.94196	250	
210.88568	466	1+
211.94507	5990	
212.87944	2266	1+
212.94778	208	
213.94003	2964	1+
214.88315	278	
215.88425	1618	1+
215.93883	914	1+
219.84016	140	
221.00527	116	
221.89204	144	
223.04132	120	
223.96087	150	
224.95692	100	
226.92251	116	
227.65169	96	
227.89459	880	1+
227.95230	130	
228.79651	110	
228.89792	630	1+
229.95600	7378	
230.13530	112	
230.89019	4060	1+
230.96050	120	
230.99424	126	
231.01655	142	
231.95088	3206	1+
233.06167	96	
233.50540	100	1+
233.89958	476	1+
235.86693	212	
235.89342	178	
235.95098	174	
236.82386	98	
238.84730	114	
239.89976	96	
240.55979	102	
240.83256	232	1+
240.93824	94	
240.96336	156	
241.65409	114	
242.88677	134	
244.96319	136	
246.57686	94	
246.90887	216	
246.97592	272	
247.02895	102	
247.96592	1302	1+
248.01540	314	1+
248.90043	1560	1+
249.09427	116	
249.40577	112	
249.82607	232	1+
249.96166	798	1+
250.00558	98	
250.63865	102	
251.07113	218	
251.24619	112	
251.79048	114	
251.91358	326	1+
252.97206	4258	1+
253.08737	144	
253.90423	650	1+
254.22269	96	
254.94338	136	
254.96673	1280	1+
255.05881	160	1+
255.07528	314	
255.09804	146	
255.22189	96	
256.80866	96	
256.91312	368	1+
256.96187	502	1+
257.14607	100	
258.62890	108	
258.84735	250	
258.88022	188	
259.82689	168	1+
259.96217	180	
260.84863	112	
262.79983	112	
262.92807	94	
263.05708	158	
264.45532	94	
265.42461	96	
267.83633	868	1+
268.79307	342	1+
268.83843	748	1+
270.07177	100	
270.98428	436	
271.79389	94	
271.85225	106	
271.91546	570	1+
272.97636	198	
273.79473	382	1+
273.94892	112	
274.58637	116	
275.95343	136	
276.81752	104	
276.85003	134	
277.62669	110	
277.83867	180	
277.87763	278	1+
277.96821	138	
278.83478	630	1+
278.85641	148	
278.93552	222	
278.96221	108	
279.79007	130	
280.26768	118	
280.79423	190	1+
280.81190	130	
280.86274	106	
281.05178	302	
281.14235	102	
283.79209	234	
284.73410	110	
284.89171	106	
285.81253	216	1+
285.85232	310	
286.84982	994	1+
289.87820	210	
290.85360	124	
291.06728	176	1+
291.27534	100	
291.43885	114	
291.80296	350	1+
291.86364	136	
291.88265	136	
292.87133	120	
293.02782	144	
293.44165	168	1+
293.86435	152	
293.87865	154	
293.99992	190	
294.86123	110	
295.85035	122	
295.97518	110	
295.99097	172	
296.06869	100	
296.91030	138	
296.95263	114	
297.82640	252	1+
297.90985	102	
298.86206	138	
299.06253	110	
299.81596	354	1+
300.07751	144	
300.86620	142	
301.87170	130	
303.82630	124	
303.88583	196	1+
303.94648	164	
304.86507	108	
304.99215	94	
306.05934	94	
306.88423	166	
306.99826	98	
307.89144	96	
308.29985	142	
308.79509	154	
308.81395	196	1+
308.86782	110	
309.86980	116	
310.87659	414	1+
310.91545	94	
312.90693	104	
314.81746	94	
314.85684	234	1+
315.93026	104	
316.19018	122	
317.89566	108	
317.92514	224	1+
320.30126	118	
322.78774	100	
322.94183	96	
323.88437	164	
323.90441	114	
324.89591	240	
325.37400	106	
325.88196	260	1+
328.18325	96	
328.83877	94	
328.89666	114	
329.75771	178	1+
329.87699	188	
330.84002	126	
331.81040	108	
336.32510	124	
337.07698	94	
337.21457	116	
337.82692	118	
338.89883	100	
339.82404	222	1+
341.36496	108	
END IONS

###FS:    #m/z: 359.96281 #charge 1+
###MS: 30
###MSMS: 33
BEGIN IONS
TITLE=Cmpd 24, +MS2(359.9628), 28.0-35.0eV, 0.7min #33
RTINSECONDS=40.088
SCANS=30,33
PEPMASS=359.96281	233000
CHARGE=1+
191.10601	142	
192.89362	146	
193.08634	124	
202.90520	214	1+
205.95077	248	
207.94953	110	
208.89086	152	
209.94440	1144	1+
214.89777	132	
217.89763	142	
218.91295	174	
220.96138	122	
221.89240	130	
222.95297	1946	1+
223.88823	174	
223.97611	154	
224.94923	3016	1+
225.09112	128	
225.89577	482	1+
226.00205	104	
226.94797	6162	1+
226.97429	106	
228.03579	154	1+
228.14911	110	1+
228.89485	142	
228.94323	6388	
229.76516	98	1+
229.94576	222	
230.25318	88	1+
232.84805	130	
233.95598	308	1+
235.82376	196	
238.21511	136	
238.37054	104	
238.96936	152	
238.98263	106	
240.94123	596	1+
240.96353	1506	1+
240.98759	128	
241.78578	110	
242.92548	154	
242.95929	1038	1+
244.95694	3248	1+
245.14622	108	
246.50737	108	
246.84167	108	
246.95344	4524	1+
246.97425	312	1+
247.03732	272	1+
247.89919	222	1+
248.80270	290	1+
248.85245	286	1+
249.52342	116	
250.83585	200	1+
250.95263	336	
251.97098	270	
252.95558	322	1+
253.08537	158	1+
253.79472	282	1+
253.83454	230	
255.09926	168	
255.92803	104	
257.91139	154	
258.97588	192	
259.79530	116	
259.97844	138	
260.50248	108	
260.96887	1446	1+
261.83383	114	
263.83040	186	
263.97881	202	
264.79266	102	
264.97791	574	1+
265.98017	334	1+
266.01769	152	
266.32348	106	
266.52774	104	
266.81456	300	
266.86418	280	1+
267.06578	126	
267.38677	114	
267.81766	150	
267.97676	428	1+
268.07775	166	1+
268.79633	346	1+
268.96170	136	
269.80438	324	1+
269.85431	136	
269.97136	182	
271.84582	366	1+
272.05914	106	
273.77628	194	
273.79355	134	
273.93586	128	
274.79428	130	
275.97393	316	1+
276.81404	106	
276.85106	170	
277.81242	132	
277.84674	156	
277.92020	328	1+
278.05812	286	1+
278.79943	140	
278.84744	228	1+
279.80297	144	
280.26253	122	
280.79860	280	
280.95694	108	
281.79957	188	
281.85701	280	1+
282.39160	114	
282.81053	118	
283.86580	144	
283.98839	138	
284.39820	232	1+
284.82082	110	
284.85241	144	
284.87175	118	
285.42973	152	
285.80382	112	
285.98373	140	
286.99799	218	1+
287.89575	102	
288.82602	114	
288.91679	160	1+
289.85783	246	1+
289.88206	218	1+
289.93674	274	1+
291.80027	138	
291.93720	318	1+
292.00772	270	1+
292.43799	260	
292.78237	112	
292.94032	274	1+
293.87992	258	1+
294.05009	104	
294.28192	240	1+
294.85426	124	
295.01986	306	1+
295.86177	150	
295.93003	136	
296.81198	304	1+
296.87332	124	
296.91645	130	
298.04417	330	1+
298.80449	798	1+
300.80444	120	
301.44223	120	
301.63242	104	
301.78455	210	
301.81096	112	
301.94097	112	
302.79608	114	
302.85142	102	
302.88111	284	1+
302.92147	232	1+
303.77083	118	
303.81728	224	1+
303.93979	232	1+
304.26409	272	1+
304.92735	222	1+
305.26714	218	1+
305.33716	110	
306.87522	128	
307.29171	514	1+
307.89274	120	
309.80114	300	
309.89167	140	
310.31700	272	1+
310.41530	108	
310.87796	590	1+
311.88227	420	1+
312.87190	116	
313.94883	240	1+
314.02262	124	
314.81884	106	
315.81145	312	1+
316.81290	298	1+
317.88212	116	
318.93677	148	
319.86969	138	
321.29320	152	
321.82124	248	1+
322.30675	186	
322.81261	184	1+
323.01521	162	
323.40564	104	
323.82011	216	1+
324.86541	140	
324.89422	572	1+
326.74345	218	1+
328.12417	170	1+
328.31887	210	1+
328.89291	206	
329.87341	116	
331.09993	122	
332.29001	130	
332.77271	110	
333.10977	106	
334.29409	116	
335.31198	182	1+
335.89605	146	
336.94345	1094	1+
337.83064	114	
338.34510	108	
339.83216	116	
340.41958	118	
340.89588	230	1+
340.94087	324	1+
341.98453	116	
342.80165	130	
344.89885	206	
345.71259	148	1+
345.77360	116	
347.90251	186	
348.06172	174	1+
348.39771	104	
349.98747	104	
350.74856	116	
352.08325	102	
352.84550	126	
352.88897	112	
353.04138	104	
353.20009	108	
354.73002	118	
354.79089	104	
356.05674	198	1+
356.77814	350	
360.86548	106	
363.72658	116	
363.87885	126	
365.11806	196	1+
365.16449	184	1+
365.29785	116	
END IONS

###FS:    #m/z: 322.93090 #charge 1+
###MS: 34
###MSMS: 35
BEGIN IONS
TITLE=Cmpd 25, +MS2(322.9309), 28.0-35.0eV, 0.7min #35
RTINSECONDS=43.7835
SCANS=34-35
PEPMASS=322.93090	3959870
CHARGE=1+
117.10973	116	
151.60640	106	
181.56806	98	
187.43886	94	
189.86126	222	
190.89425	112	
191.04968	108	
192.88990	498	1+
193.07341	130	
194.88755	200	
196.86280	130	
196.88694	254	
199.88787	90	
205.94983	1084	1+
210.88618	146	
210.90027	542	1+
212.88313	852	1+
212.90347	90	
213.99291	98	
214.82545	114	
215.88791	134	
219.04914	96	
220.89950	128	
221.07170	116	
221.89605	108	
221.94220	242	
221.96652	132	
222.95449	1320	1+
223.91899	92	
223.98727	96	
224.94104	222	1+
225.82674	116	
226.83542	90	
227.90767	574	1+
227.95610	122	
228.89639	108	
228.91328	426	1+
229.52483	98	
230.14671	90	
230.46918	92	
230.85197	104	
230.89061	652	1+
231.83018	96	
232.91449	406	1+
233.91668	308	1+
235.87973	112	
236.01421	92	
237.91386	112	
238.21138	140	
238.78568	454	1+
238.94073	164	
239.08013	150	
239.78748	380	1+
239.84128	98	
239.90641	210	
240.82300	106	
240.94161	2962	
241.16541	88	
241.46311	88	
241.78782	170	
241.94367	2604	
242.94260	6916	1+
243.81715	306	1+
243.88305	140	
244.48555	124	
244.81907	216	1+
244.83492	98	
244.90719	90	
244.94120	2322	1+
245.80187	116	
245.87379	108	
246.83851	106	
246.85441	146	
246.97553	590	1+
247.41643	96	
247.79310	92	
247.83014	154	1+
248.85265	146	
248.86773	160	
250.97052	114	
251.43770	112	
251.92922	122	
253.59443	104	
253.84581	148	
255.78122	222	
257.80667	132	
257.83693	352	1+
258.98443	92	
260.83243	238	
260.93455	90	
261.83570	154	
262.79544	116	
262.83260	642	1+
264.07458	100	
264.43525	108	
266.07708	96	
266.86194	218	
266.88095	210	
268.02568	92	
268.95683	158	
269.79798	384	1+
269.84804	96	
271.79761	132	
271.84327	206	
271.96019	100	
272.44587	102	
272.79616	120	
272.85114	146	
273.79497	280	
273.95016	90	
274.61285	100	
274.79171	214	
275.80940	578	1+
275.84257	148	1+
276.05652	136	
276.53278	98	
277.80550	150	
277.97470	98	
278.24494	174	
278.81081	98	
278.95740	156	
279.09222	596	1+
279.79919	502	1+
279.85108	98	
279.99293	98	
280.83225	100	
280.99897	216	1+
282.85790	126	
283.79043	614	1+
284.29080	188	
285.29535	160	
287.80542	154	
287.88810	96	
289.78937	232	
289.88334	220	
290.04319	108	
290.78733	186	
290.86064	212	1+
290.88491	156	
291.01968	98	
291.80660	592	1+
292.87820	282	1+
292.93762	92	
294.27630	96	
294.85439	256	
294.91425	92	
295.04789	140	1+
295.73295	98	
295.86553	114	
296.29280	92	
296.43239	106	
296.80677	226	1+
296.83000	128	
296.85712	100	
297.79499	114	
298.96722	132	
299.03015	222	1+
299.05537	118	
299.23190	90	
299.78165	342	1+
299.79906	122	
299.85011	140	
299.88382	200	1+
300.80003	282	1+
301.86510	122	
303.49280	98	
303.87012	96	
304.77021	146	1+
305.79959	90	
305.94261	90	
306.88175	160	
307.26240	144	1+
307.28974	542	1+
307.80079	534	1+
307.82029	136	
307.88761	560	1+
308.29401	470	1+
308.96546	92	
309.81553	144	
309.88748	138	
310.30941	420	
310.88091	564	1+
311.02821	314	1+
311.88726	348	1+
312.80809	112	
314.76937	114	
314.80493	308	1+
314.86850	154	1+
315.02769	90	
315.94320	216	1+
319.89188	90	
320.75849	134	
320.90093	136	
322.89444	172	
323.24115	96	
323.88957	134	
324.77594	116	
324.89241	458	1+
325.90803	104	
327.14388	124	
327.89075	390	1+
END IONS

###FS:    #m/z: 340.94170 #charge 1+
###MS: 34
###MSMS: 36
BEGIN IONS
TITLE=Cmpd 26, +MS2(340.9417), 28.0-35.0eV, 0.8min #36
RTINSECONDS=44.5555
SCANS=34,36
PEPMASS=340.94170	1588334
CHARGE=1+
192.88774	196	
192.92378	254	1+
196.88409	162	
203.95298	132	
205.95140	162	
209.94394	106	
210.90372	140	
212.88386	164	
212.94675	218	
213.88000	348	
213.94167	1460	1+
214.88477	212	
214.95936	100	
215.04409	112	
215.88748	1402	1+
215.93854	332	
216.41116	102	
217.85695	100	
217.88436	168	
219.05655	100	
222.89604	102	
222.97431	132	
223.05634	164	
223.95856	220	
225.88265	106	
226.89647	178	
226.95075	134	
227.94645	192	1+
229.79134	136	
229.96982	124	
230.89007	606	
231.88949	300	
231.95108	1776	1+
232.89085	184	
233.89806	1506	1+
233.94877	610	
234.14847	138	
234.89068	532	1+
235.89502	448	1+
235.94798	358	
238.84141	108	
238.92807	118	
239.78795	246	1+
240.83298	168	
240.91510	172	
240.96083	132	
242.94256	114	
243.89069	124	
244.95450	106	
246.97911	388	1+
247.91786	150	
248.99072	174	
249.03175	106	
249.90282	408	1+
249.92189	136	
249.96200	248	1+
249.97490	104	
251.90845	174	
252.04420	150	
253.83365	146	
253.90663	140	
254.90413	126	
254.93973	152	
254.96524	1238	1+
255.07422	458	1+
255.57147	102	
256.91546	276	
256.96417	280	1+
257.79921	124	
258.83902	170	
258.90354	160	
259.88967	116	
259.95208	130	
260.83210	266	1+
261.08390	106	
261.35665	112	
262.79744	148	
264.48701	100	
264.84700	144	
265.01367	102	
265.14478	130	
266.87995	200	1+
266.94769	118	
267.80436	124	
268.84563	184	
269.79753	202	
269.82370	138	
270.50599	100	
270.79660	140	
270.91492	102	
271.36083	176	
271.84894	160	
271.91536	100	
272.93626	226	
273.41976	102	
273.79227	360	1+
274.44614	100	
274.89099	214	1+
276.85499	228	
277.10717	112	
277.82132	100	
277.85756	174	
277.96303	122	
278.83602	106	
278.85481	126	
279.91635	132	
280.03495	122	
280.79257	116	
280.97470	152	
281.81614	128	
281.85484	230	1+
281.88037	250	1+
281.90986	118	
282.05589	172	
283.79256	224	
283.86212	246	1+
284.02194	104	
286.42763	104	
287.79308	124	
288.06786	224	1+
289.80930	112	
290.86553	230	
292.28139	180	1+
292.84941	358	1+
292.88631	120	
293.84928	232	1+
295.79850	118	
296.81209	172	
296.85776	180	
296.97808	284	
297.79658	100	
297.97546	120	
298.42865	148	
299.06307	184	
299.78256	134	
299.85178	220	1+
300.02309	108	
301.36591	126	
301.85529	192	1+
302.17678	456	
304.90849	102	
305.44244	106	
305.80529	186	
305.84054	112	
306.88425	392	
307.28329	140	
307.79937	498	
307.88284	218	
308.29478	104	
308.88316	114	
309.19670	100	
309.31326	106	
309.82213	290	1+
310.03199	176	1+
310.40992	142	
310.87940	576	1+
311.79947	260	1+
313.37582	100	
313.87758	142	
317.15843	100	
318.59568	126	
318.65170	106	
323.02618	124	
323.30411	190	
323.88880	422	1+
324.32090	216	1+
324.89350	300	1+
326.17565	138	
327.88105	116	
328.81987	170	
329.30819	186	
329.88745	146	
330.81789	526	1+
330.88396	140	
332.79090	102	
335.37701	100	
336.89663	124	
337.83359	102	
337.87888	140	
339.09086	110	
339.83095	102	
341.89938	240	1+
342.79821	138	
342.84928	212	1+
342.96979	136	
343.70367	118	
344.90308	124	
345.06857	100	
END IONS

###FS:    #m/z: 363.95771 #charge 1+
###MS: 34
###MSMS: 37
BEGIN IONS
TITLE=Cmpd 27, +MS2(363.9577), 28.0-35.0eV, 0.8min #37
RTINSECONDS=45.328
SCANS=34,37
PEPMASS=363.95771	834138
CHARGE=1+
182.86902	182	
187.86841	266	
189.86327	1394	1+
191.85892	1514	1+
192.88766	166	1+
196.88276	588	1+
207.87462	452	
207.94740	152	
208.88986	234	
209.86872	308	
209.94386	1576	1+
210.02991	122	
210.88564	454	
210.97264	102	1+
211.86507	162	
211.88943	228	
211.94871	178	1+
212.87960	7346	1+
213.03442	104	
214.89532	680	
218.57144	106	
222.95311	1938	1+
223.03766	102	
223.83599	124	1+
224.94902	2896	1+
225.88729	540	1+
225.90083	104	
226.94758	9910	1+
226.97217	240	
227.78833	206	
228.89446	1844	1+
228.94290	13952	1+
230.08341	108	
230.78860	124	
230.83129	132	1+
230.88954	10432	1+
230.96897	214	1+
230.99216	204	1+
231.21281	124	
232.88483	1134	1+
233.96770	148	
234.88284	276	
236.89479	220	1+
239.82655	364	1+
240.09531	106	
240.94012	486	
240.96203	1516	1+
241.19410	104	
241.93992	2036	1+
242.79682	140	
242.82338	150	
242.94141	1360	1+
242.96222	1486	1+
243.82481	418	1+
244.79134	134	
244.82878	400	1+
244.95732	5996	1+
245.94238	428	
246.00832	116	
246.80712	128	
246.90637	716	1+
246.95322	5000	1+
247.81066	110	
247.99232	308	1+
248.80282	198	
248.85243	180	
248.90042	3762	1+
248.93433	118	
249.80078	102	
250.89672	498	
250.96979	130	
251.10486	184	1+
251.91476	130	
252.88998	124	
252.96230	122	
253.08839	170	
253.90678	156	
255.02005	116	
255.94496	118	
256.04899	218	1+
258.84597	162	1+
258.97401	346	
259.94190	156	
260.97019	980	1+
261.07345	116	
263.06244	112	
263.98074	114	
264.82232	134	
265.08777	146	
265.98315	120	
266.09159	114	
266.81550	316	1+
266.86688	130	
266.94950	302	1+
267.78621	152	
267.97799	248	
268.84322	120	
268.85288	278	1+
269.79437	198	1+
269.96929	1198	1+
271.84548	182	
271.91989	328	1+
271.96675	136	
272.65674	124	
273.78716	130	
273.80854	288	1+
273.92099	160	
274.90106	200	
275.91063	232	
276.85154	156	
277.84663	154	
278.36118	166	
278.79606	412	1+
278.81302	146	
278.83212	130	
278.84735	230	
279.01568	120	
279.10786	276	1+
279.82858	168	1+
280.79033	884	1+
282.05457	160	
282.93249	106	
283.07006	122	
283.09563	106	
283.78873	262	
283.85166	338	1+
284.36311	186	1+
284.82500	138	
285.80004	174	
285.82381	278	1+
285.84566	1344	1+
286.07146	160	
286.16716	126	
286.79617	126	
288.06675	126	
288.79242	160	
288.80900	246	1+
290.27214	172	1+
290.79061	448	1+
291.12451	118	
292.43729	174	
292.86015	186	
292.89055	116	
293.88000	140	
293.92279	358	1+
294.85302	192	
294.86372	274	1+
294.95851	112	
295.80711	152	
296.80954	610	1+
296.99698	124	
297.92671	128	
297.99716	138	
298.80384	1306	1+
298.89593	130	
299.13064	172	
299.16967	104	
299.87605	110	
300.02670	166	1+
300.80391	284	
300.87560	130	
301.79686	184	
301.86101	994	1+
301.93374	106	
302.22387	152	
302.29339	132	
302.80719	108	
303.80789	790	1+
303.85717	2334	1+
303.94531	230	
304.03475	140	
304.82038	216	1+
304.94871	108	
305.82310	230	1+
306.88003	210	
306.93565	108	
307.78961	186	
307.88898	114	
308.07307	286	1+
309.30026	122	
309.89279	138	
310.87736	140	
311.14522	118	
311.86398	120	
311.94762	228	1+
313.88078	278	1+
314.04082	248	1+
316.81567	268	
317.81233	456	1+
318.81529	332	1+
318.93460	286	1+
319.88329	122	
321.34452	126	
321.74409	134	
321.81649	728	1+
321.86778	612	1+
322.92893	112	
323.01819	262	1+
323.91865	162	
324.88908	162	
325.89079	130	
326.87281	840	1+
327.07574	184	
327.80416	124	
328.88760	272	
329.87499	102	
330.83345	148	
331.54173	124	
332.76140	260	1+
334.14710	120	
335.42665	114	
336.94623	662	1+
337.83596	104	
338.94411	126	
339.83027	1088	1+
340.07990	186	1+
340.93976	298	1+
343.27477	184	
343.71164	108	
343.90471	190	1+
344.83176	170	
345.71858	128	
348.76099	288	1+
349.32053	112	
352.06978	214	1+
352.88990	146	
353.76846	118	
354.20963	124	
356.31249	108	
356.71192	318	1+
358.90297	136	
360.34177	126	
361.72265	118	
361.84210	348	1+
363.71938	158	
365.30958	126	
366.73807	250	1+
END IONS

###FS:    #m/z: 322.93089 #charge 1+
###MS: 38
###MSMS: 39
BEGIN IONS
TITLE=Cmpd 28, +MS2(322.9309), 28.0-35.0eV, 0.8min #39
RTINSECONDS=49.0205
SCANS=38-39
PEPMASS=322.93089	4128602
CHARGE=1+
186.94938	96	
190.97200	92	
191.85868	104	
191.88982	370	1+
192.58606	98	
195.07849	88	
196.01516	130	
196.88435	170	
202.08247	88	
204.90969	88	
205.94896	552	1+
206.97090	128	
207.97341	120	
209.94404	166	
210.89681	148	
212.89500	130	
214.89372	258	
215.88482	190	
221.01252	90	
221.94698	154	
222.01044	94	
222.83444	88	
222.95464	764	1+
223.95732	580	1+
225.99904	90	
227.78805	106	
227.93162	140	
228.91333	150	
229.50164	108	
229.89730	118	
229.99269	234	1+
230.03703	92	
230.88865	358	
231.96643	102	
232.78472	96	
232.89510	350	1+
233.89703	240	1+
234.38738	100	
235.38292	96	
235.79496	124	
236.83925	242	1+
238.17548	92	
238.58099	88	
238.93728	248	
239.07924	154	
239.78812	372	
239.97217	134	
240.08305	162	
240.78911	498	1+
240.82618	126	
240.94090	3610	
241.10905	140	1+
241.14399	120	1+
241.94234	2904	
242.94232	8176	1+
243.88542	238	1+
244.82198	258	
244.93976	1662	1+
245.79661	100	
245.89927	140	
246.85381	210	1+
246.91520	96	
246.97617	808	1+
248.83902	218	1+
249.09951	92	
249.89972	118	
250.94976	142	
251.92751	268	1+
253.35065	232	
253.83241	122	
254.09106	94	
254.52629	106	
255.78319	298	1+
256.39243	100	
256.91513	264	1+
257.01758	190	1+
257.79833	464	1+
257.91114	216	1+
258.84438	96	
259.97550	100	
260.37658	104	
260.57964	88	
260.59536	90	
260.83445	190	
260.85752	264	1+
261.82892	534	1+
262.97064	348	1+
263.17402	126	
263.46576	94	
263.63115	92	
263.97529	276	1+
265.05697	126	
265.10465	90	
265.12088	124	
265.25547	104	
265.85764	144	
266.04277	92	
266.08914	88	
266.79553	132	
266.83849	266	1+
266.86228	130	
266.94815	114	
267.97217	138	
268.95609	92	
269.04963	104	
269.79681	244	1+
270.01132	94	
271.79113	246	1+
271.84339	658	1+
272.36510	96	
272.45120	104	
272.77457	154	
272.84651	448	1+
274.79321	222	
275.04911	98	
275.79254	162	
275.81004	306	
275.94797	198	1+
276.82773	302	1+
276.85595	166	
278.99292	98	
279.09233	922	1+
279.79626	138	
280.81442	112	
280.87859	102	
280.91823	88	
281.11657	86	
281.79288	138	
282.35136	204	1+
282.90874	92	
282.95374	96	
283.07591	140	
283.78802	656	1+
284.12977	92	
285.83870	224	1+
285.87593	154	
285.91840	182	1+
285.94425	110	
286.80590	142	
287.81116	98	
287.86097	88	
289.41966	98	
289.78799	200	
289.81019	154	
289.87673	102	
290.79211	130	
290.87957	136	
291.00965	194	1+
291.80327	492	1+
291.93258	96	
292.43743	174	
292.87991	354	1+
293.82067	100	
294.05107	126	
294.85364	262	
295.15471	90	
296.81110	128	
297.78551	102	
299.78582	458	1+
299.85022	86	
300.03367	110	
300.12697	100	
300.56292	102	
301.87468	148	
302.24898	88	
302.55041	98	
302.87483	246	1+
303.27663	104	
303.81031	112	
303.94214	98	
304.92544	98	
305.01171	120	
305.77312	102	
305.80183	132	
305.83832	188	1+
305.87653	164	
305.90154	146	
306.88655	818	1+
306.89700	118	
307.03316	88	
307.79806	932	1+
307.89182	616	1+
308.29697	636	1+
310.80504	94	
310.87739	654	1+
310.90973	116	
311.38542	98	
311.80697	268	1+
311.90278	100	
311.92961	104	
312.82158	104	
313.88903	232	1+
314.81986	180	
314.86643	148	
316.44129	92	
317.89010	98	
319.88499	182	1+
319.93867	212	1+
321.19700	96	
322.41080	106	
323.77241	194	1+
323.88974	952	1+
324.03020	102	
324.20116	88	
324.89417	612	1+
324.97766	98	
325.13449	130	
END IONS

###FS:    #m/z: 340.94155 #charge 1+
###MS: 38
###MSMS: 40
BEGIN IONS
TITLE=Cmpd 29, +MS2(340.9416), 28.0-35.0eV, 0.9min #40
RTINSECONDS=49.7925
SCANS=38,40
PEPMASS=340.94155	1620178
CHARGE=1+
183.87513	100	
187.87180	112	
192.92598	108	
196.88685	126	
205.95024	114	
207.40453	166	
208.88290	136	
209.94445	106	
210.90246	130	
210.93950	140	
212.87585	1116	1+
212.89653	158	
213.39610	100	
213.87817	826	1+
213.94041	1936	1+
214.89461	482	
215.88734	1154	1+
215.93707	872	1+
217.88464	244	
218.87783	384	1+
222.94922	152	
223.96151	242	
224.88881	212	1+
224.97700	114	
225.95970	130	
226.78641	216	1+
226.94672	148	
228.90854	212	1+
228.94164	162	
230.88680	1390	1+
231.95054	2306	1+
233.89764	1738	1+
233.95027	454	1+
235.86846	232	
235.89405	204	
235.95015	152	
236.79337	130	
236.89605	114	
238.01043	102	
239.78730	150	
239.90681	130	
241.88536	248	1+
242.88970	172	1+
242.94240	102	
243.01898	94	
243.83226	142	
244.89728	168	1+
244.95597	166	
246.94813	146	
246.97514	290	1+
247.43940	100	
247.64996	108	
247.90320	98	
248.89731	636	1+
248.91473	106	
249.96359	338	
250.95616	444	1+
250.97063	226	
251.42859	110	
251.90897	128	
251.95928	344	1+
253.83267	108	
253.90478	182	
253.99685	236	1+
254.84548	122	
254.90497	176	
254.94434	214	
254.96851	688	1+
255.10061	124	
255.78114	254	1+
255.96570	108	
256.05185	98	
256.07601	178	
256.85443	108	
256.91214	310	1+
256.96408	250	
257.81403	136	
257.89090	258	1+
258.40413	106	
258.74972	102	
258.80209	130	
258.84678	292	1+
260.33751	230	1+
260.80452	166	
261.03182	120	
263.97401	166	
264.02610	94	
264.85110	250	1+
267.01749	118	
267.96113	94	
268.00149	132	
268.84208	308	1+
269.11455	146	
270.80219	118	
271.80171	94	
271.85990	130	
272.93619	130	
272.95104	132	
272.97804	306	1+
273.79238	232	1+
273.82074	96	
273.85967	456	1+
274.97555	146	1+
275.81137	378	1+
276.85677	172	
277.68789	112	
277.85645	112	
278.28792	100	
279.96767	118	
281.43916	120	
282.52177	96	
282.79330	150	
282.85671	304	1+
282.88188	116	
283.79393	104	
283.94314	100	
284.92340	340	1+
285.99997	152	
287.88000	94	
288.06567	144	
288.80628	144	
289.78777	132	
289.87858	190	
291.80222	182	
292.02451	190	1+
292.43935	96	
292.86608	418	1+
292.93681	224	1+
294.27902	150	
294.43505	146	
294.81753	120	
295.06770	130	
295.85326	232	
296.84612	166	
297.82033	276	1+
297.99025	96	
299.78735	202	
299.87288	152	
302.17892	188	
302.88042	144	
303.07632	134	
303.17098	128	
303.80856	110	
303.82716	208	1+
303.88615	172	
303.94568	152	
304.11991	112	
304.33422	116	
304.92865	126	
305.87911	494	1+
306.08989	158	
307.60497	106	
307.79582	412	1+
307.88140	312	1+
308.29684	488	1+
308.41234	108	
309.15993	148	
309.79940	98	
310.08660	102	
310.82541	182	
310.87612	510	1+
311.30113	94	
312.43315	102	
312.80902	194	1+
313.42142	104	
313.86986	178	1+
314.81755	148	
318.11584	134	
318.81863	224	1+
319.31173	94	
319.79679	100	
319.89055	96	
321.12976	210	1+
323.30922	156	
323.88609	104	
324.89517	122	
325.89678	206	
326.17467	104	
326.24341	96	
326.28509	158	
326.89421	190	
327.10241	114	
327.84405	104	
328.18646	134	
328.82671	146	
328.87108	126	
328.89388	376	1+
329.44006	94	
329.87629	134	
330.81596	588	
330.87893	190	
331.77621	156	1+
332.83457	110	
335.50733	98	
336.00345	130	
339.32836	98	
339.82668	160	
341.07699	104	
341.29060	98	
342.20774	182	
342.91344	170	
344.89819	196	
END IONS

###FS:    #m/z: 363.95771 #charge 1+
###MS: 38
###MSMS: 41
BEGIN IONS
TITLE=Cmpd 30, +MS2(363.9577), 28.0-35.0eV, 0.9min #41
RTINSECONDS=50.564
SCANS=38,41
PEPMASS=363.95771	830592
CHARGE=1+
143.04197	102	
148.46910	104	
182.87063	266	
187.86747	142	
189.86211	1636	1+
191.85847	1506	1+
194.88654	134	
196.88396	734	1+
197.69574	102	
205.87834	272	1+
205.95246	126	
207.40370	114	
207.87632	632	1+
207.94844	272	
208.94253	346	
209.94480	2008	1+
210.88377	980	1+
212.88003	6588	1+
215.88215	114	
216.41556	112	
218.91603	136	
219.86523	210	
222.95224	1896	1+
224.94981	2906	1+
224.97651	138	
225.88603	650	1+
226.94773	12662	1+
227.86002	142	
227.92733	148	
228.79742	164	
228.89452	1442	1+
228.94279	14966	1+
230.79130	250	
230.89023	12362	1+
231.10618	124	
231.83132	142	
232.88642	1328	1+
234.88073	964	1+
235.84678	194	
236.14430	126	
238.89606	112	
239.79002	104	
240.06261	120	1+
240.94047	860	
240.96366	1638	1+
241.93966	1894	1+
241.99660	182	1+
242.06244	188	1+
242.82744	104	
242.91819	126	
242.94155	1330	1+
242.96104	1400	1+
243.82318	448	1+
244.82380	302	1+
244.95769	6252	1+
245.79679	142	
245.89476	114	
245.94126	408	
246.00229	242	1+
246.02785	228	1+
246.80609	134	
246.85289	214	
246.90647	396	1+
246.95379	6440	1+
248.80436	264	
248.89923	3984	1+
248.97180	108	
249.04505	180	1+
249.94545	186	1+
249.99817	120	
250.57077	106	
250.79946	162	
250.97067	318	1+
251.22619	116	
251.52151	224	1+
251.78977	266	1+
251.80506	136	
251.89316	140	
252.13559	102	
253.06539	140	
253.08572	240	
253.83322	406	1+
253.90668	894	
253.94965	312	1+
254.37746	106	
254.79464	106	
255.05138	106	
255.53009	106	
255.92297	142	
255.93839	124	
256.85366	110	
258.05822	174	
258.42168	102	
258.43966	268	1+
258.83414	106	
258.97474	400	1+
259.53368	146	
260.84576	214	
260.97020	810	1+
261.13889	104	
261.84418	180	
262.82968	340	1+
263.81027	228	1+
263.84826	142	
263.97934	176	
264.99998	118	
266.81338	758	1+
266.85322	244	1+
267.78574	212	
267.97407	1102	
268.78667	148	
268.83475	200	1+
268.96369	272	
269.92387	230	
269.96944	952	1+
270.83016	120	
271.84423	408	1+
271.91664	432	1+
273.79312	514	
275.07219	130	
275.78839	154	
276.81269	386	1+
276.85533	458	1+
276.90684	168	1+
277.01436	226	1+
278.51888	128	
278.79712	366	1+
278.81677	122	
278.84251	218	1+
278.97589	276	1+
279.10539	368	1+
279.94636	182	1+
280.12511	242	1+
280.79251	1334	1+
280.92797	142	
281.85947	290	1+
282.80783	208	
283.85206	438	1+
283.87854	250	1+
283.98781	260	
284.79197	224	
284.82973	122	
284.87771	172	1+
285.78994	244	1+
285.82508	142	
285.84684	1536	1+
286.88060	102	
288.15484	188	1+
288.17663	122	
289.79688	144	
289.88340	144	
290.78742	600	1+
290.88264	122	
291.43834	138	
292.09729	104	
292.43541	120	
292.80434	112	
292.94132	138	
293.00193	236	1+
293.11821	176	
293.94203	102	
294.27557	124	
294.36836	114	
294.86119	342	1+
294.92685	180	
295.83958	114	
295.93575	156	
296.80568	552	1+
296.94554	106	
297.42903	138	
298.02426	154	1+
298.80182	1760	1+
298.86680	352	1+
299.19236	184	
299.86587	220	1+
300.22653	236	1+
301.81238	420	1+
301.86312	1132	
301.91424	136	
302.10390	106	
302.88038	170	
303.80744	1326	1+
303.85670	1900	1+
303.94161	150	
304.26904	200	1+
305.44286	116	
305.85591	158	
305.87701	248	1+
306.79256	172	
307.80365	160	
308.29176	124	
308.88354	104	
309.30027	172	
310.29000	110	
310.87709	508	1+
311.31239	104	
311.86006	318	1+
313.88709	296	1+
313.94340	176	
314.87593	108	
315.04178	178	
315.81434	702	1+
316.57043	104	
316.81430	558	1+
319.81988	210	
320.01720	216	1+
320.95710	108	
320.99037	144	
321.81919	1138	1+
321.86619	580	1+
322.01667	210	1+
322.93174	362	1+
324.89057	286	
325.81505	126	
325.89238	238	
326.87443	1222	1+
327.13481	112	1+
328.02840	106	
329.87524	128	
330.87723	194	1+
331.75485	130	
335.75977	244	1+
336.83338	332	1+
336.94697	424	1+
337.40209	118	
338.07180	252	1+
338.94098	172	
339.82813	1154	1+
340.04353	112	
340.94672	316	
342.75407	198	1+
342.78562	104	
342.90456	140	
342.97939	138	
343.71220	138	
344.89743	348	1+
345.00000	104	
345.94190	104	
347.77700	180	1+
348.38945	104	
349.32283	130	
351.33281	148	
351.76214	138	
352.88555	260	1+
353.75930	364	1+
353.84119	102	
354.82598	124	
359.85443	178	1+
362.05670	192	1+
362.70806	480	1+
363.75304	112	
363.83301	180	1+
364.17896	138	
364.31933	120	
364.36791	158	
366.78119	164	1+
367.33145	106	
367.75694	236	1+
367.89918	158	
368.73747	212	1+
368.78302	182	1+
368.84105	152	
369.06018	124	
END IONS

###FS:    #m/z: 322.93103 #charge 1+
###MS: 42
###MSMS: 43
BEGIN IONS
TITLE=Cmpd 31, +MS2(322.9310), 28.0-35.0eV, 0.9min #43
RTINSECONDS=54.2445
SCANS=42-43
PEPMASS=322.93103	4919228
CHARGE=1+
189.86292	98	
190.00942	94	
191.85893	118	
191.93052	94	
191.95484	110	
192.88973	528	1+
194.96170	92	
196.88806	330	1+
200.44507	110	
200.87968	142	
204.00745	92	
205.94988	398	1+
209.93200	92	
209.94494	196	
210.90198	380	1+
211.87733	428	1+
212.87926	360	1+
214.89584	210	
215.90187	106	
218.19249	92	
218.85095	94	
218.89102	108	
221.89074	104	
221.94282	168	
222.95517	1376	1+
223.07554	142	
223.96090	1024	1+
226.80157	104	
227.78782	186	
227.86117	92	
227.95455	302	1+
228.87984	92	
230.82901	96	
230.88920	338	
230.90401	188	
231.88941	188	
232.89888	134	
232.91033	90	
233.92101	148	
233.98255	128	
235.82414	240	1+
235.93867	100	
236.40679	138	
236.94699	104	
236.98566	262	1+
237.12490	102	
238.06515	100	
238.21319	106	
238.93923	444	1+
238.96701	136	
239.08151	148	
239.78780	844	1+
239.90616	132	
240.23798	96	
240.82739	154	
240.94151	3544	
241.78874	116	
241.81944	268	1+
241.93979	14520	1+
242.24238	90	
242.81921	172	1+
242.94193	10074	1+
243.88129	244	1+
244.34060	92	
244.79281	228	1+
244.82157	136	
244.94010	2888	1+
246.97481	944	1+
248.85408	92	
248.89858	240	1+
248.91837	100	
250.00842	98	
250.06789	192	1+
250.41126	92	
250.97104	310	1+
251.93166	240	
252.94077	104	
253.79291	128	
253.83507	274	1+
254.04183	122	
254.52414	92	
255.78305	126	
255.80138	156	1+
255.83804	138	
256.94321	92	
257.03234	200	1+
257.79832	634	1+
257.83049	310	1+
258.06850	90	
258.83630	202	1+
260.83937	196	
261.82863	714	1+
262.55372	92	
262.94757	246	1+
262.97426	318	1+
263.16528	176	
263.97821	260	1+
265.06003	156	
265.98224	178	1+
266.04454	154	
266.06606	292	1+
266.84509	170	
266.86432	100	
267.69594	94	
267.79631	130	
267.93670	102	
268.00138	108	
268.13922	124	
268.81440	138	
268.84705	144	
268.95484	114	
269.79978	266	
269.87427	114	
270.44952	92	
270.80686	284	
270.86271	126	
270.99879	90	
271.77929	110	
271.79929	194	
271.81721	310	1+
271.85002	132	
272.80509	142	
272.85958	120	
273.58830	112	
273.79217	778	1+
273.99042	96	
275.03139	144	
275.80792	816	1+
276.85457	134	
276.98669	92	
277.32215	140	1+
278.09215	124	
278.81233	162	
278.84674	110	
278.86117	100	
279.09341	892	1+
280.26601	98	
280.79042	130	
281.80777	124	
282.78653	504	1+
282.85622	154	
282.96491	98	
283.01813	152	
283.14513	108	
283.43047	96	
283.87271	252	1+
284.16891	98	
284.29348	110	
285.78347	108	
286.91717	218	
287.81265	142	
288.78776	524	1+
288.80986	130	
289.78947	446	1+
290.86164	128	
290.87672	90	
291.04323	110	
291.80608	854	1+
292.10880	136	
292.86608	128	
293.81781	324	1+
294.86309	350	
294.93546	138	
295.84655	98	
296.40065	96	
296.80761	174	
297.06365	120	
297.79011	130	
297.81052	402	1+
297.91896	128	
299.09301	138	
299.42085	96	
299.78491	782	1+
301.87487	206	1+
303.87761	176	
304.76979	92	
304.88686	162	
305.80733	132	
305.87301	96	
305.94913	102	
306.30576	94	
306.88536	536	1+
307.30853	108	
307.79782	576	1+
307.88941	336	1+
308.29376	314	1+
308.81141	352	1+
309.88956	198	
309.93541	98	
310.12026	242	1+
310.30800	398	
310.87994	612	1+
312.80185	298	
312.84180	160	
313.81041	464	1+
315.87918	204	1+
316.85880	94	
317.01944	138	1+
317.86973	216	1+
318.15413	154	1+
318.90587	108	
319.82293	122	
320.73207	130	
320.74790	92	
321.89176	152	
322.24962	112	
323.23717	136	
323.81749	222	
324.89696	166	
325.75863	212	1+
325.81455	198	
325.91163	140	
326.89174	142	
327.85821	162	1+
END IONS

###FS:    #m/z: 340.94163 #charge 1+
###MS: 42
###MSMS: 44
BEGIN IONS
TITLE=Cmpd 32, +MS2(340.9416), 28.0-35.0eV, 0.9min #44
RTINSECONDS=55.017
SCANS=42,44
PEPMASS=340.94163	2030804
CHARGE=1+
87.29149	98	
172.91919	132	
178.05900	96	
182.86757	114	
185.87456	116	
189.57305	106	
192.88926	186	1+
192.92838	204	1+
194.92426	140	
196.88446	118	
200.92191	110	
203.93006	92	
204.00736	92	
205.94901	236	1+
208.94323	154	
209.94435	92	
210.93805	172	
211.94906	94	
212.87670	886	1+
213.41749	94	
213.93982	3102	1+
215.88775	1708	1+
215.93787	336	
217.88135	752	
217.93964	200	
219.42190	92	
221.69965	102	
221.89157	132	
223.95408	122	
224.13595	94	
225.05511	100	
225.88288	136	
226.94734	194	
227.00051	150	
227.95876	102	
228.94979	324	1+
230.88905	1460	1+
231.95102	3080	1+
233.89702	1110	1+
233.94889	726	
235.87001	108	
235.89577	298	
235.94993	214	
235.98323	92	
236.08416	100	
236.45605	92	
236.91294	92	
237.06621	184	
237.79582	154	
238.89037	120	
239.78728	142	
239.82367	124	
240.13115	92	
240.23392	144	
240.90064	176	
240.96510	210	
241.84523	132	
243.79929	192	
243.84447	96	
243.86303	102	
244.05575	190	1+
244.70055	140	
244.88373	256	1+
244.95921	138	
245.04071	94	
245.96028	94	
246.97542	214	
247.90906	298	1+
247.97611	138	
248.89643	534	1+
248.97933	178	
249.83198	110	
249.93369	100	
249.96161	1000	1+
249.99187	124	
250.09716	112	
251.47517	96	
251.78795	208	1+
251.92533	188	
252.37484	122	
252.48092	124	1+
252.64424	100	
253.80439	98	
253.82909	122	
253.90198	502	1+
254.84967	128	
254.96726	1366	1+
255.07544	350	1+
255.85446	104	
255.90833	550	1+
256.84577	450	1+
256.91494	426	1+
256.95786	256	1+
257.47044	102	
257.79985	250	
258.79345	100	
259.79532	92	
259.90835	154	
261.84308	116	
262.35884	170	
263.07496	236	1+
264.91048	98	
265.12051	252	1+
265.79810	110	
265.87968	98	
267.88839	118	
268.96722	132	
269.79450	168	
270.39007	150	
270.89950	100	
270.93033	92	
271.84546	308	1+
272.91814	120	
272.93786	196	
272.97907	190	
273.79513	488	
274.42977	102	
275.80683	404	1+
275.85856	410	1+
276.02236	112	
276.86047	266	1+
277.10343	98	
277.82744	130	
277.96219	308	1+
278.80025	422	1+
278.86401	122	
278.96474	236	1+
278.98392	100	
279.80404	392	1+
281.43057	96	
281.86709	134	
282.75284	112	1+
283.87128	108	
284.13800	96	
284.36554	104	
284.81000	108	
284.87746	144	
285.02664	96	
285.86215	108	1+
286.16148	98	
286.80767	198	1+
287.01652	148	
287.96346	230	1+
288.38001	100	
288.81496	128	
289.78754	394	1+
289.86907	152	1+
289.88684	146	
290.06512	96	
290.93346	224	1+
291.80508	396	1+
292.03838	110	
292.43977	92	
294.81224	124	
294.86400	162	
295.82500	180	1+
295.97341	566	1+
297.79879	194	1+
297.91127	142	
299.78574	298	
299.83552	102	
300.79472	128	
301.87739	196	
302.81085	402	1+
302.94044	356	1+
303.44400	298	1+
303.72747	98	
303.83956	124	
303.87282	142	
305.14430	106	
306.78436	94	
307.80062	504	1+
307.89040	104	
308.29956	150	
308.87012	154	
309.87018	124	
309.95419	106	1+
310.82537	242	1+
310.87998	1266	1+
311.86217	266	1+
312.41370	106	
312.49811	102	
312.80224	98	
312.94666	194	1+
316.81327	130	
319.72232	234	1+
320.06951	98	
321.43068	92	
321.88199	184	1+
321.93253	166	
323.65972	100	
324.37286	94	
324.53063	100	
324.89393	344	1+
326.89165	168	
327.78791	200	1+
328.31504	204	1+
328.81931	382	1+
328.87207	96	
328.89331	318	1+
329.87082	354	1+
330.81968	338	
330.87824	278	1+
331.81608	152	
332.37080	92	
332.81204	132	
334.10009	264	1+
336.81577	120	
337.83630	140	
342.36518	124	
342.90217	168	
343.90464	112	
343.97908	102	
345.82466	104	
END IONS

###FS:    #m/z: 363.95787 #charge 1+
###MS: 42
###MSMS: 45
BEGIN IONS
TITLE=Cmpd 33, +MS2(363.9579), 28.0-35.0eV, 1.0min #45
RTINSECONDS=55.789
SCANS=42,45
PEPMASS=363.95787	1104394
CHARGE=1+
182.86628	284	1+
189.86304	2198	1+
190.93404	140	
191.85981	1380	1+
193.85791	120	
194.89172	184	
196.88340	242	
207.87492	766	
207.95123	202	
208.89029	184	1+
208.94314	210	
209.86924	386	
209.94441	2820	1+
210.88482	936	1+
211.94502	124	
212.10121	108	
212.87988	7742	1+
216.91219	156	
217.91716	260	1+
219.86886	198	1+
222.95276	1582	1+
223.89191	162	
224.95003	3970	1+
224.97215	166	
225.01602	112	
225.89136	538	1+
226.94819	13202	1+
226.99993	166	1+
227.22178	116	
227.93038	200	
228.06781	220	1+
228.79995	160	1+
228.89451	1526	1+
228.94302	14756	1+
230.78988	298	1+
230.88991	10274	1+
232.13171	128	
232.43256	116	
232.88649	1608	1+
234.88172	690	1+
235.82436	146	
236.01407	118	
237.84536	174	1+
237.90147	270	1+
238.93999	124	
239.42662	138	
240.83383	480	1+
240.94064	1224	
240.96267	1670	1+
241.94008	2620	1+
242.94292	1844	1+
242.95986	1412	1+
243.15055	80	1+
243.80724	162	
243.82395	426	1+
244.44016	126	
244.70914	120	
244.79086	142	
244.95802	7410	1+
246.80893	220	
246.83709	180	
246.90798	438	1+
246.95376	8488	1+
247.97335	220	1+
248.80228	600	1+
248.84639	124	
248.90038	3448	1+
249.99052	144	1+
250.56488	110	
250.89607	648	1+
250.94527	142	
250.97115	172	
252.02085	114	
253.40077	242	1+
253.82987	148	1+
253.90675	784	1+
254.15685	126	
254.96050	256	1+
255.36804	128	
255.92924	244	1+
256.91201	190	1+
258.83277	208	
258.97654	296	
259.10836	108	
260.78646	132	
260.84155	458	1+
260.90817	116	
260.97085	964	1+
261.83316	238	
261.84486	354	1+
262.78440	132	
262.83103	192	
263.83293	114	
263.98218	182	
264.23179	112	
264.79001	538	1+
264.81859	142	
264.87424	108	
264.96388	208	
265.08172	188	1+
265.79138	394	1+
266.81672	690	1+
266.83618	140	
267.13177	144	
267.78436	154	1+
267.97363	1226	1+
268.14118	126	
268.83445	422	1+
268.86851	126	
269.90283	188	
269.91699	120	
269.96968	1460	1+
270.01450	232	1+
271.81223	118	
271.91314	676	1+
272.84654	274	1+
274.81900	110	
275.07739	112	
275.42201	214	
275.80665	146	
275.83390	204	
276.81366	172	
276.85687	488	1+
277.43229	122	
277.81493	136	
278.05891	252	1+
278.79712	234	
278.84168	172	
278.91420	164	
279.10220	188	
279.79580	178	
279.84425	134	
280.01422	182	
280.79336	1268	1+
281.87378	150	
281.97708	124	
282.79084	114	
282.84883	762	1+
283.07010	134	
283.95869	146	
283.98425	216	
284.02187	142	
284.82563	206	
284.98719	314	1+
285.79826	354	1+
285.82151	210	1+
285.84609	1324	1+
285.88257	414	1+
285.93826	140	
286.86070	124	
286.93047	230	
287.81151	134	
287.82418	118	
288.79135	144	
290.78652	176	1+
291.80431	312	1+
292.86644	420	1+
294.85210	232	1+
294.92515	184	
294.98382	156	
295.89375	294	1+
296.80858	318	
297.81189	272	
297.92931	310	1+
298.05602	110	
298.80246	1810	1+
298.85487	120	
300.11324	108	
300.80259	312	
300.85846	1242	1+
300.91676	112	
301.80822	204	
301.86121	1036	1+
302.22012	114	
302.25071	208	1+
302.80122	272	
302.94257	492	1+
303.80844	1138	1+
303.85631	2996	1+
303.89602	122	
304.44594	162	
304.82379	126	
304.92316	118	
305.87877	120	
306.04806	126	
306.43940	186	
306.80848	108	
306.88514	446	1+
307.01995	178	
307.31006	178	1+
307.88887	314	1+
307.97772	164	
309.11658	112	
309.83284	226	1+
309.87183	260	
309.91867	118	
310.87221	130	
311.00209	132	
311.87125	360	1+
311.88981	144	
312.87777	232	1+
313.06590	110	
313.94198	132	
314.41429	180	
315.81100	470	1+
316.76579	134	
316.81587	402	1+
316.98904	278	1+
317.43402	116	
317.89656	212	1+
318.82289	114	
318.87201	150	
318.93193	152	
319.82085	120	
320.83125	116	
321.81957	1202	1+
321.86767	404	1+
322.80871	156	1+
322.92822	508	1+
324.79408	108	
324.87599	182	
325.90810	120	
325.96892	184	1+
326.31590	270	1+
326.87502	1232	1+
327.71471	170	1+
327.79649	152	
328.83330	110	
329.87474	172	
330.83412	176	
330.88438	122	
334.89072	142	
335.76933	270	1+
336.88186	122	
336.94670	636	1+
337.83216	410	1+
339.82798	1186	1+
340.94009	690	
341.05196	118	
341.71067	172	1+
342.90471	356	1+
345.89763	248	1+
346.90243	170	1+
348.72734	126	
351.33172	120	
351.76300	168	
352.88349	144	
352.90012	130	
352.97266	148	
353.76256	192	1+
353.77952	134	
356.77732	134	
360.71620	382	1+
361.71670	278	1+
362.85375	128	
363.72026	134	
364.71751	206	
365.71102	110	
366.73533	114	
366.78152	184	1+
368.79861	168	1+
368.83492	112	
END IONS

###FS:    #m/z: 507.84729 #charge 1+
###MS: 46
###MSMS: 47
BEGIN IONS
TITLE=Cmpd 34, +MS2(507.8473), 28.2-35.2eV, 1.0min #47
RTINSECONDS=59.464
SCANS=46-47
PEPMASS=507.84729	364634
CHARGE=1+
191.95530	184	
196.01737	536	1+
200.88470	282	1+
224.97681	326	1+
230.89789	270	1+
232.88874	180	
238.06151	186	
239.11314	200	
240.07697	150	
241.85472	386	1+
241.90486	250	1+
246.97701	150	
247.12185	232	1+
248.09136	246	1+
250.97009	444	1+
252.87221	148	1+
254.08951	172	
254.84611	176	1+
255.04629	228	1+
259.10258	234	
260.13087	234	1+
260.78710	180	1+
264.85077	276	1+
265.93129	364	1+
266.16685	284	
266.89217	400	1+
268.08849	206	1+
269.86073	678	1+
269.89192	172	
269.94461	208	1+
270.12297	150	
270.81069	260	1+
270.89266	156	
272.85563	888	1+
274.80019	160	
276.79832	150	
279.38396	234	1+
280.85542	290	1+
281.87523	148	
281.89642	256	1+
282.11788	136	1+
285.92816	232	1+
286.78849	244	
287.79852	204	1+
288.84003	218	
288.87058	202	
289.55265	144	1+
289.88071	1524	
290.13044	260	1+
290.86382	1940	1+
292.81681	162	1+
292.88221	194	
292.99371	178	1+
293.87351	4990	1+
294.39527	230	1+
295.36170	140	1+
296.38549	180	1+
296.81855	214	
296.86010	172	
298.51888	146	1+
298.80397	244	
298.85619	198	
298.87556	352	
299.85658	756	1+
299.88454	152	
299.89914	166	
300.33183	260	1+
300.86118	646	1+
301.12693	148	1+
301.35858	236	
302.80074	282	1+
303.80341	224	1+
303.85136	164	
303.86563	274	
304.11547	356	1+
304.88039	236	
305.86760	320	
307.89088	1618	
307.92774	226	1+
308.14442	382	
308.81633	254	1+
308.88271	2002	1+
308.93445	158	1+
309.14354	192	
309.84055	328	1+
309.87212	614	
309.88766	1226	1+
310.16100	512	1+
310.34329	402	1+
311.82141	410	1+
311.88376	8262	1+
314.86788	1016	1+
315.83201	172	
316.37966	368	1+
316.86585	796	1+
316.88683	292	
317.89680	180	
318.01647	150	1+
318.78737	128	1+
318.85993	156	
321.91789	156	
322.40979	236	1+
322.88881	248	1+
323.09836	198	1+
323.85768	496	1+
324.01601	176	
324.85975	358	1+
325.89791	358	
326.32718	164	
326.51650	194	1+
326.82089	264	1+
326.88007	2414	1+
326.96811	152	
327.13212	152	1+
327.85386	160	
327.88236	1714	1+
327.89850	656	
328.84590	236	1+
328.89790	420	
329.15552	272	1+
329.80888	158	
329.87675	210	
330.16174	198	1+
330.83550	230	
330.89061	1206	1+
331.34215	174	
331.83591	156	
331.89428	928	1+
331.98780	234	1+
332.87466	1284	1+
333.83194	202	
334.83325	660	1+
335.79133	204	1+
335.83707	560	1+
335.87862	990	1+
336.94878	276	1+
337.47387	176	
337.82150	234	1+
338.52042	156	
339.40871	164	
339.71826	258	1+
339.88127	352	
339.90116	180	
340.87303	164	
340.89996	204	
341.84090	332	1+
341.89620	372	1+
342.76932	260	1+
342.94826	200	1+
344.42644	156	1+
346.88104	258	
347.90036	200	
348.78241	428	1+
348.91967	354	1+
349.71951	172	1+
350.40317	226	1+
350.83752	186	1+
350.88817	388	
351.00299	170	1+
351.08339	196	1+
351.40511	154	1+
351.89140	328	
352.84527	190	
352.86688	152	
352.91150	796	1+
353.02662	216	1+
353.18166	198	1+
353.84904	780	1+
353.89241	202	1+
355.70780	312	1+
355.88519	384	1+
356.90740	168	
358.77676	162	
359.70954	226	1+
360.36723	198	1+
360.57439	220	1+
361.05114	216	1+
362.73009	162	
364.84560	252	1+
364.89533	248	1+
365.87016	436	1+
366.04991	368	1+
366.36735	172	1+
366.73918	336	1+
366.84148	1608	1+
367.70748	1898	1+
367.88065	480	1+
368.02746	180	1+
368.78654	194	
369.78173	434	1+
369.83778	726	1+
370.78382	318	1+
371.83582	156	
371.90546	286	1+
372.15695	246	1+
372.71754	150	
372.79960	192	
373.38491	166	
373.71973	526	1+
373.83002	168	
374.82546	150	
375.36655	226	1+
378.39242	154	
378.74299	272	1+
379.02373	188	1+
379.17486	186	1+
380.72588	318	
380.85756	604	1+
381.72967	254	
381.80947	162	
381.83777	348	1+
382.85976	168	
383.19828	206	
383.71635	258	
383.77790	236	1+
383.89919	168	
383.91961	174	1+
383.99641	328	1+
384.01296	190	1+
384.85247	2872	1+
385.77391	352	1+
386.72855	154	
386.80140	158	
386.85317	1146	1+
386.87742	178	
386.89512	190	
387.72335	460	1+
388.16540	192	
388.79302	340	1+
389.19760	196	
389.72167	378	1+
389.76065	164	
390.79043	194	
390.84484	668	
390.91317	246	1+
391.80896	194	
391.84398	614	
392.07876	318	1+
392.11044	162	
392.78156	164	
392.82744	424	1+
392.86615	718	1+
393.05791	166	1+
393.79746	528	1+
393.94405	160	
394.34148	250	1+
394.39978	156	
394.68954	194	
394.74360	208	
394.83937	570	1+
394.86062	546	1+
395.78087	320	1+
395.86723	368	1+
396.40346	222	
396.73552	354	1+
396.90477	208	1+
397.40222	254	
398.72661	292	
398.87163	344	
398.90830	196	
399.85479	198	
401.15959	200	1+
401.72927	312	1+
401.75467	248	1+
402.56351	156	1+
402.85915	700	
403.87099	2488	1+
405.40113	274	1+
405.78439	188	
405.87145	850	
406.85589	218	
407.21276	130	1+
407.72699	414	1+
407.80988	416	1+
407.86610	4786	1+
408.76594	150	
409.72649	754	1+
410.08417	158	
410.23568	172	1+
410.34956	186	
410.83920	436	
410.87180	1006	1+
411.81033	972	1+
412.72922	816	1+
412.84844	386	1+
413.07292	210	
413.88099	320	1+
415.36187	472	1+
415.71049	206	1+
415.82182	298	1+
416.10772	152	
416.85109	158	
416.87576	376	1+
418.85542	240	1+
421.11013	208	1+
421.37472	296	1+
421.88369	1344	1+
422.24358	176	1+
423.87159	732	1+
424.22225	184	1+
424.83001	236	
425.74707	152	
425.79388	180	1+
425.87740	414	
426.22579	170	1+
426.86351	2406	1+
427.09029	566	1+
427.73660	824	1+
428.66047	184	1+
428.74004	488	1+
428.84635	342	
428.86721	336	
428.88923	490	
429.82749	218	
429.88353	722	1+
430.70847	212	
430.73934	1334	1+
430.85781	408	
430.88813	492	1+
431.07850	150	
431.86707	678	
432.23893	154	
432.73119	118	1+
432.87260	998	1+
432.90744	162	1+
433.62996	90	1+
434.82858	196	1+
435.74267	236	1+
435.87134	378	1+
436.78102	184	1+
439.68959	210	1+
439.89441	1254	1+
441.89205	196	
442.40145	178	
443.69547	188	1+
444.74489	756	1+
444.87298	3040	1+
445.74398	586	1+
448.69833	190	1+
448.78683	220	
448.89801	286	
449.87790	1274	1+
449.90383	484	1+
450.08227	238	1+
450.75273	174	
450.77184	158	
450.81590	176	
451.77731	208	1+
452.74311	160	
455.70564	262	1+
456.71414	238	1+
457.77727	186	1+
457.90618	1560	1+
459.77099	168	1+
459.90706	266	
461.22949	342	1+
462.88225	944	1+
465.72264	272	1+
465.89979	172	
467.88746	1786	1+
469.02347	162	
469.66341	184	
469.76800	246	1+
469.91389	172	
472.89472	162	
473.73190	150	1+
474.89955	134	1+
477.72504	186	1+
480.91932	316	1+
482.79319	142	1+
483.16416	178	1+
485.89738	562	1+
486.85326	196	
487.08446	230	1+
490.74413	166	
493.73155	156	
498.25359	150	
498.79839	224	1+
502.23219	120	1+
503.79714	358	1+
504.43317	314	1+
505.11654	104	1+
507.23454	460	1+
509.86214	268	
512.83032	168	1+
END IONS

###FS:    #m/z: 336.94708 #charge 1+
###MS: 46
###MSMS: 48
BEGIN IONS
TITLE=Cmpd 35, +MS2(336.9471), 28.0-35.0eV, 1.0min #48
RTINSECONDS=60.2365
SCANS=46,48
PEPMASS=336.94708	274130
CHARGE=1+
105.31190	102	
182.86572	460	1+
191.43055	94	
192.89135	182	
194.88872	102	
196.88462	122	
201.68471	116	
207.97509	116	
209.88686	148	
209.94496	164	
210.03175	96	
210.88436	514	1+
210.89622	138	
211.94487	8348	
212.08758	100	1+
212.87886	3106	1+
212.94587	294	
213.93935	3626	1+
213.97220	130	
214.88239	1752	1+
214.89636	126	
215.88708	1562	1+
217.88107	220	
217.94075	124	
224.04956	104	
225.88852	120	
226.94591	110	
226.97317	122	
227.89336	732	1+
228.89441	532	1+
229.43015	114	
229.95577	6870	1+
230.89063	3124	1+
231.95001	3740	1+
232.72852	100	
233.82722	152	
233.89725	840	1+
235.89299	240	
238.04924	120	
238.07745	118	
239.83673	342	1+
239.90322	104	
240.36343	100	
240.83764	230	1+
240.97485	94	
241.58324	110	
241.79039	100	
241.94787	214	1+
244.13989	106	
246.10287	144	
246.90874	140	
246.97583	136	
247.96664	1564	1+
248.89974	1860	1+
249.96184	884	1+
250.21215	126	
250.50208	94	
250.82727	98	
250.94968	252	
251.49888	94	
251.78808	238	
251.83415	590	1+
251.88086	120	
251.95600	144	
252.97065	4018	1+
253.33903	134	1+
253.42486	94	
253.90767	816	1+
253.94271	116	
254.05204	98	
254.50835	106	
254.96754	2796	1+
255.07198	178	
255.09835	98	
255.78140	196	
255.80108	142	
256.91699	170	
256.96238	310	1+
257.84932	178	
257.90994	196	1+
258.10782	124	
258.81051	140	
258.88390	118	
258.96706	222	1+
261.83352	244	1+
264.83074	142	
265.12053	118	
265.85642	110	
266.81871	124	
267.13662	184	
267.80439	124	
267.84044	168	
268.13824	100	
268.83887	854	1+
269.79800	218	1+
269.91921	184	
270.98100	286	
271.84846	164	
271.91562	238	
272.80188	118	
272.88576	226	1+
272.91738	112	
272.97441	226	
273.79071	140	
273.84357	180	1+
274.80223	146	
274.93039	96	
276.85867	460	1+
277.83760	314	
277.95992	180	1+
278.83407	990	1+
278.99519	124	
280.79396	114	
280.87430	176	1+
281.00445	100	
281.81158	108	
281.89114	166	1+
281.98740	98	
282.85359	120	
283.03074	160	
283.79627	100	
285.10509	200	1+
285.84894	1288	1+
286.85132	890	1+
287.91128	126	
288.78636	114	
288.85563	386	1+
291.42955	170	1+
291.80414	266	
291.84292	174	1+
292.02071	124	
292.10228	110	
292.19818	104	
292.81369	112	
293.07846	172	1+
293.90296	102	
293.99603	112	
294.78139	112	
294.86692	110	
294.99625	252	1+
296.81281	114	
298.83990	96	
298.86906	124	
299.84965	220	1+
300.06078	132	
300.11159	102	
301.79746	190	1+
303.13340	94	
304.85736	172	
305.79231	96	
306.87920	530	1+
307.14585	258	1+
307.42459	134	
307.88028	372	1+
307.89533	120	
308.99584	100	
309.22905	94	
309.39303	100	
309.86660	216	
310.83053	134	
310.84933	104	
310.88465	394	1+
311.82027	100	
311.87879	416	1+
312.94644	132	
313.13867	100	
315.02525	96	
315.86449	254	1+
315.88657	96	
316.81427	136	
317.43829	100	
318.13668	110	
319.72642	104	
320.16569	112	
320.77456	124	
320.87569	102	
323.23492	106	
323.56503	108	
323.88843	164	
324.28779	114	
324.76003	208	1+
324.79672	100	
324.88862	300	
325.90824	182	
326.89951	102	
327.71443	186	
327.95509	94	
328.39270	118	
328.89399	164	
329.75015	164	1+
330.81353	114	
330.88243	98	
332.04092	132	
332.76037	102	
332.77946	102	
333.01233	102	1+
333.89035	102	
335.12931	138	
336.06338	124	
337.51447	102	
337.78992	94	
338.76496	106	
338.99854	128	
339.91128	134	
341.89752	146	
342.20803	120	
END IONS

###FS:    #m/z: 359.96314 #charge 1+
###MS: 46
###MSMS: 49
BEGIN IONS
TITLE=Cmpd 36, +MS2(359.9631), 28.0-35.0eV, 1.1min #49
RTINSECONDS=61.009
SCANS=46,49
PEPMASS=359.96314	209476
CHARGE=1+
187.86948	102	
191.10617	108	
195.91454	94	
207.94621	174	1+
208.88748	146	
209.94354	1798	1+
214.89150	144	
216.41257	338	
218.90931	170	
219.83370	110	
220.95787	240	
221.89192	286	1+
222.95236	1786	1+
223.88834	124	
224.89188	108	
224.94867	2812	1+
224.97558	108	
226.89697	332	1+
226.94760	7818	1+
226.97287	260	
227.04865	134	
227.11033	120	
227.54462	222	1+
227.93184	348	
228.00057	126	1+
228.50033	118	
228.57587	108	
228.90037	174	1+
228.94251	9350	1+
229.12488	178	1+
229.92896	94	
230.88987	212	
231.88613	136	
233.96278	130	
234.86490	148	
234.93034	210	
237.43686	100	
240.02253	112	
240.09026	212	1+
240.94040	706	
240.96259	1388	1+
241.40774	100	
241.78333	240	
241.94053	358	
242.04491	104	
242.79307	138	
242.96021	712	1+
244.95779	3480	1+
245.44638	138	
245.94495	226	
246.95276	3990	1+
246.97339	192	
247.80720	112	
247.93555	106	
248.80139	562	1+
248.82522	94	
250.40557	158	
250.95195	166	
251.04507	134	
251.18326	104	
251.97004	130	
252.01118	104	
252.95639	290	
253.83675	456	
254.21164	114	
254.52199	94	
254.92616	156	
255.84021	182	1+
256.05255	94	
256.44773	102	
258.83992	232	1+
258.97393	328	
259.53023	94	
259.56731	112	
259.80178	294	
260.96902	694	1+
261.03822	128	
262.81829	150	
262.91490	104	
262.95329	158	
262.99666	116	
263.10606	96	
263.38427	116	
263.87949	164	
264.82288	186	
264.97214	776	1+
265.06479	114	
265.08957	228	1+
265.97716	640	1+
266.03708	110	
266.81307	414	
266.91974	156	1+
267.80235	196	1+
267.89711	120	
267.97293	832	1+
268.25478	106	
268.84227	202	
269.04966	96	
269.86340	96	
269.96953	686	1+
271.82209	118	
271.84408	286	1+
271.86966	100	
272.93579	194	
273.78832	102	
273.84721	400	1+
273.91354	102	
275.94437	130	
275.97397	126	
276.80897	400	1+
276.85280	322	1+
277.83789	92	
277.96639	102	
278.10078	364	1+
278.79903	268	
278.90166	170	
279.79909	232	
280.26153	236	1+
280.79316	748	1+
280.83380	94	
281.85283	142	
282.03615	106	
282.45569	94	
282.78509	312	1+
282.84340	272	1+
282.85462	94	
282.88817	280	1+
283.74808	104	
283.82250	474	1+
283.98849	128	
284.82445	318	1+
284.87167	350	1+
284.98316	116	
287.81313	264	1+
289.85408	140	
291.78931	238	1+
291.93171	246	1+
292.43272	210	
292.83052	126	
293.11281	124	
294.86048	184	
294.93309	154	
295.11433	100	
295.26662	96	
295.81647	140	
295.85606	208	1+
296.81030	548	1+
298.58634	98	
298.80408	1406	1+
298.85830	360	1+
299.48437	96	
299.86997	214	1+
300.78123	118	
300.82374	116	
301.78868	216	
301.80667	376	1+
302.88544	264	1+
303.72768	110	
303.79092	270	1+
303.94391	236	
304.33403	100	
304.38138	96	
304.85693	106	
306.88491	234	1+
308.98521	118	
309.79859	388	1+
309.98581	138	
310.87745	216	
311.86186	136	
311.89177	130	
314.81942	248	1+
316.81385	324	1+
317.93183	570	1+
318.81166	146	
318.91025	112	
318.93501	496	1+
319.50749	98	
319.82487	148	
320.82660	126	
320.86871	236	1+
321.81648	396	1+
322.01313	310	1+
322.90536	94	
322.93084	200	
324.12754	142	
324.84019	214	1+
324.89741	132	
326.03429	106	
326.78128	138	
327.81514	102	
327.88313	480	1+
328.88716	366	1+
329.86744	150	
330.90094	208	1+
332.82086	224	1+
333.82811	238	1+
334.88195	198	
335.41991	106	
335.90822	154	1+
336.94534	572	
338.11328	94	
338.76863	168	1+
339.70403	102	
339.87757	146	
340.29954	94	
340.94044	138	
340.96565	100	
343.27947	100	
344.91315	116	
344.98182	96	
345.82140	92	
349.93718	98	
354.71760	132	
356.78280	108	
358.20107	136	
358.77670	138	
361.71513	94	
361.75333	166	1+
362.57231	94	
362.84892	100	
364.83209	228	1+
END IONS

###FS:    #m/z: 507.84705 #charge 1+
###MS: 50
###MSMS: 51
BEGIN IONS
TITLE=Cmpd 37, +MS2(507.8471), 28.2-35.2eV, 1.1min #51
RTINSECONDS=64.6825
SCANS=50-51
PEPMASS=507.84705	303348
CHARGE=1+
196.01602	686	
199.88538	148	
210.03323	234	
213.88948	264	1+
224.97756	264	
230.89192	198	1+
232.90053	162	
236.80075	160	
238.06145	180	
240.08285	186	
241.85495	180	
245.97120	330	1+
246.10386	222	
248.11722	212	
248.85487	270	
250.97085	404	1+
252.88133	176	1+
254.90335	236	1+
256.99999	256	1+
259.86989	156	
259.92839	172	1+
261.87947	216	1+
261.89871	144	
266.09691	156	
266.16895	346	1+
268.10961	240	1+
269.85407	146	
270.80681	192	1+
270.86467	168	
271.38711	232	1+
272.85266	556	1+
274.41575	156	
274.85208	150	
275.85039	152	
276.80470	268	1+
276.85945	224	1+
279.10526	202	1+
281.85938	146	
282.96023	160	1+
284.87165	498	1+
285.84267	152	
285.85792	180	
287.85096	372	
288.86809	318	
289.88102	854	
290.81823	166	
290.86458	982	1+
291.88165	218	
292.08672	144	1+
292.11334	164	
292.81324	166	
293.87353	3064	1+
293.91250	164	
294.37693	146	
295.80823	292	1+
297.85547	334	1+
298.80516	212	
300.85028	208	1+
300.87149	144	
302.88519	274	
303.86599	390	
304.04823	232	1+
304.26005	146	
304.88608	148	
305.85280	248	
305.86608	464	1+
306.09624	364	1+
306.88381	160	
307.80470	334	1+
307.88966	1024	
308.14172	728	1+
308.88064	1822	1+
309.79167	242	1+
309.84626	148	
309.88600	1078	1+
310.15746	614	1+
310.79169	152	1+
310.85429	162	
310.90743	240	
311.82794	266	1+
311.88449	5942	1+
312.98047	154	1+
314.42971	176	1+
314.82111	190	
314.86593	1714	1+
315.81398	244	1+
315.84708	174	
316.34001	286	1+
316.88811	222	
317.85290	500	1+
317.88811	200	
318.82587	198	1+
318.85861	354	1+
318.87827	336	1+
319.38099	176	
320.87503	358	1+
321.38324	222	1+
323.90921	202	
324.86783	190	
325.86328	150	
325.90294	780	
326.88516	578	
327.82042	210	1+
327.88081	522	
327.90382	536	1+
328.87881	302	
329.89133	252	
330.38875	198	1+
330.82353	404	1+
330.88224	472	
331.82685	324	1+
331.89125	362	
332.79469	178	
332.87720	1032	1+
332.90598	172	
334.87750	532	1+
335.84353	230	1+
336.94777	156	
337.11159	114	1+
337.84350	152	
337.88383	900	1+
341.90955	164	
343.37152	180	
343.87118	166	
343.90228	294	1+
344.40940	244	1+
344.43557	180	1+
344.71171	178	1+
345.76408	176	1+
345.88090	306	1+
346.96421	134	1+
348.17742	144	
348.72724	144	
348.82866	188	
348.86537	148	
348.88977	190	
348.91069	268	1+
350.39385	244	1+
350.88773	998	1+
350.95047	224	1+
351.85563	158	
351.90948	402	1+
352.73962	138	1+
352.76750	238	1+
352.91132	338	1+
353.85076	208	
354.84223	368	1+
355.42068	158	
355.89183	200	
355.92434	194	
356.89486	260	1+
359.77003	404	1+
360.00652	168	
360.27202	254	1+
362.42053	144	
362.73448	172	1+
362.86957	212	
365.87214	152	
366.84091	1142	1+
366.91370	218	1+
367.70658	1328	1+
367.86733	206	
367.89285	476	1+
367.99932	164	1+
368.42837	228	1+
368.73104	326	1+
368.89728	396	1+
369.73268	208	1+
369.84063	408	
369.99859	212	1+
370.03861	232	1+
370.13907	156	1+
370.78115	338	1+
370.95693	150	
371.19599	206	
371.72451	288	1+
373.72208	684	1+
373.79041	310	1+
373.90654	150	
374.78790	302	1+
374.87081	160	
376.22083	164	
376.88914	164	
378.82394	256	
380.32064	202	1+
380.72008	360	
380.73941	246	
380.85986	228	
381.71860	298	
382.71754	392	1+
382.78391	388	1+
382.83479	146	
382.85723	410	1+
383.78801	264	1+
384.85088	2154	1+
387.74317	158	
387.84713	362	1+
388.79078	180	
389.71358	602	1+
389.73952	392	1+
389.75552	228	
389.79746	190	
389.91413	182	
390.84020	2072	1+
391.80292	164	
391.86778	148	
391.90489	152	
392.86433	410	1+
393.79861	248	
394.73876	146	
394.84618	380	
394.90673	208	1+
395.78033	208	1+
395.86837	224	
396.89410	258	1+
398.73044	382	
398.84493	518	1+
398.87001	318	1+
399.23400	158	
399.71044	258	
399.72702	590	1+
399.84755	380	1+
402.86707	1826	1+
403.87354	1308	1+
405.73723	160	
405.78444	202	
405.87032	492	
405.90749	322	1+
406.86288	258	
407.73001	146	
407.81811	402	1+
407.86583	3118	1+
409.72667	154	
409.81495	170	
409.86847	1254	1+
410.73563	284	
410.83818	288	
411.74057	172	
411.80716	986	1+
411.84464	794	1+
412.07439	356	1+
412.73071	648	1+
412.85001	578	1+
413.88136	270	
414.34805	170	
414.88392	222	
415.85214	190	
416.34602	192	
416.87262	456	1+
417.82563	154	
418.40261	164	
418.85060	218	1+
420.14968	240	1+
421.81577	250	1+
421.88355	1156	1+
422.81856	164	1+
423.84424	158	
423.87683	314	
424.73625	516	1+
424.87337	152	
425.74046	366	1+
425.87899	516	
426.81551	158	
426.86150	1048	1+
426.93252	288	1+
427.07543	158	1+
427.66931	164	1+
427.70038	152	
427.73899	346	
428.74507	1088	1+
428.84858	484	
428.89459	158	
429.82966	242	
429.86812	192	
430.74268	792	1+
430.88457	170	
431.79976	118	1+
431.86967	858	1+
432.10362	178	1+
433.86328	178	
435.85844	152	
439.89502	906	1+
443.88459	148	
444.40007	206	1+
444.73979	624	1+
444.87276	3086	1+
445.26009	218	1+
445.74081	420	1+
446.26690	146	1+
447.08162	194	1+
448.75473	216	1+
448.89511	150	
449.88068	810	1+
450.75067	464	1+
453.75338	148	
457.90907	1136	1+
460.22483	334	1+
461.75297	126	1+
462.88478	970	1+
465.71236	178	1+
466.89635	146	
467.89199	924	
467.92827	158	
468.78464	570	1+
468.89199	502	
469.76824	160	1+
480.92278	300	1+
483.71069	218	1+
485.90275	332	
486.89759	374	1+
487.79759	362	1+
490.90563	210	
499.74302	246	1+
500.67218	114	1+
504.12625	224	1+
505.29176	166	1+
505.99774	114	1+
507.78798	306	1+
508.80630	322	1+
509.27776	218	1+
509.86027	204	
END IONS

###FS:    #m/z: 336.94699 #charge 1+
###MS: 50
###MSMS: 52
BEGIN IONS
TITLE=Cmpd 38, +MS2(336.9470), 28.0-35.0eV, 1.1min #52
RTINSECONDS=65.4545
SCANS=50,52
PEPMASS=336.94699	218470
CHARGE=1+
52.76239	94	
85.96903	92	
120.22091	88	
182.86919	274	1+
185.87440	116	
191.48335	88	
192.88886	240	
192.90407	114	
197.95629	112	
198.87929	246	1+
199.02389	90	
205.94870	214	
206.41347	102	
206.94913	100	
209.88729	90	
209.94543	192	
210.88266	134	
211.94495	4020	1+
212.87993	2970	1+
213.79422	112	
213.94033	2178	1+
214.08127	96	
214.87560	148	
214.95521	126	
215.88675	1350	1+
215.93660	312	
217.88366	168	
217.94160	114	
219.30195	102	
221.54225	104	
223.79423	92	
223.94125	94	
223.96060	278	1+
224.97769	96	
225.88188	96	
226.89793	224	
226.94431	110	
227.90088	128	
228.89412	526	1+
229.95595	3812	
229.98093	100	
230.52332	100	
230.88966	3644	1+
230.95906	124	
231.95077	1720	1+
232.54305	88	
232.84073	100	
232.89307	1162	1+
232.90868	116	
233.22183	108	1+
233.39553	90	
233.83357	96	
233.89996	650	1+
233.94815	276	
234.82421	92	
235.11342	96	
235.89531	262	
235.94963	100	
236.85098	106	
238.83629	122	
239.81733	90	
239.83520	250	1+
243.10113	100	
243.86708	154	
244.94825	114	
245.50781	94	
247.96497	1076	1+
248.89961	1156	1+
249.53199	90	
249.83276	94	
249.90857	134	
249.93887	108	
249.95907	528	
250.21862	146	1+
250.83004	204	
251.07280	114	
251.16374	94	
251.83030	186	
251.95835	110	
252.62571	128	
252.97098	2496	1+
253.01063	184	1+
253.83842	258	1+
253.90482	680	1+
254.96661	788	1+
255.07428	320	1+
255.86205	98	
256.91585	184	
257.38226	122	
257.84667	348	1+
258.52035	88	
259.95366	110	
260.82627	402	1+
260.94800	94	
261.56767	108	
262.51802	92	
265.08906	196	
265.85795	118	
266.84841	218	
267.32244	90	
267.35253	108	
267.83839	224	
268.69356	98	
268.84196	1060	1+
268.99153	98	
269.80065	166	
270.80185	136	
270.98091	288	
271.79437	116	
271.84872	112	
271.91655	278	1+
272.43611	90	
272.97359	152	
273.79271	368	1+
273.99674	88	
275.07739	88	
275.25633	100	
275.83902	212	
275.86375	88	
276.85920	136	
276.98245	92	
277.83590	166	
277.86705	116	
278.83818	294	
279.79638	132	
279.83449	180	
280.83111	112	
280.99861	138	
281.92123	102	
283.24448	92	
283.79029	152	
283.86829	116	
285.08648	100	
285.85123	186	
285.90089	100	
286.85018	1302	1+
287.29908	108	
287.81135	140	
287.90758	90	
291.43696	94	
291.80641	106	
292.99637	100	
293.03719	102	
293.10670	380	1+
293.15761	102	
293.99691	114	
294.86240	184	
295.92746	100	
296.81564	136	
297.88841	126	
298.01322	144	
298.78347	112	
301.16378	116	
303.24613	88	
304.32099	100	
304.41313	94	
304.81522	96	
304.86270	122	
306.76577	100	
306.87051	316	1+
306.88600	114	
307.87559	244	1+
308.29937	92	
308.69599	92	
308.84722	90	
309.40182	88	
309.91623	88	
310.08479	114	
310.21556	94	
310.87571	242	
310.92842	100	
311.88160	146	
312.49804	88	
312.81340	96	
316.40003	94	
316.88528	100	
318.03925	124	
323.82330	92	
324.89311	744	1+
327.95539	100	
330.90704	274	1+
338.28644	90	
339.74898	204	1+
340.03461	98	
340.83416	100	
END IONS

###FS:    #m/z: 359.96286 #charge 1+
###MS: 50
###MSMS: 53
BEGIN IONS
TITLE=Cmpd 39, +MS2(359.9629), 28.0-35.0eV, 1.1min #53
RTINSECONDS=66.227
SCANS=50,53
PEPMASS=359.96286	162356
CHARGE=1+
176.92889	94	
177.71362	100	
193.08540	120	
200.87587	218	
205.95072	214	
208.87749	122	
208.89210	116	
209.94434	998	1+
210.88416	160	
211.87087	304	1+
220.95800	128	
221.88808	306	1+
222.95225	1902	1+
223.89241	240	1+
224.94904	1902	1+
225.08860	106	
226.89792	152	
226.94769	4934	1+
227.93204	250	
228.89238	144	
228.94200	6266	1+
229.03284	114	
230.34606	96	
230.89391	256	1+
232.41747	94	
232.94164	148	
233.95703	128	
234.86339	110	
235.55606	96	
235.82770	174	
235.84928	130	
238.08187	124	
238.55252	106	
238.90046	508	1+
238.93916	166	
239.07403	118	
240.94212	482	
240.96377	1088	1+
241.49390	96	
241.78741	224	
241.81600	206	1+
241.94039	260	
242.88681	156	
242.95891	1226	1+
244.95846	3046	1+
245.04166	136	
245.93894	150	
246.95314	3762	
246.98284	152	
247.43761	118	
247.95011	114	
247.97769	102	
248.80095	168	
249.90717	106	
250.02432	218	1+
250.95008	190	
250.96838	98	
251.07240	124	
251.98068	94	
252.11908	214	1+
252.53949	104	
252.95618	262	
253.80549	94	
253.83774	198	
253.87420	98	
254.10017	96	
254.82767	218	1+
254.92994	102	
257.16090	106	
257.35873	94	
257.44841	96	
257.78632	98	
258.79800	110	
258.84615	318	
258.97387	204	
259.01230	104	
259.07532	102	
259.16137	114	
259.97535	152	
260.94547	116	
260.97073	360	
261.96878	212	
262.02979	156	
263.12696	120	
263.82761	132	
263.97858	280	
264.85473	238	1+
264.98567	238	
265.43640	96	
265.97415	184	
266.81755	414	1+
267.78224	200	1+
267.97587	612	1+
268.13836	110	
268.81821	130	
269.79382	96	
269.96836	302	
270.80692	118	
271.80745	194	1+
271.84689	314	1+
272.97342	106	
273.96749	158	
274.09440	106	
275.80599	122	
275.97051	366	1+
276.69859	96	
276.80684	674	1+
276.85625	360	1+
277.55701	98	
277.80645	454	1+
279.02738	122	
279.83266	146	1+
280.11411	98	
280.79274	766	1+
283.82543	302	1+
283.85728	144	
283.98533	226	1+
284.80373	100	
285.79259	130	1+
286.90161	138	1+
287.09069	98	
288.43864	100	
290.84913	188	1+
290.86947	100	
291.44291	100	
291.78580	222	
291.89620	114	
292.81820	170	
292.93726	130	
292.97883	100	
293.77059	100	
293.80403	102	
294.86070	230	
296.80678	472	1+
297.97551	118	
298.80269	2250	1+
299.86530	272	
301.16582	190	1+
301.78206	110	
301.88176	106	
303.80896	122	
304.06639	100	
304.91719	102	
305.26008	126	
305.80881	106	
306.88484	116	
307.29204	198	
307.88859	208	
308.88857	120	
309.80082	138	
309.92472	100	
310.80026	142	
310.82641	128	
310.87725	280	1+
312.87246	132	
315.85839	234	1+
316.81272	490	1+
316.91994	110	
317.51899	94	
318.93552	156	
319.39062	106	
321.10217	98	
321.81954	202	
322.62437	98	
322.92916	392	
322.97792	100	
324.88925	128	
326.18706	124	
328.03684	144	
328.19102	124	
328.80954	100	
328.88551	98	
329.87064	140	
331.89278	134	
332.81729	140	
333.05495	152	
336.94223	432	1+
340.93865	98	
342.90921	148	
343.18375	92	
343.71405	162	
346.72268	146	
349.84889	190	1+
350.76573	140	1+
353.41175	98	
353.87721	100	
355.41755	236	
355.72139	102	
357.75995	218	1+
358.20042	136	
359.00849	94	
361.75926	94	
361.86542	124	
364.84381	94	
END IONS

###FS:    #m/z: 322.93057 #charge 1+
###MS: 54
###MSMS: 55
BEGIN IONS
TITLE=Cmpd 40, +MS2(322.9306), 28.0-35.0eV, 1.2min #55
RTINSECONDS=69.925
SCANS=54-55
PEPMASS=322.93057	3327470
CHARGE=1+
73.76844	88	
76.64449	90	
137.55881	84	
192.89000	276	
193.89216	162	
194.88998	106	
195.45587	92	
195.88696	354	1+
196.88983	300	1+
199.90503	82	
201.03149	92	
201.04522	106	
201.05987	84	
205.87927	92	
205.94877	702	1+
211.83826	86	
211.94291	144	
215.02793	82	
215.86774	92	
217.89844	88	
218.02360	98	
218.88661	130	
222.95463	826	1+
223.04145	90	
225.82871	102	
226.91866	156	
227.68902	94	
227.82630	216	1+
227.88701	84	
228.90864	292	1+
230.89204	406	1+
231.40397	84	
233.91658	128	
234.93642	94	
234.99479	98	
235.06435	86	
235.93124	96	
236.85732	158	1+
237.06642	98	
237.93458	94	
238.94466	318	1+
239.08264	288	1+
239.78991	410	1+
240.41879	88	
240.82066	204	
240.94135	3812	
241.00397	230	1+
241.89466	86	
241.94237	2700	
242.16796	104	
242.33995	94	
242.82497	138	
242.94037	12428	1+
243.81847	554	1+
244.84186	94	
244.89752	106	
245.37674	84	1+
245.44636	86	
246.34189	92	
246.97855	264	
247.94961	98	
247.97317	266	1+
248.83771	106	
248.94065	88	
249.64045	110	
249.91786	100	
250.07524	86	
250.14120	98	
250.83802	118	
250.95461	110	
251.07058	198	1+
251.93339	146	
252.82078	88	
253.90560	86	
254.83326	112	
254.91603	88	
255.78323	136	
257.80294	86	
258.83233	186	
259.34232	120	
259.84744	122	
260.33894	128	
260.83085	494	1+
263.05533	88	
263.35808	110	
263.85016	110	
264.06981	92	
264.82941	130	
265.79723	118	
265.87909	90	
265.95689	84	
266.84210	136	
266.86474	116	
268.84421	148	
268.96139	152	
269.80265	102	
270.79882	94	
270.99900	140	
271.91731	114	
272.64382	100	
272.92488	106	
273.79305	186	
273.88914	206	1+
274.34655	84	
274.80329	450	1+
275.81044	266	1+
275.85156	100	
277.34021	102	
277.82805	122	
278.85881	92	
279.09199	900	1+
279.84470	134	
280.35656	90	
280.91998	90	
282.35637	92	
282.79426	88	
283.07026	218	
283.35399	94	
283.78908	300	1+
283.85106	98	
284.29085	416	1+
284.79143	180	1+
284.85198	84	
284.87179	162	
284.92325	122	
285.82975	106	
286.86427	250	1+
286.89727	88	
286.91686	154	
287.79212	180	
287.81218	134	
288.52400	84	
288.79305	94	
288.80907	118	
289.78928	312	1+
289.87707	194	
290.16368	86	
290.80251	412	1+
290.87969	294	1+
291.63787	100	
291.80385	348	1+
291.86059	334	1+
292.43420	164	
293.79884	144	
295.87906	154	1+
296.81510	104	
298.06245	92	
298.57772	114	
298.83145	92	
299.39513	98	
299.78715	248	
300.79188	110	
301.41063	82	
303.27660	84	
304.44986	90	
304.88088	142	
306.09527	116	
306.88711	432	1+
307.80200	160	
307.89182	360	1+
308.14155	94	
308.79485	208	
308.87164	102	
308.92670	90	
309.81462	132	
309.84919	108	
309.91593	92	
310.87774	178	
311.86505	180	
311.88639	174	
312.80410	174	
312.82361	104	
312.88239	88	
313.80510	116	
314.60717	90	
314.82424	84	
319.89310	84	
320.75143	124	
324.40259	94	
324.84509	88	
324.89051	244	
325.05511	82	
325.89298	132	
328.18668	86	
END IONS

###FS:    #m/z: 340.94132 #charge 1+
###MS: 54
###MSMS: 56
BEGIN IONS
TITLE=Cmpd 41, +MS2(340.9413), 28.0-35.0eV, 1.2min #56
RTINSECONDS=70.6975
SCANS=54,56
PEPMASS=340.94132	1197390
CHARGE=1+
94.59115	88	
192.92638	150	
196.87882	220	1+
200.98101	92	
206.93078	92	
208.95553	112	
209.93812	406	1+
210.88763	102	
212.88037	280	
213.88257	214	
213.94040	1452	1+
214.88321	1624	1+
214.89544	274	
215.88773	1356	1+
215.93639	214	
217.86776	252	1+
217.88312	194	
221.90092	116	
223.96346	104	
224.98095	96	
226.39200	86	
228.95129	140	
230.53426	96	
230.88904	724	1+
231.09031	88	
231.69903	114	
231.89054	458	1+
231.94845	1876	1+
232.53417	106	
233.56652	88	
233.89562	596	1+
235.89334	338	
236.74096	108	
238.44635	88	
238.89619	138	
240.03618	106	
240.05713	110	
240.23010	94	
240.79969	120	
240.83752	254	
240.94989	222	1+
242.89334	184	1+
242.94163	110	
243.83230	164	
243.85605	176	
245.88507	90	
246.97697	150	
248.89996	338	1+
249.88692	122	
249.95965	318	1+
251.78959	146	
251.96265	228	
252.96193	116	
253.79010	142	
254.78752	276	1+
254.90342	132	
254.93709	162	
254.96654	1072	1+
255.07497	148	
256.87928	146	1+
256.91114	130	
256.96789	136	
256.99011	92	
258.44721	86	
258.75122	88	
258.84628	798	
259.05351	90	
259.86248	100	
259.93572	86	
259.95642	114	
260.83598	170	
261.47635	92	
261.84183	176	
262.84243	114	
262.92644	154	
263.90626	100	
264.82678	86	
265.91469	110	
266.84243	160	
266.85885	92	
269.16063	106	
269.79772	160	
270.03734	104	
270.35762	88	
270.90676	176	
271.14642	94	
272.90833	128	
272.94159	100	
272.97907	162	
273.79623	96	
273.85049	86	
275.81234	122	
275.83039	86	
275.84904	136	
275.90876	92	
276.85212	306	
277.84293	168	
277.85832	302	
278.81644	148	1+
278.84531	422	
279.09221	100	
279.56883	88	
279.85264	200	
280.79301	150	
280.85099	112	
280.91917	106	
281.87131	184	
282.42891	86	
282.85635	118	
282.92103	132	
283.78777	98	
283.86384	90	
285.44732	118	
286.40669	92	
286.86400	136	
288.87567	156	
289.80075	130	
289.87581	120	
291.49113	102	
291.80457	130	
292.02886	140	
292.43735	92	
292.83449	98	
292.86328	328	1+
293.84920	88	
293.91877	98	
294.41038	102	
294.81198	92	
294.86389	398	1+
295.03449	92	
295.83439	92	
295.86647	266	1+
295.98469	104	
296.37933	96	
296.85594	122	
297.97566	86	
298.79215	88	
298.90107	96	
299.78574	238	
299.87155	318	1+
301.37015	100	
302.87826	228	1+
303.94658	90	
305.89932	134	
306.58743	86	
306.88169	92	
307.05199	94	
307.79964	390	
307.88045	448	1+
308.08867	108	
308.88322	316	1+
309.91373	100	
310.87396	478	1+
312.81038	166	1+
313.87135	88	
313.89560	94	
314.82369	132	
324.63234	94	
324.89364	340	1+
326.17197	92	
326.80893	88	
327.10416	112	
327.95535	92	
328.18448	210	
328.89124	156	
328.93544	138	
329.76798	96	
330.81728	252	
331.27028	88	
338.92134	86	
339.42827	90	
340.43765	100	
340.73931	88	
342.22599	86	
342.90367	146	
345.47676	100	
345.53123	92	
346.04058	128	
END IONS

###FS:    #m/z: 363.95737 #charge 1+
###MS: 54
###MSMS: 57
BEGIN IONS
TITLE=Cmpd 42, +MS2(363.9574), 28.0-35.0eV, 1.2min #57
RTINSECONDS=71.4695
SCANS=54,57
PEPMASS=363.95737	475854
CHARGE=1+
90.08870	92	
110.52752	104	
177.93282	106	
183.06352	90	
187.86810	100	
189.86365	1038	1+
191.85939	718	
196.88397	260	
197.88299	140	
205.95076	114	
207.87306	354	1+
207.94957	144	
208.88544	92	
209.94400	1562	
210.88506	528	1+
210.93315	100	
212.87963	4854	1+
214.89474	322	
218.89829	92	
218.91360	152	
222.95299	1078	1+
222.97140	90	
223.88394	102	
224.52966	92	
224.95046	1850	1+
225.88482	120	
225.97318	146	
226.34200	106	
226.89760	174	
226.94735	8946	1+
228.10425	92	
228.89358	976	1+
228.94206	10250	1+
230.88953	6214	1+
232.88472	956	1+
232.90987	108	
234.88232	184	
235.79750	142	
235.82470	114	
237.84677	180	
237.92252	184	1+
240.94043	834	
240.96249	460	
241.94021	2282	1+
242.81704	322	1+
242.83611	260	1+
242.88091	102	
242.94285	1650	1+
243.81951	210	1+
243.96162	184	
244.50158	98	
244.93949	756	1+
244.95717	4540	1+
246.44766	122	
246.82105	152	
246.83728	134	
246.90621	446	
246.95353	4414	1+
247.11051	106	
247.50090	92	
248.02744	128	1+
248.09412	166	1+
248.80317	460	1+
248.90175	2002	1+
250.89848	504	1+
251.07057	156	
251.83569	202	1+
252.34468	100	
252.89783	464	1+
253.67463	100	
255.02795	98	
255.44956	104	
257.83034	392	1+
258.83429	276	1+
258.97555	256	
260.46084	92	
260.83242	166	
260.84759	150	
260.93084	122	
260.96709	678	1+
261.39506	94	
261.83084	226	
262.83031	136	
263.83278	108	
264.82113	250	1+
265.97089	150	
266.81383	670	1+
266.85064	140	
266.90482	138	
267.78701	116	
267.97300	1098	1+
268.14422	130	
268.96273	886	1+
269.03771	144	
269.14037	116	
269.96906	658	1+
270.89274	106	
271.79996	132	
271.84353	130	
271.91523	172	
274.77589	98	
275.15460	98	
275.85198	482	1+
276.57801	96	
276.80219	238	1+
276.85397	432	1+
278.84000	212	1+
279.10979	128	
279.80003	290	
279.81966	112	
279.99935	106	
280.79265	1110	1+
280.82751	92	
280.85004	208	1+
281.03357	124	
281.11085	106	
282.36867	100	
282.79002	538	1+
283.07537	110	
283.79084	316	1+
283.85107	266	
283.93199	94	
283.99107	112	
284.82452	298	
284.85313	110	
284.87468	94	
285.05503	180	
285.79840	224	1+
285.84629	662	1+
288.37016	110	
289.86736	200	1+
290.06739	98	
290.42610	276	
290.78853	334	1+
291.07412	92	
292.43732	106	
292.79420	118	
293.85843	394	1+
293.88171	150	
294.36395	90	
294.86429	380	1+
295.03807	94	
296.80867	224	
297.80713	430	
298.80262	1562	1+
299.86994	138	
300.80292	248	
301.79922	192	
301.86150	784	1+
302.80305	518	1+
302.80940	144	
303.80832	440	1+
303.85544	1476	1+
304.39663	110	
305.03926	114	
305.42510	102	
306.12543	116	
306.63026	92	
306.80530	210	1+
306.88277	236	
309.88431	108	
310.51130	106	
310.87819	94	
310.97237	146	
311.87776	190	
312.87099	130	
314.81681	112	
315.73210	110	
315.90626	142	
316.81671	386	
317.44489	118	
317.81383	460	1+
318.93531	352	1+
319.87018	148	
320.73298	92	
321.82002	702	1+
321.86726	112	
322.93111	148	
323.82540	98	
324.15432	112	
324.89640	254	
324.99888	122	1+
325.89627	132	
326.87418	566	1+
327.32402	102	
327.71157	92	
328.88039	356	1+
329.76486	166	1+
330.09163	118	
330.81978	92	
331.41079	98	
332.88812	104	
333.07538	130	
333.11965	144	
334.90304	92	
335.80009	112	
336.64474	92	
336.94525	542	1+
337.83248	178	
339.82839	436	1+
340.45563	92	
340.76379	94	
340.93786	236	
343.17994	100	
343.27114	92	
343.72711	124	
344.89688	132	
345.07873	114	
349.31509	108	
349.88721	220	1+
355.36752	98	
362.70657	142	
363.72586	120	
364.72224	136	
367.31080	100	
368.84633	212	1+
END IONS

###FS:    #m/z: 322.93048 #charge 1+
###MS: 58
###MSMS: 59
BEGIN IONS
TITLE=Cmpd 43, +MS2(322.9305), 28.0-35.0eV, 1.3min #59
RTINSECONDS=75.1525
SCANS=58-59
PEPMASS=322.93048	2986810
CHARGE=1+
180.88450	94	
192.02375	76	
192.88934	210	
203.95219	78	
205.49221	98	
205.94974	502	
206.92747	78	
206.97143	82	
207.89999	84	
209.08971	104	
209.84831	76	
209.94101	82	
210.50892	94	
210.89842	122	
211.00264	76	
211.89036	96	
212.88359	548	1+
212.89753	80	
220.12474	100	
220.92875	94	
221.94304	222	
222.95430	150	
223.96165	484	1+
225.02477	76	
225.74393	82	
226.37143	88	
226.84823	80	
227.82221	90	
227.94084	84	
230.82661	120	
230.88770	248	1+
230.90320	144	
231.39077	114	
232.99815	76	
233.71456	108	
234.99657	76	
235.82363	118	
236.09541	78	
237.84022	92	
238.94059	122	
238.98524	88	
239.78674	170	
240.10283	88	
240.82618	332	1+
240.88801	106	
240.94058	3174	
240.96008	302	
241.88381	82	
241.93958	11042	1+
242.94145	8012	1+
243.10927	108	1+
243.49690	86	
243.82000	492	1+
243.99980	78	
244.02404	156	
244.07311	82	
244.85045	102	
244.94044	1670	1+
245.83726	142	
245.87143	80	
246.01239	98	
246.85824	76	
246.97582	582	
247.43028	100	
247.44709	78	
247.87631	142	1+
248.90307	98	
249.96843	88	
251.83971	134	
251.92495	290	
252.34250	94	
252.83187	216	1+
252.91509	88	
253.12362	100	
254.01853	76	
255.06892	150	
255.83721	190	1+
255.99142	82	
256.89785	78	
257.42577	102	
257.79294	88	
257.80896	84	
258.83212	488	1+
259.74377	108	
260.33885	194	1+
260.42730	92	
260.83286	136	
261.08954	78	
261.83771	114	
262.00475	76	
262.09234	76	
262.83242	308	
263.03734	94	
263.13493	82	
264.05804	98	
265.05052	110	
266.02001	130	
266.50387	114	
266.86194	134	
267.96105	80	
268.10075	112	
268.95726	100	
269.45475	84	
269.84632	80	
269.91846	78	
270.01730	88	
270.89720	166	
271.79501	308	1+
272.34678	90	
272.88394	128	
273.04320	272	1+
273.81380	144	
274.79295	90	
275.33806	84	
275.81303	180	
275.99427	86	
276.82303	132	
276.85671	166	
277.19520	86	
278.13351	106	
278.84530	118	
279.09113	872	1+
279.33364	102	
279.53670	80	
279.89016	202	1+
280.06462	78	
281.80782	78	
281.84907	86	
282.85983	266	1+
283.06865	218	1+
283.40959	80	
283.78772	528	1+
284.29615	184	
286.91764	142	
287.03031	92	
287.86737	90	
287.88620	84	
288.10914	82	
288.80551	80	
289.79401	116	
289.82441	134	
289.87621	164	
290.78844	136	
291.80370	236	
292.04703	112	
292.52144	78	
294.55788	94	
294.86561	86	
296.80853	78	
296.87416	104	
297.78072	78	
297.81035	92	
297.88857	98	
299.78437	318	
300.87465	152	1+
301.48312	86	
301.52787	96	
304.95789	102	
305.87957	556	1+
305.90398	90	
306.77415	148	1+
307.14433	78	
307.79682	422	1+
307.87179	306	1+
309.81146	236	1+
310.42645	82	
310.89365	76	
311.80569	198	1+
313.11718	78	
315.81066	76	
315.84854	100	
315.86554	104	
316.89369	82	
317.01096	184	1+
318.80263	76	
319.89113	128	
320.91105	78	
321.82222	86	
323.88643	100	
323.90307	218	1+
324.88949	426	1+
END IONS

###FS:    #m/z: 340.94124 #charge 1+
###MS: 58
###MSMS: 60
BEGIN IONS
TITLE=Cmpd 44, +MS2(340.9412), 28.0-35.0eV, 1.3min #60
RTINSECONDS=75.9245
SCANS=58,60
PEPMASS=340.94124	1079958
CHARGE=1+
48.65177	88	
189.86153	124	
192.89119	114	
192.92638	94	
196.06580	90	
208.88783	484	1+
210.93756	174	
212.88125	174	
213.86452	106	
213.88490	164	
213.93823	1640	1+
215.88816	334	
216.40924	124	
217.04388	110	
217.88227	194	
217.93541	214	
220.28846	106	
222.96141	102	
223.96010	298	
226.94973	126	
229.55110	98	
230.89046	616	1+
231.94996	1200	
232.88227	130	
233.08440	92	
233.89776	416	
233.94992	272	
235.08768	100	
235.89145	230	
235.94996	208	
237.09457	92	
238.42371	96	
238.86949	88	
239.78767	134	
239.97713	140	
240.01121	94	
240.22537	134	
241.84626	130	
241.94546	124	
242.83769	200	
242.94425	96	
243.83351	154	
244.20125	94	
244.82591	86	
244.83975	138	
245.99887	88	
246.97561	342	
247.89399	94	
249.53769	96	
249.83646	104	
249.90076	282	1+
249.96047	848	1+
253.84569	106	
254.90947	98	
254.96712	920	1+
255.07241	126	
255.44587	94	
257.38050	102	
258.06433	92	
258.80471	90	
258.84554	190	
259.15814	98	
259.84954	134	
259.89229	106	
259.95953	148	
260.83565	326	
260.93465	104	
261.49822	88	
261.83860	142	
262.96986	98	
263.15671	106	
264.06906	178	
266.40787	114	
266.84676	190	
266.86574	126	
267.13610	174	
267.82600	128	
268.84078	124	
269.79763	116	
270.80478	100	
270.84670	110	
270.90588	92	
271.79308	120	
272.80100	138	
272.86300	90	
272.93528	126	
272.97639	110	
273.36490	88	
275.85310	514	1+
276.55966	122	
276.83589	128	
276.85664	430	1+
277.96250	268	1+
278.84310	198	
278.97556	120	
279.06910	94	
279.84987	132	
280.47945	126	
280.85088	100	
282.80725	108	
282.85420	124	
283.04422	108	
283.36413	98	
283.86273	156	
283.96554	92	
284.79024	126	
286.92887	106	
288.87232	258	1+
289.78758	140	
289.90658	128	
290.00031	94	
291.80786	120	
292.43860	158	
292.86886	120	
293.44720	148	
293.85095	232	1+
293.87545	112	
296.87438	92	
297.86142	200	1+
297.97647	214	
298.91304	110	
299.78263	252	
299.93586	140	
301.87554	122	
302.17369	108	
302.92602	128	
302.94536	116	
303.94630	130	
304.22828	126	
304.44529	94	
305.91983	90	
306.88569	254	
308.24312	92	
308.29586	132	
308.91103	210	1+
310.86332	136	
310.88100	370	1+
311.80530	102	
314.81936	114	
315.90247	110	
318.88978	106	
318.92239	122	
320.02870	140	
320.43607	98	
322.60237	98	
324.89448	116	
325.11695	96	1+
327.61732	94	
328.18622	92	
328.44456	92	
328.83390	88	
328.88426	136	
330.39246	114	
330.81314	110	
331.81902	162	
335.77975	94	
336.12642	92	
338.87424	168	
339.71188	102	
341.39226	102	
342.89801	124	
342.91919	142	
344.07002	110	
344.40740	126	
344.71215	98	
END IONS

###FS:    #m/z: 363.95718 #charge 1+
###MS: 58
###MSMS: 61
BEGIN IONS
TITLE=Cmpd 45, +MS2(363.9572), 28.0-35.0eV, 1.3min #61
RTINSECONDS=76.697
SCANS=58,61
PEPMASS=363.95718	417818
CHARGE=1+
135.85056	96	
185.87358	92	
189.86204	842	1+
191.85979	806	
196.59764	96	
196.88409	264	
200.94451	178	
205.94890	120	
207.87773	486	1+
207.95218	152	
209.94369	1558	
210.83506	156	
210.88511	542	1+
211.87010	116	
211.91675	94	
212.87902	3626	1+
214.89416	360	
218.91385	234	
220.95792	102	
222.95255	1536	1+
224.89312	90	
224.94913	2360	1+
225.88592	422	1+
226.94767	12546	1+
226.98249	152	1+
227.27855	100	1+
227.92889	254	
228.13761	150	1+
228.89269	578	1+
228.94259	13344	1+
229.48476	92	
230.88881	5674	1+
231.01649	212	1+
231.40772	94	
232.42321	116	
232.88517	1564	1+
232.99811	94	
234.88037	310	
235.04340	112	
235.84752	418	1+
237.05204	202	1+
240.09262	218	1+
240.82360	118	
240.83507	214	1+
240.94255	750	
240.96357	1212	1+
241.94245	594	
242.81710	566	1+
242.94147	1692	1+
243.82047	414	1+
243.83378	176	
243.89570	282	1+
244.95747	6530	1+
245.94260	440	
246.01743	240	1+
246.11461	94	
246.80925	112	
246.95269	6010	1+
247.02211	170	1+
248.45445	98	
248.80319	580	1+
248.84286	140	
248.90051	1770	1+
249.85589	96	
250.89397	188	
250.97104	506	1+
251.48303	96	
251.91382	194	
252.90735	128	
253.65312	98	
253.90572	372	
254.05456	118	
255.78926	92	
255.95409	88	
256.78390	116	
257.90471	130	
257.92138	196	1+
258.10118	128	
258.83782	158	
258.97310	174	
260.83617	192	
260.97026	598	
260.99955	94	
261.82932	156	
262.83085	116	
262.96838	140	
263.56748	98	
264.08081	92	
264.14251	108	
264.82324	106	
264.96962	302	1+
265.78944	118	
265.90634	114	
266.02290	90	
266.81407	362	
266.85253	198	
266.87027	158	
267.79614	96	
267.81376	174	
267.85051	94	
267.91318	94	
267.97433	874	1+
268.20642	110	
268.80410	144	
268.84095	284	
268.96510	1048	1+
269.80580	306	1+
269.91855	214	
269.96888	970	1+
270.80542	202	1+
271.43779	90	
271.91852	218	
272.39128	120	
273.79137	126	
273.81085	128	
273.90403	222	1+
274.66186	92	
274.90857	272	1+
275.79842	234	1+
276.14771	124	
276.85430	158	
277.31965	92	
277.86089	130	
278.36177	118	
278.46003	94	
278.79702	540	1+
278.84777	286	1+
279.84858	166	1+
280.79494	1176	1+
281.87427	96	
281.90894	248	1+
281.98606	162	
282.79315	396	1+
282.82775	122	
282.86012	88	
283.09845	156	
283.85052	574	1+
284.82233	96	
284.83941	90	
284.98415	340	1+
285.16084	114	
285.82341	190	
285.84650	500	
286.10547	98	
286.82172	108	
289.86064	184	1+
290.78436	106	
292.43751	172	
293.37677	138	
294.85528	284	1+
294.89938	102	
295.49255	100	
296.80942	384	
297.02078	306	1+
297.80972	230	
298.02537	174	1+
298.80357	1930	1+
299.36326	168	
299.86918	94	
300.38613	110	
300.80196	760	1+
301.81596	124	
301.86315	532	1+
301.98528	178	1+
302.09651	130	1+
303.54815	104	
303.80615	714	1+
303.85667	1738	1+
304.87846	238	1+
305.84355	114	
306.43585	148	
308.87787	258	1+
310.87675	128	
313.73434	92	
314.81707	180	
315.81277	446	1+
316.81532	376	1+
317.31459	140	
318.44519	176	
318.82526	144	
318.93468	148	
319.31580	92	
319.82165	106	
320.83078	170	
321.81858	498	1+
321.87016	236	1+
322.52975	108	
322.92974	396	
323.30880	98	
324.87943	134	
326.87030	558	1+
326.94225	98	
328.61361	94	
328.76737	270	1+
328.87855	392	1+
329.01900	90	
329.87680	250	1+
332.39545	90	
334.88749	116	
334.95474	96	
336.36700	90	
336.75962	214	1+
336.89377	96	
336.94443	458	1+
339.16690	184	1+
339.82759	422	1+
340.93717	270	1+
342.90436	170	
344.41223	154	
346.29550	190	1+
348.56237	102	
349.71787	140	
349.76875	136	
350.08854	110	
350.76984	100	
351.33479	94	
351.36963	94	
352.05595	92	
352.88903	176	
354.08852	96	
357.71127	260	1+
359.17233	200	1+
360.75580	122	
361.34554	94	
361.53980	108	
361.78252	144	
362.13984	98	
365.05980	98	
368.11118	120	
END IONS

###FS:    #m/z: 322.93059 #charge 1+
###MS: 62
###MSMS: 63
BEGIN IONS
TITLE=Cmpd 46, +MS2(322.9306), 28.0-35.0eV, 1.4min #63
RTINSECONDS=80.3775
SCANS=62-63
PEPMASS=322.93059	4692568
CHARGE=1+
192.89127	170	
196.88173	134	
197.10017	142	
197.86662	130	
199.88922	84	
201.00724	80	
205.94973	494	1+
207.97610	124	
209.08963	90	
209.91770	80	
209.94367	124	
215.88721	126	
216.90599	200	1+
218.02189	86	
220.87407	116	
221.94371	208	
222.95118	194	
223.05483	84	
223.95826	654	1+
224.88326	204	1+
225.50017	114	
226.92069	100	
228.86863	114	
228.90871	168	
229.83755	110	
230.83585	214	1+
230.88897	142	
231.17081	82	
231.88995	78	
233.91730	114	
233.99620	98	
234.85178	86	
236.11221	84	
237.79114	190	1+
238.05132	92	
238.88090	84	
238.94177	384	1+
239.08097	138	
239.79012	222	
239.88201	82	
240.78957	184	
240.82605	194	
240.94059	3796	
241.79826	138	
241.88670	180	1+
241.94238	2872	
241.98611	90	
242.57315	94	
242.81890	188	
242.84078	146	
242.94169	9564	1+
243.14273	98	
243.82186	484	1+
244.84152	134	
244.88857	78	
244.94050	2240	1+
245.96402	78	
246.85080	94	
246.89103	84	
246.97888	438	1+
248.46804	104	
249.01033	78	
249.90051	84	
251.02179	92	
251.08046	98	
251.33336	98	
251.92740	158	
253.07823	138	1+
253.92122	100	
257.79682	188	1+
257.90077	94	
257.99752	86	
258.83266	360	
259.33901	318	1+
259.39361	80	
259.58963	86	
260.83009	206	
261.11725	84	
261.80222	86	
261.83074	718	1+
262.83265	414	1+
262.86606	98	
262.91388	80	
264.85661	90	
264.93075	78	
265.35853	92	
265.82673	104	
265.95924	88	
266.58229	82	
266.80367	80	
266.83749	80	
266.86474	192	
266.91889	144	
267.85412	122	
267.86169	230	1+
268.02541	86	
268.84627	108	
269.79919	102	
270.80162	134	
271.00694	86	
271.36471	88	
271.79688	96	
271.84894	130	
272.35916	80	
272.84363	100	
273.79692	242	
273.92610	80	
273.98672	92	
274.79279	108	
275.81172	502	1+
276.02118	80	
276.06779	80	
276.84560	296	1+
276.91826	172	1+
279.09250	908	1+
279.91572	118	
280.82016	82	
281.42874	88	
281.79137	136	
281.91300	92	
282.08915	116	
283.78727	102	
283.85212	84	
283.87204	94	
283.93287	82	
284.09824	106	
284.29527	244	1+
284.78838	366	1+
284.80692	144	
284.86221	274	1+
286.80333	122	
287.88596	78	
288.11532	82	
289.79332	182	
289.88402	120	
289.91900	84	
290.01873	96	
290.79442	80	
290.79578	264	1+
290.82708	84	
290.85443	128	
291.80260	182	1+
292.43541	100	
293.03191	94	
293.81074	176	1+
293.85518	182	1+
296.81308	174	
297.79100	98	
297.98207	86	
299.44627	86	
299.78305	294	
302.17219	150	
302.81066	80	
302.85561	96	
303.37927	104	
303.87069	132	
304.01616	104	
306.66502	96	
306.88477	612	1+
307.11861	82	
307.34240	84	
307.80034	398	1+
307.88950	376	1+
309.30259	112	
310.27490	82	
310.78574	82	
310.80813	78	
310.87511	106	
311.88201	174	1+
312.80630	152	
313.84517	88	
314.45240	80	
314.88245	82	
314.92078	88	
316.27539	80	
319.91998	80	
320.58109	86	
321.02312	92	
323.30602	82	
323.88943	78	
324.85588	88	
324.89400	212	
325.90817	106	
327.87781	194	1+
END IONS

###FS:    #m/z: 340.94126 #charge 1+
###MS: 62
###MSMS: 64
BEGIN IONS
TITLE=Cmpd 47, +MS2(340.9413), 28.0-35.0eV, 1.4min #64
RTINSECONDS=81.1495
SCANS=62,64
PEPMASS=340.94126	1756936
CHARGE=1+
184.86647	122	
192.92580	296	
193.95482	98	
198.88039	84	
202.40911	90	
203.88815	92	
204.11773	82	
204.46536	86	
205.94841	254	1+
208.89096	84	
208.96005	90	
209.94464	132	
212.87933	352	1+
213.94140	1158	1+
215.88762	742	1+
215.93572	122	
217.88279	140	
218.87653	86	
219.03106	86	
220.87762	94	
223.95990	210	
224.90733	88	
224.97038	88	
227.01865	94	
230.88905	798	1+
231.95032	1696	1+
233.89788	402	
233.94704	212	
234.91659	106	
235.89247	314	
235.94651	98	
236.87201	88	
237.07102	110	
239.03853	110	
239.88616	124	
240.01118	92	
240.79356	94	
240.83329	148	
241.01315	88	
241.94261	86	
242.41430	94	
242.83246	114	
243.83922	210	
243.89034	114	
244.91356	84	
245.02334	92	
246.97552	222	
247.19433	84	
247.59032	92	
248.40628	120	
248.90003	122	
249.90397	154	
249.96204	896	1+
250.95460	96	
250.99376	126	
251.41300	86	
251.84251	142	
251.96669	130	
252.86578	86	
253.04659	182	
253.06246	86	
253.90737	104	
254.15885	144	
254.87709	82	
254.91851	88	
254.96730	966	1+
255.09705	218	
255.90066	90	
256.91970	150	
256.95850	128	
257.24853	94	
257.79607	108	
257.84453	610	1+
258.11589	100	
258.89946	446	1+
259.95632	170	
260.12786	88	
260.80148	156	
261.42870	84	
262.19375	100	
262.92498	146	
263.37417	98	
264.92352	94	
268.84451	258	
268.96126	88	
269.03832	92	
269.80269	130	
269.84488	126	
270.54613	84	
270.84084	178	
272.83022	222	1+
272.84601	198	
272.93571	124	
272.97786	116	
273.81251	134	
274.86534	154	
275.80867	110	
276.85642	318	
277.85422	168	
278.84562	418	1+
279.99486	134	
280.11624	208	1+
280.45532	94	
280.79261	186	
280.85418	214	
282.79421	98	
283.02751	90	
283.86328	186	
285.08230	106	
285.42911	88	
285.93526	88	
287.01184	152	
287.91325	96	
287.93207	102	
288.86508	128	
290.85739	114	
290.91904	82	
290.94871	100	
291.88130	116	
292.81677	134	
292.86179	116	
293.75138	98	
293.82703	86	
294.86676	140	
295.97095	462	1+
296.50220	94	
296.87593	104	
297.45880	94	
297.91743	134	
297.93688	102	
298.30448	82	
298.88351	116	
299.06574	84	
301.36175	102	
301.43435	102	
302.17864	84	
305.87783	96	
306.88555	108	
307.80099	96	
308.29493	86	
308.38097	106	
308.87904	106	
310.72545	96	
310.87085	184	
310.88846	104	
311.87741	142	
312.06824	90	
312.80551	138	
314.64626	96	
315.86281	88	
317.42872	148	
319.91969	88	
320.13478	84	
321.83785	88	
324.88899	444	1+
327.89190	144	
328.19095	82	
328.39550	88	
328.82622	190	1+
329.86588	100	
329.89212	116	
330.81565	228	1+
331.86174	90	
331.92341	84	
331.94966	92	
333.16793	104	
334.72450	162	1+
344.91313	172	
END IONS

###FS:    #m/z: 363.95731 #charge 1+
###MS: 62
###MSMS: 65
BEGIN IONS
TITLE=Cmpd 48, +MS2(363.9573), 28.0-35.0eV, 1.4min #65
RTINSECONDS=81.921
SCANS=62,65
PEPMASS=363.95731	753550
CHARGE=1+
183.86426	144	
189.86526	516	
191.85965	438	
196.88179	216	1+
205.94820	92	
207.87304	486	
209.88049	106	
209.94485	1814	1+
210.88463	664	1+
211.91329	86	
211.99012	108	
212.87943	3474	1+
214.89461	596	1+
215.87859	102	
219.41815	104	
221.83493	100	
222.95223	470	
223.95219	378	
223.96891	136	
224.94920	1564	1+
225.88813	274	1+
225.91711	100	
226.71147	92	
226.82806	104	
226.89401	170	1+
226.94784	9442	1+
227.93051	226	
228.89527	908	1+
228.94272	10190	1+
229.21300	94	1+
230.12011	106	1+
230.14480	120	
230.80867	92	
230.88958	5606	1+
231.00504	114	
231.60738	138	1+
232.88501	658	1+
234.88047	314	
234.91522	126	
235.08607	136	
235.39038	92	
237.05907	226	1+
239.62730	90	
239.95264	122	
240.82539	108	
240.84044	428	1+
240.88992	290	1+
240.94089	594	
240.96231	650	1+
241.93863	1926	1+
242.82309	258	
242.86505	160	
242.94031	1290	1+
242.96121	690	1+
243.82790	438	1+
244.91026	144	
244.95840	4760	1+
246.43984	102	
246.81190	94	
246.85487	120	
246.90677	322	
246.95361	5240	1+
246.99312	138	
247.65968	92	
247.81309	168	
247.87664	90	
248.80240	568	1+
248.90017	1554	1+
249.00879	92	
250.89843	398	1+
250.94798	100	
250.97056	98	
252.89403	240	
252.94354	98	
253.00061	88	
253.02192	100	
253.43617	100	
253.90675	336	
254.90771	214	
255.34937	104	
256.84857	110	
257.91952	132	
258.74759	86	
258.83803	272	1+
258.90384	138	
258.97538	186	
259.44309	90	
260.83011	622	1+
260.96971	632	1+
261.82982	490	1+
263.74068	106	
263.97830	106	
265.81197	1096	1+
265.97622	108	
266.39355	88	
266.81438	972	1+
267.01156	112	
267.78492	112	
267.90913	90	
267.97188	528	1+
268.14490	140	
268.84381	224	1+
268.96140	110	
269.87190	134	
269.96867	806	1+
271.85568	172	
271.91586	236	
272.00428	114	
274.85102	210	1+
274.90789	140	
275.81079	462	1+
275.94318	104	
276.04219	98	
276.85492	324	1+
276.89865	102	
276.92691	142	
277.57147	88	
278.79879	334	1+
278.84840	112	
279.10159	188	1+
279.41370	92	
279.85547	132	
280.79249	1016	1+
280.84267	206	1+
281.74585	94	
282.20373	92	
282.78588	530	1+
282.81169	130	
282.82744	144	
282.88232	160	
283.78957	482	1+
283.85152	476	1+
283.99551	176	1+
284.82514	398	
285.06642	96	
285.14881	86	
285.84424	1010	1+
285.95609	88	
288.00474	100	
288.52409	116	
290.78481	238	
291.79505	124	
292.33444	102	
292.94152	100	
293.86221	192	1+
294.92897	94	
296.81143	370	
296.84564	90	
297.81290	352	
298.80160	2414	1+
299.86947	94	
301.86086	280	
301.87624	180	
301.92963	204	1+
302.86318	206	
303.80794	272	
303.85596	1244	1+
303.98977	112	1+
305.81413	100	
306.86927	92	
307.09495	92	
307.81023	200	1+
307.83865	102	
308.58354	98	
309.94231	100	
310.43053	110	
310.87918	182	
311.12720	136	
311.88761	180	
312.95419	96	
313.02370	86	
313.33213	94	
314.81629	154	
315.15417	86	
316.81361	440	1+
318.16735	92	
318.44540	94	
318.81481	168	
318.93375	154	
319.87773	88	
320.81063	590	1+
320.86496	408	1+
320.93434	128	
321.81409	410	1+
321.86817	344	1+
322.92871	300	1+
323.40363	96	
324.84224	106	
324.87690	178	
324.89274	316	1+
324.98224	94	
326.87423	284	
326.94716	86	
328.88959	98	
329.87431	198	1+
330.82315	98	
332.75573	100	
333.87905	184	1+
335.83256	122	
336.94184	216	
337.36788	88	
339.82807	530	1+
340.93597	156	
344.18391	118	
347.78950	198	1+
348.77126	288	1+
350.87616	134	
352.88993	190	1+
354.76413	124	
357.42441	88	
357.71399	164	1+
358.06929	90	
358.91075	98	
359.08542	94	
359.53469	94	
362.36879	92	
364.09833	88	
365.66506	116	
367.53172	92	
369.42474	90	
END IONS

###FS:    #m/z: 507.84665 #charge 1+
###MS: 66
###MSMS: 67
BEGIN IONS
TITLE=Cmpd 49, +MS2(507.8466), 28.2-35.2eV, 1.4min #67
RTINSECONDS=85.5925
SCANS=66-67
PEPMASS=507.84665	207132
CHARGE=1+
196.01613	378	1+
209.94534	290	1+
224.97457	222	
232.89784	298	1+
240.04631	132	
245.86593	204	1+
246.97907	146	
249.90072	152	
250.97251	142	
251.07155	320	1+
257.89095	136	
260.88288	130	
262.02674	144	
262.88197	140	
266.16460	136	
269.11879	220	1+
269.88867	170	
271.79845	238	1+
272.85430	444	1+
279.84445	206	1+
280.10191	166	
280.90205	150	
280.95862	144	1+
286.79126	134	
286.80603	148	
287.14739	132	
287.85160	1140	
288.81718	192	1+
289.87953	272	
289.97066	132	
290.86237	882	1+
293.87502	1372	1+
295.88186	150	
296.85846	206	
298.80083	136	
298.85993	238	
300.84965	284	
301.88408	196	
302.81861	138	
303.86744	254	
304.80529	206	1+
304.88133	168	
305.86581	804	
307.89035	1080	
308.14144	762	1+
308.87291	1204	1+
308.88778	1038	1+
309.81016	132	
309.84927	158	
310.15672	722	1+
310.35436	134	
311.12605	186	1+
311.81426	228	1+
311.88369	2740	1+
314.82650	140	
314.86798	656	1+
316.82339	282	1+
316.88726	202	
318.86272	370	1+
322.87962	138	
323.87305	286	
324.79838	156	
325.06860	142	
325.90102	356	
326.83322	144	
326.88315	2224	1+
327.89752	310	
328.86992	170	
330.85454	130	
330.87834	294	
331.39094	180	
331.88470	128	
332.87782	452	
332.94080	264	1+
333.78908	136	
333.80284	134	
333.87619	204	
334.82214	348	1+
334.89917	168	
335.84146	156	
337.88166	190	
338.87606	388	1+
339.71657	382	1+
340.80265	144	
344.90353	256	1+
346.81214	268	1+
346.87755	144	
348.10329	236	1+
349.75679	280	1+
349.89534	134	
350.88697	450	1+
352.78540	156	
352.84586	548	1+
353.71802	378	1+
353.82078	218	1+
354.90685	150	
355.84599	210	1+
356.83025	144	
356.89269	138	
358.84357	130	
361.02776	134	
362.04574	182	1+
362.71129	140	1+
362.86252	198	
363.76990	190	1+
363.87438	132	
363.91376	128	
365.71935	156	1+
365.93826	130	
366.34998	228	1+
366.83812	732	1+
366.92816	154	
367.70833	1448	1+
368.83821	608	1+
368.86598	164	
368.89968	282	
369.71298	232	
369.84037	470	1+
369.89245	264	
370.73938	142	
370.79071	178	1+
371.18875	132	
373.71874	496	1+
373.88654	132	
373.90451	180	
374.79701	144	
376.78435	146	
380.72017	322	
380.85985	178	
381.71153	138	
381.77834	156	
382.72703	354	1+
383.71431	336	1+
383.79982	136	
384.74838	142	
384.85074	1576	1+
385.82154	144	
387.77929	250	1+
387.84713	224	
388.88613	236	1+
388.91078	208	1+
389.04423	182	1+
389.19976	264	
389.84760	142	
390.84162	1288	1+
391.76061	136	
392.03750	126	1+
392.72673	128	
392.74624	178	
392.82670	352	1+
392.90902	152	
393.73874	174	1+
394.84406	156	
395.86470	144	
396.40485	176	
396.90266	138	
397.01211	214	1+
397.95867	138	1+
398.72842	448	
399.73447	250	
399.84973	432	1+
400.72777	354	
401.24003	172	
402.86883	1638	1+
403.74692	142	
403.87231	1418	1+
404.72985	262	1+
404.80571	168	1+
405.87232	252	
406.75546	138	
406.85713	212	
407.74476	320	
407.86797	1264	
408.75571	186	
408.85523	1488	1+
409.37030	228	1+
409.72878	140	
409.81230	146	
410.72773	618	1+
410.84185	442	1+
411.76220	164	
411.81400	256	
411.85811	134	
412.71503	144	
412.73594	190	
412.84536	380	1+
412.87091	386	1+
413.76924	128	
413.79431	192	1+
414.07778	206	1+
414.76014	132	
416.87891	164	
417.86146	410	1+
418.74263	128	
421.74964	154	
421.88274	258	
422.82972	228	
422.87524	154	
423.79691	274	1+
423.87303	322	
423.90650	144	
424.73686	130	
424.83065	168	
425.06077	156	1+
425.75620	302	
425.88205	156	
426.76220	156	
426.86158	1026	1+
426.93974	186	
427.68568	376	1+
427.73415	812	1+
427.83523	150	
428.69117	316	1+
428.84709	544	1+
429.73132	128	
430.73957	898	1+
430.84368	142	
430.85978	232	
430.89141	358	1+
431.86657	972	1+
432.86852	604	1+
434.89228	198	
436.81624	216	1+
439.89364	1250	1+
440.68404	138	
444.87288	2186	1+
445.68040	142	1+
445.74925	672	1+
446.90225	134	
448.75069	340	1+
449.69124	210	
449.88090	424	
450.70119	362	1+
450.74636	260	1+
450.88217	194	
452.81472	134	1+
456.92227	158	
457.90368	794	1+
458.90405	490	1+
462.74944	150	
462.82858	136	
462.88182	1166	1+
467.88930	1132	1+
468.76823	200	
468.78599	402	1+
469.88989	154	
484.79597	196	
485.89781	618	1+
487.90091	292	
499.68069	192	
509.28547	130	
509.85716	250	
END IONS

###FS:    #m/z: 336.94653 #charge 1+
###MS: 66
###MSMS: 68
BEGIN IONS
TITLE=Cmpd 50, +MS2(336.9465), 28.0-35.0eV, 1.5min #68
RTINSECONDS=86.3725
SCANS=66,68
PEPMASS=336.94653	148902
CHARGE=1+
173.03036	118	
177.11169	96	
180.48070	86	
182.87119	80	
186.40292	84	
201.01063	92	
205.95186	248	
206.11028	84	
210.88315	328	1+
211.94533	2758	
212.87700	1500	1+
212.95049	84	
213.03034	98	
213.93829	1474	1+
214.12707	114	
214.63538	78	
215.88816	402	
216.93510	94	
217.85865	84	
217.88528	444	1+
219.41638	80	
220.56201	84	
221.94184	146	
223.04718	80	
225.06728	80	
226.05579	92	
226.89502	298	1+
226.97196	160	
227.20001	90	
228.59210	84	
228.89329	474	1+
228.95048	84	
228.97104	94	
229.95589	3652	
230.88822	2976	1+
230.96017	130	
231.91612	92	
231.94978	1404	1+
232.83114	116	
232.99772	138	1+
233.82659	456	1+
233.85381	80	
233.94778	478	1+
234.38918	86	
234.93861	80	
235.86910	128	
236.82225	88	
237.02121	94	
239.49613	82	
239.83845	78	
239.98889	84	
240.06388	166	
240.63182	92	
240.83423	290	1+
241.63685	100	
242.12150	84	
242.98240	82	
243.56273	92	
245.42121	78	
246.90816	96	
247.96524	916	1+
248.34804	78	
248.90147	668	1+
249.00282	102	
249.05444	104	
249.83333	314	1+
249.96025	834	1+
250.89948	82	
251.07419	140	
251.92741	142	
252.84119	114	
252.97066	2204	
253.83133	110	
253.90874	228	
254.96703	776	1+
255.01014	80	
255.07521	162	
256.01306	94	
256.88800	124	
256.91789	136	
257.34316	104	
257.94233	96	
258.07134	98	
258.84927	220	
258.93517	90	
259.87057	78	
260.82622	92	
261.02887	80	
265.85508	102	
266.85503	88	
267.97891	118	
268.80456	220	1+
268.84325	622	1+
269.92263	84	
270.39695	96	
270.83684	120	
270.98083	352	
271.89946	78	
271.91600	392	1+
272.80921	82	
272.86956	182	
272.97834	126	
273.79273	120	
273.93766	94	
274.36107	80	
274.45426	90	
274.88831	80	
276.09259	84	
276.80980	120	
276.85754	342	
277.35874	80	
277.83388	126	
277.86110	204	
277.89891	114	
278.83697	662	1+
278.85992	132	
279.10002	128	
280.09958	102	
280.79931	268	1+
280.86476	80	
281.08701	78	
282.85336	88	
282.93452	80	
284.40917	82	
285.85109	162	
286.85218	318	
287.85107	190	
289.36514	82	
289.54485	88	
290.80654	82	
291.41357	82	
293.85442	302	1+
293.86730	84	
293.99781	80	
294.05044	80	
294.86039	198	1+
294.88913	84	
295.00346	86	
296.42593	88	
297.88248	176	1+
298.85700	78	
299.80957	78	
300.01389	94	
301.00141	78	
303.44999	218	1+
305.06906	82	
305.09692	82	
306.88626	88	
309.12982	90	
309.86879	310	1+
310.84459	80	
310.88120	84	
313.81802	162	1+
314.97736	82	
315.09085	92	
318.96711	78	
319.58153	98	
319.75487	88	
319.88558	232	1+
320.95722	100	
321.04955	86	
322.88509	108	
324.12607	78	
324.76771	80	
325.89710	144	
326.04372	100	
328.87657	78	
331.12032	84	
335.27354	84	
335.78538	214	1+
336.11723	82	
336.13958	94	
336.76380	78	
337.40733	78	
337.73127	92	
337.83251	84	
337.86428	78	
337.88451	80	
337.90167	104	
342.34350	102	
END IONS

###FS:    #m/z: 359.96236 #charge 1+
###MS: 66
###MSMS: 69
BEGIN IONS
TITLE=Cmpd 51, +MS2(359.9624), 28.0-35.0eV, 1.5min #69
RTINSECONDS=87.1445
SCANS=66,69
PEPMASS=359.96236	104542
CHARGE=1+
164.12073	104	
175.53496	144	
184.51323	98	
205.94820	96	
206.00278	96	
207.94628	302	
209.94420	1248	1+
212.41402	84	
213.88062	86	
215.10170	86	
218.91640	138	
220.90235	130	
221.89628	150	
222.95341	1174	1+
223.88884	206	
224.95025	2262	1+
225.98421	92	
226.89574	280	1+
226.94750	6664	1+
226.97236	210	
227.06338	118	
227.92988	88	
228.94259	7086	
229.88968	218	1+
229.94257	172	
231.65277	130	
231.94599	90	
232.83478	88	
232.98669	88	
233.09175	130	
233.95877	176	
237.54871	80	
238.97349	122	
239.53429	108	
240.82378	194	
240.94110	486	
240.96127	890	1+
241.78953	164	
241.95075	1050	1+
242.95990	686	1+
244.95835	3548	
244.99835	92	
245.94656	174	
245.96096	116	
245.97418	86	
246.09681	106	
246.53841	100	
246.80527	150	
246.90072	92	
246.95327	3708	1+
247.79861	472	1+
248.80154	402	1+
248.85412	156	
249.15002	90	
250.95096	304	
250.97391	144	
251.92981	280	1+
252.95009	350	1+
252.97528	90	
254.83613	84	
257.42000	86	
258.83716	292	1+
258.97305	296	1+
259.53401	86	
259.79798	80	
260.82904	122	
260.87008	158	
260.97254	142	
261.71266	96	
261.91345	106	
261.97321	106	
263.41200	92	
263.83062	82	
264.01599	82	
264.97431	242	1+
265.02857	82	
265.07565	98	
265.82023	188	
266.81372	536	1+
266.91485	82	
266.92901	98	
267.85669	80	
267.97320	534	
268.95508	142	
268.99363	86	
269.80093	206	
269.91255	100	
269.96975	468	
270.82916	88	
270.85041	322	1+
271.99624	118	
272.03477	82	
272.83831	124	
274.86979	90	
275.92488	96	
275.97191	92	
276.80664	88	
276.85761	294	1+
277.81367	124	
277.91806	224	
278.81037	170	
278.85774	366	1+
279.00742	102	
279.06941	84	
279.92908	88	
280.32535	100	
280.79251	988	1+
280.81915	132	
280.84812	92	
283.00467	84	
283.61022	100	
283.86830	112	
283.98755	80	
284.82159	100	
284.85547	114	
285.62370	94	
286.46101	86	
286.55221	110	
289.95876	80	
291.80514	86	
292.00204	94	
292.79052	170	
292.90582	84	
293.15935	210	
295.86608	86	
295.95283	114	
296.80771	322	
297.80162	1892	1+
298.80406	1632	1+
299.02917	128	
299.42089	88	
301.11428	104	
301.78728	162	
301.95737	92	
302.94801	96	
303.82479	94	
306.01759	80	
306.88039	196	
307.09696	82	
307.60750	108	
307.83977	88	
307.88114	92	
310.87199	352	1+
312.57638	100	
312.80096	132	
312.93993	216	1+
313.71914	82	
314.76968	138	1+
316.81586	396	1+
316.88058	82	
318.40395	100	
318.86248	90	
318.93888	274	1+
320.88239	92	
322.87401	82	
322.93209	254	
323.00835	114	
323.99132	86	
324.13047	86	
324.72984	96	
327.57080	92	
328.58560	86	
330.15608	80	
330.19000	82	
334.09006	88	
336.16875	98	
336.44590	82	
336.94380	172	
337.55068	106	
337.93998	190	1+
340.48519	92	
347.77438	88	
348.07367	188	1+
349.14503	88	
349.88878	84	
351.75801	170	1+
353.71182	82	
354.80269	94	
356.77830	160	
360.06066	86	
360.84953	92	
361.86772	124	
END IONS

###FS:    #m/z: 507.84664 #charge 1+
###MS: 70
###MSMS: 71
BEGIN IONS
TITLE=Cmpd 52, +MS2(507.8466), 28.2-35.2eV, 1.5min #71
RTINSECONDS=90.8395
SCANS=70-71
PEPMASS=507.84664	219550
CHARGE=1+
196.01445	354	
199.88858	144	
223.96124	210	1+
223.97805	214	
224.98261	226	
232.89716	256	
236.93469	142	
240.09268	212	1+
246.97727	130	
250.97252	416	
258.95618	224	1+
263.35205	140	
264.91989	222	1+
266.16657	188	
266.86653	152	
268.97850	164	
269.92759	152	
270.80648	138	
271.79455	176	1+
272.85495	146	
273.77999	172	
273.85595	140	
275.84799	340	1+
277.97053	228	
284.87469	124	
284.89961	128	
287.85379	800	1+
287.97366	134	
288.87708	1262	1+
289.84816	238	
289.87909	1076	1+
290.13116	162	
290.86581	586	1+
293.87368	1902	1+
297.87765	220	
298.87283	130	
299.77756	150	1+
300.85794	122	
301.86162	154	
303.83970	142	
303.86663	326	
305.86368	776	1+
307.89139	890	
308.14249	672	1+
308.78556	144	
308.80381	132	
308.87737	1728	1+
309.80614	332	1+
310.15604	724	1+
311.88393	2808	1+
314.86604	786	1+
316.86872	308	
316.88943	200	
317.88216	144	
317.93659	196	1+
318.86119	148	
321.82072	166	
321.88064	154	
323.87420	312	
324.34758	250	1+
324.86077	346	
325.90412	190	
326.04517	134	1+
326.73977	160	1+
326.88400	950	
327.89856	522	
327.93839	122	
327.98458	212	1+
328.88301	158	
328.88706	260	
329.87367	534	1+
329.89199	248	
330.16148	128	
330.87848	304	1+
331.01194	186	1+
332.81661	122	
332.87491	690	1+
333.77648	142	
334.39693	290	1+
334.83758	232	1+
334.90224	148	
335.76247	176	1+
335.84295	160	1+
335.88268	310	1+
338.85658	122	
343.91187	158	
347.34863	128	
347.77142	134	
348.83713	136	
348.91883	172	
349.75636	218	1+
350.01341	130	
350.83058	134	
350.88876	484	
351.88222	306	1+
353.85235	750	1+
355.88382	172	
356.41809	144	
356.83075	216	
356.92138	162	
357.72548	156	
357.83606	170	
359.74381	126	
359.77536	146	
360.79889	124	
360.97712	126	
361.77714	178	1+
361.86037	146	
365.78403	326	1+
366.73748	132	
366.84053	578	1+
367.70531	1044	1+
367.76482	146	
367.83276	136	
368.89261	462	1+
369.78057	142	
369.83914	492	1+
369.89484	344	1+
370.79159	164	
371.18916	158	
371.71747	122	
372.72414	316	1+
372.78262	166	
372.85762	336	1+
373.39058	150	
373.72597	220	1+
374.79656	142	
376.78420	162	
376.87861	250	1+
377.74628	150	
377.82836	126	
377.84860	156	1+
380.71628	1082	1+
380.85526	384	1+
381.83859	214	
382.78896	130	
382.85489	138	
383.71836	276	1+
384.79441	144	
384.84959	1594	1+
385.39934	152	
385.77929	124	
386.79366	150	
387.71754	134	
387.78645	320	1+
387.85182	174	
387.90096	196	1+
388.84481	132	
389.71576	308	1+
389.88397	150	
390.73632	128	
390.80303	132	
390.83916	586	1+
391.73731	122	
392.82836	220	
392.84357	314	1+
392.86969	254	1+
392.90022	144	
393.79579	124	
394.79209	212	
394.83403	194	
394.86565	442	1+
395.41091	136	
395.78370	230	1+
395.80948	140	
396.75241	122	
397.71167	134	
397.86476	476	1+
398.73036	680	1+
399.39318	140	
399.84768	440	1+
400.08077	146	
400.72654	426	1+
400.79383	236	1+
402.86641	2306	1+
403.87234	1710	1+
404.91550	140	
405.74159	200	
405.86526	198	
405.88324	278	1+
406.02406	284	1+
407.72901	324	
407.86508	2876	1+
409.72637	728	1+
410.84116	430	1+
411.72304	536	1+
411.80750	146	
412.72779	404	1+
412.74991	270	1+
412.84559	190	
415.87956	446	1+
421.73681	216	
421.88278	956	1+
422.81263	138	
423.87393	370	1+
424.76950	148	
424.94932	184	1+
425.74004	180	
425.75351	224	
425.86569	142	
426.74982	416	
426.80107	206	
426.86282	960	1+
427.70874	194	
427.73689	1358	1+
427.81458	142	
428.85277	224	
428.88611	430	
429.83030	320	1+
430.74407	830	1+
431.71115	216	1+
431.86890	362	
432.86771	324	
434.86809	278	1+
434.89178	124	
439.89413	678	1+
441.89559	130	
443.74472	122	
443.77012	328	1+
444.77277	252	1+
444.87450	1578	1+
445.74367	346	1+
446.68771	154	
446.71756	140	
447.71048	456	
447.75018	226	1+
448.87930	542	1+
449.69228	192	1+
449.90527	200	
450.75349	122	
452.74632	332	1+
457.90828	910	1+
462.70172	172	1+
462.88674	450	
463.88516	242	
465.71295	136	
467.70288	160	
467.88933	776	1+
468.70919	178	
468.77894	152	
469.77293	264	
472.78690	124	1+
480.92072	132	
481.91777	122	
485.90089	538	1+
486.84127	184	
492.12073	124	
495.66433	132	
504.20155	128	
505.25762	144	1+
509.86430	156	1+
END IONS

###FS:    #m/z: 336.94663 #charge 1+
###MS: 70
###MSMS: 72
BEGIN IONS
TITLE=Cmpd 53, +MS2(336.9466), 28.0-35.0eV, 1.6min #72
RTINSECONDS=91.612
SCANS=70,72
PEPMASS=336.94663	126218
CHARGE=1+
175.87184	78	
180.02585	82	
182.87294	102	
191.89399	116	
195.02709	86	
196.88531	116	
198.88003	106	
199.95685	84	
202.87068	92	
205.94896	200	
207.97612	140	
209.88676	168	
210.88530	100	
211.91494	94	
211.94433	3366	
212.87847	1430	1+
212.89659	130	
213.94033	2154	1+
214.89540	160	
215.51252	82	
215.88690	428	1+
215.93911	200	
217.88366	214	
222.97575	164	
223.95874	192	
224.97194	136	
226.89286	276	1+
228.89386	268	1+
229.95458	4382	1+
230.88792	2522	1+
231.95102	1814	1+
232.82414	444	1+
233.82705	292	1+
233.90088	216	
233.94843	322	
234.91642	122	
235.91231	78	
235.94637	186	
236.80164	84	
237.00727	100	
237.90826	78	
238.12055	104	
240.17709	84	
240.83574	252	1+
240.90734	140	
241.15601	90	
244.10547	84	
244.83509	80	
245.96035	78	
246.00825	80	
246.90547	128	
246.97461	112	
247.43751	82	
247.96687	866	1+
248.05358	122	
248.10069	80	
248.89990	892	1+
248.99375	100	
249.83461	86	
249.96458	580	1+
250.82927	144	
250.85194	122	
250.95109	90	
250.99457	138	
251.83701	292	1+
251.92552	80	
251.96345	84	
252.97077	1924	1+
253.90694	184	
254.96622	1166	1+
255.01422	138	
255.07298	146	
255.38757	106	
255.77935	86	
255.86773	80	
256.80701	112	
256.96145	328	1+
257.40749	124	
257.83582	84	
257.90532	92	
258.85354	94	
258.91001	92	
259.05971	108	
259.85436	92	
260.83132	80	
262.13981	86	
265.08874	82	
265.12484	80	
265.95312	90	
267.81235	110	
267.84063	178	
268.39171	100	
268.84092	742	1+
269.79216	202	1+
269.86505	128	
269.92452	86	
270.98128	208	
271.84297	192	1+
272.87379	78	
272.98029	202	
273.35085	118	
274.60090	96	
274.82059	84	
274.89795	102	
275.06736	134	
275.32789	92	
276.85631	486	1+
277.83350	172	
278.83629	692	1+
279.30507	80	
279.94333	102	
282.82925	94	
283.78810	204	
284.43828	84	
285.84936	182	
286.11773	92	
286.18032	84	
286.42123	78	
286.84925	1180	1+
288.79696	86	
288.99554	78	
290.85884	300	1+
291.02190	114	
291.80760	222	1+
292.88112	132	
292.93321	78	
293.11836	88	
293.45859	88	
293.56400	80	
293.85678	168	1+
294.12606	98	
294.41693	78	
295.40350	82	
296.23172	104	
297.00563	96	
297.07735	90	
297.87582	80	
298.89183	88	
299.39935	88	
301.83071	90	
302.89840	84	
303.32622	196	
303.81116	84	
303.86003	136	
304.00355	94	
304.44559	96	
304.92971	86	
305.89348	130	
307.88080	86	
307.97363	100	
308.87269	78	
309.87005	146	
310.86812	130	
311.87980	82	
312.03799	94	
312.49365	80	
312.86372	212	
314.91887	122	
315.81708	92	
315.85269	82	
316.38475	98	
317.65946	104	
318.20018	92	
319.52891	110	
319.89114	88	
323.03484	80	
323.30420	98	
324.02231	86	
324.89591	250	1+
326.88570	268	1+
328.89297	96	
328.94092	88	
329.86705	100	
332.75717	166	1+
333.03810	92	
334.12567	86	
335.91262	88	
340.17140	112	
340.88165	122	
341.36297	80	
END IONS

###FS:    #m/z: 359.96252 #charge 1+
###MS: 70
###MSMS: 73
BEGIN IONS
TITLE=Cmpd 54, +MS2(359.9625), 28.0-35.0eV, 1.6min #73
RTINSECONDS=92.384
SCANS=70,73
PEPMASS=359.96252	91594
CHARGE=1+
62.26907	84	
107.39370	92	
190.96353	88	
197.96014	100	
205.01697	80	
209.94425	1084	1+
211.94387	84	
216.91365	86	
221.93910	86	
222.95375	858	1+
224.94715	1232	1+
226.04029	82	
226.12401	102	
226.90653	84	
226.94750	5880	1+
228.84641	120	
228.89844	248	1+
228.94278	7222	1+
229.03233	88	
232.83436	134	
232.97348	230	1+
233.96042	106	
234.93193	196	
235.50704	80	
235.85276	114	
236.52762	94	
236.84693	88	
236.93241	86	
238.91719	118	
238.96415	126	
239.09353	100	
239.48111	108	
240.80353	120	
240.82061	88	
240.83967	134	
240.89903	82	
240.93899	652	1+
240.96488	664	1+
241.51103	98	
241.78800	172	
241.98035	96	
242.79110	90	
242.95845	516	1+
244.95827	3008	1+
246.95343	3282	
246.99418	116	
247.81208	86	
248.80315	266	1+
250.37244	94	
250.79781	80	
250.95500	198	
252.95791	90	
254.44566	86	
255.13185	86	
257.90669	86	
258.83732	140	
258.97330	194	1+
259.80497	100	
260.82859	202	
260.97016	234	
261.97568	132	
262.54194	82	
263.06735	90	
263.38395	88	
263.98024	174	
264.08608	92	
264.90680	92	
264.98472	84	
266.81502	542	1+
266.92899	88	
267.97378	836	
268.09246	126	
269.96524	320	
270.85388	108	
271.79756	124	
271.84478	266	
271.92540	82	
273.78256	206	1+
273.85451	88	
273.89884	244	1+
274.97418	160	
275.09354	94	
275.45018	82	
275.81792	154	
275.97243	130	
276.85579	212	
277.41177	102	
277.85796	84	
278.80050	306	
278.82367	218	1+
278.85724	178	
279.79126	1004	1+
279.84993	136	
280.79395	854	1+
280.86023	88	
280.91684	210	1+
281.85904	286	
282.83190	112	
282.98801	88	
283.83348	140	
283.98167	196	1+
284.24778	86	
284.82654	424	
287.07078	102	
287.98416	94	
289.57410	94	
290.25272	130	
290.41245	82	
290.49518	84	
291.53954	88	
291.97792	104	
292.33063	106	
292.43826	158	
293.86858	206	1+
293.89056	84	
294.86216	120	
296.80682	510	1+
298.80268	1472	1+
299.01497	110	
299.12528	84	
299.88231	268	1+
300.05836	84	
300.67559	102	
300.94803	84	
301.79970	154	
301.85913	138	
302.81533	262	1+
304.38979	80	
305.01341	100	
306.03821	206	1+
309.80779	88	
310.88062	156	1+
312.50266	88	
312.86773	142	
312.94960	100	
313.88895	82	
314.40909	90	
314.65289	90	
315.18232	80	
315.34371	104	
315.81507	94	
315.97635	90	
316.57947	82	
316.81761	306	
317.88302	274	1+
318.12115	84	
318.82796	152	
318.84425	86	
318.93592	230	
319.82096	202	1+
319.93267	102	
320.75480	82	
321.76205	104	
322.03813	84	
322.05673	130	
322.84083	108	
322.92946	244	
324.38917	90	
325.11043	98	
326.89509	90	
327.80823	82	
328.88380	170	
329.88865	106	
332.37336	80	
332.42193	82	
332.81570	94	
336.03853	80	
336.77064	84	
336.95272	118	
338.76876	172	1+
339.87765	80	
340.19744	86	
340.79569	100	
340.93993	276	1+
344.85845	84	
344.90793	112	
346.67591	86	
347.69928	82	
349.17242	86	
352.97694	114	
355.74727	90	
363.72229	106	
END IONS

###FS:    #m/z: 322.93069 #charge 1+
###MS: 74
###MSMS: 75
BEGIN IONS
TITLE=Cmpd 55, +MS2(322.9307), 28.0-35.0eV, 1.6min #75
RTINSECONDS=96.0805
SCANS=74-75
PEPMASS=322.93069	3413914
CHARGE=1+
174.00092	104	
192.89091	114	
193.97495	120	1+
196.88391	162	
201.01449	74	
205.93046	84	
205.94953	356	1+
206.36955	76	
207.97377	112	
208.01668	82	
210.89930	74	
212.87963	148	
213.89522	72	
221.88072	72	
222.95393	532	1+
224.81822	110	
228.08354	78	
228.90960	126	
229.84127	122	
229.91382	152	
230.88936	268	1+
231.37416	78	
231.84558	90	
231.96110	82	
234.01313	86	
235.38652	116	
236.38429	78	
236.41069	108	
238.88965	130	
239.07304	74	
239.79041	248	
240.79189	180	
240.82225	206	
240.83501	186	
240.94149	2236	
240.96645	280	
241.82026	156	
241.93985	7480	1+
242.82014	706	1+
242.87070	74	
242.94159	4912	1+
244.94001	1156	1+
245.90059	80	
245.91423	88	
246.85787	180	
246.97459	200	
247.97562	80	
248.89920	198	
250.81750	72	
251.78880	74	
251.82804	88	
254.84768	72	
254.92437	110	
255.42984	80	
255.79209	90	
255.97207	106	
256.90025	72	
256.94914	100	
257.41199	128	
258.80350	122	
258.83348	664	1+
259.08712	82	
259.97333	78	
260.34479	152	
260.83214	98	
260.84460	76	
260.87526	98	
261.01402	140	
261.36316	96	
261.47564	126	
261.82968	960	1+
262.83268	672	1+
262.89409	100	
263.98427	82	
264.41298	72	
264.88091	82	
264.98153	324	1+
265.05064	74	
265.85627	138	1+
266.06328	94	
266.08609	248	1+
266.35549	82	
267.78970	240	1+
267.84067	74	
269.34595	74	
269.79861	108	
270.04371	78	
270.41293	94	
271.77983	134	
272.01261	72	
272.84975	220	1+
273.79921	78	
273.92346	88	
274.79508	118	
274.85881	112	1+
275.81197	374	1+
275.84744	72	
277.11130	72	
277.86429	102	
278.06270	86	
278.96732	182	
279.09161	768	1+
279.84090	82	
279.92093	74	
281.79200	202	
281.85013	242	1+
282.14177	82	
283.01087	84	
283.10192	100	
283.18057	72	
283.79894	88	
283.93724	82	
284.29431	540	1+
285.78762	72	
285.86440	86	
286.02668	72	
286.87003	98	
286.91617	82	
286.93262	74	
289.79152	656	1+
289.87692	140	1+
292.75488	84	
292.86392	78	
292.88612	122	
293.85222	78	
294.06494	78	
294.81946	80	
294.86448	112	
297.79830	246	1+
298.16006	82	
298.87288	72	
298.92613	72	
299.09139	78	
299.78237	78	
301.12507	80	
301.83291	70	
301.85844	174	
302.57144	94	
302.81321	86	
303.37499	78	
304.88503	132	
304.97077	72	
305.11629	94	
305.52410	88	
305.79956	98	
305.92110	96	
305.94506	88	
307.79747	740	1+
307.89504	92	
307.94119	82	
308.88247	176	
309.05203	82	
309.81040	86	
309.88771	90	
310.00476	78	
310.80859	70	
310.87425	190	
311.86523	88	
311.88814	190	
312.80540	134	
313.79953	78	
314.79652	74	
314.81925	186	
316.15987	72	
316.76856	124	
318.47632	114	
318.57487	106	
318.81368	78	
320.83164	86	
322.37550	100	
323.01941	102	
324.89593	270	
325.03495	74	
326.16754	88	
326.90425	94	
END IONS

###FS:    #m/z: 340.94139 #charge 1+
###MS: 74
###MSMS: 76
BEGIN IONS
TITLE=Cmpd 56, +MS2(340.9414), 28.0-35.0eV, 1.6min #76
RTINSECONDS=96.8525
SCANS=74,76
PEPMASS=340.94139	1218888
CHARGE=1+
177.98205	78	
191.95773	102	
202.98951	82	
207.84684	74	
208.95204	82	
210.90587	82	
210.93957	272	
211.94653	118	
212.88283	404	1+
213.93881	522	1+
215.88812	562	
215.93730	210	
216.11856	84	
216.90452	82	
216.98214	76	
217.88060	104	
223.96126	144	
224.00125	158	
224.95895	140	
225.95049	90	
226.96601	300	1+
226.98143	88	
227.95366	364	1+
228.85571	82	
230.88845	608	1+
231.90045	110	
231.94895	286	1+
232.89460	124	
233.05618	94	
233.89763	364	
234.07126	98	
235.50885	98	
235.86808	208	
235.89315	94	
236.87002	82	
237.89115	172	
238.89874	144	
240.83704	302	1+
241.85502	110	
241.89639	82	
242.14670	84	
242.88745	86	
243.87727	76	
245.88490	80	
246.97579	128	
248.81455	82	
248.88244	80	
249.90278	80	
249.96338	116	
250.40756	84	
250.97136	162	
251.08399	100	
251.32924	84	
252.03662	88	
254.96879	288	
255.97152	126	
256.26477	76	
256.42195	86	
256.91983	150	
257.84887	88	
257.91069	74	
257.96490	136	
258.83151	144	
258.84747	304	
259.34046	82	
259.79924	104	
259.83187	136	
259.85588	152	
259.89421	90	
259.95486	270	
260.83823	394	
261.01803	82	
261.05357	78	
261.33965	92	
261.84052	200	
261.91729	94	
262.84281	128	
262.96767	84	
264.10601	96	
266.84432	176	
266.96303	86	
267.13517	166	
268.84228	148	
269.80341	78	
269.84251	220	
270.83644	134	
271.80405	80	
271.84598	192	1+
272.86811	100	
274.85815	280	1+
274.89725	204	
275.07735	96	
276.85622	356	
277.10511	78	
277.15152	144	
277.21355	96	
277.85413	224	
277.96923	142	
278.84670	952	1+
279.00425	128	
279.63333	84	
280.35874	76	
282.80745	84	
282.91577	78	
283.43436	92	
283.86513	76	
283.88635	110	
284.93940	104	
285.86031	78	
286.80361	100	
286.87488	120	
287.56557	92	
287.78536	168	1+
287.92999	78	
288.93921	76	
291.80685	100	
292.85860	230	1+
293.81038	76	
293.93859	80	
293.98367	126	
295.24304	74	
295.89794	76	
296.85778	288	1+
297.32946	82	
297.88434	146	
297.93724	94	
298.86680	230	1+
299.22749	100	
299.78138	138	
299.92226	80	
300.09034	74	
301.73462	82	
301.85800	258	1+
301.87453	150	
302.88576	116	
302.94819	116	
303.41592	104	
304.44791	86	
305.87278	122	
305.92632	88	
307.88797	124	
308.80820	96	
309.18600	76	
310.02858	102	
310.81063	128	
310.82876	74	
311.88531	118	
312.88883	80	
314.45684	78	
314.60928	80	
315.89667	146	
317.20857	90	
319.47870	78	
325.85948	98	
326.17848	76	
328.88555	90	
329.81381	296	1+
329.90680	102	
331.78042	114	
333.79589	82	
337.81485	80	
339.19254	98	
343.75810	82	
344.75599	76	
345.02262	84	
345.90328	118	
END IONS

###FS:    #m/z: 363.95736 #charge 1+
###MS: 74
###MSMS: 77
BEGIN IONS
TITLE=Cmpd 57, +MS2(363.9574), 28.0-35.0eV, 1.7min #77
RTINSECONDS=97.625
SCANS=74,77
PEPMASS=363.95736	491464
CHARGE=1+
109.25848	112	
178.94426	142	
189.86405	280	
191.85770	380	1+
192.02227	92	
196.88591	132	
198.99615	114	
203.07704	84	
204.95550	94	
205.98507	90	
206.88846	84	
207.87345	502	1+
209.94387	526	1+
210.88454	284	
210.93311	108	
211.88746	150	
212.87898	2388	1+
213.89040	88	
214.89862	120	
216.41020	120	
219.89685	88	
222.95193	796	1+
223.83573	160	
224.88974	136	
224.94876	1300	1+
224.97735	106	
225.88625	108	
226.89707	180	
226.94856	3908	1+
226.98397	100	
227.93375	136	
228.00979	124	1+
228.89422	506	1+
228.94236	4034	1+
229.87468	96	
230.89011	2848	1+
231.79785	84	
232.08660	96	
232.88576	304	
234.87948	238	
239.78958	92	
239.90106	88	
240.82396	366	1+
240.93988	154	
240.96223	432	1+
241.93916	722	1+
242.94147	448	1+
242.96059	614	
243.82359	214	
243.83841	104	
243.89245	82	
244.82809	370	1+
244.95860	2914	1+
244.99364	86	
245.83412	262	1+
245.87925	88	
245.94317	196	
246.80996	94	
246.90633	230	
246.95320	2416	1+
247.01001	138	
247.80875	102	
248.03082	84	
248.80705	332	1+
248.83980	144	
248.90002	1726	1+
249.79889	112	
250.08113	90	
250.17848	88	
250.56872	88	
251.04107	96	
251.79731	108	
251.82964	100	
252.81806	88	
252.83259	92	
252.95691	152	
253.01006	104	
253.83911	84	
253.90482	282	
255.57346	96	
258.05855	106	
258.35644	102	
258.84106	168	
259.84947	220	
260.84046	176	
260.97117	290	
261.03405	84	
261.82790	748	1+
264.96908	110	
265.08577	116	
265.54854	92	
265.81149	992	1+
265.97871	124	
266.05925	94	
266.09064	252	1+
266.12937	96	
266.81336	830	1+
266.86907	96	
266.96597	406	1+
268.06782	84	
268.81345	208	
269.96857	480	1+
270.56655	84	
270.81317	160	
270.95431	208	1+
271.39121	116	
271.85650	186	
271.91340	132	
272.04090	86	
272.51111	88	
272.57167	92	
272.79906	90	
272.84971	86	
273.81206	84	
275.85135	384	1+
276.80881	244	1+
276.85589	318	1+
276.97232	84	
278.79978	344	1+
279.09766	82	
279.91251	92	
280.79365	1092	1+
281.84987	164	
282.32535	84	
282.78940	640	1+
283.79098	452	1+
283.85698	256	
284.39240	92	
284.82492	340	
284.85224	146	
285.79418	88	
285.84612	592	1+
285.86888	98	
287.81520	136	
288.79209	110	
289.84610	84	
290.41710	86	
291.79938	124	
292.15075	86	
292.85403	262	1+
293.11687	208	
294.12111	86	
294.43390	84	
295.00407	104	
296.80740	584	1+
297.03925	104	
297.93307	84	
298.80227	1660	1+
299.87044	108	
300.76288	84	
301.86204	574	
302.24898	84	
302.56493	106	
302.80482	350	1+
303.85424	1192	1+
305.93295	240	1+
306.88264	118	
311.88580	250	
312.13121	154	
313.94309	84	
314.82167	132	
315.81038	360	1+
316.81029	246	1+
317.09307	88	
317.57384	90	
318.55723	94	
318.81455	402	1+
318.88620	134	
318.93415	92	
319.81708	292	1+
321.82441	186	
321.86562	310	
322.15917	106	
322.28974	96	
322.92998	164	
323.93248	90	
324.89077	134	
326.37801	84	
326.87154	288	1+
326.95907	94	
328.83144	82	
330.93064	100	
332.94517	86	
334.41308	86	
335.13196	84	
336.94543	206	1+
338.98813	84	
339.84900	136	
340.94085	172	
341.35102	94	
341.83598	146	
343.90737	150	
351.90610	84	
352.76720	134	
352.88381	84	
356.71326	86	
363.85946	96	
364.93529	100	
END IONS

###FS:    #m/z: 322.93085 #charge 1+
###MS: 78
###MSMS: 79
BEGIN IONS
TITLE=Cmpd 58, +MS2(322.9309), 28.0-35.0eV, 1.7min #79
RTINSECONDS=101.295
SCANS=78-79
PEPMASS=322.93085	1824792
CHARGE=1+
112.57140	88	
182.87067	86	
183.10005	72	
183.97680	72	
185.90697	86	
191.88270	74	
192.88916	244	
193.02234	90	
194.81430	84	
195.94378	72	
201.04434	122	
203.01922	98	
205.95206	102	
206.92555	88	
206.95155	160	
209.02387	82	
210.09413	96	
211.82953	88	
212.90026	80	
219.56547	72	
221.88092	80	
221.91360	76	
222.86935	74	
222.92061	100	
222.95591	170	
223.81449	72	
223.96107	392	
227.90381	76	
227.93087	126	
227.95385	130	
228.78102	134	
228.99521	74	
230.78787	80	
230.83198	78	
230.88992	140	
231.39097	96	
234.11858	72	
234.82664	226	1+
234.96867	74	
235.88954	240	1+
238.82817	72	
238.88828	124	
238.93895	130	
239.08342	100	
239.78576	102	
239.80403	118	
239.97904	84	
240.82426	290	1+
240.94102	1380	
240.96392	208	
241.94009	3340	1+
242.80623	72	
242.83040	126	
242.94195	2186	1+
243.82349	352	1+
244.94221	534	1+
244.98471	78	
245.12126	106	
245.79461	124	
246.97534	250	
247.84896	144	1+
248.83286	92	
249.05105	76	
249.93503	106	
250.95582	78	
251.84163	72	
251.92325	140	
252.02675	84	
252.47335	80	
252.82276	80	
253.19187	88	
253.35015	76	
253.83722	72	
254.43785	92	
254.61444	90	
255.33962	76	
255.78228	212	
255.91870	98	
256.89627	78	
257.79707	122	
258.83704	260	
259.83795	134	
260.82873	722	1+
260.89893	72	
260.95441	78	
261.13287	72	
262.84910	82	
262.89758	88	
263.82794	144	
264.03196	88	
265.11869	78	
265.41840	72	
265.46154	76	
265.84887	208	
267.08553	142	
267.13136	84	
267.79548	102	
267.84886	96	
269.85827	82	
270.06208	90	
271.79782	102	
271.85095	146	
272.36103	94	
272.86000	84	
273.79292	406	1+
273.81492	94	
275.79009	84	
275.81048	546	1+
277.85127	72	
278.18327	72	
278.57270	78	
279.09227	1022	1+
280.01933	80	
282.35420	108	
282.84343	78	
282.85808	84	
283.07292	128	
283.36621	84	
283.79073	142	
284.29304	166	
284.84519	102	
285.29403	88	
288.10898	72	
289.78758	244	
289.87396	138	
289.92096	76	
291.78546	72	
291.80746	102	
294.41290	72	
294.81719	72	
294.87623	94	
294.96471	74	
295.88901	242	1+
298.97279	76	
299.79294	92	
300.67584	78	
302.38565	90	
303.81156	78	
303.87355	92	
306.38084	86	
306.88272	206	
307.79902	146	
307.88817	162	
308.00157	120	
308.29464	74	
309.80035	202	1+
309.89316	80	
309.91822	90	
311.89522	88	
312.80311	118	
314.81900	228	
315.76251	82	
315.82367	108	
316.17958	72	
317.76428	78	
322.25493	72	
322.87593	78	
323.14284	84	
323.88436	100	
324.22556	78	
324.88780	78	
325.78600	104	
325.89917	76	
327.88632	78	
END IONS

###FS:    #m/z: 340.94164 #charge 1+
###MS: 78
###MSMS: 80
BEGIN IONS
TITLE=Cmpd 59, +MS2(340.9416), 28.0-35.0eV, 1.7min #80
RTINSECONDS=102.067
SCANS=78,80
PEPMASS=340.94164	672208
CHARGE=1+
185.92719	78	
191.95855	116	
196.88517	110	
198.86824	80	
208.94043	100	
210.88171	136	
212.88100	178	
212.89555	124	
213.87706	256	
213.94039	592	
214.87686	136	
214.89722	132	
215.88685	244	
220.89401	82	
221.86615	100	
224.96586	74	
226.89821	82	
226.94708	102	
227.11661	86	
227.90039	112	
228.89272	92	
230.88761	798	1+
230.97488	78	
231.95139	250	
233.94698	124	
235.89530	118	
235.98583	86	
236.89972	74	
238.47666	78	
239.08596	82	
239.88403	222	
240.00627	144	
240.83552	250	
241.83898	124	
241.91157	80	
243.15817	76	
243.83942	232	
244.83461	146	
245.82557	76	
246.90650	78	
246.97530	298	1+
248.89608	260	1+
248.91407	76	
249.96046	134	
250.08714	78	
251.95448	84	
254.90837	96	
254.96513	302	
255.01373	136	
255.06894	78	
255.89829	90	
255.92089	84	
255.94244	94	
256.91501	122	
258.84826	686	1+
258.91056	132	
259.96132	78	
260.02902	84	
260.83575	384	1+
261.35933	92	
262.84086	206	
263.06920	86	
264.86184	166	
264.91712	76	
264.96513	78	
266.53798	94	
267.01127	74	
267.82971	156	
267.86808	124	
268.84530	186	
269.77926	86	
269.83984	124	
271.01501	104	
271.85256	96	
272.86381	80	
272.93345	278	
273.79711	106	
274.86298	108	
275.36217	76	
275.79291	138	
275.81269	140	
275.86235	222	
276.83704	118	
276.85486	506	
277.86478	322	
277.91733	90	
278.84658	224	
279.09369	80	
279.65577	90	
279.85016	200	
281.50094	96	
281.91624	166	
282.04478	86	
282.06022	74	
282.93866	78	
284.02394	76	
285.86347	120	
286.14297	76	
287.88414	104	
289.40289	86	
289.78925	74	
291.80619	126	
291.87127	190	1+
292.37031	82	
292.95427	106	
293.81457	94	
293.86323	74	
294.13030	84	
294.81794	78	
294.86609	216	
295.97784	74	
296.97327	148	
297.79337	92	
297.88864	90	
298.00716	88	
298.42085	84	
299.04673	88	
299.85581	244	1+
299.87857	220	1+
301.92961	142	
302.16383	76	
302.94521	116	
304.44344	76	
305.43162	78	
306.12732	84	
306.87103	104	
307.01762	78	
307.09506	78	
307.79997	110	
307.88671	132	
308.51904	82	
310.81266	76	
310.87670	82	
311.86936	108	
311.88844	124	
319.93923	88	
320.06016	76	
321.07141	74	
324.38256	76	
324.89387	142	
325.91380	74	
328.88232	78	
331.81719	104	
332.40654	98	
333.83810	100	
335.87429	78	
337.29135	94	
338.02901	94	
338.92657	74	
339.71431	168	
339.88142	112	
340.37882	78	
343.07988	84	
343.18015	76	
343.58485	86	
344.78342	102	
344.91122	76	
346.40167	108	
END IONS

###FS:    #m/z: 363.95769 #charge 1+
###MS: 78
###MSMS: 81
BEGIN IONS
TITLE=Cmpd 60, +MS2(363.9577), 28.0-35.0eV, 1.8min #81
RTINSECONDS=102.839
SCANS=78,81
PEPMASS=363.95769	264460
CHARGE=1+
106.46681	94	
182.40100	96	
186.97657	100	
187.86576	82	
189.86208	372	1+
191.85737	256	
192.85788	144	
196.88136	180	
207.87551	152	
208.88540	88	
209.86884	146	
209.88328	486	1+
209.94316	734	1+
210.83705	92	
210.88519	412	1+
212.87992	2788	1+
214.89616	134	
215.89473	86	
222.95358	426	
223.95334	266	
224.94905	858	1+
225.05429	90	
225.88063	110	
225.96336	136	
226.13499	92	
226.15910	88	
226.89387	146	
226.94744	3866	1+
228.89587	468	1+
228.94301	4470	1+
229.30709	92	
229.96513	88	
230.89006	2438	1+
231.03617	112	
232.88510	938	1+
234.88625	230	
240.82216	384	1+
240.94106	156	
240.96358	776	1+
241.94002	158	
242.82260	86	
242.94145	592	1+
242.96173	438	1+
243.82189	210	
244.79165	160	
244.81864	340	1+
244.95778	2636	1+
245.54509	84	
245.94032	148	
246.81016	136	
246.90606	176	
246.95265	2930	1+
247.87271	164	1+
247.97513	116	
248.80590	168	
248.90043	1190	1+
248.98134	88	
249.57269	84	
249.80307	162	
250.90201	120	
250.94411	268	1+
250.97118	82	
251.07439	270	1+
251.79397	132	
253.55941	102	
253.80564	88	
253.90923	180	
258.44319	102	
258.84292	150	
258.97310	272	1+
259.09310	82	
259.84823	120	
259.90803	82	
260.82946	254	
260.96931	482	1+
261.83222	164	
261.86035	102	
261.91752	86	
262.84413	106	
262.88990	86	
263.41992	82	
263.98479	92	
264.81595	218	
264.96404	116	
265.84913	116	
265.97453	134	
266.81505	622	1+
266.98838	142	
267.97293	338	
268.78517	126	
268.81475	178	
268.84117	96	
268.96506	768	1+
269.36197	98	
269.86672	112	
269.96949	642	1+
270.93372	144	
271.00100	86	
271.91536	248	
273.84732	150	
276.80812	216	
276.85608	146	
277.79608	262	1+
277.85588	150	
278.84333	112	
278.87990	120	1+
279.10177	146	
279.39749	98	
280.79585	828	1+
281.90089	86	
282.79215	274	1+
283.06788	98	
283.85130	110	
283.92044	88	
283.98489	236	1+
284.82452	316	1+
284.84570	86	
285.79407	100	
285.84679	464	
285.88937	92	
285.93728	92	
286.82380	114	
289.83765	182	
289.86912	134	
290.88279	112	
292.07425	96	
292.85540	112	
293.85186	284	1+
294.87916	126	
296.80874	690	1+
297.11072	126	
298.80335	1894	1+
299.83373	112	
300.17583	108	1+
300.75855	90	
301.80246	114	
301.86351	498	1+
302.80268	96	
303.80879	132	
303.85684	676	
305.88028	106	
307.89692	138	
308.88633	102	
309.01840	84	
310.87994	88	
312.04264	82	
313.94097	84	
314.82154	140	
315.15446	84	
315.45428	84	
316.81780	280	
318.93189	152	
319.81628	168	
319.93518	134	
321.82290	120	
321.86613	82	
321.92748	364	1+
322.01422	90	
322.87553	108	
322.92813	248	1+
323.43910	86	
323.82110	86	
324.88907	84	
326.37600	86	
326.87334	430	
328.88417	276	1+
329.82136	92	
334.29758	82	
336.91254	100	
336.94696	140	
337.95190	134	
339.73568	92	
339.83239	178	
340.83065	166	
340.89314	90	
340.94003	114	
343.16409	96	
343.91542	92	
348.72500	84	
351.93639	96	
352.83038	86	
354.54622	92	
359.73034	102	
360.42214	94	
360.85458	114	
362.34550	112	
362.84642	104	
363.72331	112	
364.84596	128	
366.21262	84	
367.79013	106	
END IONS

###FS:    #m/z: 322.93073 #charge 1+
###MS: 82
###MSMS: 83
BEGIN IONS
TITLE=Cmpd 61, +MS2(322.9307), 28.0-35.0eV, 1.8min #83
RTINSECONDS=106.502
SCANS=82-83
PEPMASS=322.93073	1919438
CHARGE=1+
168.40038	96	
189.92137	88	
191.35739	92	
196.89075	74	
197.90798	74	
200.94636	74	
205.94872	340	1+
206.97638	94	
209.11627	70	
209.83800	68	
211.83280	90	
212.87795	280	1+
214.01351	74	
215.95794	72	
217.90070	142	
220.06247	70	
220.13365	70	
221.87692	72	
221.96494	78	
222.86199	78	
222.95593	694	1+
223.96035	500	1+
226.91868	70	
227.81839	70	
227.86296	70	
227.95401	68	
228.08524	68	
228.10947	94	
230.81768	80	
230.84155	124	
230.88962	136	
231.86188	80	
236.98664	76	
237.88749	68	
238.88451	70	
238.93803	128	
239.07774	116	
239.78839	394	1+
239.87448	78	
239.90286	216	1+
239.95567	124	
240.82503	118	
240.85866	80	
240.94187	1140	
241.41373	94	
241.82418	78	
241.94006	3168	1+
242.01684	118	
242.81907	728	1+
242.94224	2136	1+
243.82156	616	1+
244.85817	70	
244.91363	86	
244.93942	604	1+
245.02916	96	
245.38697	76	
245.86800	78	
246.44567	70	
246.53993	88	
246.85410	94	
246.97528	420	1+
247.85520	132	
247.89361	80	
248.84266	68	
248.90102	154	
248.93660	72	
249.96486	68	
250.05189	80	
251.07130	134	
253.13131	100	
253.34999	82	
254.81208	78	
254.87084	72	
255.82264	74	
256.04267	86	
256.45130	70	
257.08104	70	
257.80073	228	
258.83498	190	
259.01430	76	
259.64291	108	
259.82699	464	1+
259.99730	72	
260.33976	78	
260.83031	394	1+
261.33145	74	
261.42289	94	
262.83031	272	1+
263.86670	74	
264.79251	72	
264.85716	138	
264.97350	76	
264.99918	70	
265.09066	80	
265.85169	198	1+
268.79420	106	
268.84300	114	
268.96016	106	
268.97924	92	
269.88001	70	
269.98021	76	
270.80079	74	
270.84562	122	
271.79682	200	
272.78069	102	
272.80081	88	
273.12185	80	
273.79310	450	1+
273.81841	86	
274.84980	82	
275.80893	336	
279.01845	108	
279.09156	384	
279.90036	72	
280.09272	272	
280.79461	84	
281.43890	76	
281.84461	280	1+
281.87394	98	
281.92112	76	
282.79826	84	
282.88694	80	
283.06453	80	
283.28169	68	
283.79287	212	
284.29255	526	1+
285.85019	80	
286.85991	70	
287.86100	68	
288.20699	98	
288.85372	80	
289.00180	68	
289.78958	116	
289.87899	188	
290.79101	192	
291.80428	290	
291.86659	70	
292.95418	92	
293.82089	70	
293.87756	74	
294.03353	70	
294.49484	92	
294.51376	72	
294.83626	74	
296.17662	78	
297.80427	80	
298.79213	72	
299.78585	458	1+
299.81852	184	1+
300.06045	98	
302.44965	72	
303.81156	70	
304.16499	92	
305.80425	116	
305.87051	98	
306.11910	78	
307.79695	240	1+
307.87463	138	
309.80853	94	
309.81790	102	
309.89344	118	
310.90016	94	
310.93087	86	
312.82665	120	
313.14763	72	
314.81797	70	
317.89128	74	
319.89119	68	
320.91082	234	1+
321.81579	74	
323.89174	388	1+
325.09288	98	
326.20299	80	
326.87545	86	
END IONS

###FS:    #m/z: 340.94149 #charge 1+
###MS: 82
###MSMS: 84
BEGIN IONS
TITLE=Cmpd 62, +MS2(340.9415), 28.0-35.0eV, 1.8min #84
RTINSECONDS=107.282
SCANS=82,84
PEPMASS=340.94149	734466
CHARGE=1+
103.33785	94	
188.93634	100	
192.92907	78	
196.88441	252	
199.02062	84	
201.96207	86	
204.41425	96	
207.03511	92	
208.94339	146	
210.90098	74	
212.87831	346	
213.41922	76	
213.88069	204	
213.94106	356	
214.88247	104	
215.85899	114	
215.88732	296	
215.93656	136	
216.89004	150	
217.88420	76	
219.62405	98	
222.95090	280	1+
223.95516	232	1+
224.94619	78	
225.53524	94	
225.96286	236	1+
228.88167	76	
229.84670	84	
230.88899	572	1+
231.95358	302	1+
233.56075	120	
233.89704	118	
234.38907	78	
235.84062	78	
237.89299	94	
237.91188	82	
238.88547	154	
239.89922	80	
240.68146	96	
240.84014	458	1+
241.32968	94	
241.84196	324	1+
241.94304	164	1+
243.02083	80	
243.46314	80	
243.83864	116	
244.44683	90	
246.08353	102	
246.97621	222	
248.83600	84	
248.89669	330	1+
251.93122	94	
253.09259	76	
253.79167	80	
253.90109	278	1+
254.10683	92	
254.14408	80	
254.96674	326	1+
255.07224	142	
255.80684	78	
255.92298	82	
257.04511	76	
257.12817	78	
257.80006	104	
257.84914	114	
258.84916	368	
259.84590	232	
259.91420	76	
259.96041	268	
260.34125	246	
260.83434	156	
261.35547	82	
261.84032	132	
262.84392	86	
263.85049	78	
263.96619	78	
264.55323	96	
265.80113	78	
265.92945	86	
265.95692	88	
266.82233	110	
266.86324	132	
267.07736	78	
267.84673	124	
267.98337	76	
268.34531	76	
268.83909	234	
269.34614	78	
269.79691	200	
269.82504	104	
269.84198	124	
269.87407	104	
270.85520	90	
271.83999	78	
272.84146	178	
273.02196	76	
273.38523	78	
273.79764	148	
274.29968	100	
275.80849	154	
276.81676	138	
276.85628	664	1+
278.84467	332	1+
279.89135	88	
280.40394	104	
280.92881	94	
281.05305	78	
282.86290	112	
282.91799	90	
283.00507	78	
283.35413	134	
283.85838	188	
283.92479	78	
284.70728	106	
286.13683	94	
288.06937	88	
289.81137	134	
289.92729	88	
290.89391	84	
291.80450	108	
292.43970	164	
293.34327	88	
293.85446	76	
294.86237	110	
295.88293	84	
296.85422	128	
298.86441	132	
299.78783	138	
300.89939	78	
301.86701	92	
302.87490	78	
302.89205	80	
302.93660	78	
303.78601	84	
304.92345	86	
306.88066	136	
307.80121	182	
309.87268	102	
311.46565	128	
311.88914	142	
312.80461	144	
314.51786	92	
314.58317	88	
316.41746	84	
318.81232	100	
319.88927	80	
320.99015	84	
322.89000	82	
324.88032	78	
324.89802	270	
325.91260	98	
329.44016	80	
330.81481	270	1+
331.05784	108	
335.75038	80	
335.80939	76	
338.02538	138	
338.37010	108	
339.01849	94	
341.26505	84	
342.00951	80	
343.91063	96	
345.71417	134	
345.93554	80	
END IONS

###FS:    #m/z: 363.95742 #charge 1+
###MS: 82
###MSMS: 85
BEGIN IONS
TITLE=Cmpd 63, +MS2(363.9574), 28.0-35.0eV, 1.8min #85
RTINSECONDS=108.054
SCANS=82,85
PEPMASS=363.95742	269514
CHARGE=1+
162.14467	90	
189.86343	790	1+
191.85978	610	1+
193.91397	80	
199.92067	82	
200.87981	82	
205.94976	86	
207.87694	128	
208.88196	82	
209.86873	124	
209.94445	410	
210.88540	490	1+
210.90103	82	
212.87969	2224	1+
213.89798	80	
222.95211	744	1+
224.95047	1212	1+
225.04129	100	
225.88897	128	
225.90396	380	1+
226.87635	90	
226.94764	4764	1+
228.89586	504	
228.94279	4882	1+
230.89019	4092	1+
232.88791	582	1+
234.88144	198	
236.11227	82	
238.06611	82	
239.10462	86	
240.09497	98	
240.82162	202	1+
240.93990	258	
240.96323	930	1+
241.89267	122	
241.92477	90	
241.94121	618	1+
242.94357	388	1+
242.95865	402	
243.83373	118	
244.82332	200	
244.92560	96	
244.95698	2048	1+
245.89873	232	1+
245.94057	352	
246.86985	102	
246.95318	3462	1+
247.80867	254	
247.98343	230	1+
248.80345	770	1+
248.90043	1056	1+
250.21172	94	
250.89306	272	1+
250.97399	138	
251.04530	96	
251.10272	82	
251.78881	132	
251.94990	124	
252.01103	92	
253.90215	166	
255.45146	88	
255.56932	84	
256.83772	124	
257.44939	98	
258.83571	270	
258.97077	88	
259.43747	82	
259.91028	188	
260.83502	230	
260.96912	652	1+
261.40711	96	
261.83152	462	1+
261.85281	124	
262.38846	96	
262.59766	80	
263.07016	140	
264.81919	118	
265.82216	118	
266.35141	84	
266.77569	180	1+
266.81600	430	
266.86406	220	1+
267.84447	92	
267.97313	238	
268.80813	120	
269.80893	90	
269.88713	114	
269.97028	236	
270.03770	84	
270.97953	108	
271.91651	150	
272.85023	122	
274.81446	130	
275.99955	82	
276.85752	114	
277.80651	120	
277.88983	228	1+
278.03814	98	
278.55023	92	
278.80139	146	
279.10684	330	1+
279.49766	96	
279.79506	130	
279.89142	204	1+
280.75546	100	
280.79252	1070	1+
280.82945	86	
281.08084	88	
281.85749	96	
282.79521	232	
283.07292	194	1+
283.79847	92	
283.98648	208	
284.82708	346	1+
284.84975	202	
285.84957	268	
287.42376	92	
289.79349	94	
289.87734	122	
290.57350	94	
290.78369	194	
291.80537	134	
292.27368	82	
292.32816	96	
293.11683	192	
294.86911	156	
295.97786	88	
296.80870	428	
297.77416	84	
297.80924	290	
298.75244	104	
298.80534	542	
299.03654	86	
299.80242	930	1+
299.86698	188	
300.87312	156	
301.86139	692	1+
302.02693	100	
302.80537	126	
303.85520	604	
303.97650	84	
304.88102	84	
305.43796	94	
306.85286	96	
307.81224	140	
307.87819	258	1+
309.16620	94	
309.86722	120	
311.12974	84	
311.86002	112	
311.88128	128	
315.81313	188	
315.88032	82	
316.81491	126	
316.93070	154	
317.81349	88	
318.57681	88	
318.81835	138	
321.81599	656	1+
321.84033	102	
321.87201	162	
321.92642	82	
322.89628	172	1+
322.93553	132	
324.04202	86	
325.89312	114	
326.17437	100	
326.87232	374	1+
327.07877	142	
327.75770	212	
330.05535	92	
330.38150	92	
334.13910	104	
336.88213	90	
336.94826	228	
337.95043	142	
339.78254	226	1+
339.82729	150	1+
340.93827	176	
341.87998	88	
348.13182	100	
351.00117	86	
353.88474	142	
354.84740	156	1+
357.01503	86	
358.89895	92	
358.92491	94	
359.97217	94	
360.71684	162	1+
363.71657	130	
363.76568	116	
368.75478	122	
END IONS

###FS:    #m/z: 507.84672 #charge 1+
###MS: 86
###MSMS: 87
BEGIN IONS
TITLE=Cmpd 64, +MS2(507.8467), 28.2-35.2eV, 1.9min #87
RTINSECONDS=111.723
SCANS=86-87
PEPMASS=507.84672	152116
CHARGE=1+
192.01884	124	
196.01789	342	1+
210.03373	128	
223.97826	290	
224.04483	128	
224.97949	230	
235.91867	220	1+
249.05310	118	
250.97199	116	
251.10985	192	1+
252.08656	202	1+
256.07815	142	
260.88110	158	
263.02152	120	
265.80806	166	
268.96647	130	
270.80320	288	1+
270.85828	180	1+
274.79920	202	1+
276.80459	196	1+
277.84757	142	
278.89257	138	
285.85722	142	
286.87606	116	
287.84907	564	1+
289.87768	224	
290.86769	288	
291.87524	198	
292.80714	214	1+
292.86591	124	
293.87291	942	1+
294.96577	236	1+
298.09844	180	
298.80410	202	
300.86319	126	
301.80035	120	
302.81794	196	
303.78825	118	1+
303.86515	156	
304.87437	138	
305.86386	640	
306.12430	134	
306.88115	122	
307.86395	150	
307.89234	290	
308.14222	232	
308.87610	1054	1+
308.89069	328	
309.14352	368	
309.95407	158	
310.15814	496	1+
310.80974	308	1+
311.88557	1028	
312.79810	120	
312.88281	836	1+
314.81994	174	
314.86847	248	
315.86070	122	
315.88070	166	
317.94271	178	1+
320.87960	124	
321.81685	154	
323.87270	166	
324.86297	184	
325.81545	218	1+
325.86296	146	
325.90046	328	
326.15508	284	1+
326.88225	1304	1+
328.79140	180	1+
328.86540	192	
330.88096	442	1+
330.94733	128	
331.77726	206	1+
331.80855	204	
331.83312	396	1+
331.88608	362	1+
335.77528	158	
335.85929	116	
336.76735	118	
337.88314	316	1+
342.81821	188	1+
344.92836	224	1+
346.82224	138	
346.89775	128	
347.77696	134	
348.17602	176	
349.76000	186	
350.76516	208	
350.88865	434	1+
351.77946	226	1+
353.85679	242	1+
354.83652	170	
356.41704	130	
360.11019	154	
360.76583	130	
360.78566	146	
361.78631	122	
362.70809	118	
363.70622	130	
363.72745	120	
364.81558	122	
364.85432	262	1+
365.76741	292	1+
366.71536	138	
366.83706	320	1+
367.70741	1302	1+
367.74280	206	
367.76983	470	1+
370.70972	168	
371.58970	166	
371.72864	416	1+
371.77944	148	
371.79170	130	
371.90470	122	
373.72236	408	1+
374.81742	200	
375.81548	362	1+
376.81649	246	1+
377.04832	166	
380.71976	286	
380.86818	132	
381.72198	244	
382.71627	460	1+
383.89880	134	
384.85019	532	
385.40902	126	
385.85067	446	
385.89357	136	
386.81244	266	1+
387.70819	276	1+
387.72854	146	
387.84724	362	1+
389.19928	308	1+
389.21727	136	
389.71918	210	
389.85535	140	
390.74440	150	
390.78437	194	
390.84044	640	1+
392.82320	124	
393.80445	124	
394.79014	126	
394.81483	278	1+
396.76836	166	
397.85930	126	
398.14894	118	
398.73123	782	1+
398.84842	448	1+
398.86460	180	
399.70772	152	
399.85226	390	1+
400.73132	366	
401.72734	162	
402.72955	254	1+
402.86307	268	
403.87026	838	1+
404.78863	262	1+
404.89388	244	1+
405.73634	168	
405.87408	234	
405.89778	166	1+
407.73832	326	
407.86810	588	
408.74492	206	
408.85380	1348	1+
409.07952	306	1+
409.72459	394	
409.76800	144	
409.81362	158	
409.89122	174	1+
410.08368	264	1+
410.72840	268	
410.83987	498	1+
412.72862	300	1+
413.79097	248	1+
413.87842	158	
414.86189	130	
416.72155	152	
416.87882	170	
417.83620	176	1+
420.73532	216	1+
421.88076	354	1+
422.82128	148	
423.76641	164	
423.79555	154	
423.87778	168	
424.78298	280	1+
424.82817	162	
425.73990	466	
425.88823	182	
426.75651	178	
426.86178	976	1+
426.92829	204	1+
427.65996	136	
427.73495	770	
427.78523	126	
428.73727	1092	1+
428.82274	148	
428.84851	202	
429.69698	226	
429.81751	142	
430.84839	154	
431.16349	178	1+
431.87090	606	1+
435.38481	116	
435.70757	266	1+
439.89563	502	1+
441.45504	122	
443.76298	264	
444.39790	200	
444.69656	142	
444.74711	148	
444.87432	1752	1+
445.74036	720	1+
447.71423	562	
447.88357	344	1+
448.75168	180	
449.88005	366	
450.74901	272	
450.77492	236	
456.27629	128	
456.76683	126	
457.90405	498	1+
458.69617	308	1+
462.88532	856	1+
465.71025	152	
465.72232	172	
466.78542	170	1+
467.70436	340	1+
467.88938	600	1+
468.70819	242	1+
485.89930	728	1+
500.81184	148	
501.81337	158	
END IONS

###FS:    #m/z: 336.94678 #charge 1+
###MS: 86
###MSMS: 88
BEGIN IONS
TITLE=Cmpd 65, +MS2(336.9468), 28.0-35.0eV, 1.9min #88
RTINSECONDS=112.494
SCANS=86,88
PEPMASS=336.94678	113558
CHARGE=1+
55.56464	96	
69.32247	84	
69.92899	78	
106.06816	94	
193.02581	90	
194.89681	80	
205.95154	94	
209.94277	116	
210.88318	124	
211.94502	1332	1+
212.87943	1416	1+
213.93829	572	1+
214.87487	264	
215.88928	150	
215.92549	96	
216.89167	186	
217.83832	250	1+
217.88503	82	
219.91153	86	
223.95961	120	
224.97000	182	1+
226.89736	92	
226.93904	94	
228.89581	332	
229.45247	96	
229.95543	1252	1+
230.88891	2252	1+
231.90949	86	
231.94995	568	1+
232.12280	92	
232.83091	174	
233.89924	166	
234.03591	86	
234.82949	114	
234.90466	128	
234.93913	118	
235.79944	84	
235.89373	176	
236.88592	146	
237.88743	78	
238.12412	78	
238.79743	100	
238.85833	92	
239.07093	76	
240.83543	112	
240.85294	76	
240.96093	146	
241.84207	134	
241.87374	88	
241.90216	98	
242.84998	114	
243.78501	94	
244.95265	98	
245.44260	78	
246.90085	154	
247.96770	156	
248.90024	606	1+
248.97542	78	
249.83146	108	
250.83187	404	1+
250.85187	78	
250.89727	84	
250.94990	144	
250.96425	112	
252.97140	738	
252.99621	78	
253.02171	90	
253.08582	96	
253.41858	116	
253.83347	322	1+
253.90392	502	1+
253.92006	84	
254.81430	76	
254.96658	426	
256.87047	182	
256.88620	88	
256.95340	92	
257.88617	108	
258.64852	92	
258.84549	534	
258.96656	78	
259.10354	124	
259.86393	210	
259.89636	92	
260.82979	180	
260.85235	124	
261.83221	84	
262.81411	108	
263.03933	78	
263.80457	84	
264.33736	86	
264.87080	82	
264.96065	96	
267.83830	1182	1+
268.84156	1040	1+
269.91764	136	
270.98374	256	
271.84682	204	1+
271.91467	78	
272.43610	98	
273.11311	238	1+
273.88903	94	
273.92144	82	
274.57666	78	
274.79634	82	
274.86111	166	
275.10896	204	1+
275.54556	92	
275.85909	152	
275.94951	98	
276.39032	92	
276.42487	98	
276.85935	976	1+
277.83717	182	
278.02172	92	
278.83469	944	1+
278.93649	110	
279.10704	152	
279.91694	90	
280.10772	78	
280.90895	148	
280.97171	76	
281.12388	78	
281.86773	80	
284.14629	82	
285.51784	82	
285.85096	296	
286.85095	952	1+
287.40505	78	
287.43625	84	
287.85104	680	1+
288.79320	192	1+
288.91421	92	
291.85516	204	1+
292.43529	78	
293.10802	292	
293.22988	90	
293.43908	184	
294.86055	122	
297.05215	86	
298.02003	88	
298.31918	82	
299.85205	104	
299.87973	144	
299.92249	102	
300.03721	84	
302.88411	142	
302.91326	98	
305.17419	78	
305.84826	98	
305.92331	92	
306.88211	262	1+
308.86432	90	
309.86615	142	
310.88245	166	
312.83464	80	
312.87557	78	
313.57115	90	
313.96495	82	
314.84024	80	
317.86648	82	
319.74867	82	
319.88665	90	
324.89262	120	
325.89833	134	
326.89078	90	
327.29277	114	
327.54400	114	
328.88756	136	
329.17754	78	
329.82115	80	
333.89476	106	
334.83879	140	
335.07558	84	
340.89346	230	1+
END IONS

###FS:    #m/z: 359.96265 #charge 1+
###MS: 86
###MSMS: 89
BEGIN IONS
TITLE=Cmpd 66, +MS2(359.9627), 28.0-35.0eV, 1.9min #89
RTINSECONDS=113.267
SCANS=86,89
PEPMASS=359.96265	75596
CHARGE=1+
101.24534	88	
187.87594	84	
203.02975	84	
205.94898	136	
206.94900	106	
207.87707	92	
209.10048	84	
209.94444	422	
217.89302	80	
220.95787	124	
221.88991	94	
222.95230	806	1+
223.89227	178	
224.94761	1016	1+
225.41745	80	
226.89875	86	
226.94724	3310	1+
227.88603	112	
228.89899	80	
228.91345	84	
228.94272	3926	1+
230.53429	106	
231.90174	80	
232.94942	82	
233.95725	130	
234.05640	84	
234.94411	130	
235.82759	88	
235.98050	80	
238.57904	92	
239.07071	92	
240.79080	150	
240.83614	178	
240.93893	148	
240.96247	856	1+
241.93957	258	
242.95884	660	1+
242.97677	92	
243.13915	94	
243.87519	96	
244.40289	100	
244.95863	1628	
245.03307	84	
245.64968	84	
245.80373	88	
246.95285	2476	1+
248.80652	180	
248.85542	148	
249.44458	82	
250.83508	148	
250.95019	142	
251.03355	188	
251.39693	82	
251.96916	122	
252.87733	88	
252.95601	390	
253.02606	84	
253.09201	126	
253.45564	88	
255.09268	84	
258.84203	210	1+
258.97311	270	
259.80022	80	
259.97690	198	
260.00907	80	
260.97069	620	1+
262.84821	82	
262.95060	138	
263.98032	112	
264.79688	86	
265.82153	90	
265.97719	198	
266.12333	90	
266.81589	680	1+
267.97279	600	1+
268.87361	80	
269.79358	82	
269.96798	176	
271.16457	106	
271.41950	80	
271.86469	102	
273.96717	212	
274.86330	136	
275.80262	318	1+
276.10247	114	
276.84908	144	
276.99733	82	
277.86638	250	1+
278.35738	98	
278.79873	234	
279.80177	160	
279.85505	84	
280.00098	96	
280.10553	84	
280.14133	216	1+
280.17369	86	
280.79312	1198	1+
281.00245	110	
281.80988	96	
281.84827	146	
281.90399	94	
282.82841	108	
283.78420	92	
283.86705	82	
283.98536	114	
284.82185	258	1+
286.81863	142	
286.90970	80	
287.36949	84	
288.62435	94	
291.49951	110	
291.88653	152	
292.44582	84	
292.79836	224	1+
293.11399	134	
294.12082	146	
294.99904	90	
296.81099	300	
296.86156	140	
296.94856	96	
297.03512	82	
297.80880	268	
298.36975	94	
298.54608	96	
298.80481	1888	1+
299.86737	156	
300.82566	86	
301.11637	106	
301.79179	138	
303.88417	82	
303.94964	144	
305.82836	144	1+
307.13551	124	
308.09635	90	
310.52152	90	
311.13417	82	
311.87933	138	
312.86458	300	1+
314.58998	88	
314.81984	136	
316.81597	282	1+
318.11927	90	
318.46502	90	
318.81683	128	
321.81204	104	
322.80940	102	
322.93341	80	
323.02545	140	
328.10853	80	
328.62715	82	
332.80747	106	
332.98653	104	
333.77343	88	
333.82047	98	
336.94767	294	
337.33857	82	
337.94693	192	
339.80596	84	
339.82851	112	
345.70252	112	
345.78217	258	1+
348.77089	128	
349.73992	116	
352.60677	90	
352.89033	92	
353.59171	84	
355.42764	80	
356.77260	120	
358.20072	122	
359.96067	88	
361.25032	98	
361.74436	176	1+
363.92489	98	
END IONS

###FS:    #m/z: 507.84645 #charge 1+
###MS: 90
###MSMS: 91
BEGIN IONS
TITLE=Cmpd 67, +MS2(507.8464), 28.2-35.2eV, 2.0min #91
RTINSECONDS=116.928
SCANS=90-91
PEPMASS=507.84645	172722
CHARGE=1+
196.01606	424	
215.88400	148	
222.97583	118	
224.04987	150	
224.11966	140	
224.97703	124	
232.89699	136	
248.85357	118	
248.99205	206	1+
250.97475	148	
262.14027	132	
266.16482	224	
267.10717	172	1+
267.78063	314	1+
268.86168	178	
268.88236	118	
268.91791	150	
270.86651	122	
272.85045	160	
273.84621	172	1+
278.85980	218	1+
281.87126	226	
284.09029	224	1+
285.79673	256	1+
285.86185	120	
287.85309	672	
288.87132	196	
289.78706	176	1+
289.88115	370	
290.86362	248	
291.87921	356	1+
293.87404	1568	1+
295.91934	146	
296.78928	116	
298.79828	458	1+
298.85702	174	
299.85012	304	1+
300.12780	118	
303.80454	164	
303.86526	230	
304.88288	142	
305.86268	534	
306.12110	138	
307.89155	652	
308.14078	632	
308.81149	180	
308.87126	824	1+
309.14564	376	
309.82100	430	1+
309.89023	396	1+
310.15963	292	1+
310.82498	330	1+
311.35076	138	
311.80617	222	1+
311.88466	1756	1+
313.88037	240	
314.86507	848	1+
314.88919	140	
314.93766	154	
316.82195	134	
317.89707	122	
318.94174	218	1+
323.87162	206	
324.86250	312	
325.90481	160	
326.78135	140	
326.88241	1190	1+
327.80813	312	1+
327.90024	254	
328.87171	406	1+
329.89411	284	1+
329.98535	132	
331.97896	138	
332.01342	124	
332.87908	682	1+
334.80708	376	1+
335.88235	140	
336.88465	144	
336.94473	118	
337.87634	198	
338.88240	234	
339.82745	160	
342.88899	136	
346.83621	122	
346.87964	212	
347.77711	568	1+
348.81458	146	
348.92582	160	
349.41166	154	
349.75594	156	
350.88978	302	
352.19763	182	1+
353.79668	226	1+
353.85461	228	1+
355.73193	124	
355.84068	122	
355.88846	284	1+
357.78439	232	1+
357.84725	210	
358.84706	136	
359.27714	134	
359.85188	122	
360.77349	246	1+
360.82618	118	
362.84829	176	
364.77607	142	1+
366.17922	156	
366.71259	168	
366.83713	200	
367.70769	1262	1+
367.78971	140	
367.84023	316	
367.92511	128	
368.80671	120	
368.89642	310	1+
369.84094	174	
370.78163	120	
371.73045	240	1+
371.83453	116	
373.71587	380	1+
373.83547	142	
374.81634	132	
377.82274	144	
377.88479	190	
379.74516	136	
380.71585	594	
380.85789	196	
381.71948	410	
382.71940	228	
382.78060	240	1+
382.80864	154	
382.83671	140	
382.85975	144	
383.71306	206	
384.85247	814	1+
385.06892	124	1+
385.77632	134	
385.89370	176	
387.77275	192	
387.84582	134	
388.79665	138	
389.71456	514	1+
390.84238	404	
390.86666	118	
391.73316	124	
391.85098	238	
392.77851	196	1+
392.82855	662	1+
392.86708	142	
393.86050	120	
393.91173	140	
394.74472	146	
395.73362	144	
395.78685	228	1+
396.73729	144	
397.37513	130	
397.69915	238	1+
397.73695	140	
398.73256	556	
399.72598	676	1+
399.84834	190	
400.74720	170	
402.86853	1314	1+
403.80564	132	
403.87336	928	1+
404.79665	132	
405.73309	408	1+
405.76606	398	1+
406.86536	142	
407.73140	618	1+
407.86981	798	
408.85706	1246	1+
409.72654	996	1+
409.74581	162	
410.05665	118	
410.27461	164	
410.83930	294	1+
411.80937	408	1+
412.73502	332	
412.85206	132	
413.72766	206	
413.87410	148	
415.83533	122	
421.73744	136	
421.88188	670	1+
422.73447	298	1+
422.77538	602	1+
422.86521	166	
423.73872	254	1+
423.77950	572	1+
424.82914	314	1+
424.90465	124	1+
425.74080	176	
425.75663	634	1+
426.69852	188	1+
426.86303	538	1+
427.73405	1674	1+
428.67180	170	1+
428.84767	384	1+
428.88649	146	
429.75254	230	
430.74015	708	1+
431.86993	694	1+
433.70740	128	
435.14175	120	
435.71255	218	1+
439.89726	236	
440.20221	180	1+
443.68849	138	
443.75079	268	
443.76895	468	1+
444.70941	198	1+
444.87247	874	1+
445.74234	682	1+
446.68533	226	
446.88226	220	1+
447.71059	260	
448.71212	152	
448.76761	164	
448.89427	252	
449.10479	208	1+
449.69769	466	1+
449.88417	284	
450.85374	206	1+
451.75579	156	
457.90649	570	1+
461.20835	124	
462.88334	628	1+
463.72830	134	
464.78731	194	1+
465.72716	152	
465.89410	132	
467.88769	774	1+
469.66607	178	1+
469.88035	184	
471.76413	148	
485.89908	378	1+
492.80291	172	
END IONS

###FS:    #m/z: 336.94683 #charge 1+
###MS: 90
###MSMS: 92
BEGIN IONS
TITLE=Cmpd 68, +MS2(336.9468), 28.0-35.0eV, 2.0min #92
RTINSECONDS=117.7
SCANS=90,92
PEPMASS=336.94683	108078
CHARGE=1+
140.10816	84	
190.89901	94	
205.95087	168	
207.07112	170	
207.11998	78	
209.94489	224	
210.88337	486	1+
211.94472	1514	
212.44303	76	
212.87877	1820	1+
212.99431	74	
213.89221	74	
213.93824	804	1+
214.87512	84	
215.02617	76	
215.85812	120	
215.88571	88	
216.88437	428	1+
217.47989	78	
223.97202	96	
224.97211	120	
226.43268	116	
226.89568	122	
227.06848	86	
228.89334	532	1+
229.88036	92	
229.95544	2052	1+
230.89009	1986	1+
230.93350	88	
231.52358	82	
231.94960	618	1+
233.39369	106	
233.82898	230	1+
233.86776	80	
233.89885	312	
233.94964	158	
234.90920	176	
235.85597	118	
235.94814	76	
236.85059	84	
237.87619	76	
238.84466	84	
239.07835	76	
239.88772	78	
240.00096	120	
241.84166	116	
243.08025	80	
243.52441	78	
244.89988	78	
246.90287	76	
246.97591	194	
247.96445	236	
248.90109	656	1+
248.92914	74	
249.12275	74	
249.96580	228	1+
250.02317	76	
250.83508	556	1+
252.97186	1070	1+
253.90321	480	1+
253.93392	74	
254.08749	76	
254.45361	88	
254.86269	124	
254.96801	158	
255.05345	96	
255.43185	76	
255.96766	136	
257.80632	82	
257.83182	168	
257.85165	112	
258.41365	78	
258.84775	554	
259.84986	274	
259.90825	82	
260.34377	78	
260.83398	108	
260.85518	148	
262.85606	108	
262.95085	88	
263.92217	78	
264.86787	158	
266.17334	74	
266.85682	150	
266.99729	78	
267.01528	170	1+
267.84438	114	
267.92700	78	
268.84262	930	1+
269.07766	86	
269.93894	80	
270.84046	132	
270.97867	156	
271.25789	110	
271.84840	78	
271.91286	158	
271.93967	78	
272.42775	104	
272.84593	114	
272.87804	76	
274.58476	82	
274.87902	94	
274.89707	82	
275.83564	74	
275.85782	92	
275.95158	84	
276.85815	336	1+
276.87722	112	
276.97419	76	
277.83943	154	
277.96839	80	
278.00732	100	
278.83608	884	1+
279.10773	76	
281.03944	76	
281.38120	108	
281.85930	80	
282.82189	88	
283.52742	96	
283.92454	78	
284.00944	94	
285.85131	422	
285.88637	118	
286.85038	842	1+
286.89326	86	
289.78728	188	1+
289.85587	156	
290.86277	96	
290.88451	108	
291.85646	204	1+
291.91262	82	
292.43537	76	
293.10912	104	
293.81042	82	
294.80452	106	
294.86429	216	1+
295.10621	84	
296.80661	96	
296.99934	92	
298.08698	84	
298.53522	82	
298.73468	98	
298.89181	76	
299.01230	142	
299.87760	110	
300.87379	78	
301.52574	122	
301.86904	90	
304.44101	102	
307.88677	154	
308.92660	84	
309.86416	208	1+
309.89158	78	
310.88591	128	
311.88737	176	
313.16051	76	
314.82228	94	
316.87407	76	
323.92496	78	
325.16358	74	
325.88588	78	
328.02453	124	
328.90552	102	
329.18156	80	
329.75920	74	
330.81877	82	
330.93748	84	
332.33037	82	
332.57220	80	
332.92836	88	
339.29437	80	
339.62917	116	
340.72087	102	
END IONS

###FS:    #m/z: 359.96235 #charge 1+
###MS: 90
###MSMS: 93
BEGIN IONS
TITLE=Cmpd 69, +MS2(359.9623), 28.0-35.0eV, 2.0min #93
RTINSECONDS=118.472
SCANS=90,93
PEPMASS=359.96235	75642
CHARGE=1+
180.86864	80	
190.93326	86	
197.93741	102	
206.40827	134	
209.94368	582	
209.97841	84	
218.93830	82	
221.42727	90	
221.94650	84	
222.95274	864	1+
223.97787	80	
224.94831	1378	1+
224.96645	144	
226.91253	84	
226.94814	3304	1+
227.88788	324	1+
227.93593	102	
228.94325	3910	1+
232.14065	92	
232.93047	100	
233.91752	80	
235.43366	98	
236.82599	78	
237.07929	92	
237.94240	80	
238.21134	82	
238.93410	80	
240.11799	78	
240.47016	80	
240.83297	228	1+
240.93897	158	
240.96321	874	1+
241.30679	104	
241.94221	178	
242.95764	418	1+
244.95708	1874	1+
244.99654	78	
245.37702	116	
245.44365	78	
245.94679	128	
246.80975	98	
246.89881	108	
246.95233	1910	1+
246.97679	238	
248.80313	430	1+
250.74948	114	
250.95035	156	
250.97237	94	
252.95642	150	
253.93281	84	
256.97859	84	
257.88502	84	
257.90459	90	
258.10787	78	
258.83962	176	
258.93852	110	
259.83422	136	
260.83724	178	
260.85989	98	
260.94599	128	
260.97043	368	1+
262.96412	234	1+
263.84501	102	
264.82316	206	
264.84897	84	
265.81311	936	1+
265.92507	110	
265.97614	118	
266.03697	86	
266.81360	726	1+
267.97420	226	
268.52856	94	
268.84865	236	1+
268.96582	346	1+
269.79947	224	
270.15846	82	
270.99111	84	
272.81913	80	
273.84427	80	
273.96513	102	
274.36058	94	
274.80852	204	1+
274.91754	180	1+
275.96847	130	
276.85639	260	1+
277.79896	494	1+
278.80007	370	1+
278.84323	126	
278.85849	176	
278.98074	86	
279.06286	236	1+
279.39929	86	
279.79299	86	
280.11113	84	
280.79379	1114	1+
281.12003	78	
281.98770	82	
282.00816	126	
282.79522	176	
282.85787	78	
282.89518	88	
283.79471	90	
283.80803	148	
283.82796	92	
283.97825	198	1+
284.82561	116	
284.87450	92	
285.02878	84	
285.36229	94	
285.78981	82	
285.86231	120	
286.42968	96	
286.82438	86	
287.93203	86	
288.85985	78	
289.00601	78	
290.82999	102	
291.03639	80	
291.90658	86	
291.98412	96	
293.85952	304	1+
296.02657	84	
296.81108	386	
297.80147	2004	1+
297.88183	140	
298.80374	1716	1+
298.97966	82	
299.13285	94	
299.86988	106	
301.77707	116	
303.10720	124	
304.10290	80	
304.73675	78	
306.88439	234	1+
307.14676	144	
307.83772	90	
308.87483	82	
309.79828	220	
310.82336	142	
310.87651	104	
311.95037	296	1+
314.76611	78	
315.09945	104	
315.31980	88	
315.36572	90	
315.82122	100	
315.86511	78	
315.95640	88	
316.18598	80	
316.81577	400	1+
316.94786	82	
318.93699	186	
319.50480	98	
319.81877	130	
319.87372	114	
319.94611	78	
321.82720	134	
322.92798	128	
323.01474	120	
324.01544	116	
325.90610	86	
327.71953	82	
336.94437	326	1+
338.08793	90	
338.88292	210	1+
339.06834	94	
339.82393	84	
340.93718	224	
342.58422	86	
347.37112	86	
349.42495	86	
349.73052	92	
350.01041	78	
352.89486	114	
353.09347	82	
354.04467	80	
354.28254	82	
354.35425	92	
356.76959	118	
358.77277	258	1+
358.82498	86	
359.77658	206	1+
362.72183	92	
363.72094	90	
365.06914	88	
END IONS

###FS:    #m/z: 322.93064 #charge 1+
###MS: 94
###MSMS: 95
BEGIN IONS
TITLE=Cmpd 70, +MS2(322.9306), 28.0-35.0eV, 2.0min #95
RTINSECONDS=122.153
SCANS=94-95
PEPMASS=322.93064	2486202
CHARGE=1+
87.77749	92	
96.81105	72	
192.87771	74	
192.89010	108	
196.88213	182	
200.89923	76	
201.04039	80	
203.95307	88	
205.95041	302	
208.83597	92	
209.89302	74	
209.99629	76	
211.89260	120	
212.87913	216	
212.89804	82	
212.92268	80	
213.12541	86	
221.94710	128	
222.87335	92	
222.96654	88	
223.96192	332	1+
224.42497	80	
224.82382	90	
225.88610	86	
226.84294	78	
227.81908	100	
227.83358	74	
228.38234	90	
230.82148	72	
230.89017	96	
231.36852	88	
234.83868	76	
235.45242	88	
236.00676	92	
237.06152	242	1+
237.51624	102	
237.79466	204	
239.08579	86	
239.78822	390	1+
239.83834	86	
240.03022	72	
240.33894	76	
240.82067	240	
240.94060	1206	
241.04172	88	
241.94003	3610	1+
242.54040	104	
242.79111	124	
242.94229	2394	1+
243.81869	874	1+
244.94031	956	1+
246.38809	82	
246.85565	138	
246.97427	476	1+
247.12534	102	
248.84849	276	
248.90466	118	
249.16144	74	
249.85297	154	
250.39564	98	
250.84680	128	
250.92043	74	
250.97104	88	
250.98669	74	
251.79505	74	
251.92731	92	
251.97210	78	
252.47503	80	
253.35041	166	
253.79864	80	
253.83919	80	
253.87215	78	
255.06913	88	
255.80662	156	
256.84093	90	
256.96512	74	
257.46134	108	
257.80097	456	1+
258.83526	386	1+
258.86899	88	
259.34220	80	
260.11988	76	
260.33976	236	
260.83419	170	
260.93448	88	
261.40903	82	
261.83219	360	
261.96495	86	
262.11434	86	
262.83206	528	1+
263.21285	98	
263.98186	162	
264.79775	120	
265.89887	78	
266.02076	116	
266.60813	114	
266.86397	136	
266.88091	148	
267.06990	76	
267.39864	86	
267.50341	80	
267.79472	106	
268.84535	144	
269.22496	74	
269.42676	94	
269.84294	140	
270.86033	86	
271.80538	84	
271.84753	224	
273.79324	928	1+
273.85445	74	
275.36842	104	
275.81099	446	1+
276.85371	148	
277.08486	76	
277.85174	86	
278.90287	78	
279.09192	732	1+
279.89836	74	
280.86865	88	
281.16711	76	
281.81589	86	
282.87068	94	
283.06558	116	
283.37017	78	
283.78923	450	1+
284.28953	88	
284.87939	142	
285.29534	80	
285.79293	140	
285.91426	78	
286.00568	76	
288.80553	72	
289.09575	82	
289.78915	186	
290.10091	102	
290.79383	90	
291.62135	76	
291.80486	232	
292.85829	198	
294.85526	174	
295.03415	94	
299.03841	86	
299.15745	92	
299.78463	182	
299.86686	76	
300.78385	130	
300.81636	82	
301.87341	236	1+
306.04570	72	
306.88350	90	
307.79556	456	1+
307.89193	348	1+
308.29367	152	
309.12742	80	
309.81569	98	
312.80333	130	
314.14567	82	
314.81938	146	
319.24818	100	
322.28506	76	
322.82778	80	
323.26469	96	
323.88869	92	
324.89247	120	
325.04208	106	
326.01898	80	
326.50487	84	
END IONS

###FS:    #m/z: 340.94137 #charge 1+
###MS: 94
###MSMS: 96
BEGIN IONS
TITLE=Cmpd 71, +MS2(340.9414), 28.0-35.0eV, 2.1min #96
RTINSECONDS=122.924
SCANS=94,96
PEPMASS=340.94137	943922
CHARGE=1+
78.80743	74	
184.84027	92	
185.87707	80	
190.92960	94	
192.92507	92	
193.44068	90	
210.93689	302	1+
211.84010	74	
212.87713	592	1+
213.94108	580	
215.88724	534	1+
217.88304	282	
218.86937	96	
221.89346	74	
225.83766	82	
226.92053	80	
226.95134	212	1+
228.82686	120	
228.89850	98	
228.94761	148	
230.88837	884	1+
231.89144	556	1+
231.95044	792	1+
233.48956	72	
233.89712	192	
234.87439	76	
235.58808	82	
235.89587	82	
236.43331	74	
236.83166	74	
236.89329	100	
237.88929	84	
238.10562	100	
239.90560	114	
240.01696	98	
240.79891	182	
240.83716	98	
241.39436	118	
241.42900	76	
241.84389	386	1+
242.02272	142	
242.33591	86	
243.03616	86	
243.77940	76	
243.83310	150	
244.88739	104	
244.95982	108	
245.02741	76	
245.36735	74	
246.96639	78	
246.98060	140	
248.84139	242	1+
248.90018	292	1+
250.33761	76	
250.51428	88	
253.90549	250	1+
254.96600	384	1+
255.00521	168	
255.90445	278	1+
256.09174	82	
257.24868	92	
257.40797	80	
257.85357	132	
258.85148	128	
259.84580	146	
259.96139	136	
260.10645	80	
260.34211	122	
260.83642	350	1+
260.86735	90	
261.85067	130	
261.89723	136	
262.87998	74	
263.79850	74	
265.35478	82	
266.79367	208	1+
266.81864	78	
266.85035	156	
267.01316	86	
267.84449	74	
268.84091	652	1+
270.54632	94	
271.00708	76	
272.35075	104	
272.89637	78	
273.79416	214	
274.74947	98	
274.86772	194	
274.97321	116	
275.16464	84	
275.80682	178	1+
275.84362	190	
275.86064	158	
276.85798	712	1+
278.84918	458	1+
279.09128	124	
279.92934	120	
280.44084	142	
281.04773	74	
281.43568	100	
283.89063	134	
283.95165	106	
284.15024	84	
285.10539	100	
286.94106	74	
287.14680	110	
287.83836	82	
289.78619	128	
290.79044	136	
290.81098	116	
291.35701	88	
292.87025	78	
293.36440	78	
293.87041	78	
295.87162	100	
295.92929	76	
296.01813	76	
296.40889	74	
296.83628	84	
297.79291	72	
298.82405	82	
299.79616	90	
300.92513	116	
301.84146	82	
301.86199	220	1+
302.86752	190	1+
303.47174	78	
303.75795	106	
303.94985	112	
304.00855	82	
305.03086	74	
306.01563	78	
306.85402	106	
307.04755	100	
307.80213	132	
307.88974	88	
308.79822	120	
308.85751	82	
308.89304	136	
309.42119	88	
309.90583	100	
310.81701	80	
311.85363	100	
312.46112	86	
312.80507	124	
313.14106	92	
315.89173	130	1+
316.81515	80	
319.96585	84	
322.48566	76	
322.89683	104	
323.40142	106	
323.80335	100	
323.97573	74	
324.77203	76	
324.82505	82	
324.89193	212	1+
325.82183	90	
327.05294	108	
328.62685	86	
329.89043	74	
330.81212	150	
331.98123	90	
332.78024	106	
333.92623	74	
334.00009	84	
337.78746	78	
339.03231	72	
339.31714	76	
339.90316	78	
340.75741	84	
340.79705	82	
342.90701	72	
END IONS

###FS:    #m/z: 363.95736 #charge 1+
###MS: 94
###MSMS: 97
BEGIN IONS
TITLE=Cmpd 72, +MS2(363.9574), 28.0-35.0eV, 2.1min #97
RTINSECONDS=123.697
SCANS=94,97
PEPMASS=363.95736	352260
CHARGE=1+
180.87188	82	
181.87245	80	
187.86912	160	
189.86017	176	
191.85873	492	
196.88337	256	
207.87326	264	1+
207.95226	168	
208.94067	102	
209.87194	152	
209.94438	958	1+
210.88552	534	1+
211.94731	108	
212.87976	2750	1+
213.54135	88	
214.89414	190	
216.41124	90	
219.56360	94	
219.95152	88	
221.89353	80	
221.91534	82	
222.44981	90	
222.95294	1394	1+
224.01300	90	
224.95119	646	1+
225.88350	100	
226.12944	106	
226.89736	186	
226.94705	5846	1+
226.97134	306	
228.14128	98	
228.89551	798	1+
228.94235	7516	1+
229.04747	160	
230.89082	3338	1+
232.88458	326	
233.03134	82	
233.89107	180	
234.01324	90	
234.87867	172	
237.02649	84	
238.08824	82	
238.88454	90	
239.42945	92	
240.79768	88	
240.83475	126	
240.94024	396	
240.96405	426	
241.83892	176	
241.94371	252	
241.95642	656	1+
242.82377	210	
242.94277	758	1+
242.95639	452	1+
243.82346	144	
244.75042	108	
244.82871	122	
244.95763	3212	1+
245.83716	116	
245.94049	176	
246.82013	140	
246.90552	112	
246.95440	3242	1+
247.80430	576	1+
247.85500	118	
247.91042	110	
248.80371	330	1+
248.83783	96	
248.89895	1388	1+
249.04725	122	
250.79686	156	1+
250.97129	240	
251.04329	92	
251.07232	82	
252.88891	148	
253.90541	376	1+
253.98936	98	
254.97055	92	
256.94533	90	
257.43943	92	
257.96729	456	1+
258.83389	462	1+
259.92980	118	
261.83090	310	1+
261.97135	92	
263.97179	88	
264.79603	122	
264.85483	82	
265.81245	962	1+
265.92095	84	
266.04508	98	
266.08701	134	
266.81460	816	1+
266.84235	410	1+
267.97257	624	1+
268.80523	92	
269.10019	88	
269.41745	150	
269.85552	100	
269.96873	496	1+
270.83026	126	
271.25559	90	
271.84443	82	
271.91611	110	
273.02813	92	
274.81841	82	
275.80847	188	1+
276.36079	112	
276.85461	366	
276.90094	264	1+
277.85112	452	1+
278.79923	174	
279.10422	216	
279.79968	120	
279.82483	216	1+
280.11306	152	
280.79472	1172	1+
282.79161	268	
283.07071	98	
283.78984	146	
283.81976	100	
283.85463	250	
283.98673	214	
284.07140	126	
284.32230	84	
284.78411	134	
284.82348	196	
284.85224	110	
285.79411	100	
285.84640	884	1+
286.82507	128	1+
289.00829	84	
289.43404	80	
289.87342	120	
291.10976	82	
291.47675	82	
291.78725	138	
291.91492	92	
292.93946	80	
293.04466	100	
293.43768	82	
294.03356	86	
294.91483	88	
295.00267	94	
295.82529	88	
296.80886	346	
297.65142	100	
297.73354	94	
297.80251	2542	1+
298.80494	2202	1+
300.55408	98	
301.02711	104	
301.43432	156	
301.79531	610	1+
301.86043	496	
301.87859	114	
302.86116	240	
303.24679	156	1+
303.85410	994	1+
304.87777	186	
305.12072	88	
305.42755	86	
305.88025	146	1+
307.17262	246	1+
307.99946	104	
308.81199	152	
308.89250	108	
310.87442	116	
311.13087	94	
313.05865	96	
313.94330	88	
315.81560	468	1+
316.81704	394	1+
318.94598	98	
319.87159	108	
320.86439	372	1+
320.91114	96	
321.13393	196	1+
321.82051	656	1+
321.86770	316	1+
322.93155	334	
324.87486	180	
324.89794	124	
325.81509	84	
326.81417	134	
326.87489	318	1+
329.87239	120	
336.94577	210	
337.94949	122	
339.74926	84	
339.82764	228	
339.85035	104	
340.94926	108	
341.03820	88	
344.79911	100	
344.95434	90	
345.84185	90	
348.44099	102	
356.77235	226	1+
361.54410	96	
365.90923	212	1+
END IONS

###FS:    #m/z: 322.93068 #charge 1+
###MS: 98
###MSMS: 99
BEGIN IONS
TITLE=Cmpd 73, +MS2(322.9307), 28.0-35.0eV, 2.1min #99
RTINSECONDS=127.385
SCANS=98-99
PEPMASS=322.93068	2584580
CHARGE=1+
60.20704	98	
151.10785	98	
178.41470	88	
186.99167	76	
187.93361	88	
190.93132	102	
191.04710	98	
193.88835	80	
201.82436	98	
202.99837	74	
205.94839	294	
206.94632	146	
207.97623	78	
208.88561	74	
210.90825	82	
212.87780	78	
212.89748	116	
212.96942	78	
214.89633	148	
215.36628	86	
216.96758	76	
217.89282	208	1+
219.62758	80	
220.89598	100	
221.90072	98	
221.94212	146	
221.96300	74	
222.07086	106	
223.41811	90	
223.96247	192	
224.82043	76	
224.88501	116	
224.96231	90	
225.80860	94	
227.95954	82	
228.09308	98	
229.98668	92	
230.89419	140	
233.06199	86	
233.84234	78	
236.05758	88	
236.38790	76	
237.79380	166	
237.82609	112	
238.83438	130	
238.89038	92	
238.93959	78	
239.07944	160	
239.79016	372	1+
240.82026	340	1+
240.94062	630	
241.08936	86	
241.46502	74	
241.94363	434	
242.06896	96	
242.94162	2490	1+
242.96876	102	
244.82322	188	
244.94124	706	1+
245.00782	72	
245.83693	148	
246.97741	284	
247.83739	92	
248.37899	84	
248.82815	82	
248.85018	354	1+
248.93307	80	
250.03840	76	
250.83687	76	
252.35364	86	
254.34604	92	
254.95923	118	
255.78434	170	1+
255.80714	124	
255.92489	90	
257.01213	94	
257.40978	86	
257.79818	332	
258.83317	544	1+
259.34234	92	
259.87445	80	
259.97446	94	
260.14175	88	
260.33909	208	
260.82893	858	1+
262.35874	106	
262.79823	74	
262.84862	262	
263.83585	138	
263.86264	76	
263.93432	178	
263.98216	134	
264.02202	80	
264.83281	122	
264.85769	198	
264.96862	86	
265.85675	80	
267.80556	138	
268.95862	136	
268.97916	74	
269.34675	78	
271.00324	84	
271.59959	96	
271.84693	156	1+
272.34211	140	
272.82719	78	
273.34679	90	
273.79442	550	1+
274.94287	82	
275.08943	104	
275.80816	284	
276.43537	90	
276.80641	124	
277.97063	118	
278.02171	72	
278.35768	84	
279.09192	854	1+
280.96964	86	
281.36083	74	
281.79603	82	
281.85091	104	
281.86423	88	
282.78791	366	1+
283.08827	108	
283.37236	88	
283.78837	262	1+
283.86675	78	
284.29450	398	1+
284.36183	142	
284.86577	178	
285.16743	80	
285.87236	78	
286.16355	80	
287.88789	138	
289.78825	362	
290.79675	696	1+
291.87972	78	
293.43385	88	
299.78632	364	
299.85567	120	
300.78369	250	
301.11630	72	
301.41693	92	
302.46483	78	
303.75166	94	
304.09615	82	
304.80749	74	
305.80942	104	
307.79657	586	1+
307.88938	108	
308.90078	80	
309.81516	192	
309.87928	310	1+
311.42248	90	
312.80549	264	
313.81095	108	
314.24786	86	
314.40870	74	
317.43175	92	
318.76967	84	
319.24584	90	
322.15286	78	
323.38828	104	
323.81716	98	
324.39138	76	
324.89027	272	1+
326.37603	94	
326.75833	74	
327.80586	152	
END IONS

###FS:    #m/z: 340.94146 #charge 1+
###MS: 98
###MSMS: 100
BEGIN IONS
TITLE=Cmpd 74, +MS2(340.9415), 28.0-35.0eV, 2.2min #100
RTINSECONDS=128.156
SCANS=98,100
PEPMASS=340.94146	951190
CHARGE=1+
70.46714	82	
127.17436	76	
184.43986	88	
186.87265	78	
192.92772	138	
196.88354	130	
206.95644	226	1+
209.97843	108	
210.93524	148	
211.94738	82	
212.88026	248	
213.41395	78	
213.87715	446	1+
213.94055	806	1+
214.89488	186	
215.88586	554	1+
215.93362	134	
220.21739	80	
222.55048	82	
223.96061	104	
224.98771	128	
230.84583	78	
230.89042	326	
231.06787	86	
231.88988	304	
231.90598	134	
231.95371	456	1+
232.89264	484	1+
233.06407	90	
233.89728	300	1+
235.89198	250	
235.94343	108	
239.79017	94	
240.83071	130	
241.01494	100	
241.84267	384	1+
241.88768	212	
243.03229	86	
243.83319	82	
244.83657	100	
246.83905	78	
246.97718	154	
247.97687	114	
248.41379	82	
248.89746	126	
250.86218	80	
252.54940	82	
253.83758	116	
254.96583	384	
255.10872	94	
255.13784	80	
255.89846	92	
255.95833	84	
256.00138	86	
256.08187	78	
256.87037	94	
256.88750	100	
256.91171	188	
256.96516	78	
257.83456	160	
257.90000	122	
258.14730	84	
258.84692	508	
259.02189	86	
259.85091	286	
259.95589	140	
260.83436	314	
260.91476	80	
261.69669	80	
261.84581	202	
262.84092	196	
262.87797	88	
263.86647	76	
263.98806	84	
264.79071	84	
264.84763	148	
264.96703	106	
265.85241	328	1+
267.79025	298	1+
268.58282	88	
268.84147	294	
269.83308	116	
269.85095	220	
269.96110	76	
270.85746	138	
271.09656	120	
271.14846	90	
271.85255	76	
272.07736	76	
272.94083	128	
272.97242	90	
273.79407	144	
274.87529	196	
275.40502	84	
275.80882	204	
275.85571	932	1+
276.80525	112	
276.85810	904	1+
277.07439	88	
277.90899	96	
277.95821	78	
278.84453	802	1+
278.98993	106	
279.82004	118	
279.95751	98	
280.13860	82	
280.87183	142	
281.86342	132	
282.04145	238	1+
282.82083	88	
283.35379	122	
283.78914	104	
283.85420	78	
285.42675	92	
285.81273	78	
285.87072	86	
288.84529	80	
288.93070	78	
289.23988	80	
289.78744	232	
289.87954	196	
290.66570	76	
291.03639	76	
291.44131	136	
291.80274	130	
293.02389	76	
293.83037	84	
293.85961	338	1+
293.88463	94	
293.94089	166	
293.97261	152	1+
294.74979	80	
294.86426	286	1+
296.84628	86	
296.97158	90	
297.79632	92	
297.89266	114	
297.97628	84	
299.78544	146	1+
299.85763	92	
300.85033	82	
301.87285	132	
302.87001	222	1+
302.94406	84	
303.94213	94	
304.92475	194	1+
305.80386	208	
306.88226	84	
307.79428	206	1+
307.88827	324	1+
308.92015	88	
310.81207	78	
310.87831	448	1+
312.80632	128	
313.88813	172	1+
314.36747	88	
316.34772	88	
317.14966	76	
319.87806	80	
320.82643	120	
320.88019	78	
323.89305	276	1+
324.40668	94	
324.82950	90	
324.87762	78	
325.38292	88	
326.81069	88	
328.82262	150	
328.88570	94	
330.81485	246	1+
332.85690	160	1+
337.89337	148	
338.88126	220	1+
339.11341	104	
339.83080	78	
341.11983	76	
341.97782	92	
344.90101	138	
END IONS

###FS:    #m/z: 363.95746 #charge 1+
###MS: 98
###MSMS: 101
BEGIN IONS
TITLE=Cmpd 75, +MS2(363.9575), 28.0-35.0eV, 2.2min #101
RTINSECONDS=128.929
SCANS=98,101
PEPMASS=363.95746	385758
CHARGE=1+
45.58057	84	
90.23095	100	
181.86755	80	
182.87196	86	
184.93395	100	
187.86810	200	
189.86036	488	1+
190.90245	106	
191.85880	366	
192.46816	92	
193.85330	128	
196.07438	84	
196.88317	142	
200.88287	86	
200.95091	88	
207.87791	318	1+
209.86993	142	
209.94323	1130	1+
210.88424	648	
212.87946	2822	1+
212.90087	114	
214.44834	86	
215.88498	132	
222.95168	764	1+
223.59064	84	
224.89714	80	
224.95150	930	1+
225.89219	182	
226.88712	90	
226.94735	5908	1+
227.43690	102	
228.13186	78	
228.89433	836	1+
228.94223	5282	1+
230.29579	80	
230.79028	188	
230.83663	84	
230.88995	3926	1+
230.94761	136	
231.63289	96	
232.82963	108	
232.88640	784	1+
234.87929	310	
238.99647	80	
239.89564	142	
240.07860	156	1+
240.82195	214	
240.94300	158	
240.96332	428	
241.93979	868	1+
242.82057	250	
242.94236	620	1+
242.96063	560	1+
243.53017	96	
243.82438	120	
244.18216	124	
244.95717	2918	1+
245.56560	88	
245.93966	78	
246.01998	78	
246.39563	94	
246.91002	262	
246.95356	3276	1+
246.97856	138	
248.04350	224	1+
248.80134	1018	1+
248.90035	1506	1+
249.09538	80	
249.91698	126	
250.89719	154	
250.94781	92	
251.33494	98	
251.40929	98	
252.79752	90	
253.39094	80	
253.83741	216	1+
253.90584	230	1+
253.92601	80	
256.83836	108	
257.42993	90	
258.83073	354	1+
259.85459	94	
260.06058	110	
260.84570	186	1+
260.96925	450	1+
261.82791	176	
261.84361	222	1+
262.83107	96	
264.10591	80	
264.81736	132	
265.42849	82	
265.81917	192	
265.97222	156	
265.98553	130	
266.81187	802	1+
267.78735	138	
267.97311	384	
268.13996	138	
268.91070	82	
269.35189	92	
269.96835	498	1+
270.60288	82	
270.84110	164	
271.84142	106	
271.91514	262	1+
274.90615	104	
275.80883	78	
276.85470	184	
277.80016	384	1+
277.83759	84	
277.85046	316	1+
278.79954	280	1+
279.09822	176	
279.91682	80	
280.07714	88	
280.79437	440	
280.83145	206	1+
281.79425	274	
281.97488	86	
282.37501	88	
282.78773	766	1+
282.88297	90	
283.78918	536	1+
283.85318	116	
284.82377	502	1+
284.84519	490	1+
285.84733	350	1+
286.81148	108	
288.80029	192	1+
288.82948	78	
288.84605	200	1+
289.13129	100	
289.19369	100	
289.78917	78	
289.88516	120	
290.78809	96	
291.82917	188	1+
292.86598	288	1+
293.85315	78	
293.88888	222	1+
295.07858	94	
295.93364	94	
296.80674	240	
297.80215	2372	1+
298.15995	82	
298.56740	80	
299.80114	1456	1+
299.87152	102	
300.88845	114	
301.02399	150	
301.86088	598	1+
302.88465	128	
303.39432	96	
303.80556	282	1+
303.85630	1078	1+
304.78472	204	1+
306.86444	78	
306.88047	126	
306.93157	142	
307.89280	160	
311.86035	78	
312.10157	84	
314.89062	98	
315.81034	430	1+
316.81431	366	1+
317.36593	96	
318.80055	78	
318.98019	102	
319.82816	150	
319.96561	82	
320.81159	564	1+
321.81617	432	1+
321.86815	270	1+
322.72585	126	
322.92916	262	
324.28097	100	
325.14380	82	
326.87256	94	
326.91777	142	
327.87541	80	
328.88103	366	1+
332.89287	210	1+
334.04480	162	1+
334.15300	96	
334.30517	84	
336.39429	86	
336.82233	86	
336.94585	130	
337.83251	82	
338.89054	108	
339.38935	84	
339.76523	94	
339.82753	304	1+
339.84775	84	
340.93767	342	
343.91282	114	
343.98562	90	
344.02443	92	
352.89428	106	
353.71407	80	
353.84115	80	
360.77224	226	
362.70660	208	
363.51049	118	
363.72701	118	
364.72187	88	
367.09636	96	
368.83251	82	
END IONS

###FS:    #m/z: 322.93076 #charge 1+
###MS: 102
###MSMS: 103
BEGIN IONS
TITLE=Cmpd 76, +MS2(322.9308), 28.0-35.0eV, 2.2min #103
RTINSECONDS=132.599
SCANS=102-103
PEPMASS=322.93076	2573546
CHARGE=1+
98.34425	86	
189.86344	148	
192.89082	78	
193.00523	80	
196.88203	110	
205.94948	116	
206.05053	86	
206.95047	74	
208.10724	80	
209.92160	78	
210.90155	276	
212.87639	74	
213.95239	84	
218.38480	104	
218.61683	80	
221.01828	74	
221.39442	74	
221.91541	80	
222.95460	518	1+
223.95860	358	1+
224.87943	76	
225.43033	80	
225.82086	220	1+
226.34393	80	
226.84467	86	
227.17766	82	
228.38418	76	
229.91407	80	
230.83371	124	
232.45668	90	
233.91747	86	
235.09465	74	
235.88232	82	
235.99190	108	
236.96018	82	
237.08495	78	
237.79167	100	
238.02513	188	
238.94023	202	
239.08584	78	
239.78619	184	
239.83632	78	
240.52716	80	
240.79296	74	
240.94155	1078	
241.33730	96	
241.82237	238	1+
241.94058	790	
242.94238	2850	1+
243.35567	86	
243.82224	438	
243.88647	100	
244.81821	466	1+
244.94025	582	1+
245.88137	80	
246.53262	74	
246.86608	76	
246.97673	288	
247.98006	124	
248.85122	178	
249.92000	76	
250.49494	100	
250.94805	138	
252.35421	106	
253.35013	92	
255.37497	90	
255.45361	78	
255.78417	236	
255.99154	76	
256.06625	80	
256.78305	350	1+
257.08296	78	
257.80047	292	
258.49850	88	
258.83379	412	
259.33785	450	1+
260.51622	82	
260.83012	288	
261.21430	92	
261.82897	710	1+
262.83074	430	1+
263.85844	78	
263.88450	106	
263.90564	122	
264.84965	136	
265.05858	126	
265.85702	74	
265.95711	84	
266.84060	174	1+
266.85808	274	1+
267.79212	84	
269.10216	72	
269.13248	90	
269.34373	72	
269.80453	124	
270.84964	190	1+
271.77475	170	
271.84272	94	
272.89615	92	
273.79103	380	
274.80345	744	1+
274.92247	106	
275.80808	602	1+
276.33920	80	
276.36969	78	
278.05254	82	
278.86951	158	1+
279.03291	116	
279.07291	120	
279.09177	892	1+
282.06139	76	
282.09041	90	
282.27991	74	
282.43491	84	
283.07351	122	
283.35423	84	
283.79423	118	
283.81945	98	
283.85485	152	
284.06667	78	
284.29458	436	
284.35294	90	
284.79000	162	
284.86057	86	
286.82643	80	
286.87644	82	
288.87031	80	
289.43405	120	
289.79056	572	
289.88278	282	1+
291.80203	468	1+
291.86668	76	
292.44367	88	
292.80437	286	1+
294.34717	80	
296.81240	114	
296.93976	80	
297.79512	76	
298.78766	90	
299.78365	354	1+
299.88417	80	
301.78173	80	
303.37524	82	
304.02985	82	
304.77769	90	
306.38940	82	
306.44562	100	
306.87544	78	
307.80177	308	1+
308.83387	90	
308.89077	114	
309.81759	202	
309.86632	82	
311.88822	174	
312.80265	116	
312.88017	76	
312.96944	82	
313.41496	100	
313.87407	82	
315.67507	92	
316.48723	88	
316.82293	78	
318.73892	74	
320.71730	80	
320.75283	78	
323.31738	74	
324.77401	104	
324.88541	132	
325.71527	76	
325.90321	278	1+
326.75985	76	
326.79318	92	
326.95746	88	
327.13274	88	
END IONS

###FS:    #m/z: 340.94155 #charge 1+
###MS: 102
###MSMS: 104
BEGIN IONS
TITLE=Cmpd 77, +MS2(340.9416), 28.0-35.0eV, 2.2min #104
RTINSECONDS=133.37
SCANS=102,104
PEPMASS=340.94155	955010
CHARGE=1+
186.92457	94	
192.01878	80	
192.92936	96	
195.88546	74	
203.95822	92	
205.94846	176	1+
206.89018	86	
210.94077	136	
212.87953	598	1+
212.90295	78	
213.94089	576	1+
215.88542	602	1+
215.93730	234	
218.01088	84	
221.89401	76	
223.96388	118	
224.83898	128	
226.95356	88	
228.13768	76	
228.84355	126	
228.94513	98	
230.89607	132	
230.96175	78	
231.89574	98	
231.95250	638	1+
232.00595	88	
233.90421	138	
233.94900	312	1+
234.55459	100	
235.89539	260	1+
236.82440	78	
236.91307	88	
238.02774	86	
238.88671	88	
239.01228	80	
239.84815	90	
239.88411	100	
240.84835	206	
241.12396	74	
241.50312	108	
241.84352	280	1+
242.32632	78	
242.90220	74	
242.94438	76	
243.87923	86	
244.03635	76	
244.85595	74	
246.90657	78	
248.85545	170	
248.89825	144	
249.96478	292	1+
250.90415	116	
251.83393	94	
251.93038	92	
252.82722	138	1+
254.09333	86	
254.29885	88	
254.96572	210	1+
256.85089	278	1+
256.88089	80	
256.90523	84	
256.95098	82	
257.80066	102	
258.84890	128	
259.85235	136	
259.92200	144	
259.95085	74	
260.83562	468	1+
261.84935	204	
264.97093	98	
265.01440	112	
265.08659	74	
265.56238	86	
266.84276	82	
267.84967	144	
268.83673	136	
268.85249	78	
269.84344	98	
270.14235	90	
270.84335	84	
270.91258	202	1+
271.36065	104	
271.84577	152	
272.97791	98	
273.79200	158	
273.85994	298	1+
273.91313	160	
274.79105	180	
274.89745	248	1+
275.81216	130	
276.85668	402	
276.94999	80	
277.80883	84	
277.83951	86	
277.86396	216	
278.81468	148	
278.84716	846	1+
278.92549	88	
279.35798	78	
280.85039	138	
283.36027	76	
283.78741	98	
284.91369	86	
286.68719	84	
287.79456	148	
288.88711	82	
289.78774	306	1+
291.80563	78	
291.86036	82	
292.43901	102	
292.81133	130	
292.84091	94	
294.83469	94	
294.86496	160	
294.87716	152	
296.35822	82	
296.93987	82	
297.97181	76	
298.22987	92	
298.28530	104	
299.78478	96	
300.66937	76	
300.89274	82	
300.92589	108	
300.95440	84	
302.85988	122	
303.45212	88	
303.84142	82	
303.87032	162	
304.44141	86	
306.77169	206	1+
306.87162	76	
307.44366	86	
307.80214	132	
307.98634	84	
308.80264	124	
308.82306	138	1+
309.80164	84	
310.04356	80	
310.87860	126	
312.80580	188	
312.99675	116	
313.80629	124	
313.94978	80	
314.56803	84	
316.87786	78	
318.05337	82	
320.88467	88	
322.44153	82	
324.89211	142	
326.17182	114	
327.82645	74	
328.06395	84	
328.89207	124	
329.38658	88	
329.84347	74	
330.56635	92	
330.81518	260	
330.89317	78	
331.05042	94	
332.81346	74	
335.99114	78	
338.35222	92	
338.87844	126	
339.89649	94	
339.95746	74	
341.57362	88	
341.78700	78	
342.91432	94	
343.87657	86	
344.90098	228	1+
END IONS

###FS:    #m/z: 363.95759 #charge 1+
###MS: 102
###MSMS: 105
BEGIN IONS
TITLE=Cmpd 78, +MS2(363.9576), 28.0-35.0eV, 2.3min #105
RTINSECONDS=134.143
SCANS=102,105
PEPMASS=363.95759	373690
CHARGE=1+
48.30619	80	
145.69905	90	
189.86484	386	
190.86201	238	
191.85854	746	1+
196.88465	186	
205.92512	146	
207.87506	188	
209.94478	756	1+
210.88348	664	1+
212.87965	2382	1+
212.92812	92	
214.89115	106	
218.90877	92	
219.41284	92	
220.06262	86	
222.95315	470	
223.94789	1126	1+
224.84076	92	
224.89223	172	
224.95028	832	1+
224.97547	116	
225.86940	80	
225.88500	128	
226.94733	6320	1+
226.97427	96	
227.87577	84	
228.89399	554	1+
228.94278	5644	1+
228.97349	82	
230.83188	176	1+
230.84585	86	
230.89002	3854	1+
231.90568	84	
232.88405	600	1+
233.03596	84	
234.90954	106	
236.04799	168	1+
236.61251	96	
237.05625	208	1+
237.78956	192	1+
240.46246	82	
240.53283	98	
240.78717	122	
240.82368	118	
240.83468	152	
240.88738	92	
240.94001	190	
240.96250	828	1+
241.94003	860	1+
242.81975	332	
242.94250	494	1+
242.96208	684	1+
243.81884	448	1+
244.95849	2882	1+
245.99891	80	
246.43823	80	
246.90267	184	
246.95399	2928	1+
247.80742	118	
248.57450	86	
248.80310	530	1+
248.85825	124	
248.90030	1166	1+
248.95492	140	
250.80364	302	
250.89648	244	
250.96894	138	
251.88839	94	
251.90775	116	
252.53552	96	
252.89431	104	
253.52791	110	
253.90654	484	
254.87633	88	
255.44753	82	
255.83135	118	
256.85688	82	
258.35273	88	
258.83158	350	1+
258.84877	150	
259.85200	114	
260.82838	138	
260.97008	228	
261.83139	312	
262.82802	144	
262.84928	98	
263.83566	120	
264.81675	136	
266.81187	574	1+
266.85371	166	
267.10084	82	
267.35637	96	
267.49505	94	
267.97325	924	1+
268.14279	160	
268.84506	310	1+
269.96874	462	
270.84617	130	
271.09999	88	
271.81204	82	
271.84653	120	
272.92060	114	
273.35176	248	1+
273.81963	102	
273.91079	116	
275.90331	154	1+
276.45771	80	
276.86844	266	1+
276.94823	210	1+
278.80026	260	
278.84916	180	
279.05266	80	
279.09782	92	
279.79679	218	
279.85326	94	
280.79133	848	1+
281.81177	232	1+
281.85980	192	1+
282.18099	92	
282.79198	472	1+
282.82998	126	
283.85164	186	
284.79192	96	
284.82792	158	
285.82273	102	
285.84602	536	1+
285.92821	112	
289.09577	112	
290.03487	84	
290.82286	84	
291.80095	112	
291.88143	94	
291.98201	94	
292.01346	80	
293.91969	88	
295.69907	84	
296.04140	92	
296.80952	164	
297.80813	110	
298.57514	106	
298.80432	2340	1+
299.11350	94	
299.87110	130	
300.92719	100	
300.96102	82	
301.80275	410	1+
301.86117	270	1+
302.41979	96	
303.85700	1094	1+
307.88225	116	
307.99519	90	
309.08212	106	
309.11889	92	
311.86686	84	
312.87287	332	1+
315.55979	102	
316.31086	80	
316.81221	918	1+
316.93300	286	1+
317.46012	96	
319.86380	98	
320.08785	100	
320.60538	116	
321.81921	396	1+
321.86639	516	1+
322.93277	220	
323.97297	96	
324.88051	216	
325.88962	90	
326.77752	92	
326.87464	624	1+
327.45477	86	
327.70863	88	
328.29123	96	
329.36193	106	
329.82780	94	
330.82231	86	
332.39549	84	
336.94623	292	1+
337.76821	94	
339.89773	144	
340.94263	168	
342.01616	100	
344.74214	90	
345.74952	146	
345.76792	130	1+
346.18133	102	
349.32159	94	
351.74133	120	
352.03756	104	
352.89011	88	
356.34251	86	
359.57164	92	
360.72209	104	
364.17097	100	
365.71927	130	
366.74185	84	
367.76038	204	1+
367.92012	112	
END IONS

###FS:    #m/z: 507.84683 #charge 1+
###MS: 106
###MSMS: 107
BEGIN IONS
TITLE=Cmpd 79, +MS2(507.8468), 28.2-35.2eV, 2.3min #107
RTINSECONDS=137.805
SCANS=106-107
PEPMASS=507.84683	182504
CHARGE=1+
214.88549	126	
222.97574	130	
223.97231	636	1+
224.04772	166	
227.95396	178	
232.89716	170	
238.06233	154	
249.52601	128	
250.97166	138	
251.86001	142	
252.08103	144	
255.79513	122	
260.41902	124	
266.16701	256	1+
268.77854	226	1+
272.80433	182	1+
272.85308	236	
273.85256	156	
276.85503	134	
282.02448	252	1+
285.79171	162	
285.85732	168	
287.85404	238	
289.83812	186	1+
289.88023	326	
290.13125	136	
290.86297	538	1+
291.82306	170	
291.88259	196	
293.87229	1190	1+
295.01123	180	1+
297.87153	232	1+
298.80504	118	
300.84103	130	
300.86026	134	
301.90071	116	
303.86775	172	
303.94376	116	
304.80137	130	
304.86152	606	1+
305.86445	514	1+
306.12527	172	
307.34038	130	
307.89042	502	
307.98365	162	
308.14155	598	1+
308.80905	422	1+
308.87256	286	
308.89020	544	1+
310.10936	182	1+
310.15918	806	1+
311.88459	1970	1+
312.79953	172	
314.75210	204	1+
314.86468	662	1+
315.89536	130	
318.85782	154	
323.87276	150	
324.85778	344	
325.90417	168	
326.82187	280	
326.88506	1058	1+
326.89425	300	
327.80834	134	
327.86848	338	1+
330.81482	368	1+
330.94139	214	1+
331.81504	234	1+
332.87802	566	1+
333.77301	142	
333.80906	184	1+
336.83276	226	1+
336.99561	156	
337.88596	366	1+
339.83937	130	
341.82174	176	1+
341.92566	138	
345.78191	194	1+
346.87119	318	1+
347.75866	148	
348.73150	168	
348.85540	260	1+
349.76129	196	
350.88000	132	
350.96466	148	
351.82601	160	
351.93235	196	1+
352.77258	134	
352.91363	162	
353.85548	130	
353.89783	138	
354.00984	236	1+
354.79001	224	1+
355.89062	288	
357.82676	150	
360.76307	248	1+
364.87937	126	
365.77175	290	
365.79199	216	
366.09476	118	
366.73730	162	
366.84189	246	
367.05328	198	1+
367.70974	976	1+
367.74514	128	
367.76593	116	
367.83856	198	
368.26689	128	
369.79366	118	
369.84087	464	1+
370.71206	132	
370.77969	142	
371.19512	180	
371.86808	238	1+
372.84370	144	
373.03702	224	1+
373.71527	310	
373.75277	132	
374.72204	130	
374.79682	218	1+
376.76138	128	
380.72029	816	1+
380.85784	270	
381.83414	258	1+
382.95639	120	
383.71938	214	
383.77374	154	
383.79939	266	
384.85039	614	1+
385.72978	226	1+
385.77903	118	
387.72044	120	
387.84820	302	1+
389.71585	344	1+
389.89659	136	
390.84380	520	
391.78675	140	
391.84165	314	
392.72928	134	
392.83390	276	1+
393.74946	118	
393.82492	140	1+
393.90228	174	
394.67699	210	1+
395.75311	474	1+
396.73616	202	
397.72151	152	
398.73741	818	
399.22996	200	1+
399.72640	684	1+
399.80763	204	
402.79260	382	1+
402.86685	1120	1+
403.87160	890	1+
404.74830	126	
406.05816	118	
406.73102	458	1+
407.86596	896	
408.86904	718	
409.72990	650	1+
409.85503	300	
410.08088	220	
410.83928	554	
411.72712	772	1+
411.75871	132	
411.79529	234	1+
412.72884	496	1+
412.83700	314	1+
412.87459	192	
413.07684	142	
413.12757	116	
413.88827	130	
414.69111	138	
414.74984	188	
415.66660	160	1+
416.74285	136	
418.74864	194	1+
421.74615	370	1+
421.88533	322	
422.67891	192	1+
422.72795	150	
422.77581	372	1+
422.82166	116	
422.87546	246	
423.86499	274	1+
423.88372	132	
424.81751	122	1+
425.17728	166	1+
425.74261	324	
425.75947	422	
425.77957	144	
425.88514	182	
426.07788	130	
426.18502	138	1+
426.75745	292	
426.86590	330	
427.70908	178	
427.73465	1414	1+
427.86579	352	
428.79671	170	1+
428.84788	138	
429.69772	450	1+
429.72688	138	
429.74561	126	
430.73937	814	1+
430.86963	146	
431.78119	126	
431.86962	398	1+
436.62862	146	
438.70753	198	1+
438.88611	338	1+
439.75685	130	
439.88814	362	1+
444.68001	130	
444.76942	126	
444.87287	542	
445.74383	852	1+
445.87680	302	
446.74115	540	1+
446.87460	630	1+
447.71133	330	
447.79210	150	
448.70883	186	
449.69008	264	1+
450.74891	228	
456.70317	120	
457.69798	170	
457.90758	224	
462.88767	474	1+
462.91317	144	
463.77889	180	1+
465.72076	242	
466.70066	476	1+
466.72234	146	
467.89362	418	1+
469.78639	116	
470.73044	174	
474.71821	146	1+
485.90059	488	1+
490.91277	120	
503.79128	116	
END IONS

###FS:    #m/z: 336.94674 #charge 1+
###MS: 106
###MSMS: 108
BEGIN IONS
TITLE=Cmpd 80, +MS2(336.9467), 28.0-35.0eV, 2.3min #108
RTINSECONDS=138.577
SCANS=106,108
PEPMASS=336.94674	106394
CHARGE=1+
185.87690	76	
192.05332	82	
196.88256	104	
197.88490	102	
198.95311	88	
200.89197	90	
200.94965	100	
208.88273	88	
208.93873	94	
210.88309	86	
210.92966	76	
211.94434	1690	1+
212.87836	1262	1+
212.98910	80	
213.41765	72	
213.94031	672	1+
215.02242	78	
215.88661	212	
215.93582	166	
218.84247	106	
219.12541	76	
219.99351	78	
223.00307	80	
223.96394	150	
225.06541	86	
227.17579	82	
227.89685	74	
227.95657	174	
228.89172	296	1+
229.95652	1434	1+
230.82442	116	
230.88960	1902	1+
231.95277	1132	1+
232.06208	90	
233.82658	264	1+
233.89965	238	
233.94883	150	
234.80484	74	
234.87792	118	
234.90254	136	
235.89505	92	
235.90378	84	
235.97206	78	
236.85025	114	
238.40269	76	
240.81850	160	
240.89867	80	
241.84432	282	1+
242.44499	108	
242.87898	84	
243.86185	96	
243.90803	76	
245.89667	84	
246.90389	142	
246.97587	76	
247.96573	698	1+
247.98280	74	
248.86286	78	
248.90050	650	1+
249.95897	166	
250.83180	148	
250.88557	80	
250.91302	82	
250.94968	350	1+
251.83447	128	
251.88411	78	
252.83188	256	1+
252.86954	138	
252.97066	986	1+
253.90748	232	
254.90919	96	
254.96707	118	
254.98524	72	
255.07183	92	
255.37716	106	
256.09275	74	
256.84689	80	
256.89206	172	
256.95915	132	
256.98085	88	
257.04394	80	
257.94443	74	
258.84731	88	
259.85281	198	
260.84249	84	
260.90083	74	
261.13108	118	
261.83312	146	
261.97491	72	
262.08230	74	
262.46004	94	
263.81193	90	
264.85155	174	1+
265.83554	84	
266.35366	100	
266.84096	76	
267.53526	94	
267.84225	224	
268.09418	94	
268.84047	962	1+
268.95928	84	
269.35612	80	
269.92331	108	
270.01764	92	
270.98095	72	
271.10092	96	
271.84626	272	1+
271.91697	338	1+
273.35689	76	
273.89927	154	
274.82035	86	
274.89249	210	1+
275.79252	84	
275.86602	146	
275.95571	86	
276.12107	94	
276.85783	574	1+
276.92932	76	
278.80855	76	
278.83425	754	1+
279.10790	72	
280.86216	74	
280.86563	72	
281.86445	136	
281.89975	76	
282.36276	112	
283.86686	92	
285.85160	272	
286.85158	1474	1+
287.00545	80	
289.00384	80	
289.85411	82	
290.87532	80	
292.43961	144	
292.86729	104	
292.88416	122	
293.11169	124	
293.81283	74	
293.87788	116	
294.10722	92	
294.86777	76	
295.85782	88	
295.94632	86	
296.81090	118	
297.89013	94	
299.87629	138	
300.86730	128	
303.81122	122	
303.94438	82	
304.86801	122	
306.88292	116	
308.01465	88	
308.88937	102	
309.05399	82	
310.41980	76	
310.87749	388	1+
312.08796	74	
313.86958	232	1+
314.65497	94	
317.43607	84	
321.36873	84	
322.89810	74	
323.02395	74	
325.89534	144	
328.80291	80	
330.81856	76	
330.93731	102	
332.36157	82	
332.76365	174	
333.97978	74	
337.83738	86	
338.88293	80	
339.48681	100	
340.77352	106	
END IONS

###FS:    #m/z: 359.96249 #charge 1+
###MS: 106
###MSMS: 109
BEGIN IONS
TITLE=Cmpd 81, +MS2(359.9625), 28.0-35.0eV, 2.4min #109
RTINSECONDS=139.349
SCANS=106,109
PEPMASS=359.96249	75120
CHARGE=1+
136.05812	92	
205.01343	92	
206.95031	92	
207.39750	106	
209.94415	612	1+
211.03648	94	
220.05351	96	
221.89113	122	
222.95361	1084	1+
223.48217	82	
224.94933	1314	1+
224.97520	110	
226.89779	106	
226.94736	3782	1+
228.94288	3900	1+
229.06894	94	
234.83122	82	
234.94779	204	
234.96458	82	
237.90660	94	
238.83903	160	
238.97021	134	
239.94271	94	
240.78558	174	1+
240.96210	892	1+
241.80341	102	
241.89781	192	1+
242.96107	486	
244.47180	80	
244.95728	2230	
244.98165	88	
245.12265	110	
245.94650	174	
246.80930	122	
246.95276	2082	
248.40833	92	
248.80455	630	1+
248.91350	158	
248.96563	88	
249.91353	92	
250.95097	244	1+
250.97179	130	
251.07444	94	
251.84144	80	
252.88884	86	
252.95474	256	
254.84374	90	
254.99235	82	
256.85733	120	
256.87645	90	
257.80326	114	
257.86041	84	
258.83084	252	1+
258.84644	84	
258.90214	84	
258.97393	198	
259.79784	188	
259.92808	78	
260.01100	108	
260.85153	166	
260.87516	92	
260.97001	404	
263.06309	88	
263.82440	104	
265.09256	80	
265.81253	886	1+
265.97448	96	
266.81419	750	1+
266.86414	90	
267.53898	94	
267.97263	478	1+
268.84182	408	1+
269.80089	124	
270.52394	106	
270.89167	98	
271.10280	106	
272.03574	152	1+
272.80421	100	
272.98361	84	
273.85642	132	
273.96792	216	
274.38496	94	
274.81159	116	
275.54562	92	
276.80955	234	
277.11529	92	
277.81007	210	
277.90512	80	
278.64655	96	
278.79910	130	
279.79520	82	
279.90643	82	
280.79374	1092	1+
280.85422	88	
281.84896	116	
282.91585	86	
284.82720	316	1+
284.86686	84	
284.89184	92	
285.06368	80	
286.87257	88	
286.89128	96	
289.88022	146	
291.78949	144	
292.79102	80	
293.12025	80	
293.38953	96	
293.79865	122	
293.86018	86	
296.81020	226	
296.84193	82	
296.88950	118	
297.80615	112	
298.80287	2024	1+
298.90888	84	
298.92533	106	
299.77130	82	
299.82690	88	
299.99289	78	
300.87253	116	
300.89303	82	
301.06986	86	
301.77848	160	
301.86959	140	1+
303.34521	86	
303.94677	138	
304.93823	104	
305.25354	92	
306.01396	80	
306.89696	82	
309.79768	244	1+
313.93747	196	1+
315.40253	88	
315.82228	118	
316.81710	396	1+
318.93560	142	
320.94402	94	
321.82109	262	
322.02515	92	
322.11097	112	
322.79736	88	
322.82419	106	
323.04188	86	
324.14263	158	1+
324.89344	128	
327.07303	86	
331.17850	82	
333.39553	88	
333.75566	86	
334.96122	86	
337.88672	96	
338.75765	102	
339.83063	96	
340.94457	82	
341.88639	78	
342.75639	112	
342.90675	124	
343.57409	80	
344.14745	84	
348.04002	96	
350.90693	84	
351.44767	102	
351.77101	168	
354.77323	238	1+
355.42289	84	
355.71062	86	
355.88163	126	
356.72293	82	
359.09470	80	
360.59226	112	
361.71866	108	
361.74985	80	
362.72922	80	
362.85065	92	
363.34895	100	
END IONS

###FS:    #m/z: 507.84670 #charge 1+
###MS: 110
###MSMS: 111
BEGIN IONS
TITLE=Cmpd 82, +MS2(507.8467), 28.2-35.2eV, 2.4min #111
RTINSECONDS=143.011
SCANS=110-111
PEPMASS=507.84670	179964
CHARGE=1+
196.01675	572	1+
211.87478	184	
214.92521	126	
222.97406	168	
223.97698	120	
224.97776	480	
234.88243	146	
238.05849	124	
238.08394	152	
252.07732	148	
256.84788	150	
257.79806	122	
261.87955	192	
266.16476	218	
267.17386	146	
267.78157	140	
267.88688	142	
270.80693	124	
271.79335	170	1+
272.85903	206	1+
273.39108	152	
275.82799	116	
282.81752	226	1+
284.12348	132	
284.80177	138	
285.79420	280	
285.82759	202	1+
286.79225	132	
287.85288	404	1+
289.87903	818	1+
290.86254	378	
291.87857	196	
292.11009	122	
293.87470	1016	1+
294.12733	140	
295.85441	198	1+
296.13708	120	
298.80879	132	
299.91076	148	
300.85565	194	
300.87938	208	1+
301.79263	390	1+
301.86075	120	
302.79498	312	1+
303.86895	188	
305.86221	496	
305.97025	200	1+
306.00586	124	
307.81470	232	1+
307.87147	1264	1+
307.89321	510	
308.14266	366	
308.87477	1096	1+
309.14263	208	
310.15701	548	1+
311.88425	2304	1+
312.35155	220	1+
314.86377	536	1+
315.88542	178	
318.88826	118	
318.93313	174	
321.92050	164	
322.80934	236	1+
322.82441	170	
323.41428	118	
323.85270	404	1+
324.83849	138	
324.93483	146	
325.90059	206	
326.88157	1546	1+
327.81584	168	
327.89879	262	
328.87153	216	
330.89578	270	1+
332.77212	334	1+
332.81960	216	1+
332.88000	484	1+
335.82752	274	1+
335.87119	196	
336.87907	334	1+
337.81264	140	
337.88288	216	1+
338.85199	158	
346.77064	328	1+
347.88324	340	1+
348.30304	208	1+
349.72711	120	
349.76106	436	1+
350.02567	206	
350.80267	428	1+
350.88680	268	
351.80383	376	1+
351.86021	168	
351.89573	148	
352.08166	204	1+
352.76823	126	
353.91487	132	
354.03402	152	
355.85753	272	1+
356.78173	178	
357.72768	180	
358.73165	118	
358.79121	192	
360.80316	200	1+
361.75932	172	
361.78125	156	
364.79492	240	1+
365.18720	216	1+
365.76828	128	
366.19025	184	1+
366.84765	692	1+
367.70934	1124	1+
368.80094	178	1+
368.87260	132	
368.90092	116	
369.70722	604	1+
369.83489	276	1+
370.72648	742	1+
371.72814	566	1+
371.80267	260	1+
371.84987	146	
371.90366	126	
372.04064	132	
373.72242	384	1+
373.89513	184	1+
374.06128	128	
376.77325	120	
376.82539	142	
377.74363	120	
377.91254	150	
379.88511	152	
380.71888	294	
380.85503	168	
381.72287	250	
382.71283	210	
382.72967	184	
383.77404	136	
383.79364	136	
384.85074	1076	1+
384.89763	130	
385.22192	118	
386.73177	126	
386.84951	520	1+
387.71783	258	1+
388.79698	204	1+
389.20523	132	
389.71702	272	1+
389.74169	118	
389.90249	248	1+
390.84285	648	1+
392.72919	164	
392.83272	266	
392.90191	190	1+
393.73064	122	
393.83366	130	
393.84934	260	1+
396.74925	186	
397.73988	226	
398.73256	474	
399.72800	848	1+
399.84886	154	
400.23182	152	
400.83666	132	
403.86949	1044	1+
404.82137	200	1+
405.76336	150	
405.79286	158	
405.85665	228	
406.85987	118	
407.72184	272	
407.73873	300	
407.77142	214	
407.86920	658	
408.06685	128	
408.75620	122	
408.85619	1038	1+
409.69377	120	
409.72318	594	1+
410.30902	108	1+
410.76688	122	
410.84717	134	
411.71592	124	
411.86895	268	1+
412.73326	326	
413.85812	262	1+
414.88516	174	
415.88130	294	1+
417.05676	138	
418.74463	124	
421.74283	126	
421.88316	456	1+
422.81361	140	
423.77417	514	1+
423.86810	196	1+
424.83325	138	
425.74874	358	
425.76561	418	
425.82097	130	
426.74200	158	
426.78621	214	
426.86153	670	1+
427.73446	2098	1+
428.84470	472	1+
428.86708	180	1+
429.70361	250	
430.73875	412	1+
431.86830	284	
432.68369	130	
432.87669	210	
435.71200	234	1+
439.89494	256	1+
443.75859	212	
443.80222	128	
444.79099	246	1+
444.87272	996	1+
445.73847	786	1+
445.78968	226	1+
446.76597	156	
446.85979	122	
447.10915	134	
447.71001	806	1+
449.88515	156	
450.74924	286	1+
450.88163	226	
451.26629	128	
453.75433	120	
457.90583	1014	1+
462.88150	182	
463.89733	130	
465.89719	120	
467.88861	622	1+
468.69946	184	
468.70844	120	
473.64904	130	
485.89954	560	1+
488.72412	136	
492.66121	120	
504.80571	122	
507.65352	148	1+
509.85652	132	
END IONS

###FS:    #m/z: 336.94661 #charge 1+
###MS: 110
###MSMS: 112
BEGIN IONS
TITLE=Cmpd 83, +MS2(336.9466), 28.0-35.0eV, 2.4min #112
RTINSECONDS=143.783
SCANS=110,112
PEPMASS=336.94661	102548
CHARGE=1+
74.76620	76	
180.87185	74	
194.88709	82	
196.17065	212	
198.03074	78	
198.97891	92	
200.83286	78	
203.04747	88	
205.11542	80	
205.94804	82	
207.04730	78	
208.88579	108	
209.94155	218	
210.03175	78	
210.88421	378	
210.90098	84	
211.02571	76	
211.94484	2152	1+
212.87806	1848	1+
213.94010	724	1+
215.88819	190	
217.88038	82	
218.81855	78	
219.90403	74	
223.96161	122	
227.04099	84	
227.85920	72	
228.89346	276	
228.93709	82	
229.95594	1216	1+
230.85144	82	
230.89008	1814	1+
231.38908	92	
231.95044	824	1+
232.83395	94	
232.93735	94	
233.82446	110	
233.89899	384	1+
234.46254	84	
234.82378	332	1+
235.88057	78	
235.94685	136	
237.08328	90	
238.85412	80	
239.95804	82	
240.83792	108	
240.88536	88	
241.84114	484	1+
244.96359	74	
246.91048	102	
246.97636	118	
247.96632	274	
248.90055	370	
248.98575	238	1+
249.95397	372	1+
250.83447	694	1+
250.88373	80	
251.07128	160	
251.83794	436	1+
251.93104	84	
252.97066	796	1+
253.83534	202	
253.90592	488	
254.00743	86	
254.46304	132	
254.86878	168	
254.90860	250	
254.96722	598	1+
255.06906	94	
255.10215	74	
255.80695	74	
256.85082	80	
256.88606	172	
256.91622	326	1+
257.89345	230	1+
258.84752	584	1+
258.97250	86	
259.82898	74	
260.01709	88	
260.85106	74	
260.87188	174	
260.94833	94	
261.39090	80	
261.81761	158	
262.07231	86	
262.33493	106	
262.83030	130	
263.83464	76	
264.74908	74	
264.96063	76	
266.84919	148	
267.84313	172	
268.35434	74	
268.83832	1294	1+
268.95802	126	
269.07603	72	
269.87523	74	
269.91959	174	
270.12163	72	
270.85467	116	
270.97970	186	
271.89797	120	
271.91418	130	
272.91583	78	
273.43394	88	
274.87531	142	
275.85462	864	1+
275.85787	126	
275.94589	244	1+
276.79458	84	
276.81718	98	
276.85845	756	1+
276.89461	76	
277.83403	1140	1+
277.88631	74	
278.57052	104	
278.83584	832	1+
279.79161	192	1+
279.86644	112	
279.88345	74	
279.98247	98	
281.94004	72	
282.97991	92	
285.85112	298	
286.85293	884	1+
288.83895	78	
288.85686	124	
289.79356	92	
289.88531	82	
289.95224	76	
290.85518	244	1+
290.90384	96	
291.01753	80	
291.80408	100	
291.88340	102	
291.98401	118	
292.10559	424	1+
292.82505	130	
293.10852	360	1+
293.65040	92	
293.83003	84	
294.56840	78	
294.87176	104	
296.04782	86	
297.83330	80	
298.28492	100	
298.30621	170	
299.35221	96	
299.73303	76	
299.79496	88	
299.87862	124	
300.06283	94	
300.10738	108	
300.90977	98	
302.73362	76	
302.91568	76	
306.87232	108	
307.79751	132	
307.88765	124	
308.87378	116	
309.02589	102	
309.86747	536	1+
310.20779	76	
310.87025	370	1+
312.87394	112	
314.93836	94	
316.87396	108	
317.96592	80	
318.78115	84	
319.04828	76	
319.82712	188	1+
320.44254	90	
324.89426	174	
326.02803	94	
327.70818	88	
327.96618	88	
328.88657	98	
330.77844	98	
330.81597	134	
333.91696	106	
337.56177	90	
341.18537	76	
END IONS

###FS:    #m/z: 359.96260 #charge 1+
###MS: 110
###MSMS: 113
BEGIN IONS
TITLE=Cmpd 84, +MS2(359.9626), 28.0-35.0eV, 2.4min #113
RTINSECONDS=144.555
SCANS=110,113
PEPMASS=359.96260	74998
CHARGE=1+
94.69023	78	
157.78989	86	
178.94675	98	
189.96200	88	
191.10627	100	
199.88560	92	
207.94787	82	
209.94442	466	
212.55021	102	
218.89090	80	
222.95165	1050	1+
222.99592	86	
223.07677	82	
223.89172	174	
224.94772	1402	1+
224.97301	138	
225.79727	84	
225.96649	238	
226.89544	78	
226.94776	4226	1+
226.97112	316	
227.93326	106	
228.55131	100	
228.90875	112	
228.94239	4158	
229.50526	80	
229.94394	110	
230.45028	88	
232.05530	86	
232.95089	210	1+
233.00862	102	
235.39018	82	
236.84488	94	
237.52592	80	
239.90749	96	
240.82657	130	
240.94178	110	
240.96453	228	
241.89926	164	
241.95759	850	1+
242.95849	632	1+
243.78203	124	
244.95806	1578	1+
245.93865	82	
246.80734	272	1+
246.95313	1710	1+
248.39246	84	
248.80161	532	1+
248.81772	84	
250.95084	216	
251.09455	80	
251.97248	122	
252.87594	112	
252.95443	146	
253.88204	80	
253.90917	172	1+
254.09338	84	
254.96724	84	
256.85084	92	
257.85156	108	
258.83541	152	
258.84561	156	
258.97529	130	
259.97766	128	
260.83494	98	
260.96817	262	
261.79614	118	
261.83383	102	
261.97069	116	
262.72895	90	
263.06719	94	
263.09515	106	
263.85450	84	
264.81884	658	1+
264.97671	108	
266.81670	340	
267.78425	82	
267.97562	220	1+
268.81197	82	
268.84149	110	
269.79265	242	1+
269.84462	92	
269.96966	282	1+
270.11435	114	
270.41515	86	
270.68969	90	
272.05100	90	
274.85445	160	
275.06283	126	
276.09853	80	
276.35760	88	
276.85712	204	
277.05826	92	
277.80215	828	1+
277.92958	112	
278.80145	534	1+
279.10434	200	1+
280.01527	78	
280.79427	1214	1+
282.04909	90	
282.86019	84	
283.89522	92	
283.98225	82	
284.82346	262	
285.78479	136	
285.83199	110	
285.85419	94	
286.11489	110	
288.99128	78	
290.01543	84	
290.38951	84	
291.78903	98	
291.80395	88	
292.80947	88	
292.94151	100	
293.89426	116	
293.97881	88	
294.48648	102	
294.85955	134	
296.80803	254	
297.81035	248	
297.92057	90	
298.80444	1530	1+
298.96410	78	
300.79849	90	
300.86459	86	
301.43626	88	
301.56436	86	
301.78140	224	1+
302.24268	90	
303.08812	112	
303.97199	114	
305.83709	214	1+
306.88572	318	1+
308.90730	82	
309.02405	92	
309.79640	222	1+
310.88362	104	
313.87722	114	
316.81484	418	1+
317.86765	98	
318.44346	94	
318.81594	238	1+
319.01968	90	
321.14655	84	
321.81950	210	1+
321.84436	78	
322.01967	146	
322.93349	114	
323.01806	96	
323.39050	98	
325.15722	84	
326.89077	86	
327.10848	114	
329.86817	110	
329.89257	88	
331.81337	98	
332.81653	164	
332.88879	132	
333.81823	84	
336.94666	188	
342.10259	106	
342.78657	78	
342.90455	84	
344.22503	102	
344.40920	88	
344.78739	80	
346.94127	82	
347.95974	80	
349.81574	130	
350.77572	178	1+
350.93684	84	
354.65015	86	
354.83679	80	
356.78926	86	
358.66638	80	
358.71897	188	1+
359.17159	82	
363.71843	132	
END IONS

###FS:    #m/z: 322.93064 #charge 1+
###MS: 114
###MSMS: 115
BEGIN IONS
TITLE=Cmpd 85, +MS2(322.9306), 28.0-35.0eV, 2.5min #115
RTINSECONDS=148.224
SCANS=114-115
PEPMASS=322.93064	2466100
CHARGE=1+
133.99755	82	
160.33439	76	
192.02501	82	
192.88143	100	
192.89119	96	
195.08542	80	
196.88368	86	
196.89880	146	
200.85912	78	
202.05480	78	
202.36563	90	
204.96062	78	
207.00869	78	
207.97837	80	
209.89119	78	
209.94502	74	
210.98304	80	
212.83155	76	
212.88043	100	
214.89832	76	
215.87675	298	1+
218.86760	74	
220.87521	76	
222.93662	84	
222.95093	132	
223.96031	122	
225.84514	74	
226.81850	144	
226.84648	94	
227.93517	88	
229.24781	92	
230.89044	194	1+
230.90455	108	
232.09186	106	
232.90435	78	
235.82398	134	
236.82229	78	
238.03122	86	
238.51461	78	
239.06460	120	
239.78591	418	1+
240.78681	256	1+
240.82462	330	1+
240.94179	774	
241.94193	740	
242.82375	118	
242.89044	88	
242.94145	2414	1+
243.82103	598	1+
244.79248	78	
244.85287	88	
244.88319	98	
244.93890	608	
245.83134	74	
246.36852	78	
246.85286	244	1+
246.97999	102	
248.37905	88	
248.80304	78	
248.84099	176	
249.00379	100	
249.37274	96	
250.94789	150	
250.96855	142	
251.33339	74	
251.92719	76	
252.88898	100	
253.35031	100	
254.10517	94	
254.80032	90	
255.10736	74	
255.78081	208	
255.91099	84	
256.89839	98	
257.16988	78	
257.79881	440	1+
258.02102	86	
258.07414	76	
258.83138	422	
259.86446	88	
260.34001	160	
260.83516	288	
260.90464	166	1+
261.11311	92	
261.31547	84	
261.33950	86	
261.82903	842	1+
261.97714	76	
262.35527	120	
262.43824	78	
262.85200	218	
262.94579	76	
264.01717	104	
264.86262	164	
265.35440	100	
266.39388	74	
267.44894	74	
267.92480	100	
267.93923	86	
268.34313	78	
268.91502	92	
270.79685	82	
270.84886	90	
271.35918	166	
271.43167	98	
271.85755	128	
272.34560	154	
272.36073	78	
272.80580	102	
272.85378	78	
273.79413	580	
274.04141	90	
275.52329	76	
275.80858	618	1+
276.84573	78	
277.85663	240	1+
278.09162	92	
278.85875	206	1+
279.09225	1550	1+
280.83261	104	
281.79748	78	
282.86240	78	
283.78961	314	1+
283.86349	106	
284.07984	88	
284.29385	182	
284.36355	80	
284.75620	86	
285.07205	78	
285.29618	86	
286.84540	86	
287.79402	138	
288.90576	84	
289.78787	156	
289.80669	78	
289.88687	110	
290.61169	74	
290.88140	116	
291.80415	656	1+
292.97512	98	
293.65021	98	
295.04487	92	
297.87791	84	
298.80664	84	
299.75647	96	
299.78174	636	1+
299.80062	204	1+
301.87906	114	
302.17208	84	
302.86009	74	
303.39695	74	
304.88945	84	
307.79921	630	1+
307.89017	180	
308.04708	86	
308.29448	82	
308.57069	78	
309.79808	104	
309.81702	372	1+
311.86645	196	1+
312.08993	92	
314.45264	84	
314.81608	190	
314.88176	118	
315.82476	82	
315.84347	78	
319.16257	78	
320.82901	134	
323.76135	74	
324.89506	182	
325.82062	168	
327.71850	88	
END IONS

###FS:    #m/z: 340.94135 #charge 1+
###MS: 114
###MSMS: 116
BEGIN IONS
TITLE=Cmpd 86, +MS2(340.9414), 28.0-35.0eV, 2.5min #116
RTINSECONDS=148.995
SCANS=114,116
PEPMASS=340.94135	955024
CHARGE=1+
189.99774	90	
190.95667	94	
192.88764	90	
192.92714	168	
194.89336	80	
195.88120	214	1+
208.94433	140	
210.93694	80	
212.87885	462	1+
213.88168	286	1+
213.94079	694	1+
214.41974	96	
215.88694	492	
215.93461	84	
217.38951	84	
217.88391	346	1+
226.85647	148	
226.90188	78	
226.94329	126	
226.97229	134	
226.99634	86	
227.79059	90	
227.87791	80	
228.22821	80	
228.84092	134	
228.94068	82	
230.89343	136	
231.89049	476	1+
231.94955	720	1+
233.87233	78	
233.89831	130	
234.54928	90	
235.89553	204	
236.88120	84	
237.07577	84	
237.37827	78	
237.89053	84	
238.79909	120	
239.07632	100	
239.78517	184	
240.23186	78	
240.83332	126	
241.84148	128	
242.85826	82	
243.83139	122	
244.83300	94	
245.88534	80	
245.98715	90	
246.97628	166	
248.89940	308	1+
249.96223	232	
250.94480	104	
250.96403	174	
251.78691	94	
251.96837	88	
252.06796	88	
252.35027	80	
252.97087	80	
254.90822	118	
254.96844	154	
257.80423	98	
257.85139	260	
257.95917	94	
258.15506	78	
258.84840	882	1+
259.35042	82	
259.85353	536	1+
259.91252	120	
259.95932	112	
261.03810	78	
261.89542	90	
262.84601	148	
262.89387	84	
263.98409	80	
264.90324	84	
265.88652	92	
266.38560	102	
268.16612	88	
268.84200	282	1+
269.79552	80	
270.85485	106	
270.97873	92	
271.01111	84	
271.79177	90	
271.84642	98	
272.04895	82	
272.93926	80	
274.36470	84	
274.86339	154	
274.89597	146	
275.81633	244	1+
275.86419	248	
276.85634	518	
277.85732	344	
277.90410	126	
278.15931	92	
278.84535	432	1+
278.97666	88	
280.95295	94	
281.00255	100	
281.05876	116	
281.35889	96	
282.88694	90	
283.79465	118	
283.85014	84	
284.86378	244	1+
284.94704	104	
285.56556	102	
285.86465	164	1+
286.00364	102	
286.35266	96	
287.04925	100	
287.81104	84	
288.86048	108	
288.91223	98	
289.78865	294	1+
291.90006	88	
292.80211	144	
293.87995	82	
294.02909	82	
294.87594	78	
295.01324	102	
295.88800	142	
296.85714	258	1+
296.91665	78	
297.33161	92	
298.41625	108	
299.78486	308	
299.92098	88	
301.41296	84	
301.86224	196	
301.87602	158	
302.17531	154	
302.87059	78	
306.88329	110	
307.79631	354	
307.88277	100	
307.90662	98	
308.79624	152	
308.88793	92	
308.92241	82	
309.15366	80	
309.87466	154	1+
312.80283	180	
312.89150	122	
312.96012	142	
313.80972	116	
314.82161	92	
314.86404	80	
316.95954	92	
317.83897	78	
317.89589	78	
319.03282	82	
320.43380	86	
323.88297	86	
324.95819	80	
325.43178	80	
326.16980	94	
327.17717	98	
327.72638	92	
328.88984	100	
329.81084	434	1+
330.87224	84	
331.83337	116	
337.71157	104	
339.70846	116	
340.66196	86	
342.90462	84	
346.07284	82	
END IONS

###FS:    #m/z: 363.95739 #charge 1+
###MS: 114
###MSMS: 117
BEGIN IONS
TITLE=Cmpd 87, +MS2(363.9574), 28.0-35.0eV, 2.5min #117
RTINSECONDS=149.768
SCANS=114,117
PEPMASS=363.95739	372250
CHARGE=1+
182.86835	174	
186.93963	100	
187.86663	136	
189.86204	400	
190.89761	88	
191.53434	92	
191.85820	302	
191.87409	96	
193.85768	90	
194.88988	86	
196.88382	324	
197.92547	94	
198.87847	94	
200.94553	122	
207.87284	128	
207.95147	134	
209.94073	698	1+
210.88462	232	
212.87983	3320	1+
222.95274	666	
222.97222	104	
223.54442	126	
224.90042	140	
224.95050	1272	1+
225.63851	92	
225.88900	158	
226.84278	94	
226.94769	5104	1+
226.97332	324	
227.98970	136	
228.61051	158	1+
228.89387	524	1+
228.94234	5344	1+
230.89009	3404	1+
230.92771	86	
231.82082	254	1+
232.86430	82	
232.88715	658	1+
233.86116	84	
233.91570	84	
234.87913	142	
235.00811	94	
235.84811	116	
236.54281	90	
236.83734	96	
237.05703	132	
238.12633	84	
240.82480	262	1+
240.83995	96	
240.96359	524	1+
241.13067	106	
241.94223	302	
242.81712	468	1+
242.94217	286	
242.95771	388	
244.95763	3260	1+
245.39815	98	
245.79935	130	
245.82457	250	1+
246.80571	162	
246.90444	206	
246.95293	3496	1+
248.80458	618	1+
248.85539	152	1+
248.89998	1370	1+
249.91255	98	
250.33949	96	
250.89875	260	
250.95162	90	
250.97045	442	1+
251.05707	90	
251.89704	134	
253.10384	102	
253.90931	202	
257.89458	182	1+
258.84715	120	
258.97537	114	
259.81697	84	
260.33993	108	
260.83139	184	
260.84880	146	
260.96947	672	1+
261.83077	618	1+
261.88749	86	
262.06766	208	1+
262.79515	96	
263.97926	264	1+
264.83485	82	
265.58062	112	
266.81520	694	1+
266.83800	84	
267.83874	104	
267.97324	380	
268.81544	116	
268.83830	370	1+
268.95795	122	
269.96886	648	1+
270.80723	94	
270.85574	150	
270.98877	92	
271.83875	154	
271.91743	206	1+
272.79587	144	
273.84220	94	
274.79709	124	
274.86350	88	
275.82104	94	
276.35339	84	
276.81034	140	
276.85623	374	1+
277.80180	390	1+
277.91295	86	
278.84875	352	1+
279.10779	166	
280.10548	126	
280.32760	106	
280.79122	1412	1+
281.88474	314	1+
283.82738	98	
283.84545	222	1+
284.35714	86	
284.56866	86	
284.82624	490	
285.84507	634	1+
286.41075	92	
286.49394	82	
286.79594	144	
287.90976	86	
289.83803	82	
289.86766	94	
290.00467	94	
290.15123	88	
290.64063	82	
291.10365	140	
292.86841	122	
292.94379	86	
294.85970	120	
296.81319	324	
297.12433	166	1+
297.80955	516	
297.88226	142	
298.80473	1946	1+
299.87117	274	1+
300.80519	602	1+
301.86328	324	1+
302.00167	112	
302.95592	102	
303.10348	188	1+
303.80731	314	
303.85511	1120	1+
304.83788	96	
305.18721	94	
306.83625	124	
306.88035	102	
307.52101	94	
307.85269	82	
307.88879	94	
307.99751	90	
308.14183	112	
310.87525	174	
311.86166	128	
315.81545	308	1+
316.81589	204	1+
316.99669	86	
318.81757	270	1+
318.88903	92	
319.38387	94	
319.92428	96	
320.13997	160	1+
320.73943	82	
321.82155	318	
321.87050	256	1+
322.07148	98	
322.16161	84	
322.93590	134	
324.35166	100	
325.83254	94	
325.88567	108	
326.87208	350	1+
327.88668	166	1+
329.71226	86	
333.88326	106	
336.77767	108	
336.94838	186	
339.76099	98	
339.82845	108	
340.94216	98	
341.08813	120	
344.88093	108	
347.76869	164	1+
348.70458	88	
352.89280	132	
353.91966	88	
355.76382	140	
357.78346	170	
359.96093	96	
360.90006	140	
361.71993	132	
365.78761	238	1+
366.75197	112	
368.83596	134	
368.86347	92	
END IONS

###FS:    #m/z: 322.93059 #charge 1+
###MS: 118
###MSMS: 119
BEGIN IONS
TITLE=Cmpd 88, +MS2(322.9306), 28.0-35.0eV, 2.6min #119
RTINSECONDS=153.459
SCANS=118-119
PEPMASS=322.93059	2400634
CHARGE=1+
185.87507	78	
186.93811	86	
191.17746	78	
194.88831	92	
196.36517	90	
196.88368	200	
197.02283	90	
197.88642	116	
198.02216	80	
200.87999	90	
203.95648	90	
205.95025	200	
205.96763	124	
207.97948	90	
209.14291	84	
209.41641	82	
209.93946	102	
210.88129	76	
212.02776	88	
213.02121	86	
216.87391	82	
218.07975	82	
218.88973	256	1+
223.87863	94	
223.96297	80	
224.89585	88	
224.96057	88	
227.93287	84	
228.83693	124	
230.83192	102	
230.88849	202	
231.11467	96	
231.89007	128	
231.95546	108	
232.39683	74	
232.89337	90	
233.90254	84	
235.82130	126	
237.79083	134	
237.81740	78	
238.88455	78	
238.93969	88	
239.07813	128	
239.78744	548	1+
239.90690	80	
240.08366	82	
240.82686	392	
240.94170	1082	
241.59287	90	
241.82049	190	
241.86200	76	
241.94002	3226	1+
242.80940	80	
242.94220	2184	1+
243.01590	152	
243.81817	444	1+
243.89646	86	
244.81984	250	1+
244.94125	554	
246.97774	166	
247.85558	78	
247.98278	92	
249.12457	86	
249.83482	76	
250.83729	134	
251.83981	90	
252.46931	124	
253.80059	76	
254.02682	96	
254.86903	76	
255.77943	124	
255.90895	86	
256.83500	86	
256.95697	82	
257.79976	190	
257.91442	82	
258.79368	94	
258.81055	76	
258.83444	416	1+
258.93713	80	
259.00844	120	
259.33646	326	1+
260.11790	80	
260.83627	468	
261.06351	76	
261.47445	88	
261.82784	1004	1+
262.53967	76	
262.83035	756	1+
262.88381	104	
262.92179	78	
262.97770	92	
263.35407	80	
263.80855	82	
264.35846	104	
264.85665	78	
264.97279	98	
265.06149	190	
265.85054	190	
265.92483	102	
266.07107	84	
266.85929	90	
268.13830	76	
268.34332	98	
268.99760	96	
269.80060	152	
269.84579	84	
270.05195	82	
271.35703	92	
271.84222	214	1+
271.92361	98	
273.79393	242	1+
274.85170	98	
275.80646	422	1+
276.08394	74	
276.80839	258	1+
276.85294	98	
279.09073	836	1+
279.81173	80	
279.85316	92	
280.79275	86	
281.84712	90	
281.97279	92	
282.27989	126	
282.80080	98	
282.86459	250	1+
283.78945	520	1+
283.84929	126	
284.29302	392	1+
284.37170	76	
286.36535	92	
287.15116	80	
287.79161	132	
288.87018	88	
289.78850	476	1+
289.80964	178	
290.85642	86	
291.80325	710	1+
292.43978	92	
292.87485	314	1+
294.37315	94	
294.85489	76	
295.37195	92	
295.89521	78	
296.80675	212	1+
296.85365	86	
297.09017	76	
297.41602	114	
297.85049	78	
298.82869	118	
298.92922	78	
299.78528	494	1+
300.80343	74	
301.73057	78	
301.76896	78	
303.05027	86	
304.79895	276	1+
306.48850	98	
306.88087	326	1+
306.97768	124	1+
307.37474	92	
307.80070	630	1+
308.71880	96	
309.08873	94	
310.16684	80	
310.72079	74	
310.91349	106	
312.18150	90	
312.80238	196	1+
314.82093	202	1+
316.77358	112	
316.91963	84	
317.81034	76	
318.80721	80	
321.81681	176	
324.25879	92	
324.89605	122	
325.81610	168	1+
326.24063	76	
327.82414	120	
END IONS

###FS:    #m/z: 340.94135 #charge 1+
###MS: 118
###MSMS: 120
BEGIN IONS
TITLE=Cmpd 89, +MS2(340.9414), 28.0-35.0eV, 2.6min #120
RTINSECONDS=154.232
SCANS=118,120
PEPMASS=340.94135	925252
CHARGE=1+
188.93447	102	
188.95315	84	
190.92623	82	
201.89794	78	
208.88081	130	
212.88106	146	
212.90300	142	
213.87932	92	
213.93995	580	1+
213.95974	92	
214.86882	76	
215.88787	102	
215.93761	130	
217.93639	100	
224.01477	96	
227.48121	80	
228.90947	86	
228.94461	140	
230.85150	106	
230.88929	772	1+
231.58895	78	
231.84611	146	
231.94767	220	
232.84075	84	
232.95615	134	
233.89787	220	
233.96507	102	
235.89372	160	
236.89777	104	
237.85522	88	
239.50004	80	
239.78941	172	
239.84277	128	
240.79007	90	
240.85117	82	
241.19416	92	
241.84138	242	
242.94330	88	
243.04545	84	
243.12974	102	
243.83240	102	
243.89073	284	1+
245.80233	80	
246.83546	88	
246.97344	76	
247.97382	96	
248.53779	80	
248.89997	366	1+
249.96324	204	
250.43246	90	
250.99866	78	
251.81050	84	
251.83596	114	
251.87845	116	
252.41272	92	
253.90574	74	
254.88657	84	
254.90418	160	
254.96520	160	
255.97223	80	
256.52239	102	
256.84975	280	1+
256.90084	94	
257.79455	206	1+
258.84305	246	
259.84914	572	1+
259.89248	116	
259.96024	106	
260.83691	236	1+
261.03963	114	
261.90349	78	
261.95313	134	
262.89380	104	
264.14960	80	
264.85665	84	
264.90963	132	
264.95274	90	
266.86523	120	
266.89907	98	
267.79235	90	
267.83979	474	1+
269.00769	78	
269.34174	88	
271.35887	186	
272.34266	102	
272.85453	160	
272.88605	106	
272.92806	146	
272.98140	76	
273.79461	120	
273.89941	190	
274.86877	116	
274.89636	128	
275.39501	96	
275.42214	104	
275.85081	140	
275.88595	124	
276.80717	84	
276.85854	730	1+
276.88031	82	
276.94279	134	
276.96421	84	
277.90300	88	
278.06277	90	
278.81147	80	
278.84934	312	
279.80382	136	
279.82937	80	
279.84416	100	
280.86620	164	
281.06000	102	
281.84904	90	
281.87326	82	
282.35254	90	
282.80351	78	
282.85919	132	
283.35575	142	
283.44700	82	
283.79140	124	
283.85325	86	
284.44643	84	
284.79632	76	
285.86257	82	
288.35276	74	
289.79483	122	
291.80559	124	
291.89795	96	
293.88638	84	
294.02908	78	
294.86705	286	1+
297.79404	76	
298.80273	120	
298.82333	78	
299.41926	74	
299.87370	88	
300.34977	88	
300.78488	106	
301.78807	74	
303.86906	240	1+
304.43895	98	
306.44333	146	
307.79877	326	
310.89053	78	
312.80745	166	
312.86484	76	
315.35664	76	
315.86525	80	
316.82816	76	
318.89075	78	
318.94085	100	
323.90701	76	
324.10189	80	
325.89926	80	
329.86657	90	
329.89055	160	
330.81711	146	
330.95495	78	
331.81629	122	
336.13529	94	
339.02307	104	
341.90088	82	
342.88430	80	
END IONS

###FS:    #m/z: 363.95730 #charge 1+
###MS: 118
###MSMS: 121
BEGIN IONS
TITLE=Cmpd 90, +MS2(363.9573), 28.0-35.0eV, 2.6min #121
RTINSECONDS=155.004
SCANS=118,121
PEPMASS=363.95730	369406
CHARGE=1+
72.68196	82	
184.86393	88	
187.86956	186	
189.86306	538	1+
191.85747	540	1+
192.02231	86	
196.88190	176	
200.87858	140	
205.87786	106	
205.95143	106	
207.87470	236	
207.94938	122	
209.05152	150	
209.94177	878	1+
210.03712	90	
210.88565	172	
212.87836	2128	
214.89348	164	
218.91111	118	
221.51512	104	
222.95346	424	
223.95477	284	
223.99633	92	
224.79894	144	1+
224.89224	132	
224.95138	856	1+
225.88484	226	1+
226.94737	6230	1+
226.97960	100	
227.12490	98	
228.89414	740	1+
228.94206	6108	1+
230.24425	96	1+
230.88975	3824	1+
230.99235	100	
232.01574	82	
232.88492	540	
233.86104	106	
234.88019	300	
235.06491	84	
237.56930	92	
239.06811	126	
239.78594	92	
240.82045	198	
240.93983	222	
240.96273	524	1+
241.51265	90	
241.82575	156	
241.94160	92	
242.82493	114	
242.94645	244	
242.96007	192	
243.82190	354	1+
243.94029	86	
243.95885	116	
244.12080	168	1+
244.95756	3156	1+
245.01389	82	
245.83507	96	
245.94071	118	
246.90912	146	
246.95302	2880	1+
247.85758	202	1+
248.11603	86	
248.66736	112	
248.80146	506	1+
248.90158	1110	1+
249.98585	92	
250.01558	172	1+
250.89930	142	
250.96677	88	
251.79914	104	
252.08912	268	1+
252.83048	164	
252.85770	84	
252.89068	124	
253.90628	94	
254.84311	200	1+
257.55971	94	
258.83570	344	1+
258.84595	188	
259.14250	94	
259.97492	104	
260.79876	120	
260.82999	1098	1+
260.96913	532	1+
260.98298	252	1+
261.83000	760	1+
263.51152	88	
263.97762	200	1+
264.05957	94	
265.81523	150	
265.82936	142	
265.97077	128	
266.81353	876	1+
266.85559	138	
267.97342	530	
268.96303	506	1+
269.10911	106	
269.70663	112	
269.81007	154	
270.45743	112	
270.80912	100	
270.83688	100	
270.91319	246	1+
272.39151	94	
272.80350	198	1+
273.03015	88	
276.08648	86	
276.80978	166	1+
276.84543	162	
277.36479	92	
277.85457	110	
278.79659	260	
278.84950	236	
279.80312	218	
279.85706	164	
279.90112	140	
280.79318	996	1+
280.83254	132	
280.85853	86	
281.10237	102	
281.33612	86	
281.83394	102	
281.85495	570	1+
281.90675	110	
282.18514	98	
282.79455	188	
283.09554	92	
283.67444	92	
283.79950	138	
284.82542	234	
284.86511	122	
285.82440	126	
285.84630	316	1+
286.80782	326	1+
287.81215	278	1+
288.10893	82	
289.41313	98	
289.89900	112	
291.80161	88	
292.82896	124	
293.11624	152	
293.93673	86	
294.86372	90	
295.44176	90	
296.80785	394	
297.80655	238	
298.80422	1142	1+
299.11498	158	1+
300.80004	730	1+
300.87303	216	
301.36446	98	
301.86215	146	
303.85748	884	1+
306.45631	90	
306.88033	128	
307.87522	98	
308.83614	84	
310.90042	86	
314.81622	124	
314.88781	128	
315.31557	84	
316.81455	608	1+
317.81808	376	1+
318.14956	82	
318.95850	84	
319.81834	206	
320.82206	118	
320.86320	282	1+
321.81595	450	1+
321.86630	244	1+
321.98495	114	
322.92684	234	
323.92610	132	
323.97816	82	
324.43556	92	
324.87894	110	
325.09488	234	1+
325.84703	92	
326.87358	366	
328.81643	126	
329.91078	84	
330.83227	86	
330.96845	104	
331.75768	106	
332.19812	90	
333.81402	104	
338.75913	116	
339.56371	94	
341.87355	104	
343.71125	108	
347.40353	92	
350.07007	106	
356.11756	84	
356.77838	96	
358.08531	82	
359.97020	160	1+
367.76861	138	
END IONS

###FS:    #m/z: 322.93067 #charge 1+
###MS: 122
###MSMS: 123
BEGIN IONS
TITLE=Cmpd 91, +MS2(322.9307), 28.0-35.0eV, 2.7min #123
RTINSECONDS=158.714
SCANS=122-123
PEPMASS=322.93067	2422464
CHARGE=1+
84.22814	102	
161.82731	164	
180.87190	86	
192.89139	408	1+
192.93709	88	
194.04222	98	
196.06767	74	
196.88186	88	
197.02640	78	
198.85925	80	
200.14092	108	
200.83812	118	
201.61324	78	
205.95034	412	1+
205.96977	120	
208.88915	88	
210.89370	184	
212.87821	356	1+
212.89459	230	1+
217.87336	98	
218.38087	88	
221.88254	92	
222.38743	84	
223.96436	140	
227.78781	122	
227.93339	82	
227.96071	86	
228.01063	210	1+
228.91882	78	
229.07315	78	
229.84136	78	
230.82173	84	
230.83703	104	
230.87014	86	
230.89190	286	1+
233.58706	84	
233.87038	82	
233.95551	94	
234.89501	76	
234.93077	86	
234.94791	78	
235.03258	80	
235.88235	80	
236.07276	92	
236.67129	106	
236.93566	102	
236.98470	88	
237.79018	98	
237.89869	80	
238.82566	74	
239.02306	74	
239.39562	92	
239.78759	246	
240.82046	386	1+
240.94054	1682	1+
240.96420	142	
241.88883	96	
242.82042	306	
242.94166	2734	1+
243.82202	622	1+
244.94014	600	1+
245.09531	196	1+
245.99874	78	
246.39199	98	
246.85478	76	
246.98045	154	
247.83543	76	
248.44284	104	
248.84285	118	
248.89930	94	
249.32875	224	1+
250.00924	88	
250.80586	90	
250.82529	100	
250.97312	80	
251.91145	186	
252.86942	90	
253.34871	226	
253.80191	88	
253.85646	106	
254.85254	78	
254.90246	100	
254.92768	92	
255.78217	122	
257.79894	500	1+
258.83559	438	1+
258.96674	84	
259.08508	86	
259.19189	76	
260.33980	184	
260.83047	1286	1+
261.33553	74	
261.83259	1040	1+
261.91548	74	
261.98082	82	
262.35685	98	
262.82920	194	
263.80058	86	
264.85994	146	
265.08648	80	
265.80395	132	
265.85624	290	1+
266.81957	136	
267.15972	78	
268.86121	126	
268.95804	150	
269.36603	78	
269.80313	142	1+
269.91870	76	
269.95477	76	
271.79953	310	1+
271.84625	176	
272.35523	78	
272.74632	74	
272.84622	202	
272.86506	110	
272.92244	74	
273.46452	78	
273.79311	466	1+
273.86249	88	
273.89536	78	
274.85605	118	
274.89183	102	
275.80913	776	1+
276.84894	166	
278.08943	78	
279.09148	1184	1+
279.62107	84	
281.79126	98	
282.13786	88	
282.22005	84	
282.36879	78	
283.08293	74	
283.34979	190	1+
283.78868	452	1+
284.29362	676	1+
284.87098	78	
285.88976	104	
286.78924	122	
287.86305	88	
288.21108	76	
288.91425	88	
289.37137	88	
289.78763	394	
289.81885	84	
289.87353	216	1+
290.75190	82	
291.80554	344	
291.85854	80	
293.38962	104	
293.80219	80	
294.33572	154	
296.81100	122	
297.78890	76	
299.78415	746	1+
300.95660	74	
301.81353	96	
301.86234	414	1+
303.80865	76	
305.80587	196	1+
306.07176	78	
306.86491	86	
306.88241	116	
306.98909	76	
307.44785	78	
307.80063	622	1+
307.89110	106	
309.00016	82	
310.88128	178	1+
312.80199	128	
313.80644	110	
314.03165	96	
317.42947	74	
319.82324	76	
320.90882	74	
322.11098	84	
324.19913	82	
324.89428	272	
325.89837	144	
325.99017	100	
326.11447	88	
326.73316	80	
END IONS

###FS:    #m/z: 340.94146 #charge 1+
###MS: 122
###MSMS: 124
BEGIN IONS
TITLE=Cmpd 92, +MS2(340.9415), 28.0-35.0eV, 2.7min #124
RTINSECONDS=159.486
SCANS=122,124
PEPMASS=340.94146	926920
CHARGE=1+
97.14965	92	
191.95429	108	
192.92460	136	
195.92309	120	
198.86461	88	
203.89678	92	
205.90221	94	
205.95219	128	
211.94043	94	
212.87737	466	1+
212.89742	84	
213.94104	674	1+
215.88545	532	1+
215.93854	102	
217.88156	130	
218.87780	212	1+
219.89366	136	
223.96043	130	
224.33996	92	
224.87758	82	
224.97573	120	
228.01693	92	
228.86415	102	
228.89477	86	
228.94872	92	
229.84129	80	
230.89102	220	
231.88748	330	
231.94887	802	1+
232.88635	182	
233.40481	84	
233.86902	80	
233.90052	332	
234.09766	94	
235.89354	78	
236.89333	118	
237.90595	226	1+
237.98793	92	
238.08811	106	
239.07239	106	
239.78453	124	
239.84195	80	
239.88417	76	
240.83350	108	
241.84140	450	1+
242.06456	102	
242.11030	88	
243.82908	118	
243.84296	184	
245.54068	80	
245.84262	82	
245.88197	112	
247.85097	82	
248.53380	76	
248.90214	82	
249.89944	172	
249.95982	142	
250.92106	278	1+
251.96296	132	
252.15537	86	
254.84833	132	
254.89067	78	
254.97129	170	
255.14148	78	
256.07258	160	
257.80820	206	1+
258.84809	252	
258.98272	82	
259.34620	100	
259.50642	78	
259.84987	272	
259.87084	120	
259.91403	90	
260.34590	84	
260.83354	302	1+
260.93445	126	
261.88428	204	1+
262.00766	134	
262.88461	246	1+
262.96601	88	
264.38118	80	
265.93972	92	
267.46523	80	
267.98934	76	
268.36719	76	
268.84125	346	1+
268.91281	92	
269.34222	78	
271.84614	252	
272.85818	132	
272.93531	120	
273.79589	178	
274.79024	80	
274.87547	126	
275.80916	144	
275.85410	108	
276.81524	80	
276.85471	508	
276.98271	78	
277.84160	82	
277.86293	364	
278.84709	716	1+
279.84474	170	
280.13670	92	
280.86599	134	
280.93960	128	
281.04423	110	
282.15822	84	
282.56475	104	
282.87671	132	
283.35648	84	
283.85585	122	
284.78611	114	
284.88131	82	
284.93545	86	
289.81121	210	1+
289.83331	78	
291.85024	204	1+
293.88027	76	
294.43812	102	
294.86877	190	
295.84054	104	
296.03935	94	
296.94192	98	
297.79562	86	
298.12184	80	
298.37190	82	
298.82518	156	
299.78268	358	1+
299.84723	136	
299.87144	140	
300.89719	76	
301.85645	432	1+
301.87964	108	
302.87911	80	
303.02019	94	
303.09926	76	
305.88155	296	1+
307.79796	214	
308.68942	80	
309.81596	154	
310.87442	170	
311.90576	78	
312.09216	86	
312.80424	144	
316.86402	76	
317.86275	98	
318.80730	92	
320.37448	92	
320.57691	100	
323.89870	84	
324.07761	90	
324.88517	100	
325.88363	80	
329.87610	98	
330.12917	90	
330.81757	146	
331.59409	84	
331.81771	108	
331.86722	78	
332.80586	222	1+
333.07162	96	
333.15464	76	
335.28754	94	
335.62684	84	
336.90554	98	
336.95752	78	
339.83755	102	
342.78462	150	
344.82688	86	
END IONS

###FS:    #m/z: 363.95762 #charge 1+
###MS: 122
###MSMS: 125
BEGIN IONS
TITLE=Cmpd 93, +MS2(363.9576), 28.0-35.0eV, 2.7min #125
RTINSECONDS=160.267
SCANS=122,125
PEPMASS=363.95762	360466
CHARGE=1+
51.82998	84	
65.45604	100	
167.56789	94	
182.05625	90	
189.86426	422	
191.85847	952	
196.88075	142	
200.11853	102	
204.11785	86	
205.87931	120	
207.87385	360	
207.94548	122	
209.94262	610	1+
210.10806	92	
210.88511	324	
212.87970	1908	1+
215.85824	130	
216.03003	90	
218.91548	180	
221.41067	104	
222.95211	478	1+
224.94948	1164	1+
225.88420	112	
226.81892	94	
226.89398	158	
226.94735	5018	1+
226.97148	154	
227.88918	790	1+
228.89406	672	1+
228.94248	5608	
229.94423	214	
230.89004	3754	1+
230.94298	180	
232.88435	526	
233.86123	84	
234.88137	270	
235.06992	114	
235.84814	94	
238.93826	98	
240.07818	102	
240.82553	406	1+
240.93852	144	
240.96333	454	
241.08586	84	
241.81912	108	
241.94055	680	1+
241.95967	582	1+
242.00736	88	
242.82093	290	
242.94331	480	1+
242.96215	366	1+
243.82051	492	1+
243.84365	138	
244.82322	316	1+
244.95788	2944	1+
245.97456	172	
246.80714	104	
246.90733	134	
246.95330	3426	
247.93204	106	
247.96049	106	
248.79924	636	1+
248.85493	118	
248.90136	1194	1+
249.85378	126	
249.96473	404	1+
250.94718	116	
250.96852	336	1+
252.84427	88	
252.87912	90	
253.90860	328	
254.00538	94	
254.10307	114	
254.82190	84	
254.91545	182	
258.01333	94	
258.84253	148	
260.82954	542	1+
260.97066	254	
261.38126	92	
261.82858	490	1+
261.97418	134	
263.84893	180	
264.81956	156	
264.96670	98	
265.85902	84	
265.97565	202	
266.35554	102	
266.81600	852	1+
267.97397	506	
268.35874	84	
268.81393	148	
269.97045	254	
270.38288	104	
270.83689	142	
270.96966	130	
271.81319	112	
271.91428	98	
272.97352	104	
273.83990	188	1+
273.91577	120	
274.71867	100	
276.85461	230	
277.86422	94	
278.50489	106	
278.79633	488	1+
278.84797	152	
279.14072	104	
279.84840	242	1+
280.28801	98	
280.79410	662	
280.82049	122	
280.92019	90	
281.79159	586	1+
281.83691	90	
283.82955	88	
283.85029	246	
283.98051	84	
284.82096	134	
284.85125	162	
285.80006	148	
285.84598	896	1+
286.82891	92	
287.28865	102	
287.48200	86	
287.95247	102	
289.99215	86	
290.78979	92	
292.86188	92	
293.12239	122	
294.57730	92	
294.86993	142	
295.82156	152	
295.93375	92	
296.80900	426	1+
297.82535	94	
297.85118	202	1+
298.80225	1642	1+
299.78398	204	
299.87505	92	
299.92600	98	
300.92475	146	
301.80677	350	1+
301.86242	438	
301.95410	88	
302.83200	92	
302.86170	254	
303.85714	850	1+
304.94678	100	
305.81051	234	1+
306.88223	92	
307.13068	96	
307.89618	274	1+
310.87254	214	
311.52846	84	
314.81418	214	
316.81590	358	1+
318.80728	106	
318.93204	256	1+
321.79576	142	
321.82032	400	1+
322.92594	116	
324.34957	86	
324.81348	84	
324.88271	110	
325.76643	86	
326.87561	466	1+
327.80860	86	
328.89213	88	
330.83397	98	
333.51997	94	
334.75228	84	
335.92146	92	
336.23879	98	
336.94736	228	1+
337.01167	104	
339.83343	524	1+
340.94080	126	
341.51686	98	
342.91827	94	
349.76325	136	
353.75946	122	
354.33336	90	
357.18028	88	
361.72740	128	
362.71247	264	1+
362.85173	170	1+
364.75581	116	
365.72199	86	
366.10598	114	
367.05805	114	
367.73043	102	
368.38952	102	
END IONS

###FS:    #m/z: 507.84649 #charge 1+
###MS: 126
###MSMS: 127
BEGIN IONS
TITLE=Cmpd 94, +MS2(507.8465), 28.2-35.2eV, 2.7min #127
RTINSECONDS=163.942
SCANS=126-127
PEPMASS=507.84649	148980
CHARGE=1+
196.01672	158	
222.97155	202	
223.97419	230	
224.97414	384	
232.89540	118	
238.06716	126	
239.06778	136	
250.97165	226	
251.07375	182	1+
256.79191	156	
259.10538	150	
266.16378	138	
266.86182	142	
267.78186	124	
268.92981	256	1+
275.81263	130	
276.88885	128	
279.09528	228	
280.10819	128	
283.89632	204	
285.85890	192	
286.11245	172	
286.79031	116	
287.85458	370	1+
288.80228	116	
289.87945	478	1+
290.86050	120	
291.86326	222	
292.82643	200	1+
292.87343	786	1+
293.87503	738	1+
293.96589	134	
294.81230	130	1+
296.86025	136	
296.89026	262	1+
297.85485	118	
297.95217	158	
300.85901	118	
301.84935	116	
302.87321	266	1+
303.87303	226	1+
305.86105	332	1+
307.89390	426	
308.14371	412	
308.87685	242	
309.15118	862	1+
309.86930	400	
310.03195	182	1+
310.15650	528	1+
311.88617	910	
312.00530	272	1+
312.88745	464	
313.87524	172	
313.93798	210	1+
314.86735	288	1+
315.84959	148	
316.89703	166	
317.76427	116	
319.82727	142	
319.86655	312	1+
321.81343	140	
323.87169	256	
324.85661	256	
325.76628	124	
325.88151	1316	1+
325.89908	226	
326.80258	322	1+
326.88490	1164	1+
326.99216	156	
327.80639	268	1+
328.86955	180	
329.87852	156	
329.89830	132	
330.86446	116	
331.16508	134	
331.89065	154	
332.79792	212	1+
332.87376	140	
336.87299	176	
337.77032	118	
338.83270	360	1+
338.88036	144	
343.91090	188	1+
345.75449	286	1+
346.80975	142	
347.78014	274	
347.83269	172	
347.87031	276	1+
348.17565	202	
348.72956	124	
348.79242	120	
349.75590	160	
349.82818	210	1+
349.90170	312	1+
350.77512	184	1+
350.80354	198	
352.78554	290	1+
353.72152	142	1+
355.78531	200	1+
355.87005	116	
356.08778	134	
356.87952	172	
357.84295	122	
359.89378	200	
365.71612	158	
365.78323	116	
367.71075	1220	1+
368.81635	138	
368.84488	140	
368.89564	130	
370.06679	150	
370.79217	272	1+
370.83549	446	1+
371.19536	148	
371.36047	118	
371.72784	184	
372.03863	154	
373.71985	166	
373.83625	174	
373.89927	300	1+
374.72772	126	
374.81674	130	
375.73975	120	
378.74139	126	
378.77115	172	
380.71825	620	1+
380.85771	366	1+
381.78223	124	
381.84443	120	
381.89023	92	1+
382.09648	152	
382.80525	130	
382.86902	166	
383.13328	146	
383.39983	166	
383.71728	306	1+
384.72088	194	1+
384.85269	254	
385.84278	572	1+
386.97196	152	1+
387.73009	328	1+
387.75708	126	
388.06241	120	
388.79593	352	1+
389.20250	224	
389.71313	244	
389.80242	212	1+
390.71977	120	
390.74325	186	
390.84351	304	
391.83973	212	1+
393.72501	118	
393.74161	174	1+
393.78274	390	1+
393.89682	122	
395.74791	148	1+
398.72779	1082	1+
398.81303	114	
399.73017	680	1+
399.79885	360	1+
399.85304	188	1+
402.86694	138	
403.03131	134	
403.80985	190	
403.87183	1290	1+
405.85595	296	
406.78586	130	
407.72979	380	1+
407.76361	264	
407.86880	504	
408.06849	176	
408.12740	134	
408.74935	154	
408.85798	1014	1+
408.90400	128	1+
409.72717	602	1+
410.83593	510	1+
411.81222	232	
412.73703	452	1+
412.84394	156	
412.88255	186	
416.69628	166	1+
416.73007	126	
416.87721	262	
418.74216	230	1+
421.68008	220	1+
421.88503	370	
423.73253	128	
423.77896	204	
423.81014	132	
423.83424	266	1+
424.76835	118	
424.86911	126	
425.74834	518	
425.79338	120	
426.75884	260	
426.86623	472	1+
427.73619	1104	1+
428.84621	224	
428.88642	252	
429.69985	236	1+
429.73622	536	1+
430.74124	330	1+
431.86581	546	1+
434.88867	150	
435.67773	264	1+
439.84796	146	
439.88820	728	1+
440.70521	118	
441.78143	142	
444.77577	156	
444.87437	1022	1+
445.71725	168	1+
445.74594	466	1+
447.70932	242	
447.87966	188	1+
448.71121	142	
449.87310	202	
450.69955	324	
450.74721	552	1+
450.88881	178	
455.82322	114	
457.71554	150	
457.90756	924	1+
462.88717	776	1+
463.73143	216	1+
464.73689	172	1+
464.78321	146	
467.89694	294	
469.88302	136	
470.73442	116	
474.77325	122	
485.90532	146	
486.80005	214	1+
486.89421	122	
500.80382	234	1+
END IONS

###FS:    #m/z: 336.94643 #charge 1+
###MS: 126
###MSMS: 128
BEGIN IONS
TITLE=Cmpd 95, +MS2(336.9464), 28.0-35.0eV, 2.8min #128
RTINSECONDS=164.714
SCANS=126,128
PEPMASS=336.94643	101554
CHARGE=1+
205.94722	134	
208.84292	74	
208.88539	148	
209.88773	108	
209.94805	76	
210.88522	382	1+
210.89971	84	
211.94352	2086	
211.97257	82	
212.87982	1006	1+
213.93944	634	1+
215.88658	184	
215.93770	262	
217.88523	206	
217.93829	88	
218.90003	80	
220.83739	74	
221.87341	92	
222.96099	82	
223.83672	74	
223.96412	184	
225.54817	80	
226.78919	80	
228.89410	494	
228.91289	112	
228.96555	92	
229.54169	90	
229.95461	1524	1+
230.62197	88	
230.84951	74	
230.88888	1794	1+
231.04353	92	
231.94943	754	1+
233.89746	186	
233.94875	140	
234.82655	76	
234.89646	100	
234.94826	248	1+
235.56720	92	
235.86967	76	
235.88499	74	
235.95277	170	1+
236.89881	138	
236.91435	74	
237.05298	74	
238.52998	80	
239.98492	100	
240.81870	86	
241.84447	428	1+
241.95053	78	
242.06664	74	
243.02672	84	
244.96130	98	
245.86769	74	
246.90440	150	
246.97111	76	
247.96581	596	
248.89977	746	1+
249.05996	182	1+
249.82966	190	
249.95692	258	1+
249.98993	80	
250.14881	82	
250.83168	610	1+
251.15605	136	
251.83423	350	1+
252.97177	818	1+
253.88005	78	
253.90857	318	
254.40459	76	
254.96540	234	
255.07217	82	
255.82064	88	
255.91025	106	
256.88075	88	
256.96101	82	
257.85125	132	
258.03095	86	
258.84752	244	
259.09117	76	
259.84898	134	
261.82872	314	1+
261.85097	98	
262.51185	80	
262.95135	142	
266.84383	138	
267.83872	846	1+
268.79106	116	
268.84138	640	1+
269.08269	88	
269.86897	154	
270.84285	116	
270.98242	138	
271.84949	104	
271.91775	132	
272.04480	80	
272.87540	82	
272.92270	90	
273.88745	122	
274.42984	78	
274.85783	84	
274.90099	116	
276.85782	378	
277.16864	76	
277.45275	86	
277.86327	212	
277.92932	104	
277.95618	96	
278.83287	808	1+
278.88116	126	
280.80520	82	
281.05548	94	
282.04252	108	
282.80806	88	
283.03150	102	
283.92882	108	
284.91718	96	
285.41221	76	
285.85155	332	
285.97272	88	
286.84870	1178	1+
287.92789	78	
290.79140	76	
290.85348	162	1+
292.84085	84	
292.87423	114	
293.02776	78	
293.10775	218	
293.85465	80	
293.89035	78	
294.44635	92	
294.85834	188	1+
295.87709	170	
296.30160	74	
297.82811	192	1+
298.89295	82	
300.81603	138	
300.87271	74	
302.88126	110	
304.77961	76	
304.86106	80	
306.42621	78	
307.08843	80	
307.79398	118	
308.86357	108	
309.86556	394	1+
310.01963	76	
310.91168	98	
311.88356	102	
312.48073	82	
312.86732	82	
313.36464	74	
313.87431	90	
315.92640	158	
316.76738	78	
317.21334	82	
318.66457	88	
318.71706	90	
318.74616	84	
318.84006	84	
319.89317	76	
321.19900	74	
323.88504	206	1+
324.90702	78	
327.11981	92	
327.14402	74	
328.71375	82	
330.05983	94	
331.51617	106	
331.80213	82	
334.88488	78	
335.03297	98	
337.87101	74	
340.29957	84	
342.40276	86	
END IONS

###FS:    #m/z: 359.96246 #charge 1+
###MS: 126
###MSMS: 129
BEGIN IONS
TITLE=Cmpd 96, +MS2(359.9625), 28.0-35.0eV, 2.8min #129
RTINSECONDS=165.487
SCANS=126,129
PEPMASS=359.96246	71640
CHARGE=1+
180.86542	78	
187.59353	94	
188.43692	80	
208.88255	94	
208.92638	74	
209.94218	270	
214.02077	90	
216.81991	84	
216.85409	92	
218.91479	80	
222.95022	488	1+
223.89024	264	1+
224.94910	1016	1+
226.89298	122	
226.94800	2924	1+
226.96962	148	
227.53307	76	
227.78911	80	
228.94201	3910	
232.16289	148	
232.88940	76	
232.95869	146	
233.36014	102	
234.82280	274	1+
237.09849	78	
238.97778	94	
240.82153	214	1+
240.93874	262	1+
240.96230	820	1+
241.05324	88	
241.79026	120	
242.51552	80	
242.95895	340	1+
243.44961	92	
244.92907	84	
244.95799	1478	
245.80213	84	
245.90638	88	
245.94221	156	
246.43985	90	
246.80837	118	
246.95257	2252	1+
246.98209	110	
247.39188	80	
247.54584	98	
248.06615	78	
248.80214	318	1+
249.86155	186	1+
249.95619	130	
250.79648	286	1+
250.91290	76	
250.95197	350	
251.83392	88	
251.89208	80	
251.91756	80	
252.25097	78	
252.95481	274	
252.97238	142	
253.16247	80	
253.51035	80	
255.83110	76	
256.85082	94	
258.84401	242	1+
258.89380	100	
260.83160	132	
260.91483	78	
260.96977	256	
262.43031	88	
262.95673	104	
263.07003	132	
263.81567	526	1+
263.97207	240	1+
265.81173	952	1+
265.83680	74	
266.05504	84	
266.81384	812	1+
266.85484	86	
267.38448	86	
267.85475	78	
267.97634	400	
268.10790	84	
269.52532	76	
269.96926	528	1+
270.83316	128	
271.36076	102	
271.40947	90	
271.45791	106	
273.90531	80	
274.84290	78	
275.97054	374	
276.40032	96	
276.80731	120	
276.85287	544	1+
277.80995	208	
277.96750	148	
278.09156	86	
278.80215	200	
279.10233	158	
279.39115	100	
280.79393	1530	1+
280.84459	242	1+
281.11879	132	
281.86987	224	1+
282.79506	144	1+
282.82905	76	
283.10369	74	
283.98477	134	
284.02171	92	
284.82638	400	
284.93520	88	
285.79637	124	
286.56067	114	
287.89140	186	1+
288.07358	88	
288.76185	74	
288.85719	78	
289.83829	116	
291.79112	122	
291.91138	196	1+
291.92981	76	
292.93850	180	
293.78622	158	
294.86527	102	
295.92727	140	
296.85756	84	
297.11598	82	
297.81238	146	
298.80296	1322	1+
298.98620	194	1+
299.25480	74	
299.41877	84	
300.79813	124	
301.78546	220	
302.30667	74	
302.75745	84	
302.83640	74	
303.10459	136	
304.79502	76	
305.87882	244	1+
307.81403	144	
309.79774	472	
309.88927	76	
310.87614	106	
311.10008	96	
312.82036	160	1+
313.20378	76	
314.16515	76	
316.81584	496	1+
318.88392	78	
318.93168	110	
320.82769	100	
321.81993	174	
322.34682	110	
322.79456	132	
322.81853	272	1+
324.39147	92	
324.48772	96	
324.85457	216	1+
325.19032	88	
327.32187	100	
330.00425	82	
333.89205	158	1+
336.94356	84	
337.95900	106	
338.94281	144	
339.77186	76	
340.96347	94	
341.71214	86	
342.89343	76	
343.05275	84	
344.41184	86	
348.75937	76	
349.83947	120	
352.57912	120	
355.41625	84	
355.71244	196	1+
356.77488	212	
356.80170	78	
356.98994	102	
358.31102	130	
358.86927	102	
360.36163	90	
360.83240	84	
360.86274	78	
365.17017	78	
END IONS

###FS:    #m/z: 507.84597 #charge 1+
###MS: 130
###MSMS: 131
BEGIN IONS
TITLE=Cmpd 97, +MS2(507.8460), 28.2-35.2eV, 2.8min #131
RTINSECONDS=169.16
SCANS=130-131
PEPMASS=507.84597	133578
CHARGE=1+
196.01465	494	1+
201.61322	122	
207.95061	128	
224.97546	270	
226.06571	160	
232.89370	142	
233.87893	178	1+
234.87826	212	1+
241.89630	122	
244.88077	170	
250.96790	340	1+
266.16784	204	
266.86713	146	
272.85613	122	
278.88845	124	
280.10687	196	
280.85066	150	
286.04477	122	
287.85308	482	1+
289.79682	142	
289.87680	162	
290.86811	314	
291.86669	142	
291.88213	132	
292.87809	124	
293.87405	574	
294.87412	464	
295.97435	124	
298.87590	218	1+
299.85226	324	1+
302.80025	122	
302.88238	342	1+
303.80686	150	
305.85911	506	1+
306.12888	140	
307.89354	394	
308.14290	780	1+
308.87225	470	
308.89209	330	
309.84468	218	
309.89081	220	
309.99890	178	
310.15702	634	1+
310.79653	124	
311.88373	1844	1+
314.86480	444	1+
314.89061	158	
315.38435	188	
315.80991	212	1+
318.88709	134	
320.86181	194	1+
321.99409	194	
322.80379	126	
323.86721	382	1+
324.37635	144	
325.90419	314	
326.81883	130	
326.88470	834	
327.80896	398	1+
327.88173	440	
327.89737	542	1+
328.81070	250	1+
328.88204	324	
330.82520	182	1+
331.80783	124	
332.87438	352	1+
332.89468	122	
334.87831	132	
336.86169	146	
336.90206	168	
336.94497	238	1+
337.88412	320	1+
338.87679	242	1+
339.82595	124	
339.85552	292	1+
340.78994	130	
346.80509	162	
347.77948	290	1+
348.76341	134	
348.83106	182	
349.77222	144	
350.71406	204	1+
350.79798	260	1+
350.82438	334	1+
350.94086	136	
351.86740	124	
351.98314	128	1+
353.82157	132	
354.02474	142	
355.89776	150	
356.74334	206	1+
357.72925	204	1+
357.78674	170	
357.83823	214	1+
364.85119	218	1+
365.83351	142	
366.74642	156	
366.78492	216	
366.83659	684	1+
367.70944	264	
367.76317	196	
368.71116	330	
368.76946	128	
368.89488	140	
369.80351	176	
369.83776	216	
370.75906	130	
370.80737	144	
370.84175	176	
371.19060	176	
371.70570	132	
371.72900	140	
371.77926	132	
371.79804	280	1+
372.72222	392	1+
373.87451	178	
374.78131	160	
375.73456	138	
376.80255	238	1+
377.84406	140	
380.72064	326	
380.77551	184	1+
381.71833	582	1+
381.82217	166	
382.71993	380	1+
382.86097	128	
383.77559	354	1+
384.85122	962	1+
385.77945	244	
385.89620	142	
386.74334	260	1+
387.21290	156	
387.84913	130	
388.79138	126	
389.25853	242	1+
389.71288	212	1+
390.05248	130	
390.75192	136	
390.84395	364	1+
391.72205	304	1+
392.79875	142	
392.82707	260	
393.79959	136	
395.73742	128	
396.73496	128	
397.73190	180	
398.73013	980	1+
399.84761	210	
400.70060	128	
400.72659	724	1+
402.75510	430	1+
403.73673	134	
403.75728	300	1+
403.87347	1214	1+
405.78715	162	
405.85976	274	1+
407.73565	300	
407.86757	598	
408.73543	164	
408.75556	144	
408.85002	992	1+
409.72735	762	1+
410.84767	216	
411.87467	188	1+
412.77831	242	1+
413.84154	134	
414.67943	178	
414.74810	136	
416.88018	124	
417.74761	132	
417.86072	192	
421.83683	136	
421.88252	558	1+
422.74610	210	
422.82426	210	1+
422.86211	124	
423.73974	178	
423.77604	774	1+
423.87472	202	
424.82619	130	
425.75054	532	
425.86556	596	1+
426.76393	268	
427.73389	1516	1+
428.66819	168	
428.84799	318	
428.87213	248	1+
429.84332	148	
430.74154	552	1+
430.85989	140	
431.86759	216	
432.86733	206	
435.71432	198	
436.90353	132	
439.89334	630	1+
440.68484	138	
440.77420	240	1+
443.76783	156	
444.87462	666	1+
445.68977	124	
445.72070	186	
445.74042	188	
445.86557	224	
446.72071	134	
446.73952	160	
446.88635	296	1+
447.70997	274	
448.70683	136	
448.77232	186	
449.76551	332	1+
450.68922	126	
450.74678	244	
452.75291	344	1+
453.79087	150	
456.89501	596	1+
460.22792	176	
462.88515	362	
463.85943	152	
463.88194	158	
465.72446	312	1+
467.88993	628	1+
468.71232	132	
470.72899	176	
485.89853	278	1+
488.65340	168	1+
495.64096	148	
503.81059	186	1+
509.85843	190	1+
END IONS

###FS:    #m/z: 336.94619 #charge 1+
###MS: 130
###MSMS: 132
BEGIN IONS
TITLE=Cmpd 98, +MS2(336.9462), 28.0-35.0eV, 2.9min #132
RTINSECONDS=169.932
SCANS=130,132
PEPMASS=336.94619	97922
CHARGE=1+
49.01387	72	
182.86933	214	1+
196.89364	88	
205.94991	84	
208.96523	74	
209.89534	168	
210.88668	76	
211.94597	1342	
212.02945	94	
212.87861	1374	1+
213.93918	580	1+
215.86292	72	
215.88564	380	1+
216.99339	94	
217.88337	116	
218.83888	274	1+
219.38386	112	
222.94732	100	
223.95851	218	1+
224.03865	74	
224.97327	80	
226.89121	220	1+
226.94457	86	
228.15596	88	
228.84281	74	
228.89274	184	1+
229.84119	82	
229.95479	1614	1+
230.85241	136	
230.88840	2328	1+
231.94977	816	1+
232.11443	88	
232.82335	178	
232.87138	82	
232.98862	88	
233.82328	80	
233.84974	78	
233.89860	544	1+
233.94934	174	
234.82756	78	
234.85742	90	
235.83497	72	
235.89369	82	
236.00664	82	
236.85256	102	
236.94326	94	
238.00969	252	1+
239.09727	84	
239.11613	98	
239.84962	72	
240.88523	170	1+
242.78831	94	
244.95425	74	
246.90327	92	
246.91805	94	
246.98013	88	
247.11702	96	
247.96949	268	
248.06622	148	1+
248.89886	306	
249.91466	140	1+
249.96182	158	
250.83052	124	
250.95232	234	1+
250.96738	90	
251.83710	468	1+
252.87149	84	
252.90160	378	1+
252.96986	756	1+
253.00823	74	
253.05763	92	
253.91983	76	
254.88058	82	
254.94770	78	
254.96447	472	1+
255.08000	212	1+
255.85673	272	1+
256.87280	72	
258.84751	702	1+
258.94223	88	
260.83065	296	1+
260.94535	154	
261.85009	164	
261.99286	106	
262.90204	80	
262.96102	74	
263.88840	94	
264.85102	78	
264.86858	76	
264.98266	76	
265.09663	114	
265.85097	84	
266.01930	78	
266.83899	72	
266.86489	124	
266.88691	74	
267.84101	190	
267.89505	80	
268.83808	728	1+
269.83898	466	1+
269.92857	88	
270.32448	100	
270.86935	108	
270.97816	102	
271.84572	94	
271.91553	100	
272.44232	82	
272.85989	94	
273.85468	72	
273.90461	216	
274.36884	98	
274.84692	78	
274.90097	112	
275.86430	106	
276.85600	596	1+
277.08901	142	
277.42008	78	
277.83762	132	
277.87816	80	
278.80654	94	
278.83500	638	1+
279.86527	144	
281.86335	72	
281.93782	82	
282.16024	72	
283.43235	82	
285.85148	420	
286.84756	710	1+
289.82923	90	
289.85609	80	
290.02542	82	
290.85154	232	1+
291.01553	116	
291.33603	72	
293.10761	174	
293.82078	102	
293.85481	134	
294.81124	78	
294.86898	156	
296.85731	134	
296.91881	86	
297.33017	88	
297.44365	92	
297.89038	104	
298.04354	94	
298.30621	100	
298.42291	78	
301.87880	124	
301.90540	82	
302.75325	74	
304.81271	86	
304.86225	194	
305.93611	86	
307.01969	72	
307.86391	314	1+
310.85198	106	
310.87128	76	
312.84779	84	
314.81203	74	
318.61657	102	
318.76772	74	
318.87515	94	
320.39670	90	
320.50620	106	
322.89978	116	
324.89628	118	
325.87978	72	
325.89812	82	
326.89307	78	
328.88339	110	
329.21290	90	
330.87460	84	
334.76576	80	
335.76429	76	
336.74002	146	
338.80592	72	
338.89200	74	
339.03203	72	
339.43470	74	
341.06300	72	
341.89626	72	
342.31386	74	
END IONS

###FS:    #m/z: 359.96203 #charge 1+
###MS: 130
###MSMS: 133
BEGIN IONS
TITLE=Cmpd 99, +MS2(359.9620), 28.0-35.0eV, 2.9min #133
RTINSECONDS=170.704
SCANS=130,133
PEPMASS=359.96203	68750
CHARGE=1+
72.31498	78	
89.17497	80	
118.79150	82	
187.93839	96	
193.96508	86	
209.94594	446	
215.93630	80	
216.83594	86	
220.95550	138	
221.88438	88	
222.95264	944	1+
223.88993	156	
224.05316	78	
224.94916	1360	1+
226.89474	82	
226.94746	3722	1+
226.97511	186	1+
228.94248	4598	1+
229.01687	82	1+
233.95779	86	
234.94596	138	
235.82213	78	
237.89579	82	
238.96930	172	1+
239.43156	84	
239.90886	84	
240.78782	380	1+
240.82069	92	
240.96344	478	
241.83541	156	
241.89972	80	
241.96264	244	
242.96072	884	1+
243.86595	212	1+
244.13605	94	
244.95804	2092	1+
246.95278	2154	1+
248.08334	76	
248.76629	82	
248.80795	342	
249.78789	142	
249.80729	180	
249.84765	84	
250.79824	88	
250.95253	132	
250.96475	232	1+
252.92602	86	
252.95696	100	
253.58284	96	
254.10306	96	
255.56172	84	
257.90089	80	
258.83268	342	
258.97398	140	
259.85234	150	
259.96667	454	1+
260.82993	82	
261.83755	144	
262.82618	80	
262.95204	90	
264.02404	78	
264.07198	80	
264.81809	224	
264.90279	98	
265.59879	94	
265.82030	164	
265.89894	82	
266.81504	624	1+
266.93096	80	
267.78434	86	
267.97229	294	
268.84435	82	
269.96669	356	1+
271.80149	196	
271.83986	294	1+
273.79657	104	
273.97119	216	
275.01813	80	
275.91265	88	
275.97088	124	
276.51698	78	
276.80460	106	
276.84449	212	1+
277.80818	334	
277.86171	78	
278.79611	620	1+
279.83974	138	
280.79238	786	1+
280.87402	128	
281.04633	96	
281.85824	282	1+
282.79266	126	
283.04963	114	
283.98248	86	
284.82454	568	1+
284.85862	78	
285.00555	96	
285.07647	84	
285.58013	84	
286.05154	88	
287.32813	94	
288.13426	80	
288.15516	92	
289.37548	90	
289.80823	98	
290.02968	78	
290.34145	92	
292.86275	80	
293.94511	96	
293.96818	86	
294.43579	94	
294.86258	196	
294.89734	84	
295.33433	82	
295.92752	80	
296.16823	86	
296.80990	256	
297.80953	192	
298.80390	1784	1+
299.40791	86	
299.85862	84	
300.42242	98	
301.85652	102	
303.78571	134	
304.83411	150	
305.86329	150	
305.88545	208	1+
306.57033	82	
306.76784	94	
307.84478	92	
309.79794	136	
310.41563	82	
311.80459	376	1+
312.03755	92	
313.83871	90	
314.28723	102	
314.81801	126	
316.81231	320	1+
316.83073	114	
317.87896	82	
317.94741	86	
318.81928	78	
318.86324	118	
319.81992	100	
320.96733	120	
321.81928	222	
322.88685	84	
323.01736	94	
323.88311	78	
324.75443	78	
324.78067	84	
327.41939	96	
327.44183	80	
328.29566	104	
328.75840	88	
330.47271	86	
331.41977	90	
335.94769	516	1+
338.80182	88	
338.87628	86	
340.94340	124	
341.02005	86	
342.47972	82	
343.52120	94	
343.71700	86	
343.89001	92	
348.40881	110	
348.47300	80	
352.89711	98	
354.71971	86	
355.85115	78	
356.41911	88	
356.71338	78	
356.77661	204	
360.71589	106	
362.71951	90	
364.05885	82	
END IONS

###FS:    #m/z: 322.93061 #charge 1+
###MS: 134
###MSMS: 135
BEGIN IONS
TITLE=Cmpd 100, +MS2(322.9306), 28.0-35.0eV, 2.9min #135
RTINSECONDS=174.385
SCANS=134-135
PEPMASS=322.93061	2274302
CHARGE=1+
66.73884	94	
87.41895	82	
185.85858	74	
185.96570	80	
189.02913	84	
192.88778	162	
195.96084	84	
197.14030	72	
197.85644	76	
199.96192	70	
200.88408	76	
201.04718	110	
205.94979	136	
208.83247	72	
209.94698	130	
211.90262	78	
217.14521	84	
217.89292	78	
222.95172	410	1+
223.88789	76	
224.11212	78	
224.89592	78	
224.98056	72	
226.89966	216	1+
227.92964	78	
229.89645	112	
230.84680	170	
230.89328	136	
231.88952	100	
232.83186	124	
233.39565	98	
233.91587	74	
235.87657	76	
237.04745	72	
237.16065	80	
237.79530	126	
238.87312	136	
238.89047	102	
238.94356	140	
239.78693	312	1+
239.88581	76	
240.82278	202	
240.94009	666	
240.96350	108	
241.93943	2648	1+
242.81983	138	
242.83262	82	
242.89641	108	
242.94176	1848	1+
243.82282	210	
244.82172	768	1+
244.84668	154	
244.94020	526	
245.44239	84	
245.81629	74	
245.87360	74	
246.43231	76	
246.95105	84	
246.96994	162	
248.42731	112	
248.85837	250	1+
248.97615	92	
248.98983	128	
250.83109	86	
250.85059	98	
251.47164	82	
253.06091	118	
253.34997	148	
253.80061	80	
253.83275	148	
253.91019	112	
254.87858	84	
255.00234	88	
255.60260	72	
255.78422	162	
256.33532	74	
257.04757	86	
257.79940	174	
257.89952	102	
258.83344	230	
258.97639	78	
259.34099	156	
259.83019	618	1+
260.33607	170	
260.82843	754	1+
262.06045	78	
262.82982	534	1+
262.84856	460	1+
263.09118	76	
263.79416	166	1+
263.97901	76	
264.10607	82	
265.01918	80	
265.08660	108	
265.97891	76	
266.87398	72	
268.13596	76	
268.92509	72	
269.79984	80	
270.85184	82	
271.34149	122	
271.35613	84	
271.78715	96	
271.84941	202	
272.34795	246	
272.85436	112	
273.79395	368	
274.79295	198	
274.91816	74	
275.81060	416	1+
276.86617	92	
277.09501	82	
277.83819	296	1+
279.08963	1032	1+
279.40771	86	
279.53086	106	
280.13556	82	
282.09232	86	
282.78748	378	1+
282.87100	154	
283.35415	98	
283.79038	324	1+
283.84800	72	
284.29444	572	1+
284.86592	92	
285.86249	74	
286.84979	74	
286.88486	76	
288.78235	492	1+
289.80877	118	
289.88690	172	
290.04174	90	
291.44504	90	
291.80632	518	1+
291.92328	94	
292.36228	80	
294.82572	88	
294.86189	92	
295.40386	72	
296.80869	334	1+
297.79284	178	
297.83577	120	
298.19184	104	
299.78649	458	
300.80180	76	
302.77655	72	
302.82134	224	1+
303.80717	226	1+
304.15412	86	
304.58422	88	
304.88599	194	1+
305.80772	134	
306.94860	72	
307.79881	826	1+
307.88203	318	1+
308.81661	82	
309.79926	88	
310.81119	126	
311.52195	82	
312.07737	90	
312.80612	208	
313.80109	356	1+
314.82082	170	
317.90012	76	
321.18842	72	
321.84454	86	
321.89489	72	
322.89834	92	
323.88933	76	
324.05315	72	
324.87892	76	
324.89350	96	
325.14150	80	
325.69524	88	
325.81130	120	
325.90141	80	
326.34056	80	
END IONS

###FS:    #m/z: 340.94134 #charge 1+
###MS: 134
###MSMS: 136
BEGIN IONS
TITLE=Cmpd 101, +MS2(340.9413), 28.0-35.0eV, 2.9min #136
RTINSECONDS=175.159
SCANS=134,136
PEPMASS=340.94134	883716
CHARGE=1+
181.51844	88	
182.87107	128	
183.87842	102	
190.94845	86	
191.95327	130	
192.92864	80	
193.94990	82	
196.88326	164	
206.94866	88	
208.93688	82	
210.57500	88	
210.93688	124	
211.94720	80	
212.87751	338	
213.87895	342	
213.93962	470	1+
214.89499	124	
215.88678	554	1+
215.93894	234	
217.87993	354	
220.87927	82	
223.88966	78	
224.83377	134	
226.94843	126	
227.10907	80	
227.95186	78	
228.94695	308	1+
230.84752	78	
230.86477	78	
230.88847	440	1+
230.99315	108	
231.89254	300	1+
231.95165	498	1+
232.12172	92	
233.89742	398	1+
233.95137	78	
235.43918	84	
235.89540	154	
236.06092	78	
236.74660	80	
238.89607	86	
239.79244	116	
240.88733	82	
241.78340	82	
241.84416	266	
241.90605	82	
242.84072	144	
244.82614	84	
244.92211	80	
246.51328	92	
246.89885	82	
247.97603	126	
248.49118	80	
248.90304	138	
249.51426	110	
249.94328	82	
249.97425	104	
250.33539	108	
250.92627	92	
251.86475	78	
251.88040	276	
251.90768	86	
252.00330	86	
252.40103	80	
252.58072	88	
253.83896	86	
253.95561	96	
254.35360	88	
254.96674	258	
255.80685	326	1+
256.47698	130	
256.82895	80	
256.85000	158	
256.90003	92	
256.96291	258	1+
257.85625	94	
257.88059	124	
257.91665	86	
258.52038	100	
258.85024	198	
259.85532	142	
259.87690	106	
259.95916	158	
260.79801	78	
260.83666	624	1+
261.14500	112	
261.35529	78	
261.92534	88	
263.35603	104	
266.83313	80	
268.14206	134	
268.84607	124	
268.95514	86	
270.84143	112	
270.95866	78	
271.79610	78	
271.84075	82	
272.85363	120	
272.91471	86	
273.44406	78	
273.79201	134	
273.81405	78	
274.79477	88	
274.89559	144	
276.85536	688	1+
277.87629	134	
278.84686	230	
279.80167	84	
279.84335	210	1+
281.87090	78	
282.00176	84	
283.09760	78	
283.35523	220	
284.87684	120	
285.02254	84	
285.14067	84	
285.95163	78	
288.84330	122	
289.79118	118	
289.88362	122	
291.80236	120	
292.04689	98	
292.86712	208	1+
292.92485	88	
293.85115	124	
294.36713	92	
295.84990	172	
296.85277	126	
296.89364	80	
297.11138	90	
297.13900	84	
298.90243	154	
299.78391	232	
300.87333	140	
302.00368	86	
302.17240	298	1+
302.85771	82	
302.87436	100	
303.95224	102	
305.88469	86	
307.38550	92	
307.80087	388	1+
307.89103	214	1+
310.80613	122	
311.86358	138	
312.80768	94	
312.82571	84	
312.89754	82	
313.36049	82	
313.80607	98	
315.45260	86	
318.59460	80	
318.87931	84	
319.01577	92	
319.16448	84	
321.48316	102	
322.87155	92	
323.08567	78	
324.46016	102	
324.88970	266	1+
328.88199	162	1+
328.90544	86	
329.78346	78	
330.81489	176	
333.89006	116	
340.80687	86	
343.91272	86	
345.18912	78	
END IONS

###FS:    #m/z: 363.95739 #charge 1+
###MS: 134
###MSMS: 137
BEGIN IONS
TITLE=Cmpd 102, +MS2(363.9574), 28.0-35.0eV, 3.0min #137
RTINSECONDS=175.932
SCANS=134,137
PEPMASS=363.95739	330604
CHARGE=1+
182.86591	92	
189.86326	316	
190.55308	86	
191.85809	356	
194.88921	116	
197.54383	92	
201.90999	94	
205.88000	232	1+
207.94657	278	
209.94553	794	1+
210.88167	482	1+
212.87921	2368	1+
222.95255	882	1+
223.88170	146	
223.91547	94	
224.00947	84	
224.05031	98	
224.94915	698	1+
224.97462	204	
225.97324	104	
226.89415	182	
226.94666	4698	1+
226.97234	86	
227.09886	84	
228.79926	90	
228.89390	362	1+
228.94280	6136	1+
229.14258	86	
229.56583	90	
230.74699	84	
230.88919	3254	1+
232.05650	82	
232.88585	256	
234.45294	92	
239.06806	118	
240.81983	362	
240.83779	330	1+
240.94120	204	
240.96471	376	1+
241.93996	786	1+
241.99594	82	
242.81798	840	1+
242.94264	518	1+
242.95839	538	1+
244.95691	2390	1+
245.82428	230	
245.94371	134	
246.43599	96	
246.81197	156	
246.90505	172	
246.95400	2788	1+
246.97884	94	
247.80427	126	
247.85895	120	1+
248.80231	222	
248.84374	90	
248.90110	1444	1+
249.80421	182	
250.80048	132	
250.89764	228	
250.97297	182	
251.89016	98	
251.91152	134	
252.12421	84	
252.79374	98	
253.90450	552	1+
255.38476	106	
255.85099	196	1+
257.51830	88	
258.83428	362	1+
258.89644	98	
259.04376	84	
259.56391	94	
260.83167	182	
260.91062	100	
260.96876	250	
261.82979	720	1+
261.96992	126	
263.85351	88	
264.84593	122	
265.97381	216	1+
266.08708	84	
266.81671	554	1+
266.85031	104	
267.09862	120	
267.78238	82	
267.97249	514	1+
268.80862	140	
269.85120	114	
269.96772	542	1+
271.10434	130	
271.85543	112	
271.91473	144	
272.95532	206	1+
273.85075	130	
273.98240	94	
274.06996	84	
274.41995	104	
274.65376	116	
275.80494	276	1+
276.03228	82	
276.80805	240	1+
276.85766	272	
277.12051	96	
277.88657	96	
277.98072	84	
278.06861	86	
278.11285	104	
278.80123	300	
278.84497	200	
279.06477	98	
279.10369	108	
279.41554	100	
279.79943	152	
280.79332	1106	1+
281.86250	194	
283.49440	98	
283.78916	594	1+
283.82163	406	1+
283.85049	538	1+
284.61012	88	
285.36647	94	
285.84483	634	
285.87437	110	
287.49037	112	
287.87796	102	
288.78718	84	
290.78446	178	
291.87913	96	
292.37880	82	
292.92077	86	
293.90268	112	
296.80924	384	
297.80667	290	
298.80286	2002	1+
300.86671	122	
301.80285	160	
302.80645	316	1+
302.86838	190	
303.85748	800	
303.94199	130	
307.03261	90	
307.80105	118	
309.88157	130	
311.90361	84	
312.88236	102	
314.81586	96	
316.08548	88	
316.30822	82	
316.81510	274	
317.81684	198	
317.92872	92	
318.81970	348	1+
318.87183	138	
318.93649	154	
319.80850	136	
319.82474	246	1+
320.86260	92	
321.82058	404	1+
321.86942	396	1+
322.03861	136	
323.90295	92	
323.99248	122	
324.36507	86	
324.82313	168	
324.87849	138	
325.85706	102	
325.87258	378	1+
327.83055	110	
328.06857	94	
329.57374	88	
329.83240	92	
332.05065	92	
334.76692	166	
334.87822	88	
335.76403	104	
335.95226	284	1+
337.83731	102	
339.21094	94	
339.82678	232	1+
339.95527	84	
340.93973	356	1+
342.36180	110	
344.78102	90	
344.81517	94	
345.83981	88	
348.66344	88	
349.06716	90	
357.73919	94	
360.76031	88	
362.71508	266	1+
364.61176	82	
365.19565	88	
366.75069	96	
367.53637	92	
367.84017	88	
END IONS

###FS:    #m/z: 322.93059 #charge 1+
###MS: 138
###MSMS: 139
BEGIN IONS
TITLE=Cmpd 103, +MS2(322.9306), 28.0-35.0eV, 3.0min #139
RTINSECONDS=179.614
SCANS=138-139
PEPMASS=322.93059	2266558
CHARGE=1+
68.22768	92	
190.92797	88	
192.89100	80	
193.88674	122	
205.95168	128	
210.37708	96	
210.89956	120	
211.41837	118	
211.82920	78	
212.88823	224	1+
212.98712	82	
213.97382	86	
218.88388	84	
220.38493	74	
220.86844	74	
221.94269	74	
222.94905	104	
223.06544	82	
223.12065	80	
223.96095	112	
224.00375	88	
224.82395	84	
225.95052	122	
226.81782	88	
227.44420	84	
227.48508	80	
228.40474	84	
228.91444	132	
229.10083	76	
229.89704	98	
230.82712	92	
230.89638	84	
233.04707	100	
233.84077	122	
234.03392	80	
234.39086	72	
235.03989	78	
235.33578	94	
235.87852	88	
236.83520	124	
238.82786	80	
239.78774	568	1+
240.05130	92	
240.09148	72	
240.82428	216	
240.94122	444	
240.96463	78	
241.12569	78	
241.93973	3018	1+
242.81981	74	
242.94250	2018	1+
243.78426	138	
243.81841	310	
244.82414	192	
244.86941	88	
244.93867	402	
246.81789	120	
246.97429	114	
248.85499	144	
248.99074	94	
249.08401	92	
249.85420	82	
250.92441	72	
251.37398	78	
251.86428	200	1+
251.88036	94	
251.92242	114	
253.35081	168	
253.85031	74	
254.91006	78	
255.19647	98	
255.78385	244	
255.81100	156	
257.08503	76	
258.83337	394	
258.97462	80	
259.85861	72	
259.90005	92	
260.33755	150	
260.83254	106	
261.05563	74	
261.16275	74	
261.82771	850	1+
263.97640	82	
264.01858	80	
264.85667	94	
264.87697	78	
265.01648	74	
265.06273	100	
266.12290	102	
266.85486	130	
267.08017	112	
267.79126	178	
268.34127	90	
268.84449	126	
269.34507	154	
269.79759	142	
269.84403	92	
270.84729	90	
271.36179	176	
271.78354	178	
271.82615	82	
271.86144	154	
272.34672	84	
273.34703	82	
273.79591	124	
274.85109	72	
275.07328	84	
275.81347	258	
276.79036	82	
276.85998	116	
279.09138	876	1+
279.91079	84	
280.81727	78	
280.85432	74	
281.84513	78	
282.81121	152	
282.86513	276	1+
283.05017	86	
283.36104	114	
283.78921	450	
283.97637	74	
284.29312	356	
285.78346	76	
285.85201	112	
286.86398	284	1+
287.81087	76	
287.99452	80	
289.78620	190	1+
289.80645	98	
290.81242	76	
291.80470	440	1+
293.87812	166	
296.88051	80	
297.56430	74	
297.93937	84	
298.82178	72	
299.78507	272	
299.82895	74	
299.87340	76	
302.57778	94	
303.83325	74	
303.86951	76	
306.82590	90	
307.73808	82	
307.80077	642	1+
307.88280	112	
308.88557	72	
309.17261	88	
309.79496	78	
309.81350	138	
310.79423	78	
310.81333	128	
310.87653	78	
312.80606	286	1+
314.81233	130	
315.82581	72	
322.04047	74	
323.88729	72	
324.80090	76	
324.89347	78	
325.80478	80	
327.88092	88	
END IONS

###FS:    #m/z: 340.94135 #charge 1+
###MS: 138
###MSMS: 140
BEGIN IONS
TITLE=Cmpd 104, +MS2(340.9414), 28.0-35.0eV, 3.0min #140
RTINSECONDS=180.386
SCANS=138,140
PEPMASS=340.94135	893096
CHARGE=1+
60.27075	84	
153.67576	82	
191.86920	84	
192.92697	182	
194.89171	86	
196.88407	182	
206.74531	122	
206.95756	74	
206.97517	76	
212.87890	520	1+
213.94056	426	1+
215.88618	318	1+
215.93592	280	
217.38600	84	
217.88473	126	
218.86396	86	
219.85693	78	
220.88870	88	
221.87523	124	
221.99229	76	
222.95378	74	
223.01056	102	
223.06556	80	
223.96645	110	
223.98211	76	
225.41928	88	
225.58358	80	
226.94879	112	
227.39805	78	
230.88993	228	
231.88522	152	
231.94917	520	
232.88991	136	
233.50831	84	
233.89853	348	
235.83496	82	
235.88805	122	
236.85380	198	1+
236.89205	80	
237.08308	78	
238.82409	78	
239.78752	100	
240.79337	82	
240.83524	224	
240.84985	170	
241.84312	148	
241.88698	94	
242.84219	128	
242.97680	78	
243.83985	106	
244.95707	94	
246.97303	128	
248.89979	462	1+
249.95865	188	
249.99200	84	
250.34047	212	1+
250.96851	124	
251.87933	164	
251.92338	86	
251.96236	92	
254.96507	192	
255.85616	100	
256.78861	154	
256.82944	88	
256.86769	164	
257.80242	136	
257.83963	598	1+
257.85155	142	
258.84436	508	1+
259.34120	144	
259.95571	204	
260.04096	74	
260.83665	340	1+
262.35395	154	
262.83098	82	
263.87466	112	
263.97651	84	
264.84684	128	
265.85874	74	
267.06737	74	
267.79143	136	
268.84218	326	1+
270.83562	80	
271.36076	100	
272.79178	392	1+
272.84918	106	
272.93387	94	
273.58935	122	
273.79399	338	1+
273.90094	130	
274.86228	136	
274.88029	208	
274.89733	188	
275.81194	152	
275.86301	118	
276.03450	78	
276.81898	76	
276.85582	776	1+
277.94610	112	
277.97138	116	
278.84525	630	1+
278.87493	166	1+
279.89815	82	
281.80631	86	
282.87425	160	1+
282.91582	82	
283.14946	96	
283.35195	116	
283.79101	152	
284.07554	78	
284.29098	78	
284.78586	84	
285.36859	96	
286.78288	84	
288.85569	78	
289.06425	86	
289.80762	200	1+
290.32679	80	
291.99745	124	
292.01738	78	
293.10785	82	
293.43175	96	
293.88750	76	
294.85992	152	
295.81320	78	
295.86395	154	
295.87987	224	1+
296.15977	76	
296.84889	88	
297.06472	102	
297.78815	134	
298.07955	138	
298.31146	150	
298.70281	78	
299.87077	122	
299.90980	88	
300.42011	102	
300.87445	206	1+
301.03347	74	
302.17445	80	
302.85166	80	
303.98789	80	
304.06403	88	
304.75398	76	
305.80182	116	
306.87981	330	1+
307.79562	144	
308.79921	232	1+
310.88073	100	
311.89258	80	
313.36476	74	
313.80630	78	
313.88911	84	
314.82137	162	
314.97974	84	
315.28721	88	
316.82106	218	1+
317.43401	82	
318.92764	94	
320.50845	80	
321.74324	88	
322.24568	84	
324.89216	232	
325.16345	104	
328.15513	84	
329.38432	78	
329.93486	84	
330.81186	178	
331.87195	106	
332.83303	98	
335.95548	94	
339.82733	86	
END IONS

###FS:    #m/z: 363.95740 #charge 1+
###MS: 138
###MSMS: 141
BEGIN IONS
TITLE=Cmpd 105, +MS2(363.9574), 28.0-35.0eV, 3.1min #141
RTINSECONDS=181.159
SCANS=138,141
PEPMASS=363.95740	335816
CHARGE=1+
75.37811	100	
144.12941	90	
160.40603	86	
184.53813	100	
189.86296	422	1+
191.85769	142	
192.85608	146	
196.88503	152	
207.87419	484	1+
207.95595	160	1+
209.92152	110	
209.94399	962	1+
210.88294	268	
212.87981	2178	1+
214.89187	178	
215.89107	84	
218.91233	178	
222.78332	108	
222.95289	710	1+
224.89333	134	
224.94907	1170	1+
225.88246	384	1+
226.88484	262	1+
226.94817	5320	1+
228.89516	856	
228.94238	5268	1+
229.91396	84	
230.83478	94	
230.88904	3284	1+
232.09117	98	
232.88577	390	
232.91276	154	
234.10390	126	
234.88105	168	
235.82175	90	
235.85474	174	
236.84939	100	
236.90515	118	
237.05439	84	
239.07264	204	1+
239.85371	94	
240.81945	186	
240.83796	126	
240.94127	326	
240.96211	438	
241.83165	92	
241.93997	840	1+
241.95676	662	1+
242.82138	224	
242.95698	458	1+
243.82142	450	1+
244.62553	132	
244.82371	326	1+
244.90089	84	
244.95747	2784	1+
245.51364	92	
245.94397	232	
246.59433	94	
246.81298	142	
246.85333	90	
246.90636	318	1+
246.95304	2546	1+
248.80370	748	1+
248.89985	1440	1+
250.89445	180	1+
250.92509	90	
251.07446	130	
251.78849	204	1+
252.07324	104	
252.56873	94	
252.90142	470	1+
253.52017	92	
253.84485	154	
255.05127	104	
255.50850	92	
258.83480	408	1+
258.97427	286	1+
259.84605	96	
259.87529	168	
260.46750	88	
260.83238	778	1+
260.97012	212	
261.82983	576	1+
261.90761	86	
261.97130	98	
262.47829	106	
264.82008	142	
264.85557	310	1+
265.08682	248	
265.78306	184	1+
265.85833	240	1+
266.81324	416	
267.37860	84	
267.81323	764	1+
267.97120	118	
268.91679	90	
268.95805	132	
269.96741	138	
270.81007	152	
271.85008	268	1+
271.87312	134	
273.32045	96	
273.68002	116	
274.08391	94	
275.81087	84	
276.03715	124	
276.81417	112	
276.85582	204	
278.80100	224	
278.84955	300	1+
279.09935	314	1+
279.79104	1862	1+
280.79201	1772	1+
281.05091	84	
281.85575	270	1+
282.82800	534	1+
282.99249	104	
283.05023	90	
283.69705	100	
283.79629	134	
283.85092	118	
283.86838	240	1+
284.43173	88	
285.79806	114	
285.82342	138	
285.84766	528	1+
285.99540	84	
286.89523	84	
288.33462	84	
288.37990	84	
288.41365	174	
289.92124	92	
290.03407	98	
290.09141	142	
290.78815	104	
291.79746	88	
292.39164	108	
292.79969	120	
292.96688	84	
294.87708	90	
296.80827	452	
296.88473	96	
297.80946	210	
298.06521	112	
298.80222	1766	1+
299.87247	290	
300.18168	100	
300.79237	242	1+
301.00359	100	
301.86170	538	1+
302.85061	994	1+
303.85567	848	1+
303.95536	94	
305.35253	96	
305.96064	96	
306.87852	118	
307.43494	84	
307.80708	138	1+
307.88388	94	
308.86965	330	1+
309.83895	108	
309.89555	126	
311.33888	226	1+
315.31501	132	
315.81819	108	
316.54404	84	
316.81389	562	1+
317.95726	102	
318.85754	88	
318.94069	166	
321.81867	102	
321.86507	168	
322.41929	88	
322.83788	110	
322.92825	250	
322.97315	86	
324.86951	106	
325.10834	90	
325.81738	86	
326.59330	90	
326.82208	94	
327.71081	84	
328.89071	112	
332.82059	98	
334.15286	106	
336.13657	104	
336.62639	92	
336.77038	84	
336.94468	254	
338.97008	106	
345.35836	92	
346.75539	90	
347.97804	90	
348.40920	92	
352.76418	152	
355.92079	84	
356.77277	138	
358.61085	110	
359.71019	114	
362.70787	118	
362.74295	88	
367.75327	86	
END IONS

###FS:    #m/z: 322.93052 #charge 1+
###MS: 142
###MSMS: 143
BEGIN IONS
TITLE=Cmpd 106, +MS2(322.9305), 28.0-35.0eV, 3.1min #143
RTINSECONDS=184.828
SCANS=142-143
PEPMASS=322.93052	2140520
CHARGE=1+
98.14966	76	
111.30354	78	
188.91597	70	
190.89740	74	
191.86078	72	
192.89069	74	
195.87852	80	
195.95935	74	
196.90058	72	
197.89077	76	
200.83563	112	
205.95042	306	
208.83418	86	
208.98466	94	
213.88562	340	1+
217.89847	126	
218.10145	72	
219.37988	78	
222.59093	88	
222.95435	270	1+
224.82399	80	
226.81541	72	
226.84004	136	
226.96687	74	
227.54247	80	
227.84461	90	
227.93376	82	
228.81702	72	
228.84189	80	
229.59021	72	
230.84560	114	
230.89009	220	1+
233.82826	134	
233.85932	70	
235.16988	84	
235.83686	74	
237.05841	72	
237.79581	90	
237.91772	90	
238.88065	82	
238.93835	142	
239.78850	280	1+
240.61110	92	
240.82023	184	
240.94100	510	
241.12157	74	
241.57752	78	
241.82768	110	
241.93954	2022	1+
242.82094	206	
242.94164	1276	1+
243.12991	72	
243.81794	140	
244.08049	78	
244.81925	456	1+
244.94077	650	1+
244.98296	88	
246.85732	162	
246.97405	96	
247.85624	186	
248.84499	238	
248.89214	82	
249.85772	132	
249.96452	94	
250.34306	94	
253.34890	154	
253.41647	80	
254.03665	78	
254.35179	100	
254.86994	92	
255.78263	86	
256.89703	154	
256.99447	74	
257.08497	72	
257.79986	232	
258.79991	236	
258.83389	274	1+
258.90739	86	
259.34215	88	
260.34133	166	
260.83219	322	
261.33743	98	
261.82883	602	1+
261.85748	84	
262.35337	94	
264.09052	116	
264.10521	78	
264.85674	102	
264.97668	92	
265.04286	70	
266.35396	80	
266.84075	90	
267.03560	78	
267.79633	98	
268.79975	94	
268.85238	216	
268.88467	86	
269.79058	70	
270.80674	78	
270.90986	72	
271.79691	190	
271.84391	284	1+
271.86072	88	
272.79843	108	
273.79343	794	1+
275.80843	436	
276.87317	96	
277.80879	136	
277.86124	70	
278.84222	94	
279.09097	854	1+
279.36632	92	
280.81314	128	
281.79196	196	
281.85105	118	
282.79465	92	
282.89104	92	
283.36014	156	
283.78798	478	1+
283.87163	82	
284.29361	466	1+
286.85980	86	
287.82978	80	
288.86309	250	1+
289.08536	78	
289.78854	516	1+
289.81118	114	
290.85840	72	
291.80766	248	
292.80293	464	1+
293.43783	102	
293.89518	106	
294.15543	86	
294.82986	82	
294.85407	112	
296.10879	72	
296.81116	184	
296.98626	92	
297.06300	70	
297.10907	76	
297.43710	72	
297.81144	76	
297.90590	104	
298.02620	84	
298.80285	74	
298.82242	170	
299.78255	514	1+
300.80132	70	
300.86095	78	
301.84371	76	
303.87996	82	
304.12229	70	
304.37908	92	
305.80539	120	
306.81954	82	
306.88096	90	
307.79882	800	1+
308.05552	116	
309.81328	114	
311.88404	76	
311.95546	88	
312.80341	162	
313.04821	80	
313.17592	72	
313.81374	264	1+
314.88163	80	
316.82615	134	
316.90475	86	
317.38146	78	
319.37297	78	
324.89147	160	
END IONS

###FS:    #m/z: 340.94125 #charge 1+
###MS: 142
###MSMS: 144
BEGIN IONS
TITLE=Cmpd 107, +MS2(340.9412), 28.0-35.0eV, 3.1min #144
RTINSECONDS=185.6
SCANS=142,144
PEPMASS=340.94125	843022
CHARGE=1+
104.31876	84	
192.92830	94	
196.49763	88	
207.94400	88	
210.41470	98	
212.87659	106	
212.89397	84	
213.48221	92	
213.87847	134	
213.94328	164	
215.88934	146	
215.93613	128	
217.38393	90	
217.88333	168	
218.89127	148	
224.83687	90	
224.95130	84	
226.86702	82	
226.89670	122	
227.09237	104	
228.83484	84	
230.83501	102	
230.88690	1100	1+
231.88965	748	1+
231.94865	432	1+
233.90242	172	
233.95833	106	
234.03212	96	
234.89503	88	
235.89163	92	
235.98798	96	
236.96060	134	
237.33858	80	
237.79294	84	
237.89866	82	
238.88455	84	
239.78254	214	1+
239.88966	104	
239.98275	100	
240.23107	132	
240.83611	544	1+
241.83857	346	1+
241.94526	110	
244.90022	84	
244.95217	90	
244.98133	90	
246.54404	82	
246.97645	114	
247.24436	80	
248.14303	98	
248.90106	122	
249.04372	96	
249.90135	180	
249.96338	432	1+
250.83690	104	
251.33298	80	
251.54538	90	
251.87866	98	
251.92721	96	
251.95768	258	1+
252.35414	80	
253.90454	104	
254.13847	92	
254.84279	414	1+
254.96418	368	1+
255.06491	94	
255.83267	86	
255.84648	328	1+
255.88760	284	1+
256.26222	134	
256.89097	226	1+
256.96386	120	
257.80135	128	
258.84353	210	
258.95078	106	
259.85196	156	
260.08445	94	
260.83375	310	
261.43060	80	
261.89142	86	
262.89903	120	
262.97192	88	
263.06718	102	
264.92148	150	
265.82470	92	
266.84390	150	
266.95929	88	
267.84864	88	
268.83663	182	
269.84115	88	
269.87203	82	
270.38070	96	
271.80004	106	
271.95989	94	
272.03270	110	
272.84565	124	
272.92782	88	
273.44429	88	
273.79347	196	
274.89734	130	
275.80801	242	
275.86225	142	
276.85627	824	1+
278.84679	624	1+
279.04629	98	
280.84694	150	
281.86080	138	
282.33585	92	
282.94884	82	
283.42826	176	
283.79124	212	
283.90828	86	
284.88864	82	
284.99142	92	
286.92842	98	
287.87570	82	
287.93001	86	
289.79021	230	1+
289.88175	172	
290.85566	84	
291.79644	86	
291.87726	84	
293.82520	100	
294.15733	84	
294.93958	94	
295.86658	176	
296.85619	82	
296.87158	136	
299.78711	132	
299.87232	332	1+
300.44344	104	
301.85903	126	
302.54382	86	
302.94154	146	
303.91871	94	
303.94512	150	
303.98705	92	
304.88239	114	
305.87385	84	
306.83024	104	
307.79987	220	
307.88831	84	
308.80009	168	
310.87739	112	
311.80249	154	
311.85869	104	
312.80290	142	
312.82110	92	
314.35710	82	
315.35252	92	
318.39296	82	
318.76552	84	
322.09557	90	
322.29168	82	
323.38599	88	
323.89998	106	
324.12855	90	
324.89451	180	
328.18979	148	
328.90102	92	
330.81811	416	1+
332.81407	122	
334.87823	88	
335.88346	142	
338.74508	80	
342.24365	84	
343.70985	108	
345.90601	86	
END IONS

###FS:    #m/z: 363.95719 #charge 1+
###MS: 142
###MSMS: 145
BEGIN IONS
TITLE=Cmpd 108, +MS2(363.9572), 28.0-35.0eV, 3.1min #145
RTINSECONDS=186.372
SCANS=142,145
PEPMASS=363.95719	323880
CHARGE=1+
184.86195	224	1+
189.86166	662	1+
191.85800	452	1+
191.91521	84	
195.03043	102	
196.88978	128	
207.87259	262	
208.88898	114	
209.86882	260	
209.94423	1142	1+
210.88314	566	
212.88043	1978	1+
218.09809	88	
218.94911	82	
222.95229	1128	1+
223.88254	94	
224.95100	946	1+
225.88380	202	
226.52883	84	
226.94732	4140	1+
226.97304	334	
227.88933	656	1+
227.89751	80	
228.14432	116	1+
228.84932	98	
228.89459	532	1+
228.94267	5470	1+
230.39846	98	
230.83722	126	
230.88966	4740	1+
232.88270	578	1+
233.86870	108	
234.88235	246	
236.86103	96	
236.92802	100	
237.05512	144	
239.89902	92	
240.82381	400	1+
240.87213	92	
240.93781	196	
240.96452	320	
241.94078	152	
242.94073	534	1+
242.95870	860	1+
243.48018	106	
243.81836	388	1+
244.86951	106	1+
244.95742	2402	1+
245.80210	460	1+
246.80608	394	1+
246.84518	194	1+
246.90524	304	
246.95286	3218	1+
248.80209	624	1+
248.90176	1406	1+
250.32765	102	
250.89595	102	
251.04916	84	
251.07265	82	
251.89301	116	
252.78930	134	
252.89712	104	
253.87822	88	
253.90537	242	
254.09318	82	
254.34965	94	
254.91144	270	1+
258.84300	294	1+
259.83062	82	
260.96977	264	
261.83217	294	
261.85068	134	
262.83070	160	
263.83988	86	
263.97400	304	1+
265.08988	136	
266.81524	812	1+
266.84971	302	1+
266.87043	126	
267.97426	482	
268.84014	124	
268.89633	272	1+
268.96190	496	1+
269.96639	424	1+
270.80924	114	
271.87482	150	
272.12992	90	
272.85707	148	1+
272.98346	98	
274.80925	138	1+
275.90421	106	
276.85084	384	1+
277.86844	86	
278.80116	368	1+
278.90750	160	1+
279.29032	88	
279.35618	84	
280.10471	134	
280.79320	1192	1+
280.82862	132	
280.98989	92	
281.84848	148	
282.78896	326	1+
282.80850	164	
282.87654	98	
282.92091	114	
283.35869	126	
283.84033	194	
283.92661	104	
283.98420	196	
284.05714	92	
284.09633	106	
284.82244	228	1+
284.85049	122	
285.44350	92	
285.55543	82	
285.67561	80	
285.84548	402	1+
286.82199	134	
286.86342	100	
286.96168	96	
288.58246	100	
288.81402	250	1+
288.86205	134	
290.86581	136	
291.44304	84	
292.33901	94	
292.41237	82	
293.11360	102	
293.40617	96	
294.92455	104	
295.79634	106	
295.92720	92	
296.00657	104	
296.80785	190	
297.80671	292	
298.03095	84	
298.80466	1980	1+
300.80281	374	
300.87157	90	
301.06339	100	
301.11244	86	
301.79973	232	
301.86121	638	1+
302.79905	120	
303.85588	1162	1+
305.76647	98	
306.13221	200	1+
307.03831	88	
307.87671	128	
308.32945	92	
308.87521	94	
309.86436	100	
310.92223	82	
311.80603	90	
314.82247	102	
314.88645	82	
315.35673	92	
316.82026	184	1+
318.32259	86	
318.81333	240	
318.93594	126	
319.82386	250	1+
319.93741	104	
320.14450	152	
320.41374	100	
320.93063	178	
320.95925	168	
321.87446	130	
322.81688	164	
322.84402	140	
322.93133	142	
323.82021	120	
324.89376	118	
325.87619	82	
325.92807	90	
326.72692	88	
326.87439	248	
327.00855	84	
332.09548	92	
335.10745	82	
336.93806	120	
336.95605	138	
337.76709	90	
337.83344	128	
339.83295	96	
340.82829	128	
340.91735	144	
340.94220	334	
341.82110	86	
343.60785	100	
345.10054	104	
350.76459	80	
353.76067	118	
355.85624	90	
356.77216	162	
359.88332	100	
363.81138	90	
365.44222	86	
367.76485	96	
END IONS

###FS:    #m/z: 507.84620 #charge 1+
###MS: 146
###MSMS: 147
BEGIN IONS
TITLE=Cmpd 109, +MS2(507.8462), 28.2-35.2eV, 3.2min #147
RTINSECONDS=190.036
SCANS=146-147
PEPMASS=507.84620	126848
CHARGE=1+
196.01591	136	
209.94129	156	
223.97448	246	
224.97435	540	
228.04575	214	1+
236.89146	126	
253.78794	186	1+
266.16632	238	
268.07379	156	
270.80578	148	
272.85367	214	
274.84922	236	1+
277.88662	114	
279.10781	174	
284.79761	128	
285.85635	180	
286.78721	148	
286.85337	542	1+
289.87745	440	1+
290.12926	132	
291.86678	200	
292.85993	126	
293.87500	210	
294.86128	164	
294.87958	248	1+
295.77058	136	
302.85872	120	
303.80470	502	1+
303.86491	246	
304.84606	124	
304.87736	144	
305.86200	528	
307.81339	248	1+
307.89000	250	
308.14081	470	1+
308.87064	502	
309.88383	600	
310.16313	138	
310.90239	320	1+
310.96600	114	
311.88344	1358	1+
312.23755	126	
314.81239	220	1+
314.86285	528	1+
314.88613	172	
316.76074	144	
323.87453	144	
324.79102	190	1+
324.86187	136	
324.90385	116	
325.88003	1120	1+
325.90206	318	
326.88468	1078	1+
327.02571	196	1+
327.81117	206	
328.86940	218	
329.81973	194	
329.84615	296	1+
329.88046	148	
330.82819	156	
330.87454	128	
330.90708	170	
331.88598	166	
332.87740	540	1+
333.81040	172	
334.76900	154	
334.81078	124	
334.84078	202	1+
334.91289	152	
336.80597	114	
337.78983	112	
337.84630	124	
337.87967	242	1+
337.95232	154	
339.13481	118	
339.75938	134	
342.77195	126	
342.80814	130	
345.77951	122	
347.77246	354	1+
347.79328	128	
348.91220	162	
349.75419	516	1+
349.78536	284	1+
350.17489	128	
350.83151	116	
351.85055	124	
351.88260	218	
352.44396	160	
352.76118	116	
355.89578	146	
356.80399	144	
358.77374	132	
359.78235	148	
359.81439	214	1+
360.80558	358	1+
362.85473	188	1+
364.71929	154	
365.78409	338	1+
366.18738	166	
366.73790	120	
366.84146	224	
367.70702	1110	1+
367.83808	114	
368.76798	118	
368.83743	336	1+
368.89915	176	
369.78296	482	1+
370.71323	130	
370.78344	346	1+
371.18986	150	
372.04474	206	1+
372.80496	124	
373.71682	158	
374.80934	302	1+
378.73402	130	
380.71866	902	1+
381.79293	194	1+
381.85386	114	
382.71608	646	1+
383.71931	392	1+
383.78625	128	
384.75425	208	
384.77406	114	
384.85110	984	1+
385.71844	140	
385.77517	178	
386.84615	442	1+
386.87039	156	
388.73583	118	
388.74992	110	
388.79834	140	
389.20347	196	
389.72926	194	
390.06493	120	
390.75604	132	
390.78632	118	
390.83612	152	1+
393.73446	276	1+
393.87257	134	
395.87438	120	
396.73285	128	
398.72740	1070	1+
398.87117	130	
400.72664	226	
400.86700	130	
402.75396	130	
402.86798	556	1+
403.73311	132	
403.84959	114	
404.80620	112	
405.75636	642	1+
405.77114	358	1+
405.86423	336	1+
407.16999	170	
407.72547	856	1+
407.81947	140	
407.86865	428	
408.85095	736	1+
408.86738	412	
410.72805	240	
410.80384	430	1+
410.83882	252	
411.03118	148	
411.73143	132	
411.80728	328	1+
412.72763	342	
413.08819	110	
413.72708	188	
413.75693	268	1+
414.86635	200	1+
417.82642	138	
421.13020	136	
421.87918	916	1+
422.74311	136	
423.74670	230	
424.77156	200	
425.22545	196	1+
425.74897	344	
425.77261	138	
425.86167	430	1+
426.75169	224	
426.86370	356	1+
427.73193	1338	1+
428.86151	132	
429.70554	118	
429.74187	598	1+
430.74198	390	1+
431.70993	122	
431.87025	308	
432.88997	210	1+
434.85418	122	1+
436.71578	142	
438.25060	190	
438.74402	118	
439.89299	252	
440.89366	234	
442.67472	196	1+
443.76664	232	1+
444.87073	820	1+
445.74394	302	
446.70758	864	1+
446.74885	220	
446.76793	130	
446.87796	132	
447.70992	722	1+
448.74641	254	1+
448.78219	114	
449.87625	442	1+
451.70212	232	1+
451.75473	114	
452.75066	118	
453.32510	94	1+
457.90999	270	
458.89697	228	1+
460.17868	198	1+
460.21575	120	
462.88362	606	1+
465.71025	178	1+
465.73781	164	
467.89101	426	1+
468.78076	160	
470.72454	128	
484.79279	174	1+
485.89647	280	1+
487.80584	140	
498.25741	114	
500.69901	122	
END IONS

###FS:    #m/z: 336.94627 #charge 1+
###MS: 146
###MSMS: 148
BEGIN IONS
TITLE=Cmpd 110, +MS2(336.9463), 28.0-35.0eV, 3.2min #148
RTINSECONDS=190.809
SCANS=146,148
PEPMASS=336.94627	92440
CHARGE=1+
89.58360	72	
175.03582	82	
196.88674	168	
200.82939	88	
203.49039	96	
205.94993	84	
206.97500	82	
209.04874	76	
210.88617	72	
211.94344	1726	1+
212.87821	870	1+
213.93891	652	1+
213.96054	78	
215.88607	272	
215.93620	86	
216.85760	72	
216.88540	424	1+
221.88606	82	
221.94469	82	
222.84489	74	
223.96690	82	
223.97962	102	
224.97686	82	
226.39040	72	
226.83641	84	
227.17414	82	
228.89368	166	
229.89335	76	
229.95614	1430	1+
230.37607	94	
230.88943	2248	1+
231.95028	678	1+
232.87623	176	
233.89741	374	1+
234.82261	94	
235.36937	102	
236.91102	94	
238.84297	94	
239.79587	104	
239.95069	72	
240.43027	94	
240.53109	76	
240.83278	332	
240.85100	72	
241.84170	218	
242.79313	72	
246.00645	94	
246.38977	72	
246.97641	122	
247.79506	82	
247.96770	626	1+
248.33670	82	
248.47969	82	
248.89578	702	1+
249.05892	90	
249.93378	82	
249.96105	274	
250.83493	606	1+
250.94896	202	
250.99171	86	
251.01806	82	
251.83849	428	1+
251.91249	118	
252.95441	124	
252.97022	652	1+
253.83902	106	
253.90594	306	
254.83361	74	
254.90627	302	1+
254.92215	80	
254.96655	386	1+
255.55572	102	
256.85018	188	
258.45535	80	
258.84825	610	1+
258.89964	76	
259.94175	72	
260.01098	88	
261.17876	72	
261.83523	208	
262.83335	116	
265.08081	80	
265.85543	220	1+
266.34975	92	
267.35239	88	
267.84094	216	
268.84067	668	1+
269.59411	74	
270.06996	78	
270.84470	140	
270.85100	84	
270.97257	74	
271.53886	86	
271.91829	264	1+
272.42974	98	
272.84146	74	
273.04631	88	
273.85500	80	
274.37932	88	
274.85862	156	
274.87582	82	
275.03642	180	1+
275.86685	140	
275.96154	78	
276.85934	804	1+
278.83641	672	1+
279.01337	78	
279.10010	114	
279.85921	74	
280.84257	140	
281.52352	84	
281.80197	72	
281.84171	78	
281.86347	92	
282.80852	76	
282.86466	74	
282.89930	80	
283.86462	110	
284.98519	80	
285.29813	72	
285.84803	1092	1+
286.84972	804	1+
288.02794	78	
289.00415	80	
289.89188	88	
290.85288	204	
290.87623	78	
291.14758	126	
291.81042	72	
291.86336	400	1+
292.43114	120	
292.83382	120	
293.10937	102	
293.61049	100	
293.84180	72	
294.98796	74	
295.85734	82	
296.31418	78	
297.88633	74	
298.22783	72	
298.31457	88	
298.89179	126	
300.88192	78	
301.87882	168	
302.85575	90	
302.88138	98	
303.40526	84	
303.84360	78	
304.91673	78	
305.38897	80	
305.76232	78	
305.88258	74	
306.88036	148	
307.12299	84	
307.47604	96	
308.85575	148	
309.86518	304	1+
309.88871	126	
310.88519	118	
314.86859	74	
318.07291	80	
318.15447	78	
318.58158	108	
318.93637	76	
319.00911	72	
324.89386	94	
326.74456	82	
329.82787	192	1+
329.97512	78	
331.88871	222	1+
332.92595	80	
335.25327	72	
338.17787	96	
338.94173	74	
339.40737	86	
339.50492	110	
339.85699	78	
341.78693	72	
END IONS

###FS:    #m/z: 412.73131 #charge 1+
###MS: 146
###MSMS: 149
BEGIN IONS
TITLE=Cmpd 111, +MS2(412.7313), 28.0-35.0eV, 3.2min #149
RTINSECONDS=191.581
SCANS=146,149
PEPMASS=412.73131	67102
CHARGE=1+
101.79452	98	
189.86118	446	1+
191.86107	318	
196.88379	240	
199.93464	134	
207.87249	116	
209.86744	128	
211.95761	210	
212.87853	4202	1+
214.89470	170	
221.06569	122	
222.95110	880	1+
224.94702	1446	1+
226.87064	96	
229.89356	140	
230.88918	5176	1+
232.83610	268	1+
232.88538	1780	1+
234.07143	98	
234.88090	822	1+
235.95538	136	
238.89705	102	
238.96885	148	
239.95581	1264	1+
240.78991	284	1+
240.88637	174	
240.96059	924	1+
244.40280	102	
248.90016	1880	1+
250.83721	112	
250.89635	932	1+
250.96303	186	1+
252.89968	1300	1+
252.94270	134	
253.90490	914	1+
254.97867	150	
256.37317	130	
256.91179	132	
257.96601	640	1+
258.80958	326	1+
258.82898	100	
258.85071	200	1+
260.96921	516	1+
261.88220	114	
262.79803	118	
267.78392	204	
267.84137	106	
267.86078	142	
268.78648	116	
268.84811	100	
270.15162	140	
270.80553	94	
271.91466	340	
272.79241	182	
272.85447	366	1+
273.79293	172	
273.90930	236	
274.08604	102	
274.79647	170	
275.84615	126	
276.08212	102	
276.81946	252	
277.83756	284	1+
278.40269	102	
279.89380	420	
280.00897	96	
281.81254	124	
281.91390	102	
282.80528	604	1+
283.78986	122	
284.79432	462	1+
285.84580	1582	1+
286.00924	104	
288.80762	208	
288.87014	98	
288.91447	196	1+
289.79016	462	1+
290.85706	222	1+
290.87875	120	
291.06585	224	1+
291.79995	196	
291.82740	140	1+
292.43944	102	
292.80020	130	
293.86135	146	
294.06165	228	1+
294.81080	130	
295.34062	104	
295.91838	342	
296.91774	156	
297.90290	852	1+
298.11949	108	
298.85569	122	
299.78904	332	1+
299.86242	412	1+
299.94992	100	
300.75215	102	
300.81659	128	
300.97594	96	
301.91226	320	1+
302.80239	98	
302.85987	108	
303.79896	224	
303.85556	2504	1+
304.79763	114	
304.81916	110	
304.90471	114	
305.84013	116	
305.86422	170	
306.81337	118	
306.90749	118	
307.80097	436	1+
307.83969	228	1+
307.89180	124	
308.79211	620	1+
308.86853	390	
308.89150	286	
309.89419	132	
309.93983	220	1+
309.97293	100	
310.83550	126	
311.80542	654	1+
311.87555	446	1+
312.80842	486	1+
312.84803	140	
312.87711	296	1+
312.94358	230	
313.72954	198	1+
313.82801	136	
313.93059	1136	1+
314.45470	110	
314.80000	94	
315.88108	102	
316.78218	100	
316.82927	190	
316.94196	178	
317.78095	144	
317.82178	756	1+
318.80586	110	
318.88605	426	1+
318.93565	3154	1+
320.80082	122	
320.93410	162	
321.81910	168	
321.86971	748	1+
322.80745	126	
322.85803	104	
323.80689	144	
324.89442	302	1+
325.80320	154	
325.82404	134	
326.80274	290	
326.84259	134	
326.87197	2452	1+
327.07458	96	
327.53593	158	1+
327.80728	2154	1+
327.84062	134	
327.98488	114	
328.82134	556	
328.87434	408	
328.92181	198	
329.80960	310	
329.84648	232	1+
330.76062	156	1+
330.81778	778	
330.87914	162	
331.81563	396	
332.39643	102	
332.82191	244	
332.87469	1166	1+
332.89521	172	
333.82447	272	1+
333.90653	134	
333.93267	136	
334.95379	400	1+
335.02289	128	1+
335.79412	110	
335.88856	684	1+
336.86055	126	
336.94537	8372	1+
337.80310	810	1+
339.34666	114	
339.87363	100	
340.03966	178	1+
344.88315	110	
345.81738	920	1+
345.84833	150	
345.92749	184	1+
346.76006	132	
347.78140	324	1+
347.82377	564	1+
349.76373	108	
350.40787	130	
350.80255	100	
350.82597	286	
351.82554	424	1+
354.17744	118	
356.82789	102	
357.78232	378	1+
359.70610	168	1+
359.95928	756	1+
361.96923	110	
363.87368	102	
365.78155	186	1+
366.77272	200	1+
367.86339	154	
367.90060	102	
369.10114	102	
371.72080	118	
373.71840	206	
377.20307	102	
378.73206	124	
379.72905	260	
380.72735	130	
380.84262	98	
381.69106	104	
381.79102	142	
383.71708	140	
383.80581	96	
384.73239	198	1+
390.86390	96	
394.73121	276	1+
398.74093	102	
401.73781	340	1+
406.85996	96	
412.74224	120	
END IONS

###FS:    #m/z: 507.84599 #charge 1+
###MS: 150
###MSMS: 151
BEGIN IONS
TITLE=Cmpd 112, +MS2(507.8460), 28.2-35.2eV, 3.3min #151
RTINSECONDS=195.237
SCANS=150-151
PEPMASS=507.84599	128952
CHARGE=1+
196.01863	192	
209.94250	108	
217.89747	210	
222.97420	204	
223.97338	284	
224.97883	208	
227.95329	190	
232.89784	268	
234.89974	116	
237.85478	114	
238.05924	144	
245.94276	166	
250.91877	152	
267.78642	220	
268.79057	176	1+
272.87088	144	
273.79434	130	
279.94452	142	
281.11127	202	1+
285.79731	146	
287.84925	138	
288.87320	168	
288.93609	126	
289.02393	204	1+
289.87998	462	1+
290.13685	114	
290.86452	156	
291.82762	206	1+
292.96594	204	1+
293.87538	490	1+
294.78158	232	1+
294.82981	156	
295.83711	140	
296.04422	122	
296.86091	136	
297.90407	138	
300.85225	190	1+
300.87565	120	
300.97791	172	1+
302.88486	110	
303.98570	194	1+
305.41689	116	
305.86684	198	
306.80385	144	
306.84982	144	
307.79153	126	
307.88797	686	1+
308.14101	758	1+
308.87252	152	
309.87223	310	
310.15868	618	1+
310.87946	1824	1+
311.10680	164	
311.88306	1594	1+
313.97011	240	1+
314.78144	108	
314.86417	494	1+
314.88276	112	
316.80513	112	
316.83027	162	
318.02228	138	
318.78990	162	1+
318.82330	120	
323.87081	112	
324.85741	110	
324.90176	134	
325.78867	256	1+
325.80963	262	1+
326.04868	176	1+
326.81354	186	1+
326.89799	280	
327.88235	180	
328.82210	280	1+
328.88644	446	1+
329.15943	160	1+
331.86632	336	1+
331.89192	150	
332.89234	292	1+
333.39801	198	
336.94572	124	
337.88432	126	
339.82409	114	
341.82435	266	1+
345.79745	144	
346.87622	134	
347.77238	256	
347.80371	136	
348.10410	130	
348.76990	114	
349.72832	152	
349.75365	152	
350.75270	168	
350.88402	402	1+
351.13517	220	
352.00719	184	1+
352.77508	126	
353.01316	226	1+
353.84779	178	1+
354.71318	128	
356.72261	222	1+
357.84618	302	
358.15370	160	
359.88955	174	1+
360.65748	108	
362.83694	154	
365.71535	148	
366.74688	126	
366.76742	272	1+
366.83914	120	
367.70830	1068	1+
367.85390	166	
368.75002	180	1+
368.89499	140	
369.72674	150	
369.83661	114	
370.70417	342	1+
371.72529	126	
371.81089	160	
372.77581	232	1+
373.72132	418	
374.73824	312	1+
374.75601	158	
374.81961	170	
376.73113	116	
376.78826	114	
377.73887	340	1+
377.82257	128	
379.77111	286	1+
380.41319	146	
380.71948	486	
380.84803	110	
380.86971	124	
381.71687	614	1+
381.85551	116	
384.72248	120	
384.73694	184	1+
384.85051	730	1+
385.77678	272	1+
387.77155	166	
389.19924	332	1+
389.83896	658	1+
390.05735	176	
390.72683	196	
391.69816	160	
391.74712	122	
391.83285	472	1+
392.72495	180	
392.83188	294	1+
392.85969	130	
394.74050	108	
394.78246	178	
395.85934	128	
397.18811	184	1+
398.72757	1194	1+
398.84451	130	
399.69214	128	
401.78774	118	
401.89737	206	1+
402.86799	126	
403.41701	112	
403.75540	138	
403.87031	518	1+
404.80305	120	
404.85486	114	
405.73142	342	1+
405.76245	266	
405.87131	296	
405.90295	250	1+
406.76330	112	
407.73662	186	
407.78180	116	
407.86716	920	
408.73656	118	
408.85368	624	1+
409.72382	366	
409.75595	148	
410.73132	284	
410.83488	310	1+
411.72590	648	1+
411.81151	180	
413.07472	124	
413.79800	128	
414.68210	310	1+
414.75960	118	
416.75159	114	
417.85645	122	
421.78038	108	
421.88175	746	1+
422.38751	134	
423.77419	794	1+
424.87005	140	
425.75109	472	1+
425.82108	120	
426.86149	674	1+
427.73736	1190	1+
428.81040	168	
428.85564	354	1+
429.70255	274	1+
430.74050	382	1+
431.76889	138	1+
431.87074	308	1+
433.77380	116	
434.88944	152	
435.70855	244	1+
439.73770	246	1+
439.89516	448	1+
440.77964	288	1+
441.78156	224	1+
441.88773	196	
442.69229	192	1+
443.74919	134	
444.73511	132	
444.87128	858	1+
445.74500	580	1+
446.10490	208	1+
446.69974	148	
446.77759	130
[truncated: 2,769,063 more chars]
