# Supplementary material for: High-Throughput Venomics
Source: J Proteome Res. 2023 Apr 3;22(6):1734–46. doi: 10.1021/acs.jproteome.2c00780 (PMC10243144; doi:10.1021/acs.jproteome.2c00780)
Supplement: Supplementary file 9 — pr2c00780_si_009.zip [file pr2c00780_si_009.zip › Manual files/Calloselasma rhodostoma MGF/210702_Calloselasma_halfplate000152_5.1.201.mgf]

###	D:\Data\Julien\210702_Cr_half_TFA\210702_Calloselasma_halfplate000152.d\ProteinAnalysisResults.mgf
###	D:\Data\Julien\210702_Cr_half_TFA\210702_Calloselasma_halfplate000152.d\analysis.baf
###	210702_Calloselasma_halfplate000152.d
###	Instrument: maXis HD
###	Manufacturer: Bruker
###    PeakWidth 0.30, MiniumIntensity 10, S/N 1Apply threshold 0, Threshold 10
###    Retain Residuals no, Create neutrally no,
###    FullScan Parameters: AdductIon (+)+H (-)-H, LowMass 0, HighMass 8000, MaxCharge charge decon 4, MinPeaks 3
###    Perf. isotope decon yes, Max Charge Istopic decon 6, MW agreement 0.00, Abund. cutoff 2.00, Envelope cutoff 75.00
###    MaxRes   Parameters: AdductIon (+)+H (-)-H, LowMass 0, HighMass 8000 
###    Perf. isotope decon yes, Max Charge Istopic decon 6, Abund. cutoff 2.00
###    MSn      Parameters: AdductIon (+)+H (-)-H, LowMass 0, HighMass 8000 
###    Perf. isotope decon yes, Max Charge Istopic decon 4, Abund. cutoff 0.05
###    Global Charge Limit: no 3, Prefer FullScan Result: yes, Export what: 2 (0=non deconv/1=deconv only/2=mixed), NoMSMSSignals: 150, Intensity threshold: 10, NoMSSignals (deconv): 2, NoMSSignals (non-deconv): 2, NormalizeData: no, SingleCharged: yes
###
COM=210702_Calloselasma_halfplate000152.d
USERNAME=Demo User

###FS:    #m/z: 322.93086 #charge 1+
###MS: 2
###MSMS: 3
BEGIN IONS
TITLE=Cmpd 1, +MS2(322.9309), 28.0-35.0eV, 0.0min #3
RTINSECONDS=1.882
SCANS=2-3
PEPMASS=322.93086	3899150
CHARGE=1+
206.94064	7444	
208.94635	16414	1+
211.94474	45684	1+
213.94049	37830	1+
215.88813	4396	
215.93829	6562	
217.94168	11762	
222.95265	73378	1+
224.95182	15312	
226.12287	2992	
226.17892	4062	
226.94778	264492	1+
227.02200	3350	
227.19873	4216	
228.94357	590794	1+
230.89012	3202	
231.95227	24248	1+
233.94914	4992	
234.97090	5334	
234.99865	7716	
235.20418	10572	
238.45534	5776	
239.02114	3582	
239.14744	10786	
239.98170	3140	
240.23145	110496	1+
240.96329	26234	1+
242.96216	8874	
243.23070	2896	
244.22713	4022	
244.95818	145884	1+
245.03318	4664	
245.94453	4708	
246.95361	141454	1+
248.03309	3990	
249.91155	10950	1+
249.97279	113162	1+
250.94783	29860	1+
251.19891	6458	
251.91068	4124	
252.94891	9852	
252.97229	1526198	1+
253.21316	16184	1+
253.90635	25968	1+
254.94285	131796	1+
254.96772	558498	1+
255.05364	4110	
255.23004	4850	
256.26293	3506	
256.91501	8978	
256.96510	75934	1+
257.22173	3918	
258.88600	3280	
258.91148	4282	
258.96458	22880	1+
260.16326	2940	
260.97846	5086	
261.98211	11986	
262.96798	6150	
263.05660	4558	
263.97912	249762	1+
267.97414	105722	1+
268.26261	6302	
268.96012	11552	
269.21066	5132	
269.97322	49828	1+
271.91823	3540	
272.88328	5108	
272.95303	20776	
274.27321	3744	
277.21570	3512	
279.09238	5282	
279.23117	7160	
281.24596	10216	1+
281.98996	3688	
282.27792	6882	
283.17448	8308	
283.26213	5952	
283.94825	8012	
283.98903	4088	
284.29363	5686	
285.20309	3348	
285.94289	175238	1+
285.98438	41638	1+
287.25681	3240	
287.98066	3310	
288.06471	3050	
288.20503	9148	1+
288.25249	26602	1+
289.18111	2938	
289.23658	11652	
290.26757	16958	1+
290.89308	4386	
291.19747	6064	
291.21467	7116	
291.97489	6158	
292.06124	10294	1+
293.10964	2958	
293.21073	9638	1+
293.97674	39736	1+
293.99847	71540	1+
294.93746	13688	1+
295.13216	9110	1+
295.18661	2980	
295.22574	15822	1+
295.97093	4480	
295.99367	30720	1+
296.25803	4346	
297.24111	14456	1+
297.99234	3474	
298.08431	3342	
298.27280	4664	
298.96894	3450	
299.20072	3462	
299.22009	4090	
299.25672	4848	
300.21445	2900	
300.29000	4270	
301.17279	18786	1+
301.67840	2830	
302.30425	6846	
302.94656	11968	
303.25191	4572	
303.95281	49030	1+
303.99573	20932	1+
304.09685	3746	
304.18656	3336	
304.28391	6624	
304.92514	6002	
305.26843	5048	
306.12786	3204	
306.90547	17186	
307.08315	2886	
307.24741	50716	1+
308.14211	9140	1+
308.21819	4662	
308.87248	15728	1+
309.20709	3444	
309.22344	3286	
309.27736	2864	
310.12164	3590	
310.15744	4374	
310.23769	3066	
310.31024	6592	
311.17731	7526	1+
311.22206	6186	
311.25754	3046	
311.27577	3484	
311.87081	40888	1+
311.93642	12942	
311.98773	32464	1+
312.13522	3422	
312.21878	14742	1+
312.25269	4718	
312.32498	4180	
312.90183	5836	
312.94850	6954	
313.16051	3206	
313.17688	2998	
313.23638	6060	
313.29088	4820	
313.86639	18402	1+
313.93053	281292	1+
314.26941	3002	
314.89528	7840	
315.19273	2994	
316.17343	3460	
316.28406	8744	
316.31975	3326	
316.89111	3816	
316.94102	9874	
317.15066	3616	
317.21217	4396	
317.26971	3342	
317.87111	3370	
318.29979	31276	1+
318.93595	177708	1+
319.19314	2834	
320.93569	444660	1+
321.20620	3560	
321.24154	3506	
322.19283	4480	
322.27561	3290	
322.87984	12098	
322.90709	13446	
322.93103	8852576	1+
323.11633	10540	
323.17588	20996	1+
323.23908	7260	1+
323.26087	2952	
323.35506	7456	
323.37902	10874	
324.13600	10380	1+
324.28971	4566	
324.32535	3850	
324.87845	16874	
325.25500	21134	1+
325.90213	5546	
326.17463	4968	
326.23244	5892	
326.30453	4404	
326.87328	156294	1+
326.96962	13540	1+
327.00679	4912	
327.14590	3200	
327.18001	4506	
327.20174	9022	1+
327.22968	4132	
327.27061	30400	1+
328.15133	3224	
328.17160	2850	
328.24997	5036	
328.31915	3464	
END IONS

###FS:    #m/z: 340.94172 #charge 1+
###MS: 2
###MSMS: 4
BEGIN IONS
TITLE=Cmpd 2, +MS2(340.9417), 28.0-35.0eV, 0.1min #4
RTINSECONDS=2.6545
SCANS=2,4
PEPMASS=340.94172	1642458
CHARGE=1+
191.96012	134	
192.88854	132	
193.07507	224	1+
205.87476	206	1+
205.95008	128	
211.94281	140	
212.87939	182	
213.94111	5756	1+
215.88766	1120	1+
215.93810	1106	
216.90543	212	1+
217.88454	322	
217.93595	604	
218.88148	540	1+
221.99682	204	1+
222.91783	132	
222.95117	184	
223.95859	274	1+
224.97828	284	
226.14067	162	
226.94717	326	1+
227.01977	278	1+
227.05580	254	1+
227.14499	176	1+
228.90952	128	
228.95158	408	1+
229.08732	202	1+
229.93316	166	
229.95676	262	1+
230.89149	148	
231.00833	288	1+
231.06333	280	1+
231.95171	5048	1+
232.03035	162	
233.04910	268	
233.89890	1130	1+
233.94774	1104	1+
234.03390	146	
235.15309	144	
235.85250	160	1+
235.89539	658	1+
235.94816	568	
237.92621	224	1+
238.00413	192	1+
238.05235	256	1+
238.10729	282	1+
238.96501	142	
240.23150	24188	1+
240.68715	134	
240.90335	150	
241.97515	140	
243.03310	414	1+
243.13210	156	
244.04004	358	1+
244.95874	160	
245.09531	152	
245.96847	464	1+
246.15142	196	1+
246.97501	316	1+
247.06274	156	
247.24036	242	1+
247.94198	448	
248.03788	398	1+
249.96004	2164	1+
250.06917	298	1+
251.01037	300	1+
251.92824	248	1+
252.09920	182	1+
252.19818	140	
252.97933	178	
253.05082	132	
253.62753	140	
253.96189	142	
254.20187	238	1+
254.96681	2794	1+
255.04714	444	1+
255.07768	424	1+
255.09835	166	
255.11266	166	
255.13886	156	
255.17557	152	
255.79273	202	1+
255.99820	170	1+
256.13301	152	1+
256.26473	166	
256.92197	222	
256.96452	656	
257.02108	136	
258.03605	288	1+
258.44342	168	
258.79913	140	
258.88785	162	
259.04172	194	1+
259.08122	142	
259.96081	134	
261.90409	164	
261.97592	168	
262.22864	314	1+
262.96249	318	1+
263.01144	140	
263.05468	168	
264.07110	280	1+
265.01874	134	
265.09684	210	
266.05815	156	1+
266.21550	156	
266.24727	376	1+
266.89109	148	1+
266.99502	270	1+
267.08433	136	
267.13642	524	1+
267.46048	172	
267.53452	176	
267.89169	170	1+
267.90934	176	1+
267.95162	220	1+
268.92826	220	1+
269.00252	166	
270.12075	130	
270.80265	280	1+
272.00550	178	1+
272.04186	194	1+
272.13312	134	
272.85053	166	1+
272.93561	676	1+
272.97941	270	1+
273.09299	154	
273.14219	192	
274.04711	210	1+
274.85995	234	1+
274.97879	360	1+
275.10052	132	
276.07637	140	
276.18336	158	1+
276.92466	170	
276.99063	260	1+
277.09814	178	
277.23780	156	1+
278.97872	132	
279.01592	216	
279.11082	178	1+
279.14633	326	1+
280.20410	140	
280.26243	212	
281.05414	524	1+
281.08921	156	
282.09002	220	
282.15466	244	1+
282.27888	604	1+
282.92237	242	
282.97590	298	1+
283.08434	134	
283.83968	144	1+
284.13836	376	1+
284.22471	148	1+
284.29210	154	
285.12406	166	
285.14132	256	1+
285.45165	128	
286.27996	138	
288.06366	610	1+
288.20794	162	
288.99823	132	
289.12754	188	
289.15965	148	
290.28103	140	
291.08740	224	
291.19266	142	
292.06500	502	1+
292.13397	178	1+
292.94901	366	1+
293.18846	210	1+
293.83078	236	1+
294.13424	134	
294.89969	202	1+
295.86197	140	
296.23698	178	1+
296.25875	224	1+
297.10891	182	
297.44245	144	
298.08501	532	
299.06117	476	1+
299.10995	348	1+
300.06195	344	1+
301.00403	194	1+
301.15212	228	1+
301.23792	176	
301.94817	250	1+
302.08122	138	
302.18022	274	1+
302.25223	248	1+
303.09560	168	
303.91277	156	
304.08640	140	
304.14486	136	
304.89337	136	
305.10268	216	
305.15371	134	
305.26572	252	
305.52002	136	1+
305.78527	296	1+
305.88063	380	1+
305.92560	240	1+
306.28078	220	
306.78893	248	1+
307.11744	156	
307.23853	246	
307.28476	184	
307.31334	228	
308.29395	506	1+
308.32582	272	1+
308.84380	128	
309.07560	170	
309.32680	186	1+
309.58391	98	1+
310.12405	354	1+
310.15189	136	
310.31149	136	
310.87848	334	1+
311.03080	138	
311.09111	190	1+
313.01037	170	1+
313.03077	240	
313.07371	456	1+
313.25030	172	1+
315.88134	258	1+
316.13863	132	
316.42979	134	1+
316.93738	134	
317.02971	152	
317.06432	168	
317.10404	166	
318.06464	134	
318.59545	212	
318.84797	148	
319.09160	230	1+
319.21674	204	1+
320.29669	136	
321.07392	320	1+
321.12213	182	
321.25782	234	1+
322.13306	446	1+
322.19762	194	
322.91629	206	1+
323.13370	308	1+
323.16833	208	
323.24034	626	1+
323.30303	242	
324.11737	142	
324.16163	138	
324.29920	154	
324.32771	592	1+
324.98662	130	
325.03991	244	1+
325.07542	156	1+
325.29311	136	
325.81089	194	1+
325.90237	136	
326.17612	234	
326.21523	156	
326.24047	142	
326.26967	134	
327.18051	354	1+
328.15436	388	1+
328.18502	226	1+
328.31408	178	
328.88787	470	1+
328.94031	250	1+
328.97858	198	1+
329.06189	132	
329.08716	132	
331.18218	178	1+
332.08859	214	
333.09330	180	
333.14223	204	1+
333.32134	220	1+
334.09033	280	1+
334.77226	164	
335.99101	174	1+
336.14860	140	
336.87795	314	1+
337.09906	230	
338.34671	216	
339.09938	130	
339.23268	270	1+
339.97762	222	1+
340.39432	328	
341.10114	250	1+
341.25313	388	1+
341.27191	228	1+
341.39583	144	
342.31472	506	1+
342.37747	258	1+
343.07443	208	1+
343.16739	202	1+
343.20679	188	
343.29725	182	1+
344.24625	234	
345.26597	176	
345.87282	180	
END IONS

###FS:    #m/z: 363.95784 #charge 1+
###MS: 2
###MSMS: 5
BEGIN IONS
TITLE=Cmpd 3, +MS2(363.9578), 28.0-35.0eV, 0.1min #5
RTINSECONDS=3.4265
SCANS=2,5
PEPMASS=363.95784	995272
CHARGE=1+
184.95265	152	
189.86438	434	
190.08821	140	
191.86007	444	
191.95524	148	
207.87225	180	
207.89030	182	
208.94132	140	
209.87832	482	1+
209.94417	1438	1+
210.88331	404	1+
211.07507	140	
211.14758	132	
212.88047	1800	1+
216.41061	408	1+
216.90067	146	
222.89637	298	1+
222.95325	1336	1+
223.89463	258	1+
224.94938	2342	1+
225.11641	230	1+
225.16261	206	1+
226.89391	154	
226.94832	8646	1+
227.02595	134	
228.89598	404	
228.94317	9960	1+
230.09265	200	1+
230.89139	2870	1+
231.94693	182	1+
232.01400	470	1+
232.88915	362	
234.05890	180	
234.88397	206	
235.09930	146	
236.13206	136	
237.06136	204	
240.14020	146	
240.18798	210	1+
240.96432	1434	1+
241.11507	138	
242.05599	354	1+
242.09893	376	1+
242.95938	1000	1+
243.51004	160	
244.03977	498	1+
244.12731	146	
244.21078	108	1+
244.95870	4320	1+
245.44440	146	
245.94167	396	
246.05763	144	
246.90656	134	
246.95403	4974	1+
247.04529	198	
247.89819	1206	1+
248.03150	174	
248.83322	142	
248.90014	1030	1+
249.04238	500	1+
249.97008	274	1+
250.09114	320	1+
250.90377	178	
250.97215	226	1+
251.03372	138	
253.79492	162	
254.12386	136	
254.70558	192	1+
255.14662	180	
256.88352	190	1+
257.16202	354	1+
258.14629	232	1+
258.97605	440	1+
259.10574	382	1+
260.11299	164	
260.83726	212	1+
260.97040	976	1+
262.08041	136	
262.12075	136	
263.05674	142	
263.07157	168	
263.10891	156	
263.41590	168	1+
263.91232	262	
263.95236	138	
264.06164	152	
264.08721	322	1+
264.12642	246	1+
264.23175	148	
264.86763	146	
264.96373	306	
265.08731	186	1+
265.11708	290	1+
265.87066	226	1+
265.92303	326	1+
265.97551	226	
266.15742	240	1+
266.19920	196	1+
266.24660	370	
266.97613	144	
267.06566	288	1+
267.24997	192	
267.85584	268	1+
267.97577	852	
268.96129	194	
269.01432	142	1+
269.03448	142	
269.97026	770	1+
270.10617	142	
270.14176	166	
271.05169	136	
272.93390	566	1+
272.99498	196	1+
273.08977	294	1+
273.21142	102	1+
275.07385	172	
276.04862	222	1+
276.16826	316	1+
276.85293	270	1+
277.09160	244	1+
277.98481	162	
278.00554	174	1+
278.90128	140	
279.10515	168	
279.86365	136	
279.89915	150	
279.93668	444	1+
280.06360	134	
280.08493	544	1+
280.13390	182	
280.15430	180	
280.26249	190	1+
280.86288	288	1+
280.93951	378	1+
281.22821	132	
282.01556	174	
282.03389	162	1+
282.12606	186	
282.79090	158	
282.92261	146	
283.05856	358	1+
283.98500	304	
284.79643	208	1+
285.01978	218	1+
285.13355	310	
285.84720	282	1+
285.88842	160	
285.92427	188	
285.94479	394	
286.09946	346	1+
286.15128	154	
288.06314	624	1+
288.13487	134	
288.16780	240	1+
288.20408	166	
289.17379	310	1+
289.24619	204	1+
289.88346	154	
290.97165	190	1+
291.08601	282	1+
291.11165	238	1+
291.16779	156	
292.05859	218	
292.45425	134	
292.81879	136	
293.04298	170	
294.18603	208	1+
294.88160	250	1+
294.94270	170	1+
294.96696	328	1+
295.03054	208	1+
295.09845	332	1+
296.86979	196	1+
298.08201	166	
298.58600	234	
298.79854	236	1+
298.82795	166	1+
299.06494	146	
299.14252	138	
299.25995	206	1+
300.11192	176	
301.07800	240	1+
301.09337	372	1+
301.82638	138	
301.86344	134	
302.18495	240	1+
302.22410	682	
302.76064	140	
302.85471	236	
302.94453	464	1+
303.17623	158	
303.22358	628	1+
303.80935	402	1+
303.86118	786	1+
303.94299	262	1+
303.99749	314	1+
304.10211	338	1+
304.88546	164	
305.07296	268	1+
305.10209	310	1+
305.17380	142	
305.87179	358	1+
306.43459	154	
306.80003	452	1+
306.92062	252	
307.02753	166	
307.14151	168	
307.89666	190	
307.97597	134	
308.25786	288	
308.29550	644	1+
308.31652	134	
308.91710	168	1+
309.04355	134	
309.08348	180	1+
310.02882	224	1+
310.30926	488	1+
310.87824	628	1+
311.27780	220	1+
311.90166	142	
312.13452	138	
312.32573	294	1+
313.02654	324	1+
313.17215	156	
313.88445	146	
315.87808	470	1+
315.96026	198	1+
316.07167	186	1+
316.13413	188	
316.20106	236	1+
317.88512	246	1+
317.93235	342	1+
318.93520	286	1+
319.02630	164	
319.18634	190	
319.81781	140	
319.83006	146	
319.99049	208	1+
320.81180	334	1+
321.15673	316	1+
321.81538	214	1+
321.86931	206	1+
323.12927	166	
323.23641	374	1+
323.89456	438	1+
323.98723	286	1+
324.09957	250	1+
324.14883	374	
324.16473	328	1+
324.32701	390	1+
325.13041	142	
325.89748	398	1+
326.07588	134	1+
326.86843	136	
327.15959	144	
327.18633	132	
327.99827	282	1+
328.08689	146	
328.15086	136	
328.16939	148	
328.19003	276	1+
328.26011	244	1+
328.81869	192	
328.88535	140	
328.99856	230	1+
330.16046	154	1+
331.08505	496	1+
332.09213	326	1+
333.12842	316	1+
334.19005	192	1+
335.00345	186	
336.94462	536	1+
337.90034	162	1+
339.83316	430	1+
339.94152	198	1+
339.98375	146	
340.15710	198	1+
341.04860	136	
342.17162	378	1+
342.25953	144	
343.27818	314	1+
344.12220	234	1+
344.97665	152	
345.05104	230	1+
345.87380	314	1+
346.02121	186	
346.19859	154	1+
346.23596	166	
346.30292	214	1+
348.14257	174	1+
349.09280	192	1+
349.32138	432	
350.25675	160	1+
350.33884	218	
351.14059	220	1+
352.19954	138	
352.75743	130	1+
352.91368	226	1+
354.15579	150	
357.08080	188	
358.99202	210	
360.22000	184	
360.27564	180	1+
360.36540	146	
361.33935	416	1+
362.09548	150	
362.22982	138	
363.14104	312	1+
363.21193	168	
364.06899	164	
364.16122	336	1+
365.31800	244	
365.38353	320	1+
366.19956	138	
367.33391	436	1+
367.77723	220	1+
367.90458	180	1+
368.42676	696	1+
369.34695	256	
END IONS

###FS:    #m/z: 340.94211 #charge 1+
###MS: 6
###MSMS: 7
BEGIN IONS
TITLE=Cmpd 4, +MS2(340.9421), 28.0-35.0eV, 0.1min #7
RTINSECONDS=7.116
SCANS=6-7
PEPMASS=340.94211	1647112
CHARGE=1+
180.86546	156	
192.88906	182	
192.92435	134	
201.12296	212	
203.93273	142	
205.94944	132	
207.97650	126	
208.95901	126	
209.94531	138	
210.18449	236	1+
211.94146	138	
212.14247	214	1+
212.88372	200	
213.88347	216	
213.94055	4558	1+
214.89432	154	
215.88932	860	1+
215.93843	1120	1+
216.02110	348	1+
217.88373	764	1+
217.93609	238	
218.95468	130	
219.89179	174	1+
219.96736	290	1+
222.15650	190	1+
222.95638	126	
223.95530	296	1+
224.93150	144	
224.97591	266	
225.88749	256	1+
226.03250	186	1+
226.87018	132	
226.94603	170	
228.95069	188	1+
228.99325	136	
229.12798	130	
229.93433	358	1+
230.89017	144	
230.91217	260	1+
230.98664	206	1+
231.95053	4766	1+
233.89825	708	1+
235.82561	142	
235.89556	404	
235.94882	206	
236.83167	156	
237.61959	174	1+
238.04140	134	
238.09756	122	
238.22263	148	
239.00017	242	1+
239.11236	132	
239.90273	334	1+
240.23129	19328	1+
240.56221	190	1+
240.96515	372	1+
240.99719	104	1+
241.03744	136	
241.05812	154	
241.12100	202	1+
241.16152	256	1+
242.04959	256	1+
242.08329	132	
242.15332	230	1+
242.85452	148	1+
243.02679	140	
243.89624	180	
244.03477	152	
244.10766	122	
244.95621	454	1+
246.04232	202	
246.06416	424	1+
246.09301	394	1+
246.97768	272	
247.94302	724	1+
247.97389	182	
248.03749	514	1+
248.13969	236	1+
248.24222	206	
248.98860	136	
249.03861	340	1+
249.96382	898	1+
251.10371	270	1+
251.15018	144	
251.94839	222	1+
251.95992	126	
252.14944	322	1+
252.19039	260	1+
253.04410	164	
253.97476	196	
254.06161	188	
254.09329	172	
254.93916	142	
254.96905	2172	1+
254.99642	162	
255.07476	502	1+
255.10744	186	
255.14326	252	1+
256.01062	240	1+
256.96349	430	
258.07267	148	
258.14413	202	1+
259.01300	192	1+
259.89312	220	1+
259.97301	132	
260.11130	148	
262.06946	144	
262.13661	212	1+
262.88650	262	1+
262.96660	156	
263.05895	306	
263.85345	154	
264.07658	170	
264.10626	232	1+
264.23110	184	
265.01804	356	1+
265.96103	346	1+
265.99434	410	1+
266.07530	122	
266.09541	340	1+
266.15199	122	
266.24457	172	
266.86240	190	1+
266.99794	366	1+
267.01466	160	
267.12813	514	1+
267.89790	148	
268.12900	400	1+
268.93428	122	
269.79960	138	
271.00491	128	
271.15378	304	1+
271.17279	126	
272.11579	140	1+
272.78064	222	1+
272.84648	156	
272.93479	602	1+
272.97760	688	1+
274.90440	240	1+
275.14024	130	
276.01285	300	1+
276.08022	140	
277.12830	198	1+
277.97952	138	
278.06182	176	
278.15434	294	1+
279.09796	156	
279.24609	128	
280.09227	126	
280.14549	158	
280.20947	142	
280.26300	202	
281.03501	140	
281.05516	178	
281.19442	278	1+
281.86489	184	1+
282.06711	256	1+
282.14762	146	
282.19845	226	1+
282.27727	270	
282.91911	392	1+
283.04331	152	
284.02139	206	1+
284.25769	130	
285.04855	128	
285.09847	176	
285.13116	232	1+
285.15865	184	1+
285.18954	212	1+
286.96309	198	1+
287.04199	130	
288.06931	234	
288.15559	228	1+
288.20034	154	
289.10396	210	1+
289.88252	434	1+
290.01484	124	
291.18634	308	1+
291.85904	146	1+
292.83139	134	
294.86415	344	1+
295.01666	386	1+
295.97520	168	
296.01757	276	1+
296.05021	250	1+
296.13021	150	
296.17013	160	
296.32930	308	1+
296.97568	350	1+
297.11747	254	1+
297.15450	122	
298.08581	210	
298.31072	194	
299.02590	352	1+
299.88548	196	
300.17112	136	
301.88084	144	
302.05742	286	1+
302.14826	154	
302.17730	184	
302.20781	306	1+
302.85919	132	
303.02912	128	
303.17925	222	1+
304.08580	202	1+
304.11318	384	1+
305.27597	426	1+
306.00200	224	1+
306.56506	210	1+
306.79058	140	
306.87870	428	1+
307.09787	172	1+
307.12856	136	
308.29634	1012	1+
308.33312	182	
310.08745	306	1+
310.12224	274	1+
310.14096	164	
310.82424	210	1+
310.87798	224	
311.02912	348	
312.03154	770	1+
312.15702	128	1+
312.88150	596	1+
313.03524	492	1+
313.88687	436	1+
313.92877	258	1+
314.10343	160	1+
314.12512	256	1+
314.16031	158	1+
314.83029	124	
316.85796	248	1+
316.90789	234	1+
317.07560	218	1+
317.13596	388	1+
318.59515	218	
320.22028	394	1+
321.13127	338	1+
321.22503	290	1+
322.13669	286	1+
322.30999	134	
323.17762	204	1+
323.23976	632	
324.15583	138	
324.24187	364	
324.32681	164	
324.89566	476	1+
325.13339	166	
325.21546	122	
325.77935	152	
325.99986	256	1+
326.02051	130	1+
326.06845	126	
326.13730	150	
326.17309	354	1+
326.26647	214	
326.34244	174	
326.97002	242	1+
327.00449	186	1+
327.12143	134	
327.34571	128	
328.15328	364	1+
328.19243	384	
328.32363	332	1+
328.86905	220	1+
328.89128	144	
329.17040	376	1+
329.89196	122	
329.94943	272	1+
331.92463	262	1+
332.09069	154	
332.13840	130	
332.88298	138	
333.12184	172	
334.09154	454	1+
334.17026	218	1+
337.19901	130	
337.25579	124	
338.08403	450	1+
338.15648	156	
338.18985	330	1+
339.11985	232	1+
340.14358	142	
340.16305	272	1+
340.35448	320	1+
340.39829	162	
340.92495	136	
341.07511	172	
342.20423	184	
342.27853	308	1+
343.11102	156	
343.20607	138	
343.31289	134	
344.41208	180	
346.21121	170	
END IONS

###FS:    #m/z: 363.95844 #charge 1+
###MS: 6
###MSMS: 8
BEGIN IONS
TITLE=Cmpd 5, +MS2(363.9584), 28.0-35.0eV, 0.2min #8
RTINSECONDS=7.8885
SCANS=6,8
PEPMASS=363.95844	969258
CHARGE=1+
189.86293	348	
189.96153	192	
191.86190	614	
191.95469	174	
194.88986	130	
196.88662	482	1+
200.89657	174	
202.12432	128	
203.93259	154	
205.94720	300	1+
207.87377	332	
209.94489	1732	1+
210.88560	312	
211.89020	146	
212.88057	1796	1+
214.89547	192	
218.91574	166	
219.04640	144	
222.95272	1914	1+
224.94972	2530	1+
224.97775	134	
225.12635	184	1+
226.86845	204	1+
226.89964	154	
226.94851	9268	1+
226.98229	130	
228.89648	368	1+
228.94377	8784	1+
229.07800	254	1+
229.99413	242	1+
230.89133	3696	1+
231.02050	134	
231.82913	124	
231.85380	138	1+
232.01919	158	
232.88865	428	
232.90822	206	1+
234.06882	326	1+
234.14613	168	
234.88122	340	1+
235.05348	214	
235.90591	214	1+
236.90795	144	1+
236.96932	200	
237.16741	134	
238.06537	134	
238.97757	126	
240.13515	148	
240.96301	990	1+
242.11670	322	1+
242.18876	160	
242.96094	958	1+
243.56816	124	
244.04167	146	
244.95863	4770	1+
245.04720	138	
245.11569	124	
245.94260	410	
246.90710	190	
246.95461	4334	1+
247.00971	150	
247.09578	130	
248.03507	522	1+
248.85086	152	
248.90003	1410	1+
249.03952	354	1+
249.10142	132	
250.87933	118	1+
250.94602	156	
250.97257	240	
251.03397	188	
251.95360	126	
251.97185	136	
252.03839	150	
252.94981	288	1+
253.02377	268	1+
253.83420	154	1+
253.90937	356	1+
253.96505	234	1+
254.09601	190	
256.08863	118	
257.09368	214	1+
258.02707	266	1+
258.14667	282	1+
258.97578	290	1+
258.99499	396	1+
259.24262	136	
259.99849	340	1+
260.06279	244	1+
260.97014	746	1+
263.05896	146	
263.98232	126	
264.08328	452	1+
265.08803	380	1+
265.11343	402	1+
265.85977	130	
265.97772	172	
266.24841	432	1+
266.86435	266	
267.71609	130	
267.89145	222	1+
267.91794	138	
267.97518	654	1+
268.09302	182	
268.87319	136	
268.92983	132	
268.96536	1540	1+
268.99860	128	
269.11534	154	
269.97032	1330	1+
271.91775	240	
272.93314	220	1+
273.89157	156	1+
273.90950	298	1+
274.90039	176	1+
275.09213	166	
276.06147	244	1+
276.86034	162	
278.14716	238	1+
278.24555	198	
278.91034	128	
279.58210	132	
280.08354	234	1+
280.79185	236	
282.28152	122	
282.53167	170	1+
282.95836	284	1+
283.00093	238	1+
283.08145	294	1+
283.12248	126	
283.14942	128	
283.84899	302	1+
283.96026	196	1+
284.00211	150	1+
284.08352	254	1+
284.11308	124	
284.20649	206	1+
284.83046	158	
285.06157	122	
285.79658	216	1+
285.85006	300	1+
285.94160	202	
286.13953	292	1+
286.91083	138	
287.92315	136	
288.06331	440	1+
288.79765	126	
288.93208	270	1+
289.11970	150	
289.15998	294	1+
290.12716	120	
290.24899	142	
291.09635	162	
291.91022	184	1+
292.43864	222	
292.99507	192	1+
293.07257	122	
293.43744	158	
293.95360	122	
294.07489	204	1+
294.15118	206	1+
294.85493	370	1+
295.04231	224	1+
295.10172	200	
295.93620	344	1+
297.04333	440	1+
297.16610	154	
297.97970	180	1+
298.80312	436	1+
299.93431	316	1+
300.10507	200	1+
300.85839	240	1+
301.83153	160	
301.89749	190	1+
302.09820	300	1+
302.18150	136	
302.22363	1108	1+
303.17717	232	1+
303.81234	328	1+
303.85770	638	
304.22331	290	1+
305.03129	162	
305.09295	242	1+
305.27884	264	1+
305.86739	118	
306.09051	314	1+
306.14218	126	
306.43678	190	
306.92937	206	
307.01084	132	
307.09555	270	1+
307.13987	136	
307.15734	294	1+
307.80191	220	1+
307.89080	220	
308.03367	160	
308.14124	124	
308.29709	128	
309.08644	170	
309.15135	440	1+
309.18446	288	1+
310.11719	274	1+
310.18705	182	1+
310.30944	208	
310.87979	156	
311.02279	310	1+
311.84256	124	
311.88670	242	
313.14760	126	
314.90229	238	1+
315.80565	132	
315.88179	136	
316.94931	118	
318.09025	190	
318.11374	348	1+
319.15128	276	1+
319.93519	274	1+
319.95896	166	1+
321.81982	216	
321.86781	228	1+
321.92794	764	1+
322.20137	124	
322.30486	190	1+
322.92944	658	1+
323.01857	406	1+
323.07793	120	
323.17515	134	
323.24184	440	1+
324.02137	250	1+
324.11114	200	1+
324.16163	176	
324.24916	228	1+
324.35346	120	
324.89651	120	
325.29209	120	
325.82643	254	1+
326.18263	252	1+
326.87808	278	1+
326.89830	154	
328.25381	188	1+
328.30128	220	1+
329.19341	322	1+
329.29807	196	1+
329.87732	316	1+
330.08767	130	
332.09036	320	1+
332.88852	224	1+
332.94944	124	
335.09789	126	
336.08611	200	1+
336.94826	374	1+
338.18611	138	
339.82969	604	1+
340.15007	222	1+
340.94215	344	1+
341.78142	120	
342.33396	126	1+
342.91486	138	
343.18643	172	1+
343.27554	166	
344.11488	250	1+
346.20021	308	1+
346.90003	126	
347.07739	250	1+
347.91726	210	1+
348.34243	272	1+
349.00726	200	1+
350.15127	140	
351.10870	132	
351.15294	136	
351.33657	212	
353.88773	162	
356.05744	126	
358.14611	194	1+
360.17584	206	1+
360.23581	132	
361.35589	122	
362.07856	128	
362.27142	142	
363.16652	146	
363.32598	170	
364.09659	254	1+
364.12679	220	1+
364.31671	122	
365.24854	166	
365.28428	166	
365.37394	122	
366.17791	128	
367.33527	298	
368.42625	224	
368.80433	140	
368.86299	120	
369.42737	182	
END IONS

###FS:    #m/z: 507.84840 #charge 1+
###MS: 6
###MSMS: 9
BEGIN IONS
TITLE=Cmpd 6, +MS2(507.8484), 28.2-35.2eV, 0.2min #9
RTINSECONDS=8.661
SCANS=6,9
PEPMASS=507.84840	275196
CHARGE=1+
191.95532	522	1+
196.01688	492	
199.88761	218	
221.95461	210	1+
222.09561	230	1+
224.07488	322	1+
224.94965	184	1+
225.03011	226	1+
229.97727	368	1+
232.08946	334	1+
232.11747	210	1+
234.98463	252	
235.90539	360	1+
236.98754	392	1+
237.06077	664	1+
237.08277	362	1+
237.10388	330	1+
237.95222	204	1+
237.99397	254	1+
238.03082	256	1+
238.06714	412	1+
238.98100	190	1+
239.10761	420	1+
240.06354	356	1+
240.08530	430	1+
241.01239	192	1+
241.98208	262	1+
243.11073	224	1+
248.16458	232	
249.04222	248	
249.05739	342	1+
249.18879	82	1+
250.10051	224	
250.97107	538	1+
251.95370	348	1+
252.95346	232	1+
253.09444	648	1+
254.09787	422	1+
254.15743	562	1+
254.96498	248	1+
255.12582	270	1+
255.89517	252	1+
255.91916	296	1+
257.02368	178	1+
260.93022	256	1+
261.82389	110	1+
261.92504	482	1+
263.22865	126	1+
264.03672	312	1+
264.12104	368	1+
264.99599	204	1+
265.01467	228	1+
265.08068	298	
265.16736	456	1+
265.91366	200	1+
266.05926	276	1+
266.09089	224	
266.16862	310	1+
266.96303	266	
267.10371	402	1+
268.97623	300	1+
269.92364	232	
270.13884	372	1+
270.16750	294	1+
270.85977	266	
271.04457	450	1+
271.17162	218	1+
271.57040	216	1+
271.80378	226	1+
271.87886	838	1+
272.07160	240	1+
272.85467	1442	1+
273.95346	560	1+
274.09910	362	1+
274.12284	294	
274.80299	264	1+
275.31610	106	1+
275.86428	380	1+
276.13670	288	1+
276.15469	448	1+
276.79889	236	1+
276.87050	258	1+
277.09248	540	1+
277.93119	256	
278.04537	316	1+
278.21434	190	1+
278.87748	330	1+
278.90884	246	1+
279.85731	500	1+
280.04790	434	1+
281.10618	272	
281.57716	148	1+
281.96203	256	
282.00947	314	1+
282.12636	672	1+
282.91969	252	1+
282.95741	264	
283.11095	238	1+
283.94147	272	
284.03025	268	1+
284.06276	338	1+
284.52703	208	1+
284.87664	498	
284.94002	1532	1+
284.97209	216	
285.86339	256	
285.94250	1314	1+
285.99039	364	1+
286.10471	448	1+
286.12311	422	1+
286.15489	428	1+
286.87153	336	
286.96520	394	1+
287.16684	274	1+
287.84444	356	1+
287.96793	278	1+
288.01980	272	1+
288.06847	182	1+
288.13076	248	1+
288.21708	232	1+
288.86991	838	
288.96209	248	1+
289.88213	2084	
289.96632	174	1+
290.19733	190	1+
290.86376	3276	1+
290.98118	570	1+
291.35295	162	1+
291.81732	350	1+
291.88075	1132	1+
291.97881	458	1+
292.07798	330	1+
292.81654	224	1+
293.05889	360	1+
293.11232	306	
293.16467	318	1+
293.30965	98	1+
293.53113	88	1+
293.87516	6774	1+
293.92152	390	1+
294.08752	312	
294.17360	390	1+
295.03654	424	1+
295.09877	310	
295.13980	860	1+
295.94061	656	1+
295.99241	204	1+
296.10086	274	
296.81655	218	1+
296.88360	1460	1+
296.94288	362	1+
296.96479	524	1+
297.11589	216	
297.16733	272	
297.81873	146	1+
298.13588	466	1+
298.80951	576	1+
298.85671	762	1+
298.87931	2136	1+
298.96801	584	1+
299.04584	266	1+
299.11725	548	1+
299.15394	376	1+
300.01774	374	1+
300.07005	310	1+
300.85811	1186	1+
301.13137	1096	1+
302.13498	908	1+
302.76580	342	1+
302.88354	250	
302.98338	422	1+
303.01190	266	1+
303.17410	302	1+
303.26006	444	1+
303.87901	504	1+
303.95227	578	1+
304.07366	300	1+
304.26387	386	1+
304.77626	256	1+
304.88144	336	1+
304.90443	236	1+
304.97173	428	1+
305.12041	230	
305.16364	234	1+
305.96249	264	
305.99555	342	1+
306.84250	364	1+
307.04828	432	1+
307.08043	360	1+
307.18421	360	1+
307.89129	3332	1+
307.97508	258	
308.10908	506	1+
308.14376	772	1+
308.18478	336	1+
308.23473	128	1+
308.88171	2710	1+
309.88874	1576	1+
310.08155	236	
310.15983	1084	1+
310.31041	256	
310.37040	322	1+
310.87073	242	
310.97967	290	
311.00375	256	1+
311.04921	416	1+
311.06728	346	1+
311.13044	218	
311.88518	16128	1+
312.09641	676	1+
312.16953	450	1+
312.82749	326	1+
312.97665	226	
313.02904	236	1+
313.82798	186	1+
313.95386	654	1+
314.87189	754	
314.89386	1658	1+
315.12288	440	1+
315.47491	222	1+
315.87063	1082	1+
316.18763	372	1+
316.31669	118	1+
316.82823	480	1+
316.88970	1704	1+
316.96080	198	1+
317.01366	240	
317.18928	264	1+
317.82919	332	1+
318.08204	366	1+
318.13251	650	1+
318.15543	378	1+
318.85939	598	1+
318.88658	340	
319.08478	310	1+
319.26506	320	1+
319.81948	222	1+
320.89242	246	
321.38959	168	1+
321.94479	498	1+
322.03208	488	1+
322.12626	1090	1+
322.15412	422	1+
322.94931	370	1+
323.86194	412	1+
324.51830	246	1+
324.86315	272	1+
325.90211	1206	1+
326.01873	526	1+
326.05035	320	1+
326.15676	706	1+
326.17384	272	1+
326.97851	456	1+
327.02529	388	1+
327.09558	400	1+
327.12381	222	
327.16348	518	1+
327.88364	394	
327.89710	1656	1+
328.27225	452	1+
328.37259	260	
328.87165	326	
328.92544	274	1+
329.07349	486	1+
329.14576	218	
329.86832	234	
329.89450	1890	1+
330.04918	280	1+
330.12607	276	
330.16604	288	
330.96466	372	1+
331.05303	196	1+
331.08754	456	1+
331.16951	230	
331.89950	3426	1+
332.21632	116	1+
332.87575	606	
332.90507	2558	1+
333.13514	370	1+
333.15717	316	1+
333.53825	228	1+
333.83531	302	1+
333.86786	562	
333.88757	216	
333.96616	260	1+
334.89893	2016	1+
335.01906	218	
335.05068	230	
335.24186	244	1+
335.29949	152	1+
336.05207	342	1+
336.08631	692	1+
336.13258	240	
336.17005	266	
336.20515	396	1+
336.39852	482	1+
336.89377	398	
336.94219	450	1+
337.02399	252	
337.05620	240	1+
337.18406	502	1+
337.20773	344	1+
337.40355	380	1+
337.88010	426	
338.01188	322	
338.16345	602	1+
338.87975	690	1+
338.99818	224	
339.06242	564	1+
339.12335	298	
339.16512	422	1+
339.90836	292	1+
339.94396	202	1+
340.00955	600	1+
340.13312	558	1+
341.01415	468	1+
341.08712	238	1+
341.13962	346	1+
341.90582	248	1+
342.57728	186	1+
342.94636	314	1+
343.07157	584	1+
343.15840	254	
343.23955	194	1+
343.66047	188	1+
344.15354	554	1+
344.22316	474	1+
344.88696	724	1+
344.93681	232	1+
345.22636	430	1+
345.89045	572	1+
345.99974	328	1+
346.03169	502	1+
347.00048	292	1+
347.04450	266	1+
348.11047	476	1+
348.13455	726	1+
348.80914	346	1+
348.91466	1050	1+
349.06231	268	1+
349.16687	220	
349.81545	270	1+
350.88743	766	
350.96225	740	1+
351.01096	238	
351.03233	368	
351.16316	488	
351.27333	236	1+
351.33743	162	1+
351.87826	524	1+
352.02017	432	1+
352.16929	408	
352.19331	224	
352.90969	2406	1+
352.98858	618	1+
353.02548	284	1+
353.06055	276	1+
353.16155	310	
353.17256	278	
353.83927	368	1+
354.12810	246	
354.16749	854	1+
354.20013	212	
354.36873	332	1+
354.49944	226	1+
354.77115	212	
354.84318	256	1+
355.02643	606	1+
355.14022	430	
355.21566	1724	1+
355.24018	272	
355.42212	326	1+
355.50468	272	1+
355.80556	184	1+
355.89213	288	
356.06168	482	1+
356.09259	212	1+
356.19007	622	1+
356.78003	260	
356.96432	120	1+
356.99038	354	1+
357.03488	218	1+
357.06109	318	1+
357.15676	514	1+
357.83423	222	1+
357.99455	254	1+
358.16148	440	1+
358.90873	378	1+
359.06669	262	1+
359.83130	182	1+
360.15721	248	
360.25395	180	1+
360.95452	364	1+
361.18453	280	1+
361.86433	502	1+
362.21006	212	
363.10609	358	1+
364.07747	552	1+
364.22968	196	1+
364.52126	152	1+
364.84821	228	
364.94043	240	1+
365.00684	272	1+
366.14862	260	
366.18560	526	1+
366.36908	290	1+
366.84100	3396	1+
366.89976	298	1+
366.96868	246	1+
367.00349	306	1+
367.04835	234	
367.08793	284	1+
367.11631	572	1+
367.14033	222	
367.33865	292	
367.78984	486	1+
368.17348	248	
368.79286	322	1+
368.89544	628	1+
369.08123	544	1+
369.16336	244	
370.03840	418	1+
370.79065	306	1+
371.01586	250	
371.04559	288	1+
371.38781	346	1+
372.21982	970	1+
373.03734	214	
373.11247	230	1+
373.18750	368	1+
373.22344	830	1+
373.88587	718	1+
373.98397	476	1+
374.02691	442	1+
374.08768	294	1+
374.79090	362	1+
374.81831	272	1+
374.88951	626	1+
374.98338	278	1+
375.14503	214	
375.86610	396	1+
376.17225	268	1+
376.36755	162	1+
376.56551	194	1+
377.05917	258	1+
377.81403	234	
378.96292	294	1+
379.28642	242	1+
380.03050	218	1+
380.11097	546	1+
380.85787	520	1+
382.08953	420	1+
382.19867	360	1+
382.85674	716	1+
383.03503	426	1+
383.05967	410	1+
383.09851	244	1+
383.12174	718	1+
383.15700	216	
383.31275	104	1+
384.85253	6440	1+
384.96314	546	1+
385.06572	220	
385.10022	326	1+
385.15063	520	1+
385.16720	218	
385.22184	458	1+
385.80117	372	1+
385.89032	364	1+
385.96982	400	1+
386.01752	204	1+
386.39851	366	1+
387.20106	230	
387.40047	274	1+
387.85398	220	
387.91173	352	1+
388.17989	244	
388.86126	222	
389.01072	294	1+
389.14921	462	1+
389.20253	618	
389.84244	234	
389.86833	530	
390.12428	444	1+
390.18859	758	1+
390.84400	1664	1+
390.90603	604	1+
391.05622	224	
391.80970	346	
391.91035	480	1+
392.08261	978	1+
392.83920	298	
392.86574	3102	1+
393.02407	520	1+
393.08668	832	1+
393.61668	138	1+
393.67770	98	1+
393.80298	810	1+
394.02345	348	1+
394.83769	864	1+
394.86354	1442	1+
395.13734	688	1+
395.40370	292	
395.59017	340	1+
395.77013	192	1+
395.79942	390	1+
395.95885	264	1+
396.14059	438	1+
396.17526	212	
396.19158	448	1+
396.21708	648	1+
396.37061	144	1+
396.40070	360	1+
396.77225	134	1+
397.21986	394	1+
397.86438	248	
398.86872	790	1+
398.90270	318	1+
399.16104	254	
399.22141	492	1+
399.88178	448	1+
400.06755	334	1+
400.22559	358	1+
400.29842	270	1+
400.80590	368	1+
400.87857	308	1+
402.12167	464	1+
402.23467	600	1+
402.74007	156	1+
402.86766	5096	1+
402.99998	380	1+
403.04874	398	1+
403.12228	266	1+
403.87252	3624	1+
404.00365	318	1+
405.07875	232	
405.69793	114	1+
405.87226	1716	1+
406.06277	236	
406.08458	780	1+
406.40704	196	1+
407.11790	262	1+
407.20275	504	1+
407.81631	302	
407.86738	11164	1+
407.95829	250	1+
408.14765	248	
408.75595	202	1+
408.92623	220	
408.99383	316	1+
409.00256	372	1+
409.02933	284	1+
409.05431	348	1+
409.07650	568	1+
409.81646	634	1+
410.00355	244	1+
410.05601	224	1+
410.87733	2782	1+
410.95236	232	1+
411.13765	284	1+
411.28657	234	1+
411.72787	370	1+
411.81069	1628	1+
412.07865	964	1+
412.11211	314	1+
412.20845	492	1+
412.74249	344	1+
412.84825	1096	1+
412.87813	912	1+
412.91468	200	1+
413.00359	398	1+
413.07798	750	1+
413.18027	278	
414.98025	192	1+
415.15780	248	
415.19863	452	1+
415.25286	380	1+
416.07223	606	1+
416.25486	290	1+
416.30552	186	1+
416.38598	296	1+
416.88001	804	1+
417.14927	206	1+
417.90014	224	
418.74868	268	1+
418.84523	298	
419.14495	574	1+
419.38295	230	
419.82252	258	1+
419.99753	206	1+
421.19077	228	
421.24891	202	1+
421.88368	1704	1+
422.08881	244	
422.13979	270	
423.13996	906	1+
423.68108	92	1+
423.88100	572	
423.97503	236	1+
424.07668	560	1+
424.14270	754	1+
424.18643	348	1+
424.82759	468	1+
424.86805	274	
424.94253	188	1+
425.08083	478	1+
425.31649	288	1+
425.52264	142	1+
425.88252	2206	
425.92984	718	1+
426.24521	368	1+
426.28140	314	1+
426.31945	210	1+
426.37558	150	1+
426.41315	160	1+
426.49043	242	1+
426.86476	1884	1+
426.93604	536	1+
427.16309	342	1+
427.17250	350	1+
427.28143	232	1+
427.49319	192	1+
427.76618	284	1+
428.10038	338	1+
428.30358	258	1+
428.77477	188	1+
428.84934	348	
428.88742	5304	1+
429.07282	308	1+
429.14324	236	
429.20218	288	1+
429.53190	114	1+
429.82202	406	1+
430.05485	226	1+
430.07698	218	1+
430.47561	138	1+
430.88261	544	
431.17113	250	1+
431.23088	392	1+
431.86875	572	
432.84112	524	1+
432.87784	284	
433.08648	290	1+
433.20613	356	1+
434.08895	212	1+
434.13849	258	1+
434.28649	226	1+
434.89129	574	1+
436.80957	278	1+
437.03966	142	1+
437.18677	242	1+
438.24528	214	1+
439.89755	1652	1+
440.16320	248	
440.88840	222	
441.14776	900	1+
442.15163	816	1+
442.95230	334	1+
443.24894	232	1+
444.38455	582	1+
444.87532	3190	1+
444.94382	220	1+
445.11602	416	1+
446.11763	270	1+
446.20522	322	1+
446.72983	232	1+
446.89539	592	1+
447.09844	208	1+
447.15188	488	1+
448.24956	266	1+
448.77747	154	1+
448.86646	248	
448.89803	650	
449.01528	260	
449.88684	1164	1+
450.10336	462	1+
450.16272	212	
450.19938	220	1+
450.76963	226	
451.77304	228	1+
452.01714	324	1+
452.86619	362	1+
453.01935	216	1+
453.23977	246	1+
453.27569	314	1+
453.87128	312	1+
454.80697	176	1+
455.10751	146	1+
457.16079	350	1+
457.90687	892	1+
459.06392	222	1+
459.89977	240	
460.16871	326	1+
460.78144	328	1+
461.43603	164	1+
462.06317	288	1+
462.16333	270	
462.21241	274	1+
462.31208	154	1+
462.88517	1002	1+
465.79040	210	1+
466.15783	378	1+
466.23532	338	1+
466.40396	166	1+
466.76913	404	1+
466.91153	234	
467.26572	194	1+
467.89011	1348	1+
468.78085	336	1+
469.16296	602	1+
469.91672	248	
470.15602	290	1+
470.28139	400	1+
471.36989	188	1+
471.87737	414	1+
472.19639	430	1+
473.20212	248	1+
473.44908	208	1+
475.27356	152	1+
476.06415	296	1+
477.23972	238	1+
480.72788	190	1+
480.92185	336	1+
482.28234	308	1+
483.25619	194	1+
483.76448	236	1+
485.15799	250	1+
485.33826	298	1+
485.67256	210	1+
485.90142	746	1+
486.08479	204	1+
486.14909	210	1+
486.33727	196	1+
486.39388	362	1+
486.79574	258	1+
487.28795	196	1+
487.91027	190	1+
488.61853	102	1+
489.41407	334	
489.45048	306	1+
489.48650	246	1+
490.39294	256	1+
491.34565	242	1+
491.39728	200	1+
492.13598	354	1+
492.46983	230	1+
494.95779	252	1+
495.21721	262	1+
497.39666	272	1+
497.80025	190	1+
497.88116	218	1+
497.92915	192	1+
498.14019	204	1+
499.24270	356	1+
499.73854	174	1+
499.90436	208	1+
500.95094	308	1+
501.22525	146	1+
503.01333	114	1+
503.31755	260	
503.35681	4980	1+
503.53711	198	1+
503.74729	312	1+
503.78288	288	1+
503.83321	238	1+
504.22487	244	1+
504.27585	376	
504.29405	222	
504.32034	330	
504.48579	378	1+
504.54024	132	1+
504.70212	200	1+
505.06167	190	1+
505.29625	952	1+
505.33360	2292	1+
505.48804	268	1+
505.70165	214	1+
505.80389	234	1+
506.19467	218	1+
506.31900	300	
506.43830	382	1+
506.80710	164	1+
506.86981	354	1+
507.15297	306	1+
507.27874	366	1+
507.38843	282	1+
507.91313	350	1+
507.95171	134	1+
507.98270	192	1+
508.03713	172	1+
508.12666	166	1+
508.15747	212	1+
508.26227	366	1+
508.30639	458	1+
508.45037	632	1+
508.50700	194	1+
508.80812	302	1+
508.91841	302	1+
509.13337	106	1+
509.26938	224	1+
509.45186	462	1+
509.80282	352	1+
510.08232	138	1+
510.19545	318	1+
510.23587	296	1+
510.37376	362	1+
510.85524	172	1+
511.23349	538	1+
511.33558	352	1+
512.12044	192	1+
512.30220	272	1+
512.49245	132	1+
512.51819	212	1+
513.12416	138	1+
513.20986	212	1+
END IONS

###FS:    #m/z: 363.95828 #charge 1+
###MS: 10
###MSMS: 11
BEGIN IONS
TITLE=Cmpd 7, +MS2(363.9583), 28.0-35.0eV, 0.2min #11
RTINSECONDS=12.3405
SCANS=10-11
PEPMASS=363.95828	1042208
CHARGE=1+
189.86272	830	1+
190.93176	172	
191.00845	130	
191.85957	758	1+
191.95547	316	
194.89206	220	
196.88446	470	1+
199.89028	134	
200.95162	120	
205.95063	170	
207.87400	428	
207.94808	302	
208.05222	122	
208.88350	200	
208.94167	166	
209.87066	198	
209.94553	3254	1+
209.96852	122	
210.02841	232	1+
210.06399	144	
210.88471	1282	1+
212.88045	5248	1+
214.08269	152	
216.41193	356	
218.91375	220	
221.90330	120	
222.95371	4882	1+
224.01378	180	
224.94964	6226	1+
225.06478	342	1+
225.89213	570	1+
225.98830	134	
226.08828	284	1+
226.14500	178	1+
226.94823	18916	1+
227.89248	1176	1+
228.89567	1012	1+
228.94384	20016	1+
229.02899	198	1+
229.17419	112	1+
229.21010	106	1+
229.48859	110	1+
229.84712	132	
230.06445	238	1+
230.89010	6620	1+
231.06627	166	1+
231.12762	160	1+
232.01759	118	
232.34503	80	1+
232.90502	390	1+
234.88303	370	
235.08036	238	1+
235.12138	184	
237.85063	142	
238.07301	150	
238.78922	256	1+
239.07597	268	1+
240.07999	184	1+
240.94142	134	
240.96319	3896	1+
241.01199	128	
242.96054	2964	1+
243.04458	124	
244.01222	132	
244.95861	7984	1+
244.98340	142	
245.91090	284	1+
245.94694	348	
246.05479	154	
246.95439	8850	1+
247.06041	120	
248.80585	124	
248.90119	2086	1+
249.04114	248	
250.90258	302	1+
250.94711	182	
251.03727	370	1+
252.10946	226	1+
252.23481	120	
253.04298	412	1+
253.83582	208	
253.90659	248	
253.92192	118	
258.45127	128	
258.97539	276	
259.05319	208	1+
259.97562	260	
260.82964	282	1+
260.97187	1914	1+
261.84688	120	
262.01680	146	
262.14980	140	
262.91103	192	1+
263.05582	170	
263.97998	358	
264.08301	230	1+
264.96869	506	1+
264.97945	172	
265.92753	120	
266.00809	296	1+
266.86572	184	
267.13950	222	
267.25037	142	
267.91199	134	
267.97452	1202	
268.07200	172	
268.10901	180	
269.00423	126	
269.06284	162	
269.11894	180	
269.97147	1090	1+
271.74949	124	
271.88191	206	1+
271.91939	228	
271.95204	162	1+
272.91570	118	
272.93170	518	1+
273.09594	126	
273.12540	186	1+
275.85683	134	
276.85903	178	
277.06167	136	
278.79644	190	
278.81675	144	
278.90432	140	
279.08072	288	1+
279.99619	198	1+
280.11005	124	
280.79488	166	
280.81458	300	1+
281.01793	144	
281.12025	398	1+
281.85419	138	
281.98992	384	1+
282.12343	254	1+
282.79235	444	1+
282.91657	142	1+
283.01572	140	
283.03687	128	
283.08724	134	
283.98786	286	1+
284.86791	134	
285.79385	130	
285.84707	860	1+
286.10325	260	1+
286.14153	142	
286.79776	312	1+
288.06583	514	1+
288.20459	134	
288.26871	140	
289.88171	182	
290.79101	170	
290.85142	292	1+
292.06991	128	
292.26138	154	1+
292.97295	124	
293.06578	226	
293.15696	122	
294.04436	122	
294.12921	268	1+
294.86385	142	
294.96370	156	
296.06767	236	1+
296.86085	230	1+
297.86713	152	1+
297.96922	160	
298.58625	138	
298.80262	468	1+
298.95664	122	
299.98959	280	1+
300.86546	160	
301.10852	180	1+
301.14134	186	
301.72440	120	
301.81299	122	
301.86429	728	1+
302.22633	344	1+
302.24635	186	
302.80792	502	1+
302.88978	132	
303.19745	126	
303.80910	424	1+
303.85710	1810	1+
304.09782	158	
304.22127	326	1+
304.97403	120	
305.11063	122	
305.87479	188	
306.03923	132	
306.15815	130	
306.78086	208	1+
306.79428	364	1+
307.04271	228	
307.28687	142	
307.88396	534	1+
308.29425	494	1+
308.80902	142	
309.11502	130	
309.87874	588	1+
309.91921	162	
310.30971	628	1+
311.15329	244	1+
312.18791	184	1+
312.87431	320	
312.95028	214	1+
313.88577	346	1+
313.95652	136	1+
315.09827	250	1+
316.95711	178	1+
317.86242	276	1+
318.93409	166	
319.12921	264	1+
319.94125	156	
319.99791	122	
320.79060	148	
320.83285	120	
320.92652	338	1+
321.15688	208	1+
321.77959	208	1+
321.81983	462	1+
321.86887	274	
321.97050	306	1+
323.23724	282	1+
323.31332	188	
324.02117	398	1+
324.15755	326	1+
324.88997	188	
324.94104	120	
325.04722	222	1+
325.14412	122	
326.87280	706	1+
327.14176	118	
327.80638	242	1+
329.18946	118	
329.32567	178	1+
330.13115	140	
330.88757	318	1+
331.19498	124	
332.09285	136	
332.83634	304	1+
332.95914	158	
333.06709	174	1+
333.83880	238	1+
334.30600	236	1+
336.94953	750	1+
338.11037	136	
339.10871	138	
339.16308	122	
339.82968	378	1+
339.88464	310	1+
340.09774	212	1+
340.88816	264	1+
342.20507	148	
343.27634	266	
345.19244	130	
345.23437	170	1+
346.22818	156	1+
346.90199	282	1+
347.78136	182	1+
349.25535	204	1+
349.32422	134	
350.20073	130	
350.34615	124	
351.02777	122	
351.26851	118	
352.12442	164	1+
354.20073	182	
356.05570	272	1+
357.11365	210	1+
360.04165	242	1+
360.93446	124	1+
361.15015	272	1+
361.18108	226	1+
361.21483	222	1+
361.36160	202	1+
361.98873	184	1+
362.26807	148	
363.27302	152	
364.04926	286	1+
364.29625	156	
365.28487	140	
365.31509	146	
366.10808	140	
366.17462	164	1+
366.20457	124	
367.33382	382	1+
368.42727	546	1+
369.19712	278	1+
END IONS

###FS:    #m/z: 507.84793 #charge 1+
###MS: 10
###MSMS: 12
BEGIN IONS
TITLE=Cmpd 8, +MS2(507.8479), 28.2-35.2eV, 0.2min #12
RTINSECONDS=13.113
SCANS=10,12
PEPMASS=507.84793	351272
CHARGE=1+
191.95305	474	
199.88686	624	1+
212.00881	220	1+
217.89486	324	1+
224.05130	308	1+
224.97708	188	1+
227.87677	218	1+
228.08943	198	1+
230.03088	186	1+
230.08039	280	1+
230.85093	394	
235.90696	270	
235.92365	460	1+
235.99725	250	1+
238.00424	232	1+
239.11102	510	
241.93414	184	1+
243.08744	420	1+
244.09137	358	1+
244.96255	328	1+
246.05146	438	1+
248.08667	214	1+
248.79897	90	1+
250.88985	232	1+
250.97018	328	
251.07607	592	1+
251.91620	380	1+
252.07992	386	1+
252.12000	224	
253.04316	186	1+
253.40721	218	1+
253.89899	436	1+
253.92162	298	1+
253.97765	224	1+
254.09821	434	1+
255.94083	332	1+
256.00177	216	1+
256.99377	268	1+
257.05833	298	1+
257.19564	232	1+
257.92410	222	
258.06367	282	1+
259.10861	338	1+
260.04306	264	1+
261.06544	304	1+
261.15403	304	1+
261.98856	356	1+
262.95866	182	1+
263.03853	418	1+
263.11679	186	1+
263.91631	298	1+
264.04072	348	1+
265.16391	298	1+
266.01472	280	1+
266.09456	250	
266.16772	252	1+
266.86647	530	1+
266.96392	646	1+
267.14212	436	1+
268.14491	266	1+
269.08272	218	
269.95404	364	1+
270.14490	240	1+
270.86270	268	
271.87583	238	
272.85468	1490	1+
272.88753	258	1+
273.10965	666	1+
273.95769	528	1+
274.04190	420	1+
275.07468	236	
275.85711	410	1+
275.86694	428	1+
275.92865	348	1+
276.79693	320	
278.13476	328	1+
278.22354	210	
278.86067	222	1+
279.09068	330	
280.06223	248	1+
280.11250	228	
280.15903	278	1+
280.85818	276	1+
280.99923	332	1+
281.03263	342	1+
281.10002	402	1+
281.14245	244	
282.91710	184	1+
283.87173	482	1+
283.94221	208	
283.96663	350	1+
284.13953	386	1+
284.87527	310	1+
285.25023	136	1+
285.94541	850	1+
286.79538	360	1+
286.87210	474	1+
287.11067	300	1+
287.13356	268	
288.00647	166	1+
288.05593	246	1+
288.08841	346	1+
288.86920	670	
289.82244	168	1+
289.88379	1732	
289.91209	412	1+
289.93857	224	1+
289.98789	226	1+
290.13454	222	
290.35072	162	1+
290.79429	270	1+
290.86825	3158	1+
292.06229	598	1+
292.14617	446	1+
293.87470	8900	1+
293.96627	248	1+
294.05749	188	1+
294.10144	362	1+
294.12679	216	
294.80702	274	1+
295.00693	218	
295.90523	204	
295.94549	604	1+
296.14380	212	
296.49552	190	1+
296.85434	206	
296.88322	1666	1+
296.97439	266	
297.90564	204	
297.97245	482	1+
298.03386	274	
298.08150	330	1+
298.80656	580	1+
298.85443	260	
298.87939	1094	1+
298.96543	592	1+
299.12177	520	1+
299.12811	532	1+
299.81201	412	1+
299.91726	248	
299.94466	232	
300.05134	204	
300.12559	328	1+
300.14586	318	1+
300.19275	168	1+
300.86011	1452	1+
300.94025	212	1+
300.96542	510	1+
301.39113	322	1+
301.88421	520	1+
302.07691	158	1+
302.12988	354	
303.16098	252	1+
303.94718	468	1+
304.07839	230	
304.09667	406	1+
304.77070	238	1+
304.88715	416	1+
305.02536	262	1+
305.12684	586	1+
306.16764	198	1+
306.87813	256	
306.97917	412	1+
307.28708	820	1+
307.89230	1890	
307.95238	284	1+
307.98553	266	1+
308.02018	456	1+
308.14130	924	1+
308.81442	326	1+
308.88223	3206	1+
309.15517	1164	1+
309.89002	1878	1+
310.08863	442	1+
310.12212	538	1+
310.15657	970	1+
310.86415	338	
310.99757	258	
311.03490	290	1+
311.88497	15578	1+
312.00407	210	
312.02990	316	1+
312.17000	308	1+
312.96940	360	
313.97029	210	
314.11569	622	1+
314.28881	298	1+
314.86966	656	
314.89263	2126	1+
314.93799	296	1+
314.98411	392	1+
315.04976	334	1+
315.15124	336	1+
315.83235	326	1+
315.87872	570	
315.91421	242	
315.98424	280	1+
316.01751	382	1+
316.04130	268	1+
316.52580	278	1+
316.86737	856	1+
316.88890	1872	1+
316.94474	296	
317.36764	148	1+
317.76222	178	1+
317.82684	504	1+
318.04863	284	1+
318.13023	232	
318.40154	168	1+
318.85961	568	1+
320.14702	270	
320.18225	424	1+
320.37687	248	1+
321.03530	272	1+
321.11440	214	
321.18612	318	1+
321.58605	258	1+
321.65722	128	1+
321.90027	272	
321.91998	212	1+
322.12595	1340	1+
322.88796	250	
323.13416	1068	1+
323.34849	164	1+
323.97606	358	1+
324.05698	278	1+
324.86533	206	
325.03238	602	1+
325.20947	144	1+
325.90181	518	
326.00122	632	1+
326.06094	270	1+
326.08277	242	1+
326.14669	306	
326.88651	336	
326.90247	272	
327.12999	206	
327.15998	220	
327.89957	544	
328.12485	346	1+
328.83734	222	1+
328.86850	256	
328.97347	472	1+
328.99838	240	
329.89622	1352	
330.16322	400	1+
330.42993	234	
330.88316	412	
331.05460	406	1+
331.19355	536	1+
331.39931	226	1+
331.83523	210	
331.89972	2126	1+
332.04268	274	1+
332.09129	344	1+
332.51553	174	1+
332.87615	1332	1+
332.90560	1456	1+
332.94806	228	
332.96460	212	
333.11478	376	1+
334.52429	176	1+
334.90064	1770	1+
335.09903	298	1+
335.18274	326	1+
335.58335	258	1+
335.94864	576	1+
336.01557	1482	1+
336.87842	1274	1+
336.89689	348	
336.95071	504	1+
336.98276	228	1+
337.02205	1118	1+
337.09263	208	
337.20629	208	
338.08660	498	1+
338.18563	194	1+
338.84974	236	
339.80676	242	1+
339.88141	310	1+
340.01000	404	1+
340.06772	328	1+
340.09286	546	1+
340.84801	242	1+
340.90605	204	
342.37576	236	1+
342.90448	270	1+
343.00069	358	1+
343.15661	290	
343.87794	232	
344.37785	222	1+
345.08237	242	
347.13760	382	1+
347.86678	300	1+
347.90791	582	1+
347.98936	262	1+
348.01502	264	1+
348.17677	260	
348.91435	360	1+
348.96507	214	
349.10899	438	1+
349.98265	262	
350.15155	240	
350.50325	114	1+
350.88621	448	
350.96502	710	1+
351.16111	600	1+
351.27374	176	1+
351.87881	350	
352.77567	360	
352.79741	178	1+
352.86588	472	1+
352.91187	1344	1+
353.13886	560	1+
353.19253	238	
353.86997	418	1+
353.97161	226	1+
354.07096	252	1+
354.09670	300	1+
354.12335	148	1+
354.14410	352	1+
354.83917	394	1+
355.03306	648	1+
355.21628	954	1+
355.89621	282	
355.92028	276	
356.17711	438	1+
356.20289	276	1+
357.30907	148	1+
357.89240	244	
357.99577	204	1+
358.14757	284	
359.14891	424	1+
359.16313	458	1+
359.19614	270	1+
359.91731	286	1+
360.08363	364	1+
361.86262	384	1+
362.05757	346	1+
362.14497	342	1+
362.81773	308	1+
362.89697	260	1+
362.99755	452	1+
364.00011	296	1+
364.07016	442	1+
364.08594	462	1+
364.14257	282	1+
364.19372	226	1+
364.61013	134	1+
365.34246	160	1+
366.19170	206	
366.79371	438	1+
366.84320	2462	1+
367.08934	262	
367.15334	204	
367.18504	490	1+
367.22788	260	1+
367.70498	482	1+
367.78867	394	1+
368.00238	298	1+
368.18470	308	1+
368.84420	906	1+
368.89396	740	1+
369.00994	196	1+
369.02575	434	1+
369.96185	226	1+
370.15888	326	1+
370.78573	610	1+
370.92261	402	1+
371.12713	464	1+
371.90125	574	1+
372.00539	424	1+
372.17247	268	
372.27044	168	1+
372.83665	426	1+
373.04102	254	
373.18416	312	1+
373.22515	416	1+
373.41593	202	1+
373.78977	370	1+
373.93546	214	1+
374.04142	222	
374.08627	220	
374.81702	298	1+
375.03514	306	1+
375.74102	232	1+
375.89164	322	1+
375.97265	348	1+
376.11043	236	
376.89338	256	1+
376.93409	192	1+
377.02206	386	1+
377.82608	392	1+
378.02665	264	1+
380.04053	316	1+
381.00980	262	1+
381.10519	538	1+
381.22388	314	1+
381.27834	156	1+
381.85756	1048	1+
382.38325	688	1+
382.97596	202	1+
383.04907	260	1+
383.08209	262	
383.11883	226	
383.38762	526	1+
383.46811	130	1+
383.91227	256	
384.07275	394	1+
384.85150	6572	1+
384.89312	234	
385.11453	250	
385.21228	650	1+
386.00204	312	1+
386.63673	228	
387.96386	420	1+
388.79630	350	
389.13609	254	1+
389.17859	742	1+
389.20232	234	
389.72128	334	1+
389.80579	578	1+
389.86699	244	
390.02082	274	1+
390.09370	192	1+
390.18266	616	1+
390.25810	234	1+
390.38605	214	1+
390.84369	854	
390.86259	718	
391.84736	666	
392.83972	382	
392.86640	2724	1+
393.08963	1290	1+
393.11997	406	1+
393.19310	230	1+
393.80104	1390	1+
394.12469	282	1+
394.14714	254	1+
394.16963	222	
394.83811	448	
394.86188	1346	1+
395.05393	216	
395.80223	360	1+
396.14280	276	1+
396.89240	366	1+
396.99757	398	1+
397.18847	270	1+
397.20997	208	
397.86401	558	1+
398.00320	224	1+
398.13016	628	1+
398.28301	174	1+
398.57804	288	1+
398.80253	290	1+
398.86926	418	1+
398.90227	338	1+
398.94331	204	
399.04462	392	1+
399.11123	168	1+
399.13620	420	1+
399.98169	268	1+
400.05052	280	1+
400.08194	546	1+
400.87234	210	
401.13394	278	1+
401.16162	268	1+
401.78140	182	1+
402.22934	478	1+
402.86807	3528	1+
402.92639	394	1+
403.08599	384	1+
403.15931	332	1+
403.22844	348	1+
404.14592	424	1+
404.26691	176	1+
404.39767	380	1+
404.80077	250	1+
405.15051	360	1+
405.72734	164	1+
405.87264	1746	1+
405.90393	326	1+
406.01777	294	1+
406.06133	258	1+
407.86854	10704	1+
408.04204	362	1+
408.81554	700	1+
408.92940	268	
409.08772	260	
409.17226	332	1+
409.56092	112	1+
409.81952	452	1+
409.93193	404	1+
409.98784	396	1+
410.07812	296	1+
410.19054	324	1+
410.87653	2606	1+
410.93583	258	1+
411.10644	270	1+
411.29196	232	1+
411.81125	1274	1+
411.89688	212	
412.15916	242	1+
412.84893	794	1+
412.86870	1424	1+
412.92635	186	1+
413.07671	876	1+
413.21833	360	1+
413.30575	160	1+
413.81623	194	1+
414.41989	190	1+
415.18428	268	
415.83851	342	
415.87646	884	1+
416.11609	332	1+
416.87815	552	1+
417.06938	148	1+
417.15484	254	
417.23530	406	1+
417.85138	572	1+
418.22693	492	1+
418.87794	310	1+
418.95097	154	1+
419.13944	256	
420.04929	272	1+
420.13543	444	1+
420.82659	230	1+
421.11499	392	1+
421.88620	2038	1+
421.93705	214	
423.13565	628	1+
423.19246	380	1+
423.22011	234	
423.88173	660	1+
424.09036	524	1+
424.73564	288	1+
424.79637	152	1+
424.82591	316	1+
424.86845	286	
424.98040	202	1+
425.17402	284	1+
425.88206	2000	
425.96160	216	
426.13757	502	1+
426.37933	256	1+
426.86565	2032	1+
426.94299	240	
427.11550	228	
428.00131	388	1+
428.76259	212	
428.88850	5422	1+
429.00277	328	1+
429.23574	528	1+
429.82552	440	1+
430.07673	398	1+
430.09833	228	
430.23034	358	1+
430.88874	496	
430.97703	256	1+
431.87267	1382	1+
432.11116	374	1+
433.20196	288	1+
433.72407	180	1+
433.82871	396	1+
434.08496	208	
434.89024	502	
436.11348	326	1+
436.14963	576	1+
436.86576	214	1+
437.12125	210	1+
437.15060	386	1+
437.18686	260	1+
437.33043	208	1+
437.72358	214	1+
437.76372	238	1+
437.99422	274	1+
439.13849	258	1+
439.89589	2060	1+
440.07797	516	1+
440.26787	246	1+
441.89454	222	
442.15393	694	1+
443.02230	130	1+
443.20354	360	1+
443.79863	238	1+
444.24704	260	1+
444.27708	278	1+
444.87427	2892	1+
445.18145	440	1+
445.37892	226	
446.05518	340	1+
446.14887	274	1+
446.17853	458	1+
446.89829	1074	1+
447.17781	302	1+
447.41244	218	
448.89870	378	
449.14137	218	
449.29751	194	1+
449.89280	420	
449.92235	414	1+
450.05240	236	1+
450.41194	234	1+
450.77291	568	1+
450.88117	218	
451.90604	388	1+
452.17096	364	1+
452.76894	234	1+
453.27843	260	1+
453.87884	454	1+
454.08261	316	1+
456.21377	214	1+
457.11498	260	1+
457.82054	202	1+
457.90559	1676	1+
458.11580	178	1+
459.43047	272	1+
459.82092	200	1+
460.06245	238	1+
460.16396	390	
460.22092	260	1+
462.88387	218	
463.21757	334	1+
464.18228	486	1+
464.22044	228	1+
464.34569	210	
464.88010	392	1+
465.02406	292	1+
467.34622	186	1+
467.40460	212	
467.73009	220	1+
467.84206	160	1+
467.88966	1588	1+
469.33308	270	1+
470.80363	126	1+
471.04608	184	1+
471.25518	324	1+
471.76600	272	1+
472.76895	208	1+
473.04799	150	1+
473.44743	184	1+
474.13522	240	1+
475.25433	300	1+
476.86247	180	1+
477.19689	242	1+
478.73217	156	1+
481.91433	172	1+
483.16143	236	1+
484.16531	138	1+
484.83696	262	1+
485.76576	294	1+
485.83694	202	1+
485.89712	552	1+
486.76887	244	1+
486.80224	168	1+
487.28251	296	
487.45361	386	1+
487.90492	322	1+
488.38162	294	1+
488.47538	296	1+
489.18570	186	1+
489.79517	490	1+
490.22062	262	1+
491.25797	256	1+
491.46014	124	1+
492.36234	212	1+
492.83740	228	1+
492.92824	142	1+
493.21223	344	1+
493.66865	266	1+
494.20847	212	1+
494.66718	170	1+
495.23385	236	1+
496.18783	236	1+
497.73162	242	1+
499.26565	362	1+
500.80674	230	1+
500.91432	264	1+
502.22752	302	1+
502.31607	494	1+
503.15388	214	1+
503.25545	252	1+
503.31887	424	1+
503.35509	984	
503.60482	98	1+
504.10522	250	1+
504.35704	728	
504.51154	242	1+
504.84549	220	1+
504.86147	140	1+
504.98290	204	1+
505.17819	290	1+
505.33501	1442	1+
505.39817	546	1+
505.43454	566	1+
505.46472	212	
505.79653	308	1+
505.89268	96	1+
505.98139	146	1+
506.07085	284	1+
506.18056	232	1+
506.28718	332	1+
507.34354	252	1+
507.37806	250	1+
507.67250	168	1+
508.20712	214	1+
508.23476	178	1+
508.45755	250	1+
508.49033	324	1+
509.12621	382	1+
509.17908	406	1+
509.30539	384	1+
509.33728	222	
509.49818	192	1+
509.86016	404	1+
509.95567	204	1+
510.31258	252	1+
511.02352	226	1+
511.43326	228	1+
512.07187	178	1+
512.09752	290	1+
512.19053	256	1+
512.27536	186	1+
512.90971	172	1+
512.98366	138	1+
513.09914	228	1+
END IONS

###FS:    #m/z: 336.94748 #charge 1+
###MS: 10
###MSMS: 13
BEGIN IONS
TITLE=Cmpd 9, +MS2(336.9475), 28.0-35.0eV, 0.3min #13
RTINSECONDS=13.885
SCANS=10,13
PEPMASS=336.94748	267796
CHARGE=1+
185.87926	154	
196.86427	152	
196.88416	130	
198.03417	100	
198.05133	102	
205.00989	132	
205.94990	200	
207.98464	170	1+
210.05170	116	1+
210.88531	256	
211.94553	13058	1+
211.98066	204	1+
212.88176	884	1+
213.94098	5282	1+
214.88091	220	
214.89671	210	
215.88805	826	1+
215.93740	884	1+
217.88244	404	
219.08104	112	
221.89758	258	
222.95564	128	
222.97662	126	
223.96395	100	
223.97895	192	
224.97539	264	
225.09276	100	
227.54616	102	
227.88708	218	1+
227.90211	102	
228.89189	146	1+
228.99063	272	1+
229.95611	10146	1+
230.39096	100	
230.88885	1506	1+
231.95091	4240	1+
232.88851	208	
233.04670	188	
233.89775	784	1+
233.94901	1154	1+
234.11144	324	1+
235.02902	128	1+
235.87047	204	1+
235.89434	140	
235.95738	98	
236.23330	214	1+
237.05652	122	
237.20312	120	
238.21633	218	
240.06284	166	
240.22840	210	
240.58434	96	
240.96186	96	
241.94425	140	
243.12630	194	1+
243.97167	234	1+
244.04094	134	
244.55646	106	
245.04102	294	1+
245.46164	100	
245.54052	96	
246.07787	96	
246.97623	206	
247.55058	100	
247.96693	2430	1+
248.03550	474	1+
248.05393	318	1+
248.12549	98	
248.37321	96	
248.90216	392	1+
249.20100	130	1+
249.96209	1348	1+
249.98897	136	
251.07591	184	
251.95968	226	
252.12805	104	
252.45054	98	1+
252.84352	132	
252.97240	6936	1+
253.23070	132	
253.90961	232	1+
254.09186	224	1+
254.96771	2920	1+
255.07623	786	1+
255.14674	96	
256.82778	154	1+
256.91857	148	
256.96349	402	1+
257.04181	198	1+
257.48092	102	
257.99875	100	
258.90928	170	
258.96117	370	1+
259.02178	106	
259.06978	148	1+
259.13349	200	1+
260.03697	96	
261.04916	124	
261.99064	192	1+
263.05362	198	
263.95107	102	
264.05722	100	
264.84784	100	
265.01900	252	1+
265.04923	140	
265.85415	178	
266.06855	354	1+
266.99837	148	
267.04149	112	
267.83871	244	1+
269.01299	114	
269.09083	220	1+
270.98324	648	1+
271.91747	138	
272.97959	570	1+
273.07374	104	
273.14961	228	1+
274.19398	144	
275.05825	350	1+
275.93982	102	
275.97592	128	
276.19796	146	
277.00691	230	1+
277.05402	114	
278.94727	126	
279.80877	172	1+
280.09565	96	
280.26067	100	
280.83697	176	1+
281.04825	246	
282.02735	132	
282.98077	162	
283.23616	98	
283.80059	96	
283.98134	116	
284.16246	98	
284.86380	182	
285.12377	152	
285.87397	128	
286.19137	292	1+
287.44478	106	
289.03328	200	1+
289.07925	98	
289.12895	208	
290.17726	100	
291.80550	106	
291.84875	236	1+
292.93935	110	
293.07184	170	
293.10634	188	1+
293.24865	200	1+
293.99812	344	
295.13150	304	1+
295.98983	116	
296.38144	96	
296.97460	390	1+
297.01515	190	1+
297.88699	120	
298.08262	130	
298.11877	138	
298.81034	108	
299.00905	96	
299.02625	218	1+
299.06248	96	
299.09135	110	
299.78217	148	
299.86659	182	
302.03029	282	1+
302.15163	300	1+
303.10394	124	
303.77819	126	
303.81058	122	
304.11854	262	1+
304.22919	98	
305.12633	218	1+
305.69852	102	
306.06172	110	
306.87980	128	
307.80080	140	
308.30157	222	
309.87410	362	1+
309.98662	152	
310.03933	110	
310.87762	308	1+
311.00553	108	
312.02718	240	1+
312.13233	106	
312.87785	210	
312.90793	104	
313.89353	104	
315.16432	108	
316.19373	112	
317.07035	120	
317.13208	102	
319.08290	134	
320.11349	100	
321.14750	122	
321.22287	110	
321.27157	258	1+
321.81567	118	
322.11814	118	
323.13721	102	
323.16986	146	
323.23736	96	
324.89658	400	1+
325.85038	146	
326.13099	136	
328.88735	190	
329.82196	204	
329.89461	134	
330.69821	100	
330.96989	134	
332.08368	188	1+
332.39445	148	
332.83864	120	
335.05670	154	
335.32190	104	
336.32734	252	1+
337.09661	452	1+
338.04198	218	1+
338.11945	102	
339.22237	116	
340.39864	122	
340.53270	104	
341.13960	240	1+
341.25013	118	
END IONS

###FS:    #m/z: 322.93141 #charge 1+
###MS: 14
###MSMS: 15
BEGIN IONS
TITLE=Cmpd 10, +MS2(322.9314), 28.0-35.0eV, 0.3min #15
RTINSECONDS=17.592
SCANS=14-15
PEPMASS=322.93141	4405230
CHARGE=1+
131.77399	96	
189.01884	136	
191.47990	102	
191.95509	312	
192.05812	100	
192.89054	286	
195.00972	96	
196.81952	96	
200.89043	140	
204.68128	122	
205.95125	532	
209.94561	144	
210.90028	142	
212.88033	246	
212.89411	558	1+
215.89570	340	1+
218.03084	114	
220.86832	162	
221.59345	108	
222.95316	302	
223.81437	106	
223.96194	750	
224.19534	224	1+
224.97636	226	1+
226.03041	136	
226.04120	108	
226.85195	96	
226.99552	144	
227.04761	146	
227.07223	180	1+
227.80195	102	
227.88111	158	
227.93297	110	
227.95708	324	
228.84277	104	
228.91393	136	
228.93438	134	
230.84866	296	1+
230.88962	190	
230.90884	252	1+
231.86919	98	
231.96447	118	
232.06484	198	1+
233.83672	222	1+
233.89967	368	
234.89263	226	1+
236.01434	138	
236.71856	96	
236.89723	232	1+
237.40673	134	
238.02421	156	
238.40094	142	
239.03301	222	1+
239.07007	104	
239.90718	182	
240.82745	158	
240.94380	822	
240.96417	320	
241.88681	108	
241.94031	3090	1+
242.07014	134	
242.15219	102	
242.83910	176	1+
242.94255	2252	1+
243.53028	98	
243.82767	134	
243.88072	130	
244.04218	194	
244.94008	662	1+
245.07898	124	
245.83654	102	
245.96489	146	
246.15587	116	
246.97595	698	1+
247.06046	140	
249.03891	114	
250.67499	120	
250.89928	198	
250.97227	116	
252.07866	112	
252.93836	214	1+
253.05380	122	
253.84137	174	
255.04051	106	
255.14150	154	
255.78410	124	
256.02555	134	1+
257.08339	166	
257.85536	104	
258.15104	126	
258.97587	156	
261.03177	134	
261.89448	208	
262.58361	96	
262.61146	98	
262.83956	302	1+
263.01349	222	1+
263.03652	120	
263.05541	158	
263.34951	98	
263.98003	254	
265.06058	116	
265.21575	122	
265.51865	102	
265.85674	110	
266.04410	134	
266.07671	114	
266.96740	196	
266.99667	136	
267.04953	124	
267.84706	124	
267.89087	96	
267.94525	128	
268.05787	122	
268.17045	116	
269.00413	172	
270.80376	164	
273.48488	100	
273.79601	442	1+
274.15383	100	
275.02422	110	
275.05812	402	1+
275.20824	118	
277.85848	178	1+
277.89658	184	1+
278.25112	126	
279.09453	704	1+
279.23349	240	1+
281.05381	126	
281.26136	106	
281.85826	124	
282.08529	122	
282.11725	106	
283.79257	220	
284.29431	544	1+
284.92172	178	
285.01358	96	
285.84910	126	
286.10427	208	1+
286.92281	142	
287.81956	104	
287.86604	128	
288.40714	104	
289.03938	138	
289.14486	354	1+
289.78927	202	
290.80104	412	1+
290.88593	194	1+
291.80718	294	1+
293.14012	132	
293.81103	262	1+
293.87030	396	1+
294.15836	212	
294.81570	204	1+
296.11911	108	
298.88480	166	1+
299.79872	98	
300.09861	258	1+
300.78674	170	
301.10133	204	1+
301.87595	140	
302.67417	100	
302.88521	106	
302.95937	254	
305.10145	196	
305.15787	170	
305.88341	524	1+
305.98562	100	
306.88705	456	1+
307.08984	176	
307.19725	174	
307.80217	98	
308.29516	640	1+
308.88478	112	
309.59389	106	
310.04534	114	
310.31028	882	1+
311.88429	448	1+
312.02960	130	
313.02574	340	1+
313.84760	150	
315.06476	100	
316.18871	98	
316.81297	98	
318.07721	186	1+
319.04514	114	
319.18361	130	
320.76585	104	
321.18642	118	
323.19903	264	1+
323.23952	892	1+
324.89596	172	
325.12110	110	
325.13814	166	1+
325.21711	126	
325.80017	108	1+
325.90167	100	
326.09512	120	
326.17518	142	
328.15678	146	
END IONS

###FS:    #m/z: 507.84818 #charge 1+
###MS: 14
###MSMS: 16
BEGIN IONS
TITLE=Cmpd 11, +MS2(507.8482), 28.2-35.2eV, 0.3min #16
RTINSECONDS=18.365
SCANS=14,16
PEPMASS=507.84818	486292
CHARGE=1+
79.75430	236	
191.95451	296	
196.01717	360	1+
199.88740	256	
201.88884	172	1+
213.89397	232	1+
216.95599	206	1+
217.89920	406	1+
225.02314	446	1+
225.05272	160	1+
227.96821	200	1+
231.89835	202	1+
234.06742	250	1+
234.90520	226	1+
235.92066	198	
237.05991	846	1+
238.06578	740	1+
239.91086	432	1+
240.04893	374	1+
241.19079	152	1+
241.85370	184	
242.89293	198	1+
244.89412	226	1+
246.92869	214	1+
247.02642	338	1+
248.03465	298	1+
249.87050	218	
249.96962	466	1+
250.10300	376	1+
250.97262	402	1+
251.10833	270	1+
251.79292	220	1+
252.07909	242	
252.15790	222	1+
253.91184	220	
254.02477	234	1+
254.13633	286	1+
254.41320	188	
254.93343	220	
255.09913	184	
255.40999	314	1+
255.96482	208	1+
256.09003	270	1+
258.09800	308	1+
258.91648	168	1+
260.79673	256	1+
260.88042	190	
261.02805	288	1+
262.10116	228	
262.92337	328	1+
264.04196	398	1+
264.07715	302	1+
266.86511	368	
266.95752	372	1+
267.02452	202	
267.07292	216	1+
267.12439	264	1+
267.78451	250	1+
267.87644	186	
269.04903	382	1+
269.89316	204	
269.92797	256	1+
270.05204	278	1+
270.85921	334	
270.95783	190	
271.13111	232	1+
271.87526	348	
272.08072	292	1+
272.10837	232	1+
272.13696	152	1+
272.85578	1612	1+
272.88142	182	
274.95060	190	1+
276.79787	326	1+
277.07272	300	1+
277.12502	306	1+
277.15731	264	1+
277.93134	380	1+
278.03022	190	
278.86656	380	
278.95506	454	1+
279.95536	302	1+
280.11259	662	1+
280.14244	240	1+
281.00660	262	1+
281.08330	274	1+
281.79172	166	1+
281.85708	200	
281.92825	224	
282.87964	288	1+
283.40722	216	1+
283.95344	224	
284.01808	394	1+
284.95052	198	
285.07584	182	
285.09638	208	1+
285.14436	294	1+
285.94057	574	1+
285.96727	384	1+
286.79197	256	1+
286.87756	238	
287.84884	208	
287.93463	316	
287.99977	286	1+
288.87241	594	
288.93308	450	1+
289.03941	320	1+
289.88347	1334	
290.11939	212	
290.13448	186	
290.86897	2642	1+
290.94325	268	1+
291.13629	538	1+
291.38983	288	1+
291.98919	280	1+
291.99749	234	1+
292.10484	272	
292.80712	234	1+
293.18599	214	1+
293.87486	7020	1+
293.96222	270	
294.13336	364	1+
294.16195	354	1+
294.96035	250	
295.00997	172	1+
295.90972	270	1+
295.94630	598	1+
296.03033	166	1+
296.79207	316	1+
296.81613	372	1+
296.96671	190	
297.14211	232	1+
297.37069	218	1+
297.91317	364	1+
298.11642	248	1+
298.85487	460	1+
298.88094	928	1+
298.99024	306	
299.81602	230	
300.55010	250	1+
300.85937	832	1+
301.00121	260	1+
301.13410	192	
301.88466	230	
301.90894	404	1+
301.95333	324	1+
302.85793	498	1+
302.88538	232	
303.95123	456	1+
304.14778	228	
305.16164	246	1+
305.85701	316	1+
306.12929	252	
306.88250	266	
307.01425	238	1+
307.89246	1886	1+
308.01946	138	1+
308.14434	984	1+
308.29987	194	
308.87289	2338	1+
309.12795	298	1+
309.87409	1404	1+
309.88955	948	
309.98560	320	
310.15898	1114	1+
310.31369	264	1+
310.92848	444	1+
311.55749	150	1+
311.88554	10296	1+
311.93160	272	1+
312.12643	516	1+
312.81718	236	
312.96964	542	1+
313.01760	206	
313.08719	180	1+
313.88462	3650	1+
313.95344	256	
314.86931	564	
314.93552	256	1+
314.95857	446	
315.02019	356	1+
315.02792	426	1+
315.83128	420	1+
316.13282	250	1+
316.86678	460	
316.89150	1224	1+
316.99495	370	1+
317.08265	158	1+
317.82544	490	1+
317.96504	188	
317.97832	184	
318.13655	460	1+
318.85929	912	1+
318.88777	210	
318.93395	384	1+
319.90036	248	
319.95874	202	1+
320.01993	212	1+
320.06613	306	1+
320.92536	244	1+
321.12730	188	
321.83809	232	1+
321.88658	544	1+
322.12787	786	1+
322.89340	596	1+
323.04087	602	1+
323.08933	284	
323.97852	442	1+
324.85848	386	1+
325.17221	360	1+
325.90005	1050	1+
325.95786	232	
326.09727	288	1+
327.30627	190	
327.89862	718	
328.10749	398	1+
328.19308	242	
328.86957	480	
328.89472	1608	1+
329.17611	184	
329.89658	1198	1+
330.00053	284	
330.09057	210	
330.16464	222	1+
330.87993	232	
330.95255	190	
331.12761	190	
331.33694	188	
331.89793	1598	1+
332.01067	210	1+
332.08601	248	1+
332.17205	452	1+
332.88043	402	
332.90395	1040	1+
333.81997	506	1+
333.86970	360	
333.95220	190	
334.09215	222	1+
334.81946	294	1+
334.87816	840	1+
334.90188	972	
335.15826	328	1+
335.35398	178	1+
335.38376	224	1+
335.79875	294	1+
336.81531	248	1+
336.94401	266	
337.02406	1182	1+
337.09578	404	1+
337.88386	1026	1+
337.97145	218	
338.10095	282	1+
338.38457	186	
339.38229	292	1+
339.40836	284	
339.84718	248	1+
339.88001	444	1+
339.93826	368	1+
340.00722	230	1+
340.27586	120	1+
340.84919	178	1+
340.97412	174	1+
341.10943	178	1+
342.02336	142	1+
342.04741	358	1+
342.13958	196	
343.15441	252	
343.38319	214	1+
343.88271	498	1+
344.47566	256	1+
347.02279	320	1+
348.16884	250	
348.36237	170	1+
349.10963	384	1+
349.27826	244	1+
350.91459	224	
350.96288	298	
351.77073	526	1+
351.88374	444	1+
352.13031	286	1+
352.77344	452	1+
352.91253	632	1+
353.06014	586	1+
353.15498	280	
354.13505	338	
354.83945	392	1+
354.90967	222	
355.02512	598	1+
355.15225	270	1+
355.21174	330	1+
355.42202	188	
355.89306	664	1+
355.92136	434	1+
356.23261	262	1+
357.80559	238	1+
357.83120	194	1+
357.96689	264	
358.13555	248	1+
359.20852	168	1+
361.07505	322	1+
361.13675	374	1+
361.87483	400	1+
362.13952	254	1+
362.85093	186	
362.89805	360	1+
362.96043	274	1+
363.02942	434	1+
363.84117	500	1+
363.86519	206	
364.09069	360	1+
364.14149	458	1+
364.37871	294	1+
364.70510	228	1+
364.84390	334	1+
365.14468	280	1+
366.02959	188	
366.05239	392	1+
366.12389	230	
366.20545	274	1+
366.79137	304	
366.84367	2268	1+
366.99570	278	1+
367.05400	292	1+
367.08661	314	
367.70775	364	1+
367.78949	500	1+
368.19295	528	1+
368.20226	478	1+
368.84140	838	1+
368.90021	426	1+
369.36396	288	1+
369.73038	274	1+
369.84550	536	1+
370.79159	242	1+
370.87352	254	
370.97265	246	1+
371.10521	232	1+
371.19278	196	
371.37088	268	1+
371.84765	384	1+
372.04685	268	1+
372.17460	510	1+
372.74018	240	1+
372.79746	234	1+
373.05201	256	1+
373.22424	332	
374.72138	192	1+
374.73763	208	1+
374.92722	240	1+
375.08848	210	1+
375.11189	218	1+
375.17450	530	1+
375.80387	190	
375.88868	384	1+
376.05311	296	1+
376.16472	456	1+
376.88771	268	1+
377.80985	396	1+
377.85923	440	1+
378.20183	272	1+
379.16761	248	1+
380.05235	256	1+
380.10878	390	1+
380.85839	690	1+
380.96898	320	1+
381.10749	224	1+
381.21148	246	1+
382.72095	166	1+
382.86058	478	
383.08386	394	1+
383.20765	482	1+
383.74768	220	1+
383.89661	436	1+
384.24357	144	1+
384.85398	3928	1+
384.99571	478	1+
385.15089	326	1+
385.17274	200	
386.85076	962	1+
386.92522	196	1+
387.04765	542	1+
387.34797	144	1+
387.99042	178	1+
388.04256	344	1+
388.16461	186	
388.79812	910	1+
389.19945	306	
389.65204	132	1+
389.71324	254	1+
389.86975	188	
389.93327	240	1+
390.06044	736	1+
390.14898	208	1+
390.84293	1020	1+
390.93649	162	1+
391.80630	298	
391.89623	340	1+
392.04493	164	1+
392.48506	98	1+
392.83403	600	1+
392.86706	1356	1+
393.01188	256	
393.08666	2068	1+
393.15765	410	1+
393.79923	1318	1+
394.83669	342	
394.85899	304	
394.90636	284	
395.73806	310	1+
395.81807	252	1+
395.99846	192	1+
396.40024	234	1+
397.86600	200	
398.73633	240	
398.80823	514	1+
398.87073	684	
399.81135	318	1+
400.23919	380	1+
400.86178	194	
401.05305	360	1+
402.08350	314	1+
402.81334	354	1+
402.86288	414	
403.12172	342	1+
403.23815	318	1+
403.87338	2314	1+
404.03807	188	
404.34422	200	1+
404.37464	224	1+
405.74824	220	1+
405.87583	1274	
405.91015	198	1+
406.06104	342	1+
406.19057	252	1+
406.24410	166	1+
406.80986	290	1+
406.86173	282	
407.02547	192	1+
407.86813	11244	1+
407.96552	336	1+
408.06784	188	
408.74311	268	1+
408.96850	248	1+
409.00464	388	1+
409.12390	382	1+
409.77401	228	1+
410.07989	430	1+
410.16334	268	1+
410.37013	186	1+
410.81014	1962	1+
411.21176	268	1+
411.81272	1700	1+
412.73028	222	
412.84456	718	1+
412.87230	1154	1+
413.05012	184	
413.08038	736	1+
413.87378	754	1+
415.20161	380	1+
415.93599	126	1+
416.07780	188	
416.87755	518	1+
417.14636	236	
418.06546	230	1+
418.85427	404	1+
419.89136	186	
420.09769	654	1+
420.14191	380	1+
420.37448	186	
420.78328	190	1+
421.88490	990	
421.92864	178	1+
422.02043	304	1+
422.79653	318	1+
422.88543	514	
423.14390	456	1+
423.36974	188	1+
423.87530	478	
424.14361	316	1+
424.82527	436	1+
424.86769	268	
425.06514	370	1+
425.41053	156	1+
425.79842	194	1+
425.83167	274	1+
425.88194	796	
425.99869	252	1+
426.86560	1778	1+
426.93618	296	1+
427.09274	466	1+
427.15639	188	1+
427.22877	242	1+
427.88627	2882	1+
428.04060	240	1+
428.09426	356	1+
428.74815	226	
428.88933	2388	1+
428.99741	312	1+
429.05881	194	
429.73885	580	1+
429.82567	286	1+
430.22364	208	
430.24761	130	1+
430.74064	404	1+
430.86428	1332	1+
430.88491	994	
431.28557	200	1+
431.82696	272	1+
431.87002	964	1+
432.03013	224	1+
433.15391	410	1+
433.20721	354	1+
433.38245	210	1+
433.70835	178	1+
433.86094	188	
433.88594	552	1+
434.01701	98	1+
435.86602	342	1+
437.14939	242	1+
438.82501	210	1+
439.89702	1134	1+
440.01828	214	1+
440.08061	164	1+
440.75786	298	1+
440.88756	680	1+
441.76048	252	1+
442.15395	436	1+
443.70367	244	1+
444.01296	142	1+
444.38406	216	1+
444.87589	2238	1+
445.11666	254	
445.25384	194	
446.11433	226	
446.70755	198	1+
446.80831	154	1+
446.89586	468	1+
447.39559	318	1+
448.89918	396	
449.16539	260	1+
449.88125	546	1+
449.93901	160	1+
450.84529	192	1+
451.87891	380	
451.90588	778	1+
452.10448	202	1+
452.94569	260	1+
456.29719	222	1+
457.23082	196	1+
457.90591	842	1+
459.09265	228	
459.26733	292	1+
460.16751	446	1+
460.26443	328	1+
460.90888	186	
462.88709	992	1+
463.78286	264	1+
463.82046	292	1+
463.91424	236	
464.15332	318	1+
464.20764	352	1+
464.66896	144	1+
464.74702	308	1+
465.09567	282	1+
465.74846	266	1+
466.28089	240	1+
466.79186	188	
467.15392	186	1+
467.23722	152	1+
467.88946	984	1+
468.78623	646	1+
473.20612	314	1+
474.20962	272	1+
480.23185	286	1+
481.23343	238	1+
481.67408	192	1+
484.41147	294	1+
485.89992	862	1+
486.72348	162	1+
486.79433	224	1+
487.35735	200	1+
487.46281	236	1+
488.78958	276	1+
489.05803	234	1+
489.13247	222	1+
489.29713	262	1+
491.38672	178	1+
491.42484	328	1+
491.79562	326	1+
493.01694	174	1+
493.31205	214	1+
494.26509	236	1+
494.98366	192	1+
495.77955	264	1+
496.78410	206	1+
499.25817	228	
499.73821	266	1+
500.74274	204	1+
501.61710	220	1+
502.18866	184	1+
502.31149	300	1+
502.79096	212	1+
502.93803	200	1+
502.97639	168	1+
503.00178	106	1+
503.36179	1012	1+
503.41715	392	1+
503.47785	200	1+
503.82642	264	1+
504.25899	188	
504.41642	436	1+
504.75946	298	1+
505.15425	146	1+
505.22714	274	1+
505.29128	298	1+
505.33394	1558	1+
505.47320	456	1+
505.81120	290	
506.10690	252	1+
506.40080	288	1+
506.76119	310	1+
506.84706	274	1+
507.26602	334	1+
507.47463	332	1+
507.84980	218	1+
508.27520	196	1+
508.73576	238	1+
508.86429	438	1+
508.91634	266	
509.17317	150	1+
509.42557	156	1+
509.73895	200	1+
510.23637	256	1+
510.35420	150	1+
510.92941	174	1+
511.14112	206	1+
511.20263	318	1+
511.80919	158	1+
512.14183	128	1+
512.20560	256	1+
512.27904	190	1+
513.39502	114	1+
END IONS

###FS:    #m/z: 336.94754 #charge 1+
###MS: 14
###MSMS: 17
BEGIN IONS
TITLE=Cmpd 12, +MS2(336.9475), 28.0-35.0eV, 0.4min #17
RTINSECONDS=19.137
SCANS=14,17
PEPMASS=336.94754	263512
CHARGE=1+
101.27372	96	
189.86774	124	
193.44077	96	
198.87415	250	1+
198.95391	118	
200.94519	142	
203.88588	94	
206.88297	96	
208.88384	168	
209.93827	116	
210.88324	184	
210.97978	96	
211.88675	120	
211.91811	94	
211.94531	8962	
212.10275	106	
212.87904	1092	1+
212.94702	318	
213.94044	4344	1+
214.89544	256	
215.88900	736	1+
215.90934	94	
215.93594	576	1+
216.06180	158	
216.83107	120	1+
216.96772	98	
217.88292	384	
221.05085	94	
222.97616	110	
223.97359	294	1+
224.83150	104	
224.96063	102	
226.12478	124	
226.94525	128	
226.97313	188	
227.89735	118	
228.61781	102	
228.89575	348	1+
229.95626	8980	1+
230.13832	108	
230.89072	1282	1+
231.04294	126	
231.95110	3554	1+
232.56900	100	
233.07540	116	
233.89879	604	1+
233.94896	456	1+
234.87846	186	1+
235.83062	236	1+
235.95297	164	1+
236.05799	234	1+
236.08219	96	
238.04405	334	1+
238.21702	152	
240.13957	138	
240.95588	102	
243.07736	204	
243.13225	94	
243.89745	144	
245.89516	210	1+
246.01804	108	
246.98241	148	
247.96700	1748	1+
248.03542	132	
248.22070	114	
248.89681	908	1+
249.04167	130	
249.92145	174	1+
249.96337	1348	1+
250.00331	178	1+
251.04268	234	
251.07132	140	
251.83219	302	1+
251.95515	144	
252.41096	100	
252.97263	4212	1+
253.20465	130	1+
253.63357	92	
253.90160	332	1+
254.96699	1436	1+
255.07339	332	1+
255.10247	144	
256.53211	106	
256.92044	172	
256.93806	100	
256.96745	538	1+
258.89711	102	
258.91043	134	
260.02476	100	
261.92023	96	
262.04676	100	
263.05666	246	1+
263.16493	114	
264.18964	134	
264.26653	174	
265.01795	344	1+
265.85362	112	
265.97302	120	
266.94507	110	
267.54343	106	
267.83915	200	
268.14530	244	1+
268.84160	168	
269.84459	216	1+
270.98267	752	1+
271.91723	166	
272.13424	102	
272.40769	112	
272.80657	102	
272.86842	106	
272.98020	316	1+
273.79350	166	
274.86533	94	
274.89793	134	
275.05841	242	
275.80702	114	
276.59633	102	
276.84928	172	
278.26134	94	
278.79970	102	
278.83725	140	
278.96210	98	
280.93989	136	
281.05085	122	
281.80589	244	1+
283.01479	174	
283.03152	114	
283.11821	190	1+
283.15946	102	
283.79079	174	
283.85543	146	
284.98654	94	
285.85181	118	
286.09994	110	
286.81340	236	1+
286.85182	112	
287.13601	104	
287.85411	392	1+
288.25895	94	
288.93477	98	
289.06453	94	
289.80297	202	1+
290.24174	102	
290.79236	116	
291.28366	98	
291.80492	196	1+
291.85625	112	
292.06001	112	
292.10622	128	
292.16669	114	
292.88424	128	
292.93799	200	1+
293.08028	96	
293.10593	168	
293.85146	134	
294.00166	334	1+
294.85091	114	
294.86587	242	1+
294.98954	128	
295.28682	94	
295.99072	228	1+
296.07504	228	1+
296.81093	144	
296.97700	146	
297.90755	138	
298.08494	230	1+
298.21591	116	
299.12666	170	
299.15521	250	1+
299.79369	134	
300.51604	102	
301.91273	154	
302.89615	166	1+
303.87078	110	
303.94947	160	
305.97951	98	
306.00267	94	
306.88671	350	1+
307.30978	98	
307.89017	226	1+
308.02547	216	1+
308.11770	254	1+
308.29470	116	
309.11980	170	1+
309.32747	130	
310.87697	790	1+
311.12118	98	
311.91225	92	
314.08542	100	
315.11399	166	1+
317.02052	116	
317.21511	130	
317.90385	98	
318.56376	96	
320.08775	208	1+
320.17022	174	
322.80554	96	
322.89156	162	1+
323.24188	170	
324.11902	204	1+
324.29845	96	
324.89677	266	
326.09482	240	1+
326.79999	94	
326.98611	94	
329.17731	178	
330.82681	118	
330.87194	142	
334.20334	150	
336.08790	112	
336.19860	194	1+
337.11468	110	
337.38583	104	
END IONS

###FS:    #m/z: 322.93148 #charge 1+
###MS: 18
###MSMS: 19
BEGIN IONS
TITLE=Cmpd 13, +MS2(322.9315), 28.0-35.0eV, 0.4min #19
RTINSECONDS=22.8575
SCANS=18-19
PEPMASS=322.93148	3858850
CHARGE=1+
94.18793	88	
169.99344	88	
191.95436	302	1+
193.08195	100	
194.89353	130	
196.50276	106	
196.88455	128	
198.93899	92	
199.11393	130	
199.89569	120	
201.04464	122	
205.46552	84	
205.95056	400	
206.92894	88	
207.54038	90	
208.88655	116	
208.95029	184	
209.94475	170	
210.89992	180	
212.87716	250	1+
212.89944	96	
213.10559	112	
214.52927	86	
214.89800	200	
215.88698	190	1+
216.73466	94	
217.07260	110	
218.01900	274	1+
220.86676	144	
220.95283	88	
221.06717	126	
221.94920	156	
222.95566	780	1+
223.96057	566	1+
224.12433	88	
226.94441	134	
227.92910	152	
228.90472	266	1+
230.03872	86	
230.85505	84	
230.88821	164	
231.89649	128	
232.02918	284	1+
233.03163	236	1+
233.89574	296	
233.91930	122	
234.01136	242	1+
235.21323	92	
236.02532	246	1+
237.08686	100	
239.07761	290	1+
239.79116	406	1+
239.84951	86	
240.55751	94	
240.79545	270	1+
240.86680	84	
240.94156	1186	
240.96439	388	1+
240.99612	120	
241.05063	124	
241.90426	86	
241.94077	3746	1+
242.82197	184	1+
242.87831	526	1+
242.94301	2654	1+
243.03016	136	
243.42467	88	
243.88089	350	1+
243.99716	90	
244.06894	84	
244.85436	110	
244.93846	440	1+
244.96224	126	
244.98152	132	
245.33847	86	
245.87561	122	
246.03146	98	
246.71752	100	
246.97744	412	1+
247.05516	100	
248.03861	490	1+
248.94523	222	1+
250.89411	122	
252.93195	92	
253.50837	86	
253.83662	282	
253.89763	100	
254.12863	84	
257.80082	128	
257.96968	86	
258.13841	130	
258.16502	84	
258.97194	130	
259.05262	274	1+
259.54397	100	
260.00120	104	
260.17567	84	
260.85759	88	
262.08230	106	
262.17652	206	
262.83570	128	
263.05093	94	
263.82648	268	1+
263.98273	256	1+
264.92845	86	
266.86731	284	1+
266.99089	144	1+
267.79445	136	
267.91707	100	
268.86791	130	
268.90826	174	
269.79765	248	1+
269.86800	90	
271.06778	92	
271.13432	86	
272.79150	570	1+
272.87999	128	
273.79266	432	1+
274.85106	106	
275.81283	86	
276.81224	208	
277.12864	174	1+
277.90688	120	
278.72238	90	
278.86161	92	
279.09302	474	1+
279.16947	142	
279.80400	106	
279.91669	84	
280.15778	152	
280.85648	126	
280.95011	168	1+
282.12023	158	1+
282.19562	84	
282.27620	212	
283.07146	88	
283.27803	106	
283.79125	232	
284.29410	684	1+
284.86851	234	1+
284.91205	322	1+
285.06182	88	
285.89352	86	
287.09499	96	
288.20705	104	
289.79087	152	
289.80979	88	
289.88177	332	1+
290.80923	96	
291.81027	198	
292.05819	192	
292.81449	138	
292.83007	124	
292.85506	324	1+
292.87713	274	1+
293.05267	100	
293.19251	140	
293.81799	118	
293.85640	220	1+
295.14842	94	
297.79977	266	1+
297.88888	90	
298.05950	144	
298.08339	94	
299.09094	86	
299.78691	92	
301.86564	96	
301.98164	158	1+
302.14985	270	1+
302.25027	250	
303.73016	94	
303.83590	124	
306.88242	260	
307.03658	84	
307.80020	98	
307.89377	126	
308.29357	448	
308.86899	162	
308.89154	114	
309.83406	230	1+
309.91515	240	1+
310.31025	592	
310.87833	330	1+
311.25750	94	
311.81907	116	
311.86474	220	1+
311.94420	96	
312.80836	174	
313.02837	256	1+
313.80639	134	
313.89083	140	
314.81450	128	
315.21706	104	
317.96584	84	
318.97846	210	1+
319.88723	238	1+
320.26560	92	
320.29447	90	
322.90178	158	
323.23814	786	1+
324.04526	164	1+
324.20792	126	
324.89916	364	1+
325.81365	128	
327.17043	142	
327.77722	122	
END IONS

###FS:    #m/z: 340.94226 #charge 1+
###MS: 18
###MSMS: 20
BEGIN IONS
TITLE=Cmpd 14, +MS2(340.9423), 28.0-35.0eV, 0.4min #20
RTINSECONDS=23.63
SCANS=18,20
PEPMASS=340.94226	1830022
CHARGE=1+
192.89167	136	
192.92716	230	
195.07648	114	
196.88374	174	1+
205.89629	132	
207.97370	146	
208.95401	116	
209.99953	106	
210.14914	100	
211.94438	158	
213.94095	2640	1+
214.85481	104	
214.89397	116	
215.88740	1040	1+
215.93688	590	
217.88688	292	
217.93702	204	
221.87872	148	
222.89525	102	
223.96226	328	1+
225.79707	130	
225.95579	136	
226.84845	102	
226.89463	242	1+
226.90783	102	
226.94989	110	
227.53859	106	
230.89104	638	1+
231.95225	2674	1+
233.89868	306	
233.95148	582	
234.89862	212	
235.90257	110	
236.14353	98	
238.12986	100	
238.43388	158	
239.12166	226	1+
239.78934	418	1+
240.23173	5010	1+
240.90258	156	
241.84300	180	
241.87440	250	1+
242.50604	102	
243.13931	106	
244.03567	156	1+
244.95793	302	
246.15780	174	
246.98003	124	
247.94330	308	1+
248.90072	154	
249.90189	112	
249.96149	820	1+
250.09570	136	
251.04654	170	1+
251.90325	280	1+
251.92679	106	
251.96129	142	
253.95912	130	
254.90206	108	
254.96761	1362	1+
255.07181	292	
256.07788	138	
256.91627	274	
256.96691	380	
259.89256	108	
259.96548	150	
260.79991	180	
261.00819	100	
262.97035	208	1+
263.99803	190	
264.93863	292	1+
266.24604	110	
266.55186	100	
266.86950	124	
266.89982	136	
267.00128	124	
267.13997	104	
267.79254	96	
268.84212	146	
269.11898	130	
269.79944	110	
270.55457	108	
271.79600	106	
272.85072	122	
272.92021	222	1+
272.93725	224	
272.97739	280	1+
273.85247	222	1+
274.79207	158	
276.80294	132	
276.81823	102	
277.25410	122	
277.86224	152	
277.96520	116	
277.99185	170	1+
278.28078	130	
278.84613	262	1+
278.96826	106	
279.04907	130	
279.79465	98	
280.99470	216	1+
281.05061	162	
281.08720	136	1+
281.79605	98	
281.96248	154	
282.04730	124	
282.27767	178	
283.03695	156	
283.98470	96	
284.16602	98	
287.80636	154	
288.11755	100	
288.20485	130	
288.78346	182	1+
289.88237	224	
290.08203	98	
290.11634	102	
290.86455	168	1+
290.90665	120	
291.48062	100	
291.81092	184	
291.95006	146	
292.12995	224	1+
292.26935	162	
292.34699	102	
293.05922	226	1+
293.85049	124	
295.99268	242	
296.16358	358	1+
296.81372	112	
297.16636	252	1+
297.25971	134	
297.97753	152	
299.85086	104	
300.03938	106	
300.92998	130	
301.03429	96	
301.07599	98	
301.16940	326	1+
301.42558	120	
301.88338	250	1+
305.12659	104	
306.09283	242	1+
306.56712	124	
306.88872	112	
307.28617	232	
307.30918	134	
307.36762	134	
307.79393	438	1+
307.87997	410	1+
308.30584	206	
308.88314	356	1+
309.11683	148	
309.29369	136	
310.16056	108	
310.87721	160	
311.88584	498	1+
313.17185	102	
313.54721	96	
314.82076	112	
315.00045	96	
317.86399	184	1+
321.21641	184	
322.82082	132	
323.23857	132	
323.88575	96	
324.89216	136	
324.94119	116	
325.89804	98	
326.15312	132	
326.17850	262	1+
326.62466	98	
326.89385	136	
327.05809	128	
327.89281	134	
328.14974	222	1+
328.83429	134	
328.89065	246	
328.93874	96	
329.17808	114	
329.32849	98	
329.92817	110	
330.81482	156	
330.87672	184	1+
332.83545	98	
333.76224	108	
335.41962	112	
337.15650	126	
337.35510	102	
338.81768	226	1+
341.19895	196	1+
342.15449	98	
342.91057	120	
343.27432	136	
343.90631	182	1+
345.21865	140	
345.30303	242	1+
END IONS

###FS:    #m/z: 336.94771 #charge 1+
###MS: 18
###MSMS: 21
BEGIN IONS
TITLE=Cmpd 15, +MS2(336.9477), 28.0-35.0eV, 0.4min #21
RTINSECONDS=24.402
SCANS=18,21
PEPMASS=336.94771	254288
CHARGE=1+
182.86773	192	
192.88942	154	
196.88375	194	
196.97129	94	
200.02654	88	
205.95071	170	
207.97238	114	
208.95105	102	
208.98572	114	
210.88449	288	
211.94545	8240	1+
211.98050	154	
212.17556	134	1+
212.32798	90	
212.88091	914	1+
213.94060	3308	1+
214.89609	202	
215.88715	884	1+
215.94095	266	
217.88504	364	
219.06458	104	
222.48837	96	
222.97441	164	
223.96412	114	
224.97861	178	1+
225.89282	302	1+
227.39076	94	
227.78790	136	
228.89948	334	1+
228.93764	98	
229.86165	88	
229.95622	7728	1+
230.10342	98	
230.82601	202	1+
230.88989	2100	1+
231.95099	3780	1+
231.98524	162	1+
233.43048	94	
233.89801	726	1+
233.94584	608	1+
235.90219	158	
236.01572	180	1+
236.49001	204	1+
236.85426	90	
236.97198	188	1+
237.88984	104	
238.04441	198	1+
238.42930	96	
239.34055	100	
240.15395	90	
240.91762	106	
240.93980	112	
241.04173	92	
242.42369	90	
243.07057	94	
243.11966	118	
243.49564	104	
246.15288	160	
246.90673	124	
246.97910	296	
247.89661	824	1+
247.93688	164	1+
247.96654	2132	1+
248.89841	720	1+
249.04156	204	
249.41138	102	
249.82605	358	1+
249.96355	920	1+
250.02679	122	1+
250.17038	92	
250.82843	294	1+
251.07092	234	1+
251.49568	166	
251.91080	420	1+
251.95841	198	
251.97891	106	
252.97198	4394	1+
253.90431	364	1+
254.09180	232	
254.96794	2176	1+
255.07667	706	1+
255.44624	104	
255.73404	92	
256.96634	260	
256.99726	142	1+
257.89561	96	
257.94539	96	
260.52820	112	
260.80520	100	
261.84136	98	
263.59317	90	
263.83460	156	
265.05408	98	
266.15717	92	
267.84259	742	1+
267.86104	132	
267.96712	94	
268.48827	102	
268.84485	472	1+
269.79716	268	1+
270.98314	470	1+
271.79339	134	
271.84943	150	
271.92235	148	
272.13072	100	
272.79087	312	1+
272.97624	320	
273.79303	240	1+
273.95099	146	
274.43701	154	1+
276.02496	102	
276.89585	88	
277.96230	196	1+
278.52522	94	
279.09360	104	
280.26149	102	
280.83664	128	
281.04953	94	
281.17316	166	
282.92183	92	
283.25261	94	
283.50689	90	
283.72104	170	
283.89526	108	
284.93263	282	1+
285.26070	96	
285.84987	738	1+
288.20356	210	
288.76202	138	
289.16165	154	
290.86733	144	
291.05842	152	
291.07408	136	1+
292.40402	100	
292.43600	146	
292.91274	132	1+
293.99953	180	
294.05722	208	1+
294.86537	298	1+
294.94563	102	
295.02146	100	
295.97092	400	1+
296.07848	114	
296.86580	128	
297.99311	138	
299.05886	206	
300.26503	90	
301.09202	156	
303.07975	100	
303.88480	210	1+
305.15196	142	
305.84139	124	
305.85966	300	1+
306.12299	104	
306.28985	342	1+
306.79171	100	
306.88671	110	
307.00043	92	
307.31015	118	
307.88764	160	
308.70657	104	
308.87094	98	
308.88800	112	
309.06071	208	1+
309.87245	94	
310.82533	134	
310.87438	208	
311.10720	94	
311.88509	162	
312.09005	124	
312.86574	142	
312.88584	110	
314.92292	88	
316.81865	208	
317.08843	108	
318.59437	100	
319.06893	106	
321.92586	94	
322.25178	90	
322.82773	118	
323.27528	228	1+
323.30553	92	
323.89171	128	
324.15380	134	
324.89250	110	
326.88530	204	1+
327.18980	262	1+
327.36826	118	
327.80574	94	
328.80725	102	
328.89500	142	
329.30175	98	
329.88776	166	
330.88093	112	
331.09983	94	
331.24330	94	
331.53603	88	
332.11813	102	
332.88362	100	
333.86303	88	
334.33477	88	
335.13415	88	
335.87874	170	1+
336.05641	88	
336.31840	172	
337.12425	122	
337.32039	160	
END IONS

###FS:    #m/z: 322.93150 #charge 1+
###MS: 22
###MSMS: 23
BEGIN IONS
TITLE=Cmpd 16, +MS2(322.9315), 28.0-35.0eV, 0.5min #23
RTINSECONDS=28.0915
SCANS=22-23
PEPMASS=322.93150	4078634
CHARGE=1+
182.86902	94	
191.95376	140	
192.89103	182	
193.89336	90	
196.88469	98	
200.89400	98	
202.92301	92	
204.00729	100	
205.95041	270	
206.95474	112	
208.60858	114	
208.90506	88	
209.91988	102	
212.87824	172	
212.89712	110	
215.08550	96	
215.10537	100	
215.88853	114	
220.07356	90	
221.90437	100	
222.89876	152	
222.95342	352	
223.96250	348	
225.12060	110	
226.15340	88	
226.94447	186	
227.93526	110	
228.91378	128	
230.90573	310	1+
233.02819	144	
233.89663	190	
234.63557	94	
235.21865	94	
236.99914	100	
237.79086	122	
238.02753	114	
238.93947	176	
238.98403	96	
239.07917	326	1+
239.78733	96	
239.90256	186	
240.01096	228	1+
240.94236	1188	
241.93964	4230	1+
241.96168	272	
242.82239	126	
242.94216	3512	1+
243.88486	146	
244.03706	94	
244.94161	980	1+
245.22706	94	
246.13145	94	
246.97919	174	
247.85331	126	
248.89861	372	1+
249.04219	174	
249.85486	136	
251.65632	126	
253.02329	188	1+
253.12916	106	
254.12931	114	
254.87743	102	
255.78584	168	
257.80062	278	1+
258.85594	146	
258.97267	138	
259.58380	100	
259.83476	114	
260.08846	102	
260.18229	106	
260.83137	144	
260.93060	176	
261.83657	106	
261.89258	138	
262.08430	116	
262.83626	334	1+
263.05550	166	
263.43371	100	
263.84119	238	1+
265.97639	126	
266.04048	176	
266.86082	124	
267.14167	102	
267.24413	92	
267.89687	90	
268.11601	112	
268.91132	144	
269.00686	116	
269.79969	114	
270.80911	96	
270.93757	140	
271.84870	184	
272.74873	126	1+
273.53948	92	
273.79789	286	1+
274.05565	96	
274.39953	96	
275.80946	174	
275.96069	222	1+
276.19734	124	
276.80667	258	1+
276.87137	104	
277.01463	212	1+
277.09481	94	
277.85361	104	
279.05181	226	1+
279.09107	838	1+
279.23363	98	
279.85369	98	
280.79461	120	
281.27523	100	
281.89241	98	
281.94090	134	
282.06511	272	1+
282.27809	130	
282.86589	94	
282.92365	102	
283.78989	242	1+
284.29457	442	
284.82740	90	
284.87702	132	
284.92182	174	1+
284.95176	142	
285.39785	102	
289.78863	220	
289.88416	330	
290.44265	104	
290.79919	332	1+
290.86217	126	
291.41560	100	
291.80460	244	1+
292.86657	112	
292.93948	92	
293.07012	136	
293.86126	196	1+
293.88092	92	
294.89720	92	
296.84014	244	1+
296.87707	186	
297.81339	136	
298.10420	132	
298.24914	88	
299.78181	240	
299.79907	182	
302.24516	96	
302.59483	98	
302.74680	96	
303.87021	120	
303.89389	316	1+
304.12420	236	1+
304.87380	102	
304.89543	252	1+
305.76237	98	
305.87813	410	1+
306.28220	96	
306.85975	188	1+
307.20049	122	
307.28753	142	
307.79817	356	1+
308.00372	118	
308.29363	626	1+
308.89466	190	1+
309.03231	98	
309.18137	114	
310.31072	528	1+
310.88179	174	
311.12778	88	
311.21853	88	
311.36829	88	
312.81009	116	
313.02898	108	
314.13933	104	
314.81864	202	
315.82263	108	
315.89855	126	
317.00080	102	
318.94086	98	
319.18168	100	
321.82837	150	
323.23779	820	1+
323.83511	92	
324.20695	180	
324.89683	422	
325.31736	164	
327.17472	104	
END IONS

###FS:    #m/z: 340.94219 #charge 1+
###MS: 22
###MSMS: 24
BEGIN IONS
TITLE=Cmpd 17, +MS2(340.9422), 28.0-35.0eV, 0.5min #24
RTINSECONDS=28.864
SCANS=22,24
PEPMASS=340.94219	1858374
CHARGE=1+
77.53174	116	
146.15139	92	
189.86321	156	
192.92862	176	
196.88294	252	
204.90320	98	
204.98712	130	
205.95158	98	
205.97008	166	
206.86917	102	
207.97846	126	
210.45894	112	
211.90972	100	
212.87813	266	
212.89127	96	
212.97462	102	
213.88003	146	
213.94092	2446	1+
214.70510	102	
214.88666	144	
215.88817	954	1+
215.93916	728	1+
217.88356	594	1+
217.93793	252	
221.95643	100	
223.96069	280	
223.97849	142	
224.96561	246	1+
224.99900	100	
225.88942	122	
226.17055	170	1+
230.44860	92	
230.52120	106	
230.89066	796	1+
231.03769	160	1+
231.95125	3242	1+
233.89782	1010	1+
233.94826	530	
233.96458	110	
235.83327	112	
235.89235	538	1+
237.88864	114	
238.79816	106	
239.79026	274	
239.90302	124	
240.23132	5176	1+
240.96012	132	
242.90279	92	
242.95463	146	
243.89338	240	1+
244.17446	110	
244.95443	130	
245.06556	98	
245.19638	148	
246.02824	114	
246.97901	238	
248.10384	162	1+
248.90421	112	
248.94504	120	
249.94198	96	
249.96200	676	1+
251.90872	120	
251.95011	346	1+
251.96648	118	
252.91027	92	
253.03569	92	
253.19030	148	
253.90167	98	
254.02569	194	1+
254.79839	102	
254.90926	96	
254.96836	602	
255.07455	338	1+
255.09635	206	
255.97093	318	
256.91356	272	
256.96515	304	
257.79699	196	
258.84402	96	
258.88756	204	
258.91267	154	
259.89723	280	1+
260.85336	194	
261.00570	98	
262.03690	98	
266.86581	236	
267.13679	202	
268.13571	156	
268.86229	122	
269.11346	134	
269.80104	200	
270.05569	94	
270.80814	92	
272.84658	138	
272.93519	440	1+
272.97885	274	
273.78792	194	1+
274.15848	128	
277.13974	92	
277.96917	294	1+
278.84726	254	
278.92341	110	
279.24138	102	
279.85213	166	
281.04576	164	
281.65327	94	
281.85286	120	
282.01693	98	
282.81469	94	
282.88890	100	
283.03357	96	
283.78958	230	1+
284.85312	100	
288.11314	96	
289.79781	92	
290.78921	180	1+
291.44729	96	
291.80468	156	
292.07510	144	
293.00640	118	
293.82645	206	1+
293.84986	242	
294.77909	138	
294.80460	350	1+
294.86974	210	1+
294.92908	98	
295.89664	98	
295.98033	108	
296.14052	92	
296.15963	176	
296.96919	94	
297.05394	110	
298.08876	192	
298.15137	98	
298.85092	132	
299.06081	284	
299.78624	150	
300.87428	448	1+
301.81350	124	
302.17367	286	1+
303.45886	116	
304.02429	162	
304.83938	178	1+
305.82031	120	
306.08955	94	
306.27579	162	
306.39803	106	
307.23981	124	
307.79630	146	
307.89192	132	
308.79947	96	
308.87990	136	
309.44487	102	
309.89228	106	
310.87677	366	1+
312.87619	384	1+
313.03343	102	
313.62985	112	
313.80359	228	1+
314.82035	98	
317.77110	146	1+
318.88695	200	1+
319.86035	120	
320.31952	92	
321.87346	184	1+
323.24060	312	1+
323.30809	188	
324.89639	322	1+
325.16471	286	1+
325.82382	132	
326.88813	112	
327.71181	106	
327.82198	92	
328.16789	118	
328.19774	194	1+
328.88837	152	
329.89249	236	1+
330.81664	118	
333.46387	94	
335.34562	130	
335.89287	98	
336.11700	92	1+
336.31082	98	
336.80310	132	
336.95180	96	
337.83702	94	
338.35722	94	
340.07057	146	
340.35736	112	
341.37841	106	
341.95279	114	
342.90619	224	
343.76132	344	1+
END IONS

###FS:    #m/z: 363.95849 #charge 1+
###MS: 22
###MSMS: 25
BEGIN IONS
TITLE=Cmpd 18, +MS2(363.9585), 28.0-35.0eV, 0.5min #25
RTINSECONDS=29.636
SCANS=22,25
PEPMASS=363.95849	1132124
CHARGE=1+
166.73924	106	
189.86325	1056	1+
191.85974	530	
196.88548	398	
204.00618	116	
205.95261	164	
207.87448	164	
208.88631	164	
209.86834	216	
209.94449	2032	1+
210.88432	940	1+
211.97638	204	1+
212.87997	4776	1+
215.89656	112	
216.91317	106	
217.04922	104	
222.95304	1628	1+
224.89171	164	1+
224.95014	2520	1+
226.87408	350	1+
226.89999	132	
226.94847	9162	1+
226.97510	268	1+
227.93080	120	
228.79883	104	
228.89458	946	1+
228.94354	8976	1+
229.01827	208	1+
229.99837	222	1+
230.02412	182	1+
230.89032	6402	1+
230.97516	176	
232.88401	516	1+
233.53727	112	
234.04538	168	
234.88068	354	
236.97233	284	1+
237.06062	304	1+
238.00001	120	
239.43347	110	
240.94308	316	
240.96262	972	1+
241.94333	280	
242.89456	290	1+
242.94496	884	1+
243.82392	128	
243.96269	172	
244.05438	108	
244.84119	162	
244.95878	5898	1+
245.83886	148	
246.51225	138	1+
246.80540	118	
246.90407	300	1+
246.95454	4220	1+
248.06086	290	1+
248.12417	112	
248.80380	172	
248.90136	1924	1+
249.04273	160	
250.49881	104	
250.79881	190	1+
250.90053	270	
250.94799	140	
250.97206	250	
251.02914	192	1+
251.95597	134	
252.89297	138	
253.15842	186	1+
253.80415	168	1+
253.90493	456	1+
256.10768	118	
258.97363	244	
259.01377	252	1+
259.91534	362	1+
260.97061	848	1+
261.14663	258	1+
261.82954	256	
261.84757	112	
261.89166	122	
262.80581	116	
263.98188	202	
264.03921	232	1+
264.06100	380	1+
264.80150	120	
264.97188	456	1+
265.85751	286	1+
265.97547	388	1+
266.24576	128	
266.81531	220	1+
267.06254	232	1+
267.15412	162	
267.78311	156	
267.97459	842	1+
268.81270	238	
268.85946	156	
268.96384	868	1+
269.00475	132	
269.80026	308	1+
269.96915	594	1+
271.84847	134	
271.91706	122	
273.84097	152	
274.96565	180	1+
275.42943	108	
276.85858	436	1+
277.91824	150	1+
278.24643	128	
278.80974	374	1+
278.84818	492	1+
278.91018	136	
279.10071	224	
280.10771	114	
280.79322	900	1+
280.92938	272	
281.00050	106	
281.11881	272	1+
281.60391	124	
281.85616	118	
281.96428	124	
282.05384	120	
282.07527	366	1+
282.15060	186	1+
282.28523	124	
282.80325	150	
282.83248	126	
283.10376	270	1+
283.85348	470	1+
283.96304	126	
283.98803	116	
284.39631	270	1+
284.79392	348	1+
284.82011	260	1+
284.87549	128	
285.16731	234	1+
285.84713	670	1+
286.89948	130	
288.38002	112	
289.88367	114	
290.78700	550	
290.88297	136	
292.05979	158	
292.43965	116	
294.28135	112	
294.43611	108	
294.85301	152	
294.88659	352	1+
294.97729	134	
296.38800	104	
297.68079	106	
297.83463	122	
298.08556	194	
298.80390	942	1+
298.82933	106	
299.86738	116	
301.50445	106	
301.81233	236	
301.86282	400	
302.22519	256	
302.82491	230	
302.86168	274	
302.90946	180	1+
303.14967	322	1+
303.67034	110	
303.80774	724	1+
303.85759	1788	1+
303.95392	134	
304.00558	206	1+
304.12718	242	1+
304.88715	116	
304.96027	158	
305.03841	184	
305.13575	154	1+
305.27093	160	
305.33520	130	
305.82102	158	1+
306.27989	230	
306.93734	106	
307.06537	202	1+
307.29159	632	1+
307.31110	120	
307.80220	106	
307.88263	124	
310.30617	134	
310.87244	400	1+
310.94346	126	
313.10697	214	1+
313.44936	120	
314.81943	152	
314.90199	154	
316.31097	158	
316.82076	386	1+
317.87240	302	1+
317.98999	124	
318.93866	174	
319.82332	164	
319.95016	172	
321.81816	648	1+
321.87071	336	1+
322.92856	378	1+
322.98644	118	
323.05982	164	1+
323.14402	110	
323.88073	432	1+
324.51278	94	1+
325.72838	106	
326.07319	112	
326.15764	108	
326.21641	202	1+
326.87406	728	
326.97534	110	
327.55721	106	
328.31624	190	
328.81158	266	1+
328.88641	408	
329.88808	202	
330.98347	154	1+
331.03349	128	
332.80353	132	
332.90255	134	
334.87939	172	1+
336.94708	174	
337.04295	194	
337.88020	270	1+
337.99415	228	1+
339.02861	104	
339.83284	538	1+
340.94091	166	
342.94115	126	
343.18666	298	1+
348.32515	136	
348.72628	150	1+
349.32227	480	1+
350.79217	144	
351.77802	158	
351.79871	222	1+
352.02413	182	1+
353.75650	266	1+
355.19381	124	
356.33592	176	
357.98032	158	
358.90193	228	1+
361.31749	156	
361.78476	226	1+
361.83813	110	
361.90858	106	
362.34685	120	
362.78335	236	1+
363.75486	114	
365.31775	114	
365.39158	132	
366.10081	286	1+
367.10324	228	1+
367.83321	298	1+
368.33252	106	
368.86843	118	
END IONS

###FS:    #m/z: 340.94239 #charge 1+
###MS: 26
###MSMS: 27
BEGIN IONS
TITLE=Cmpd 19, +MS2(340.9424), 28.0-35.0eV, 0.6min #27
RTINSECONDS=33.308
SCANS=26-27
PEPMASS=340.94239	1475814
CHARGE=1+
192.92432	168	
196.02026	224	1+
196.88527	258	
197.47833	96	
197.88121	118	
201.96984	138	
203.93363	158	
205.95022	192	
207.97444	104	
208.95627	190	
210.90363	134	
210.94384	112	
212.87920	504	1+
213.88140	312	1+
213.94066	2746	1+
214.89722	144	
215.88851	908	1+
215.93900	422	1+
217.88399	358	1+
221.95563	172	
222.95463	426	1+
223.03928	138	
223.88363	116	
223.95938	308	1+
224.70064	96	
226.80127	140	
226.89614	128	
226.94749	478	1+
227.79067	164	
227.89742	262	1+
230.86087	96	
230.89184	440	1+
231.91235	116	
231.95162	1320	1+
232.89003	148	
233.54384	100	
233.89807	546	1+
233.95002	298	
234.98806	206	1+
235.89313	240	
238.04504	144	
239.03602	148	
239.07297	120	
239.22001	140	
239.79275	186	1+
240.07540	106	
240.23142	5114	1+
240.98648	98	
241.88647	118	
241.93926	206	1+
242.65878	94	
242.82766	120	
242.88876	140	
243.05534	208	1+
243.08375	106	
244.89243	100	
244.95891	180	
245.42128	116	
246.90697	112	
246.98105	142	
248.90193	262	1+
249.96421	130	
250.03237	196	1+
251.96138	156	
252.09244	230	1+
253.42436	102	
253.51814	98	
254.90891	114	
254.94521	234	
254.96703	1050	1+
255.07512	454	
255.12840	154	1+
256.91701	106	
256.96603	292	
257.80815	126	
257.83254	198	1+
257.96196	124	
258.89101	130	
259.94198	166	
259.96019	230	
260.02798	144	
264.21974	176	1+
266.11106	122	
266.15421	132	
266.46587	98	
266.84624	100	
266.87627	96	
266.99708	114	
267.13829	196	
267.42285	96	
267.79426	152	
267.92766	106	
268.13961	210	1+
268.83968	118	
269.00081	102	
269.80044	108	
269.92686	204	1+
271.79581	94	
271.84499	186	
272.05904	94	
272.93611	220	
274.85567	178	
275.01510	248	1+
275.79208	100	
275.80770	284	1+
276.84520	168	
276.85766	470	1+
276.99970	140	
277.74315	102	
278.42265	96	
278.96334	128	
280.79572	252	1+
280.81298	94	
280.88106	254	1+
280.93243	114	
281.86671	154	1+
282.27430	96	
282.95594	142	
283.04428	126	
283.40750	102	
283.86014	214	
284.88476	152	
285.12559	180	1+
286.86876	108	
286.91806	106	
287.06094	236	1+
287.80787	114	
288.08807	98	
289.01596	190	1+
289.03943	100	
290.86077	176	
291.80743	300	1+
292.43841	136	
292.94366	96	
293.87545	136	
293.93394	132	
294.27675	122	
294.86611	134	
294.94531	152	
295.01669	104	
296.81000	114	
296.97878	134	
297.04797	98	
297.07328	100	
297.92050	224	1+
297.97678	212	
298.95768	94	
299.05824	134	
299.12746	96	
299.49292	98	
300.85894	148	
302.15169	172	
302.91657	226	1+
303.81036	156	
303.88733	294	1+
304.95161	254	1+
305.12907	98	
306.24353	106	
306.79814	96	
306.88738	516	1+
307.04288	106	
307.14460	100	
307.18756	138	
307.79901	332	1+
307.89058	352	1+
308.29323	226	
309.30094	312	1+
310.87946	380	1+
312.80360	150	
313.44758	102	
313.88683	150	
314.95735	98	
315.01029	116	
318.97239	110	
318.99889	180	1+
321.11549	100	
321.18683	104	
322.30960	134	
323.01020	130	
324.89230	760	1+
325.20960	98	
326.17759	256	1+
327.82797	242	1+
328.17934	98	
328.19632	110	
328.26365	100	
328.80945	102	
328.88806	240	
329.88804	104	
329.90840	102	
330.94993	178	
332.30555	108	
332.36836	100	
333.86259	148	1+
334.01535	136	1+
336.77061	126	
337.11670	132	
337.28698	282	1+
337.92388	112	
338.12388	98	
339.82508	168	
341.89237	214	
342.90535	166	
344.89887	136	
END IONS

###FS:    #m/z: 363.95864 #charge 1+
###MS: 26
###MSMS: 28
BEGIN IONS
TITLE=Cmpd 20, +MS2(363.9586), 28.0-35.0eV, 0.6min #28
RTINSECONDS=34.0805
SCANS=26,28
PEPMASS=363.95864	809966
CHARGE=1+
182.86891	148	
183.54891	102	
183.86701	118	
189.86341	1170	1+
191.85797	476	1+
196.88315	316	1+
203.18184	102	
205.87843	142	
205.94850	278	1+
207.87499	398	
208.94147	144	
209.86603	108	
209.94517	1522	1+
210.88379	590	1+
212.88025	4922	1+
214.89419	406	1+
216.91411	156	
219.42018	106	
222.95381	1374	1+
224.11785	134	1+
224.55165	102	
224.89745	112	
224.94945	3018	1+
225.89016	102	
226.05083	156	1+
226.89472	328	
226.94819	9594	1+
226.97563	198	
227.92864	240	
228.89490	1118	1+
228.94395	7058	1+
230.04894	218	1+
230.48593	104	
230.89092	6128	1+
231.11371	102	
232.02006	166	
232.88724	1152	1+
234.88244	352	1+
234.93050	120	
235.08844	108	
235.84944	168	
235.92025	350	1+
237.05710	148	
238.84764	128	
239.91481	122	
239.99813	254	1+
240.08150	128	
240.83557	112	
240.94136	308	
240.96240	928	1+
241.93971	1258	1+
242.83246	262	1+
242.88386	144	
242.94176	884	1+
242.96020	1004	1+
244.95811	4536	1+
245.94376	262	
246.81362	242	1+
246.90621	586	1+
246.95451	4768	1+
247.11786	130	
248.04709	116	
248.80289	146	1+
248.90117	2736	1+
248.94592	144	
249.15496	238	1+
249.85537	122	1+
250.03997	190	1+
250.89891	238	1+
250.97244	346	1+
251.09365	266	1+
253.22299	136	1+
253.83984	124	
253.90609	592	
255.63984	110	
256.90851	308	1+
258.97395	316	1+
259.84944	116	
260.97063	586	1+
261.83649	140	
262.78046	254	
262.83243	302	1+
263.83267	366	1+
263.98167	138	
264.03884	112	
264.90206	230	1+
264.96793	194	
265.08789	242	1+
265.12943	106	
265.41231	248	1+
265.80967	666	1+
265.97690	164	
266.46584	110	
266.86221	158	
267.90370	268	1+
267.97282	568	
268.01754	110	
268.84547	144	
268.96128	316	
269.80666	138	
269.97022	1246	1+
270.02748	104	
270.80410	122	
270.83318	124	
270.89576	120	
271.91883	484	1+
274.11763	120	
274.82182	130	
274.85698	168	
275.08872	192	1+
277.03182	260	1+
277.23999	108	
277.86736	120	
278.79935	186	
278.98471	102	
279.10642	178	
279.80260	162	
279.85143	160	1+
279.96739	136	
280.79369	880	1+
280.82568	264	1+
281.26864	112	
282.85817	128	
283.07021	110	
283.10406	108	
283.15063	248	1+
283.84889	380	1+
283.98400	140	
284.86608	104	
285.80185	244	1+
285.84723	1108	1+
286.86442	244	
286.95767	104	
287.50001	106	
288.20342	232	1+
288.79593	224	
289.87875	124	
289.93111	294	1+
290.79047	286	
291.00512	178	1+
291.45547	102	
291.78374	190	
292.02380	190	1+
292.79025	148	
292.86977	328	1+
293.11959	134	
293.95639	108	
294.06502	164	1+
294.53995	102	
294.86380	246	
294.92805	134	
295.88507	216	1+
295.92301	104	
296.80948	298	
296.93610	184	
298.80341	1016	1+
299.01230	148	
299.87158	168	
300.74615	102	
300.79796	388	1+
301.79864	258	1+
301.86475	400	
302.85513	1550	1+
303.77099	110	
303.81070	1088	1+
303.95028	136	
304.03296	290	1+
304.22388	116	
304.27712	106	
304.99591	114	
306.78574	228	1+
306.88100	200	
307.24498	162	1+
307.28899	122	
307.80876	194	
307.89582	162	
308.29166	226	
309.93827	180	1+
310.88030	246	1+
311.05200	104	
311.88863	132	
312.87185	284	1+
313.86585	388	1+
313.89623	126	
314.18776	110	
314.31334	104	
316.81473	276	1+
316.88514	124	
317.00151	194	1+
318.82223	482	1+
319.82662	400	1+
319.88886	346	1+
320.29722	238	1+
321.41736	124	
321.81848	1110	1+
321.87004	744	
322.02171	114	
322.93047	414	1+
322.96403	190	1+
323.81583	144	
324.87599	244	1+
325.90447	194	
326.07888	102	
326.24921	134	
326.36726	118	
326.82834	180	
326.87382	918	1+
327.16418	122	
327.28009	136	
327.88870	108	
327.93970	114	
328.18629	110	
328.87777	466	1+
329.15850	162	
332.90744	114	
334.90707	108	
336.89243	302	1+
336.94961	588	1+
337.83563	256	
337.94130	114	
338.06436	208	1+
339.75209	108	
339.82988	1320	1+
343.77800	118	
343.90962	238	1+
344.75173	114	
346.20539	114	
347.72395	116	
348.33364	138	
349.13345	126	
349.32048	112	
351.33583	190	
354.98011	144	
360.11484	180	1+
360.34739	118	
360.72524	130	
361.78449	114	
362.68896	132	1+
362.71713	118	
362.73503	122	
363.75987	116	
363.79834	102	
364.87438	128	1+
365.31737	196	
366.92486	120	
367.33289	222	1+
367.34915	108	
367.86392	150	
368.80934	102	
369.32404	102	1+
369.34937	208	
END IONS

###FS:    #m/z: 507.84823 #charge 1+
###MS: 26
###MSMS: 29
BEGIN IONS
TITLE=Cmpd 21, +MS2(507.8482), 28.2-35.2eV, 0.6min #29
RTINSECONDS=34.8525
SCANS=26,29
PEPMASS=507.84823	292098
CHARGE=1+
199.88846	210	
230.85346	400	1+
232.12296	182	1+
232.89150	176	
239.92103	296	1+
242.02059	180	1+
242.07656	162	
242.97565	196	
247.89472	198	1+
248.03571	162	
248.05343	206	1+
248.85941	382	1+
249.11800	256	1+
250.88221	340	1+
250.97297	338	
251.07718	322	1+
255.99779	350	1+
257.07610	190	1+
257.88622	226	1+
259.09992	188	
260.13849	198	1+
260.88331	190	
260.90269	160	
261.12273	234	1+
263.39279	186	
264.93017	236	1+
265.11677	160	
266.09983	310	1+
266.16627	206	
266.86763	194	
266.98895	190	1+
267.78757	228	
268.87814	276	1+
268.93226	144	1+
268.97415	330	1+
269.91765	266	1+
271.80436	174	
271.87455	214	
272.39057	162	
272.85356	1142	1+
274.03339	178	1+
274.94089	264	1+
277.15587	160	1+
277.84766	176	
278.12338	258	1+
278.97291	186	
279.10525	264	1+
279.95006	254	1+
280.07168	182	1+
280.81752	188	1+
281.05369	202	1+
281.85583	396	1+
281.92610	230	1+
282.02775	222	1+
282.10935	382	1+
282.85959	336	1+
283.99682	184	1+
284.07966	222	1+
284.80502	200	1+
284.87941	262	1+
285.08288	174	1+
285.09462	394	1+
285.94494	296	1+
286.09671	292	1+
286.84484	552	1+
286.96882	274	1+
287.84792	380	1+
288.82617	258	1+
288.86860	364	
288.99477	358	1+
289.88165	1776	1+
290.86466	1716	1+
291.09294	250	1+
292.04004	222	1+
292.88656	274	
293.87437	3580	1+
293.96327	176	
294.12343	178	
294.14085	404	1+
294.96979	370	1+
295.13401	334	1+
295.94323	292	1+
296.85823	378	
296.88328	672	1+
297.85860	752	1+
297.96204	430	1+
298.09182	228	1+
298.87966	336	
299.81634	208	
300.12398	390	1+
300.84968	790	1+
300.86558	376	
300.90206	232	1+
301.87887	624	1+
302.94772	294	1+
303.80786	252	1+
303.86365	200	
303.91157	230	1+
304.13327	218	
305.85345	174	
305.99952	296	1+
306.05063	246	1+
306.12772	276	1+
306.15916	254	1+
306.43188	386	1+
306.80800	178	
306.87962	280	
307.09880	238	1+
307.28366	216	
307.36578	220	1+
307.43281	306	1+
307.84524	184	
307.89105	1062	
308.09944	172	1+
308.14403	376	
308.29414	532	
308.88380	1706	1+
309.15230	838	1+
309.81766	214	1+
309.88925	1112	1+
309.91662	282	
309.95513	200	1+
310.21023	100	1+
310.39169	218	1+
310.41445	226	
310.84510	248	1+
310.87624	206	
311.10746	258	1+
311.88444	8710	1+
312.81595	294	1+
313.03671	162	
313.96744	294	
314.10722	162	1+
314.73513	162	
314.86821	1454	1+
314.96529	160	
315.15497	148	1+
315.37116	172	
316.29570	138	1+
316.86721	190	
317.05767	220	1+
317.24802	174	1+
317.88454	406	1+
317.92593	344	1+
318.84628	298	
318.86580	402	
318.88759	280	1+
319.10287	256	1+
319.97676	430	1+
320.07498	372	1+
320.88197	500	1+
320.98263	292	1+
321.29920	316	1+
323.13645	296	1+
323.16600	412	1+
323.37486	284	1+
324.21141	176	1+
324.86523	264	
324.90782	186	
324.98144	184	
325.09729	160	
325.90127	444	
325.98769	282	
326.89133	1494	1+
326.93850	340	1+
326.98885	326	1+
327.01700	274	1+
327.87844	1022	1+
327.89235	1146	1+
328.01250	200	1+
328.37388	290	1+
328.94427	294	1+
329.18571	340	1+
330.01814	256	1+
330.11221	166	
330.16574	344	1+
330.82352	224	
330.86285	202	
330.89083	180	
331.13214	264	1+
331.89618	944	1+
332.87837	1088	1+
332.90291	558	1+
332.95352	446	1+
334.06422	174	1+
334.86886	512	1+
334.89915	1124	1+
335.04600	182	1+
335.11994	216	1+
335.84332	276	
335.97056	260	1+
337.02381	888	1+
337.34540	242	1+
337.88196	924	1+
339.06996	270	1+
339.12429	280	1+
339.79845	274	1+
339.87915	182	
340.38045	220	1+
340.40626	166	
340.91208	164	1+
341.01241	164	
341.90932	212	1+
341.95040	230	1+
342.95549	160	1+
343.40043	274	1+
344.78938	210	
344.89915	232	1+
345.66264	146	1+
346.78477	208	1+
346.86692	178	
347.02105	162	
347.07686	308	1+
347.89086	194	
348.07522	184	1+
348.88803	190	
348.96914	158	1+
349.03663	222	1+
349.11400	306	1+
350.89173	290	
350.96207	578	1+
351.01985	244	1+
351.35462	168	
351.36957	284	
351.76969	210	1+
351.81359	174	1+
351.88789	360	
351.96661	358	1+
352.45521	98	1+
352.86230	160	
352.90984	560	1+
353.01978	372	1+
353.15232	274	1+
353.55257	136	1+
353.85442	400	
353.89710	190	
354.02886	224	1+
354.78513	242	1+
354.84313	190	
354.89141	642	1+
356.15842	416	1+
356.72023	208	1+
356.83473	246	1+
358.82148	168	1+
359.03174	242	1+
360.86495	410	1+
360.96594	204	
361.46366	168	
361.82930	186	1+
361.86749	350	1+
362.06260	160	
362.38565	188	
363.84000	276	1+
363.96579	364	1+
364.05320	216	1+
364.36370	248	
364.43528	276	1+
365.00721	170	1+
365.18625	306	1+
366.18969	274	1+
366.78946	342	1+
366.84218	1366	1+
367.07639	174	
367.71154	946	1+
367.85608	390	
368.37751	276	1+
368.73706	260	1+
368.81084	244	1+
368.84284	226	
368.89587	228	
369.83900	914	1+
369.89561	210	
370.01915	230	1+
370.15710	212	1+
370.78730	236	
371.12039	204	
371.72314	240	
371.79814	384	1+
372.02105	266	1+
372.79602	242	1+
373.72204	360	
373.83832	662	1+
374.72415	322	1+
374.80212	172	
375.08159	190	1+
375.79286	344	1+
375.91123	176	1+
376.79504	226	1+
377.82728	308	1+
378.78951	178	
379.12152	242	1+
379.77409	344	1+
380.16345	200	
380.21015	336	1+
380.72382	336	1+
380.85992	422	1+
381.19116	296	1+
381.77965	346	1+
381.84365	190	
382.11627	318	1+
382.71101	226	1+
382.85853	238	
382.90392	194	
383.87497	182	
384.85001	3292	1+
384.89805	360	1+
385.20968	180	1+
386.06602	168	
386.10244	210	1+
386.43655	84	1+
387.39514	186	
387.72793	178	
388.34762	254	1+
388.85056	224	
389.20110	206	
389.38954	228	
389.71245	424	1+
389.73758	262	
389.90965	262	1+
390.05852	280	1+
390.18683	174	
390.84298	1496	1+
391.80200	234	
392.79772	914	1+
392.82979	338	
392.86468	470	
393.08689	1580	1+
393.13756	316	1+
393.80033	788	1+
393.86193	238	
394.35117	168	1+
394.83946	346	1+
394.86456	418	1+
394.93892	100	1+
395.05280	242	1+
395.19318	218	1+
396.40615	352	1+
397.80722	328	1+
397.83610	188	
398.07021	194	
398.72764	632	1+
398.87443	344	1+
399.05616	282	1+
399.29949	120	1+
399.72861	412	1+
400.02632	282	1+
401.10110	346	1+
402.86127	530	
403.03119	212	1+
403.10928	382	1+
403.53161	174	
403.87310	1960	1+
403.93404	114	1+
404.97312	218	1+
405.11013	326	1+
405.13450	200	1+
405.87484	644	
406.44693	98	1+
406.86017	436	
406.90336	180	
406.95446	216	1+
407.05967	220	
407.08634	284	1+
407.15382	244	1+
407.67538	214	1+
407.73006	228	
407.86623	5556	1+
408.06544	304	
409.72231	306	
409.78246	160	
409.81833	246	
410.08075	334	1+
410.73816	276	
410.80884	1110	1+
410.85045	664	1+
411.15117	256	1+
411.73763	218	
411.80891	870	1+
412.73194	274	
412.84216	462	
412.86464	370	
413.07689	324	1+
413.72967	170	
413.87570	762	1+
414.14584	144	1+
414.74641	252	1+
415.19692	240	1+
415.22792	176	1+
416.86317	426	1+
416.87990	458	
417.12590	296	1+
417.81833	272	1+
417.86997	296	1+
418.20872	320	1+
419.85065	304	1+
420.43489	216	1+
421.88486	778	
422.20304	298	1+
422.71461	106	1+
422.85764	210	
422.88308	878	1+
423.20503	232	1+
423.38654	154	1+
423.74771	166	1+
424.13950	248	1+
425.21528	214	1+
425.85146	230	
425.88539	408	
426.09490	164	
426.12903	210	1+
426.86315	1974	1+
426.94220	388	1+
427.73935	874	1+
428.62892	200	1+
428.85264	488	
428.88871	462	
429.80282	174	1+
429.87541	408	
430.07528	210	1+
430.74300	1150	1+
430.86120	308	
430.89286	336	
431.87370	1416	1+
432.01881	186	1+
432.21786	166	
432.94467	168	1+
433.05397	228	1+
435.87202	540	1+
437.76198	162	
439.22241	280	1+
439.89644	690	1+
440.14127	322	1+
440.22855	226	1+
440.90275	326	1+
442.71356	168	1+
442.86930	162	
443.15102	402	1+
443.21341	170	
444.14409	246	1+
444.87535	2406	1+
445.10255	366	1+
446.21067	198	1+
446.83244	336	1+
447.83937	244	1+
449.24058	146	1+
449.80466	278	1+
449.88037	972	1+
450.20945	194	1+
450.74589	460	1+
450.77079	204	
451.08434	310	1+
451.74648	286	1+
452.08698	214	1+
454.21573	274	1+
457.70382	134	1+
457.77417	134	1+
457.90701	992	1+
459.09899	156	1+
460.89693	176	
461.15619	234	1+
462.25530	206	1+
462.88647	1128	1+
463.25208	228	1+
463.65223	188	1+
465.40462	278	1+
465.91070	188	
466.24587	212	
466.66833	186	1+
467.88805	1890	1+
468.24583	262	1+
468.78799	338	
469.77158	456	1+
470.77713	330	1+
471.19865	196	1+
472.87984	226	1+
478.25586	192	1+
479.73049	206	1+
480.92174	160	
481.21625	340	1+
482.07729	376	1+
483.08595	360	1+
485.16529	146	1+
485.89930	936	1+
486.45787	232	1+
487.27679	180	1+
489.86988	224	1+
490.24974	272	1+
491.20159	156	1+
491.85031	164	
498.25610	376	1+
499.25762	286	1+
500.22455	166	1+
501.73862	152	1+
502.86387	186	1+
503.35669	222	1+
504.17460	180	1+
504.62291	130	1+
504.80865	584	1+
506.75885	164	1+
507.30570	194	1+
507.42068	268	1+
508.42156	206	1+
509.35854	282	1+
509.64951	204	1+
509.86155	262	
510.65541	174	1+
511.45783	184	1+
511.68438	168	1+
511.80402	166	1+
512.30764	140	1+
END IONS

###FS:    #m/z: 363.95871 #charge 1+
###MS: 30
###MSMS: 31
BEGIN IONS
TITLE=Cmpd 22, +MS2(363.9587), 28.0-35.0eV, 0.7min #31
RTINSECONDS=38.541
SCANS=30-31
PEPMASS=363.95871	838642
CHARGE=1+
182.86738	352	
187.86980	128	
187.93911	168	
189.86337	1812	1+
191.85975	2060	1+
191.94947	112	1+
192.88705	354	1+
193.08651	138	
193.85349	312	1+
195.07375	156	
196.88326	950	1+
199.87470	146	1+
200.94921	166	
203.99151	130	
205.95094	160	
207.87846	1456	1+
207.95004	276	
208.94338	226	
209.87077	390	
209.92479	210	1+
209.94515	3470	1+
210.88398	1816	1+
210.91576	146	
212.88052	11802	1+
216.41119	134	
218.91576	240	
219.09125	132	
219.86776	168	
222.95320	6850	1+
222.97543	272	
224.89170	122	
224.94943	9490	1+
224.97784	174	
225.88666	194	
226.11346	120	
226.45236	96	1+
226.48018	114	1+
226.64830	142	1+
226.80219	154	
226.89587	710	1+
226.94835	21488	1+
227.88127	120	
228.03255	112	1+
228.79615	134	
228.89549	1810	1+
228.91114	254	1+
228.94368	27520	1+
229.29039	132	1+
230.16632	88	1+
230.89088	14916	1+
230.99197	194	
232.01840	318	1+
232.88641	1718	1+
232.90822	376	1+
234.03427	172	
234.88240	752	
235.03201	132	
235.81191	204	1+
235.84994	174	
235.97422	220	1+
236.00281	150	
236.99889	122	
237.12450	162	
239.90260	294	1+
240.00848	126	
240.79410	198	1+
240.94210	252	
240.96339	3190	1+
241.06650	142	
241.84004	116	
241.94200	348	
242.88848	190	1+
242.95861	2900	1+
243.08517	142	
243.71299	158	1+
244.57527	98	1+
244.83537	218	1+
244.88820	134	
244.92173	128	
244.95867	8204	1+
245.94238	172	
246.90382	562	
246.92304	124	
246.95481	10482	1+
247.90649	298	
248.09369	284	1+
248.90098	4082	1+
249.07888	128	
250.02714	158	
250.48403	120	
250.89807	930	1+
250.97391	516	1+
251.06795	226	1+
251.84148	192	1+
252.89894	1032	1+
252.95500	166	
253.79096	128	
253.83376	442	1+
253.90554	796	1+
255.01420	222	1+
256.84932	166	
257.85164	192	
257.91140	426	1+
258.97333	378	1+
258.99853	370	1+
259.11108	172	1+
259.85324	128	
260.83286	506	1+
260.96891	3030	1+
262.89991	206	1+
263.00813	150	
263.97960	384	1+
265.91165	192	
265.98153	324	1+
266.24130	116	
266.82086	356	1+
267.43279	122	1+
267.78047	120	
267.84656	152	
267.91202	118	
267.93351	244	1+
267.97533	416	
268.10805	280	1+
268.14163	118	
268.95454	308	
268.96873	1484	1+
269.97083	1274	1+
270.09194	132	
270.79201	130	
271.91735	382	
272.08300	144	
272.14243	134	
272.85221	132	
272.93525	172	
273.84985	190	1+
273.92022	248	1+
274.02503	154	
274.79199	158	
274.81852	118	1+
274.98341	214	1+
275.80173	144	
275.95666	236	1+
276.00510	186	1+
276.85221	490	1+
276.92279	130	
277.95575	230	1+
278.81209	132	
278.85519	168	
279.10453	226	1+
280.12736	178	
280.79232	854	1+
280.93281	124	
281.09715	226	1+
281.11527	224	1+
281.14639	148	
281.85166	356	1+
281.94224	128	
282.80410	160	
282.83381	248	
282.93407	126	
283.01092	236	
283.07015	194	
283.79414	418	1+
283.85279	402	
283.98741	186	
284.82569	338	1+
284.85126	244	
285.84702	1508	1+
285.92865	134	
286.07545	118	
286.55133	140	
288.20289	136	
288.81700	124	
288.95093	220	1+
289.79846	126	
289.97350	194	1+
290.78633	456	1+
290.88434	144	
291.13816	298	1+
292.09864	150	
292.44015	222	
292.87039	206	
293.87777	184	
294.12094	118	
294.86533	164	
295.14293	212	1+
295.85086	128	
295.87090	270	1+
296.80783	228	
297.07569	238	1+
297.11174	124	
297.80687	204	
297.82950	290	1+
298.00839	126	
298.80517	892	1+
299.14952	254	1+
300.80617	670	1+
300.98218	198	
301.80893	466	1+
301.86077	1078	1+
302.22157	290	1+
302.97698	238	1+
303.80767	610	1+
303.85721	2340	1+
303.94757	188	
305.81636	198	
306.88451	288	
307.04082	118	
307.79703	154	
307.88640	674	1+
308.29540	498	1+
309.13364	380	1+
309.31669	236	1+
310.97182	150	
311.88191	252	
312.86799	266	1+
313.04301	150	
314.81806	288	1+
316.29762	120	
317.81358	166	
317.89561	162	
318.93582	128	
318.94232	124	
319.82463	482	1+
320.95559	124	
321.81987	828	1+
321.86844	714	1+
322.15173	164	
322.85510	146	
322.89033	152	
322.93006	610	1+
324.02319	158	1+
325.14901	134	
325.78220	122	
325.90618	172	
326.17488	168	
326.87232	556	
326.90198	202	
327.88664	508	1+
329.08192	108	1+
329.87720	366	1+
330.71803	264	1+
330.81729	208	
330.88258	254	1+
334.32833	172	1+
336.83541	236	1+
336.95029	872	1+
339.82740	1158	1+
340.94063	494	
341.89564	118	
342.82867	322	1+
343.71076	172	
343.83066	232	1+
345.94495	236	1+
346.11100	180	
348.92211	158	
349.31978	120	
351.33657	180	
352.18642	206	1+
352.92870	240	1+
355.75670	120	
360.02663	142	
360.05084	224	1+
360.86724	304	1+
361.29794	110	1+
362.79027	198	
362.84514	160	
363.72030	144	
363.87610	130	
364.15088	188	1+
364.21294	138	
364.72356	150	
365.91853	132	
366.75558	130	
367.32896	158	
368.35313	150	
368.42416	128	
368.83725	230	
END IONS

###FS:    #m/z: 336.94799 #charge 1+
###MS: 30
###MSMS: 32
BEGIN IONS
TITLE=Cmpd 23, +MS2(336.9480), 28.0-35.0eV, 0.7min #32
RTINSECONDS=39.3135
SCANS=30,32
PEPMASS=336.94799	285720
CHARGE=1+
182.87063	106	
192.89117	128	
193.44234	94	
198.02908	104	
205.94942	434	1+
207.97181	120	
208.98560	102	
209.88382	548	1+
209.94586	100	
210.88565	342	1+
211.94591	5004	
212.87902	3186	1+
212.94731	202	
213.94142	2358	1+
214.89376	96	
215.00807	106	
215.88893	1132	1+
215.93836	332	
217.88332	496	1+
217.93467	154	
221.89784	174	
222.00849	102	
223.96092	208	1+
223.97268	106	
226.89660	122	
226.90648	122	
226.95245	118	
227.78834	98	
228.89638	270	1+
229.95675	5564	1+
230.00532	92	
230.89042	3642	1+
231.95091	2544	1+
232.29056	136	1+
232.93064	110	
233.39941	98	
233.83021	136	
233.89761	664	1+
234.83259	98	
235.08056	122	
235.82639	134	
235.89045	350	1+
236.03950	160	1+
236.38584	98	
237.63163	94	
238.06172	112	
238.23030	98	
239.44077	100	
240.02190	100	
241.09484	128	
241.55094	96	
242.88661	108	
245.90430	100	
245.96585	154	
246.95157	142	
246.97707	246	
247.96683	1684	1+
248.04815	100	
248.90061	844	1+
249.08406	144	
249.78997	350	1+
249.83311	400	1+
249.96229	1214	1+
251.07391	284	1+
251.91086	92	
251.93576	92	
252.04179	138	
252.07697	156	1+
252.23105	152	
252.38152	104	
252.83508	144	
252.97164	3248	1+
253.16187	106	
253.90620	644	1+
254.78270	96	
254.83665	184	1+
254.88151	210	1+
254.91812	146	
254.96828	1410	1+
255.07504	312	1+
255.10008	156	
255.90634	142	
256.91687	104	
256.96433	176	
257.85428	182	
257.96672	144	
258.80413	156	
258.91147	140	
260.80470	124	
262.06609	184	
262.50800	100	
264.84325	270	1+
265.80993	132	
265.98685	120	
266.08591	186	1+
266.86353	192	
267.10679	134	
267.42085	94	
267.84004	106	
267.91745	166	
268.82152	108	
268.84466	364	
269.12611	94	
269.80325	206	
269.84760	184	
270.84763	118	
270.98222	434	1+
271.17350	182	1+
271.84785	254	1+
271.91427	328	1+
271.94594	210	1+
272.98235	200	
273.71442	106	
273.79765	448	1+
274.82711	104	
274.89877	134	
276.85504	310	1+
277.83663	136	
277.96864	100	
278.79728	134	
278.83539	696	1+
278.89115	100	
278.95799	108	
279.05826	272	1+
279.11415	94	
279.13210	120	
279.86825	106	
279.96604	98	
280.26240	182	1+
280.59168	130	
280.86646	266	1+
281.80839	346	1+
282.14571	100	
283.05006	206	
283.36831	94	
283.78914	242	1+
284.78757	196	1+
284.98444	110	
285.41236	104	
285.85039	692	1+
286.16572	120	
287.00402	190	1+
287.07321	110	
288.23609	100	
288.85834	128	
289.12460	92	
289.22869	162	1+
292.43550	186	
292.47096	92	
292.81354	114	
292.83653	96	
293.10790	180	
293.87385	154	
294.11838	126	
294.85822	134	
295.03999	288	1+
295.08861	168	
295.65649	118	
296.04431	234	1+
296.81411	158	
297.11580	114	
297.43325	122	
297.81023	178	1+
298.08782	100	
298.27228	134	
300.87363	128	
301.27421	98	
301.87713	138	
301.98856	106	
302.05990	116	
303.80966	220	1+
303.94639	94	
304.87168	402	1+
305.01063	222	1+
306.43108	106	
306.79780	210	1+
307.29406	252	1+
307.88013	98	
308.29266	168	1+
308.87365	228	
309.07439	100	
309.11669	146	
309.87026	158	
310.07576	206	1+
310.78278	98	
310.85192	118	
310.87470	220	
311.88065	184	
312.86082	104	
312.86894	342	1+
314.82042	98	
315.76360	104	
315.80857	132	
315.86228	176	1+
315.95036	104	
316.43277	132	
321.25737	114	
324.26766	104	
324.89462	412	1+
326.89817	332	1+
327.12849	104	
327.88324	458	1+
328.31538	104	
328.81776	126	
328.88758	334	1+
328.95468	132	
329.19294	276	1+
329.70759	182	1+
329.77031	102	
331.86382	100	
331.88998	100	
332.78148	126	
336.01387	98	
336.32471	108	
339.75830	192	1+
339.78623	140	
340.91209	96	
341.72865	130	1+
END IONS

###FS:    #m/z: 507.84845 #charge 1+
###MS: 30
###MSMS: 33
BEGIN IONS
TITLE=Cmpd 24, +MS2(507.8485), 28.2-35.2eV, 0.7min #33
RTINSECONDS=40.0855
SCANS=30,33
PEPMASS=507.84845	283010
CHARGE=1+
196.01598	164	
209.94403	192	
224.04608	192	
227.95479	178	
228.89109	160	
230.84899	212	
232.89482	300	1+
236.11966	340	1+
236.88875	238	1+
239.07978	166	1+
241.04819	196	1+
242.12559	200	1+
244.09205	268	1+
245.89270	272	1+
246.97722	224	
247.02897	232	1+
248.15960	326	
249.63390	214	1+
249.89344	174	
250.14688	272	1+
250.96811	240	
254.15247	222	1+
255.11423	220	1+
255.12777	224	1+
256.08067	272	1+
256.90442	194	1+
257.79612	190	1+
258.14504	224	
259.86862	304	1+
262.10405	186	1+
262.90703	160	
264.04461	178	
266.06052	146	
266.16612	476	1+
266.96942	152	
267.01086	230	1+
267.10747	558	1+
267.94688	230	1+
268.11060	474	1+
271.02071	196	1+
271.87544	414	1+
272.85472	542	1+
273.79486	182	1+
275.03771	190	1+
276.86029	238	1+
278.40217	272	1+
278.86175	154	
278.93890	280	1+
280.07962	218	1+
280.86024	160	
281.00253	218	1+
281.87612	256	1+
282.03449	160	1+
282.11020	166	1+
282.38399	184	
283.92077	306	1+
284.87723	234	1+
285.07885	148	1+
285.94475	150	
286.11331	176	
286.87236	478	1+
288.87036	236	
288.89358	160	
289.16471	168	
289.38400	178	
289.88065	822	
290.09772	156	
290.39798	152	
290.86691	1118	1+
291.09883	170	
291.88661	370	1+
292.86252	194	
293.07934	212	1+
293.26092	216	1+
293.38233	254	1+
293.87451	3852	1+
293.99105	178	
294.80838	244	1+
295.91004	214	1+
295.94312	148	
296.06819	156	
296.10701	362	1+
296.85533	222	1+
296.87616	736	1+
296.98492	182	
298.04581	182	1+
298.98436	158	
299.80050	182	1+
300.12585	160	
300.85501	792	1+
301.01279	218	1+
301.39619	348	1+
302.84776	496	1+
303.85125	426	1+
304.13666	246	1+
304.88299	408	1+
306.94061	288	1+
307.07371	280	
307.89095	2342	1+
308.04080	260	1+
308.11060	264	1+
308.14570	878	1+
308.23038	114	1+
308.29471	178	1+
308.84390	360	1+
308.87286	1404	1+
308.97025	172	
309.88831	1124	1+
310.16025	876	1+
310.86107	210	1+
310.96240	162	
311.06904	194	1+
311.88463	7984	1+
311.91694	250	
312.82001	150	
312.95150	436	1+
313.04003	336	1+
313.20917	180	
313.85182	156	
313.95393	274	1+
314.84007	222	1+
314.86593	1512	1+
315.84420	184	1+
315.94434	148	
316.86267	298	
317.87818	190	
318.86745	200	1+
319.89167	374	1+
319.98805	190	1+
320.87728	194	
320.89555	250	1+
320.96062	222	1+
321.11997	204	1+
322.01134	294	1+
322.09518	440	1+
323.09373	254	1+
323.46597	218	1+
324.04395	400	1+
324.86198	474	1+
324.96925	324	1+
325.90152	486	
326.76113	340	1+
326.88308	546	
326.89830	1030	1+
326.92661	318	1+
327.81923	314	1+
327.88044	548	
327.90180	764	1+
328.18938	336	1+
328.86801	390	
329.17391	162	
329.29605	178	1+
329.89642	634	1+
330.07422	212	
331.12740	326	1+
331.89305	452	
331.94067	176	1+
332.00664	154	
332.13515	190	1+
332.87655	802	1+
332.89743	222	
333.99581	266	1+
334.72146	224	1+
334.86616	148	
334.90423	390	
335.83981	468	1+
335.88789	206	
336.88347	562	1+
336.94873	224	
337.02303	826	1+
337.10572	272	1+
337.80725	204	
337.85214	204	
337.88276	392	1+
338.08382	150	
338.10871	224	1+
338.12895	198	
338.35566	218	1+
339.87848	384	1+
339.96092	248	1+
341.04290	210	
342.02887	356	1+
342.77446	418	1+
342.87277	376	1+
343.05034	376	1+
343.77592	394	1+
343.87492	220	1+
343.89680	188	
344.14065	214	
344.37009	236	1+
344.89828	286	1+
345.86946	188	
345.90042	214	1+
346.40163	156	
346.66660	124	1+
346.87528	238	1+
346.93304	218	1+
347.05214	184	1+
348.82133	154	
349.29494	170	1+
349.40116	148	
349.73761	212	1+
349.90535	158	
350.88990	786	1+
351.16852	302	1+
352.34285	164	
352.91518	366	1+
353.78956	346	1+
353.85525	500	1+
354.03729	458	1+
354.70593	218	1+
355.04415	432	1+
355.75489	250	1+
355.89245	530	1+
356.02267	194	1+
356.78327	206	
356.82574	268	1+
356.91277	334	1+
358.18525	156	
358.79876	274	1+
359.06546	150	
359.82326	154	1+
360.00435	280	1+
360.16673	150	
360.90803	220	1+
360.95448	344	1+
361.15547	228	1+
362.11402	164	
362.84719	214	
363.04095	292	1+
364.84809	202	
365.72263	234	1+
366.18419	172	1+
366.36632	460	1+
366.79410	196	
366.84233	1454	1+
367.03782	152	
367.71297	1430	1+
368.05607	282	1+
368.75286	180	1+
368.90242	422	1+
369.78184	154	
369.83704	736	1+
370.12461	222	1+
370.15231	102	1+
370.79912	214	
371.19150	188	1+
371.41668	152	
371.72738	190	
371.84180	178	
371.90772	220	
372.79815	176	
372.85168	252	
372.89713	660	1+
373.17790	222	1+
373.20145	150	1+
373.72162	368	
373.80222	158	
373.83244	192	
374.02772	184	
374.72572	238	
374.82236	434	1+
375.86800	220	
375.89416	186	
375.99366	226	
376.82483	168	1+
376.88949	180	
376.93003	170	1+
377.98123	202	1+
380.22847	218	1+
380.38711	170	1+
380.72381	350	
380.85622	764	1+
381.18451	412	1+
382.73007	306	
383.73011	586	1+
383.86341	156	
383.89340	572	1+
384.07966	218	1+
384.76169	248	1+
384.85201	3150	1+
385.76025	160	1+
385.89428	200	
386.18770	176	1+
386.72263	374	1+
387.34991	430	1+
387.72418	260	1+
388.04797	150	
388.15901	194	1+
388.35145	354	1+
388.39531	350	1+
388.79556	252	1+
388.85004	458	1+
389.20049	174	
389.71515	570	1+
390.06139	250	1+
390.31135	120	1+
390.74482	234	1+
390.84170	2258	1+
390.88616	180	1+
391.80497	174	
392.11441	214	1+
392.73261	262	
392.80592	182	
392.86638	254	
393.01166	186	1+
393.08618	930	1+
393.19840	306	1+
393.76678	290	1+
393.80124	800	1+
393.83022	694	1+
394.40488	248	1+
394.77543	176	1+
394.83378	562	1+
395.87130	188	
396.03626	246	1+
396.35974	182	
396.73940	242	
396.91051	172	
397.21878	156	1+
397.80991	188	1+
398.73119	438	1+
398.86827	402	
399.86783	202	
400.61782	184	1+
401.04993	388	1+
401.72288	152	1+
402.05324	298	1+
402.43289	104	1+
402.80777	314	1+
402.86921	2582	1+
403.09215	220	1+
403.23425	182	
403.87484	1874	1+
404.26092	108	1+
405.87094	624	1+
406.15224	210	1+
407.21498	154	1+
407.72742	440	
407.86903	3330	
408.07334	212	
408.11776	428	1+
408.86637	1828	
409.73070	630	1+
409.81659	458	1+
409.84998	1506	1+
409.91348	238	1+
409.97044	152	
410.15411	266	1+
410.73426	442	1+
410.87441	644	1+
411.81067	606	1+
412.73191	708	1+
412.84861	586	
412.87279	762	1+
413.07755	366	1+
414.22927	232	1+
415.87569	588	1+
415.91071	270	1+
416.12469	220	1+
416.91504	204	1+
417.07273	154	
417.81904	218	1+
417.87973	168	
418.04626	172	1+
418.86120	260	1+
419.18554	334	1+
420.88063	1150	1+
421.34950	196	1+
421.88470	978	1+
423.08331	286	1+
423.17554	150	
424.23281	180	1+
425.13931	236	1+
425.87863	162	
426.86390	744	
427.74055	1016	1+
427.86734	462	
428.13905	300	1+
428.22494	346	1+
428.85647	320	
428.88748	722	
429.82700	164	
429.86706	306	
430.74267	1474	1+
430.85890	232	
430.88464	512	
431.17314	304	1+
431.71535	252	1+
431.87091	1364	1+
432.24941	198	
432.68600	188	1+
433.11444	160	
434.25592	182	1+
435.86714	240	
437.24910	150	1+
439.20451	178	1+
439.77223	180	1+
439.89463	1166	1+
440.83370	188	1+
442.14800	174	1+
443.13310	148	
444.06029	166	
444.39084	316	1+
444.87428	3172	1+
445.39306	222	1+
445.75250	418	1+
445.94096	234	1+
446.10483	164	
446.17027	196	1+
447.12280	302	1+
448.76043	182	
448.89678	260	
449.81478	262	1+
449.88036	1602	1+
450.75224	374	1+
451.11514	194	1+
452.26266	190	1+
452.40644	214	1+
453.85009	158	1+
454.02836	160	1+
454.12314	148	
455.10072	150	
456.78125	278	1+
457.65231	168	
457.90439	1042	1+
458.15428	228	1+
458.27706	156	1+
460.24874	160	
461.21364	228	1+
462.02620	188	1+
462.88582	1152	1+
463.11425	270	1+
464.78562	204	
465.19176	182	
467.88853	2120	1+
468.78577	498	1+
470.70507	214	1+
473.98735	164	1+
481.72371	170	
484.66738	232	1+
485.78515	278	1+
485.90082	1390	1+
487.78664	408	1+
487.82765	164	1+
488.30160	172	1+
488.83421	140	1+
490.79915	340	1+
492.29723	270	1+
493.24508	158	
495.26835	220	1+
498.26273	296	1+
499.74249	322	1+
502.26172	182	1+
502.29134	234	1+
502.73955	196	1+
503.41277	204	1+
503.44342	190	1+
503.80166	386	1+
504.14818	230	1+
504.30567	328	1+
504.80707	280	1+
505.14688	164	1+
505.36751	134	1+
505.76172	186	1+
506.49202	232	1+
506.91441	210	1+
507.29952	276	1+
508.26227	180	1+
509.23744	208	1+
509.85722	228	
510.27338	180	1+
512.24831	194	1+
END IONS

###FS:    #m/z: 322.93168 #charge 1+
###MS: 34
###MSMS: 35
BEGIN IONS
TITLE=Cmpd 25, +MS2(322.9317), 28.0-35.0eV, 0.7min #35
RTINSECONDS=43.796
SCANS=34-35
PEPMASS=322.93168	3534138
CHARGE=1+
156.98889	108	
186.00247	94	
192.89154	182	
193.88974	116	
196.89866	140	
198.03348	142	
198.93394	196	1+
199.11920	104	
199.88517	116	
200.86592	96	
200.87826	122	
201.04744	216	
205.94873	578	1+
207.87296	114	
209.94558	272	
210.90221	238	1+
212.89546	198	
214.89351	334	1+
221.88519	96	
221.92132	96	
221.96948	120	
222.95563	1114	1+
223.95975	680	1+
224.01097	118	
224.04874	166	
225.06910	112	
225.88820	328	1+
227.93730	380	1+
227.95617	160	
228.91385	152	
229.91452	122	
230.14135	108	
230.83805	184	
230.89069	376	1+
231.11177	134	
231.59259	98	
232.96682	226	1+
233.91863	146	
237.79407	114	
238.82952	138	
239.78821	342	1+
240.08613	94	
240.94167	2540	
241.02055	130	
241.46886	102	
241.94269	2666	
242.02326	174	1+
242.82246	264	1+
242.94259	7298	1+
243.00597	248	1+
243.88345	102	
244.94078	1800	1+
245.89220	254	1+
246.97757	922	1+
247.09742	102	
247.85542	134	
248.52631	104	
248.85487	124	
250.90080	130	
252.04159	110	
252.13321	216	1+
253.00822	98	
253.52416	100	
253.84066	244	
254.87326	142	
255.00936	110	
255.10358	144	
256.61486	102	
256.88016	96	
257.80254	168	
258.05359	132	
258.80072	102	
258.83424	144	
258.87950	198	1+
258.97199	100	
260.83164	224	
261.10050	224	1+
261.35847	130	
261.83424	170	
262.83729	164	
263.07834	218	1+
263.24348	220	1+
263.83396	154	
264.10525	256	1+
264.79574	108	
264.83458	94	
265.05224	168	
266.06303	108	
266.84475	176	1+
266.86455	256	
268.07795	94	
268.22571	94	
268.87556	206	1+
268.91403	354	1+
268.95983	148	
269.79666	368	1+
269.84312	110	
271.85098	442	1+
271.91673	118	
272.88208	202	1+
272.91053	116	
272.99139	96	
273.54139	94	
273.79450	276	
274.80392	146	
275.34368	112	
275.81027	468	1+
276.04717	118	
276.85814	172	
277.07048	142	
277.12297	138	
278.36785	110	
278.99929	384	1+
279.09456	862	1+
279.15785	98	
279.27467	130	
280.26481	126	
280.79116	98	
280.93840	96	
281.03854	104	
281.59349	110	
282.80962	272	1+
283.79071	188	
283.87032	178	
284.29613	266	
284.78891	106	
285.42623	114	
286.94691	176	1+
287.89082	110	
287.93195	112	
289.78632	244	
289.81040	128	
289.88238	222	
290.78979	184	
290.80715	106	
290.86321	96	
291.10570	94	
291.80754	266	
292.80306	128	
293.19092	156	
293.81011	122	
293.93869	104	
294.27746	164	
294.81177	190	
295.87309	128	
296.10480	102	
296.82023	142	
296.86452	166	
297.12393	114	
297.82914	234	1+
298.83035	156	1+
299.78381	134	
300.02224	98	
302.78569	114	
303.45616	102	
303.80940	100	
304.88387	134	
305.95999	96	
306.88377	126	
307.79802	306	
307.89093	158	
308.29458	660	1+
308.80350	188	
308.86841	226	
308.89110	144	
309.80501	146	
310.31273	282	
311.38657	98	
311.89168	234	
311.93258	104	
312.80459	344	1+
312.86732	110	
312.88269	96	
313.04877	198	1+
314.81947	160	
315.24977	110	
316.81968	108	
317.89790	116	
319.81530	174	1+
320.16740	180	1+
320.89985	138	
321.86844	96	
322.19017	136	
323.24274	414	1+
323.90367	122	
324.87720	100	
324.89854	272	
325.15907	114	
325.89770	210	
326.76730	98	
326.90158	122	
326.96902	102	
327.26137	94	
END IONS

###FS:    #m/z: 336.94785 #charge 1+
###MS: 34
###MSMS: 36
BEGIN IONS
TITLE=Cmpd 26, +MS2(336.9479), 28.0-35.0eV, 0.8min #36
RTINSECONDS=44.568
SCANS=34,36
PEPMASS=336.94785	282918
CHARGE=1+
47.53962	92	
183.03347	94	
189.86443	182	
191.86591	98	
192.89168	196	
196.88497	184	
205.95112	320	1+
208.88741	138	
209.94494	324	1+
210.88304	274	1+
211.94550	4328	1+
212.87962	2372	1+
213.94068	2588	1+
215.48686	102	
215.88855	1422	1+
215.93667	168	
216.42538	102	
217.88283	294	
217.94085	104	
219.08183	114	
220.01718	102	
222.88411	92	
223.96062	488	1+
223.97528	196	
224.97025	240	1+
226.87315	124	
227.84825	98	
227.89534	608	1+
228.89726	398	1+
229.03135	98	
229.06065	206	1+
229.95654	4650	
230.08526	92	
230.15209	166	1+
230.89058	3914	1+
230.95630	142	
231.95109	2420	1+
232.84473	130	
232.89220	944	1+
233.83034	232	
233.89771	576	1+
233.94631	200	
234.84483	226	1+
235.02968	96	
235.89448	306	
235.94916	328	
239.83281	172	1+
240.06880	202	1+
240.96177	166	1+
242.98243	100	
243.34636	112	
243.52067	100	
243.71239	100	
243.79445	98	
246.04942	102	
246.09120	106	
246.90672	228	
246.97846	244	
247.11784	162	
247.96682	1784	1+
248.02644	152	
248.90073	1302	1+
249.01914	246	1+
249.96407	424	1+
250.82999	420	1+
250.95876	150	
251.07073	202	
251.43063	106	
252.79726	100	
252.97222	2972	1+
253.08348	130	
253.86416	190	1+
253.90671	712	1+
253.94184	478	1+
254.04170	228	1+
254.11706	194	1+
254.79170	328	1+
254.92898	114	
254.96686	1370	1+
255.07731	550	1+
256.25296	104	
256.89113	136	
256.91744	208	
256.96450	142	
257.01179	98	
257.16001	92	
258.84534	126	
258.85895	134	
258.90833	188	
259.55782	100	
260.06422	202	1+
260.90877	178	
262.59932	144	
262.83016	136	
263.83228	110	
265.85562	208	1+
266.25149	124	
266.84491	100	
267.39067	94	
267.84166	132	
268.84297	1018	1+
269.89311	108	
270.79975	276	1+
270.98363	134	
271.42973	94	
271.84685	116	
271.91776	298	
272.82141	130	
272.85139	94	
272.86243	106	
272.92069	126	
273.79439	120	
273.87084	110	
273.92422	168	
274.15574	108	
274.19686	140	
274.67611	94	
275.36644	102	
275.79198	204	
276.96056	218	1+
276.98058	114	
277.19100	96	
277.83393	872	1+
277.86356	200	
278.43723	92	
278.83614	696	1+
280.25601	94	
280.96857	104	
282.98243	100	
283.78669	244	
285.84836	1398	1+
286.15699	258	1+
286.38603	92	
286.54397	98	
286.82812	106	
286.85076	1194	1+
287.27789	104	
287.43834	98	
287.81186	140	
287.87858	92	
288.43632	104	
289.80810	148	
289.88217	158	
289.91355	154	
290.16057	118	
290.85232	96	
291.10970	130	
291.79960	252	1+
292.43949	154	1+
292.84884	224	1+
292.88772	124	
293.10656	126	
293.29222	108	
293.99833	152	
294.31067	118	
295.15672	94	
295.82165	98	
295.85561	98	
296.80966	316	1+
297.01291	138	
297.88351	94	
297.97066	360	1+
298.80414	214	1+
298.81914	102	
298.97288	256	1+
300.05743	130	
303.03010	98	
305.03919	102	
305.30305	132	
305.83546	100	
306.79622	408	1+
306.88339	312	
307.08630	114	
307.87183	134	
307.88113	138	
307.94926	212	1+
307.98862	108	
308.02506	98	
308.86574	120	
309.86775	114	
310.07336	92	
310.88000	310	
311.72571	112	
311.88517	148	
312.87378	92	
312.90839	92	
312.92369	94	
315.95676	96	
319.50701	100	
322.81912	164	1+
323.13986	162	1+
323.88667	314	1+
325.89706	146	
327.30637	100	
327.91389	134	
327.96380	126	
328.88960	348	1+
330.00844	96	
330.81326	100	
332.83103	124	
334.77302	266	1+
335.04006	164	
336.72098	92	
337.28335	126	
337.35639	126	
338.24558	94	
339.08860	154	
341.48959	92	
341.83021	94	
END IONS

###FS:    #m/z: 507.84837 #charge 1+
###MS: 34
###MSMS: 37
BEGIN IONS
TITLE=Cmpd 27, +MS2(507.8484), 28.2-35.2eV, 0.8min #37
RTINSECONDS=45.3405
SCANS=34,37
PEPMASS=507.84837	273578
CHARGE=1+
208.02075	212	1+
224.04608	168	
224.97919	192	
225.91425	200	1+
229.12704	204	
229.95456	222	
233.04246	226	1+
234.06790	164	
238.06746	156	1+
239.99587	240	1+
243.05854	230	1+
248.86092	234	1+
249.09901	336	1+
249.16880	166	
250.97116	440	
252.89187	276	1+
253.08701	182	
255.78744	188	1+
257.13730	160	
261.88446	178	
262.38413	272	1+
262.90728	258	1+
264.08498	222	1+
265.06296	224	1+
265.87011	368	1+
265.91483	176	1+
266.09727	214	1+
266.53244	98	1+
266.96000	170	
268.38602	166	1+
269.15214	152	1+
269.88254	254	1+
270.86289	294	
270.92960	216	1+
271.18255	180	
271.87532	174	
272.85390	552	1+
274.06006	292	1+
274.83104	244	1+
277.38693	374	1+
277.93065	166	
277.97321	202	
278.86160	218	1+
278.88343	206	1+
279.13590	530	1+
280.14278	308	1+
280.85280	188	
280.90701	298	1+
280.97983	262	1+
281.87897	190	1+
281.96517	180	
283.81800	274	1+
284.05466	200	1+
284.82111	218	1+
284.87975	224	
285.94526	324	
286.87220	292	1+
287.10059	192	
287.78941	158	1+
287.81245	164	
287.85536	162	
289.16542	220	1+
289.88225	734	
290.12630	354	1+
290.78034	208	1+
290.86610	1578	1+
291.97736	302	1+
292.11009	206	
293.84938	194	
293.87482	3590	1+
295.89830	198	
296.84151	164	
296.87347	338	
297.88578	278	
298.80474	224	
298.85894	248	
298.87599	248	
298.99697	170	
299.88472	208	
299.97161	288	1+
300.85219	476	1+
301.82059	200	1+
303.89660	158	
304.12851	242	1+
305.86305	286	
305.88728	174	
305.92705	250	1+
306.78286	246	1+
306.83890	232	1+
307.08331	176	
307.89153	846	
308.01432	192	1+
308.09866	328	1+
308.14393	316	
308.87333	1722	1+
309.15348	842	1+
309.87321	1080	1+
309.93484	276	1+
310.15936	586	1+
310.84442	422	1+
311.34531	220	1+
311.85988	182	
311.88469	6970	1+
312.97071	282	
314.86578	1514	1+
314.88199	272	
315.01981	278	1+
316.05091	294	1+
316.86477	278	
317.89150	236	1+
317.92970	344	1+
318.16467	198	1+
318.86123	686	1+
319.89324	210	
321.34838	380	1+
322.89041	286	
323.85986	164	
324.00806	192	1+
324.13502	350	1+
324.86063	212	
325.85927	172	
325.90239	508	
326.02215	244	
326.11704	150	1+
326.88071	1092	1+
326.90538	276	
327.88280	762	1+
327.90027	558	
328.11478	194	1+
328.19431	150	1+
328.32268	274	1+
328.41560	180	
328.80666	350	1+
328.86924	508	
328.94373	226	
329.89660	294	
330.16775	284	1+
330.88383	184	
331.09409	166	1+
331.89728	602	1+
332.87645	874	1+
332.90191	510	1+
334.41433	162	
334.87871	228	
334.89595	594	1+
334.96891	336	1+
335.14538	164	1+
335.49154	304	1+
335.84079	308	1+
335.86281	212	
335.89772	486	1+
336.00853	184	
336.04885	266	1+
336.09070	178	1+
336.17102	246	1+
336.88489	160	
336.94793	316	
337.02531	390	
337.13028	246	1+
337.88468	934	1+
338.03921	170	
338.13406	194	1+
338.84859	162	
339.88072	314	
340.00502	266	1+
340.07417	178	1+
341.00756	226	1+
341.14334	186	
343.16102	164	
343.87899	288	1+
344.40137	182	
344.91425	300	1+
345.08566	164	
346.88486	180	
347.82602	330	1+
348.73353	194	1+
348.91182	194	
349.12845	192	1+
349.77449	180	1+
350.05513	188	1+
350.89125	828	1+
350.95620	218	
351.85777	208	
352.02073	294	1+
352.07633	160	
352.12512	382	1+
352.77867	176	
352.91179	450	1+
352.98508	170	1+
353.18886	138	1+
353.85089	658	
353.93774	144	1+
354.35920	274	1+
355.71415	300	1+
355.89074	336	
355.91609	424	1+
356.01938	224	1+
356.05447	290	1+
356.07464	192	
356.18324	294	1+
356.71601	332	1+
356.83871	176	
357.78101	260	1+
357.80666	176	1+
357.84424	244	1+
357.89706	282	1+
358.08426	208	1+
359.34361	214	
359.87541	222	
360.88027	170	
361.41487	296	1+
361.97920	198	1+
362.35420	186	1+
362.41485	208	1+
362.72893	164	
363.90167	282	1+
366.75546	196	1+
366.78604	498	1+
366.84214	1094	1+
366.90707	178	
367.70948	648	1+
367.78851	394	1+
368.76329	176	1+
368.84082	908	1+
368.89800	596	1+
369.74306	170	
369.84039	596	1+
370.05457	182	
371.38914	198	1+
371.72341	406	1+
371.91023	192	
371.99162	174	1+
372.79465	208	
373.72014	968	1+
373.80048	240	
373.82085	396	1+
374.82025	258	1+
376.00405	310	1+
376.12556	218	1+
376.77726	284	1+
377.09175	190	1+
377.88909	216	1+
378.06736	264	1+
379.98620	194	1+
380.03346	288	1+
380.16607	210	1+
380.86090	250	
381.71283	506	1+
382.19706	194	1+
382.77093	274	1+
383.89620	304	1+
384.85149	2876	1+
385.39732	288	1+
386.89212	190	
386.94049	174	1+
386.98711	134	1+
387.03069	212	1+
387.84875	326	1+
387.86682	262	1+
388.07769	166	
388.80400	612	1+
389.20319	216	
389.71759	478	1+
389.73843	190	
389.98906	196	1+
390.06261	258	
390.84479	1182	
391.84286	574	
392.82667	524	
392.86739	174	
392.91896	214	
393.08908	224	
393.20000	236	
393.80239	792	1+
393.92041	264	1+
394.05750	250	1+
394.08765	418	1+
394.73910	236	
394.78761	236	
394.83520	316	
395.88683	244	1+
396.40575	162	
396.73630	342	
396.77654	176	
396.80252	616	1+
396.87770	426	1+
398.53670	184	1+
398.71432	344	1+
398.73418	184	
398.85874	214	
399.71109	178	1+
399.86733	240	
401.81532	186	1+
402.22101	292	1+
402.58577	256	1+
402.86573	2960	1+
403.10602	146	1+
403.28896	194	
403.87041	2056	1+
406.05595	242	
406.90585	318	1+
407.72409	774	1+
407.82038	448	1+
407.86506	6014	1+
407.90682	226	1+
408.07267	298	1+
408.79853	308	1+
409.93111	202	
410.73485	528	1+
410.83803	492	
410.87777	942	1+
411.27063	198	1+
411.81482	508	
411.84562	1488	1+
412.21200	216	
412.73347	466	
412.85134	1300	1+
413.07744	408	1+
413.88141	452	
415.45411	166	1+
415.87651	370	1+
416.02096	286	1+
416.17927	276	1+
418.84447	322	1+
419.80620	242	1+
421.12732	182	
421.88531	606	1+
422.21269	326	1+
422.82685	338	1+
422.85812	190	
423.16505	202	1+
423.21643	216	1+
423.74776	170	
423.88105	362	
424.05978	178	
424.74822	420	1+
424.87256	284	
425.74945	280	1+
425.87928	180	
426.86430	1522	1+
426.93640	218	1+
427.09451	380	1+
427.74016	1182	1+
427.79274	158	1+
427.98229	202	1+
428.09744	436	1+
428.74658	690	1+
428.82112	398	1+
428.85077	440	1+
428.88761	528	1+
429.82535	286	1+
430.74315	752	1+
430.85426	380	
430.88344	274	
431.87201	708	
431.93879	228	1+
432.21492	170	
432.87414	366	
433.21250	228	1+
433.87533	204	
435.86291	266	
435.89302	270	1+
437.27923	224	1+
438.79660	338	1+
438.84164	206	1+
439.20333	262	1+
439.89376	1336	1+
441.09925	208	1+
442.07432	184	
442.89111	312	1+
443.02286	180	
444.79187	156	1+
444.87530	2230	1+
445.17587	212	1+
445.74948	282	
446.09946	308	1+
446.87617	390	
448.89866	304	
449.02994	160	1+
449.62254	108	1+
449.88036	1032	1+
450.06552	190	1+
450.77230	264	
452.89564	246	1+
453.23795	254	1+
454.75787	120	1+
456.23846	210	1+
457.90472	664	1+
458.21771	202	1+
459.03916	176	
459.16797	258	1+
459.91447	224	
460.96131	180	
461.77602	114	1+
462.08716	204	1+
462.88729	884	1+
464.78443	194	
465.15048	216	1+
467.26923	332	1+
467.89054	1700	1+
468.78474	268	1+
472.25441	204	1+
475.65730	188	
477.76451	184	1+
479.82407	142	1+
480.73540	222	1+
480.92151	304	1+
484.79609	150	1+
485.26444	268	1+
485.90202	650	1+
486.85773	230	
487.27299	186	
487.79753	280	1+
491.85616	294	1+
493.18604	184	1+
499.80914	200	1+
501.33018	264	1+
501.41052	128	1+
503.11957	250	1+
504.14740	226	1+
506.23055	180	1+
506.47984	96	1+
510.14415	168	1+
510.26212	190	1+
END IONS

###FS:    #m/z: 322.93165 #charge 1+
###MS: 38
###MSMS: 39
BEGIN IONS
TITLE=Cmpd 28, +MS2(322.9316), 28.0-35.0eV, 0.8min #39
RTINSECONDS=49.0295
SCANS=38-39
PEPMASS=322.93165	3475326
CHARGE=1+
186.47319	106	
189.92161	106	
191.85818	122	
192.89054	252	
193.89296	112	
196.88351	320	1+
202.04492	174	
202.12087	90	
205.94877	654	1+
206.24249	122	
207.97635	138	
209.94405	190	
210.89831	118	
212.90174	150	
214.89485	232	
215.38625	116	
215.88608	178	
217.91470	94	
221.94696	154	
222.90391	92	
222.95376	146	
223.95791	640	1+
224.39721	102	
227.06473	92	
227.90277	144	
227.93790	198	
228.05741	88	
228.86128	86	
228.93739	138	
230.89017	334	
230.90708	98	
231.04561	88	
232.05629	96	
234.10685	208	1+
234.82925	92	
235.00247	94	
236.83356	98	
236.85112	90	
238.07829	388	1+
238.20952	96	
238.94466	262	1+
239.01001	104	
239.03871	222	1+
239.07984	298	1+
239.79185	406	1+
240.00485	224	1+
240.82259	214	
240.94203	3250	
241.94314	2976	
242.33402	92	
242.81726	204	
242.89454	88	
242.94275	8366	1+
243.81887	370	1+
244.13604	86	
244.44993	92	
244.86188	86	
244.94092	2474	1+
245.96653	118	
246.97599	652	1+
247.06509	112	
248.84826	94	
248.86338	116	
248.90464	128	
248.92326	92	
249.96759	146	
250.90010	176	
251.07523	132	
251.91905	244	1+
251.93877	92	
253.78755	114	
253.83594	188	
254.91102	132	
254.95939	88	
255.13571	230	1+
255.78845	138	
256.78281	138	
256.94542	86	
257.11593	166	
257.79851	296	1+
258.83592	466	1+
260.93064	92	
261.03377	92	
261.06624	94	
261.25211	106	
261.83068	784	1+
263.85083	256	1+
263.98652	158	
264.86441	90	
264.98656	94	
265.06066	106	
265.08666	196	
265.15240	238	1+
266.01898	100	
266.24556	134	
266.86258	202	
267.90505	90	
268.79498	126	
269.81753	118	
270.80213	130	
270.85132	96	
271.10881	116	
271.84591	162	
272.03479	86	
272.83844	102	
273.79439	596	1+
273.81443	248	
273.88516	98	
274.86102	318	1+
275.81191	212	
275.86448	254	1+
276.18607	86	
276.81777	116	
276.94978	104	
277.27615	130	
278.09362	124	
278.84521	120	
279.02385	100	
279.09370	544	1+
279.23458	86	
280.88940	112	
281.09870	128	
281.87883	126	
281.90775	126	
282.08711	218	1+
282.93636	96	
283.07163	184	
283.51306	94	
283.79329	138	
283.83882	142	
284.29191	334	
284.86058	86	
284.87822	144	
285.81467	166	1+
286.14885	96	
286.87245	142	
286.92001	362	
287.86001	94	
289.78832	284	
289.80684	318	1+
289.82222	336	1+
289.87991	176	
290.79919	388	1+
290.87029	362	1+
291.32739	106	
291.80617	270	1+
291.87474	218	1+
292.61384	102	
293.00111	108	
294.07548	92	
294.86199	210	
296.26935	94	
296.91137	126	
297.81918	426	1+
297.86907	112	
298.79743	112	
298.82396	354	1+
299.78686	276	
300.78769	132	
300.86996	286	1+
301.87387	240	1+
301.89263	100	
302.24906	116	
303.87416	336	1+
305.85546	102	
306.88244	138	
307.29269	86	
307.30901	124	
307.80025	442	1+
307.88709	410	1+
308.29376	596	1+
308.98770	90	
309.81375	212	
309.97453	88	
310.31090	298	1+
310.87953	576	1+
311.80149	92	
312.51966	92	
312.80704	122	
312.89355	224	1+
313.87939	186	1+
315.25238	86	
316.26229	140	
317.84328	88	
318.00600	316	1+
319.88737	146	
320.82528	90	
320.91034	100	
322.82053	86	
323.24279	140	
323.89238	158	
324.58818	112	
324.89520	484	1+
325.03108	88	
325.75695	166	1+
325.80612	120	
326.36695	90	
326.88049	98	
END IONS

###FS:    #m/z: 340.94243 #charge 1+
###MS: 38
###MSMS: 40
BEGIN IONS
TITLE=Cmpd 29, +MS2(340.9424), 28.0-35.0eV, 0.9min #40
RTINSECONDS=49.802
SCANS=38,40
PEPMASS=340.94243	1358714
CHARGE=1+
178.96959	100	
189.86751	92	
196.88509	302	
205.95203	286	
206.98375	104	
212.87816	1104	1+
213.88105	766	1+
213.94112	2058	
215.88754	454	
215.93769	196	
216.88865	218	
217.85672	180	
217.88459	768	1+
217.94002	108	
223.96312	200	
224.05900	100	
224.96220	132	
224.98205	98	
225.03048	116	
225.12375	116	1+
226.95150	172	
228.94150	114	
228.98221	132	
230.88969	1222	1+
230.95433	120	
231.89092	648	1+
231.95096	1274	1+
231.97663	98	
232.12082	110	
233.89947	1052	1+
233.95078	314	
235.04068	292	1+
235.11690	118	
235.89182	266	1+
235.95074	122	
236.04472	228	1+
236.55590	112	
237.88965	126	
237.91365	140	
239.16195	92	
239.78948	214	
240.23124	3028	1+
240.89030	106	
241.84296	96	
242.94716	134	
243.83215	112	
243.99945	126	
246.06809	92	
246.44750	166	
246.97954	126	
248.03524	94	
248.38468	94	
248.42551	104	
248.85348	114	
248.90031	270	
249.90004	246	
249.96054	246	
250.89824	166	
250.96616	122	
251.11523	98	
251.90399	96	
251.95645	290	
252.13373	274	1+
252.45962	100	
252.48391	164	
252.97482	108	
253.90687	388	1+
253.95919	116	
254.96681	758	1+
255.05036	156	
255.07186	412	1+
255.78593	112	
256.91293	220	
256.96423	326	
257.58362	94	
257.83553	92	
258.01857	184	1+
258.85456	260	
258.91127	134	
259.45005	100	
260.87056	140	1+
261.07551	158	
261.09108	114	
261.83767	98	
263.02226	110	
263.07020	138	
263.21263	96	
264.04603	122	
264.43507	156	
265.01745	244	1+
266.86643	124	
267.13570	92	
267.79801	162	1+
267.96987	114	
268.12608	98	
268.14307	144	
268.26875	102	
268.67105	100	
268.83906	236	1+
269.83973	152	1+
270.63310	92	
270.80499	106	
271.17966	120	
271.79787	166	
271.91361	312	1+
272.03689	102	
272.93673	254	
272.97953	118	
273.79557	226	
274.85856	108	
276.13102	98	
276.85378	380	1+
276.92574	152	
277.85608	270	1+
277.92970	100	
277.96252	212	1+
278.89063	98	
279.68618	126	
279.77919	96	
279.80622	244	1+
279.85385	146	
279.87222	158	
280.78657	244	1+
282.86107	258	1+
282.94606	174	
283.01513	98	
283.75389	102	
284.09864	164	1+
285.80336	148	
287.05187	192	1+
287.80146	114	
289.79531	142	
291.80783	308	1+
291.83837	136	
292.86466	110	
293.45255	102	
293.85625	384	1+
294.92615	102	
295.83379	102	
295.97458	188	1+
296.81132	140	
297.88453	106	
298.06323	122	
298.80508	102	
298.93239	114	
299.78808	210	1+
299.84819	178	1+
301.87519	116	
302.17625	186	
302.85715	218	1+
303.86507	272	1+
304.26916	212	1+
306.48001	106	
306.79762	300	1+
306.88726	94	
307.88664	416	1+
308.16746	102	
308.29766	238	1+
310.11661	126	
310.14089	168	
310.87665	236	
311.87635	118	
312.80581	320	1+
313.14850	102	
313.88008	226	1+
314.82084	110	
315.14954	102	
315.19315	106	
316.79641	168	
316.95211	134	
317.27648	98	
317.45128	104	
319.20420	136	
319.32701	108	
320.58315	96	
321.81353	114	
322.01603	200	1+
322.89845	130	
323.30273	246	1+
323.89074	530	1+
325.22554	96	
325.89280	618	1+
326.17456	180	
328.08193	92	
328.19262	136	
329.18326	98	
329.35328	142	
330.81496	220	
330.88678	120	
331.81246	288	1+
332.37292	152	
333.18773	106	
337.09347	100	
337.39302	162	
337.88694	96	
337.91408	114	
338.87977	126	
339.83083	132	
342.90627	152	
END IONS

###FS:    #m/z: 336.94790 #charge 1+
###MS: 38
###MSMS: 41
BEGIN IONS
TITLE=Cmpd 30, +MS2(336.9479), 28.0-35.0eV, 0.9min #41
RTINSECONDS=50.574
SCANS=38,41
PEPMASS=336.94790	267450
CHARGE=1+
60.53708	114	
182.86483	332	1+
187.87291	126	
189.86175	274	
191.46980	104	
193.53117	94	
209.94473	178	
210.88416	126	
210.95467	104	
211.94501	5358	
212.88002	2540	1+
212.94680	216	
213.94086	1744	1+
215.13955	98	
215.88695	1282	1+
215.93737	366	1+
221.94543	136	
222.95469	350	1+
223.96266	370	1+
223.98170	98	
224.12315	94	
224.97869	202	
226.89648	296	
227.78615	120	
227.89748	172	
228.89577	760	1+
229.95597	4774	1+
229.98852	94	
230.89063	3826	1+
231.95168	1964	1+
232.00385	92	
232.14442	98	
233.89843	938	1+
233.94919	588	1+
234.03374	102	
234.07339	114	
234.82384	184	1+
234.99421	92	
235.10928	112	
235.79553	184	1+
235.89081	150	
237.93970	120	
238.01510	124	
238.04943	174	
240.23321	94	
240.96202	136	
242.96310	110	
243.89799	122	
246.16785	148	1+
246.90394	324	
246.97511	206	
247.58998	92	
247.96753	1380	1+
248.01484	102	
248.89949	1632	1+
249.09187	96	
249.20417	108	
249.44064	100	
249.96178	634	1+
250.83507	250	
250.95154	134	
251.04104	124	
251.41484	92	
251.82926	192	
251.91280	128	
252.12916	140	1+
252.78836	106	
252.84579	182	
252.97266	3098	1+
253.06053	92	
253.09083	114	
253.85197	140	
253.90902	234	
254.07531	698	1+
254.90575	156	
254.96782	1060	1+
255.07803	618	1+
255.10454	96	
256.00535	134	
256.48435	92	
256.93156	92	
256.96106	180	
257.91668	108	
258.04082	104	
259.47290	116	
259.80965	96	
259.95888	140	
260.84580	212	1+
261.81163	92	
262.38708	136	
264.42733	124	
265.00600	142	
265.83203	126	
265.85379	142	
266.24629	156	
266.79465	142	
267.84419	236	
268.84162	380	
268.96170	260	1+
269.84783	674	1+
270.79615	138	
270.98507	132	
271.91983	542	1+
272.84956	210	
272.89757	110	
272.97478	222	
273.79601	178	
274.15457	204	
274.79647	114	
274.87362	96	
276.19336	120	
276.79816	218	1+
276.81584	154	
276.85623	572	1+
277.83688	136	
278.15057	94	
278.83632	706	1+
279.72347	92	
280.02761	92	
280.13890	146	
280.88612	124	
281.05526	174	
281.81603	102	
281.87559	302	1+
281.92761	174	1+
283.17228	96	
284.45455	96	
284.78926	340	1+
285.85003	1290	1+
286.41281	114	
286.85135	830	1+
286.89312	156	
286.91239	258	1+
287.67378	94	
288.19942	106	
289.10813	138	
289.20508	208	
289.57632	104	
289.80224	250	1+
289.84830	304	1+
291.04934	92	
292.41673	92	
292.60353	94	
292.81388	240	
294.21666	144	1+
294.38283	102	
294.93984	250	1+
296.33919	102	
296.80979	130	
297.35459	98	
298.80199	134	
298.92196	134	
299.06414	128	
301.81722	116	
301.88027	154	
302.80463	228	1+
302.93365	126	
303.13646	134	
303.88118	126	
304.16646	190	1+
305.87490	220	
306.41336	136	
306.88550	200	
307.80185	130	
307.88741	130	
307.94930	180	1+
308.81585	368	1+
308.87369	100	
309.81899	292	1+
309.86577	140	
309.88839	108	
309.99662	112	
310.87841	250	
311.89224	192	
312.23098	96	
312.98872	114	
313.82353	166	
313.94992	92	
314.05239	114	
315.57289	96	
320.88878	104	
321.36877	92	
321.81585	110	
322.73985	192	1+
323.88857	106	
324.88893	214	
325.89704	138	
326.29750	100	
326.90134	124	
326.96302	98	
328.89247	116	
329.18475	150	
330.88526	222	1+
334.05375	128	
334.79812	138	1+
335.25106	150	
336.36709	224	1+
336.77501	142	
339.18599	100	
340.95175	158	
END IONS

###FS:    #m/z: 322.93174 #charge 1+
###MS: 42
###MSMS: 43
BEGIN IONS
TITLE=Cmpd 31, +MS2(322.9317), 28.0-35.0eV, 0.9min #43
RTINSECONDS=54.2395
SCANS=42-43
PEPMASS=322.93174	3550070
CHARGE=1+
190.89775	102	
192.89015	132	
196.01253	90	
197.89489	152	
199.87355	100	
203.94609	100	
205.94729	814	1+
205.97199	118	
206.91857	124	
209.03625	86	
209.89755	140	1+
211.88824	116	
212.88099	180	
214.08910	86	
214.89503	298	
221.00899	92	
222.95456	864	1+
223.95878	592	1+
226.87592	92	
226.89660	150	
226.92415	322	1+
227.88681	228	1+
228.56772	88	
228.91372	92	
229.11735	230	1+
230.08908	138	
230.86248	98	
230.90739	142	
231.01970	102	
231.43558	116	
234.46243	110	
235.07008	90	
235.46186	108	
235.82753	92	
236.00774	178	1+
236.43580	174	
237.01452	224	1+
238.86564	86	
239.08138	188	
239.95358	134	
240.11231	182	1+
240.12803	202	1+
240.50838	92	
240.78616	140	
240.82476	362	1+
240.88774	136	
240.94208	3230	
241.46871	90	
241.94292	2742	
242.14051	254	1+
242.82582	366	1+
242.89179	150	
242.94315	9656	1+
243.00264	128	
243.89719	108	
244.79564	98	
244.81667	108	
244.94165	2078	
244.97727	100	
245.82559	100	
246.97527	478	1+
247.13246	132	
248.43130	94	
248.85419	108	
250.87871	148	
250.94855	122	
252.47936	194	1+
252.91937	86	
253.84143	122	
255.78443	222	1+
255.80471	144	
255.94141	106	
257.80143	326	1+
258.82262	240	1+
258.83214	186	1+
258.85310	106	
258.97216	108	
261.41271	92	
261.83618	130	
262.35635	180	
262.83427	218	
262.96661	88	
263.05722	90	
263.38622	100	
263.83347	328	1+
263.90457	174	1+
263.97820	140	
264.57284	92	
265.02664	96	
265.06093	120	
266.09498	92	
266.86466	360	1+
267.79253	122	
267.84017	402	1+
267.91003	132	
268.39978	88	
268.66921	86	
268.79415	110	
269.35236	270	1+
269.79981	466	1+
271.28284	108	
271.78749	106	
271.81047	190	
272.80224	136	
273.28375	98	
273.79641	830	1+
275.90249	92	
276.05610	182	1+
276.13936	90	
276.85142	154	
277.08650	92	
277.85193	108	
278.87071	178	
279.09324	766	1+
279.23919	100	
279.85576	100	
280.80891	96	
280.94887	86	
281.78996	108	
281.80903	126	
281.87998	88	
282.06414	186	1+
282.36058	90	
282.86184	250	1+
283.12660	100	
284.29260	190	
284.78663	102	
285.42693	96	
285.86626	182	
286.87145	88	
286.92926	106	
288.43227	90	
288.78863	182	
288.90396	94	
289.09375	98	
289.78836	302	
289.88027	174	
290.78420	180	
291.80616	266	
291.90424	90	
292.81206	156	
292.85488	284	1+
293.83123	114	
295.86698	438	1+
296.09620	92	
296.13346	130	1+
296.81048	134	
296.82734	112	
296.87185	372	1+
297.79101	96	
297.81548	96	
297.92248	90	
298.80424	86	
299.30817	92	
299.78133	420	1+
300.81369	126	
301.17896	258	1+
301.85754	142	1+
301.87692	160	1+
303.94632	88	
304.28677	94	
305.87113	114	
305.89364	194	
306.27788	292	1+
306.42623	92	
306.88576	222	
306.92974	84	
307.31549	158	
307.79687	374	1+
307.88344	130	
308.88123	118	
309.81673	276	1+
309.83592	88	
309.91295	142	
310.30667	166	
310.33115	138	
310.88147	198	
311.16432	98	
311.88803	198	
312.80497	168	
312.87071	94	
313.79660	262	1+
314.82360	126	
317.39176	108	
317.87309	136	
318.77874	86	
320.80306	96	
320.92527	132	
321.94139	96	
323.23681	106	
323.30649	88	
323.74044	90	
323.88903	568	1+
324.89270	496	1+
327.89442	130	
328.51575	88	
END IONS

###FS:    #m/z: 340.94247 #charge 1+
###MS: 42
###MSMS: 44
BEGIN IONS
TITLE=Cmpd 32, +MS2(340.9425), 28.0-35.0eV, 0.9min #44
RTINSECONDS=55.012
SCANS=42,44
PEPMASS=340.94247	1356508
CHARGE=1+
191.95753	94	
193.51558	130	
193.89243	110	
196.88503	196	
197.88474	142	
203.89871	98	
210.93677	96	
211.91146	142	
212.87902	428	
212.89554	114	
213.88142	270	
213.94125	1068	1+
214.88140	258	
215.88855	1018	1+
215.94021	382	1+
216.41024	172	
217.85972	110	
217.88356	552	1+
217.93720	176	
219.43109	100	
220.08257	102	
220.82725	122	
220.87515	118	
221.69596	104	
222.95524	150	
223.05443	100	
223.80114	102	
223.96104	224	
227.11016	128	
227.95500	200	
228.93712	246	
230.88841	912	1+
231.89084	638	1+
231.95192	1660	1+
233.89527	982	1+
233.94696	312	1+
235.81901	196	1+
236.89411	108	
239.78783	184	
240.06329	98	
240.23091	2926	1+
240.42065	100	1+
241.13894	96	
241.89175	220	1+
243.87469	172	
243.92680	106	
244.87724	100	
244.95730	154	
246.06734	132	1+
246.98136	124	
247.86833	106	
248.89983	300	
249.04428	100	
249.88002	160	1+
249.90575	192	
249.96120	856	1+
250.90497	114	
250.95448	136	
250.99629	122	
251.06817	136	
252.84116	214	1+
253.84194	260	1+
254.96706	1176	1+
255.07548	152	
255.78490	106	
255.80587	122	
255.90420	114	
255.99586	106	
256.89224	118	
256.91475	296	
256.96471	404	
257.03565	110	
257.80257	374	1+
258.14416	186	
258.47096	100	
258.84912	98	
258.88341	128	
259.44354	124	
259.84979	266	1+
259.90537	204	1+
259.96181	104	
260.10766	136	
260.85278	174	1+
260.89172	120	
260.93141	174	
261.71297	96	
262.04411	234	1+
262.35295	94	
262.96666	266	1+
263.10800	124	
263.65090	122	
264.74258	110	
266.10921	138	
266.95410	240	1+
267.79462	156	
268.01847	154	1+
268.03755	94	
269.14647	120	
269.84272	154	
271.17457	110	
271.83969	182	
272.78069	132	
272.80496	146	
272.84751	402	1+
272.93552	104	
273.79493	166	
274.79444	94	
274.92451	106	
275.80989	316	1+
275.84932	124	
276.85885	148	
277.84979	140	
278.81707	162	1+
278.85044	186	1+
278.96830	244	1+
279.27997	110	
280.79661	134	
280.90232	136	
281.06935	114	
281.90903	270	1+
281.93257	126	
282.84142	106	
282.85684	252	1+
283.01098	100	
284.10035	94	
285.90489	96	
286.78617	176	1+
286.86584	150	
287.01077	242	1+
290.57177	94	
290.79170	112	
292.44017	228	
292.93932	188	
293.85106	98	
293.87422	180	
294.44635	154	
295.85216	194	
295.98108	96	
296.29438	152	
296.85204	104	
296.87312	146	
297.84402	170	1+
297.97071	120	
298.52060	104	
298.92589	178	
299.78869	314	1+
300.62653	98	
300.88328	96	
302.14873	122	
302.88246	138	
303.36645	98	
303.94596	118	
304.89056	246	1+
305.26591	162	
305.40369	106	
305.89545	172	1+
306.28564	94	
307.80496	158	
307.88873	108	
308.29260	358	
308.79609	150	
308.87857	122	
309.87413	374	1+
312.80693	122	
314.01393	164	
315.92280	206	1+
317.04215	130	1+
318.43430	100	
321.53594	98	
323.18726	102	
323.88941	126	
324.29303	124	
324.89657	398	1+
325.15032	242	1+
325.75449	94	
326.17850	114	
326.82808	102	
326.90222	132	
327.04190	136	
327.88087	124	
327.89811	186	
328.18982	182	
328.81625	152	
329.13262	102	
329.17795	164	1+
329.87624	230	
330.81482	504	1+
331.75989	142	
333.62526	96	
335.71554	104	
336.04508	94	
336.23435	234	1+
337.85731	98	
338.87251	146	
339.89713	94	
340.90231	108	
342.90759	280	
343.90766	166	
END IONS

###FS:    #m/z: 363.95871 #charge 1+
###MS: 42
###MSMS: 45
BEGIN IONS
TITLE=Cmpd 33, +MS2(363.9587), 28.0-35.0eV, 1.0min #45
RTINSECONDS=55.784
SCANS=42,45
PEPMASS=363.95871	628274
CHARGE=1+
182.86720	112	
187.87283	138	
189.86460	536	1+
191.85927	1362	1+
194.89247	118	
196.88348	384	1+
200.89249	124	
205.94739	152	
207.40972	100	
207.87447	556	1+
207.89122	134	
207.95050	128	
208.94295	250	
209.87197	232	
209.94350	994	1+
210.88424	458	
212.87987	6398	1+
213.92458	226	1+
214.89839	280	1+
216.41079	238	
218.85901	212	1+
219.41991	148	
222.05091	126	
222.95300	1474	1+
224.94966	1968	1+
225.89055	162	
226.89174	534	1+
226.94833	8274	1+
228.02151	210	1+
228.07561	154	1+
228.89566	934	1+
228.94316	11550	1+
229.23892	150	1+
230.79542	224	1+
230.88915	9202	1+
234.15519	102	
234.88295	300	
235.88298	128	
237.06383	108	
239.11312	116	
240.82373	232	
240.94117	516	
240.96354	1240	1+
241.55646	102	
241.94019	2604	1+
242.80431	106	
242.94223	1876	1+
242.96233	748	1+
243.82487	284	1+
244.95830	5606	1+
245.07317	106	
245.58089	130	1+
245.94201	334	
246.02622	158	1+
246.80431	124	
246.90407	720	1+
246.95401	4796	1+
247.09974	104	
247.71943	184	1+
248.80385	290	
248.90135	2556	1+
249.73939	116	
250.90026	714	1+
250.97113	304	1+
252.04193	166	
252.11004	110	
252.79132	202	1+
252.89177	120	
252.99961	100	
253.84003	184	
253.90894	464	1+
254.09282	224	1+
255.90707	98	
257.97392	294	1+
258.15228	222	
258.83792	466	1+
259.90892	116	
260.96842	814	1+
261.83338	140	
262.78461	108	
262.83288	478	1+
262.85132	174	1+
262.92017	220	1+
263.17284	214	1+
263.88093	212	1+
264.97022	324	1+
265.08854	142	
266.81403	1016	1+
266.86500	110	
267.13080	106	
267.78261	184	
267.79405	122	
267.97499	780	
268.13913	160	
268.86231	100	
268.95991	222	
269.47909	104	
269.80088	126	
269.91648	126	
269.96980	884	1+
270.00234	100	
270.13444	108	
271.80700	110	
271.84447	204	
271.91293	214	
272.84022	178	1+
272.85469	140	
273.92058	124	
274.12440	104	
274.38528	104	
274.40536	100	
274.86925	126	
275.07177	98	
275.35018	102	
275.63729	102	
275.80575	186	1+
276.85447	372	1+
277.91929	108	
278.10338	300	1+
278.80267	226	
278.94123	114	
279.13415	140	1+
279.80030	122	
279.85707	136	
279.96810	106	
280.79365	1240	1+
280.85849	306	1+
283.07730	176	
283.78693	360	1+
283.81958	464	1+
283.85039	548	1+
283.93411	150	
283.98854	270	1+
284.94352	124	
285.02325	138	
285.79416	380	1+
285.84620	992	1+
285.86730	102	
286.89048	128	
287.80101	280	1+
287.88286	138	
289.09366	98	
289.81154	350	1+
289.88135	236	1+
290.78835	122	
291.93276	104	
292.08854	358	1+
292.43881	144	
292.86096	212	
294.86356	414	1+
295.31509	102	
295.84257	128	
295.87609	110	
296.81196	346	1+
297.83876	114	
298.80401	1506	1+
300.06879	140	
300.71726	146	
300.80157	132	
300.82175	214	
300.92357	338	1+
301.15711	102	
301.80163	466	1+
301.86139	1204	1+
301.94422	120	
301.97012	100	
303.80743	462	1+
303.85755	2096	1+
303.95119	212	
304.95852	368	1+
305.40364	100	
305.60332	98	
305.92550	164	
306.11870	108	
306.50993	260	1+
306.88498	630	1+
307.13095	134	
307.28975	410	1+
307.84210	124	
307.91088	104	
309.13735	244	1+
309.87266	118	
309.94279	140	1+
310.88015	546	1+
312.09252	120	
313.88152	132	
314.81897	166	
315.95825	190	1+
316.81372	508	1+
316.89207	288	1+
318.10467	150	
318.93799	226	
319.82391	136	
319.94072	146	
320.82778	128	
320.93104	124	
321.81868	838	1+
321.86983	270	
322.15479	200	
323.18106	144	1+
323.85871	96	
323.89700	258	1+
324.88208	410	1+
326.05586	202	1+
326.83292	120	
326.87277	722	1+
326.97021	136	
327.79962	132	
329.87282	126	
330.05425	212	1+
330.15466	172	1+
330.86713	102	
330.89342	396	1+
331.66342	104	
331.95559	104	
332.75696	348	1+
336.05796	132	
336.78031	174	1+
336.94588	224	
337.83409	134	
337.87403	108	
337.94363	114	
339.82910	880	1+
340.94184	540	1+
341.02817	110	
341.71143	176	1+
341.83596	142	
342.97646	220	1+
343.18822	130	
345.09533	204	1+
345.30441	168	
345.71770	114	
345.90692	122	
348.27957	150	
349.04154	98	
349.78243	180	1+
351.33962	148	
351.76212	126	
352.04190	116	
352.71893	280	1+
353.76353	116	
356.87939	138	
359.86717	108	
360.18826	106	
361.72019	234	1+
362.84575	304	1+
363.72693	130	
363.74726	124	
364.06219	132	
365.35622	118	
366.15325	130	
367.74025	164	
368.30807	248	1+
368.89562	144	
END IONS

###FS:    #m/z: 340.94213 #charge 1+
###MS: 46
###MSMS: 47
BEGIN IONS
TITLE=Cmpd 34, +MS2(340.9421), 28.0-35.0eV, 1.0min #47
RTINSECONDS=59.4625
SCANS=46-47
PEPMASS=340.94213	1603706
CHARGE=1+
192.89023	150	
192.92605	284	
193.89848	104	
196.88818	250	1+
200.90613	130	
201.04682	124	
201.86963	114	
206.94997	150	
207.40721	144	
208.88409	288	
209.94282	218	
210.90174	254	
210.93974	534	1+
212.88102	390	
213.88332	292	
213.93981	2370	1+
214.81434	96	
214.88171	204	
214.89545	120	
215.07290	100	
215.88753	1210	1+
215.93906	642	1+
217.88324	564	1+
218.00365	102	
222.12562	106	
222.95133	122	
223.96036	354	
225.83787	116	
226.89171	104	
226.94769	284	1+
228.79473	132	
228.89576	154	
228.94757	106	
229.95295	112	
230.89424	280	
231.83088	288	1+
231.89077	876	1+
231.94985	2118	1+
233.89853	812	1+
234.84293	222	1+
235.89214	314	1+
235.94837	228	
236.80044	124	
236.82269	130	
236.83664	160	
237.05853	106	
237.83441	324	1+
237.89437	138	
238.79919	162	
239.05521	108	
239.79260	98	
239.88435	236	1+
239.90479	146	
239.95721	182	1+
240.23120	2562	1+
241.12217	104	
241.83512	124	
242.94164	166	
244.95790	126	
246.13961	178	1+
246.97615	218	1+
248.89844	612	1+
248.98516	128	
249.90068	426	1+
249.96392	664	1+
251.89009	132	
251.91222	150	
251.92810	142	
251.96099	162	
253.92873	130	
254.96739	1044	1+
255.07234	294	1+
255.11510	146	
255.81083	288	1+
255.91293	344	1+
256.04476	118	
256.09046	134	
256.86899	110	
257.85408	100	
257.95833	272	1+
258.14570	158	1+
258.80870	126	
258.84951	430	1+
258.89764	134	
259.82863	180	1+
260.03171	130	
262.88217	100	
263.80079	142	
265.12195	166	
265.25667	220	1+
265.83738	422	1+
266.83994	334	1+
266.87091	98	
266.88895	142	
266.96943	236	1+
267.09969	206	1+
267.96082	116	
268.12804	98	
268.14938	120	
269.80005	444	1+
269.82549	102	
270.05589	188	1+
271.02510	134	
271.84348	268	
272.84578	250	
272.93505	242	
272.97831	192	
273.79420	354	1+
274.90235	262	
275.50815	104	
275.98697	168	
276.14394	140	
276.85714	436	
277.96799	100	
278.08090	102	
278.82297	166	1+
278.85768	146	
278.91194	168	
279.01243	146	
279.79548	142	
279.85769	110	
281.01810	284	1+
281.08561	126	
281.85597	150	
282.87676	200	1+
282.91428	104	
284.81083	132	
285.12055	214	
285.42482	98	
285.87181	164	
286.12701	300	1+
286.86160	212	1+
286.91263	126	
288.11309	106	
289.79079	264	1+
290.93391	106	
291.80536	318	1+
292.43746	364	1+
292.82933	124	
292.88735	146	
292.93133	100	
293.87390	168	
294.18407	146	
294.85925	178	
295.83339	148	
295.87099	102	
296.83431	184	1+
296.97278	168	
297.51772	100	
297.97172	130	
298.80277	144	
299.78469	124	
299.81431	184	1+
299.86844	366	1+
300.93976	102	
302.01991	188	1+
302.17619	158	
302.92379	108	
302.94582	100	
303.17055	98	
303.80663	484	1+
304.47116	98	
304.89861	124	
305.80739	190	
306.86290	110	
306.88349	274	1+
307.79581	348	1+
308.13195	156	1+
308.29326	160	
308.87975	162	
309.82327	220	1+
310.81498	172	1+
310.87785	770	
312.80576	136	
312.87702	112	
313.26062	96	
313.87435	98	
314.85692	98	
317.04018	110	
318.00465	114	
318.81389	118	
321.12204	126	
321.28293	118	
321.83144	142	
322.20569	98	
322.89739	134	
324.28695	106	
324.89587	262	
325.80450	96	
325.82730	268	1+
325.88185	346	1+
325.97290	288	1+
326.89688	134	
328.18958	112	
328.88897	264	
329.18817	154	
329.87701	328	1+
330.15203	178	1+
330.81312	418	1+
331.71273	124	
332.13677	114	
333.88888	160	
334.77229	126	
335.82042	100	
338.83888	116	
340.06391	122	
340.19155	116	
341.24668	104	
342.38093	122	
342.90555	208	
345.57498	98	
345.72913	122	
END IONS

###FS:    #m/z: 363.95832 #charge 1+
###MS: 46
###MSMS: 48
BEGIN IONS
TITLE=Cmpd 35, +MS2(363.9583), 28.0-35.0eV, 1.0min #48
RTINSECONDS=60.2355
SCANS=46,48
PEPMASS=363.95832	826812
CHARGE=1+
98.66958	108	
189.86405	770	1+
191.85811	1404	1+
192.09857	362	1+
196.88383	516	1+
207.40819	118	
207.87408	1062	1+
207.95055	150	
208.94253	156	
209.86947	216	
209.94441	1656	1+
210.88332	774	1+
212.87926	5820	1+
214.89802	120	
215.41437	190	
216.40951	216	
221.89184	112	
222.95259	1762	1+
223.84665	136	
224.95008	2470	1+
225.88568	150	
226.87838	152	
226.89170	158	
226.94810	11504	1+
226.97134	528	
226.99982	172	
227.93219	242	
228.08283	224	1+
228.89455	1212	1+
228.94363	14046	1+
230.79349	178	
230.89016	8658	1+
231.07892	114	
232.88661	994	1+
233.02482	110	
234.88145	516	1+
235.91324	114	
236.88536	124	
238.06204	136	
238.07984	144	
240.12815	190	
240.83716	106	
240.94171	668	
240.96551	806	
241.26079	108	
241.94244	590	
242.94219	2154	1+
242.96179	892	1+
243.83191	242	1+
244.47176	104	1+
244.78954	154	1+
244.95847	5872	1+
245.04358	116	
245.94353	352	
246.08377	206	1+
246.17751	116	1+
246.90851	230	
246.95441	5434	1+
247.58448	136	1+
248.07156	228	1+
248.80629	364	
248.85534	142	
248.90122	3230	1+
249.80711	354	1+
250.89636	680	1+
250.94975	152	
250.97253	394	1+
251.92347	146	
252.89141	142	
253.57894	174	
253.90657	632	1+
254.12376	156	
255.10213	154	
258.10250	146	
258.36427	110	
258.85064	142	
259.05361	216	1+
259.15203	178	1+
260.78869	112	
260.83077	120	
260.97037	506	1+
261.79924	146	
261.83657	250	
262.45315	136	
262.83343	130	
263.83319	126	
263.97676	264	1+
264.79868	118	
264.82263	124	
265.97778	250	
266.78809	152	
266.81595	238	
266.84284	342	1+
267.13384	118	
267.39190	106	
267.42072	116	
267.78534	314	1+
267.81544	186	
267.91473	120	
267.97636	510	1+
268.05270	198	1+
268.06590	164	1+
268.78639	202	1+
269.02719	192	1+
269.81881	172	1+
269.96986	940	1+
270.80394	144	
270.86090	126	
271.91565	420	
272.91825	242	
273.79533	188	
273.92194	130	
274.82746	114	
275.81121	124	
276.80940	126	
276.85850	142	
277.86972	226	1+
277.91920	130	
278.79790	238	
278.95884	288	1+
279.01856	144	
279.07628	128	
279.79940	194	
279.85333	150	
280.00057	198	
280.10143	112	
280.79364	908	1+
281.00637	108	
281.85817	602	1+
281.87463	122	
282.79235	178	
282.80874	128	
282.92068	114	
282.97092	240	
283.06899	156	
283.78598	372	1+
283.84940	384	
284.06527	140	
284.82447	212	
284.85344	220	
285.15609	94	1+
285.84873	1066	1+
286.82533	136	
286.87891	116	
288.79656	154	
289.00830	162	
289.88429	120	
290.78594	598	1+
290.86465	110	
291.12207	204	1+
291.81010	116	
292.80069	162	
293.43981	118	
293.85714	288	1+
294.10361	234	1+
295.65500	110	
295.82543	112	
296.80988	598	1+
296.88375	114	
297.43478	134	
298.08706	138	
298.13002	122	
298.80442	1964	1+
299.14441	152	
300.80379	518	1+
300.84522	112	
300.87407	122	
301.05596	124	
301.86203	1170	1+
303.46720	122	
303.80838	1078	1+
303.82628	208	
303.85640	2090	1+
303.89419	144	
303.95686	112	
304.76116	272	1+
305.46608	124	
305.76286	212	1+
305.92430	166	
306.13659	354	1+
306.81461	122	
306.88387	158	
307.89161	166	
308.29478	350	1+
308.88857	140	
309.87125	154	
310.88710	290	1+
311.13090	116	
314.82651	122	
315.81328	934	1+
315.88111	188	
316.81530	796	1+
317.14867	240	1+
317.90863	238	1+
319.03609	108	
319.72635	124	
319.82416	148	
320.76311	118	1+
320.93255	120	
321.81880	670	1+
321.86727	302	
322.93014	314	
323.88158	106	
324.87696	230	
324.89477	268	
325.05078	144	1+
325.75914	218	1+
325.89750	178	
326.01492	236	1+
326.87471	876	1+
326.89772	128	
327.82394	136	
328.80920	302	1+
329.87614	298	1+
329.89869	254	1+
331.31605	130	
331.72759	106	
331.81237	122	
334.77891	200	1+
336.94268	408	1+
336.96623	108	
337.83902	160	
337.94355	286	1+
339.19880	130	1+
339.83069	1002	1+
340.94142	400	1+
341.76685	130	
342.77504	120	
344.22221	128	
346.70232	114	
347.91831	166	1+
349.81306	146	
352.77928	128	
354.05489	162	1+
359.92202	132	
360.71422	398	1+
363.72362	184	
363.77198	270	1+
365.78706	224	1+
365.92353	112	
368.83496	134	
369.35373	122	
END IONS

###FS:    #m/z: 507.84821 #charge 1+
###MS: 46
###MSMS: 49
BEGIN IONS
TITLE=Cmpd 36, +MS2(507.8482), 28.2-35.2eV, 1.1min #49
RTINSECONDS=61.0075
SCANS=46,49
PEPMASS=507.84821	300276
CHARGE=1+
184.85959	164	
196.01609	282	
198.88415	280	1+
214.02979	176	
222.97521	326	1+
232.89924	218	
234.88398	154	
235.88250	254	1+
238.07166	228	
241.85700	166	
242.07102	164	
244.37414	158	
246.96875	204	1+
248.85291	294	1+
248.89780	184	1+
249.12211	186	1+
250.97038	442	
252.08044	194	
252.97193	142	
253.96198	148	
255.10417	210	1+
258.14576	146	
258.91350	190	1+
260.88157	180	
266.85985	258	1+
267.02074	164	1+
267.44661	252	1+
267.88680	216	
267.91535	144	
269.38748	248	1+
270.85798	218	1+
271.88177	210	1+
272.85457	810	1+
274.92232	224	
275.86231	228	1+
276.91049	224	1+
277.09018	186	1+
278.86144	168	
280.85285	232	1+
284.87799	188	
285.34883	166	
287.10264	146	
287.85014	190	
288.36750	158	
288.86772	338	
289.88123	694	
290.86617	1620	1+
290.95512	180	
291.81341	142	
291.87632	274	
293.87249	3266	1+
295.89600	146	
295.97986	260	1+
296.82116	270	1+
296.85864	370	1+
297.08316	158	1+
298.80846	468	1+
298.85074	142	
299.33361	166	
299.85412	654	1+
299.89055	220	1+
299.91382	212	
300.85801	540	1+
301.88486	188	
302.85664	158	
303.86717	148	
303.96599	212	1+
304.88310	192	
305.86293	358	
306.79287	150	
307.83990	442	1+
307.89157	1112	
308.14116	376	
308.88282	1528	1+
309.15248	884	1+
309.87414	824	1+
309.99552	180	
311.34942	370	1+
311.88534	5544	1+
312.08167	154	
314.86594	1726	1+
315.37254	284	1+
316.03443	150	1+
316.89095	162	
316.90952	162	
317.85721	168	
318.86038	170	
318.93922	142	
320.90001	146	
322.13598	270	1+
323.05317	338	1+
323.85960	214	
323.87980	176	
324.86697	270	
324.90606	270	
325.39477	218	
325.90338	726	
326.38938	322	1+
326.88976	1344	1+
327.87702	900	1+
327.89468	812	1+
328.18891	152	
328.97044	202	1+
329.57613	190	1+
329.89274	188	
330.89423	170	
331.39633	352	1+
331.89196	324	
331.97009	144	
332.13850	196	
332.39897	342	1+
332.82028	250	1+
332.87789	1212	1+
332.95732	200	
333.10171	162	
334.77190	210	1+
334.90133	160	
335.84601	206	
335.88617	176	
335.97258	156	
336.01487	146	
336.83919	174	1+
336.94991	422	1+
336.99200	246	1+
337.26755	176	1+
337.88406	674	1+
337.99749	174	1+
338.10962	212	1+
339.40091	210	
339.88156	156	
339.94976	198	1+
342.04490	292	1+
342.37381	96	1+
343.87339	178	1+
346.12762	292	1+
346.77064	212	1+
347.13151	214	1+
348.41307	164	
349.16706	210	1+
349.80955	180	
350.83640	202	
350.88819	324	
350.95717	348	1+
350.98636	164	
351.77590	454	1+
351.88130	180	
352.09114	148	
352.78098	350	1+
352.91162	574	1+
353.00681	208	1+
353.15698	326	1+
353.85803	678	1+
354.05999	300	1+
354.83523	152	
355.89763	326	1+
356.82975	132	1+
358.79423	174	
358.87800	230	1+
359.77792	262	1+
362.36445	252	1+
363.88244	456	1+
364.88344	324	1+
365.04402	220	1+
366.43289	204	1+
366.78597	146	
366.84023	994	1+
367.34933	258	1+
367.41673	232	1+
367.71007	1218	1+
368.89771	452	1+
369.84164	278	
371.72116	368	1+
371.78880	258	1+
371.90818	262	
372.13520	130	1+
372.84942	302	1+
372.89143	152	
373.38013	178	
373.85327	182	1+
374.38331	148	
374.81800	292	1+
374.89102	332	1+
376.78306	198	1+
376.86734	150	
377.81061	202	1+
377.88623	254	1+
379.88903	180	
380.04348	164	1+
380.71923	872	1+
381.12070	260	1+
381.72061	564	1+
381.84813	376	1+
382.39047	246	1+
382.80219	278	1+
382.85286	248	1+
383.71444	142	
383.77902	266	1+
383.89544	488	1+
384.85251	2334	1+
384.89741	360	1+
385.39679	178	
386.39852	160	
386.79891	156	
387.85093	438	
387.91148	280	1+
388.79805	168	
389.19638	414	1+
389.71514	352	
389.89512	164	
390.19855	250	1+
390.84351	716	
390.89567	448	1+
391.83511	714	1+
392.86536	784	1+
393.08905	268	1+
393.80288	468	1+
395.40098	200	
395.87003	182	
396.41525	150	
397.74424	182	
398.72797	802	1+
398.87322	226	
399.85277	174	
400.85978	182	
402.72047	150	
402.86718	2494	1+
403.16746	160	1+
403.78127	176	1+
403.87293	1758	1+
403.92543	236	1+
404.80635	222	1+
405.05803	182	1+
405.35075	234	1+
405.38440	172	
405.73831	270	1+
405.75914	158	
405.78035	204	
405.86883	352	
405.89733	198	
406.23803	156	
406.86508	212	
407.62998	154	1+
407.86941	2304	
408.81941	194	
408.86703	3266	1+
408.92455	346	1+
408.99026	326	1+
409.72790	264	1+
410.08331	328	1+
410.81640	220	
410.84237	494	
411.81284	368	1+
412.19242	258	1+
412.24696	146	1+
412.73682	556	1+
412.84835	480	1+
412.87577	432	1+
413.06993	248	
413.82167	144	
414.07331	162	
414.86320	338	1+
416.41652	146	1+
416.87548	488	1+
417.81795	144	
418.85391	196	
419.19033	162	1+
421.78409	156	
421.88291	882	1+
423.87826	288	
424.87323	156	
424.89698	144	
425.06694	146	1+
425.73767	160	
425.82560	192	
425.88238	520	
426.09765	164	
426.86420	1388	1+
426.93143	196	
427.73608	286	
427.94324	198	1+
428.08857	272	1+
428.74531	164	
428.83146	436	1+
428.85394	530	
428.88601	1010	1+
429.05421	98	1+
429.74417	148	
430.74092	814	1+
430.85602	152	
431.87112	1136	1+
433.86821	242	1+
434.17023	124	1+
434.89222	168	
435.85612	156	
436.31389	168	1+
436.80361	146	
439.89506	818	1+
444.87480	2706	1+
444.90156	208	1+
444.95212	188	
445.04805	162	
445.74362	416	1+
445.76615	408	1+
446.87462	460	1+
446.89408	150	
448.16126	220	1+
448.74999	176	
448.89573	200	
449.16838	192	1+
449.23036	164	1+
449.88106	666	1+
450.24139	172	1+
450.77015	304	1+
451.87382	232	1+
451.89496	230	
452.63174	142	
452.75741	290	1+
454.83040	258	1+
456.22398	258	1+
457.90711	748	1+
460.22235	312	1+
460.24080	192	1+
462.88478	1180	1+
464.87937	184	
465.16149	308	1+
467.89111	766	1+
468.03627	190	1+
468.78020	270	1+
468.91521	234	
469.11728	124	1+
470.74021	188	
472.88656	246	1+
474.78291	224	1+
477.25452	148	
480.79281	232	1+
483.79029	150	1+
485.90363	726	1+
488.06841	118	1+
491.79002	174	1+
493.08995	212	1+
494.25773	218	
496.76297	208	1+
497.24500	182	1+
498.29544	184	1+
501.68109	110	1+
502.23538	178	1+
503.80912	324	1+
504.15045	184	1+
504.81028	312	1+
508.91142	186	1+
509.12350	212	1+
509.74360	194	
509.86113	222	1+
510.12830	166	1+
END IONS

###FS:    #m/z: 363.95854 #charge 1+
###MS: 50
###MSMS: 51
BEGIN IONS
TITLE=Cmpd 37, +MS2(363.9585), 28.0-35.0eV, 1.1min #51
RTINSECONDS=64.694
SCANS=50-51
PEPMASS=363.95854	769308
CHARGE=1+
182.86920	234	
187.86916	620	1+
187.93832	148	
189.86314	2026	1+
189.93677	148	
190.92901	146	
191.85959	2970	1+
193.85399	136	
193.93514	132	
196.88724	676	
200.94929	318	1+
202.91442	156	
204.94286	202	1+
207.87702	1440	1+
207.95212	502	1+
208.94124	158	
209.86909	280	
209.94442	4324	1+
210.88563	1700	1+
211.86496	168	
212.88038	10680	
213.88788	1024	1+
214.89339	700	1+
215.06235	118	
219.86993	174	
221.95506	134	
222.95296	4108	1+
223.89034	298	
223.97539	136	
224.05010	112	
224.89317	144	
224.95012	7286	1+
226.82410	154	
226.86850	104	
226.89821	340	
226.91662	104	
226.94860	23250	1+
227.01160	148	1+
227.42200	106	
227.78658	138	
227.87686	216	
227.89551	206	
228.79528	134	
228.89480	2024	1+
228.94372	25576	1+
229.08108	112	1+
229.14293	120	1+
230.79060	128	
230.89030	12616	1+
230.99915	268	1+
231.03144	110	
231.80294	182	1+
231.90877	134	
232.88496	1666	1+
234.88163	708	1+
234.92902	114	
235.05915	128	
237.09747	102	
238.02338	172	1+
238.06448	130	
238.91459	218	1+
239.78980	158	
240.77311	102	
240.82214	276	1+
240.94231	1588	1+
240.96260	2394	1+
241.40016	112	
242.01171	266	1+
242.05351	104	
242.83243	146	
242.94243	2634	1+
242.96009	2306	1+
243.03640	108	
243.08396	124	
243.89958	110	
244.95876	9416	1+
245.08178	210	1+
245.83869	396	1+
246.90674	476	1+
246.95422	11178	1+
247.06354	112	
247.14180	176	
247.30822	96	1+
247.97459	138	
248.16534	122	
248.80605	284	
248.89994	3842	1+
249.80440	182	
249.99404	122	
250.94810	234	
250.97085	584	1+
251.85048	162	
252.52489	112	
252.89487	322	
253.16127	124	
253.90627	1250	1+
255.80378	142	
256.85668	156	
257.02972	112	
257.91410	200	1+
257.95016	106	
258.00942	222	1+
258.83081	120	
258.97810	586	1+
260.83092	424	1+
260.97069	1164	1+
261.79539	150	
261.83602	302	1+
262.06991	150	
262.78259	260	1+
262.91492	136	
262.96961	208	
263.83439	308	1+
263.85451	176	1+
263.97006	120	
263.98146	124	
264.06369	116	
264.79367	216	1+
264.97181	418	1+
265.81338	556	1+
265.97690	306	1+
266.85177	118	
267.05721	106	
267.34856	166	
267.78325	450	1+
267.97548	998	1+
268.84339	220	1+
269.79051	114	
269.92322	164	
269.97000	1374	1+
270.80249	106	
270.95289	154	
271.84462	260	
271.91600	544	1+
272.84622	110	
273.34490	122	
273.63093	102	
275.10113	200	1+
276.85617	458	1+
277.15629	104	
277.81808	124	
277.88737	116	
277.92650	142	
278.80174	360	
278.85046	170	
279.10462	192	
279.79754	294	
279.94796	130	
280.79277	1468	1+
280.85612	150	
281.85625	104	
282.83169	256	
282.89198	242	1+
283.10702	106	
283.39927	102	
283.79566	126	
283.85259	442	1+
283.98777	272	
284.05124	200	1+
284.82367	206	
285.84759	1448	1+
285.87119	224	1+
285.89539	176	
285.94062	134	
288.12561	194	1+
288.79106	124	
289.11627	238	1+
289.56989	102	
289.99081	110	
290.78520	384	1+
291.09411	142	
292.10490	234	1+
293.11092	150	1+
294.08408	224	1+
294.86135	118	
295.08665	236	1+
295.81441	154	
296.02181	216	
296.13965	120	
296.81084	878	1+
296.93036	272	1+
298.80391	1536	1+
298.91005	150	
300.87196	170	
301.80308	332	
301.86168	1212	1+
302.25025	120	
302.80274	178	
302.93739	272	1+
303.64050	108	
303.80918	1376	1+
303.83222	110	
303.85730	2844	1+
305.92355	138	
306.00602	108	
306.12593	284	1+
306.43494	104	
307.28222	106	
307.30311	150	
307.83351	124	
307.89495	414	1+
308.87462	186	
309.87306	594	1+
310.07718	270	1+
311.04636	152	
311.86851	416	1+
312.87429	296	1+
314.81936	282	1+
314.84660	142	1+
314.93934	170	
315.87595	208	
316.81992	198	
317.82712	168	
318.81902	160	
318.88467	212	1+
318.93367	498	
319.82586	374	
320.07247	140	
320.13054	108	
320.81418	128	
320.98726	184	1+
321.82011	944	1+
321.87366	614	1+
321.94535	132	
322.15520	124	
322.83705	152	
322.92944	300	1+
323.02033	214	1+
323.76165	232	1+
323.81791	126	
324.87521	254	
324.97890	132	
325.89802	296	
326.75497	174	1+
326.87537	838	1+
328.88714	334	1+
331.75362	192	
335.12911	236	1+
336.88072	188	1+
336.94503	822	1+
337.83574	210	
339.16825	156	1+
339.82952	656	1+
340.94078	394	1+
342.08286	224	1+
342.87934	112	
342.90619	374	1+
343.08595	190	1+
343.75630	154	
343.91007	258	1+
345.73093	134	
349.82930	122	
351.90605	124	
352.84151	124	
353.76552	134	
354.78260	194	1+
355.76910	226	1+
361.72143	144	
362.71472	326	1+
363.71842	254	1+
365.19236	112	
366.20642	110	
367.55304	126	
368.19341	186	1+
END IONS

###FS:    #m/z: 507.84824 #charge 1+
###MS: 50
###MSMS: 52
BEGIN IONS
TITLE=Cmpd 38, +MS2(507.8482), 28.2-35.2eV, 1.1min #52
RTINSECONDS=65.466
SCANS=50,52
PEPMASS=507.84824	306338
CHARGE=1+
196.01544	300	1+
210.03362	156	
221.89335	158	
223.97555	202	
231.07998	232	1+
232.89689	164	
235.04467	168	1+
236.08884	302	1+
236.88501	210	
237.79024	174	1+
238.94059	168	
239.11753	212	1+
241.85392	348	1+
246.07273	154	
247.91079	332	1+
248.85049	256	1+
251.88208	448	1+
252.12711	190	1+
254.09880	178	
259.78639	230	1+
265.84705	154	
266.86837	226	
266.92416	158	
267.17066	210	
267.78805	306	1+
267.86482	192	
267.88552	476	1+
268.11390	158	
269.92588	424	1+
272.80350	472	1+
272.85653	652	1+
273.80373	286	1+
273.91556	166	1+
275.95260	246	1+
276.07909	162	
277.09349	268	1+
277.85268	158	
278.09574	204	1+
278.85912	172	
279.03996	156	
279.38893	204	1+
279.87151	290	1+
282.12477	220	
282.38271	164	
286.39519	254	1+
286.87323	252	1+
287.81347	190	
287.85412	832	
288.87065	568	
288.89233	334	
289.85130	166	
289.88202	1230	
290.86625	1866	1+
291.83434	260	1+
291.95737	224	1+
293.08684	166	
293.11204	190	1+
293.87500	3808	1+
294.81132	482	1+
295.01654	234	1+
295.81660	316	1+
296.85585	532	1+
296.87873	344	
296.95485	166	
297.14944	162	
298.85303	378	1+
298.87527	234	
299.80921	186	
299.87918	192	
300.80236	154	
300.85946	636	1+
300.92051	184	1+
302.88585	246	
303.88276	470	1+
304.02430	170	1+
304.88499	298	1+
305.86193	1318	1+
306.38523	176	
306.88123	274	
307.13786	530	1+
307.29341	142	1+
307.89257	1062	
308.14276	380	1+
308.87885	2038	1+
308.95641	248	1+
308.99876	314	1+
309.07337	232	1+
309.34634	240	1+
310.15865	544	1+
310.37745	170	
310.84212	288	1+
310.87550	212	
311.88466	7340	1+
312.17182	198	1+
312.81538	154	
312.83903	154	
313.82387	296	1+
313.97383	158	
314.10102	128	1+
314.86621	1320	1+
314.88845	390	
315.38063	198	1+
315.87924	864	1+
316.86422	432	
316.88406	590	1+
316.96291	192	1+
319.88915	294	1+
321.36216	202	1+
321.81390	156	
322.01603	316	1+
322.83789	314	1+
323.85336	690	1+
323.87326	202	
324.90178	916	1+
326.00575	250	1+
326.06099	182	
326.88363	1922	1+
327.80845	222	1+
328.01876	188	1+
328.39625	166	
328.87276	438	
329.89767	242	
330.17030	202	
330.87836	190	
330.95740	224	
331.85200	180	
331.89522	386	1+
332.06156	218	
332.87457	880	1+
333.85637	272	1+
334.76256	164	
334.89762	700	1+
335.84555	400	1+
335.86193	184	
335.97472	212	1+
337.88262	474	
337.93441	278	1+
338.00900	212	1+
338.88200	266	
338.93681	190	1+
339.83163	154	
340.04045	220	1+
340.72764	156	
340.86890	228	
340.89678	298	1+
341.77025	162	
342.20726	300	1+
342.87434	304	1+
344.19144	176	1+
344.91681	160	
345.80483	212	1+
345.81721	212	1+
345.89689	308	
346.06299	272	1+
347.88936	408	1+
348.79094	160	
348.85206	346	1+
348.91480	320	1+
349.78962	260	1+
350.82789	170	1+
350.88986	734	1+
351.38061	170	1+
351.88278	296	1+
352.00592	254	1+
352.77495	338	
352.89084	174	1+
352.91462	420	
353.01394	286	1+
353.04738	332	1+
353.08384	230	
353.34596	156	
353.85685	896	1+
354.05108	472	1+
354.84573	298	1+
354.91422	202	
355.76814	198	1+
355.84895	250	1+
355.89641	262	
355.92535	246	1+
355.97757	230	1+
356.39099	404	1+
356.92473	156	1+
357.72528	266	1+
358.78976	276	1+
359.01208	306	1+
359.65538	162	
359.78586	456	1+
359.90507	198	1+
361.84655	158	1+
361.91982	228	1+
364.84712	192	
365.72019	168	
366.14311	246	1+
366.84246	634	
366.87847	188	
367.71154	1016	1+
367.77653	362	1+
367.83548	1090	1+
367.89860	516	1+
368.89852	370	1+
369.73932	164	1+
369.80123	384	1+
370.70145	230	1+
370.78101	588	1+
371.19633	200	1+
372.85529	260	
372.87469	566	1+
373.03349	222	1+
373.71882	360	
373.82865	452	
373.87501	400	1+
373.90604	218	
374.72824	228	
374.81361	176	
375.37997	156	
375.85407	158	
377.07871	144	1+
377.55964	152	1+
377.84200	204	1+
380.86407	262	1+
381.72245	196	
381.83943	154	
382.17039	162	
382.71548	596	1+
382.85828	382	1+
383.19329	178	
383.71799	454	1+
383.89385	206	
384.85175	2864	1+
384.89256	226	
386.39639	356	1+
386.87861	232	1+
387.72041	236	
387.79819	498	1+
387.84941	298	1+
387.89794	246	1+
388.80172	446	1+
389.20780	184	
389.71749	324	
390.72402	186	
390.79665	466	1+
390.84374	940	
391.19967	252	1+
391.84314	926	1+
391.92050	342	1+
392.80023	800	1+
392.86884	366	
392.90023	156	
393.01731	160	1+
393.03499	174	1+
393.80380	680	1+
393.90460	212	1+
394.78302	206	
394.83810	306	
395.40826	182	
395.79669	178	1+
395.86956	178	
397.35879	154	
398.72934	922	1+
398.86954	472	
399.70890	210	
399.86852	292	
400.82575	166	
400.85475	192	
401.21918	212	1+
401.80104	230	1+
402.73220	454	1+
402.86697	2144	1+
403.73762	320	1+
403.87232	1500	1+
405.73200	174	
405.86161	396	
405.87963	262	
406.80418	242	
406.85983	234	
407.15750	184	1+
407.73310	406	1+
407.86722	4698	1+
408.93258	224	1+
409.09829	182	1+
409.73018	406	1+
409.78276	248	1+
409.85796	662	
410.83814	284	
410.87664	474	
411.72728	728	1+
411.81279	830	1+
411.86307	262	
411.96675	208	1+
412.73375	504	1+
412.85057	756	1+
413.88389	308	
416.12926	96	1+
416.61432	126	1+
416.73765	156	
416.76208	216	1+
416.88050	344	
416.91844	172	
417.74383	282	1+
418.05218	148	1+
420.09834	212	1+
420.13218	186	1+
420.87664	172	
421.88755	1274	1+
422.12534	202	1+
422.82729	176	
423.19862	222	1+
423.75846	180	
423.87023	376	1+
423.90256	170	1+
425.16641	154	
425.88137	504	
426.86534	1160	1+
426.90520	174	
427.16062	162	
427.73895	916	1+
428.85435	462	
428.89018	652	
429.83271	384	1+
430.16528	140	1+
430.74327	602	1+
430.86145	194	
430.88629	184	
431.01040	108	1+
431.39013	200	1+
431.87098	934	1+
432.22885	210	
433.37215	170	
433.39142	264	1+
433.86610	154	
434.81404	300	1+
434.88791	334	1+
435.86337	176	
437.14535	182	
438.89211	170	
439.05379	170	
439.25195	232	1+
439.89332	584	1+
441.87502	484	1+
442.69438	264	1+
442.87940	310	1+
444.13353	180	1+
444.87457	3530	1+
445.75501	218	
446.89472	346	1+
447.69757	164	1+
449.87940	712	1+
450.76818	240	1+
450.88089	470	1+
451.63025	120	1+
451.77078	200	1+
452.09467	172	1+
457.90784	1086	1+
460.24441	180	
462.07179	144	1+
462.88614	1058	1+
465.23392	222	1+
466.77819	158	
467.88867	1470	1+
468.78255	436	1+
468.98009	210	1+
469.92079	200	
475.19606	190	
477.24070	250	1+
478.24627	184	1+
480.19522	202	1+
481.70085	176	1+
481.79583	268	1+
484.09027	196	1+
484.21162	168	1+
485.90130	680	1+
486.79887	332	1+
487.18925	138	1+
487.28339	246	
490.77708	302	1+
491.85936	194	1+
494.14045	154	
494.25796	154	
497.73756	174	1+
498.77455	402	1+
500.73521	196	
504.22088	268	1+
504.25520	534	1+
505.08617	168	
505.25776	442	1+
505.83738	174	1+
506.15367	102	1+
506.67983	186	1+
506.74373	90	1+
508.42623	156	1+
508.81824	134	1+
508.85360	274	1+
508.91128	164	1+
509.86066	210	1+
511.61347	134	1+
END IONS

###FS:    #m/z: 336.94762 #charge 1+
###MS: 50
###MSMS: 53
BEGIN IONS
TITLE=Cmpd 39, +MS2(336.9476), 28.0-35.0eV, 1.1min #53
RTINSECONDS=66.238
SCANS=50,53
PEPMASS=336.94762	206578
CHARGE=1+
130.30091	92	
196.88698	134	
197.88266	102	
204.03194	86	
205.94906	164	
209.88875	146	
209.93721	112	
210.88580	188	
210.90023	176	
211.88193	100	
211.94565	6598	
212.55205	96	
212.88010	1864	1+
212.94722	224	
213.12712	84	
213.94029	3438	1+
213.96986	92	
214.87919	242	
214.89675	188	
215.88787	800	1+
217.88392	282	
217.93557	204	
218.88369	154	
220.89409	102	
223.88778	102	
223.95817	160	
223.97870	108	
224.96666	362	1+
224.97506	92	
226.85932	86	
228.89547	632	1+
228.91316	84	
229.95637	6368	
230.88902	2492	1+
230.95888	152	
231.55745	84	1+
231.95104	2566	1+
233.83988	188	
233.90026	394	
233.94915	518	1+
234.15256	92	
234.88183	92	
234.89429	530	1+
237.07162	84	
237.98945	88	
238.93218	104	
239.08144	188	
241.84760	170	
243.91727	100	
244.79322	92	
244.88576	84	
245.02707	106	
246.90309	110	
246.94083	90	
246.97611	262	
247.96663	1386	
248.03277	84	
248.90089	1092	1+
249.96113	562	1+
250.13343	84	
250.83129	120	
250.89516	94	
251.83242	218	1+
251.88631	148	
252.92617	238	1+
252.97250	2722	1+
253.08426	198	
253.90691	1104	1+
254.14858	100	
254.96799	1378	1+
255.07373	170	
255.15534	94	
256.04052	102	
256.85092	126	
256.91536	230	
256.96291	250	
257.05393	166	1+
257.84230	356	1+
258.84427	308	1+
259.40929	86	
259.95625	198	
260.94745	100	
262.34067	84	
264.03157	102	
265.08463	148	
265.11057	114	
266.91713	88	
267.11795	96	
267.84309	260	
267.87063	116	
268.84235	1072	1+
268.87657	126	
269.80028	172	
270.00535	86	
270.80368	334	1+
270.97974	526	1+
271.91309	556	1+
272.14664	140	
273.79510	154	
274.86256	136	
274.96542	106	1+
276.08017	94	
276.85623	274	
277.10491	88	
277.12990	86	
277.83732	230	
277.85754	336	1+
277.92567	90	
278.56858	94	
278.83353	690	1+
278.88854	96	
279.10391	92	
280.12796	90	
280.83901	172	1+
280.86759	110	
280.88734	90	
281.09296	96	
282.92311	160	
284.06825	118	
284.12729	88	
285.84768	454	1+
286.18674	108	
286.90567	90	
287.80972	94	
287.85097	358	1+
287.94668	94	
288.63879	82	
290.66773	84	
292.85327	226	1+
292.87705	206	1+
293.10880	312	
294.86021	254	1+
295.81655	98	
296.06059	90	
296.34550	82	
296.38781	92	
296.86863	208	1+
296.97390	114	
297.97681	100	
298.41893	104	
298.80159	140	
301.92878	86	
302.88551	154	
303.21266	146	
303.85905	318	1+
304.73679	104	
305.59695	96	
307.88934	84	
308.88939	114	
308.94751	100	
309.87606	126	
310.13878	104	
310.88822	116	
310.92838	90	
311.34200	94	
312.00551	84	
312.14190	100	
312.56088	88	
313.99310	92	
314.16738	92	
314.35681	92	
314.82417	92	
315.86099	82	
316.81949	90	
319.07028	204	
319.52664	86	
319.83147	102	
321.89157	106	
322.76127	86	
323.89134	522	1+
324.66577	102	
324.89640	434	1+
326.46702	108	
327.88171	86	
328.89047	170	
329.76781	84	
329.87274	166	
329.90583	88	
330.39922	84	
334.39715	98	
336.28850	92	
337.39703	106	
337.90037	92	
338.75616	88	
339.46850	118	
340.43782	86	
340.58486	84	
END IONS

###FS:    #m/z: 322.93146 #charge 1+
###MS: 54
###MSMS: 55
BEGIN IONS
TITLE=Cmpd 40, +MS2(322.9315), 28.0-35.0eV, 1.2min #55
RTINSECONDS=69.924
SCANS=54-55
PEPMASS=322.93146	3275794
CHARGE=1+
182.86728	86	
192.48692	82	
192.89114	346	1+
195.49346	100	
197.59220	96	
198.03637	200	1+
198.14479	92	
199.97781	84	
200.89029	86	
204.98002	84	
205.95142	334	
206.94976	144	
207.98065	100	
208.89433	92	
210.01733	82	
211.91156	86	
211.93471	90	
213.89597	146	
213.99207	86	
214.89425	208	
215.88674	86	
219.89151	96	
222.95616	782	1+
223.08582	168	
223.96073	538	1+
226.89822	98	
227.56470	80	
228.84356	156	1+
228.91102	206	
229.12530	82	
229.16224	90	
230.88886	214	
230.90553	156	
233.00006	108	
233.92217	122	
234.14425	136	
236.09479	230	1+
237.01649	84	
237.79917	176	
238.94118	216	
239.79099	170	
240.00573	100	
240.14448	90	
240.82505	210	
240.85954	92	
240.90857	214	1+
240.94139	4472	
241.94367	2718	
241.97109	92	
242.82903	186	
242.90384	164	1+
242.94322	8226	1+
243.82099	456	1+
243.87150	92	
244.85300	90	
244.89770	88	
244.94037	1682	1+
245.89760	142	
245.99758	80	
246.08730	92	
246.44754	102	
246.85485	166	
246.97715	440	
247.97709	272	
248.34432	104	
248.85132	202	
248.87461	82	
248.93258	82	
250.94852	226	
250.97093	122	
251.83133	120	
252.35235	88	
253.05291	96	
253.85050	196	
254.87344	114	
255.37485	94	
256.03474	102	
256.88998	110	
256.92983	128	1+
257.79546	346	1+
258.83234	330	1+
258.99586	126	
259.02787	82	
260.10621	86	
260.82942	704	1+
261.97678	92	
262.35484	150	
263.52378	86	
265.01893	104	
265.05581	106	
265.85317	304	1+
267.87067	90	
268.90030	84	
269.08649	144	
269.80264	156	
269.85545	108	
270.07161	98	
271.12186	82	
271.78546	92	
271.85246	98	
271.91632	132	
272.85050	146	
273.79354	418	1+
273.81092	120	
274.03668	86	
275.81086	372	1+
276.46167	86	
277.85908	102	
278.00316	82	
278.12085	104	
278.39029	88	
278.86843	140	
279.09126	682	1+
279.14050	84	
279.81208	152	
280.82113	80	
281.79265	206	1+
282.29659	86	
282.86203	104	
282.87887	178	1+
283.06941	242	1+
283.09988	88	
283.36536	86	
283.85419	84	
284.29702	190	
285.40218	136	
285.82287	180	1+
285.86668	104	
288.87015	176	1+
289.79116	120	
289.80151	134	
290.13156	198	1+
290.16902	130	
291.80603	324	1+
293.81859	86	
293.83951	120	
294.86693	124	
295.85986	98	
296.91466	88	
297.02436	92	
297.81261	82	
299.78116	182	
300.58388	96	
300.81178	152	
301.80941	156	
301.86505	250	
302.08459	122	1+
303.86827	156	
303.88558	130	
304.16451	100	
304.89356	86	
305.87365	116	
306.82284	150	1+
306.88474	136	
307.75756	210	1+
307.80001	340	1+
307.89222	100	
308.77924	80	
308.86589	86	
308.87756	86	
309.04594	166	
309.80227	102	
309.81853	178	
310.16888	88	
310.81480	124	
310.88531	182	
311.89010	118	
311.90203	120	
312.80331	162	
313.82584	148	
314.07175	84	
316.55308	86	
318.05549	84	
319.08985	94	
321.74382	116	
323.82555	86	
323.88514	96	
324.89449	498	1+
325.39398	100	
325.83019	100	
327.04865	84	
END IONS

###FS:    #m/z: 507.84782 #charge 1+
###MS: 54
###MSMS: 56
BEGIN IONS
TITLE=Cmpd 41, +MS2(507.8478), 28.2-35.2eV, 1.2min #56
RTINSECONDS=70.6965
SCANS=54,56
PEPMASS=507.84782	252632
CHARGE=1+
196.01624	654	1+
214.88898	268	
222.97371	142	
224.97823	182	
225.94740	214	1+
232.89820	182	
234.87835	196	1+
242.88863	136	
250.95558	140	
250.97058	380	
252.83738	182	1+
256.11184	206	1+
256.89020	244	1+
258.92231	146	
260.88010	164	
266.17139	320	1+
268.87905	256	1+
272.85184	296	1+
272.88714	240	
276.78956	136	1+
276.88912	160	
277.15960	208	1+
277.89085	220	1+
278.86334	254	1+
279.39548	358	1+
281.36940	256	1+
282.88748	174	
285.79779	144	
286.87025	266	
287.11215	276	1+
287.79238	142	
287.85215	540	1+
287.89863	256	1+
287.93935	148	
288.86733	198	
289.88103	816	1+
290.86448	522	
290.96862	238	1+
291.88009	440	
292.88120	246	
293.87535	2024	1+
295.91949	254	1+
296.85795	454	
296.88223	158	
297.97136	136	
298.87815	164	
299.80853	140	
300.84822	390	1+
300.86171	454	1+
302.92739	198	1+
303.86817	502	
304.88718	148	
305.86384	624	
307.89154	622	
307.91398	132	
308.04912	136	
308.14190	400	
308.87181	1362	1+
309.15062	702	1+
309.89117	704	1+
310.15642	496	1+
311.88474	3474	1+
314.86693	798	1+
315.88949	158	
316.86583	418	1+
317.83222	148	
318.86183	154	
318.88767	164	
319.96875	264	1+
320.04738	154	1+
321.12357	202	1+
321.82884	178	
322.88950	140	
323.87719	166	
324.86484	274	
324.91198	166	
325.39495	148	
325.89780	390	
326.88188	2282	1+
327.16879	142	
327.81743	440	1+
327.90207	524	
328.87323	276	
329.88005	572	1+
329.90224	512	1+
330.88256	376	1+
330.90782	346	1+
331.76609	274	1+
332.87886	384	
333.12648	138	
333.84573	210	1+
333.87507	298	
333.89305	154	
334.39389	192	
335.88715	222	
336.37591	264	1+
336.89782	378	1+
337.80267	270	1+
337.87952	298	1+
339.13602	140	
339.84766	150	
339.88596	160	
341.89174	240	1+
344.09118	322	1+
344.89619	234	1+
345.82017	168	1+
348.89368	280	1+
349.05196	138	
349.11634	142	
349.76519	258	1+
350.37546	184	1+
350.83131	202	1+
350.89240	328	
350.91045	196	
351.88077	284	1+
352.77909	166	
353.71246	192	1+
353.85590	410	1+
354.13099	214	1+
355.21488	146	1+
355.41789	130	1+
355.88847	238	
356.73940	188	
358.87292	390	1+
358.92475	148	
359.14338	144	
359.91612	280	1+
361.17735	266	1+
362.85035	192	
363.86905	320	1+
365.71620	192	
366.18496	250	1+
366.73892	144	
366.79392	224	1+
366.84445	704	1+
367.70964	852	1+
367.79536	206	1+
368.72812	282	1+
368.83660	264	1+
368.89500	286	1+
369.70544	388	1+
369.72863	204	1+
370.75621	138	
370.90975	274	1+
371.72855	312	
371.83578	138	
372.72602	168	
372.85987	140	
373.20226	142	
373.80641	510	1+
373.83473	158	
373.88707	426	1+
374.81286	356	1+
375.11088	136	
375.99897	220	1+
376.73733	316	1+
376.79302	148	
376.88378	172	1+
377.02742	174	
379.71941	540	1+
379.89324	290	1+
379.94692	172	1+
380.71807	638	1+
382.74712	196	
382.86453	196	
383.71309	334	1+
383.86298	142	
384.40545	140	
384.74927	138	
384.85145	1780	1+
386.17471	210	1+
387.73051	168	
387.84688	222	
389.80222	144	
390.84501	720	
391.84580	850	
391.91256	192	
392.83466	328	1+
392.86577	268	
393.06140	190	
393.79923	190	
394.73808	146	
394.78147	204	
394.90845	150	
395.06733	184	
395.19823	148	
395.40702	136	
396.11940	140	
398.73219	340	
398.86070	140	
398.97364	170	
399.23596	404	1+
399.73016	680	1+
399.85286	172	
400.23914	270	1+
400.86378	152	
400.90813	272	
402.86547	330	
403.87226	1560	1+
405.74725	192	1+
406.86432	132	
407.72475	492	1+
407.86882	1432	
408.85886	918	
409.03612	166	1+
409.72855	160	
409.85419	460	
409.97829	134	
410.07561	184	1+
410.73857	196	
410.85697	434	
410.92502	162	
411.81238	196	1+
412.72995	370	
412.84486	146	
412.91698	142	
413.88243	166	
416.88560	238	
418.10974	132	
420.88919	132	
421.74977	290	1+
421.88357	508	1+
422.82794	216	1+
423.18591	138	
423.86719	594	1+
424.12818	150	
424.83724	250	
425.20111	178	1+
425.74275	192	
426.75652	176	
426.86474	1372	1+
427.73909	1210	1+
428.74497	744	1+
428.77226	216	1+
428.84620	400	1+
428.88778	146	
430.74125	750	1+
431.86969	712	
432.68616	164	
432.87275	386	
434.35097	146	
434.85640	450	1+
434.89012	170	
435.85783	270	1+
436.06658	150	
439.89171	562	
440.90039	258	
442.65055	140	
443.39204	286	1+
443.81221	164	1+
444.87365	3134	1+
445.02599	150	1+
445.74145	416	
446.78118	138	
447.70976	272	1+
447.75492	240	1+
448.84696	142	1+
448.89495	144	
449.87926	862	1+
450.22272	156	1+
450.75264	178	
450.77971	134	
450.89796	144	
452.75590	180	
457.90594	884	1+
462.88593	594	
463.77942	278	1+
463.89056	288	
464.88139	168	
465.71322	244	
467.89046	920	1+
469.22819	244	1+
472.19236	222	1+
476.72341	186	
484.78726	308	1+
485.90481	276	
486.89490	342	1+
498.29865	140	
501.12221	252	1+
501.21259	124	1+
502.12505	180	1+
503.10985	226	1+
508.25182	208	1+
509.86403	338	1+
END IONS

###FS:    #m/z: 336.94752 #charge 1+
###MS: 54
###MSMS: 57
BEGIN IONS
TITLE=Cmpd 42, +MS2(336.9475), 28.0-35.0eV, 1.2min #57
RTINSECONDS=71.4685
SCANS=54,57
PEPMASS=336.94752	153002
CHARGE=1+
89.65449	94	
163.57836	80	
185.92217	92	
188.03118	100	
189.92306	96	
192.22971	86	
192.88938	120	
196.07269	80	
196.88308	128	
205.11192	94	
205.95533	122	
206.97272	310	1+
207.91227	88	
209.88383	228	
210.88620	336	
211.94546	3166	1+
212.88036	1840	1+
213.94033	1924	1+
215.88755	804	1+
215.93661	304	
217.71738	88	
217.88531	226	1+
218.13402	86	
219.83995	120	
221.90062	82	
223.96276	264	
225.00075	82	
227.00004	82	
227.95463	204	
228.89301	400	1+
229.03253	108	
229.95621	3688	
230.88967	2464	1+
230.96402	90	
231.12938	110	
231.95235	1376	1+
232.94083	96	
233.82702	296	
233.89944	460	1+
233.95195	260	
234.41551	104	
234.80493	84	
234.82847	180	
234.97373	84	
235.85028	82	
235.94624	134	
236.01036	82	
236.06520	92	
236.98475	82	
238.85617	80	
239.80429	84	
239.90465	178	
241.84518	184	
241.88656	108	
243.03024	88	
244.50637	102	
245.62499	84	
246.85852	96	
246.97879	156	
247.96634	1036	1+
248.89928	1412	1+
249.09750	88	
249.96465	534	1+
249.99763	130	
250.16180	80	
250.65424	88	
250.83084	212	
250.95129	240	1+
250.98683	90	
251.07205	128	
251.14433	100	
251.82924	106	
252.97234	1970	1+
253.08839	92	
253.83406	110	
253.90544	396	
254.37925	82	
254.90264	466	1+
254.94071	94	
254.96699	730	1+
255.07613	168	
255.95683	100	
256.08400	212	
256.95150	82	
257.00852	82	
257.34483	86	
257.87320	84	
257.90780	84	
258.84974	638	1+
258.89347	80	
260.83140	82	
261.03590	82	
261.83663	146	
264.84840	122	
265.82418	100	
265.89220	112	
266.08250	80	
266.84078	142	
267.83844	812	1+
268.84109	514	1+
268.87873	82	
269.92272	104	
270.86922	86	
270.89594	92	
270.98587	260	
271.91482	86	
272.49482	96	
274.38123	94	
274.86138	94	
274.90015	158	
275.18315	88	
275.83934	84	
275.97588	100	
276.85877	586	1+
276.92936	92	
277.83787	176	
278.83724	312	
279.10555	116	
279.83559	172	
279.86101	90	
279.97025	100	
283.85890	86	
284.82054	102	
284.85017	88	
284.87615	134	
285.85113	216	
286.84954	938	1+
286.90978	82	
287.85241	576	1+
291.11407	100	
292.07222	84	
292.44367	80	
292.85354	100	
292.86893	146	
293.80726	326	1+
293.82983	98	
293.86571	222	1+
293.97152	176	1+
293.99675	128	
294.10942	90	
295.94625	88	
297.06257	90	
297.40557	84	
297.88608	94	
298.85434	106	
299.06548	144	
299.10902	202	1+
303.80756	130	
304.77961	90	
305.04757	82	
305.15516	100	
305.92544	92	
306.88109	138	
306.93593	80	
307.12272	98	
307.89325	98	
308.17180	84	
309.87137	102	
310.16870	108	
310.81958	86	
310.87893	558	1+
311.88238	376	1+
312.30482	98	
312.66942	82	
313.87836	100	
314.04101	82	
316.99665	92	
318.93520	106	
320.91073	84	
322.07989	82	
324.13256	94	
324.89238	212	
326.89947	274	1+
328.88711	362	1+
330.01962	98	
332.75558	90	
334.96501	84	
336.16466	80	
336.82373	112	
338.07851	98	
339.40518	98	
339.88856	240	1+
340.89170	184	1+
END IONS

###FS:    #m/z: 322.93161 #charge 1+
###MS: 58
###MSMS: 59
BEGIN IONS
TITLE=Cmpd 43, +MS2(322.9316), 28.0-35.0eV, 1.3min #59
RTINSECONDS=75.156
SCANS=58-59
PEPMASS=322.93161	2960588
CHARGE=1+
182.55221	96	
184.43337	120	
187.88950	84	
188.02941	92	
192.89174	120	
194.02152	94	
195.90070	96	
196.88711	112	
197.10386	98	
205.95220	302	
207.97584	198	
209.94408	80	
212.88676	200	
214.15896	88	
214.89384	122	
215.27286	80	
215.90204	114	
220.91422	80	
220.95601	78	
221.94439	238	
222.95362	562	1+
223.88683	80	
223.95744	362	1+
224.46171	78	
228.84206	80	
229.82478	112	
230.89089	238	
231.88945	100	
231.95730	80	
233.09377	82	
233.89488	80	
233.95516	114	
234.93643	92	
235.00998	80	
235.08342	84	
238.79343	78	
238.94277	232	
238.96252	84	
239.78977	194	
240.51563	110	1+
240.77097	76	
240.79129	186	
240.82717	186	
240.88532	96	
240.94174	3396	
240.96581	254	
240.99969	88	
241.06384	114	
241.30087	88	
241.89616	250	1+
241.94057	10980	1+
242.81791	76	
242.94267	7452	1+
242.99571	78	
243.41118	92	
243.82092	418	1+
244.01320	96	
244.82248	246	1+
244.85984	82	
244.94057	1848	
244.95891	160	
244.98238	116	
245.44838	104	
246.94327	84	
246.96561	406	1+
246.98025	190	
247.39134	96	
249.09432	100	
250.16072	82	
251.83972	94	
252.93388	82	
253.16446	82	
254.11906	86	
255.06714	92	
255.21033	80	
255.78315	118	
255.81119	80	
255.82503	94	
255.92006	84	
255.96203	78	
256.95318	80	
257.79922	232	
257.90484	86	
258.80530	98	
258.83619	136	
259.97394	90	
260.52209	100	
260.83368	124	
261.04552	78	
261.83058	648	1+
263.98419	92	
265.05983	156	
265.08876	128	
265.44253	88	
265.86310	118	
266.79019	178	1+
266.84809	98	
266.99653	96	
267.85082	118	
270.12049	86	
270.83499	86	
270.85157	278	1+
271.82024	144	
272.73791	92	
272.83134	80	
273.79312	424	1+
273.85078	112	
273.97424	96	
275.80344	208	1+
275.97789	84	
276.84031	124	
277.08637	152	
277.80664	160	
279.05022	92	
279.09308	742	1+
279.85772	252	1+
280.00291	120	
280.99028	102	
281.56475	80	
281.99347	88	
282.86421	86	
282.97559	84	
283.07007	78	
283.35399	88	
284.29413	108	
284.90828	78	
285.80643	88	
285.83721	78	
286.78695	82	
286.91653	140	
288.46740	94	
289.78839	138	
289.88448	148	
290.14261	78	
291.78038	90	
291.80302	482	1+
291.97238	96	
292.78646	80	
293.16021	90	
293.87502	84	
295.85956	264	1+
296.98217	80	
297.90268	286	1+
298.82611	120	
299.24869	94	
299.78616	304	1+
299.81325	122	
300.82004	110	
300.86894	114	
301.34242	96	
301.87000	190	1+
302.25418	140	
303.85010	80	
304.44764	84	
305.02838	80	
305.14144	110	
305.38010	96	
305.78367	104	
306.88556	516	1+
307.79899	768	1+
308.54487	94	
310.03481	96	
310.18852	78	
310.88057	574	1+
311.88269	410	1+
312.06201	84	
314.81700	292	1+
316.95275	98	
318.43653	86	
319.13377	100	
320.90882	86	
322.05565	78	
322.80973	112	
324.89469	430	1+
326.90501	184	
327.17048	78	
327.87969	108	
END IONS

###FS:    #m/z: 340.94234 #charge 1+
###MS: 58
###MSMS: 60
BEGIN IONS
TITLE=Cmpd 44, +MS2(340.9423), 28.0-35.0eV, 1.3min #60
RTINSECONDS=75.9285
SCANS=58,60
PEPMASS=340.94234	1032368
CHARGE=1+
182.86922	86	
192.89013	134	
192.92585	210	
196.88271	198	
205.95116	198	
206.94650	148	
207.11615	94	
208.95844	128	
209.94641	90	
210.03352	84	
210.90077	88	
210.93801	112	
212.87813	670	1+
213.87952	486	1+
213.94115	836	1+
215.89020	110	
215.93669	124	
216.88060	442	1+
216.90286	88	
216.92251	94	
216.94610	84	
217.71019	110	
217.88285	372	1+
219.88076	124	
220.91945	100	
221.94369	268	
223.62727	102	
223.97277	184	
224.97718	110	
225.47452	86	
226.88249	128	
226.92437	100	
227.05390	84	
227.44991	98	
228.91146	84	
228.95226	134	
230.07988	124	
230.88808	834	1+
231.95174	1132	1+
233.06136	98	
233.89852	398	1+
233.94708	148	
235.89400	240	
235.95170	90	
237.55796	102	
237.91374	84	
239.83663	370	1+
240.23096	1128	1+
240.94514	124	
242.94507	144	
243.83123	112	
243.84805	98	
244.46834	98	
244.83501	154	
244.96282	148	
245.57507	84	
246.94747	106	
246.97656	248	
248.89807	162	
249.90155	262	
249.96187	256	
250.89900	198	
250.95203	148	
251.07631	90	
251.87949	92	
251.96287	108	
252.12014	84	
254.07565	96	
254.96950	274	
255.07351	258	
255.90466	420	1+
256.90947	330	1+
256.96407	180	
257.56565	98	
257.80148	290	1+
258.84727	312	1+
258.96525	124	
259.38383	90	
259.95701	138	
260.01016	172	
260.33788	108	
260.83068	206	
260.84606	134	
261.83775	412	1+
262.91287	164	
264.14168	100	
264.40110	88	
264.79428	120	
265.45465	106	
265.90467	86	
267.06752	86	
267.09111	114	
267.13794	84	
268.83974	476	1+
268.87107	92	
269.21483	166	
272.84642	128	
272.91804	164	
273.07668	102	
273.12661	142	
273.94778	106	
274.89988	146	
275.85647	88	
276.85838	514	
276.88463	104	
277.83169	96	
277.85897	254	
277.92427	184	1+
278.84815	904	1+
279.09438	126	
279.56731	88	
280.83836	84	
281.43680	154	
281.80205	118	
282.12129	112	
285.70866	94	
286.36113	84	
286.93452	94	
287.88625	86	
288.12049	110	
288.37371	100	
289.07783	170	1+
289.13038	218	1+
289.78442	96	
289.87869	120	
290.05609	122	
291.80159	242	1+
292.43873	122	
292.58432	98	
292.93849	90	
293.87880	116	
294.93760	100	
295.44367	108	
295.93144	92	
296.83957	98	
296.85541	92	
298.08150	92	
298.89326	88	
301.41923	92	
301.86505	190	1+
303.21785	118	
304.46474	112	
304.77540	102	
304.91871	102	
305.02400	92	
307.65069	84	
307.80184	278	1+
307.88713	218	
308.89002	122	
309.03900	84	
309.90763	102	
310.87625	184	
311.87002	84	
311.89133	300	1+
313.87809	120	
315.83240	84	
320.17651	84	
322.25209	88	
324.89320	350	
325.37868	88	
326.15367	130	
326.89094	182	1+
327.16838	94	
328.82393	94	
329.82825	86	
330.16919	84	
330.81871	194	1+
330.88083	268	1+
332.93524	98	
333.13859	100	
334.76780	90	
338.83440	118	
339.82462	86	
341.03170	100	
342.91046	216	
344.18639	178	
344.50952	98	
END IONS

###FS:    #m/z: 336.94753 #charge 1+
###MS: 58
###MSMS: 61
BEGIN IONS
TITLE=Cmpd 45, +MS2(336.9475), 28.0-35.0eV, 1.3min #61
RTINSECONDS=76.7
SCANS=58,61
PEPMASS=336.94753	142066
CHARGE=1+
183.87323	96	
189.86915	88	
192.89156	94	
196.89023	102	
209.88220	384	1+
210.88518	328	1+
211.94507	3952	
212.87947	1152	1+
212.94741	148	
213.94126	1326	1+
214.89651	80	
215.49162	100	
215.88764	306	1+
217.05285	102	
217.88610	202	
218.88391	78	
218.93836	84	
219.43646	98	
221.88059	100	
222.95003	112	
223.95010	78	
224.97857	86	
225.89221	320	1+
225.98728	86	
226.94764	140	
227.89409	742	1+
228.89666	622	1+
229.02838	86	
229.95664	3568	1+
230.01449	106	
230.88942	2268	1+
231.95029	1622	1+
232.08817	118	
232.17871	120	1+
233.89926	208	
234.06595	122	
234.59033	98	
234.83691	80	
234.89730	98	
235.82412	188	1+
235.89924	96	
235.93359	168	1+
236.01239	82	
237.06606	94	
237.55607	90	
239.85864	124	
240.05137	80	
240.11240	106	
240.85852	80	
241.84250	270	
241.89125	214	1+
244.12915	120	
245.12527	78	
246.84488	84	
246.97487	270	
247.39114	84	
247.96735	992	1+
248.90154	598	
249.95957	226	
250.83267	222	
250.95465	92	
251.83487	466	1+
252.91973	78	
252.97186	2294	1+
253.08593	92	
253.37944	86	
253.90655	320	
254.90901	140	
254.96655	526	1+
255.07472	322	1+
255.10413	128	
255.82848	92	
255.90516	84	
255.95617	288	1+
256.02908	96	
256.05426	94	
256.91987	114	
257.64451	120	
257.90855	78	
258.84446	124	
258.85998	130	
259.83712	94	
259.91198	90	
260.06577	106	
260.80551	88	
260.83279	148	
260.85721	160	
261.00981	96	
261.83982	78	
262.84828	104	
263.82878	96	
263.88239	76	
266.35575	82	
266.84663	128	
266.92287	88	
267.85681	78	
267.91515	94	
268.50626	78	
268.84067	698	1+
269.01935	94	
269.05178	80	
269.80479	216	1+
270.84051	78	
270.93431	100	
270.98285	384	1+
271.91428	116	
272.05314	78	
273.85154	136	
274.15724	76	
274.42991	82	
274.81256	96	
274.86147	88	
274.91606	98	
275.05476	144	
275.85556	470	1+
276.89034	138	
277.84388	80	
278.83474	320	
278.96919	110	
279.09976	142	
279.83870	238	
280.84710	142	
281.05300	110	
281.82048	230	1+
282.28019	84	
283.79144	110	
285.85469	196	
286.85207	682	1+
287.12790	130	
287.59674	92	
287.90195	86	
288.83088	90	
288.86206	136	
288.88218	186	1+
289.10845	80	
292.85607	146	
293.10791	188	
294.00096	102	
294.12273	80	
295.99045	78	
296.10674	88	
300.97321	190	1+
301.61968	80	
303.86294	84	
304.46036	102	
304.80977	116	
305.83316	146	
305.87881	112	
306.38973	82	
307.75589	78	
309.81576	94	
310.87498	204	
311.52401	84	
312.87920	164	1+
312.95174	154	
315.43544	82	
315.83668	82	
316.84026	208	
317.84532	80	
318.53738	82	
318.59453	84	
319.81957	248	1+
320.57000	98	
321.89003	80	
322.82534	78	
322.87602	88	
323.89416	464	1+
324.89689	408	1+
326.40030	88	
328.04881	78	
328.88742	324	
329.07239	84	
329.87242	80	
331.92982	78	
334.29642	78	
334.87589	88	
335.14333	76	
335.75709	86	
336.27955	78	
337.01375	84	
338.18713	96	
340.26098	82	
340.43299	110	
END IONS

###FS:    #m/z: 322.93153 #charge 1+
###MS: 62
###MSMS: 63
BEGIN IONS
TITLE=Cmpd 46, +MS2(322.9315), 28.0-35.0eV, 1.4min #63
RTINSECONDS=80.3735
SCANS=62-63
PEPMASS=322.93153	4191876
CHARGE=1+
52.87568	88	
189.01051	96	
191.85805	154	
192.88865	262	1+
197.96528	76	
199.86155	74	
200.90441	82	
204.11270	84	
205.94992	514	1+
206.97452	120	
211.83638	82	
212.88408	116	
213.05517	80	
213.08947	78	
214.89432	272	1+
219.80021	82	
219.92794	78	
220.37961	82	
221.89193	202	1+
221.94778	226	
222.95156	194	
223.96243	562	
224.89355	180	
224.96026	282	
226.12399	92	
226.84548	142	
227.11458	76	
229.89363	78	
230.82345	86	
230.89321	94	
231.03426	80	
231.08844	78	
231.14645	78	
231.95187	88	
232.93622	86	
235.96453	120	
236.50884	96	
236.89926	246	1+
238.89021	104	
238.94022	264	
239.07576	94	
239.11139	82	
239.79040	138	
240.94146	3694	
241.87953	188	1+
241.94254	3608	
241.97528	94	
242.20002	108	
242.81905	494	1+
242.94248	10654	1+
243.82199	424	1+
244.90712	92	
244.94095	2838	1+
246.02174	82	
246.17792	108	
246.92432	84	
246.97753	336	1+
248.42339	94	
248.93262	78	
249.43480	100	
249.85443	78	
249.96961	152	
251.83895	96	
254.34786	90	
254.90602	116	
255.03962	94	
255.36705	78	
255.45141	78	
255.78704	92	
256.06211	88	
256.84203	298	1+
257.90738	98	
258.79719	240	1+
258.82957	132	
259.08325	80	
259.44320	74	
259.57374	92	
259.89442	144	
260.10807	74	
260.83189	90	
261.01723	86	
261.47553	112	
261.82986	568	1+
262.34277	110	
262.92375	182	1+
265.79812	98	
265.85393	114	
265.90873	92	
266.08329	76	
266.84401	80	
266.86877	254	1+
267.05350	78	
267.12307	76	
267.20826	76	
267.80103	112	
267.90494	78	
267.95430	212	1+
268.60065	100	
269.34982	74	
271.17682	90	
271.84265	250	1+
272.85737	122	
273.05850	94	
273.79501	192	
273.81241	174	
274.30764	96	
274.80594	514	1+
274.86420	162	
275.23419	74	
276.84925	234	1+
277.81821	102	
279.09429	710	1+
279.79563	90	
280.02358	106	
280.83153	114	
280.92970	266	1+
281.10602	90	
281.87377	146	
282.12357	76	
282.51728	104	
282.86733	364	1+
283.07294	258	1+
283.09593	136	
283.35800	92	
283.79161	260	1+
283.87215	276	1+
288.15078	84	
288.80157	74	
289.07076	100	
289.78800	382	1+
289.86484	90	
289.88122	88	
289.91475	82	
290.88565	78	
292.43736	100	
292.97146	78	
294.11335	76	
294.85089	74	
294.87416	74	
295.91250	92	
297.78833	102	
298.80858	128	
298.92780	80	
299.78412	184	
301.86050	74	
304.03628	86	
306.81334	76	
307.80498	122	
307.80826	124	
307.88853	172	1+
308.15348	78	
308.84787	146	
309.88792	82	
309.91235	226	1+
310.85061	88	
310.87430	166	
311.84500	78	
311.88383	152	
312.15109	74	
312.76500	90	
312.80279	354	1+
312.86945	262	1+
314.14119	88	
314.82425	136	
315.08865	80	
315.17595	86	
315.82999	78	
316.77676	134	
317.38824	104	
317.93076	82	
318.19106	86	
319.02455	168	
320.09749	82	
320.42946	90	
321.88897	124	
323.78054	96	
323.89514	400	1+
324.27754	90	
324.87537	124	
324.89964	330	1+
325.80609	128	
326.17188	92	
326.34072	78	
END IONS

###FS:    #m/z: 340.94226 #charge 1+
###MS: 62
###MSMS: 64
BEGIN IONS
TITLE=Cmpd 47, +MS2(340.9423), 28.0-35.0eV, 1.4min #64
RTINSECONDS=81.146
SCANS=62,64
PEPMASS=340.94226	1479300
CHARGE=1+
76.08553	106	
165.85082	84	
189.92489	114	
196.88369	218	1+
202.87932	90	
205.95066	142	
206.92719	82	
209.56945	84	
211.13116	94	
212.87629	690	1+
212.89359	186	1+
213.94086	2028	1+
215.88707	606	1+
215.93753	228	
215.97437	92	
216.41226	86	
217.88283	466	1+
221.91715	94	
223.89534	92	
223.95680	304	1+
224.39702	102	
226.94615	150	
228.01328	94	
228.91345	84	
228.94929	142	
228.99684	104	
230.88867	916	1+
230.90510	124	
230.96510	92	
231.04908	86	
231.95067	1462	1+
232.89460	144	
233.89974	358	
233.94914	458	1+
235.89608	126	
235.94754	208	
240.04924	92	
240.23071	820	1+
240.83879	532	1+
240.94690	114	
240.96431	136	
241.82406	356	1+
241.84375	386	1+
241.90601	88	
242.48100	84	
243.03574	140	
243.79269	174	1+
243.90401	92	
245.82347	164	
246.97585	368	
247.07054	100	
248.94647	106	
248.97557	94	
249.90081	360	1+
249.96124	558	1+
250.01385	90	
250.25013	88	
251.92765	82	
252.10256	96	
253.02578	88	
253.17587	84	
253.78978	86	
253.90415	102	
254.96863	1060	1+
255.07292	246	1+
256.41080	240	1+
256.91564	164	
256.96563	354	1+
257.39016	114	
257.80116	102	
258.80283	128	
258.90628	116	
258.96451	220	1+
259.84719	152	
260.33990	84	
260.79599	220	1+
260.83739	406	1+
262.50395	108	
262.87371	224	1+
263.14142	206	1+
264.85627	160	
265.85837	382	1+
266.04704	104	
266.91496	100	
267.13655	136	
268.84505	360	1+
269.11800	262	1+
269.79948	340	1+
270.82837	136	
272.37136	94	
272.61422	104	
272.89742	282	1+
272.92071	106	
272.92990	182	1+
272.97859	116	
273.00912	94	
273.79831	180	1+
273.89983	236	1+
274.15144	158	
275.86272	88	
276.05534	90	
276.81488	176	
276.85716	484	
277.86449	272	
277.96707	208	1+
278.09400	94	
278.84458	568	1+
278.90270	88	
278.92047	160	1+
279.00526	102	
279.79618	224	1+
279.95989	150	
280.00102	90	
280.16626	86	
280.84930	266	
281.04988	190	1+
281.86160	264	1+
281.94396	90	
282.86044	286	1+
282.92046	222	
283.35797	196	
283.78901	138	
284.79030	86	
284.93916	96	
285.02772	136	
285.85445	90	
285.88814	144	1+
286.18221	94	
287.40079	84	
287.91515	90	
287.93420	106	
289.20634	88	
289.78849	234	1+
289.84773	88	
292.09308	84	
292.43553	94	
292.81388	154	
292.94340	106	
293.81621	84	
293.88397	204	1+
294.07217	204	1+
294.86785	150	
296.37104	84	
296.81020	92	
296.85384	148	
297.17070	118	
297.97691	200	
298.01679	150	
298.65201	84	
298.79986	112	
299.34646	86	
299.83284	86	
299.87420	374	1+
299.92255	88	
301.85583	100	
301.87839	116	
302.17187	386	
302.88656	124	
302.95816	100	
303.15692	98	
303.73648	88	
303.96176	106	
305.87871	128	
306.03953	82	
306.14710	170	1+
306.88758	98	
307.79955	174	
307.88787	370	1+
309.16426	92	
309.42539	110	
309.89222	152	
309.91380	88	
309.99397	86	
311.88268	234	1+
311.90349	104	
312.43062	98	
312.90141	92	
316.96167	146	1+
317.41204	86	
318.92842	178	1+
318.95194	86	
319.80143	136	
320.89138	172	1+
320.95066	90	
322.29162	86	
323.88788	380	1+
324.89158	268	1+
325.86135	86	
326.14327	84	
326.89996	328	1+
328.15207	108	
328.19093	194	
328.41982	96	
328.81138	338	1+
329.89261	112	
330.88200	134	
332.81343	98	
335.06920	96	
337.16166	84	
337.87701	96	
338.80237	94	
341.37649	96	
342.57277	100	
342.90887	108	
344.77175	100	
345.83165	108	
END IONS

###FS:    #m/z: 363.95846 #charge 1+
###MS: 62
###MSMS: 65
BEGIN IONS
TITLE=Cmpd 48, +MS2(363.9585), 28.0-35.0eV, 1.4min #65
RTINSECONDS=81.918
SCANS=62,65
PEPMASS=363.95846	650578
CHARGE=1+
84.10073	92	
185.04594	92	
189.86417	690	1+
191.85841	932	1+
194.88984	180	
196.88445	552	1+
200.94862	158	
207.40443	94	
207.87492	578	1+
207.91406	100	
207.95070	362	1+
209.87080	132	
209.90710	92	
209.94453	2192	1+
210.26066	106	
210.88416	568	1+
211.91705	102	
212.42656	90	
212.88012	4054	1+
212.93528	90	
219.65473	100	
222.95208	1150	1+
224.51485	94	
224.95024	1726	1+
224.97732	166	
225.46708	108	
225.97231	122	
226.43239	90	
226.89867	306	1+
226.94860	12452	1+
226.97370	330	
226.99541	118	
227.11724	160	1+
228.03228	112	1+
228.16092	150	1+
228.56972	122	
228.89655	1208	1+
228.94327	13702	1+
228.98898	90	
230.89003	6798	1+
231.11706	98	
231.16177	88	1+
231.80487	100	
232.88673	730	1+
234.88269	350	1+
234.93827	94	
236.84414	206	1+
236.92755	246	1+
240.83447	190	1+
240.94212	1072	
240.96407	1020	
241.72442	100	
241.94236	1032	
242.07300	96	
242.82362	144	
242.84135	102	
242.94297	2818	1+
242.95949	1464	1+
243.81834	142	
243.83690	194	
244.82033	128	
244.91605	114	
244.95815	7168	1+
245.51769	112	
245.56629	166	1+
245.89993	462	1+
245.94246	334	
246.12570	102	
246.80497	96	
246.83026	108	
246.95360	6056	1+
247.10311	246	1+
248.36932	92	
248.80304	404	1+
248.85412	170	
248.89914	2148	1+
250.03162	204	1+
250.34089	114	
250.94765	194	
250.97277	344	
251.07225	106	
251.44811	100	
252.79814	150	
252.88891	122	
253.09395	140	
253.47319	106	
253.90960	390	1+
255.95382	150	
256.38051	94	
258.14319	106	
258.83548	236	
258.94517	104	
259.83701	356	1+
259.93991	112	
260.40919	92	
260.44454	130	1+
260.87007	174	1+
260.92457	96	
260.97015	256	1+
261.05664	168	1+
261.48419	102	
261.87139	194	1+
262.78575	136	
263.81850	450	1+
263.97864	230	
264.80364	94	
265.08789	166	
265.14334	112	
265.97733	138	
266.81494	710	1+
266.86817	136	
267.83905	236	1+
267.97451	918	1+
268.06163	130	
268.13633	364	1+
268.80596	302	1+
268.95788	144	
269.22504	112	
269.97004	1098	1+
270.81137	162	
271.80600	92	
271.84232	128	
271.91805	478	1+
274.81029	94	
275.98709	168	
276.58816	92	
276.85920	152	
277.86205	124	
278.35640	158	
278.79888	356	
278.85108	428	1+
279.11390	116	
279.59304	94	
279.79930	304	
279.92894	94	
280.10500	120	
280.79475	1366	1+
280.83033	222	1+
280.98186	102	
282.79018	704	1+
282.97050	140	
283.85291	314	
284.82451	366	1+
284.86276	148	
284.96149	92	
285.84795	1022	1+
285.93241	92	
286.91204	122	
288.78860	126	
289.80573	190	
289.87306	124	
290.78857	368	1+
290.86089	140	
291.02201	94	
291.86457	136	
291.93025	238	1+
292.08259	114	
292.11357	226	1+
292.14467	152	
292.43905	152	
294.86555	120	
295.93355	252	1+
296.81327	218	
296.87073	118	
297.80753	124	
298.80467	1428	1+
298.93656	132	
299.87810	148	
300.79703	526	1+
300.87178	98	
301.86293	690	1+
302.91845	122	
303.81098	424	
303.85687	1356	1+
303.95807	146	
305.12747	286	1+
305.81461	158	
306.12952	216	1+
306.88116	184	1+
307.10344	90	
307.31005	90	
308.14156	186	1+
312.87721	226	
312.94768	92	
313.65619	102	
314.16065	102	
314.82350	170	
314.89471	92	
316.81630	528	1+
318.12307	236	
318.81622	162	
318.87640	128	
321.81786	880	1+
321.83630	110	
321.86655	108	
322.15757	218	1+
322.93525	170	
324.87523	142	
325.08842	102	
325.88631	212	1+
326.87319	546	1+
327.06839	92	
328.27308	94	
328.89031	172	
329.87376	130	
330.12231	94	
334.87231	108	
336.94874	234	1+
337.83724	112	
338.94779	184	
339.47071	110	
339.83089	378	1+
340.94204	404	1+
341.82792	112	
342.16562	268	1+
343.12349	104	
343.55304	92	
345.17141	180	1+
347.78063	110	
352.76928	102	
352.89075	96	
354.36806	94	
354.78068	92	
355.77121	186	1+
360.86650	98	
362.71181	222	1+
364.72784	116	
367.92262	96	
368.15812	100	
END IONS

###FS:    #m/z: 340.94230 #charge 1+
###MS: 66
###MSMS: 67
BEGIN IONS
TITLE=Cmpd 49, +MS2(340.9423), 28.0-35.0eV, 1.4min #67
RTINSECONDS=85.59
SCANS=66-67
PEPMASS=340.94230	2143532
CHARGE=1+
190.93482	132	
192.89601	86	
192.92766	288	
195.06491	96	
196.54047	94	
199.89330	176	1+
203.60415	90	
204.51358	178	
205.94979	340	1+
207.87516	146	
207.97984	122	
208.88476	134	
208.94080	136	
210.93983	534	1+
211.03488	128	1+
212.87994	1032	1+
213.16100	92	
213.94235	1632	1+
213.98288	92	
214.89795	126	
215.88675	612	1+
215.93756	346	
217.88201	132	
217.93998	102	
220.97422	86	
222.02686	86	
223.95948	198	
224.97901	138	
226.21988	90	
226.37885	98	
226.85569	86	
226.94821	276	1+
228.84029	86	
228.95108	142	
229.95586	116	
230.88910	936	1+
231.95117	1846	1+
233.89943	630	1+
233.94911	422	1+
235.88954	204	1+
235.95025	234	
237.06491	208	1+
237.87819	228	1+
238.83898	90	
239.78699	160	
240.09319	104	
240.23136	880	1+
240.83823	116	
240.86802	94	
241.84076	162	
241.86213	100	
242.83152	412	1+
243.83226	276	1+
244.95088	88	
246.09496	140	
246.16828	88	
246.97656	500	1+
248.90003	232	1+
249.16491	140	
249.96478	168	
250.89846	170	
250.96784	186	
251.84606	220	1+
251.89628	114	
251.95896	104	
252.92588	172	1+
254.03266	88	
254.96778	1084	1+
255.10858	194	1+
255.13372	86	
255.90973	254	1+
255.95850	134	
256.07015	86	
256.84988	98	
256.88543	130	
257.79532	104	
257.85684	134	
257.97160	144	
258.79994	118	
258.84899	554	1+
259.35222	126	
259.95924	140	
260.03872	92	
260.39325	90	
260.57371	90	
260.83217	294	1+
261.84872	156	
261.96314	154	1+
262.84904	154	
263.97981	110	
266.01980	118	
267.85168	88	
268.84772	396	1+
269.15290	226	1+
269.79518	140	
270.91208	106	
271.44175	100	
271.78284	92	
271.82940	148	
271.91620	152	
272.92040	92	
272.93557	236	
272.97555	86	
273.79594	116	
274.63319	90	
274.85499	164	
275.78898	174	1+
275.81080	138	
275.85675	846	1+
276.81426	88	
276.85938	618	1+
277.16842	86	
277.92483	220	1+
278.81561	146	
278.84627	812	1+
279.90869	86	
280.10159	86	
280.87349	102	
281.06166	106	
282.01633	110	
282.40576	94	
282.78184	94	
283.86596	174	
285.86570	108	
286.91196	90	
287.41937	102	
288.43671	106	
288.87782	318	1+
289.08122	150	
289.10818	110	
289.79343	128	
289.88103	272	1+
290.85949	330	1+
291.80412	134	
293.85788	140	
294.45415	90	
294.86018	410	1+
295.32158	90	
295.86330	282	1+
296.44298	92	
296.80710	250	
296.83628	222	1+
296.85785	224	1+
297.92151	146	
297.97560	248	1+
298.15549	102	
298.88493	184	1+
299.06031	112	
299.78412	166	
299.90968	96	
300.04148	90	
300.18591	92	
300.81592	88	
300.87782	250	1+
301.80382	226	1+
302.17685	232	
302.87647	90	
302.94483	378	1+
303.14402	94	
303.23402	88	
303.44779	108	
305.87749	168	
305.90185	150	
306.88794	128	
307.81644	154	1+
307.87384	136	
307.89105	100	
310.14723	86	
310.87787	228	
310.89402	156	
312.67395	88	
312.82768	180	1+
315.16095	90	
315.91548	92	
318.11358	150	
319.08827	102	
320.89917	126	
321.90373	96	
323.88688	396	1+
323.90537	114	
325.91271	138	
326.89625	126	
327.83288	166	
327.85492	104	
327.87177	86	
328.89301	292	1+
329.07579	92	
329.95956	92	
330.88620	96	
331.03182	124	
332.78058	108	
332.83422	134	
333.75788	88	
334.08227	162	1+
337.22565	88	
340.15331	122	
340.38107	92	
340.91446	98	
342.90767	150	
343.20770	124	
344.16545	92	
345.89703	108	
END IONS

###FS:    #m/z: 363.95858 #charge 1+
###MS: 66
###MSMS: 68
BEGIN IONS
TITLE=Cmpd 50, +MS2(363.9586), 28.0-35.0eV, 1.5min #68
RTINSECONDS=86.362
SCANS=66,68
PEPMASS=363.95858	1095922
CHARGE=1+
180.88843	92	
183.03350	96	
185.04067	98	
187.87019	150	
189.86293	898	1+
190.94843	100	
191.85974	586	1+
192.97455	108	
196.89022	102	
207.87631	386	1+
209.51233	100	
209.94465	2110	1+
210.88422	690	1+
212.88042	3862	1+
214.89446	450	
217.92215	132	
219.61847	92	
220.10826	100	
221.97182	358	1+
222.95240	1432	1+
222.97508	292	1+
224.95050	1724	1+
225.96842	128	
226.37153	98	
226.86858	94	
226.89737	132	
226.94824	16984	1+
227.10237	102	
227.16401	112	
227.99265	192	1+
228.06681	106	
228.79640	210	
228.89422	1160	1+
228.94343	17202	1+
229.62265	80	1+
229.99858	132	1+
230.83552	172	
230.89054	6206	1+
232.88616	1006	1+
233.02633	94	
233.43911	96	
234.39842	118	
234.88433	260	
235.43547	94	
236.84746	108	
240.04431	168	1+
240.83600	230	
240.87516	272	1+
240.94161	1116	
240.96274	702	
241.94319	812	
242.94278	2918	1+
242.96102	1124	1+
243.82432	148	
244.09064	132	
244.34698	92	
244.87245	190	1+
244.95836	7738	1+
244.99370	102	
246.87720	106	
246.90689	168	
246.95366	7890	1+
247.02122	202	1+
247.12827	94	
248.80179	640	1+
248.85403	114	
248.89977	2086	1+
248.97948	146	
250.10262	94	
250.94922	104	
250.97127	138	
251.04858	94	
251.95632	280	1+
251.97488	118	
252.89115	196	
253.00618	92	
253.04140	94	
253.91034	632	1+
254.54055	96	
255.04788	250	1+
255.15559	200	1+
255.95950	120	
257.58927	108	
257.80275	178	1+
258.83162	220	
258.84715	206	
258.97525	246	
259.97685	114	
260.02399	156	
260.56209	100	
260.83387	272	1+
260.96931	290	
263.98836	102	1+
264.82194	274	
266.81598	468	
266.86656	104	
267.80945	870	1+
267.86418	96	
267.97619	1250	1+
268.01736	166	1+
268.81097	632	1+
268.84672	230	
268.96078	112	
269.89870	118	
269.96958	1616	1+
270.91571	272	1+
270.98458	92	
271.84670	132	
273.79236	164	
273.84197	184	1+
274.10470	104	
276.85513	130	
277.57345	100	
278.80497	270	
278.84472	180	
279.10811	420	1+
279.79218	144	
279.85191	96	
280.79546	494	
280.93100	184	1+
281.10182	132	
281.79687	534	1+
281.85587	188	
282.84710	284	1+
283.14737	100	
283.78813	262	
283.82689	146	
283.98433	138	
284.00961	102	
284.43550	132	
284.78598	134	
284.82871	152	
284.88842	116	
285.80846	160	
285.84734	1190	1+
286.87767	120	
288.41043	182	
289.78813	124	
289.80363	162	
289.83214	244	1+
289.93446	104	
290.78985	244	
291.80475	308	1+
292.03023	92	
292.44085	234	
292.95926	92	
293.11931	92	
293.40224	98	
293.43801	132	
293.86085	348	1+
294.86349	208	1+
296.81128	432	
296.91254	92	
297.01186	154	
297.15520	130	
297.80926	292	
298.80459	1890	1+
299.77960	108	
299.86501	110	
299.89031	92	
300.80607	192	
300.86131	562	1+
301.79940	210	
301.86300	470	1+
302.54600	116	
302.80777	366	1+
303.81071	238	1+
303.85710	1190	1+
305.14071	220	1+
306.12326	142	
306.59583	104	
308.87273	96	
310.83044	102	
310.87724	130	
311.90359	110	
312.82590	92	
315.81245	606	1+
316.81492	536	1+
318.88811	94	
321.81646	352	
321.87521	286	1+
322.12024	278	1+
322.81889	198	
322.93057	314	
323.03262	102	
324.89164	328	1+
326.87545	566	1+
328.88745	252	1+
330.81742	96	
330.84205	132	
331.75099	210	1+
335.96381	92	
336.68953	94	
336.94712	320	1+
337.08718	184	1+
337.83551	158	
339.02560	136	1+
339.18696	116	
339.82977	754	1+
340.94182	516	
342.05722	124	
342.90691	138	
344.90772	140	
344.98029	164	
348.72766	118	
350.77340	96	
351.04054	98	
351.90361	150	
352.09583	162	
352.89289	96	
353.89637	192	1+
354.78873	98	
355.92196	136	
356.77536	170	
359.89065	98	
361.88987	110	
362.02774	94	
363.96241	144	1+
364.24579	106	
367.29162	94	
367.77782	162	
368.41507	96	
END IONS

###FS:    #m/z: 507.84829 #charge 1+
###MS: 66
###MSMS: 69
BEGIN IONS
TITLE=Cmpd 51, +MS2(507.8483), 28.2-35.2eV, 1.5min #69
RTINSECONDS=87.1425
SCANS=66,69
PEPMASS=507.84829	341814
CHARGE=1+
196.01534	456	1+
214.89223	208	
217.89449	140	
222.97722	174	
224.98192	250	
228.88322	154	
232.89867	376	
237.87803	178	1+
240.93887	138	1+
248.16187	198	1+
249.90342	300	1+
250.90788	216	1+
254.96759	164	
260.87944	140	
261.38741	150	
262.89250	146	
265.16534	442	1+
266.86163	148	
267.09381	232	1+
267.78779	180	
268.03765	138	
268.78658	296	1+
269.01671	166	1+
269.86134	452	1+
269.92284	142	
270.85892	296	1+
272.17136	144	
272.85543	638	1+
274.10187	200	1+
276.84609	164	
276.88942	256	1+
276.91593	212	1+
277.80400	182	1+
278.83079	252	1+
278.86549	254	
280.05431	244	1+
281.38822	222	1+
281.86553	230	1+
282.39292	148	1+
282.84677	204	1+
285.78880	162	
285.85546	152	
286.12732	142	
287.14739	272	1+
287.85106	1064	
288.35449	302	1+
288.86826	424	
289.03730	182	
289.79172	156	
289.88016	914	
290.13231	170	
290.86496	1122	1+
291.88044	322	1+
292.11093	156	
292.80723	150	
293.12099	266	1+
293.82487	172	
293.87432	2690	1+
293.93234	150	
296.86211	152	
297.13518	244	1+
297.81775	164	
299.76789	202	1+
300.84196	368	
300.86067	184	
301.86782	138	
302.11260	274	1+
303.39674	160	
303.80143	258	1+
303.84699	188	
303.86758	698	1+
305.86389	1094	
305.95823	204	1+
306.85238	196	1+
307.89100	1354	
308.14236	592	1+
308.34153	170	1+
308.87375	1914	1+
309.84589	306	1+
309.88778	852	1+
310.15743	484	1+
310.90302	144	
311.34513	354	1+
311.82328	190	
311.88467	5550	1+
312.10430	180	1+
313.85107	152	
314.86835	1138	1+
314.92329	168	
315.33691	108	1+
316.81687	176	
317.04678	136	
318.86206	164	
319.36862	230	1+
319.88817	158	
320.86269	156	
323.37523	210	1+
323.87253	300	
323.95614	220	1+
324.03787	204	1+
324.06307	176	
324.85089	354	1+
324.87394	226	
325.90285	780	
326.24376	172	1+
326.34612	246	1+
326.38818	176	
326.82279	146	
326.88472	3150	1+
327.16417	210	1+
328.86769	442	
329.54476	172	1+
329.89694	288	
330.16542	136	1+
330.83092	532	1+
330.88207	218	
331.19608	142	
331.89434	180	
332.85493	400	1+
332.87957	288	
332.94978	148	
333.87960	780	1+
335.01517	296	1+
335.84626	444	1+
336.95238	306	
337.14650	202	1+
337.84952	194	1+
337.88506	248	
338.39304	232	1+
338.88671	472	1+
342.82804	228	1+
342.91108	262	1+
343.77762	308	1+
343.87255	232	
345.87066	164	
347.77097	208	1+
347.83465	196	
349.14780	134	1+
349.75795	480	1+
350.88706	208	
350.91758	224	
350.96625	146	
351.80597	146	
351.87616	198	
351.89508	138	
352.78070	186	
352.88664	184	
353.10505	144	1+
353.31277	152	1+
353.79002	140	
353.85261	482	1+
354.94529	140	
355.35280	148	
355.89344	200	
356.88083	210	1+
357.80816	314	1+
359.05145	150	1+
359.31305	166	
359.38181	268	1+
359.59326	138	1+
359.77254	298	1+
363.16376	148	1+
363.89481	230	1+
364.72300	140	
365.11380	174	1+
365.85877	160	
366.84289	1106	1+
367.70921	862	1+
367.76283	334	1+
367.78271	160	
368.15168	262	1+
368.89595	398	1+
369.71481	258	1+
369.84179	190	
370.13358	144	
370.77813	440	1+
371.08266	222	1+
371.72106	152	
371.73416	138	
371.77861	260	1+
371.87781	156	
371.90959	172	
372.38101	228	1+
373.71595	262	1+
373.89595	302	1+
374.00841	184	
374.85745	186	
375.83131	280	1+
375.87821	244	1+
376.72280	242	1+
377.37233	166	
377.38615	144	
378.82468	176	1+
380.71713	954	1+
380.85842	230	
381.71846	666	1+
381.83876	172	
382.76872	336	1+
382.85763	138	
382.89086	210	
383.77397	240	1+
383.79476	136	
384.15031	200	1+
384.20291	150	1+
384.85244	2378	1+
385.07431	240	1+
385.39576	142	
385.87825	144	
387.39963	298	1+
387.85710	506	1+
387.89519	174	
388.03973	156	
388.72051	400	1+
389.20153	308	
390.78014	140	
390.81101	162	
390.84301	1186	1+
390.91598	246	1+
392.79818	446	1+
392.83045	380	1+
392.86479	244	
392.89789	166	
393.87442	182	
394.79169	182	
394.81812	386	1+
395.83982	136	
397.37762	198	1+
398.72975	1010	1+
398.87083	364	1+
399.81525	174	
399.84889	416	1+
400.88425	162	
402.73638	182	1+
402.86665	1608	1+
403.87253	1148	1+
404.90906	164	
405.79635	474	1+
405.83196	152	
405.87265	384	
406.72644	266	1+
407.03588	152	1+
407.08384	188	1+
407.72991	186	1+
407.76265	326	1+
407.82120	164	
407.86620	4918	1+
409.13134	172	1+
409.21580	142	
409.72816	870	1+
409.81750	166	
410.21840	176	1+
410.73700	540	1+
410.84295	374	
410.91291	208	1+
411.81208	388	1+
412.73099	444	
412.85093	828	1+
412.87252	142	
413.07911	156	
413.14987	142	1+
413.75909	284	1+
413.87932	228	
415.87950	266	
416.07899	170	
416.73050	176	
416.81419	200	1+
416.87083	428	1+
418.76287	180	1+
418.84517	178	1+
421.88534	976	1+
422.81728	234	1+
423.76307	244	
423.84056	146	
423.87160	764	1+
424.74964	524	1+
425.75367	486	1+
425.82673	172	
426.86478	1124	1+
427.73481	370	
428.74892	406	
428.84508	192	
428.88697	662	1+
429.71148	168	
429.73958	768	1+
429.83446	218	
430.74160	506	1+
430.85217	216	
430.88372	208	
431.86712	956	1+
432.69394	132	1+
434.89455	436	1+
435.86208	200	1+
435.89930	390	1+
439.68076	222	1+
439.89520	1204	1+
441.75675	326	1+
442.90237	218	
444.87368	1734	1+
445.74465	440	1+
446.88061	342	
447.71422	542	1+
447.86750	152	
448.77488	238	1+
448.87386	504	1+
448.89615	318	
449.71000	144	
449.88072	376	1+
450.75263	236	
451.40734	152	
451.75180	146	
451.90853	138	
452.40375	198	1+
454.90974	190	1+
457.90495	612	1+
460.22551	150	
462.88608	848	1+
467.10930	218	1+
467.77678	376	1+
467.88993	1412	1+
468.74041	204	1+
468.77947	312	1+
469.23704	242	1+
470.77424	152	
476.24840	176	
476.61990	142	
478.71980	338	1+
485.90179	694	1+
487.90257	174	
507.08422	150	
509.12448	194	1+
509.24941	320	1+
509.28291	294	1+
510.25206	274	1+
511.72094	122	1+
512.75358	116	1+
END IONS

###FS:    #m/z: 363.95857 #charge 1+
###MS: 70
###MSMS: 71
BEGIN IONS
TITLE=Cmpd 52, +MS2(363.9586), 28.0-35.0eV, 1.5min #71
RTINSECONDS=90.854
SCANS=70-71
PEPMASS=363.95857	1454666
CHARGE=1+
99.35378	110	
109.99520	110	
130.95920	122	
132.95905	104	
134.95612	1480	
176.95063	144	
178.94665	578	
180.87359	122	
182.87167	126	
182.95697	102	
187.87005	404	1+
189.86333	2306	1+
191.85940	2198	1+
196.88524	532	1+
200.94923	394	
205.88001	112	
205.95147	280	
207.87295	536	
207.95201	424	1+
208.88627	310	
209.87451	206	
209.88606	216	
209.94518	8116	1+
210.88534	1352	1+
211.86581	140	
212.88051	10680	1+
213.42293	106	
213.98839	122	
214.89601	610	
218.91039	104	
222.05445	162	
222.12344	196	1+
222.95260	5268	1+
223.10519	226	1+
224.95036	8220	1+
224.97557	428	
225.01622	144	
225.05737	104	
225.89288	798	1+
226.88184	102	
226.89732	578	1+
226.94884	49736	1+
226.97258	342	
227.02169	178	
227.10334	228	1+
227.88491	100	
228.43633	208	1+
228.49350	312	1+
228.60650	182	1+
228.89601	2332	1+
228.94398	62050	1+
229.11719	104	
229.16980	160	
229.25599	164	1+
229.44212	136	1+
229.72204	118	1+
229.98562	176	1+
230.37195	134	1+
230.79045	144	
230.85052	106	
230.89108	11434	1+
231.06871	100	
231.12734	232	1+
231.71931	104	1+
232.01774	228	1+
232.88682	1790	1+
233.96385	116	
234.88393	396	
236.05180	198	1+
236.90170	232	1+
238.94318	166	
239.00839	216	1+
239.07207	114	
239.47465	102	
240.82377	112	
240.83699	150	1+
240.88798	108	
240.94224	726	
240.96368	2706	1+
241.08693	104	
241.11695	168	
241.88108	104	
241.94043	3148	1+
242.81902	506	1+
242.89823	310	1+
242.94218	2120	1+
242.95979	3532	1+
244.05553	108	
244.16533	196	1+
244.85182	218	1+
244.95837	17708	1+
245.94203	242	
246.39052	234	1+
246.91011	424	
246.95456	25520	1+
247.14717	140	1+
247.81256	144	
248.10670	144	1+
248.80399	730	1+
248.86418	106	
248.90116	3826	1+
248.96824	106	
249.01853	144	
250.79742	340	1+
250.89776	1006	1+
250.96918	424	1+
251.07184	160	
252.89135	322	
252.95342	126	
253.09265	196	
253.52103	120	
253.84174	166	
253.90605	876	1+
255.92516	176	
258.14338	130	
258.84629	178	
258.97570	240	
259.14537	102	
259.97929	158	
260.52629	104	
260.83358	212	
260.97169	1254	1+
261.82952	476	1+
262.82925	412	1+
262.96916	190	
263.97849	184	
264.96493	426	
264.99003	152	
265.81922	142	
265.97950	368	1+
266.81441	458	
267.78339	138	
267.81001	286	1+
267.97382	1702	1+
268.83720	126	
269.11335	114	
269.49100	114	
269.82349	100	
269.97096	2414	1+
271.85299	158	
271.91768	758	1+
272.03537	148	
272.79798	114	
272.84901	128	
273.91364	226	1+
275.05874	122	
275.80323	172	1+
276.42566	150	
276.85835	346	
277.08256	108	
277.85343	540	1+
277.91794	200	
278.79773	434	
278.84082	114	
279.10390	246	1+
279.79174	1670	1+
279.92071	262	1+
280.92307	180	1+
281.84798	138	
281.86250	106	
282.79359	286	
283.79244	214	
283.82422	140	
283.85136	524	1+
283.93105	214	1+
283.98892	260	
284.82892	272	
284.87461	200	
285.79291	122	
285.84781	1094	1+
285.98446	102	
286.07970	214	1+
286.10952	114	
287.00357	180	1+
287.45159	102	
288.13050	106	
289.08601	204	1+
289.87829	194	1+
290.06552	132	
290.79055	402	1+
291.89393	166	1+
292.79837	200	1+
293.11879	238	
293.87832	174	1+
294.44010	104	
294.85982	104	
295.12513	170	1+
295.87227	252	1+
295.93237	124	
296.80884	278	
296.92964	174	1+
297.10913	112	
297.80890	218	
298.80363	2080	1+
299.01407	154	
299.87127	152	
300.10437	182	1+
300.14581	100	
301.31443	122	
301.86200	526	1+
302.88910	130	
303.64050	104	
303.80650	248	1+
303.85827	1918	1+
305.30794	280	1+
307.81925	134	
307.89161	162	
308.14054	162	
308.88315	182	
309.22233	106	
309.87369	180	
309.92331	136	
310.86911	346	1+
315.05770	112	
315.08846	104	
315.41609	102	
315.47456	126	
316.81491	364	1+
318.93846	120	
319.74385	210	1+
320.74626	176	1+
320.95454	104	
321.60414	118	
321.81890	586	1+
321.86677	482	1+
322.93195	662	1+
323.82228	216	
323.92274	104	
324.89313	132	
326.10350	108	
326.87431	960	1+
328.88865	134	
329.87387	316	1+
330.21149	104	
334.85648	126	
334.92769	100	
336.94387	572	1+
338.82348	330	1+
339.82669	278	1+
339.88247	218	1+
340.77806	112	
340.94116	794	1+
342.18793	148	
342.91134	158	
346.72821	220	1+
351.33928	126	
351.76520	310	1+
352.91576	162	
356.78336	148	1+
358.72919	118	
359.72388	142	
361.72027	218	
362.70418	148	
363.96350	130	
365.40897	102	
369.50239	102	
END IONS

###FS:    #m/z: 507.84843 #charge 1+
###MS: 70
###MSMS: 72
BEGIN IONS
TITLE=Cmpd 53, +MS2(507.8484), 28.2-35.2eV, 1.6min #72
RTINSECONDS=91.626
SCANS=70,72
PEPMASS=507.84843	356806
CHARGE=1+
214.88734	304	1+
222.97549	198	
224.04781	138	
224.97520	240	
232.89910	428	1+
234.88342	296	1+
238.06306	282	1+
239.85673	144	
240.07946	182	
246.78702	150	
248.85220	142	
249.90481	288	1+
250.90928	244	1+
252.08018	138	
252.87833	138	
252.90257	158	
255.78716	234	1+
258.86727	246	1+
258.91127	158	
259.10634	152	
262.89421	502	1+
263.07580	192	1+
266.12338	166	
266.16794	486	1+
266.86308	190	
267.85642	190	1+
268.11140	220	
270.85873	324	1+
272.79917	192	1+
272.85407	430	1+
272.88987	464	1+
276.79985	354	1+
277.09166	172	
277.80172	238	1+
277.87876	342	1+
278.83705	146	
281.86910	196	
281.89291	254	
284.89899	178	
285.03781	172	
285.85705	204	
286.87088	156	
287.85413	492	
288.87097	442	
289.88141	488	1+
290.13338	178	
290.86511	1514	1+
291.88181	204	
293.87468	2324	1+
294.82514	136	1+
295.97846	170	
296.86837	192	
297.81834	152	
298.00154	228	1+
298.87816	144	
299.80910	282	1+
299.84567	164	
300.03299	152	
301.84799	166	
301.86655	186	
303.87059	694	1+
304.90015	156	
305.86437	990	1+
307.03792	170	
307.12808	142	
307.89326	1210	1+
308.14304	784	1+
308.87254	1630	1+
309.84729	494	1+
309.88905	698	
309.91498	140	
310.15843	572	1+
310.80935	196	1+
311.88487	4994	1+
312.07159	186	1+
312.16506	348	1+
312.95087	142	
312.96387	146	
313.82283	140	
314.35778	186	
314.86931	682	1+
315.37863	154	
315.85904	142	
316.86398	246	
316.88805	214	
317.82404	186	1+
317.90225	178	
318.86332	234	1+
321.08344	136	1+
323.87120	422	
324.86087	270	
324.95442	168	1+
325.88258	282	
325.89982	548	
326.88634	2572	1+
327.80875	180	
328.88069	844	1+
328.89272	752	1+
329.80862	182	
329.97138	322	1+
330.82348	288	1+
331.19513	178	
331.89275	388	1+
332.87693	764	1+
333.93371	248	1+
334.76725	320	1+
335.84268	390	1+
336.86700	250	
336.88347	680	1+
337.12566	148	
342.01487	270	1+
343.87666	232	1+
345.41201	174	
346.82590	148	1+
346.90114	188	1+
348.89127	228	
349.09397	102	1+
349.85319	322	1+
349.88607	548	1+
350.81645	150	
350.88628	370	1+
350.90989	184	
350.95985	158	
351.80743	266	1+
352.77602	318	1+
352.88883	202	1+
352.91739	164	
353.78104	196	1+
353.85319	482	
354.05480	308	1+
354.59581	170	
355.89198	524	1+
356.84204	196	
358.72634	246	1+
358.77490	234	
358.86999	168	
358.90364	334	1+
359.40791	274	1+
361.76434	192	1+
361.86421	184	1+
364.72201	252	1+
364.85135	190	
365.77250	168	
366.18481	180	
366.79048	342	1+
366.84000	570	
367.20592	228	1+
367.71258	788	1+
367.84140	336	
367.89816	250	1+
368.84177	244	
369.03859	158	
369.83637	496	1+
369.84718	202	
371.70977	174	
371.79028	288	1+
372.02987	142	
372.80565	192	1+
373.72528	682	1+
373.83302	168	
374.73003	410	1+
374.79074	198	
374.89133	280	1+
375.03126	166	1+
375.76032	258	1+
375.89229	174	1+
376.86363	216	1+
377.89185	208	
379.01840	130	1+
380.38522	270	1+
380.72145	538	1+
380.76910	142	
380.86467	318	
381.84281	452	1+
382.00074	204	1+
382.79773	282	1+
382.90095	168	
384.75342	226	1+
384.85298	2458	1+
384.89613	168	
385.39764	154	
385.80057	276	1+
386.72849	184	1+
386.89392	212	1+
387.85100	538	1+
388.79443	404	1+
389.20403	320	1+
389.71596	274	1+
389.74499	138	
390.84248	1054	1+
392.07506	332	1+
392.40419	180	1+
392.82898	288	1+
392.84977	202	
392.86727	180	
392.90698	188	
394.07743	190	1+
394.73439	338	1+
395.39962	136	
396.27200	144	
397.16165	188	1+
398.73220	304	
398.87137	318	
399.73405	194	
399.84884	534	1+
402.22766	138	
402.73860	274	1+
402.86742	322	
403.09313	152	1+
403.87212	702	
404.82412	258	1+
404.87200	426	
405.20174	210	1+
405.40456	214	1+
405.87451	536	
405.91448	148	
406.86052	176	
407.86735	3992	1+
407.91849	144	
408.16197	166	1+
408.72139	672	1+
408.74200	202	
409.42806	178	
410.07413	152	
410.23282	166	
410.84113	238	
410.87027	656	1+
411.73743	178	
411.75974	194	1+
411.81061	788	1+
412.84724	394	
412.95046	96	1+
413.07508	174	
413.86558	240	
416.73785	264	1+
417.71871	186	1+
417.85612	438	1+
421.88374	530	
422.10022	160	
422.86918	166	
422.88836	256	
423.75044	278	1+
423.77222	302	1+
423.87342	300	
423.89419	234	
424.86495	166	
425.73565	218	
425.75857	390	1+
425.82685	348	1+
425.88175	226	
426.08451	222	1+
426.86031	1822	1+
426.93683	252	
427.73555	488	
428.74127	334	
428.81314	378	1+
429.70429	144	
429.74338	536	1+
429.81874	290	1+
430.74562	342	1+
430.86311	736	1+
431.69825	224	1+
432.70149	150	1+
433.38992	138	
433.86888	184	
434.75039	216	1+
434.88742	194	
437.05835	162	1+
438.16599	240	1+
438.79031	142	
439.89661	718	1+
439.91899	138	
440.04760	200	1+
440.71923	210	1+
441.05083	164	1+
441.77746	142	
442.83012	164	1+
442.88271	144	
443.68557	226	1+
443.74794	270	
444.71056	138	
444.87406	2126	1+
445.76171	360	1+
446.89855	170	
447.71613	190	
448.20768	148	
448.74728	218	1+
449.88202	850	1+
450.77223	182	
450.82794	140	
451.74842	252	1+
452.21537	408	1+
457.70453	136	
457.90547	490	
458.90707	228	
459.76164	238	1+
459.90375	160	
462.88610	846	1+
464.81694	180	1+
464.88880	142	
465.72555	164	
467.88849	1748	1+
468.77962	316	
473.64793	148	
474.21232	200	1+
481.06374	178	1+
485.90063	774	1+
496.80014	138	
499.73484	156	
502.74059	344	1+
509.86139	250	1+
END IONS

###FS:    #m/z: 336.94769 #charge 1+
###MS: 70
###MSMS: 73
BEGIN IONS
TITLE=Cmpd 54, +MS2(336.9477), 28.0-35.0eV, 1.6min #73
RTINSECONDS=92.398
SCANS=70,73
PEPMASS=336.94769	179452
CHARGE=1+
185.87025	138	
205.95165	160	
205.97402	108	
210.88423	148	
211.94549	5940	1+
212.87984	2012	1+
213.94012	2702	1+
214.89687	144	
215.88820	558	1+
215.93879	456	
216.89109	354	1+
219.92246	102	
223.96497	486	1+
223.98215	140	
226.38450	112	
226.85258	100	
226.97176	128	
227.78982	132	
227.89630	138	
227.95935	86	
228.01297	84	
228.83525	118	
228.89490	246	
229.95572	5638	1+
230.89054	2770	1+
231.82809	80	
231.95133	2530	1+
231.98327	84	
233.82602	230	1+
233.89954	506	
233.94781	458	1+
235.80329	90	
235.83133	136	
235.89418	200	
237.89655	138	
238.06163	84	
238.14690	86	
238.94713	84	
242.86560	82	
243.14691	84	
244.95013	84	
245.12681	116	
246.14597	160	1+
246.39528	84	
246.90341	96	
246.93294	122	
247.96550	2178	1+
248.06975	90	
248.90011	406	1+
249.83033	90	
249.96304	680	
249.99240	126	
250.09397	100	
250.83172	454	1+
250.92714	238	1+
250.95263	194	
251.03355	92	
251.07103	182	
251.86282	88	
251.96215	106	
252.97222	3336	
253.06944	102	
253.08671	142	
253.83476	204	1+
253.90790	600	1+
253.97322	102	
254.03516	110	1+
254.96711	1416	1+
255.00544	110	
255.07730	360	1+
255.37502	114	
255.78154	90	
256.10442	194	
256.52412	94	
256.96756	102	
256.98771	82	
257.85021	128	
258.84897	106	
258.91550	84	
259.82088	94	
259.98921	82	
261.19454	80	
261.83736	142	
261.85376	142	
261.97624	240	1+
262.83375	120	
263.06071	100	
263.10500	106	
264.11187	92	
264.84766	100	
265.90091	82	
266.11906	122	
266.14312	92	
266.85021	146	
267.50500	104	
268.14212	84	
268.83944	990	1+
269.02385	82	
270.85900	100	
270.96064	92	
270.98296	496	
271.79786	86	
271.91741	94	
271.96397	140	
272.97890	450	1+
273.42170	84	
273.80630	116	
274.02317	110	
274.89506	126	
275.85676	118	
276.85940	598	1+
276.91289	84	
277.83418	654	1+
279.04218	92	
279.08170	88	
279.14973	134	
281.79804	82	
281.96851	108	
282.58495	108	
283.02065	108	
284.13364	90	
285.99118	96	
286.18922	100	
286.85022	974	1+
286.87153	126	
288.06937	84	
288.19763	82	
292.10355	100	
292.12730	140	
292.44303	106	
292.86703	122	
292.96065	86	
293.03050	86	
294.00126	88	
294.15612	164	1+
294.83595	86	
294.86977	178	
294.93928	132	
295.31904	94	
295.87662	106	
295.99302	96	
296.93557	88	
296.97791	88	
297.60241	90	
297.63212	96	
297.80929	120	
298.51412	86	
298.91717	88	
299.88265	106	
300.91283	164	
301.05692	82	
301.55138	84	
302.37285	82	
302.83214	82	
305.06716	110	
306.88185	118	
309.38229	82	
309.86867	396	1+
310.87243	262	1+
311.34640	110	
311.85940	134	
312.88912	136	
313.85491	90	
314.83349	118	
317.87882	118	
318.89460	100	
321.04728	82	
322.40639	82	
323.42128	96	
323.89257	232	1+
326.89278	272	1+
327.13971	84	
328.94433	128	
329.87479	116	
332.83411	84	
335.05793	114	
335.08518	86	
338.76315	84	
338.89184	82	
338.91716	88	
339.83509	88	
342.40234	110	
END IONS

###FS:    #m/z: 322.93197 #charge 1+
###MS: 74
###MSMS: 75
BEGIN IONS
TITLE=Cmpd 55, +MS2(322.9320), 28.0-35.0eV, 1.6min #75
RTINSECONDS=96.0925
SCANS=74-75
PEPMASS=322.93197	5406062
CHARGE=1+
180.44943	80	
182.88056	102	
184.53156	80	
192.89033	242	
196.88595	146	
197.96589	142	
199.07404	82	
199.98803	98	
200.94962	106	
201.88552	80	
205.95083	320	1+
207.97965	80	
209.94582	122	
210.89966	84	
211.10783	106	
212.49653	106	
212.87850	172	
212.89851	132	
214.89186	116	
215.55028	90	
216.07153	82	
217.54702	80	
219.94783	78	
220.12107	82	
220.83381	80	
222.95565	196	
223.96138	394	
225.93202	88	
227.90005	78	
227.93084	114	
228.89852	86	
230.13263	126	
230.43560	100	
230.83265	104	
230.89069	182	
230.91231	92	
231.89363	200	1+
232.42865	78	
232.82562	84	
233.43866	90	
233.49570	84	
235.98370	82	
236.13492	80	
237.92706	82	
238.06370	88	
238.93922	488	
239.36526	92	
239.78866	426	1+
240.82344	146	
240.94129	4876	
241.37165	90	
241.83018	160	
241.94297	4008	
242.82915	100	
242.94255	12302	1+
243.02562	104	
243.81897	344	
243.88861	142	
244.00914	84	
244.56466	102	
244.82176	202	
244.94125	3136	1+
245.82225	102	
246.83777	88	
246.87190	106	
246.97801	490	1+
247.85685	134	
247.95537	82	
249.07446	80	
249.89673	82	
249.96654	86	
250.00022	162	
251.92303	100	
253.16241	132	
253.85258	80	
255.40827	88	
255.78727	290	1+
255.80503	84	
256.32940	80	
256.83487	122	
257.08714	82	
258.83629	396	1+
258.94088	86	
259.87883	220	1+
259.91002	84	
260.08841	94	
260.34372	100	
260.83739	186	
260.94859	80	
261.12094	78	
261.83494	544	1+
261.89729	86	
262.57347	88	
263.06952	80	
263.85991	128	
263.97895	114	
264.89029	86	
266.84454	104	
268.96921	80	
270.47746	108	
271.15239	86	
271.84646	290	1+
271.86273	102	
271.89434	170	
271.93006	84	
272.81306	90	
272.95085	108	
273.79327	182	
274.79489	118	
276.85778	188	1+
277.02347	80	
278.16282	84	
278.85067	114	
278.86440	138	
279.09239	716	1+
280.89741	78	
281.98378	86	
282.62665	78	
282.78874	420	1+
282.85398	136	
283.11311	106	
283.78899	304	1+
283.85575	176	1+
284.29247	164	
285.29510	132	
286.41722	92	
287.79641	168	1+
287.88015	88	
289.79027	258	1+
289.87903	84	
290.85975	96	
291.75886	108	
291.80167	156	
291.87509	84	
292.80552	104	
292.82802	108	
294.85756	86	
296.80823	214	
297.89258	94	
298.80466	84	
298.86714	210	1+
299.78413	342	1+
300.03851	84	
300.80742	98	
301.21910	88	
301.82208	122	
305.74522	80	
305.80891	82	
306.88898	238	1+
307.24113	92	
307.79941	312	
308.80147	134	
309.81264	86	
309.88241	486	1+
310.81505	130	
313.09516	84	
314.76404	122	
315.07313	84	
317.32659	82	
317.82232	150	
317.92856	92	
320.43585	86	
320.75932	80	
320.93291	92	
321.81494	100	
322.04689	86	
323.04827	90	
324.20355	110	
324.37814	84	
324.73857	92	
324.89732	342	1+
325.81066	208	1+
325.96966	78	
325.98404	86	
326.88774	420	1+
END IONS

###FS:    #m/z: 507.84820 #charge 1+
###MS: 74
###MSMS: 76
BEGIN IONS
TITLE=Cmpd 56, +MS2(507.8482), 28.2-35.2eV, 1.6min #76
RTINSECONDS=96.8645
SCANS=74,76
PEPMASS=507.84820	358992
CHARGE=1+
189.87350	166	
196.01715	422	1+
214.88501	258	
223.97336	526	1+
224.97613	410	1+
232.89817	320	
232.94025	168	1+
238.11006	216	1+
239.11100	232	1+
241.85962	148	
250.91010	156	
250.96894	322	1+
250.98289	138	
252.07736	164	
259.86981	196	
262.14056	212	1+
266.16673	310	1+
268.97047	200	
272.13618	140	
272.85207	262	1+
274.85711	138	
275.89173	266	1+
276.91034	272	1+
277.86390	136	
278.86761	190	
278.88758	148	
280.91700	162	
283.13573	206	1+
284.87870	202	
285.94694	184	
287.78202	248	1+
287.85450	834	1+
288.88905	140	
289.11351	256	1+
289.87999	878	1+
290.86581	858	
291.78290	138	
291.89151	342	
291.92914	150	
292.82541	216	1+
292.86817	182	
293.87467	1940	1+
294.85772	138	
296.04081	166	
296.14805	282	1+
296.83245	188	1+
296.85495	364	1+
297.84037	236	1+
298.04037	166	
298.80279	176	
299.86930	166	
299.91262	326	1+
300.84836	212	
301.34554	160	
301.36505	180	
301.84271	380	1+
303.86724	308	
304.11552	298	1+
304.85162	152	
305.86341	1462	1+
306.92453	228	
307.10456	172	1+
307.89211	474	
307.96050	144	
308.14170	290	
308.87362	1382	1+
309.14576	238	
309.88920	486	
309.92189	150	
310.15690	678	1+
310.81252	144	
310.84291	248	1+
310.87044	226	
311.35102	266	1+
311.79637	296	1+
311.81459	300	1+
311.88501	5464	1+
314.86808	772	1+
316.86188	304	1+
316.89061	364	1+
318.86244	306	1+
321.35709	142	
321.82789	166	
322.83865	138	
323.81371	184	1+
323.87252	164	
323.90277	154	
324.12116	230	1+
324.86466	212	
325.90342	590	
326.82202	244	1+
326.88562	2182	1+
326.93268	330	1+
328.08015	142	
328.87813	290	
329.99731	154	1+
330.82653	206	1+
330.87666	212	
330.89004	510	1+
331.89197	330	1+
332.87473	484	1+
334.39397	144	
335.84395	450	1+
335.88956	274	1+
335.94331	248	1+
337.38097	180	1+
337.84582	168	
337.89132	142	
339.00057	176	1+
342.86737	256	1+
343.84760	174	
345.95829	276	1+
346.96283	212	1+
347.18897	198	1+
347.82694	142	
348.03880	144	
348.78794	142	
348.90562	136	
348.92711	202	1+
349.30245	158	
349.75653	238	
349.77563	168	1+
350.73297	248	1+
350.82412	144	
350.88957	148	
351.97672	176	1+
352.84186	156	
352.91992	278	1+
353.85002	482	1+
354.11118	180	1+
354.78000	170	
355.18092	160	
355.89655	176	
356.05210	130	1+
357.89815	292	1+
358.30022	162	
359.19119	166	
359.73679	166	1+
359.97663	142	1+
360.75486	212	1+
361.79061	172	
361.85816	376	1+
362.77094	140	
362.84657	230	
364.17319	182	1+
364.34990	158	
366.84060	718	1+
367.70967	958	1+
367.76940	212	
367.79485	140	
367.88270	148	
367.90839	226	
368.89820	514	1+
369.55460	192	
369.78515	240	1+
369.84102	258	1+
369.86359	138	
370.74497	140	
371.19050	240	
372.78651	190	1+
372.91536	146	
373.06084	168	1+
373.72462	586	1+
373.81742	288	1+
373.90515	196	
374.79696	202	1+
376.06318	214	1+
377.38040	218	1+
378.77464	138	
379.80780	312	1+
379.84123	154	
380.71824	562	1+
381.85330	376	1+
382.72221	200	
383.71581	156	
384.85107	1854	1+
385.05063	218	
385.39490	168	
385.90070	180	1+
387.85215	262	
388.72370	154	
388.84812	180	
389.20111	250	
389.70707	144	
390.20151	158	
390.73112	238	1+
390.80835	178	
390.84467	724	
391.83576	726	1+
392.07302	198	1+
392.86623	242	
393.91071	256	1+
394.79131	242	
395.14138	184	1+
395.82101	164	
395.87101	222	
397.71446	188	
398.73166	1196	1+
398.87059	176	
399.81094	182	
399.85434	332	1+
401.35755	216	
402.86427	392	
403.87070	1646	1+
405.79564	390	1+
405.90923	206	1+
407.72721	182	
407.86862	2798	1+
408.08744	146	1+
408.72442	202	
408.74505	166	
408.92196	274	1+
409.66323	192	1+
409.72142	344	
409.82098	258	
409.85909	390	
410.06509	262	1+
410.72487	326	
410.74217	682	1+
410.80599	384	1+
410.83755	404	
410.87800	562	1+
411.81025	240	1+
411.86437	254	
412.35008	234	1+
412.73017	508	1+
412.78105	158	
412.84631	284	
412.87296	144	
413.68873	218	1+
413.75485	174	1+
413.84721	200	
413.87544	294	
414.86770	556	1+
417.81067	160	
419.74642	196	1+
421.82478	492	1+
421.87874	1016	1+
422.82786	392	1+
424.86348	166	
425.74595	238	1+
425.80452	198	1+
425.88103	192	
426.07082	144	
426.86463	966	1+
427.73618	1008	1+
428.79926	266	
428.85881	180	
428.88273	168	
429.70254	156	
429.83713	198	
430.69929	220	1+
430.73979	528	1+
430.85875	208	
430.91807	102	1+
431.86757	910	1+
434.88959	368	1+
435.86440	170	
439.71227	138	
439.89499	340	
440.89773	150	
441.79952	140	
442.97793	194	1+
443.75476	142	
443.98259	164	1+
444.87393	1948	1+
445.74722	268	
446.73671	162	
447.71550	226	
447.76206	162	
447.82510	148	
448.72038	182	
448.89189	158	
449.87707	642	1+
450.70028	210	1+
450.75193	240	
450.82547	120	1+
451.75849	502	1+
452.27227	142	
452.89870	158	
456.72115	188	1+
457.70005	340	1+
457.90853	696	1+
461.77697	140	
462.88777	694	1+
465.72844	250	1+
467.16357	138	1+
467.88867	1024	1+
480.66373	176	1+
485.90218	646	1+
486.67382	154	1+
486.74983	226	1+
487.80107	242	1+
488.67496	154	1+
489.80369	234	1+
490.80174	146	1+
499.20027	220	1+
501.78588	256	1+
502.80593	148	
508.21647	144	
509.27958	198	1+
510.65096	142	1+
511.68200	102	1+
END IONS

###FS:    #m/z: 336.94767 #charge 1+
###MS: 74
###MSMS: 77
BEGIN IONS
TITLE=Cmpd 57, +MS2(336.9477), 28.0-35.0eV, 1.7min #77
RTINSECONDS=97.637
SCANS=74,77
PEPMASS=336.94767	165074
CHARGE=1+
177.00045	82	
182.86931	180	
196.95061	108	
198.02198	82	
205.04680	102	
205.94392	110	
206.94314	130	
206.97475	170	
209.88556	466	1+
209.94620	80	
210.88736	304	1+
211.94513	5682	
212.87933	1708	1+
212.94631	124	
212.96906	90	
213.94072	2376	1+
214.88185	532	1+
215.88736	362	1+
215.90823	92	
215.93667	338	1+
217.00267	208	1+
217.88451	206	
222.97396	84	
223.04359	88	
223.96039	266	
224.83140	84	
224.97944	138	
226.97202	212	
227.95590	130	
228.89505	310	
229.05717	86	
229.95534	5936	1+
230.88968	2042	1+
231.95272	2242	1+
231.99674	84	
232.82854	214	
232.89000	124	
233.83155	186	
233.89901	202	
233.94687	468	1+
234.90102	200	
234.97098	110	
235.82743	82	
235.94839	198	
237.88286	126	
240.83709	114	
241.45537	84	
241.84437	100	
243.83830	92	
243.96817	142	
246.97707	166	
247.46435	106	
247.62897	82	
247.96666	1686	1+
248.89835	594	1+
249.82754	508	1+
249.96322	332	
250.87398	90	
250.95171	292	1+
250.97575	170	
251.01385	84	
251.05899	106	
251.07887	86	
251.55924	110	
251.92007	188	1+
252.97203	3488	1+
253.53198	100	
253.90855	276	
253.93192	164	1+
254.50067	90	
254.74586	84	
254.91249	218	
254.96745	1592	1+
255.07592	292	1+
255.83823	82	
255.90384	156	1+
256.03396	110	
257.89292	86	
258.84678	342	1+
258.96770	194	1+
259.80719	90	
259.87254	106	
260.50047	84	
260.83950	154	
260.97217	84	
261.84021	136	
262.82956	88	
262.99145	90	
263.06526	84	
264.00925	144	
264.85907	174	1+
264.94916	80	
265.97958	114	
267.84001	290	
268.36353	98	
268.39134	84	
268.84335	1102	1+
268.88856	86	
269.80445	140	
270.44521	82	
270.98145	396	
271.14835	88	
271.78719	104	
272.40159	96	
272.91833	126	
274.60260	104	
274.80095	208	1+
274.85967	300	1+
274.89402	136	
275.11994	82	
275.17692	88	
275.41720	86	
276.85925	574	1+
277.14405	110	
277.40174	84	
278.04200	144	
278.83658	246	
278.90284	102	
278.95996	100	
278.99708	92	
279.10534	144	
279.83427	242	
280.10172	96	
280.89920	156	
280.93726	182	
281.09521	98	
281.85717	100	
283.00246	100	
283.78733	108	
283.82965	100	
283.86262	106	
285.36253	84	
285.85097	224	
286.85017	1328	1+
287.42799	104	
291.85609	92	
292.85647	96	
293.85091	274	1+
294.85128	186	1+
294.86925	106	
294.99178	98	
296.03709	86	
297.97783	90	
298.91819	96	
299.00977	174	
300.14345	92	
300.23920	114	
300.72425	102	
301.02480	86	
301.41272	82	
302.55013	100	
302.85860	122	
303.89294	100	
304.85590	122	
306.88250	166	
308.86650	226	
310.87182	228	
311.88424	128	
312.87904	112	
313.85870	94	
315.52892	96	
315.79072	84	
316.74738	80	
317.75552	84	
318.06808	140	
320.15254	120	
320.91086	84	
321.91463	104	
323.06136	86	
323.30435	92	
323.88937	454	1+
324.39797	102	
324.89266	390	1+
326.60448	96	
327.89741	138	
328.41989	80	
330.88786	92	
331.89400	112	
332.96414	84	
333.90130	104	
336.28750	90	
336.90789	92	
337.90239	104	
338.02794	132	
END IONS

###FS:    #m/z: 322.93175 #charge 1+
###MS: 78
###MSMS: 79
BEGIN IONS
TITLE=Cmpd 58, +MS2(322.9317), 28.0-35.0eV, 1.7min #79
RTINSECONDS=101.304
SCANS=78-79
PEPMASS=322.93175	5372682
CHARGE=1+
108.93282	86	
171.40781	80	
182.87066	80	
184.43825	86	
185.09945	98	
192.89049	258	
195.92997	86	
201.04532	108	
202.92125	76	
203.90741	82	
204.90288	80	
205.95408	380	1+
207.95306	96	
207.97350	88	
208.92136	76	
209.94512	136	
210.83850	86	
210.89965	148	
212.89772	96	
214.88153	114	
215.21507	82	
215.96680	90	
220.52173	104	
221.06934	90	
221.96470	78	
222.95506	660	1+
223.02175	96	
223.04552	82	
223.95862	452	1+
224.04421	76	
225.33993	82	
226.10203	78	
228.89474	132	
229.79819	92	
229.89347	90	
230.84062	80	
230.89232	142	
231.07712	76	
231.90050	242	1+
234.81185	208	1+
235.88424	100	
236.01265	142	
236.89790	86	
238.02900	84	
238.06522	186	1+
238.94232	242	
239.38422	76	
239.78461	376	1+
240.82303	170	
240.94119	4278	
241.80865	80	
241.89246	80	
241.94342	3098	
242.82104	366	1+
242.85019	76	
242.94227	10470	1+
243.04457	106	
243.38834	82	
244.09012	80	
244.94064	2484	
244.98480	88	
245.85465	158	1+
245.86781	78	
245.97586	492	1+
246.97534	346	1+
247.13820	84	
248.11281	86	
248.85160	330	1+
249.14805	78	
249.16128	82	
253.08618	88	
253.79205	86	
253.92310	150	
254.11877	92	
255.78529	284	
256.03203	88	
256.84264	104	
257.00442	78	
257.17545	86	
257.79875	410	1+
258.40385	82	
258.83545	420	1+
258.97865	304	1+
260.83031	168	
261.04560	84	
261.05941	78	
261.83012	556	1+
261.96698	86	
262.35273	156	
262.83222	386	1+
262.85156	128	
266.84272	128	
266.85908	130	
266.90477	90	
268.00543	96	
270.41495	84	
270.86239	78	
270.90196	78	
271.77976	116	
271.80322	78	
272.53751	88	
272.84353	126	
273.79614	140	
274.35692	86	
274.85302	78	
275.81159	138	
276.51678	84	
276.81211	104	
276.84110	120	
277.87008	94	
277.91723	78	
278.00728	80	
278.84640	84	
279.09360	984	1+
279.79752	116	
279.98412	78	
280.79551	104	
281.04585	78	
281.49271	84	
283.06700	200	
283.35516	134	
283.79027	510	1+
284.29411	224	
284.74876	106	
284.87509	122	
285.00788	80	
285.30015	102	
285.34768	78	
286.92224	88	
287.81617	142	
287.88848	148	
289.02254	86	
289.79194	844	1+
289.80295	144	
290.34574	104	
290.74842	98	
290.81036	86	
292.43686	136	
293.80440	98	
297.05796	94	
298.78377	368	1+
299.78592	308	1+
301.92012	80	
302.05690	78	
303.80507	106	
304.88751	164	
305.59711	100	
307.80070	334	
308.88810	126	
308.91148	102	
309.81348	140	
311.71934	98	
312.55016	76	
312.80224	76	
312.81904	98	
312.86931	124	
313.94323	84	
315.76030	102	
315.89133	92	
316.03521	86	
316.86425	90	
318.13474	80	
319.05049	84	
320.82757	176	
321.82121	130	
323.75938	82	
323.78801	140	
323.88707	412	1+
323.92707	78	
324.26101	76	
324.86481	84	
324.89569	330	1+
325.42486	86	
327.87718	78	
327.99905	80	
END IONS

###FS:    #m/z: 340.94211 #charge 1+
###MS: 78
###MSMS: 80
BEGIN IONS
TITLE=Cmpd 59, +MS2(340.9421), 28.0-35.0eV, 1.7min #80
RTINSECONDS=102.076
SCANS=78,80
PEPMASS=340.94211	2263550
CHARGE=1+
182.86734	112	
190.93284	126	
190.95257	128	
192.92642	132	
196.88664	140	
207.97769	102	
208.95713	242	1+
210.90689	94	
210.93746	114	
212.88058	238	
213.88558	128	
213.94078	2416	1+
215.88719	566	
215.93821	268	
217.88507	220	
217.93621	98	
218.88504	92	
218.92720	84	
219.88365	132	
221.96634	98	
222.95712	94	
223.96490	296	1+
224.85368	94	
228.94576	122	
230.11690	86	
230.88655	658	1+
231.88960	458	1+
231.95168	1616	1+
233.46504	86	
233.51017	120	
233.86744	182	
233.89851	592	1+
233.95081	164	
234.39083	90	
235.89553	154	
236.88279	104	
237.03979	86	
238.83804	96	
239.11093	90	
239.78939	160	
240.23338	1102	1+
240.83816	262	1+
241.91376	92	
242.03002	92	
242.94130	90	
245.83786	100	
245.87648	86	
246.97813	222	1+
248.13133	86	
248.91326	90	
249.00135	122	
249.89887	98	
249.96240	234	
250.96336	184	
251.01413	92	
251.34292	98	
251.92844	116	
251.95894	120	
252.52795	100	
254.81387	110	
254.91391	94	
254.96820	1188	1+
255.33767	106	
255.78505	122	
256.96596	254	
257.84703	678	1+
258.07041	94	
258.91280	96	
258.96469	192	
259.72823	88	
259.95632	192	
260.34296	184	
260.83284	340	1+
260.85307	284	
262.43023	106	
262.53357	106	
262.92480	170	1+
264.86559	176	
266.91048	118	
267.84083	484	1+
267.97504	84	
268.84151	354	1+
268.90252	86	
270.48370	98	
271.80428	114	
271.93141	396	1+
272.80493	90	
272.84219	128	
273.79525	100	
273.91153	94	
274.42798	88	
274.87019	122	
274.89955	286	
275.80486	384	1+
275.85727	100	
276.76395	90	
276.85838	500	
277.86461	272	
277.99111	90	
278.39033	108	
278.84681	190	
279.03246	94	
279.82009	92	
279.85787	226	
280.38734	90	
281.08285	88	
281.86734	142	
283.79977	172	1+
283.86961	118	
283.97421	86	
284.86867	116	
284.91854	86	
285.12168	92	
286.55647	106	
286.96196	84	
289.80271	144	
290.78723	92	
290.85837	88	
292.43525	86	
292.83448	90	
293.85493	100	
293.87699	180	
293.91334	84	
294.87365	94	
295.46273	96	
296.40265	106	
296.85311	96	
297.78808	160	
297.97780	164	
298.09399	90	
298.25333	98	
299.05968	100	
299.77254	90	
299.81381	100	
300.78775	198	
302.86411	92	
303.41362	100	
303.94209	108	
305.86986	102	
306.88710	106	
307.80239	284	
308.80258	118	
308.93106	162	
310.41785	108	
310.52155	106	
310.87880	486	1+
311.19060	86	
311.86779	106	
312.80554	128	
313.58650	84	
316.71128	94	
317.43159	106	
320.18337	84	
320.83058	96	
323.88516	92	
324.89337	290	
325.16515	268	1+
326.95280	104	
327.94391	114	
328.82073	120	
328.88827	264	1+
329.43997	84	
329.61599	94	
330.81661	208	1+
331.16303	114	
333.18356	88	
339.82522	98	
340.08910	102	
341.71443	86	
341.96864	86	
342.90237	150	
344.09075	86	
345.96993	84	
END IONS

###FS:    #m/z: 336.94746 #charge 1+
###MS: 78
###MSMS: 81
BEGIN IONS
TITLE=Cmpd 60, +MS2(336.9475), 28.0-35.0eV, 1.8min #81
RTINSECONDS=102.849
SCANS=78,81
PEPMASS=336.94746	144934
CHARGE=1+
182.87902	110	
196.86252	80	
197.87011	82	
198.17932	80	
201.12165	106	
203.87395	90	
206.04336	80	
207.97557	194	
209.88303	406	1+
210.88585	342	1+
210.90087	96	
211.94507	4366	
212.03851	90	
212.88050	1318	1+
212.95094	160	
213.93944	1382	1+
215.88744	182	
215.93462	212	
216.07955	96	
216.88756	114	
217.93644	102	
218.84489	106	
219.84359	128	
221.55875	182	
222.89278	106	
223.41226	92	
223.95825	88	
224.97104	478	1+
225.95041	84	
226.90011	118	
226.95012	124	
228.87629	86	
228.89280	428	
229.95594	3400	1+
230.89010	1700	1+
231.82743	92	
231.95122	1978	1+
232.82399	92	
232.84262	84	
232.89314	672	1+
232.91107	82	
233.89765	496	1+
233.94801	272	1+
234.82791	92	
234.91633	240	
235.94855	128	
236.83387	150	
236.93752	86	
236.95612	84	
237.06018	86	
241.84547	84	
242.56365	90	
243.83591	154	
244.95994	86	
245.05795	132	
245.85228	84	
246.97553	274	
247.96652	990	1+
248.11272	90	
248.89997	782	1+
248.94631	86	
249.10313	88	
249.95983	232	
250.22107	92	
250.82899	168	
250.90145	80	
250.95303	148	
250.96840	246	
251.03529	98	
251.07104	88	
251.10357	80	
251.79074	106	
251.82806	136	
251.95867	128	
252.84159	112	
252.97258	2520	1+
253.01269	98	
253.03937	84	
253.10096	96	
253.84279	88	
253.90458	362	1+
254.08912	92	
254.96797	1024	
255.08110	140	
256.26267	84	
256.85667	166	
257.08615	98	
257.83412	296	1+
258.07413	100	
259.90015	90	
260.40530	90	
260.85088	122	
261.83470	126	
262.35887	90	
262.82846	80	
263.00991	258	1+
264.85249	90	
265.83720	100	
266.95526	90	
267.51314	98	
267.84125	614	1+
268.45809	114	
268.84072	442	1+
270.81697	80	
270.98505	332	1+
271.91975	230	
272.02471	116	
272.91952	102	
274.87486	84	
274.90782	94	
275.89235	80	
276.86278	360	1+
277.06039	88	
277.84365	192	
277.89465	102	
278.00409	182	1+
278.40653	82	
278.83393	662	1+
278.90274	92	
279.97303	124	
281.28656	90	
283.01601	102	
283.78910	132	
283.86292	116	
284.36132	84	
284.78998	90	
285.84942	1598	1+
286.85142	1070	1+
287.21572	92	
289.87702	82	
290.14071	92	
292.44161	204	
292.87315	108	
292.93723	100	
293.10624	132	
293.34538	88	
294.00398	96	
294.85480	86	
295.86132	258	1+
296.34793	98	
297.11286	200	
298.00678	80	
299.19120	100	
299.31448	80	
302.88338	82	
303.18028	84	
303.44546	82	
303.87458	86	
304.05089	114	
304.80516	96	
304.85898	120	
304.94061	88	
307.86148	86	
307.88193	118	
308.87440	128	
309.89230	84	
311.86823	84	
311.89049	116	
312.80201	84	
312.88410	82	
317.90427	82	
318.83987	100	
321.81571	114	
323.75059	84	
323.94464	82	
325.79501	106	
325.89260	110	
326.89982	128	
328.82058	92	
328.89146	110	
330.87814	108	
331.81557	146	
332.37296	122	
337.80318	84	
338.86922	86	
339.90779	92	
END IONS

###FS:    #m/z: 322.93173 #charge 1+
###MS: 82
###MSMS: 83
BEGIN IONS
TITLE=Cmpd 61, +MS2(322.9317), 28.0-35.0eV, 1.8min #83
RTINSECONDS=106.517
SCANS=82-83
PEPMASS=322.93173	5140796
CHARGE=1+
163.80945	76	
191.89093	202	1+
195.95904	90	
197.12963	140	
197.87166	76	
198.83325	84	
201.59581	88	
205.94889	490	
208.86837	100	
209.89319	150	
209.94268	74	
212.87530	152	
212.89383	260	1+
220.87849	104	
221.89627	88	
222.95477	518	1+
223.95975	366	1+
223.97809	82	
223.99260	74	
226.38829	94	
226.90376	90	
228.83764	242	1+
228.91270	152	
230.86435	74	
230.88941	242	
231.39091	168	
235.43348	82	
235.82354	100	
235.88640	84	
238.03298	154	
238.79574	84	
238.94004	178	
239.07910	120	
239.78953	206	
240.78762	102	
240.82534	198	
240.88139	80	
240.94209	3276	
241.90210	76	
241.94329	2498	
242.81980	206	
242.83700	76	
242.88207	222	1+
242.94270	7948	1+
243.82304	104	
244.04005	80	
244.82388	186	
244.92104	130	
244.94076	2206	
245.00015	88	
245.18921	118	
246.09680	92	
246.43976	108	
246.94370	80	
246.97482	456	1+
247.85305	102	
248.90557	76	
250.40720	86	
251.07797	104	
251.78566	178	1+
252.01492	100	
252.56184	98	
253.83804	80	
253.87588	80	
254.02477	80	
254.88641	80	
255.78332	76	
255.80673	76	
256.78208	88	
257.79871	476	
257.92126	76	
258.83667	322	1+
260.05881	80	
260.83157	242	
260.92872	88	
261.48229	90	
261.83097	262	
261.89136	84	
262.06829	78	
262.35794	198	1+
262.83473	188	
262.91810	82	
263.83282	122	
265.05991	200	
265.08783	98	
265.84053	76	
265.85859	280	1+
266.92296	80	
266.93711	104	
267.79437	168	
267.84673	86	
268.79972	198	1+
269.86219	82	
269.90435	80	
270.04378	76	
271.80919	132	
272.34887	158	
272.66509	100	
273.79250	526	1+
273.82193	138	
274.03746	78	
274.86115	90	
275.46412	74	
275.81124	242	1+
276.05018	130	
276.94775	78	
277.43856	82	
279.03631	82	
279.09387	320	
279.27582	74	
279.80351	182	1+
279.95767	76	
280.10054	184	
281.10746	102	
281.15670	76	
281.93147	92	
281.98745	90	
282.42248	92	
282.84761	84	
282.86483	96	
283.07014	284	
283.79395	134	
284.29346	438	1+
284.87779	152	
285.85693	98	
287.47153	92	
287.89490	112	
288.41565	100	
288.86463	82	
289.78903	352	1+
289.88046	140	
290.87454	78	
291.16440	74	
291.80924	274	
291.82678	78	
293.06793	80	
293.95126	74	
294.85774	206	
295.61050	124	
296.92098	116	
297.78780	390	1+
298.81086	102	
298.82476	158	
299.05962	100	
299.88828	86	
300.78997	380	1+
304.80019	130	
305.84612	78	
306.55717	92	
306.88301	102	
307.79838	814	1+
309.36051	86	
310.87440	88	
310.89772	78	
312.80574	186	
312.82379	108	
312.87366	82	
314.14150	76	
314.82632	136	
315.89541	82	
316.50703	84	
317.86272	76	
317.92923	94	
319.92859	76	
320.18765	92	
322.09688	234	1+
322.79422	92	
323.41258	74	
324.06858	78	
324.89134	452	1+
325.77749	88	
326.59785	116	
326.75798	124	
END IONS

###FS:    #m/z: 340.94228 #charge 1+
###MS: 82
###MSMS: 84
BEGIN IONS
TITLE=Cmpd 62, +MS2(340.9423), 28.0-35.0eV, 1.8min #84
RTINSECONDS=107.288
SCANS=82,84
PEPMASS=340.94228	1957660
CHARGE=1+
186.86575	92	
190.94815	130	
192.92933	182	
197.88205	84	
199.07271	80	
202.87250	84	
205.94962	86	
210.93677	196	
211.90982	82	
211.94372	138	
212.87728	568	1+
212.93329	108	
213.89556	84	
213.93874	2802	1+
215.88487	612	1+
219.88890	162	1+
221.09843	86	
222.57052	92	
222.95131	200	
223.95808	442	1+
223.97921	128	
226.55805	88	
226.89360	132	
227.97605	98	
229.93974	88	
230.88938	876	1+
231.89064	484	1+
231.95122	1492	1+
233.89897	556	1+
233.91818	118	
233.94571	116	
234.88386	84	
235.09646	96	
235.63896	100	
235.89411	224	1+
236.88218	108	
237.93276	106	
238.43492	84	
238.83520	82	
239.78939	120	
239.95441	86	
240.23078	780	1+
240.88346	130	
240.90605	98	
241.12348	130	
241.22380	86	
241.84352	120	
242.82970	354	1+
242.87896	96	
243.83128	282	1+
244.95603	94	
246.97888	170	
248.89992	122	
249.90465	330	
249.92369	84	
249.96277	368	
250.34122	98	
251.78918	144	
251.95599	194	
253.11955	88	
253.80309	172	1+
254.83557	82	
254.90417	82	
254.94212	150	
254.97050	454	
255.00817	88	
255.15327	84	
255.97003	288	
256.84304	92	
256.96439	248	
257.86724	82	
258.34681	92	
258.84652	304	
258.96459	102	
259.09516	88	
259.14042	88	
259.85358	186	
259.95688	124	
259.98393	86	
260.73449	106	
260.85411	138	
261.01015	90	
261.84487	136	
261.89441	100	
262.38901	146	
262.84420	86	
264.15195	88	
265.08884	282	1+
265.48281	84	
267.04718	94	
267.14553	128	
268.84414	188	
268.90887	92	
271.02916	94	
271.85540	86	
272.13716	88	
272.35473	90	
272.93498	190	
272.98525	140	
273.79695	200	1+
273.81508	96	
274.86406	152	
276.85597	398	
277.86817	216	
278.84565	760	1+
278.86050	112	
279.92983	100	
279.96889	84	
280.86969	150	
280.93999	192	
281.37702	92	
281.40407	92	
281.85947	334	1+
282.06550	98	
282.37108	100	
282.81679	148	
282.93251	86	
283.42891	140	
284.81080	88	
284.83574	80	
285.80004	80	
285.80884	82	
285.92261	84	
286.35675	108	
287.87759	94	
288.10891	142	
289.78733	102	
289.93775	84	
290.95147	126	
292.02169	92	
292.39323	84	
292.87621	90	
295.14186	90	
295.84085	84	
295.87654	228	
295.97150	190	1+
296.20183	82	
296.81059	118	
297.01404	86	
297.11138	80	
297.81364	94	
298.01057	94	
298.80403	88	
298.84921	82	
301.02073	100	
302.17205	158	
302.88143	88	
302.94476	216	1+
306.88880	128	
309.77786	140	
310.87861	136	
312.94979	88	
316.81193	96	
321.81634	240	1+
322.13061	92	
322.87812	88	
324.89918	430	1+
327.87285	82	
327.88698	256	1+
327.93715	88	
328.29310	84	
329.19255	84	
330.81711	134	
332.81940	114	
334.08629	154	
334.92319	104	
339.14069	102	
339.25380	114	
340.10248	92	
342.77525	82	
342.90351	128	
342.94324	108	
344.16560	82	
END IONS

###FS:    #m/z: 363.95844 #charge 1+
###MS: 82
###MSMS: 85
BEGIN IONS
TITLE=Cmpd 63, +MS2(363.9584), 28.0-35.0eV, 1.8min #85
RTINSECONDS=108.06
SCANS=82,85
PEPMASS=363.95844	907956
CHARGE=1+
108.42444	86	
182.86878	258	
188.43379	98	
189.86438	422	1+
189.95365	100	
191.85921	586	1+
196.88469	184	
200.84425	128	
200.94534	116	
207.87399	236	
207.95229	118	
208.89251	90	
209.86716	156	
209.91973	120	
209.94472	2026	1+
210.88388	444	1+
211.95138	152	
212.87998	3900	1+
212.90622	94	
214.89464	314	1+
215.41527	102	
216.96262	92	
221.41979	100	
222.95253	724	1+
224.95106	1554	1+
224.97955	90	
226.50082	98	
226.94847	12224	1+
226.97359	400	1+
227.06270	100	
227.74801	98	1+
227.92031	92	
228.54947	100	
228.70674	96	
228.75698	116	1+
228.89592	934	1+
228.94357	12650	1+
228.98578	102	
229.18188	118	1+
229.32274	90	
230.10697	104	
230.89043	4766	1+
231.08441	146	1+
231.22041	106	
232.01664	100	
232.38364	94	
232.88794	480	
234.12595	86	
234.88129	458	
234.94580	88	
235.06854	94	
239.07244	116	
240.81935	142	
240.94091	1210	
240.96430	370	
241.51650	92	
241.80872	108	
241.94083	2836	1+
241.96430	194	
242.94316	2070	1+
242.96148	812	1+
242.98361	90	
243.82196	394	1+
244.04149	154	1+
244.42379	122	
244.92228	128	
244.95810	5888	1+
245.00041	248	1+
245.06269	86	
245.88244	124	1+
246.15095	100	
246.80575	92	
246.84954	220	1+
246.90525	196	
246.95411	6274	1+
248.03380	192	1+
248.80380	140	
248.90041	1478	1+
249.36717	158	1+
250.02551	132	
250.89637	138	
250.97220	118	
251.90794	86	
252.89312	214	
253.85378	182	1+
253.90618	204	
254.95911	132	
255.39491	98	
256.11209	130	
257.45335	106	
258.83168	294	1+
258.85809	100	
260.83383	164	
260.93666	104	
260.96931	194	
261.83375	382	
262.83156	256	
262.85425	130	
263.42176	98	
263.54949	100	
263.78277	94	
263.83327	250	
263.97758	172	
264.86333	124	
264.96555	156	
264.99678	98	
265.81709	134	
265.96802	112	
265.97996	92	
266.05932	100	
266.34941	96	
266.81437	300	
267.81614	294	
267.97393	866	1+
268.62916	92	
268.80244	154	
268.95731	224	
269.80400	328	1+
269.84423	164	
269.97140	904	1+
270.05724	96	
270.91484	660	1+
271.17690	108	
271.91824	450	1+
272.65680	88	
272.79509	226	1+
272.85051	146	
274.88359	90	
276.85929	580	1+
277.92290	276	1+
278.79928	120	
278.84165	90	
279.04663	90	
279.10674	126	
279.79513	114	
280.79205	1482	1+
281.83894	170	
281.85621	128	
282.06555	96	
282.86425	96	
283.85168	228	
283.90981	122	
284.02083	92	
284.10377	98	
284.45744	94	
284.82376	884	1+
285.44357	88	
285.79613	142	
285.84633	868	1+
285.93712	134	
286.38385	108	
286.90154	88	
287.36735	106	
288.04313	164	1+
289.82170	206	1+
289.85935	344	1+
290.78969	198	
292.10328	144	
292.81573	88	
293.95891	98	
295.87588	230	1+
296.81085	364	
297.03776	212	1+
297.11974	142	
297.80197	1662	1+
298.46553	100	
298.80380	1404	1+
299.87182	90	
300.53357	102	
300.79546	192	
300.86233	504	1+
301.80422	142	
301.86404	428	1+
303.85843	1528	1+
305.80538	98	
306.88472	132	
307.30379	90	
307.89205	158	
308.87321	88	
309.88424	104	
310.38957	92	
310.87755	194	1+
311.58271	86	
314.07579	160	1+
314.84248	102	
316.81543	488	1+
317.93623	350	1+
319.81742	108	
320.83229	108	
320.86583	434	1+
321.09802	114	
321.81812	650	1+
321.86736	368	1+
322.92844	196	
325.90596	132	
326.36277	88	
326.87315	482	1+
328.12830	86	
330.38773	92	
330.75620	94	
331.75225	178	1+
336.53832	102	
336.94822	428	1+
337.83150	152	
338.94844	138	
339.83447	150	
340.94056	196	
344.41168	154	
348.76699	162	1+
351.85523	88	
352.60425	102	
355.54329	104	
356.77449	86	
361.71348	344	1+
362.71361	220	1+
364.07452	100	
367.02620	200	1+
END IONS

###FS:    #m/z: 340.94217 #charge 1+
###MS: 86
###MSMS: 87
BEGIN IONS
TITLE=Cmpd 64, +MS2(340.9422), 28.0-35.0eV, 1.9min #87
RTINSECONDS=111.751
SCANS=86-87
PEPMASS=340.94217	1919034
CHARGE=1+
182.00820	94	
190.95000	84	
192.89095	146	
192.92893	262	1+
196.88828	250	
197.88256	134	
197.95729	84	
198.99969	92	
202.12461	88	
205.41280	166	
205.95123	324	
207.94060	90	
208.95697	304	
210.93990	230	
211.94114	112	
212.87855	264	1+
212.93354	156	
213.94163	1612	1+
214.88067	94	
214.89712	116	
215.88724	794	1+
215.93811	306	1+
216.87608	396	1+
217.93789	104	
218.53699	86	
218.87934	282	1+
221.89379	216	
222.38758	100	
222.95555	546	1+
223.96037	390	1+
224.97522	112	
226.95207	130	
226.96790	196	1+
228.13762	106	
228.86570	88	
228.94714	134	
230.88787	746	1+
230.91111	116	
230.94190	132	
231.89004	402	1+
231.95075	1258	1+
232.05645	92	
232.86594	92	
232.90859	126	
233.89920	156	
233.95038	248	
234.55437	92	
234.95500	118	
235.14371	104	
235.39420	106	
235.96712	110	
236.83003	94	
236.85252	102	
236.88224	102	
238.83701	290	1+
239.90419	126	
240.22931	428	
241.23359	302	
241.50080	92	
241.84180	334	1+
242.94365	102	
243.59917	114	
243.83342	124	
244.13945	104	
244.90679	128	
244.95466	86	
245.80798	84	
247.92100	100	
248.48757	84	
249.89369	188	1+
249.96337	344	1+
250.99447	86	
251.85532	98	
251.95550	98	
252.87154	90	
253.79852	198	1+
254.82969	84	
254.96648	748	1+
256.84092	88	
256.92274	120	
257.91940	204	
258.85247	154	
259.85429	250	
259.95551	86	
260.83878	412	1+
261.90211	108	
262.85629	94	
262.96390	174	
264.84534	258	1+
265.13249	96	
266.11164	120	
267.12865	152	
268.43576	114	
268.84110	238	1+
268.91713	92	
268.95994	98	
270.16429	128	
270.37856	94	
270.85950	98	
271.10204	112	
271.91611	162	
272.17480	174	
272.34675	152	
272.93390	282	
273.47868	96	
273.79490	150	
273.92300	180	1+
274.79960	178	
274.89189	276	1+
275.80504	106	
275.86884	114	
276.81699	102	
276.85796	376	
277.82714	124	
277.86219	282	
277.98091	116	
278.84973	838	1+
278.95407	102	
279.85397	546	1+
279.92972	98	
280.01942	86	
280.93143	86	
281.05228	94	
282.79826	92	
282.85309	150	
282.86790	224	1+
282.91697	122	
283.43067	88	
284.08195	90	
290.45434	86	
292.41664	100	
292.85653	156	
292.90172	122	
294.28802	98	
294.81569	132	
294.86673	292	1+
295.08965	108	
296.09414	84	
296.85960	110	
296.97805	116	
297.85683	124	
297.97738	102	
299.78990	104	
299.88452	114	
300.06355	106	
301.24024	86	
301.74758	88	
301.88408	120	
302.14523	108	
302.87613	112	
302.94117	242	1+
303.80721	84	
304.88748	178	
306.88337	180	
306.92307	102	
307.10144	84	
307.89779	120	
308.04178	98	
308.85508	84	
309.79644	248	1+
311.82738	140	
311.87805	126	
312.86786	250	1+
313.88990	88	
314.40442	94	
315.53565	92	
316.28407	92	
317.47100	116	
318.88595	132	
323.14762	90	
323.73491	92	
327.83301	202	
328.00394	88	
328.13278	84	
328.18971	160	
330.81593	256	1+
335.12873	122	
336.03848	114	
336.11270	108	
336.52025	94	
338.71799	102	
344.78109	92	
END IONS

###FS:    #m/z: 363.95834 #charge 1+
###MS: 86
###MSMS: 88
BEGIN IONS
TITLE=Cmpd 65, +MS2(363.9583), 28.0-35.0eV, 1.9min #88
RTINSECONDS=112.524
SCANS=86,88
PEPMASS=363.95834	909272
CHARGE=1+
182.86800	128	
183.85665	92	
184.77926	94	
187.87554	124	
189.86559	800	1+
191.85791	802	1+
196.88758	240	
204.59692	96	
207.87412	196	
208.94236	118	
209.94530	2336	1+
210.05837	92	
210.61153	132	
210.88525	558	1+
212.87981	2726	1+
214.89776	154	
218.27191	86	
219.40728	102	
222.95351	416	1+
223.06169	92	
223.88900	136	
224.09577	164	
224.83068	116	
224.95042	1972	1+
226.88944	118	
226.94841	11290	1+
226.97269	464	
227.04798	116	
227.09712	84	
227.25611	90	
227.87344	88	
228.03303	138	1+
228.57318	90	
228.89526	820	1+
228.94317	14458	1+
229.13316	198	1+
229.15029	154	1+
230.79274	116	
230.89063	3822	1+
231.80211	116	
232.07568	134	1+
232.70998	108	1+
232.88479	698	1+
233.85360	92	
234.88254	348	1+
234.93082	118	
234.97219	84	
238.15287	88	
239.90633	140	1+
240.82424	172	1+
240.94192	1022	
240.96553	194	
241.94031	2268	1+
241.96327	200	
242.85803	292	1+
242.94207	1396	1+
242.96147	1072	1+
243.82499	102	
243.89810	222	1+
244.82359	350	1+
244.95848	5760	1+
245.02425	242	1+
245.80515	322	1+
245.94210	330	
246.10087	128	
246.90677	334	1+
246.95413	6852	1+
247.07914	196	1+
247.80388	438	1+
248.80083	388	1+
248.90072	1572	1+
248.97394	90	
250.89780	190	
250.94848	194	
250.97170	286	
251.79058	104	
253.83913	134	
253.90544	140	
255.11022	98	
255.14549	84	
257.23066	90	
258.15906	94	
258.83480	394	
258.94474	90	
258.97068	146	
259.50868	84	
259.85252	84	
260.84070	164	
260.92375	88	
260.96971	342	1+
261.83338	146	
261.91396	204	1+
262.83909	100	
263.97785	204	
264.82086	186	
264.96952	444	1+
264.98341	130	
265.08695	82	
265.12172	132	
265.85679	234	1+
265.90500	120	
266.81471	752	1+
267.44876	108	
267.92721	104	
267.97589	910	1+
268.80691	100	
268.84506	116	
268.95774	194	
269.12087	98	
269.79609	98	
269.82551	254	1+
269.84818	86	
269.96899	1056	1+
270.05580	100	
271.91832	266	1+
273.01372	88	
273.79250	124	
273.92394	138	
275.80680	412	1+
276.41890	84	
276.85126	422	1+
277.55099	94	
278.91238	234	1+
278.99106	84	
279.10271	244	1+
279.80001	106	
280.64229	100	
280.79436	646	
281.11980	90	
281.79384	300	
282.79266	232	
283.34373	84	
283.44888	84	
283.79286	128	
283.85486	96	
284.82591	184	
284.86258	86	
285.19052	102	
285.81821	140	
285.84579	720	1+
287.87364	100	
288.86860	134	
288.98518	92	
289.51360	98	
289.87208	114	
290.79914	314	1+
290.86003	90	
291.13497	116	
292.93862	136	
294.86621	136	
295.35913	108	
295.86687	188	1+
296.81106	198	
297.80855	218	
297.83350	92	
298.06483	98	
298.34005	86	
298.80346	1616	1+
298.82862	122	
300.87479	114	
301.80866	200	
301.86255	560	1+
303.59135	88	
303.80831	318	1+
303.85816	720	1+
305.10377	138	1+
306.85620	84	
306.88377	90	
307.13379	132	
307.56215	90	
307.86721	324	1+
309.31097	88	
310.99461	98	
311.86215	104	
313.14519	112	
315.32188	98	
315.85749	106	
316.81480	186	1+
317.88399	114	
318.42123	102	
319.06455	204	1+
319.87259	190	1+
320.01989	154	1+
320.93276	92	
321.81753	392	1+
321.86533	256	
322.93487	178	
323.82211	124	
324.80964	128	
324.89230	234	
325.89610	98	
326.87187	392	1+
328.89531	132	
329.87138	130	
329.88814	96	
334.68699	96	
336.94995	186	
339.82981	216	
340.93978	232	
341.62795	96	
343.77915	112	
348.15898	92	
348.73987	136	
348.85596	96	
350.05648	90	
354.10696	98	
357.77801	130	
358.94550	96	
361.36424	98	
361.71922	110	
361.98572	128	
365.06195	84	
366.20994	92	
366.87888	210	1+
368.74067	130	1+
END IONS

###FS:    #m/z: 507.84792 #charge 1+
###MS: 86
###MSMS: 89
BEGIN IONS
TITLE=Cmpd 66, +MS2(507.8479), 28.2-35.2eV, 1.9min #89
RTINSECONDS=113.296
SCANS=86,89
PEPMASS=507.84792	302198
CHARGE=1+
196.01611	190	1+
199.89163	188	
214.89100	166	
222.97394	140	
224.97715	176	
232.89724	528	1+
238.06194	300	1+
242.09390	134	
248.84966	150	
251.07490	442	1+
252.08416	324	1+
258.85614	166	
264.08129	266	1+
266.16601	236	
266.92486	152	
267.78241	134	
272.80915	272	1+
272.85539	328	1+
274.80264	144	
274.83922	334	1+
274.92325	180	
275.84260	282	1+
278.86631	220	1+
280.84805	154	
285.85439	200	
285.88554	352	1+
287.85388	850	1+
289.87841	356	
290.86694	874	1+
292.98646	182	1+
293.87732	1566	1+
294.13294	146	
294.18292	128	
295.88108	268	
295.91581	152	
296.85769	180	
298.79917	326	1+
298.85707	144	
299.80254	282	1+
300.85306	130	
300.87425	142	
301.15931	130	
301.85104	184	
301.85985	188	
301.87957	278	1+
303.86713	650	
305.86271	934	
307.89309	990	1+
307.97554	204	1+
308.14377	720	1+
308.80934	212	1+
308.87664	522	
309.89089	490	
310.15770	616	1+
311.88557	2312	1+
312.81683	356	1+
313.88489	830	1+
313.94934	244	1+
314.86652	374	1+
316.86475	132	
316.87951	188	
317.89220	138	
318.85932	312	1+
320.89461	146	
321.41044	134	
322.88562	146	
322.90885	208	1+
323.87011	742	1+
324.75183	292	1+
324.84527	158	
325.04086	158	1+
325.75343	234	1+
325.82739	130	
325.90174	262	
326.88305	1916	1+
327.37380	178	1+
328.87681	252	1+
330.81470	188	
330.87885	274	
331.07238	166	
332.87764	188	
334.85348	156	
335.84446	194	
337.13963	242	1+
337.29796	146	1+
337.88016	312	
339.90756	370	1+
340.71057	204	1+
341.83536	154	
344.90281	274	1+
345.06961	150	
345.78388	136	
346.77515	158	1+
347.09061	156	
347.88194	476	1+
348.80364	306	1+
348.91337	152	
349.75793	212	1+
349.80558	208	1+
350.88550	178	
350.91201	526	1+
351.77108	208	1+
353.85375	248	1+
353.89738	196	
354.84063	186	
355.88966	236	1+
357.78172	286	1+
359.36539	278	1+
360.87453	176	
361.02690	206	1+
362.84315	296	1+
363.80760	146	
366.17539	152	1+
366.84622	366	
367.70845	1050	1+
367.76953	666	1+
369.84095	496	1+
369.89664	150	
370.71414	130	
370.79778	154	
370.91212	186	1+
371.19239	156	
371.72622	196	
372.72588	152	
372.80889	146	
373.72616	138	
374.73826	196	
374.83360	228	1+
377.12397	154	
377.65138	134	
380.71490	152	
380.73229	136	
380.85933	316	
381.71683	204	
381.84105	252	
382.72232	138	
382.80783	226	1+
382.86143	136	
382.89805	154	
383.77403	134	
384.85174	1288	1+
385.78210	134	
387.74476	190	
387.81845	130	
387.84621	138	
387.89561	332	1+
388.89832	262	1+
390.04469	248	1+
390.84275	356	
391.73691	128	
391.84592	426	
392.82883	384	
392.86441	366	1+
393.80355	192	
393.82883	168	
394.83968	294	1+
395.86288	262	1+
396.73401	204	
396.77922	130	
397.73803	226	
398.73201	348	
398.86797	130	
399.72835	580	1+
399.85416	380	
400.86202	170	
401.78101	140	
402.86189	288	
403.80763	160	
403.87023	312	
404.87192	246	
405.70019	146	1+
405.73411	216	
405.76834	160	
405.87575	426	
406.86175	196	
407.74421	166	
407.80892	156	
407.86850	1270	
408.74528	140	
408.86196	924	1+
409.73098	270	
410.73930	154	
410.84257	308	
410.87007	136	
411.21094	118	1+
411.81018	244	1+
411.82543	182	
411.84482	210	
413.87897	284	
414.69464	196	1+
417.86501	272	1+
418.74118	152	
421.74173	152	
421.88427	316	
422.67136	172	1+
422.81683	150	
422.86517	130	
422.88320	174	
423.77476	326	
423.87328	188	
424.82732	134	
424.86945	226	
425.75240	346	1+
425.87095	132	
426.03872	140	1+
426.78074	140	
426.86484	418	
427.73935	282	
427.86456	218	
428.71359	166	
428.74086	756	1+
428.84866	914	1+
429.09549	270	1+
430.78222	192	1+
430.88485	130	
430.93413	142	
431.70458	334	1+
432.70826	268	1+
432.86885	316	1+
432.89000	156	
439.17598	130	
439.89420	520	1+
440.70468	130	
440.82661	130	1+
443.83611	114	1+
444.87249	1434	1+
444.90440	172	1+
445.74637	392	
446.76706	158	
447.71691	208	
447.79676	144	
448.70993	204	
448.88198	350	1+
449.69596	232	1+
450.75905	396	1+
456.82886	142	
457.17031	154	
457.90752	882	1+
462.88610	432	1+
463.90202	154	
465.72379	192	1+
467.89248	702	1+
468.78127	160	
469.89263	162	
480.78148	160	
485.89849	446	1+
489.55671	148	
492.83088	128	
509.86107	266	
510.10286	154	1+
510.65769	282	1+
511.75089	132	
END IONS

###FS:    #m/z: 363.95850 #charge 1+
###MS: 90
###MSMS: 91
BEGIN IONS
TITLE=Cmpd 67, +MS2(363.9585), 28.0-35.0eV, 2.0min #91
RTINSECONDS=116.997
SCANS=90-91
PEPMASS=363.95850	480060
CHARGE=1+
182.86906	106	
189.86309	1580	1+
191.85818	1192	1+
196.88618	584	
197.87115	122	
199.91356	94	
201.94835	94	
205.01516	86	
207.87666	1070	1+
207.94639	564	1+
209.86713	306	
209.94456	4610	1+
209.97272	152	
210.88247	790	1+
212.87971	6670	1+
219.42556	178	
219.86393	116	
221.42344	96	
222.02704	84	
222.95309	2546	1+
223.90804	90	
224.54621	96	
224.89161	220	
224.94935	3128	1+
224.97711	226	1+
225.79743	94	
226.89601	104	
226.94870	21084	1+
226.97358	218	
227.10370	86	
227.87381	134	
227.90247	142	
228.32642	94	1+
228.81853	112	
228.87347	118	
228.89548	804	1+
228.94384	21968	1+
229.91056	96	
230.16466	116	
230.25318	102	1+
230.83683	192	1+
230.89039	7568	1+
232.02276	104	1+
232.88649	664	1+
232.95383	92	
233.57931	88	
233.61710	84	
234.88181	388	
234.93475	88	
236.84311	102	
237.05366	90	
237.83310	252	1+
238.06651	146	
240.82121	132	
240.93788	200	
240.96393	1290	1+
241.43452	92	
241.84461	138	
241.94507	294	
242.94105	682	1+
242.96030	1912	1+
243.01329	92	
243.82825	342	1+
243.91842	126	
244.84551	344	1+
244.95853	9908	1+
245.94194	148	
246.81168	146	
246.90643	246	1+
246.95370	11486	1+
247.24425	122	
248.00958	92	
248.43109	94	
248.80373	620	1+
248.83153	182	1+
248.90112	1918	
250.81933	148	
250.97126	482	1+
251.07747	266	1+
251.60181	104	
252.35216	96	
252.89208	236	
253.90701	348	1+
255.91183	140	
258.10172	84	
258.83316	102	
258.84732	160	
258.97465	524	1+
260.83559	234	
260.96884	1032	1+
261.83691	262	
262.82795	132	
263.03728	126	
263.58754	104	
263.82795	124	
263.98338	216	1+
264.81712	126	
265.39032	98	
265.81405	676	1+
265.97639	302	
266.81619	560	1+
266.86009	110	
267.10780	102	
267.97584	1312	1+
268.84657	116	
268.96038	124	
269.51118	108	
269.97081	1332	1+
270.91604	404	1+
271.01971	136	
272.84761	142	
274.16151	108	
275.93333	324	1+
276.35333	102	
276.42486	126	
276.58611	94	
276.85760	450	1+
276.91208	118	
277.37490	84	
278.79761	340	
279.10131	332	1+
279.79727	146	
279.84861	130	
279.86233	94	
280.41234	116	
280.79475	1080	1+
281.15991	160	
282.06153	116	
282.79185	422	1+
282.86077	130	
283.85018	430	1+
283.87067	104	
283.98805	258	
284.82808	254	
285.79787	168	
285.84760	508	
285.94707	106	
286.81834	120	
287.88645	162	
289.41762	98	
289.86719	88	
291.04929	172	
291.87924	92	
293.11814	202	1+
293.52603	92	
294.44006	96	
294.89548	88	
295.80650	872	1+
295.88230	252	1+
295.93156	92	
296.80869	736	1+
298.58852	104	
298.80624	1634	1+
298.86874	262	1+
299.41661	92	
299.78143	102	
299.83506	114	
299.87139	178	1+
300.02110	194	1+
300.80414	370	1+
301.16562	84	
301.86197	218	
302.86320	182	
303.80721	430	
303.85817	1382	1+
303.94561	122	
306.86981	168	
307.86156	104	
307.89146	128	
308.87850	300	1+
309.19893	116	
309.41455	102	
309.83060	96	
310.99782	84	
311.12988	92	
312.88132	116	
314.87265	94	
316.35398	174	
316.81991	352	1+
320.32402	92	
321.86663	312	
322.13588	98	
322.93076	224	
323.68835	98	
323.83059	114	
323.89174	394	1+
323.92860	96	
324.01425	128	
324.82872	122	
324.89648	380	1+
326.16057	206	1+
326.87249	476	1+
327.39076	94	
327.57060	94	
328.82652	134	
329.87880	84	
330.94130	90	
331.82376	154	1+
336.92853	112	
336.95157	106	
337.94548	94	
339.82971	148	
340.94194	150	
341.94340	258	
343.70807	176	
346.87929	86	
349.76691	118	
351.76668	310	1+
356.77584	92	
357.84371	86	
360.86565	200	
361.87601	86	
362.70797	142	
364.07996	200	1+
365.92830	92	
366.77536	292	1+
369.18405	92	
END IONS

###FS:    #m/z: 507.84795 #charge 1+
###MS: 90
###MSMS: 92
BEGIN IONS
TITLE=Cmpd 68, +MS2(507.8479), 28.2-35.2eV, 2.0min #92
RTINSECONDS=117.768
SCANS=90,92
PEPMASS=507.84795	285794
CHARGE=1+
196.01558	268	1+
209.94240	328	
224.97386	206	
227.08511	124	
227.96114	120	
232.90166	124	
241.09026	142	
241.88500	138	
252.79556	134	
253.87733	124	
267.38405	276	
267.78734	146	
268.89258	158	
272.85346	530	1+
273.80210	174	1+
273.87203	130	
278.86203	144	
280.02569	194	
283.40051	164	
287.85281	868	
288.87519	722	1+
289.89821	120	
290.05887	136	
290.86469	374	
291.86324	186	
293.85421	142	
293.87492	1552	1+
296.85884	192	
296.87416	236	
297.41140	306	1+
298.80649	214	
298.85531	340	1+
299.91569	138	
300.87612	150	
301.34664	172	
302.79513	208	1+
303.86737	480	
304.83353	136	
305.86374	908	1+
307.13032	162	
307.89353	594	
308.14058	482	
308.81068	146	
308.87537	880	
309.15178	656	1+
309.88915	906	1+
310.15845	408	1+
311.88503	2610	1+
313.36302	140	
313.86857	206	
313.88579	744	1+
314.86556	692	1+
315.83011	132	
316.75989	220	1+
316.88797	208	
318.85533	124	
318.88456	162	
319.86827	222	1+
319.88926	190	
320.98182	178	1+
321.41142	146	
322.08761	248	1+
323.09077	208	1+
323.76398	184	
323.87197	314	1+
324.80419	142	1+
324.90239	160	
324.92694	126	
325.90380	586	1+
326.88655	2008	1+
327.76153	220	1+
327.93492	142	
328.87758	786	1+
328.91781	118	
329.34913	138	
330.05368	124	
330.82002	224	1+
332.82030	304	1+
332.87875	352	1+
335.84980	224	1+
336.00942	126	
336.12661	118	
337.88260	440	1+
338.89849	146	
340.77267	126	
342.85891	124	
344.91186	266	1+
346.78305	144	
346.89701	234	
347.82346	342	1+
348.40503	120	
348.78549	214	
348.88633	160	
349.77001	386	1+
349.90366	166	
350.89244	156	
350.96816	256	1+
351.89030	162	
352.83260	138	
353.91136	176	1+
355.42167	288	1+
355.88832	424	1+
356.75576	216	1+
356.79917	138	
358.70914	208	1+
359.27500	182	
360.75589	164	
360.78210	192	
360.98973	248	1+
362.77795	144	
362.85725	346	1+
363.86194	204	1+
366.06711	178	1+
366.76219	490	1+
366.83889	894	1+
367.04827	124	
367.70834	756	1+
367.76510	418	1+
368.73067	120	
369.81910	148	
370.71651	150	
370.80750	268	1+
371.19771	146	
371.70188	156	
371.72538	124	
371.79736	258	1+
371.86686	140	
372.72522	212	
373.72251	356	
373.83583	130	
374.71789	264	1+
374.74400	126	
374.83846	294	1+
375.84251	236	1+
375.89018	154	
375.92118	218	1+
379.73336	140	
379.79333	288	1+
379.84733	128	
380.71715	728	1+
380.77362	146	
380.85555	194	
380.92371	126	
381.78302	180	1+
381.84130	144	
382.72090	300	1+
382.86032	272	
383.87067	124	
384.76163	158	
384.79322	134	
384.85221	1180	1+
384.89610	402	1+
385.39551	146	
387.84112	282	1+
388.74745	212	1+
389.19774	528	1+
389.71925	532	1+
389.86967	154	
390.81903	122	
390.84324	734	1+
390.86217	158	
392.83599	136	
392.86836	224	1+
395.26733	128	
395.84615	134	
395.89771	246	1+
396.73142	138	
397.77509	120	
397.99880	122	
398.73209	618	
398.87786	242	1+
398.98831	224	1+
399.72967	648	1+
399.81663	190	
399.85093	552	1+
400.80090	230	1+
401.24969	118	
402.86696	1070	1+
403.80293	302	1+
405.78114	194	
405.86993	330	
405.89264	132	
406.86465	162	
407.73087	400	
407.86927	1124	
408.74782	242	1+
408.76068	166	
408.86009	1000	1+
409.72725	194	
410.73484	218	
410.85018	232	1+
411.72785	548	1+
411.80964	220	
412.87418	526	1+
413.87631	452	1+
414.67830	140	
416.87918	156	
417.81643	152	
417.86265	186	
421.88943	372	
423.79637	186	
423.86372	150	
423.91204	144	
424.82551	286	1+
425.75341	500	1+
426.86188	1532	1+
427.73797	782	
427.79742	224	1+
428.74622	380	
428.84746	534	1+
429.69595	158	1+
429.73606	820	1+
429.85134	450	1+
430.14845	146	
430.73988	598	1+
432.87055	166	
433.85304	164	
433.89002	444	1+
436.74234	144	1+
437.75059	254	1+
439.89355	370	1+
440.78871	182	1+
442.68332	256	1+
443.75122	208	
444.28450	118	
444.87455	1972	1+
445.72204	158	
445.74455	174	
446.71000	554	1+
447.69374	128	
447.74182	128	
448.76366	174	
448.84614	148	
448.90012	118	
449.69469	236	1+
449.88243	476	1+
450.74935	280	
451.75183	268	1+
455.77268	118	
457.91157	320	
461.00609	126	
462.88263	226	
463.88771	174	
465.71344	212	1+
467.89007	724	1+
468.78546	132	
470.78395	128	
476.65666	122	
482.19221	124	
485.89803	128	
486.25326	144	
486.90387	198	1+
501.73165	178	1+
502.73631	206	1+
509.86256	182	
END IONS

###FS:    #m/z: 336.94721 #charge 1+
###MS: 90
###MSMS: 93
BEGIN IONS
TITLE=Cmpd 69, +MS2(336.9472), 28.0-35.0eV, 2.0min #93
RTINSECONDS=118.54
SCANS=90,93
PEPMASS=336.94721	99650
CHARGE=1+
55.16708	88	
185.86669	74	
190.04000	80	
192.94401	82	
193.98908	78	
196.88375	96	
200.86086	80	
205.94961	170	
206.95275	74	
207.97764	74	
210.88732	188	
211.94594	1124	1+
212.87979	1286	1+
213.89747	124	
213.94013	636	1+
214.89733	144	
215.88859	252	
215.93725	112	
217.89655	92	
221.02565	80	
221.88687	162	
222.95535	380	1+
223.97795	78	
225.11520	88	
226.81492	78	
228.90482	76	
228.93800	84	
229.80056	90	
229.95567	1768	1+
230.06340	74	
230.88937	1766	1+
230.97517	90	
231.42250	88	
231.95270	570	1+
232.82337	108	
232.99057	76	
233.39503	134	
233.83129	148	1+
234.89872	76	
234.95674	104	
235.15091	74	
235.93434	88	
236.10499	82	
236.37834	90	
239.08493	74	
239.79067	76	
240.07971	78	
241.84136	600	1+
243.13539	76	
244.85105	74	
245.94276	98	
246.01406	108	
246.38401	84	
246.44931	84	
246.97476	192	
247.96712	450	1+
248.84557	76	
248.89913	724	1+
249.13803	82	
249.96336	234	
250.83285	116	
250.95028	230	
251.06769	74	
251.83688	102	
252.02674	88	
252.57460	80	
252.84717	142	1+
252.89284	84	
252.97380	888	
253.09172	76	
253.90670	150	
254.07729	188	1+
254.40853	78	
254.96847	418	1+
256.03467	84	
256.88567	250	1+
256.96449	258	
257.53229	90	
257.83382	328	1+
257.85624	142	
258.39790	80	
259.10112	78	
259.82351	362	1+
260.14402	122	
261.85361	140	
262.84106	92	
262.86414	86	
264.46134	90	
265.00259	78	
265.35257	78	
266.84486	80	
266.91525	78	
267.83990	288	
268.04947	86	
268.46409	76	
268.84302	630	
269.01133	130	
269.12629	80	
270.79872	92	
271.84730	144	
272.85233	78	
272.87807	78	
272.98170	76	
273.79346	84	
273.90098	98	
274.15635	78	
274.84729	152	
275.85304	766	1+
276.85743	644	1+
276.90062	76	
277.48250	86	
277.90072	76	
277.96553	108	
278.34717	106	
278.39444	84	
278.83400	602	1+
279.37476	90	
279.57782	88	
280.01949	72	
280.89023	256	1+
281.82832	260	1+
284.12745	96	
285.37281	100	
285.85200	124	
286.05425	122	
286.61055	78	
286.81503	110	
286.85023	916	1+
288.91204	76	
290.85779	116	
291.86667	74	
292.44164	186	
292.85559	72	
293.10683	120	
293.80219	90	
293.87078	98	
294.11175	110	
294.12687	80	
294.86640	346	1+
295.10540	76	
296.97650	124	
297.76172	104	
297.89093	74	
298.87987	100	
299.87872	72	
301.87979	90	
303.80514	72	
304.04892	90	
304.15398	98	
304.83752	82	
304.87008	100	
305.76969	78	
308.61603	90	
308.88324	76	
309.86919	298	1+
310.84436	76	
311.85984	224	1+
311.87960	90	
312.36768	94	
312.91053	76	
315.10400	92	
316.38260	112	
317.07737	78	
319.74188	86	
320.25501	74	
321.39744	74	
321.75830	116	
322.90192	134	
324.89418	176	
326.88732	228	1+
330.44607	76	
330.56870	130	
330.87897	74	
332.40421	98	
332.88097	100	
333.87036	104	
337.83113	76	
END IONS

###FS:    #m/z: 322.93144 #charge 1+
###MS: 94
###MSMS: 95
BEGIN IONS
TITLE=Cmpd 70, +MS2(322.9314), 28.0-35.0eV, 2.1min #95
RTINSECONDS=122.219
SCANS=94-95
PEPMASS=322.93144	2773270
CHARGE=1+
54.09882	78	
177.92976	100	
185.92692	72	
190.93255	118	
191.85980	80	
192.98478	88	
196.88485	124	
205.95085	140	
206.95188	78	
209.92505	80	
210.83516	94	
212.83420	102	
212.87991	72	
213.89127	248	1+
214.01896	80	
216.88301	80	
218.90915	82	
220.88632	140	
221.95211	86	
222.02165	72	
223.96175	244	
224.37140	98	
224.95910	116	
226.99622	82	
227.02777	80	
227.93107	122	
227.96871	78	
228.84614	96	
229.84356	78	
229.89904	86	
230.89419	98	
231.90834	78	
233.39567	80	
235.00055	80	
236.84110	78	
236.94965	168	1+
238.07285	88	
238.93719	144	
239.03477	76	
239.08401	136	
239.17899	84	
239.78660	486	1+
240.33678	76	
240.94114	1394	
240.96370	106	
241.87777	90	
241.94312	878	
242.82315	326	
242.94249	3686	1+
243.81903	580	1+
244.34706	82	
244.94017	472	1+
245.85886	188	1+
246.08183	106	
246.98069	144	
247.85009	326	1+
248.02492	92	
248.90272	118	
249.00631	72	
249.03148	76	
250.97125	76	
251.33318	96	
251.79378	146	
251.92637	80	
251.94586	134	
253.16253	72	
253.35049	112	
253.78443	224	1+
253.98169	118	
254.11502	82	
255.00806	92	
256.33351	82	
257.79858	550	1+
257.93431	78	
258.01702	82	
258.83885	122	
258.85704	118	
258.88991	78	
259.33429	86	
259.83308	106	
260.83564	282	
261.83438	688	1+
262.35344	136	
263.15310	72	
263.16893	74	
263.88443	90	
263.97845	112	
265.16648	82	
266.03078	76	
266.09524	84	
266.86456	216	1+
268.79738	298	1+
269.34582	82	
269.79854	184	1+
270.13469	72	
270.48345	76	
271.14877	72	
271.36074	72	
271.80018	144	
272.80167	116	
272.82315	72	
272.84379	74	
273.79465	282	
274.79565	144	
275.78952	112	
275.81107	290	1+
276.85175	86	
277.52036	92	
277.80059	74	
278.81028	72	
279.09283	1008	1+
279.93308	82	
280.83590	156	1+
281.75232	88	
282.08268	78	
282.85820	120	
282.88899	76	
282.94706	92	
283.35233	134	
283.79036	330	1+
283.83172	80	
283.84982	150	1+
284.21318	124	
284.29552	200	
285.13003	72	
285.29523	136	
285.75439	76	
286.04660	74	
286.55616	88	
286.86371	82	
286.92434	80	
287.13657	76	
287.43195	88	
287.79780	268	1+
288.85933	290	1+
289.78919	396	1+
289.80660	144	
289.88202	82	
290.14261	86	
291.80216	476	1+
292.75655	92	
292.86419	82	
293.87375	84	
293.89444	128	
294.90161	138	
295.00245	72	
295.83442	142	
296.94653	100	
297.78211	86	
297.91784	92	
299.78578	432	1+
302.88703	92	
303.88646	80	
305.80950	78	
307.80148	896	1+
307.88733	96	
311.85604	92	
312.80606	194	
312.88434	84	
313.82338	74	
314.81210	78	
316.05288	76	
319.06353	74	
320.75724	72	
321.01428	82	
321.89190	82	
322.81631	80	
323.22479	72	
323.36801	80	
324.90042	82	
325.77076	72	
325.90021	130	
326.02792	92	
326.80791	244	1+
327.84404	76	
328.18192	78	
END IONS

###FS:    #m/z: 507.84772 #charge 1+
###MS: 94
###MSMS: 96
BEGIN IONS
TITLE=Cmpd 71, +MS2(507.8477), 28.2-35.2eV, 2.1min #96
RTINSECONDS=122.991
SCANS=94,96
PEPMASS=507.84772	255618
CHARGE=1+
197.89259	160	1+
209.94146	130	
223.97372	366	1+
232.89511	278	
235.92916	246	1+
238.06261	186	
241.80738	134	
249.87812	218	1+
251.91293	188	
252.11144	160	
265.92222	172	
267.87735	290	1+
268.77828	122	
269.93494	122	
271.85375	434	1+
272.80709	414	1+
272.85659	372	1+
275.85420	200	1+
279.89210	204	1+
280.39351	180	
283.81457	138	
286.78340	194	
287.85099	408	1+
287.86400	186	
288.78621	262	1+
289.88282	536	
290.12993	146	
290.86214	582	1+
291.86400	420	1+
293.87283	1566	1+
293.90439	140	
293.95890	160	
294.00710	122	
294.13336	242	
294.90126	352	1+
298.84439	142	
298.85969	134	
299.81139	140	
300.85995	298	1+
303.86206	326	
305.86587	448	
305.96251	124	
307.39925	124	
307.79942	262	1+
307.89106	356	1+
308.14212	710	1+
308.87238	852	1+
309.85174	162	
309.89269	296	1+
309.93100	122	
310.15498	574	1+
310.84583	310	1+
311.34763	138	
311.88656	2842	1+
313.88555	536	1+
314.37527	120	
314.86643	730	1+
314.97844	144	
316.86388	458	
316.88748	210	1+
317.78917	146	
319.80703	122	1+
321.85657	132	
321.99569	130	
322.88261	142	
322.96617	192	
323.82986	248	1+
323.97339	118	
324.85996	456	1+
324.89513	898	1+
326.88520	1176	1+
328.16813	196	1+
328.76056	164	
328.87142	126	
329.80822	146	
329.82210	342	1+
329.88988	388	1+
332.87588	518	1+
334.81610	178	1+
334.83829	142	
334.89888	120	
335.87198	416	1+
336.79323	164	
338.72407	190	
338.90964	142	
344.90056	136	
345.01371	142	
345.75649	136	
345.90840	210	
347.76353	204	
348.78076	266	
348.89121	186	
348.95098	146	
349.75654	148	
350.88594	180	
350.90017	142	
351.89939	124	
352.37115	126	
352.77790	170	1+
353.85152	208	
353.87677	156	
354.86927	126	
356.86240	240	1+
357.71891	128	
359.85582	306	1+
364.84769	338	1+
365.81304	136	
365.84570	410	1+
367.70863	1060	1+
367.73922	126	
367.76662	238	
368.78245	154	
368.89789	170	
369.84453	162	
369.91024	142	
370.79080	182	
371.72529	216	
371.89598	134	
372.78345	168	
372.85231	142	
373.82946	138	
374.79994	132	
375.38541	168	
375.85817	256	1+
376.85816	166	1+
377.73192	146	
377.91070	120	
380.71814	858	1+
381.83918	136	
382.41333	162	
382.78954	162	
382.86072	154	
384.74777	186	
384.85154	1002	1+
385.17916	132	
385.77874	164	
386.77062	312	1+
387.01836	136	
387.81493	124	
387.84753	144	
389.71693	200	
390.84310	526	1+
390.90770	122	
391.67307	172	1+
391.74975	118	
392.84508	206	
392.90822	154	
393.82721	160	1+
393.86849	248	1+
396.40008	136	
396.73974	166	
397.73797	138	
398.72902	1032	1+
398.75564	118	
399.78256	130	
399.84637	162	
400.70737	148	1+
401.75671	118	
402.74773	138	
402.86820	924	1+
403.78949	124	
403.82930	202	1+
403.93379	118	
404.62623	118	
405.75947	262	1+
405.87043	300	
406.78669	130	
406.85832	176	
407.74473	174	
407.82192	190	
407.86575	1914	1+
408.74483	136	
408.79155	118	
409.72266	146	
409.73489	436	1+
409.85871	528	1+
411.81739	266	1+
411.84525	282	1+
412.73061	342	1+
412.84855	240	1+
412.87353	256	1+
413.07628	188	1+
413.95691	130	
415.78229	126	
416.88113	380	1+
417.81694	144	
419.79801	178	1+
420.69778	142	
421.88873	270	
422.86625	144	
423.77440	230	
423.79677	140	
423.87148	334	1+
424.82532	280	1+
425.75440	316	
426.75278	154	
426.77678	210	
426.86404	508	1+
426.89735	306	1+
427.08028	150	1+
427.73692	946	1+
427.89902	234	1+
428.08257	168	1+
429.72451	184	
429.83428	126	
429.87168	120	
430.74440	484	1+
430.88180	202	
431.86967	516	1+
433.86170	178	1+
434.88950	232	
436.80192	148	
437.16002	124	1+
437.72561	136	
439.89559	326	1+
440.80511	130	
441.77039	246	1+
442.68054	130	
444.75184	146	
444.87504	988	1+
445.10364	160	1+
445.74505	732	1+
446.68411	120	
446.87784	238	
446.89429	406	1+
447.71691	340	1+
448.78808	280	1+
449.79500	240	1+
449.87989	180	
450.75464	528	1+
457.90339	244	
458.90508	252	
460.22588	184	
461.80601	202	1+
462.61856	120	1+
462.88812	494	1+
465.71815	316	1+
466.72227	250	1+
467.25532	132	
467.89170	782	1+
469.23179	164	
469.79935	128	
470.73023	136	
472.71059	142	1+
476.71684	194	1+
484.22484	158	
485.90280	416	1+
496.67803	138	
498.30050	120	
504.11572	122	
505.74845	178	
END IONS

###FS:    #m/z: 336.94721 #charge 1+
###MS: 94
###MSMS: 97
BEGIN IONS
TITLE=Cmpd 72, +MS2(336.9472), 28.0-35.0eV, 2.1min #97
RTINSECONDS=123.763
SCANS=94,97
PEPMASS=336.94721	90690
CHARGE=1+
127.06093	78	
190.90000	82	
210.11531	106	
210.88446	218	
211.94509	1500	1+
212.87902	1218	1+
213.94079	928	1+
214.89388	152	
215.88935	374	1+
215.93891	182	
217.88388	82	
221.42736	92	
221.92281	80	
221.95109	298	1+
224.97836	82	
226.91032	248	1+
226.99807	80	
227.89450	172	
228.20983	88	
228.89608	212	
229.04696	84	
229.95611	1524	1+
230.39075	86	
230.83132	120	
230.89023	1402	1+
231.95229	688	1+
232.87864	78	
232.89303	138	
233.86754	86	
233.89927	276	
233.94802	208	
234.94088	128	
235.89248	134	
238.92073	110	
239.54160	106	
239.85249	108	
240.83276	216	
240.84401	314	1+
241.43458	80	
243.86944	78	
244.55453	96	
244.91810	90	
245.38651	88	
246.14515	82	
246.90961	172	
246.97895	246	
247.96694	546	
248.44093	92	
248.90059	572	1+
249.98522	82	
250.83002	516	1+
250.86414	78	
250.95031	144	
250.97124	128	
251.83179	440	1+
251.87911	242	
251.91917	134	
252.02871	92	
252.97240	1202	1+
253.90543	658	1+
254.12646	92	
254.46334	80	
254.96858	410	
256.26259	76	
256.85193	88	
257.83488	88	
257.85832	102	
257.87665	132	
258.12968	80	
258.14926	78	
258.84485	348	
258.91389	112	
259.11475	78	
259.84716	160	
259.95952	88	
260.85528	112	
261.02372	78	
261.83202	206	
262.34444	78	
263.84712	126	
264.01030	86	
264.32526	112	
267.10575	102	
267.83976	210	
268.84164	504	
269.09762	232	1+
269.52311	78	
269.84186	584	1+
269.92641	78	
271.91859	120	
272.09336	94	
272.83931	90	
272.97968	138	
274.04767	86	
274.86377	104	
274.89302	118	
274.97133	82	
275.86476	86	
276.06783	86	
276.85712	194	
276.95833	190	1+
277.12070	128	
277.83853	168	
278.83999	146	
279.10524	118	
279.83996	104	
280.87282	80	
281.08346	104	
281.86267	132	
282.88795	110	
282.92904	172	
283.06974	82	
284.12140	92	
284.58516	86	
284.93337	100	
285.85334	110	
286.09727	88	
286.85142	944	1+
287.80263	94	
288.07826	90	
289.84378	80	
290.41463	76	
290.79748	92	
291.80841	160	1+
292.85765	132	
293.10579	88	
293.85171	116	
294.86158	248	1+
294.87633	94	
297.95627	84	
299.17231	86	
299.81618	88	
299.87607	82	
299.89269	140	
300.41792	170	
300.88307	162	
301.87582	136	
303.80512	92	
303.95923	116	
305.33096	94	
305.39295	94	
305.88319	194	1+
306.05633	82	
306.41531	84	
308.87235	90	
309.86829	174	
310.89071	84	
311.08453	106	
312.29631	90	
312.50919	94	
312.82379	86	
313.37124	94	
313.82153	78	
313.87122	92	
314.06973	146	
315.06147	98	
316.16171	88	
318.76547	100	
320.75606	78	
322.80656	166	
322.86289	86	
324.04863	80	
325.89929	106	
326.01687	86	
326.36960	96	
326.88875	244	1+
330.81436	92	
332.27670	88	
333.33171	78	
336.05869	92	
337.73325	86	
339.22650	78	
341.93689	172	
END IONS

###FS:    #m/z: 322.93149 #charge 1+
###MS: 98
###MSMS: 99
BEGIN IONS
TITLE=Cmpd 73, +MS2(322.9315), 28.0-35.0eV, 2.1min #99
RTINSECONDS=127.423
SCANS=98-99
PEPMASS=322.93149	2758894
CHARGE=1+
106.03903	124	
136.12241	92	
140.20122	80	
158.18655	80	
190.61933	94	
193.90540	96	
196.88628	114	
198.03245	132	
198.96486	74	
205.95022	246	1+
206.83907	78	
207.48059	94	
209.04170	84	
210.90098	148	
212.90872	72	
213.88574	74	
214.04571	88	
214.08918	74	
214.89971	128	
215.41885	98	
215.84852	140	
216.85211	102	
221.89471	126	
222.95860	480	1+
225.83987	90	
227.90960	202	1+
227.93154	74	
228.06126	84	
229.79087	104	
229.85396	80	
229.89434	276	1+
230.03679	74	
230.85687	78	
233.39372	92	
235.87847	92	
236.01786	94	
236.88283	76	
237.48026	86	
237.79436	100	
239.78700	296	1+
240.39951	96	
240.82161	406	1+
240.91198	92	
240.94145	1322	
241.94073	4400	1+
242.94299	2966	1+
243.10324	72	
243.46694	84	
243.82033	226	1+
244.85542	74	
244.94124	872	1+
245.37870	102	
246.84689	86	
246.97974	278	1+
247.43927	90	
248.86180	80	
250.83496	102	
250.87778	84	
250.94988	92	
251.14809	76	
251.83211	92	
252.82062	78	
252.97908	94	
253.16610	72	
253.34781	142	
253.78788	120	
253.92888	94	
254.40249	74	
255.78506	310	
255.90103	76	
256.77385	82	
257.79924	244	
258.78252	98	
258.83340	300	1+
258.89349	132	
260.33739	178	
260.83036	700	1+
261.86544	74	
261.89156	80	
261.98084	78	
262.41225	88	
262.86011	88	
263.35398	92	
263.97514	104	
264.56884	72	
264.86166	118	
264.96095	72	
266.06849	144	1+
266.85460	92	
267.78878	230	1+
267.98651	118	
269.87067	176	
270.45364	76	
270.84569	224	1+
271.01089	80	
271.05566	86	
271.09988	108	
271.80514	298	1+
272.02682	80	
272.12369	86	
272.92049	72	
272.98568	82	
273.79462	508	1+
273.84038	90	
275.06477	78	
275.80932	190	
276.16969	80	
276.83800	82	
277.55102	88	
278.96821	98	
279.09191	1200	1+
279.40757	102	
280.79475	92	
281.79739	76	
281.82834	78	
282.86012	76	
283.01284	84	
283.35625	112	
283.40125	88	
283.78887	532	1+
284.29325	326	
284.31789	76	
284.80925	78	
284.87515	72	
285.79685	90	
285.87497	106	
286.87877	72	
287.81105	90	
287.86958	78	
288.00235	76	
288.54692	98	
289.78981	314	1+
289.86238	76	
289.88159	128	
290.81042	136	
290.88376	82	
290.98201	100	
291.80269	576	1+
293.19172	76	
293.87764	74	
294.86692	94	
296.81655	92	
298.93254	94	
299.78314	486	1+
300.39259	78	
302.97514	80	
303.86294	214	
305.02178	90	
305.06496	106	
305.80452	116	
305.87719	100	
307.79734	732	1+
307.89296	200	
308.04671	80	
308.10508	92	
308.91171	86	
309.19633	92	
310.82965	120	
310.87656	106	
311.38328	80	
311.88626	146	
312.30948	74	
312.80401	278	1+
312.88230	76	
313.82574	132	
314.81973	144	
318.76708	98	
318.91221	104	
320.21619	76	
320.75940	94	
322.81011	80	
323.27539	82	
326.87886	134	
326.89997	88	
327.71826	158	
END IONS

###FS:    #m/z: 340.94226 #charge 1+
###MS: 98
###MSMS: 100
BEGIN IONS
TITLE=Cmpd 74, +MS2(340.9423), 28.0-35.0eV, 2.2min #100
RTINSECONDS=128.195
SCANS=98,100
PEPMASS=340.94226	998534
CHARGE=1+
184.86192	84	
186.93486	80	
190.94315	80	
191.96089	90	
192.92849	138	
196.88613	242	
198.86442	84	
203.05603	92	
205.95026	258	
210.86183	84	
210.94018	80	
212.87914	284	
213.88281	268	
213.94243	276	
215.88720	526	1+
215.93820	262	
217.01347	84	
228.86132	80	
228.93778	186	
229.12306	80	
229.94742	88	
230.89012	594	1+
230.92804	98	
231.95074	540	1+
233.86463	110	
233.94863	126	
235.89486	148	
236.05398	86	
238.15449	114	
238.83922	136	
239.01197	84	
239.84960	142	
240.02465	110	
240.23224	426	1+
240.84035	228	
241.84262	110	
242.79861	92	
243.36929	88	
243.84062	80	
244.44115	80	
244.90985	86	
246.97421	90	
248.83974	84	
248.97537	82	
249.34174	100	
249.83661	86	
249.90558	176	1+
250.44645	106	
250.97022	176	
250.99252	80	
251.03453	138	
251.87694	132	
251.90788	86	
253.78785	96	
254.96649	378	
255.88995	82	
256.43996	90	
256.72666	106	
256.78391	82	
256.85078	90	
256.88291	128	
257.15013	100	
257.91727	200	
258.84622	174	
258.97269	80	
259.50816	80	
259.85629	242	
259.87259	98	
259.95715	172	
260.43300	80	
260.83692	624	1+
262.35258	104	
262.96758	86	
263.86245	148	
263.94425	86	
264.98872	84	
265.08448	80	
266.11091	82	
267.85258	88	
268.81224	80	
268.83958	336	1+
269.89642	98	
270.36649	78	
271.85133	266	
272.93446	78	
273.03212	84	
273.35476	78	
273.79222	154	1+
274.85858	142	
275.80563	140	
275.88625	82	
275.95562	82	
276.85928	318	
277.06231	92	
277.86462	510	
278.84753	240	
279.85183	128	
280.43463	84	
280.84496	120	
281.86253	136	
282.87283	146	
283.86047	112	
284.17539	96	
284.84171	86	
285.16626	82	
287.14175	134	
287.81327	144	
289.78828	96	
290.86179	208	1+
291.75327	122	
291.80512	214	
292.80819	84	
294.86574	242	1+
296.33406	94	
296.85498	130	
296.88693	82	
297.88753	164	
298.85227	126	
299.01721	104	
299.53525	100	
299.87523	144	
300.88003	140	
301.87439	80	
302.17448	90	
303.08648	80	
303.87125	80	
303.93984	108	
304.93641	84	
305.87659	138	
305.92503	114	
307.80010	174	
307.89090	140	
308.86077	120	
308.88571	116	
309.89894	88	
310.14283	106	
310.87860	120	
311.85380	88	
312.04008	84	
314.13021	82	
315.12557	90	
315.65114	86	
316.79707	96	
317.43155	100	
319.39506	82	
319.87142	100	
320.80486	82	
321.82781	140	
321.89567	96	
323.40570	102	
324.78853	124	
326.17728	100	
327.02253	132	
327.30610	86	
327.83055	92	
328.82946	86	
330.81432	244	1+
336.78414	106	
337.88003	86	
343.04580	82	
344.23420	82	
END IONS

###FS:    #m/z: 336.94717 #charge 1+
###MS: 98
###MSMS: 101
BEGIN IONS
TITLE=Cmpd 75, +MS2(336.9472), 28.0-35.0eV, 2.2min #101
RTINSECONDS=128.967
SCANS=98,101
PEPMASS=336.94717	93904
CHARGE=1+
154.93119	84	
180.87035	80	
192.44612	90	
202.40553	98	
208.04493	74	
210.88226	116	
211.02248	78	
211.94457	2016	1+
212.87879	1368	1+
213.94089	920	1+
214.88410	362	1+
215.88827	256	1+
215.93744	216	
216.14561	84	
217.88889	172	
217.93824	90	
218.83864	118	
220.05335	86	
221.88415	88	
222.95469	138	
223.89989	132	
224.97553	88	
225.08572	92	
225.83610	86	
226.36577	92	
226.39904	102	
226.89090	74	
226.97324	84	
228.89127	114	
229.12758	80	
229.90083	76	
229.95580	1672	1+
230.88934	1888	1+
231.95151	936	1+
232.82025	90	
232.96236	82	
233.83218	158	
233.87344	158	
233.89837	226	
233.95105	74	
234.82181	80	
234.84455	106	
235.85159	102	
235.86180	94	
236.01245	90	
236.07627	82	
238.86126	96	
240.84153	92	
241.11583	76	
241.84068	88	
242.73188	92	
242.84060	82	
246.90496	138	
246.97717	264	
247.84310	86	
247.96630	558	1+
248.10243	90	
248.41383	98	
248.90172	872	1+
249.05489	78	
249.83136	172	
249.85371	114	
250.83220	332	1+
250.90491	126	
250.97129	120	
251.88546	102	
251.96010	88	
251.98955	76	
252.14072	116	1+
252.57263	80	
252.95088	96	
252.97228	772	1+
253.90752	130	
254.09318	84	
254.45337	94	
254.83404	92	
254.96803	316	1+
256.10956	92	
256.39457	98	
256.84796	144	
256.88552	154	
256.96026	286	1+
257.07731	76	
257.45927	74	
258.84836	326	1+
258.89950	90	
259.82422	218	1+
260.15171	80	
260.94467	76	
261.39877	88	
262.34659	86	
262.43810	96	
262.84671	140	
266.34961	86	
267.83906	778	1+
268.84172	664	1+
268.97117	82	
270.55018	84	
270.80701	76	
270.84586	380	1+
270.98512	180	
271.81596	74	
271.91836	104	
272.05491	84	
272.90231	88	
272.92472	82	
274.82451	124	
274.89776	80	
275.87011	102	
275.89620	84	
276.01876	74	
276.85726	316	
276.88265	100	
277.81701	84	
277.84298	188	
278.83538	516	1+
279.88085	100	
281.87636	120	
282.36881	90	
283.37460	88	
283.79241	126	
283.92482	80	
284.03422	80	
284.85751	84	
284.87826	74	
285.84751	1642	1+
286.42130	76	
286.85017	1434	1+
287.03674	92	
289.83950	74	
289.88956	88	
293.10658	130	
293.85699	116	
294.00178	86	
294.87192	348	1+
295.08080	100	
295.11257	76	
296.87414	94	
297.23849	80	
298.13232	84	
300.51998	76	
300.87668	160	
301.44062	94	
301.83269	132	
303.87444	448	1+
303.94731	80	
304.86002	120	
304.87944	334	1+
306.56354	90	
308.86485	134	
309.87056	200	
310.82226	90	
310.86036	104	
310.89110	112	
311.86927	80	
313.04323	82	
314.89225	92	
315.80045	198	1+
315.92848	78	
316.24260	92	
320.78335	76	
323.01551	84	
323.83079	80	
324.89131	80	
325.90107	120	
328.83615	84	
329.17692	120	
329.86151	78	
331.06899	90	
332.22750	114	
333.43902	88	
334.77695	142	
338.80113	96	
339.76949	78	
339.88281	88	
340.05047	92	
340.92007	102	
END IONS

###FS:    #m/z: 322.93150 #charge 1+
###MS: 102
###MSMS: 103
BEGIN IONS
TITLE=Cmpd 76, +MS2(322.9315), 28.0-35.0eV, 2.2min #103
RTINSECONDS=132.64
SCANS=102-103
PEPMASS=322.93150	2730712
CHARGE=1+
117.74309	98	
173.14199	76	
178.93335	84	
180.86696	76	
189.91806	120	
190.51430	82	
193.98748	80	
196.88066	120	
197.88889	112	
201.04433	190	
205.95180	94	
209.85565	98	
211.82934	78	
212.88275	230	1+
212.89459	122	
213.49274	78	
214.89839	76	
215.44754	78	
215.88025	84	
217.90556	80	
220.01699	80	
221.62987	100	
221.85353	92	
221.96988	80	
222.88212	72	
222.95640	314	1+
223.82163	112	
227.92569	258	1+
228.75167	88	
230.89326	114	
231.82435	84	
232.39322	98	
234.92332	150	
235.01170	78	
235.82756	94	
236.79005	198	1+
236.90364	134	
237.36484	76	
238.93762	148	
239.78867	320	1+
239.80531	118	
240.08826	102	
240.82275	182	
240.94148	1114	
240.96339	324	
241.82186	94	
241.94233	650	
242.06248	76	
242.94166	2618	1+
242.99000	100	
243.82198	364	1+
244.82338	244	1+
244.94068	834	1+
245.22327	72	
245.84876	86	
246.85169	88	
246.97623	328	1+
248.84689	94	
248.90059	128	
248.92127	78	
249.97443	92	
250.90121	78	
251.33569	96	
252.02258	74	
252.84889	152	
253.53593	102	
253.85066	94	
255.78491	120	
255.92491	102	
256.89395	76	
257.13598	74	
257.79903	190	
258.80280	126	
258.83459	304	
258.89968	90	
260.83952	210	
261.35924	96	
261.78951	200	1+
261.82824	546	1+
262.14978	84	
262.35461	106	
262.82920	356	1+
262.84863	240	1+
265.05928	114	
265.39461	92	
265.80013	88	
265.85874	168	
265.88284	80	
266.89901	102	
266.95291	72	
267.79515	334	1+
267.84568	122	
268.91087	94	
268.95716	78	
271.79774	134	
271.85013	288	1+
272.79898	76	
272.97937	100	
273.79714	492	1+
273.81471	72	
275.72318	74	
275.80985	394	
276.84379	140	
276.85966	208	
276.90495	76	
277.00290	74	
277.81145	98	
278.04214	80	
278.79677	72	
279.05410	134	
279.09387	876	1+
279.56543	88	
280.18361	92	
280.74324	72	
280.78823	72	
281.79766	80	
282.78810	356	1+
282.80842	100	
283.08107	98	
283.79113	306	1+
283.81089	88	
283.85721	144	
283.92066	74	
284.29471	134	
284.86211	196	
286.30067	74	
286.82443	78	
288.82649	94	
288.86626	78	
290.03321	78	
291.80549	228	
292.06385	88	
292.80222	142	
292.98170	78	
293.89489	100	
294.11742	74	
295.02184	92	
295.07596	108	
295.53660	76	
295.72038	82	
296.84263	84	
296.87865	238	1+
297.78923	76	
297.83347	80	
298.83030	104	
299.78468	280	
300.93760	80	
301.78850	84	
302.87050	96	
302.89398	78	
303.14403	74	
303.37950	102	
305.86965	82	
307.16831	90	
307.80080	908	1+
307.88620	166	
309.76237	80	
309.87436	164	1+
310.80836	102	
310.91642	92	
312.80452	184	
314.03242	76	
314.20224	102	
314.81649	228	1+
315.08619	78	
319.54628	76	
319.90896	78	
321.14873	86	
322.95114	90	
324.89344	138	
325.81116	136	
325.90257	76	
326.83969	74	
327.71724	116	
END IONS

###FS:    #m/z: 340.94222 #charge 1+
###MS: 102
###MSMS: 104
BEGIN IONS
TITLE=Cmpd 77, +MS2(340.9422), 28.0-35.0eV, 2.3min #104
RTINSECONDS=133.412
SCANS=102,104
PEPMASS=340.94222	964570
CHARGE=1+
173.98955	76	
180.87035	82	
189.86907	84	
192.92328	170	
195.13848	78	
200.03007	96	
204.90780	84	
205.94996	88	
208.44523	128	
208.95814	82	
208.98263	92	
210.93860	236	
212.88254	234	1+
212.94229	78	
213.94160	356	1+
214.87312	98	
214.89223	90	
215.88579	348	1+
215.93726	144	
217.88620	178	1+
218.54049	94	
219.54555	112	
220.88356	128	
222.00261	96	
223.95974	90	
224.41013	106	
227.38688	88	
227.93760	252	1+
228.08932	82	
230.89015	524	1+
231.89318	392	1+
231.95227	402	
232.87418	226	1+
232.95504	188	
233.90019	206	
233.95119	122	
235.38264	102	
235.57857	80	
235.89461	120	
235.92754	76	
237.13597	86	
237.98182	76	
238.85574	120	
239.42388	86	
239.57392	90	
239.79105	120	
240.23143	902	1+
241.83974	242	1+
241.88572	78	
243.83326	198	1+
244.37994	86	
245.84473	82	
246.39552	78	
246.97635	80	
247.11898	78	
248.82812	82	
248.90566	126	
249.96073	130	
250.62311	84	
251.59000	106	
253.62782	78	
253.80380	130	
253.96520	496	1+
254.12444	82	
254.17940	82	
254.96868	418	1+
257.79852	90	
257.85734	162	
257.93233	88	
258.14129	76	
258.86038	76	
258.91003	106	
259.85020	296	
259.96145	284	
260.33989	94	
260.44298	102	
260.83968	478	1+
260.93070	78	
261.08158	82	
261.64125	76	
261.86580	94	
261.89168	90	
261.92189	234	1+
262.52766	86	
262.91189	138	
264.42155	92	
264.83914	78	
264.85246	86	
264.88733	90	
264.90548	142	1+
265.35651	90	
265.86474	80	
267.13278	258	1+
268.84002	190	
269.79983	104	
269.84469	112	
270.80812	146	1+
270.83214	78	
271.84769	362	1+
271.91720	148	
272.93399	154	
274.36077	102	
274.89538	112	
274.92864	76	
274.96510	80	
275.05869	86	
275.36853	78	
275.88020	98	
276.15799	80	
276.85900	466	1+
277.84530	82	
277.96231	82	
277.98880	76	
278.07677	100	
278.84370	252	
279.84643	456	1+
279.88165	100	
279.93155	176	
280.79030	80	
281.89642	78	
283.36001	78	
283.79205	200	1+
283.86813	228	1+
284.15652	114	
288.10910	86	
289.81455	160	
289.88882	128	
290.85837	188	
290.97548	86	
291.81313	98	
292.11137	122	1+
294.43996	108	
294.82336	140	
294.85448	124	
294.87661	220	1+
294.97138	80	
296.81684	84	
297.78892	78	
298.41651	86	
298.85495	76	
298.89115	132	
299.78033	130	
299.87756	208	
300.20089	80	
302.94349	102	
303.05438	90	
303.53325	94	
303.87143	158	
304.37285	92	
307.80058	704	1+
308.03188	78	
308.20222	90	
308.88299	98	
309.82479	78	
309.88813	76	
310.87746	142	
311.49810	78	
311.88855	142	
312.81280	160	
312.86508	88	
319.72426	108	
320.82451	88	
320.95074	88	
322.81873	94	
323.89180	174	1+
323.95791	90	
326.17283	88	
328.87806	102	
329.87137	170	
330.78770	82	
330.81318	290	1+
330.88980	114	
337.39711	98	
339.02980	78	
342.80017	80	
342.90128	106	
343.16408	78	
345.99746	80	
END IONS

###FS:    #m/z: 363.95844 #charge 1+
###MS: 102
###MSMS: 105
BEGIN IONS
TITLE=Cmpd 78, +MS2(363.9584), 28.0-35.0eV, 2.3min #105
RTINSECONDS=134.185
SCANS=102,105
PEPMASS=363.95844	384812
CHARGE=1+
178.94959	86	
182.87032	224	
189.86372	450	1+
191.85788	660	1+
195.89213	94	
202.87596	88	
207.87253	360	1+
207.98330	90	
209.92324	136	
209.94460	1138	
209.99986	104	
210.88367	408	1+
212.87951	2412	1+
214.89252	300	1+
218.91308	94	
219.90211	88	
222.95293	622	1+
224.94998	1000	1+
224.97637	132	
226.12226	118	
226.89868	122	
226.94885	4888	1+
226.96789	196	
227.78556	208	1+
227.93010	164	
228.89457	434	1+
228.94370	5796	1+
228.98778	106	
230.89015	5040	1+
232.88761	528	1+
232.90630	292	1+
232.99315	194	1+
235.85007	94	
236.22551	106	
239.00233	94	
240.94170	274	
240.96046	244	
241.50489	86	
241.91548	126	
241.94147	262	
242.81869	408	1+
242.83083	138	
242.94266	864	1+
242.96126	548	
244.95789	3130	1+
244.98963	144	
245.94256	174	
246.81097	240	1+
246.83379	200	1+
246.90956	162	
246.95370	2122	1+
247.04691	90	
247.90528	88	
248.80674	220	
248.89951	982	1+
249.14819	108	
249.80693	106	
250.89490	118	
250.94652	116	
250.97373	268	
251.79747	282	1+
252.89198	114	
253.90633	252	
255.80700	98	
256.10172	94	
256.33136	110	
256.90025	122	
257.59733	104	
258.83923	360	1+
258.92337	92	
258.97260	140	
258.99034	84	
259.37393	88	
260.44084	100	
260.83457	168	
260.85905	104	
260.97016	256	
261.01412	100	
261.82832	594	1+
261.97431	106	
264.91602	88	
265.38249	104	
265.82028	194	
265.83822	156	
266.81632	1094	1+
266.84550	380	1+
267.10780	94	
267.78569	102	
267.97332	624	1+
268.78869	242	1+
268.90671	100	
269.18476	98	
269.96840	362	1+
270.90181	148	
271.14891	148	
271.50019	86	
271.53412	84	
271.91950	88	
273.86465	94	
274.88967	92	
274.93239	94	
275.83089	92	
276.14309	96	
276.85833	594	1+
277.82333	86	
277.92560	98	
278.08210	126	
278.79823	236	
279.10551	176	
279.79726	116	
280.00106	166	1+
280.79261	1200	1+
280.83414	90	
280.95902	92	
281.84910	316	1+
281.86677	108	
281.98710	104	
282.58532	92	
283.79195	204	
283.88105	98	
284.79940	100	
284.82627	488	
285.84895	518	1+
286.83479	86	
288.16950	84	
288.82642	102	
290.48979	102	
291.80541	100	
292.03853	94	
292.34289	86	
292.86131	146	
292.89533	132	
293.11951	106	
293.86314	200	1+
293.93875	84	
294.12401	142	
295.43307	92	
296.80874	352	
297.80262	184	
297.90356	90	
298.11562	92	
298.80572	650	
298.89182	140	
298.95773	96	
299.80603	834	1+
301.82435	100	
301.86080	316	
302.80855	106	
302.86258	134	
303.85838	1010	
304.81428	104	
305.98353	92	
306.88526	120	
307.40687	120	
307.79889	84	
308.92785	90	
309.91622	84	
313.87165	104	
314.05659	98	
314.81828	322	1+
316.81813	338	1+
319.81849	116	
320.81884	408	1+
321.86858	130	
322.86486	86	
324.03102	108	
324.79477	144	
325.89333	136	
326.10976	156	
326.87198	248	
327.99314	84	
328.87502	118	
329.87242	124	
332.86057	188	1+
336.54297	98	
336.94542	126	
337.77359	88	
339.83233	148	
341.18776	88	
341.79821	100	
345.41521	98	
347.91868	88	
351.76634	178	
354.77135	176	1+
355.41587	118	
355.44840	98	
360.12172	98	
360.71330	140	
361.92022	94	
362.72180	88	
363.84515	102	
365.72268	136	
368.80640	84	
END IONS

###FS:    #m/z: 340.94236 #charge 1+
###MS: 106
###MSMS: 107
BEGIN IONS
TITLE=Cmpd 79, +MS2(340.9424), 28.0-35.0eV, 2.3min #107
RTINSECONDS=137.862
SCANS=106-107
PEPMASS=340.94236	953374
CHARGE=1+
127.01669	84	
193.44392	80	
207.40805	90	
207.95016	294	1+
208.38357	104	
208.95414	322	1+
208.96891	92	
210.00686	80	
212.87838	680	1+
213.94125	594	1+
214.89484	120	
215.88731	316	
217.39297	82	
217.79884	82	
221.95006	80	
222.95180	90	
223.41583	80	
226.89655	108	
226.94984	176	
227.83859	104	
228.89110	80	
229.95310	86	
230.84898	144	
230.88999	574	1+
230.94951	458	1+
231.89233	330	1+
231.95414	340	1+
232.12747	82	
233.42768	90	
233.87237	88	
233.89811	254	
234.44756	80	
234.95342	90	
235.83500	80	
235.89908	80	
236.89027	88	
237.01516	80	
238.83919	82	
238.85981	110	
239.78996	84	
240.23063	654	
240.85045	100	
240.90267	106	
241.84282	284	
242.80447	82	
242.91561	84	
243.83401	268	1+
244.33555	84	
244.95869	178	
244.98460	138	
246.38996	82	
246.85254	82	
246.97401	114	
246.98789	132	
247.85116	82	
247.96174	202	1+
247.98257	90	
248.34034	94	
249.90548	166	
251.92917	102	
251.94771	80	
253.34410	88	
254.90984	318	1+
254.93569	88	
254.96962	198	
256.81392	90	
256.84280	124	
256.88670	162	
256.97381	116	
257.85468	108	
257.86637	134	
257.89677	82	
258.02479	82	
258.84666	754	1+
258.87414	154	
259.39388	86	
259.95974	146	
260.15978	92	
260.83478	250	
261.35711	184	
262.94762	84	
263.36604	96	
263.39775	78	
264.07798	82	
264.96864	84	
265.87699	92	
266.80079	106	
266.84763	132	
268.84234	224	1+
270.41899	114	
270.85439	168	
270.88176	82	
271.81400	80	
272.53712	92	
272.93716	130	
274.85847	282	
274.89849	110	
275.83996	132	
275.85773	126	
276.85930	278	
277.85938	362	
277.88930	168	
278.84890	428	
279.85453	570	1+
280.16327	84	
281.89161	156	
282.06742	102	
284.94337	116	
287.81134	82	
287.86929	88	
288.37583	106	
288.83756	118	
289.79512	144	
289.87913	78	
290.81330	86	
290.86020	142	
291.45162	92	
293.86414	86	
293.89645	124	
294.92466	84	
296.80819	252	1+
296.85224	232	1+
297.38240	86	
297.87793	152	
297.89886	146	1+
297.94137	96	
299.78382	86	
299.84842	134	
299.87179	130	
299.88275	82	
300.78824	104	
301.41477	106	
301.83775	88	
301.85910	158	
303.11622	86	
303.86998	132	
304.77377	90	
304.81533	104	
305.81121	102	
305.88303	402	1+
306.43050	92	
306.81116	98	
307.79949	252	
308.87737	118	
309.81459	90	
310.87780	198	1+
312.36759	86	
312.80432	228	1+
317.90212	94	
321.03177	86	
321.82442	104	
323.88290	116	
325.90774	146	1+
326.17184	80	
328.19076	80	
328.71155	88	
330.81770	246	
331.31475	94	
331.81898	178	
333.56695	100	
335.93694	106	
336.84707	86	
336.88522	80	
339.74031	92	
339.80284	94	
340.80825	82	
340.92264	94	
342.71324	168	
342.85507	80	
345.04099	80	
345.93558	100	
END IONS

###FS:    #m/z: 363.95855 #charge 1+
###MS: 106
###MSMS: 108
BEGIN IONS
TITLE=Cmpd 80, +MS2(363.9586), 28.0-35.0eV, 2.3min #108
RTINSECONDS=138.634
SCANS=106,108
PEPMASS=363.95855	377486
CHARGE=1+
98.85756	84	
182.87168	176	
187.93848	90	
189.86295	318	
191.85954	680	
196.88229	240	
198.88875	82	
201.95332	92	
207.87571	204	
208.88651	200	1+
209.87543	94	
209.91261	90	
209.94443	838	
210.88505	440	
212.87950	2230	1+
213.00919	106	
215.85819	102	
215.88114	142	
219.94405	82	
222.95483	338	1+
224.94905	778	1+
224.97683	82	
225.54830	84	
226.94865	5064	1+
227.87074	142	
228.84256	86	
228.89466	750	1+
228.94316	6756	1+
229.06128	218	1+
230.82936	86	
230.89004	2662	1+
232.88672	362	1+
232.94926	94	
234.49243	110	
234.88046	184	
234.93138	180	
235.43725	96	
238.07049	212	1+
240.93974	236	
240.96228	146	
241.05317	88	
241.93875	884	1+
241.96013	458	1+
242.04142	98	
242.82307	442	1+
242.88472	102	
242.94080	630	1+
243.82339	280	1+
244.05359	90	
244.95882	3836	1+
245.39459	84	
245.80027	318	1+
245.82221	184	
245.90258	102	
245.93843	108	
246.80774	194	1+
246.95392	3536	1+
248.80143	918	1+
248.84769	242	1+
248.90039	1586	1+
248.97799	94	
250.04411	82	
250.97118	250	1+
251.91337	106	
252.82577	108	
252.84599	100	
253.90448	320	1+
258.10215	100	
258.84736	294	1+
258.87131	90	
259.90487	124	
260.82926	758	1+
260.97001	124	
261.97086	132	
263.54540	82	
264.48746	90	
264.83735	216	1+
264.95101	102	
264.97456	142	
265.43046	104	
265.81977	138	
265.97587	220	
266.81451	552	1+
266.84284	128	
267.78202	222	
267.80234	104	
267.97383	624	
268.84115	120	
269.79782	130	
269.83713	344	1+
269.96924	796	1+
270.15272	116	
270.80247	148	
272.82706	82	
272.88068	214	1+
275.80920	130	
276.46386	90	
276.80877	126	
276.82533	88	
276.85940	256	
277.42011	94	
277.84739	398	1+
278.36978	144	
278.79728	188	
278.84499	364	1+
278.87579	198	1+
279.79994	264	
280.10364	128	
280.79421	1260	1+
280.82709	82	
281.65752	96	
282.79375	224	
283.15926	108	
283.66792	84	
283.79261	214	
283.85311	180	
283.97535	84	
284.82625	264	
285.38213	208	
285.79679	142	
285.84648	1040	1+
287.00963	82	
287.13436	84	
287.15102	84	
287.87187	108	
289.84150	84	
290.79022	168	
290.82504	112	
291.79943	84	
291.85908	106	
292.54666	84	
293.11950	164	
293.60392	84	
294.44402	94	
294.86998	156	
295.84925	248	1+
296.02016	84	
296.80846	208	
297.04145	84	
297.81788	96	
297.83912	84	
298.36988	84	
298.80608	1614	1+
300.80578	854	1+
301.80750	478	1+
301.86537	342	
302.84062	124	
303.80596	410	
303.85789	792	1+
304.16035	82	
304.89322	96	
304.94333	112	
305.17443	98	
306.84353	192	1+
307.18331	84	
307.81170	88	
307.87093	120	
307.89270	154	
308.87957	110	
310.87142	162	
311.14065	110	
312.34369	104	
313.16136	216	1+
313.72138	88	
314.82925	92	
316.81603	616	1+
318.80732	116	
318.95837	134	
319.12052	118	
319.59015	96	
319.82380	122	
319.86837	94	
320.14309	174	1+
320.86890	394	1+
320.90016	82	
320.94822	82	
321.82738	198	
322.93017	126	
323.72421	92	
324.81885	122	
326.03001	86	
326.87451	554	1+
330.81643	96	
335.82240	90	
336.89419	84	
336.94587	324	1+
337.84064	108	
338.76523	88	
338.88633	158	
339.82871	320	1+
348.17486	100	
348.59910	88	
349.12668	84	
352.76571	142	
353.82751	88	
358.05532	94	
359.49722	88	
360.71177	246	1+
361.41821	86	
365.75345	128	
368.83505	100	
END IONS

###FS:    #m/z: 507.84805 #charge 1+
###MS: 106
###MSMS: 109
BEGIN IONS
TITLE=Cmpd 81, +MS2(507.8481), 28.2-35.2eV, 2.4min #109
RTINSECONDS=139.406
SCANS=106,109
PEPMASS=507.84805	221208
CHARGE=1+
196.01456	310	1+
224.97891	292	
225.08389	160	
236.89312	142	
237.05514	120	
244.09109	152	
246.97718	162	
250.90786	130	
250.97419	128	
254.92092	178	1+
255.07194	142	
255.89457	116	
266.43589	124	
270.98214	210	1+
276.86124	162	
278.39433	150	
278.92659	134	
279.96659	126	
282.14437	196	1+
285.79206	220	1+
287.85229	238	
288.87551	468	1+
290.86513	440	
291.94436	190	
292.86362	202	
293.87410	962	1+
293.96265	154	
296.85350	238	
296.88147	140	
298.80108	286	1+
298.92173	166	1+
298.97197	140	
299.92701	228	1+
302.88926	232	
303.86762	608	1+
306.88236	216	
307.89393	188	
308.14346	408	
308.41750	118	
308.80313	202	1+
308.87022	1088	1+
308.90277	182	
309.15290	584	1+
309.88593	240	
311.88697	2322	1+
313.82964	132	
314.87473	244	
315.40258	122	
315.81417	342	1+
315.87181	138	
316.75964	268	1+
316.81600	252	1+
316.86413	118	
317.80155	132	
317.89440	304	1+
321.84541	212	
322.86400	310	1+
323.97731	202	1+
324.01996	130	
324.34732	118	
325.90514	398	
326.88299	1614	1+
328.39321	124	
328.87611	166	
330.80385	326	1+
330.82160	234	
330.87160	148	
330.88735	200	
331.86530	126	
331.89280	170	
332.87501	366	1+
334.80853	214	1+
336.15465	128	
337.09450	150	
337.89396	288	
338.03567	140	
340.39537	122	
342.86456	158	
343.79797	134	
344.31158	150	
345.90134	230	1+
346.82833	160	
346.92751	140	
348.77781	346	1+
348.81881	210	1+
349.75967	166	
349.88308	122	
350.87776	444	1+
351.76545	166	
351.87744	296	1+
352.82052	136	
352.91815	136	
352.99955	134	
356.72427	132	
356.77656	124	
356.81415	148	
356.89345	126	
357.84237	222	1+
358.78727	310	1+
359.84475	194	1+
362.11287	158	
362.81799	290	1+
362.92991	120	
363.82230	204	1+
365.10770	146	
365.79049	200	
365.86625	134	
365.88563	176	
366.74222	120	
366.77489	502	1+
366.84312	452	1+
367.70992	912	1+
368.83670	544	1+
368.89748	118	
369.72398	138	
369.83443	440	1+
371.72559	172	
371.78108	124	
371.81016	232	
372.22734	112	1+
372.78667	232	1+
373.72373	372	1+
375.76744	130	
375.89454	140	
376.86961	260	1+
380.72190	334	
380.78851	286	1+
381.71899	574	1+
381.84941	398	1+
381.88987	230	1+
382.72272	342	1+
383.78094	260	
384.75286	140	
384.85197	1066	1+
384.89533	186	
385.78208	140	
386.74668	350	1+
386.85627	130	
387.77099	350	1+
388.73083	152	
389.36511	160	
389.71294	116	
390.83968	674	1+
392.73298	166	
392.80003	122	
393.78977	162	
393.87660	160	
394.73955	118	
394.80669	154	
394.86797	446	1+
394.90772	124	
395.20000	128	
395.78687	182	1+
397.72865	1098	1+
398.73040	960	1+
398.86493	136	
399.85226	394	1+
400.90305	214	1+
401.73142	152	
402.86650	622	1+
403.73170	180	
403.77822	122	
403.87204	456	1+
404.89267	124	
405.87608	224	
405.91541	132	
406.73268	166	
406.79766	158	
406.85677	122	
407.74456	230	
407.86745	760	
408.73275	146	
408.75633	132	
408.86255	1156	1+
409.72339	374	
410.08957	204	1+
410.74994	270	1+
410.83975	204	
411.73165	746	1+
412.73303	540	1+
412.87806	348	1+
413.75590	130	
414.77406	134	
417.81964	262	1+
421.88808	186	
422.74607	116	
422.87716	124	
423.77719	494	1+
424.82959	154	
425.75317	578	1+
425.82580	318	1+
426.74152	142	
426.80157	122	
426.86303	700	1+
427.73449	576	
428.74322	510	
428.84680	464	1+
429.72858	190	
429.75987	118	
430.74044	494	1+
430.84417	342	1+
430.93003	116	
431.86910	360	
432.87666	168	
433.88305	128	
434.71200	198	1+
437.14932	138	1+
438.89169	428	1+
439.89583	314	1+
440.78111	172	1+
441.89052	118	
443.75871	152	
444.10755	146	
444.76562	140	
444.87277	1710	1+
444.90162	152	
445.74363	850	1+
446.78806	128	
447.71361	268	
448.70635	116	
448.75330	180	
449.69159	138	
449.88318	188	
450.70066	184	
450.75348	298	
450.89185	254	
451.76180	190	
457.22890	134	
457.90811	596	1+
462.88721	994	1+
464.74746	264	1+
465.72266	374	1+
467.89042	546	1+
468.73355	122	
468.78105	182	
474.75094	118	
474.78823	140	
485.90203	266	1+
END IONS

###FS:    #m/z: 363.95827 #charge 1+
###MS: 110
###MSMS: 111
BEGIN IONS
TITLE=Cmpd 82, +MS2(363.9583), 28.0-35.0eV, 2.4min #111
RTINSECONDS=143.099
SCANS=110-111
PEPMASS=363.95827	376392
CHARGE=1+
169.34032	100	
170.43331	88	
178.94357	114	
182.86384	130	
183.87370	112	
187.86937	166	
187.94342	92	
189.86347	1300	1+
191.85926	1040	
196.88255	490	1+
197.96672	100	
200.02294	88	
200.94611	88	
202.91100	92	
205.94956	160	
207.08610	90	
207.87462	488	
207.94869	348	
208.14962	90	1+
208.88598	370	
209.87126	148	
209.94528	2206	1+
210.88385	482	1+
211.48826	96	
212.88073	5614	1+
212.90422	102	
218.91228	92	
222.95303	2164	1+
223.97970	90	
224.04973	264	1+
224.94910	3670	1+
224.97627	216	
226.89686	386	1+
226.94839	12404	1+
227.02222	166	1+
227.11167	130	1+
227.88079	198	
227.93151	130	
228.79870	120	
228.85295	90	
228.89563	1228	1+
228.94387	13920	1+
229.10820	160	1+
230.88985	8588	1+
230.92268	108	
231.06640	190	1+
232.91941	98	
234.07040	146	
234.88208	314	
238.83426	156	
239.51507	94	
239.90465	92	
240.38832	94	
240.81997	128	
240.94023	268	
240.96305	1354	1+
241.89740	104	
241.94024	674	1+
242.82081	124	
242.85650	144	
242.94245	430	1+
242.96087	1548	1+
244.82226	110	
244.89111	152	
244.94049	152	
244.95825	4510	1+
245.93991	192	
246.80936	90	
246.90650	250	1+
246.95422	6192	1+
247.44474	124	
247.81020	150	
247.83979	322	1+
247.92812	128	
248.80384	456	1+
248.90157	1430	1+
249.13255	108	1+
249.92541	100	
250.04528	136	
250.80037	114	
250.89486	316	1+
250.97207	204	
252.10907	98	
252.42624	94	
252.90116	478	1+
252.95536	136	
253.10179	92	
253.94652	88	
254.12348	140	
254.85582	176	1+
254.92778	94	
256.01962	92	
258.84660	270	
258.97411	846	
259.83846	130	
260.83389	246	
260.91922	96	
260.96919	1414	1+
261.39096	114	
261.83371	280	1+
262.85521	192	1+
263.98735	138	
264.82041	96	
264.96496	160	
265.57474	102	
265.82014	208	
265.95284	138	
265.97728	124	
266.81561	616	1+
266.84010	128	
267.13971	108	
267.92717	114	
267.97395	1112	1+
268.42591	88	
268.80134	336	1+
268.81700	120	
268.84397	96	
269.39427	106	
269.96895	1016	1+
271.10603	94	
271.20504	90	
271.91741	310	
272.84710	214	1+
272.90215	96	
273.92381	158	
275.95977	88	
276.80223	242	1+
276.85589	380	1+
277.08679	92	
278.84767	256	
279.10377	206	
280.79084	1572	1+
281.85164	204	1+
281.87047	102	
282.43297	94	
282.82843	100	
283.06100	238	1+
283.09750	152	
283.83835	124	
283.86908	102	
283.98562	142	
284.83698	954	1+
284.85083	94	
285.99739	100	
286.92714	138	
289.86682	114	
290.78835	260	
292.41223	122	
292.43948	92	
292.86381	132	
293.37481	114	
294.00509	90	
294.87977	148	
295.85977	180	1+
296.80927	330	
297.21472	90	
297.81159	226	
298.80415	1812	1+
300.57768	92	
300.99162	120	
301.79895	436	1+
301.86320	458	1+
303.85891	1526	1+
304.87974	238	1+
307.01127	144	
307.14193	140	
308.87937	140	
310.06931	88	
310.62768	92	
310.88199	142	
311.12967	90	
311.88281	106	
311.99022	88	
314.82269	284	
316.31759	92	
316.81447	240	1+
316.89359	94	
317.43588	90	
318.81641	386	1+
319.82169	238	1+
319.84297	92	
319.91509	116	
320.95507	132	
321.80927	112	
321.87089	404	1+
322.01344	226	1+
322.14789	102	
322.37113	92	
322.82011	314	
322.93068	232	1+
324.87861	234	
325.15279	88	
326.17328	108	
326.87029	576	1+
329.33079	90	
331.75292	266	1+
333.20179	94	
334.90946	92	
336.94629	538	1+
337.71344	88	
338.53713	110	
339.82784	130	
339.87800	88	
340.94363	122	
341.80094	128	
342.88913	102	
344.18261	104	
344.70781	196	1+
346.94808	96	
355.70820	200	1+
357.78926	116	
363.71475	252	1+
363.89936	88	
364.71613	192	1+
366.93182	92	
368.19981	128	1+
END IONS

###FS:    #m/z: 507.84769 #charge 1+
###MS: 110
###MSMS: 112
BEGIN IONS
TITLE=Cmpd 83, +MS2(507.8477), 28.2-35.2eV, 2.4min #112
RTINSECONDS=143.872
SCANS=110,112
PEPMASS=507.84769	209484
CHARGE=1+
196.01588	284	1+
222.97136	188	
223.97991	220	
224.97791	286	
234.88782	272	1+
235.91953	194	1+
236.05530	292	1+
250.90984	136	
251.05573	232	1+
252.92236	120	
253.08158	122	
266.17209	188	
266.87004	126	
272.85894	130	
272.88120	152	
273.85056	148	
274.91384	230	1+
278.86711	118	
284.87570	118	
284.96972	156	
287.85091	312	1+
288.89315	136	
289.78613	136	
289.88205	290	
290.83795	152	1+
290.86614	436	1+
291.78627	120	
292.12857	142	
292.81479	134	
293.87471	1882	1+
294.14706	154	
295.94844	156	1+
296.10075	118	
296.85522	146	
296.87075	122	
298.30966	154	
298.80588	122	
300.86274	340	1+
300.88950	124	
301.81896	164	
303.82999	158	
303.86372	176	
304.10834	130	
304.88698	218	1+
305.84544	148	
305.86273	582	
306.88657	722	1+
306.97224	246	1+
307.88789	770	1+
308.14260	628	1+
308.80472	148	
308.87508	1140	1+
309.91135	344	1+
310.15778	390	1+
311.09555	132	
311.88465	1768	1+
313.82685	204	1+
314.86875	808	1+
316.80632	126	
316.89452	130	
318.86415	146	
318.99602	218	1+
319.89467	158	
320.87838	266	1+
323.87613	122	
324.86485	120	
324.90406	146	
325.90150	460	
326.88230	798	1+
327.89733	522	1+
328.88211	138	
329.81878	142	
330.16392	170	
330.81336	292	1+
331.01973	126	
332.84685	214	1+
332.87486	344	1+
333.76236	130	
333.95748	128	
334.43479	150	
339.88497	150	
342.32801	164	
342.80540	278	1+
345.05116	172	1+
345.83622	234	1+
345.89967	138	
346.84031	190	1+
346.88294	202	
347.76654	132	
348.72862	190	
349.75474	260	
349.77680	136	
350.80806	122	
350.84112	160	
350.89182	298	1+
352.77729	122	
354.83694	210	1+
354.90901	144	
356.90232	232	1+
359.72200	162	1+
363.79451	132	
363.84714	162	
365.32805	122	
365.79695	200	
365.84286	148	
366.84491	260	
367.70960	546	
367.76559	230	
367.81618	124	
367.84238	150	
368.76997	198	
368.89902	192	
369.83682	140	
370.37761	154	
370.79163	204	
371.80063	172	
371.83843	130	
372.71905	340	1+
372.78720	140	
372.80161	170	
372.82994	236	1+
373.38802	236	1+
373.90276	174	
374.82734	154	
375.73479	336	1+
377.22230	176	1+
377.88509	146	
380.72138	286	
381.03026	156	
381.72385	160	
381.83738	340	1+
382.71672	406	1+
383.77571	130	
383.86062	144	
384.74902	214	
384.85012	1106	1+
385.73928	346	1+
385.79081	220	1+
385.81370	204	1+
386.85851	240	
388.80032	354	1+
389.74073	132	
389.80382	266	1+
389.89918	118	
390.39304	140	
390.75406	244	1+
390.84132	300	
391.73533	154	
391.84387	590	1+
392.74304	282	1+
392.80189	476	1+
393.77925	276	1+
393.80509	302	1+
393.89071	142	
394.78247	218	1+
395.75465	200	1+
396.73676	164	
396.84814	138	
398.72967	280	
398.76900	228	1+
398.90575	132	
399.73160	202	
399.84838	152	
400.73638	346	
400.86455	212	1+
402.04453	142	1+
402.72637	160	1+
402.90832	226	1+
403.87188	790	1+
404.85241	138	
405.73125	132	
405.75192	154	
405.86342	188	
407.69579	152	1+
407.72566	168	
407.74676	552	1+
407.86503	1664	1+
409.07067	168	
409.72634	314	
409.85413	316	
410.73492	230	
410.85564	174	
411.81869	222	
412.73463	362	1+
412.84114	208	
413.07921	160	
413.76832	186	1+
413.87180	464	1+
416.73825	218	1+
416.86329	128	
416.88804	118	
420.88467	130	
421.84057	314	1+
421.89133	186	
422.86608	184	
423.77241	192	
423.86899	182	
424.77825	182	
425.74646	194	
425.86327	642	1+
426.75525	302	
427.73821	514	
428.73991	358	
428.77465	218	
428.85501	158	
428.89339	272	
429.70250	378	
429.74031	782	1+
429.84613	146	
429.86984	128	
430.74163	520	1+
431.69207	130	
431.87076	198	
432.71607	282	1+
433.86356	152	
433.88959	430	1+
435.72189	260	1+
439.83973	226	1+
439.89532	282	
440.68814	196	1+
440.77455	190	1+
444.87419	1578	1+
445.75301	408	
447.71320	406	1+
448.76789	130	
448.80162	164	
449.69507	132	
449.76617	124	
449.87865	396	
450.69957	194	
457.90557	386	1+
462.88792	558	1+
464.74909	236	1+
464.79061	146	
467.88775	566	1+
468.78326	198	
468.88862	346	1+
470.72609	154	
472.75101	142	1+
485.90171	348	1+
501.07967	120	
508.93582	128	1+
END IONS

###FS:    #m/z: 336.94715 #charge 1+
###MS: 110
###MSMS: 113
BEGIN IONS
TITLE=Cmpd 84, +MS2(336.9472), 28.0-35.0eV, 2.5min #113
RTINSECONDS=144.644
SCANS=110,113
PEPMASS=336.94715	88394
CHARGE=1+
186.89942	94	
187.88272	78	
190.09420	78	
197.87860	86	
207.88781	244	1+
207.97963	74	
209.00072	84	
209.94436	218	
211.94565	1484	
212.87855	1220	1+
213.93886	162	
213.97785	100	
215.88615	162	
215.93982	192	1+
216.51565	84	
216.89367	72	
217.88369	190	
218.83847	114	
223.96558	74	
224.87930	80	
228.89785	262	
229.80396	86	
229.95539	1748	1+
230.89061	1834	1+
231.95174	744	1+
232.82481	92	
232.83770	114	
233.83385	96	
233.89767	194	
233.93244	86	
234.09287	72	
234.84096	78	
235.83926	150	
235.87069	82	
235.89237	116	
239.85545	80	
239.90029	72	
240.87026	92	
240.95887	182	
241.16559	92	
241.84384	308	1+
242.99018	96	
244.11323	82	
245.83336	84	
246.10072	92	
246.44172	86	
246.96175	534	1+
246.97814	290	
247.96643	446	1+
248.85367	86	
248.88061	128	
248.90063	744	1+
249.09744	102	
249.88340	76	
249.96278	440	
250.82716	74	
250.91880	80	
250.99482	78	
251.07477	306	
251.09584	74	
251.33711	82	
251.78874	74	
251.82886	286	1+
251.88636	72	
252.85220	106	
252.93192	80	
252.97232	664	1+
253.83693	322	1+
253.90634	390	1+
253.95043	86	
254.09073	164	
254.94918	72	
254.96894	500	1+
255.07858	86	
255.88177	92	
256.43165	86	
256.88824	150	
256.91418	86	
257.85154	78	
258.84948	520	1+
259.35027	84	
260.19902	78	
260.82769	80	
260.95630	78	
261.82311	272	1+
261.83795	88	
262.55168	84	
263.06112	78	
264.87121	76	
265.08456	74	
265.40047	78	
267.38865	100	
267.84536	198	
268.00167	74	
268.09588	74	
268.62511	92	
268.84144	656	1+
269.80170	74	
270.92802	76	
270.98153	278	
271.85315	100	
273.79329	74	
274.89942	72	
275.06684	90	
275.15965	108	
275.82296	178	1+
275.95277	128	
275.99640	78	
276.85727	342	
277.80846	72	
277.85967	272	
278.83401	608	1+
278.99377	94	
280.45727	104	
281.05184	72	
285.15710	78	
285.24013	90	
285.35849	76	
285.85389	156	
286.43581	86	
286.85169	1140	1+
288.74937	100	
289.43810	80	
289.83105	74	
289.85337	90	
289.94433	100	
290.04036	84	
290.85889	116	
291.10556	70	
291.79766	130	
291.86440	78	
292.43750	108	
292.56973	74	
293.10731	160	
294.10665	116	
294.15548	102	
294.81715	78	
294.86980	292	1+
295.38658	86	
296.18911	102	
299.39972	74	
299.79353	138	
299.85564	72	
299.87461	190	
302.75285	84	
303.07354	76	
303.84567	134	
305.83963	92	
308.87047	502	1+
309.02804	72	
311.86184	88	
311.94000	152	
312.97350	80	
314.12156	86	
315.65122	84	
318.04885	74	
318.68415	94	
318.82024	86	
320.26031	90	
320.86472	84	
320.88672	76	
323.19375	96	
324.82283	92	
324.89568	134	
325.88745	84	
327.71442	200	1+
327.82535	128	
331.60332	98	
331.67469	86	
333.08109	76	
333.90123	90	
335.39061	80	
336.30642	72	
342.13207	90	
END IONS

###FS:    #m/z: 322.93160 #charge 1+
###MS: 114
###MSMS: 115
BEGIN IONS
TITLE=Cmpd 85, +MS2(322.9316), 28.0-35.0eV, 2.5min #115
RTINSECONDS=148.319
SCANS=114-115
PEPMASS=322.93160	2527222
CHARGE=1+
187.88613	84	
189.91481	72	
192.89081	74	
196.12414	76	
196.90413	72	
197.10048	72	
197.88933	92	
199.89287	72	
200.83814	74	
201.04229	74	
202.04839	140	
205.49733	90	
205.94914	352	1+
209.01509	84	
209.82708	76	
211.90134	112	
212.87807	106	
213.93253	96	
217.38568	78	
221.58254	76	
222.96653	80	
223.96322	150	
225.81930	72	
227.81834	94	
229.84881	72	
230.07414	90	
230.84778	124	
231.87676	74	
233.80106	86	
234.88569	100	
235.91428	80	
236.35961	86	
236.62199	76	
236.83746	92	
236.87692	82	
237.00746	90	
237.79579	124	
238.33835	80	
238.94005	148	
239.01372	72	
239.08333	86	
239.38004	76	
239.78690	334	1+
240.82415	218	
240.94176	1318	
240.97590	96	
241.87519	90	
241.91370	74	
241.93979	3112	1+
242.82384	170	
242.86170	72	
242.94230	2260	1+
243.82237	328	
243.86734	94	
244.34327	84	
244.82119	242	1+
244.94037	782	
246.97700	164	
248.15482	76	
248.85552	112	
249.07034	76	
250.87397	72	
251.42482	80	
252.53955	106	
253.35014	252	
253.92207	150	
255.78236	146	
256.42201	76	
257.79791	652	1+
258.83319	294	1+
258.95680	82	
260.11613	88	
260.33980	186	
260.83466	192	
260.91079	72	
261.35926	128	
261.83201	706	1+
262.35866	148	
262.81438	76	
262.85200	252	1+
262.95773	72	
263.82960	128	
263.84368	128	
263.98114	126	
265.07905	92	
266.06502	86	
266.84482	138	
267.08447	78	
267.79462	224	
267.82444	72	
268.84653	186	1+
269.34764	74	
269.91828	96	
271.41336	74	
271.78000	72	
271.80212	74	
271.84744	238	1+
271.91224	130	
272.78937	240	1+
273.01199	80	
274.91010	72	
275.80725	652	1+
278.00347	72	
278.83523	74	
278.86400	150	
279.09100	420	
279.51849	90	
280.12825	72	
280.80396	76	
280.85115	104	
280.98657	80	
281.84594	124	
282.10869	88	
282.79222	106	
283.07284	128	
283.09767	82	
283.79490	228	
283.85439	100	
283.88128	100	
284.01545	72	
284.03441	94	
284.29729	280	1+
284.79318	124	
284.86295	80	
285.79602	72	
285.88120	98	
287.13406	94	
288.92854	76	
289.79056	476	1+
289.81433	114	
289.87660	114	
290.86348	136	
291.06153	74	
291.80495	578	1+
293.88222	74	
296.19986	88	
296.83204	72	
297.02653	80	
298.78101	282	1+
298.83128	120	
300.94230	76	
301.78151	116	
302.82150	76	
302.88313	106	
303.38771	72	
305.91922	78	
306.87237	78	
307.80111	426	1+
310.81386	72	
310.88746	104	
311.59575	78	
311.96635	72	
312.80367	338	1+
312.87798	78	
313.77347	72	
315.39373	82	
315.76265	104	
316.02859	84	
316.75710	86	
318.18891	80	
318.80944	82	
318.88829	80	
320.92399	76	
322.80757	80	
323.81875	72	
323.90745	74	
324.89369	258	1+
325.21336	122	
326.81167	72	
326.92186	78	
END IONS

###FS:    #m/z: 507.84808 #charge 1+
###MS: 114
###MSMS: 116
BEGIN IONS
TITLE=Cmpd 86, +MS2(507.8481), 28.2-35.2eV, 2.5min #116
RTINSECONDS=149.092
SCANS=114,116
PEPMASS=507.84808	194880
CHARGE=1+
196.01857	168	
205.05909	112	
224.77078	112	
224.97738	262	
232.89981	198	
239.91702	190	
254.91158	224	1+
255.97221	190	1+
260.88398	148	
266.86361	234	
267.78360	190	
267.93880	130	
268.07222	134	
270.86846	164	
270.91573	198	1+
273.81676	138	
273.85346	130	
275.99873	148	
276.92136	124	
277.85567	506	1+
279.94155	130	
285.77411	128	
285.79510	132	
285.92465	146	
286.78264	118	
287.85247	630	1+
288.01522	116	
289.40281	112	
289.87697	176	
289.90440	120	
290.86452	204	
290.88296	132	
291.86561	270	
293.87396	846	1+
294.12389	120	
295.87808	196	
296.85251	188	
297.95680	122	
298.80558	166	
298.85909	148	
300.85997	228	
301.81684	150	
301.85812	130	
302.87603	156	
303.80876	140	1+
303.86417	414	1+
305.86449	638	1+
307.88819	214	
308.14309	642	1+
308.84245	230	1+
308.87440	358	
309.12753	158	
309.88563	320	
310.15682	604	1+
310.86925	172	
310.91875	176	
310.96122	230	1+
311.88623	1742	1+
312.82375	128	
312.84916	160	
313.92869	116	
314.86875	200	
314.97869	220	1+
315.87391	484	1+
317.15855	152	
318.80856	206	1+
318.82773	134	
318.94169	186	1+
321.86498	114	
322.94788	198	1+
323.87483	126	
325.85939	164	
325.90367	298	
326.88451	1110	1+
328.11854	112	
328.86719	136	
330.88704	192	
331.81439	204	
331.89111	168	
332.87701	274	1+
332.90816	126	
334.87355	352	1+
334.89073	150	
337.91007	216	1+
339.87961	148	
346.83717	162	
347.77862	518	1+
348.91710	116	
349.11086	152	
349.75797	584	1+
352.04605	196	1+
352.91411	256	1+
353.86131	172	
356.77277	114	
357.10945	134	
359.83631	184	1+
360.41210	138	
360.77181	144	
361.10424	132	
363.77748	134	
364.55777	120	
365.86599	218	1+
366.74093	234	1+
366.78686	272	1+
366.84396	486	1+
367.71048	888	1+
367.84733	350	1+
368.91131	142	
369.86317	130	
369.90905	310	1+
370.71418	148	
370.78406	178	
370.80477	206	1+
370.83394	122	
371.19510	136	
371.72773	152	
372.26000	142	
372.78477	136	
373.72118	372	1+
373.90637	166	
373.98761	114	
375.19808	178	1+
375.71336	218	1+
375.89083	146	
376.78428	130	
376.88330	138	
378.88596	290	1+
379.72823	136	
380.72135	664	1+
380.82712	218	1+
381.84556	166	
382.90073	136	
384.85571	380	
384.89800	114	
385.74494	118	
385.82670	212	1+
385.85445	278	
386.85457	174	
387.85989	134	
389.20270	348	1+
389.71617	320	
390.73832	120	
390.83809	216	
391.12110	122	
391.84464	234	
392.85858	112	
394.10459	258	1+
395.79508	174	1+
398.72898	966	1+
398.86968	156	
399.72159	456	1+
399.81337	120	
399.84883	144	
400.72732	326	1+
402.86783	600	1+
403.81342	244	1+
405.73713	114	
405.86325	330	1+
407.73423	498	1+
407.81041	242	1+
407.87232	458	
407.90062	186	1+
408.73850	306	1+
408.85255	1240	1+
408.86737	514	
409.71964	224	
410.74326	244	
410.84024	314	
411.72700	408	1+
411.81768	296	1+
416.72974	180	1+
417.81510	114	
417.87581	132	
421.73816	140	
421.89018	170	
422.74419	262	1+
422.88051	248	
423.77618	706	1+
423.82858	122	
423.86517	270	
425.75506	338	
425.87289	120	
426.77080	308	
426.86342	618	
427.73525	1376	1+
427.79597	162	1+
427.86465	304	
428.84712	358	1+
428.88582	160	
429.70399	132	
430.74125	582	1+
431.86975	160	
432.86924	124	
435.86638	114	
436.70887	134	
439.90059	212	
440.39450	146	
441.78871	124	
442.21789	142	
443.68497	240	1+
443.76190	246	
444.87437	1244	1+
445.65182	114	
445.68275	128	
445.74584	544	1+
446.72231	122	
446.79040	112	
446.89497	192	
447.81055	122	
448.71488	126	
448.89334	156	
449.18177	122	
449.69781	166	
449.87992	466	1+
450.75218	298	
451.04553	140	
451.74285	324	1+
457.90547	664	1+
462.88279	274	
463.88860	440	1+
465.73002	128	
466.72260	122	
467.89090	522	1+
468.23101	194	1+
485.91477	142	
486.84524	176	1+
486.89988	328	1+
END IONS

###FS:    #m/z: 336.94733 #charge 1+
###MS: 114
###MSMS: 117
BEGIN IONS
TITLE=Cmpd 87, +MS2(336.9473), 28.0-35.0eV, 2.5min #117
RTINSECONDS=149.863
SCANS=114,117
PEPMASS=336.94733	86502
CHARGE=1+
208.94065	72	
209.94362	146	
210.88547	502	
211.94532	1596	1+
212.08416	126	1+
212.87939	1164	1+
213.94077	562	1+
215.86037	74	
215.88372	322	1+
216.85913	74	
217.88191	176	
217.90405	78	
217.99616	70	
218.53880	86	
220.84557	80	
220.87560	90	
225.47261	102	
226.87808	88	
227.17773	78	
227.95720	116	
228.89587	144	
229.95537	1572	1+
230.89035	1456	1+
231.95121	820	1+
232.86499	86	
233.83224	430	1+
233.90355	136	
233.95495	74	
234.94462	72	
235.89246	116	
237.01880	92	
237.86080	86	
239.82328	84	
239.87938	124	
239.95269	136	
241.07230	72	
241.84255	336	1+
241.91743	100	
243.36150	88	
243.38456	80	
243.79295	74	
246.00648	86	
246.40537	74	
246.90471	80	
246.97647	144	
247.47035	94	
247.94952	88	
247.96896	628	1+
248.14705	80	
248.90134	616	1+
249.00454	100	
249.95882	144	
250.83098	122	
250.84590	94	
250.95312	146	
250.96886	88	
251.87885	96	
252.83461	114	
252.88909	80	
252.96962	716	
253.90860	498	1+
254.85918	90	
254.96783	350	
256.85402	128	
256.89062	92	
257.84864	732	1+
258.96075	76	
260.80995	72	
260.95335	76	
261.09341	70	
261.80042	74	
261.84418	72	
262.83735	124	
262.92872	130	
263.37410	92	
263.93242	78	
264.33555	92	
264.85261	202	1+
265.91300	190	1+
265.96118	76	
266.57009	84	
267.84312	312	
268.84276	1028	1+
268.90467	72	
270.98316	124	
271.14839	76	
271.91662	236	
272.90212	74	
272.92589	140	
273.91968	82	
274.07808	100	
274.80229	74	
274.89893	276	
275.34942	70	
275.85865	136	
275.88838	72	
275.91909	88	
276.85921	238	
277.83516	124	
277.86998	194	
278.17174	76	
278.83342	658	1+
278.86825	118	
279.11338	98	
279.60238	78	
281.01692	82	
282.15624	70	
282.28001	76	
283.08104	76	
283.78660	130	
283.89173	144	
284.86189	110	
285.85002	246	
286.85214	714	1+
288.11939	82	
289.85328	254	1+
289.96718	94	
290.85542	178	1+
291.04695	78	
291.11006	260	1+
292.03673	72	
292.40156	86	
292.43743	78	
292.86410	176	
293.83156	80	
293.85442	128	
294.87004	106	
295.84267	84	
296.05829	90	
298.85345	92	
300.59903	80	
300.94597	74	
302.81954	86	
302.87264	72	
305.91046	74	
306.77864	78	
306.88310	118	
307.53869	92	
307.87648	84	
309.01757	86	
309.86775	78	
310.04151	74	
310.86623	160	
310.88079	152	
310.98455	92	
311.87444	78	
312.59327	100	
312.95400	86	
313.01920	78	
314.59857	76	
316.92175	88	
317.48431	92	
317.81231	92	
318.20891	74	
318.30969	72	
319.89340	72	
320.09749	76	
322.18141	76	
324.61913	80	
324.89127	72	
325.12582	70	
329.18155	70	
329.87010	78	
329.89475	72	
332.76486	188	1+
334.47155	100	
334.77488	78	
338.78804	78	
338.87664	82	
339.39361	86	
340.42641	74	
340.80692	82	
340.87740	80	
END IONS

###FS:    #m/z: 322.93153 #charge 1+
###MS: 118
###MSMS: 119
BEGIN IONS
TITLE=Cmpd 88, +MS2(322.9315), 28.0-35.0eV, 2.6min #119
RTINSECONDS=153.531
SCANS=118-119
PEPMASS=322.93153	2500578
CHARGE=1+
188.44367	108	
191.10277	72	
194.88823	114	
194.92575	74	
195.00617	78	
195.89067	80	
199.88761	72	
200.83847	76	
201.04605	118	
205.94996	142	
208.99015	76	
211.94387	82	
212.88011	152	
214.89639	92	
215.97947	122	
219.05654	84	
219.44894	76	
219.88264	380	1+
220.92881	76	
221.95032	94	
223.95858	238	
224.87921	86	
225.02108	78	
226.05934	90	
227.37940	76	
227.93147	134	
227.94355	92	
228.91414	98	
229.84415	118	
230.83425	114	
230.85394	76	
230.90740	118	
231.89359	188	1+
232.88410	88	
233.39377	74	
234.88919	100	
235.11138	80	
235.34131	76	
235.38482	82	
235.88687	202	
236.83926	86	
237.53703	80	
237.79254	176	
238.89611	84	
238.94447	174	
239.78763	366	1+
240.01345	74	
240.82204	108	
240.94225	706	
240.96353	170	
241.88491	72	
241.94362	1042	
242.82731	126	
242.94290	3222	1+
243.35003	90	
244.09364	92	
244.94021	894	1+
244.99109	74	
245.03288	106	
245.44796	100	
245.82158	82	
246.90672	76	
246.97788	314	
247.90694	84	
248.85422	146	
249.03591	82	
249.97045	84	
250.95386	96	
251.83761	90	
251.88539	168	
252.83819	74	
252.85373	130	
252.95349	74	
253.34815	86	
253.78877	112	
254.12278	140	
255.78745	72	
256.79185	110	
257.41193	80	
257.79912	390	1+
258.83286	548	1+
260.34055	500	1+
260.83395	194	
261.34412	372	1+
261.47433	94	
261.83397	414	
261.92316	86	
262.82893	478	1+
262.88302	152	
262.93964	92	
265.80062	96	
266.13136	78	
266.82071	78	
266.85052	78	
267.78034	84	
268.86443	88	
269.34044	92	
270.82708	80	
271.86796	74	
272.36505	118	
272.78863	542	1+
272.84748	188	
272.86603	88	
272.98755	102	
273.79258	466	1+
275.80896	328	1+
275.86419	126	
276.01261	78	
276.36168	76	
276.87236	80	
277.15019	84	
277.85994	78	
279.04024	94	
279.09410	794	1+
279.38496	80	
279.85464	102	
280.79366	192	1+
280.90682	82	
281.43085	78	
282.01182	96	
282.13585	84	
283.35502	200	
283.78791	514	1+
284.29293	336	
284.76966	76	
285.29457	184	
285.82276	146	
286.86603	168	
287.04291	72	
287.79717	72	
289.78731	352	1+
289.86507	86	
289.88537	94	
290.04374	78	
291.80314	682	1+
291.85784	194	1+
292.44150	84	
292.84496	74	
293.03649	132	1+
293.39998	96	
293.82472	288	1+
294.33261	84	
296.80715	124	
297.78999	108	
297.81204	78	
298.82671	178	
299.78771	280	
299.80739	74	
300.85457	194	1+
300.91624	78	
301.88422	82	
302.93022	76	
303.92529	74	
305.80660	100	
306.80468	86	
306.88361	242	1+
307.80075	714	1+
308.86885	80	
310.81180	188	
310.83120	76	
311.90156	74	
311.99490	84	
312.04456	78	
312.80391	476	1+
312.84774	80	
313.95033	90	
315.83037	74	
315.87805	76	
316.81731	80	
318.01820	78	
318.40829	80	
320.22918	80	
321.19019	76	
324.77410	80	
326.78531	74	
END IONS

###FS:    #m/z: 340.94228 #charge 1+
###MS: 118
###MSMS: 120
BEGIN IONS
TITLE=Cmpd 89, +MS2(340.9423), 28.0-35.0eV, 2.6min #120
RTINSECONDS=154.304
SCANS=118,120
PEPMASS=340.94228	905880
CHARGE=1+
192.41374	104	
192.89268	78	
192.92532	96	
201.12360	108	
207.45752	96	
208.95823	144	
210.94096	132	
211.95016	84	
212.88001	114	
213.94028	702	1+
214.89475	184	
215.88874	278	
216.83221	100	
216.89142	192	
216.91002	84	
217.88793	148	
217.92208	86	
217.94934	84	
218.88567	84	
222.95329	92	
222.97575	78	
223.95790	134	
224.83894	86	
226.88188	80	
228.84260	80	
230.88925	190	
230.91020	96	
231.82824	82	
231.86972	102	
231.89079	852	1+
231.95065	632	
233.40529	78	
233.89687	186	
234.09762	78	
236.03677	78	
237.06427	102	
237.46911	84	
237.90070	252	1+
238.43690	118	
238.83550	84	
239.08383	82	
240.23199	364	1+
240.83827	122	
240.93882	96	
241.88218	186	1+
242.84162	104	
243.50522	100	
243.52241	84	
243.82214	180	1+
243.99813	98	
244.36644	88	
244.54101	100	
244.90829	86	
244.95695	224	
245.39996	94	
246.02740	94	
246.08940	116	
246.97734	120	
248.90008	130	
249.40953	94	
249.96344	124	
250.00936	90	
251.84948	86	
251.88238	116	
252.13586	88	
252.87157	86	
253.35155	126	
253.93148	206	1+
254.79443	80	
254.96653	308	
255.37542	80	
255.51043	98	
256.26848	102	
256.91465	118	
256.98256	86	
257.80106	212	1+
257.85587	120	
257.89180	110	
258.14844	82	
258.84911	802	1+
259.34048	98	
259.79897	80	
259.95931	188	
260.34004	94	
260.83465	164	
261.47636	90	
261.83573	84	
261.89928	92	
262.87725	116	
263.05717	98	
263.34605	94	
264.44302	84	
264.80543	100	
266.03911	104	
266.86993	138	
267.13346	178	
268.84427	112	
269.84048	118	
269.86410	216	1+
270.82958	230	1+
271.15648	84	
271.31629	84	
271.85064	102	
272.35087	148	
272.93664	110	
272.99352	84	
274.10238	90	
274.81619	114	
274.90928	150	
275.80745	80	
275.89764	196	
276.85423	504	
276.90070	116	
277.86494	320	
278.84850	712	1+
279.91449	78	
280.79016	92	
280.87210	82	
281.52351	84	
282.07604	82	
282.12535	98	
282.96567	82	
283.35797	118	
284.35959	80	
284.78815	108	
284.87294	82	
287.89247	100	
288.16957	86	
288.84113	132	
289.78631	300	
289.87535	84	
291.33619	80	
291.80290	290	1+
292.87700	116	
295.86496	132	
296.03823	98	
299.82884	92	
299.87814	108	
300.86322	94	
301.83422	80	
301.86821	234	1+
302.84913	78	
307.80025	132	
307.89057	124	
309.05424	96	
309.88267	110	
316.10283	88	
318.50634	162	
320.42919	96	
320.89560	82	
320.92609	80	
323.90087	78	
326.44702	116	
328.80509	84	
328.82293	82	
329.17841	104	
329.92840	82	
330.81095	374	1+
330.83885	80	
336.37837	88	
337.04088	80	
337.80136	90	
338.08519	138	
343.90590	88	
343.97084	104	
END IONS

###FS:    #m/z: 336.94749 #charge 1+
###MS: 118
###MSMS: 121
BEGIN IONS
TITLE=Cmpd 90, +MS2(336.9475), 28.0-35.0eV, 2.6min #121
RTINSECONDS=155.076
SCANS=118,121
PEPMASS=336.94749	85706
CHARGE=1+
169.54801	84	
182.87004	178	
187.52800	86	
203.87581	80	
205.94968	152	
206.95041	80	
209.94064	100	
210.88464	124	
211.94499	1774	
212.87842	1280	1+
213.94025	434	1+
213.95617	78	
215.88865	140	
219.20734	104	
221.95728	96	
222.97683	88	
223.85117	74	
223.96391	102	
223.97532	164	
224.97832	82	
225.17040	76	
227.90366	78	
228.16703	76	
228.79272	78	
228.84265	76	
228.89628	254	1+
229.95585	1142	
230.88984	2284	1+
231.90651	126	
231.95194	418	
232.82355	382	1+
232.86414	192	1+
233.89929	276	1+
234.95213	102	
235.89458	122	
237.83044	86	
239.78507	110	
240.83599	190	
241.84517	194	
243.48418	86	
243.71413	98	
244.86187	94	
245.07527	116	
246.03517	78	
246.39576	92	
246.87757	82	
246.97875	154	
247.44152	86	
247.96757	606	
248.04252	88	
248.08983	130	
248.89992	286	1+
249.48323	84	
250.02869	90	
250.46590	72	
250.80960	72	
250.82926	262	1+
250.95406	180	
251.91723	126	
251.96143	136	
252.83698	204	
252.96950	820	
253.08305	158	
253.80951	92	
253.90647	270	1+
254.08772	92	
254.87560	120	
254.96506	398	1+
255.07722	216	
255.87289	132	
256.91962	136	
257.20317	80	
257.80273	168	
258.84702	830	1+
258.99025	100	
259.05773	118	
259.91601	104	
259.95848	160	
260.04059	94	
261.38120	98	
262.52962	88	
262.84407	98	
262.89200	74	
264.87109	92	
265.16645	78	
267.33045	96	
267.84478	188	
268.07396	80	
268.13803	88	
268.84131	1240	1+
268.99531	78	
270.69801	98	
270.85158	184	
270.98080	72	
271.84563	340	1+
271.85775	72	
272.90973	86	
273.24320	76	
274.87155	154	
274.89801	148	
274.97338	90	
275.83956	80	
276.82303	72	
276.85757	586	1+
276.95811	74	
277.83649	156	
278.15880	74	
278.67519	86	
278.83553	420	1+
279.93448	96	
280.84995	308	1+
280.93232	78	
281.62010	98	
281.88003	82	
283.98692	72	
285.43312	80	
286.41931	84	
286.85253	1058	1+
287.19896	86	
288.03212	80	
288.88084	78	
288.91640	78	
289.05181	84	
290.85980	74	
291.85529	350	1+
293.11109	114	
293.20234	88	
293.43356	84	
294.80687	100	
296.57171	96	
296.82809	76	
297.06902	108	
297.78905	90	
299.31230	78	
299.87483	106	
300.87921	82	
301.79234	100	
302.15083	76	
303.97663	74	
304.06201	76	
304.85769	120	
305.87390	158	
305.92551	84	
307.89300	116	
308.86401	104	
308.90942	78	
309.00870	84	
310.86565	260	1+
310.88079	76	
313.82796	86	
314.81849	100	
316.88708	74	
317.94365	94	
318.89460	84	
318.94615	80	
320.78542	94	
320.92848	86	
323.10121	74	
324.45758	88	
324.89164	74	
325.71961	96	
326.99078	82	
329.22586	88	
330.88251	110	
332.88334	86	
333.87672	82	
335.25108	76	
336.34412	84	
339.00527	74	
339.89413	92	
END IONS

###FS:    #m/z: 322.93156 #charge 1+
###MS: 122
###MSMS: 123
BEGIN IONS
TITLE=Cmpd 91, +MS2(322.9316), 28.0-35.0eV, 2.7min #123
RTINSECONDS=158.736
SCANS=122-123
PEPMASS=322.93156	2432976
CHARGE=1+
191.92174	82	
192.89099	78	
193.89499	86	
194.88811	78	
196.88559	220	
198.00142	86	
201.04372	84	
201.36935	86	
205.95158	118	
207.92984	100	
209.94546	138	
210.89949	112	
212.83080	132	
212.87911	114	
214.89636	122	
220.39612	76	
221.89516	76	
222.95692	116	
222.97407	74	
223.95950	258	
224.19846	88	
228.40075	76	
228.89690	146	
230.83899	150	
230.88702	166	
230.91487	80	
234.91037	92	
235.80856	82	
235.82760	84	
236.39914	78	
237.13246	74	
237.14739	102	
237.79638	138	
238.88463	166	1+
239.78929	486	1+
240.94121	920	
240.96222	134	
241.39823	80	
241.94010	2916	1+
242.02055	82	
242.82552	78	
242.94247	2170	1+
243.82026	208	
244.81965	100	
244.85428	146	
244.94113	818	1+
244.98489	88	
245.39039	78	
245.82856	94	
246.78510	74	
246.97839	358	1+
247.11879	74	
247.16142	82	
248.03302	84	
248.84011	74	
250.79515	150	
251.01591	80	
251.49851	96	
251.82767	82	
253.34938	116	
253.91726	80	
254.85006	122	
254.88073	82	
255.78559	112	
255.88137	78	
255.89746	72	
256.79039	112	
256.83095	78	
256.85190	142	
257.79733	424	1+
258.83668	478	1+
258.89757	92	
260.34242	550	1+
260.82962	74	
261.83151	728	1+
262.86907	158	
263.98222	72	
264.83685	72	
264.99073	92	
265.35851	84	
266.04324	82	
266.85583	200	
266.87105	74	
266.96721	72	
268.03363	76	
268.34828	218	
268.83813	78	
269.00552	76	
269.06589	72	
269.34172	84	
270.20524	74	
270.79717	262	1+
271.80027	226	1+
271.86166	174	
272.34373	154	
272.84833	208	
273.79395	440	1+
274.99969	118	
275.81079	234	
276.85811	214	
277.80749	108	
277.84644	276	1+
277.86100	98	
278.08724	114	
278.80909	102	
278.85132	226	1+
279.09416	1110	1+
279.82180	92	
280.79104	222	1+
280.81932	84	
281.36680	82	
282.02026	80	
282.27599	82	
282.36669	72	
282.86005	92	
282.97431	80	
283.08523	82	
283.78711	308	1+
283.80593	76	
284.55829	90	
284.87923	74	
285.92078	100	
288.88244	248	1+
289.78655	556	1+
289.81647	80	
291.80827	170	
293.02161	106	
293.17486	96	
293.80559	118	
293.98705	78	
294.43154	94	
294.86495	84	
297.11350	76	
298.79254	138	
299.78034	286	
300.79505	110	
303.87248	90	
303.94667	80	
304.21203	110	
304.86553	76	
305.80550	72	
306.60666	88	
307.74935	96	
307.79803	332	
307.87428	126	
307.89039	162	
308.79523	162	
308.90722	266	1+
309.51822	92	
309.81550	318	1+
309.99829	86	
311.72133	78	
311.81390	86	
311.94685	94	
312.80644	374	1+
312.99120	90	
314.05201	100	
314.06951	72	
314.95149	78	
317.89772	78	
318.43447	74	
321.92567	108	
322.22094	76	
323.14536	90	
323.81454	110	
323.88732	82	
325.38317	76	
325.78393	76	
325.81510	118	
325.89307	82	
327.39706	92	
328.02405	84	
328.16403	102	
END IONS

###FS:    #m/z: 340.94223 #charge 1+
###MS: 122
###MSMS: 124
BEGIN IONS
TITLE=Cmpd 92, +MS2(340.9422), 28.0-35.0eV, 2.7min #124
RTINSECONDS=159.507
SCANS=122,124
PEPMASS=340.94223	899620
CHARGE=1+
80.61186	98	
174.80208	72	
180.87201	76	
190.93318	144	
198.09459	84	
202.01622	84	
205.97121	84	
206.93424	84	
208.96989	84	
209.94825	76	
210.94392	102	
212.86191	74	
212.88087	156	
213.94146	618	
215.88494	162	
215.93711	168	
216.88755	110	
217.88758	144	
217.94433	98	
219.88254	122	
220.83029	92	
221.88062	88	
221.96481	120	
225.84600	106	
225.88603	94	
226.01865	110	
226.88910	76	
226.91687	78	
228.94882	114	
230.85318	74	
230.88791	576	1+
231.88939	328	1+
231.95281	402	1+
232.43799	94	
233.89912	634	1+
233.94526	78	
234.42276	100	
234.46059	88	
235.12297	78	
236.80406	96	
236.88128	72	
237.36300	78	
238.09188	82	
238.46739	104	
238.89992	78	
239.78696	144	
239.84749	74	
239.86666	78	
240.23278	576	1+
240.78842	88	
240.83878	428	1+
241.05498	102	
241.88506	80	
242.04166	84	
243.93645	84	
244.86401	88	
248.90392	114	
249.96359	92	
250.85555	88	
250.94477	90	
250.97688	88	
251.95865	102	
252.04374	98	
252.10259	74	
252.88886	78	
253.90585	256	1+
254.82982	74	
254.96766	150	
255.07477	146	
255.10233	74	
257.79739	96	
257.97957	102	
258.84705	324	
258.96530	80	
259.84952	170	
259.89718	108	
259.96178	132	
259.98554	92	
260.19910	86	
260.57156	104	
260.83755	382	1+
260.85015	258	
260.88082	84	
262.81836	82	
264.82076	94	
265.01678	82	
265.80305	80	
267.13944	182	
268.84158	264	1+
269.79721	102	
271.84579	146	
272.34814	152	
272.97255	118	
273.99472	96	
274.85963	166	
274.89843	130	
275.86584	78	
276.56378	102	
276.85848	950	1+
276.97440	80	
277.47347	156	
277.97450	94	
278.22252	100	
278.84773	468	1+
278.88594	88	
279.84770	280	1+
280.72654	90	
282.88738	140	
285.94140	90	
286.44610	88	
286.87227	76	
287.79277	96	
287.85902	80	
289.78938	148	
289.86998	284	1+
290.80452	220	1+
292.01558	94	
292.12886	80	
294.86655	126	
295.43124	80	
295.97790	146	
296.15325	78	
296.80015	92	
296.87423	138	
297.79630	76	
297.87999	94	
297.90335	74	
298.43333	84	
298.85823	80	
298.87490	74	
298.90494	78	
299.78350	290	1+
299.92220	86	
300.83321	72	
300.87530	216	1+
301.32108	80	
302.13154	92	
302.94341	128	
303.94848	98	
304.37890	80	
304.79695	94	
304.83748	76	
305.80294	76	
307.14012	74	
307.64856	76	
307.80103	188	
309.80646	74	
310.56054	102	
310.88329	160	
311.03906	78	
312.80127	120	
313.77363	100	
313.82055	238	1+
315.15046	84	
315.80602	78	
316.74289	78	
316.89594	80	
317.87898	100	
324.89599	322	1+
326.22060	106	
328.75833	84	
328.89196	96	
330.81430	282	
335.90367	96	
339.07499	80	
339.21293	76	
342.90786	140	
343.00055	80	
END IONS

###FS:    #m/z: 363.95842 #charge 1+
###MS: 122
###MSMS: 125
BEGIN IONS
TITLE=Cmpd 93, +MS2(363.9584), 28.0-35.0eV, 2.7min #125
RTINSECONDS=160.281
SCANS=122,125
PEPMASS=363.95842	347682
CHARGE=1+
144.26188	82	
177.93142	80	
182.86880	174	
186.93460	98	
187.93653	86	
189.86318	414	1+
191.85844	580	1+
195.89718	86	
196.10700	78	
202.91081	118	
206.01341	114	
206.88829	80	
207.16225	88	
207.87520	140	
207.94770	88	
208.90068	82	
209.94485	924	1+
210.88320	392	1+
212.87949	1720	1+
212.89788	92	
217.43472	88	
218.91489	84	
221.86512	100	
221.94695	582	1+
223.07170	94	
224.95094	866	1+
224.97183	172	
225.88430	154	
226.89818	78	
226.94826	5022	1+
226.98846	82	
227.04456	94	
227.93018	142	
228.89490	800	1+
228.94389	6208	1+
228.97376	112	
229.84124	110	
230.88985	3894	1+
231.31761	102	1+
231.90758	102	
234.88310	302	1+
240.83542	446	1+
240.94017	148	
241.14858	100	
241.82186	118	
241.94079	790	1+
242.91172	82	
242.94235	514	1+
242.95906	714	1+
243.82767	176	
243.88658	92	
244.81920	232	1+
244.85587	160	
244.93527	86	
244.95914	2092	1+
245.40194	78	
245.44102	108	
245.93931	106	
246.18460	80	
246.46290	86	
246.90775	284	1+
246.95397	2666	1+
247.80651	82	
248.80395	606	1+
248.90078	1412	1+
250.07315	198	1+
250.89494	104	
250.97063	148	
251.07522	168	1+
251.80252	128	
252.00709	88	
252.02871	92	
253.37342	90	
253.90473	162	
254.44571	98	
256.85378	152	
258.51454	94	
258.83511	194	
258.97139	234	
259.90637	142	
259.97582	144	
260.83963	134	
260.97001	560	
261.14273	86	
261.83128	582	1+
262.34872	100	
263.85556	148	
263.97796	174	1+
264.04380	102	
264.81888	430	1+
266.81475	790	1+
266.85334	90	
267.84572	122	
267.97401	242	
268.13879	378	1+
268.79188	202	1+
268.96857	756	1+
269.87223	82	
269.96983	628	1+
270.85196	190	1+
271.91533	252	
272.01443	82	
273.84232	174	
275.80870	88	
276.85637	590	1+
277.81167	120	
278.13215	88	
278.79696	106	
279.79853	252	
279.99831	82	
280.79455	684	
280.93453	94	
281.05785	108	
281.79628	428	
282.79255	302	
282.80865	142	
282.83317	152	
282.88514	100	
283.06669	78	
283.46162	88	
283.85446	146	
283.89385	88	
284.78954	238	1+
284.82644	228	
285.84826	528	1+
286.48320	84	
288.86522	196	1+
289.20648	78	
289.88557	114	
290.78401	220	1+
291.84972	84	
291.89389	94	
293.47160	92	
294.86581	114	
296.66492	86	
296.80945	208	
297.80708	192	
298.05803	108	
298.80732	810	
299.80460	492	
299.87293	184	
299.92789	106	
300.80093	712	1+
300.87455	162	
301.86473	608	1+
303.85676	1370	1+
303.94846	126	
304.14931	80	1+
304.80967	138	
305.08886	112	
305.12697	138	
305.82019	100	
306.42549	96	
306.87918	100	
306.93350	102	
307.84004	122	
307.89586	102	
307.97363	84	
308.93321	80	
309.73873	86	
309.80594	154	1+
313.98452	86	
314.09679	78	
314.82268	96	
315.81570	484	1+
318.81597	108	
318.93550	110	
320.13536	154	
321.51370	88	
321.82014	376	1+
321.86827	316	
324.27852	78	
324.87256	128	
325.16139	92	
326.87397	294	
327.16388	80	
327.78414	80	
327.88098	166	
328.89106	92	
336.95252	110	
337.84154	82	
337.89829	90	
338.00864	82	
338.18129	104	
339.82896	154	
343.13470	88	
343.89212	94	
345.73231	122	
348.75716	120	
351.80696	100	
352.88343	90	
353.72955	80	
356.77209	184	1+
359.84900	84	
360.72060	262	1+
360.75544	78	
361.79020	126	
362.37701	116	
363.73089	222	1+
END IONS

###FS:    #m/z: 340.94219 #charge 1+
###MS: 126
###MSMS: 127
BEGIN IONS
TITLE=Cmpd 94, +MS2(340.9422), 28.0-35.0eV, 2.7min #127
RTINSECONDS=163.95
SCANS=126-127
PEPMASS=340.94219	875520
CHARGE=1+
91.08344	80	
188.94817	78	
190.94830	138	
191.95759	128	
192.92667	90	
193.44239	78	
195.96596	88	
197.92716	78	
201.96225	84	
205.41278	92	
208.95809	264	
212.88093	434	1+
212.90480	80	
213.41024	78	
213.88439	288	1+
213.93939	732	
215.91996	78	
216.38235	80	
216.89002	98	
217.88322	404	1+
222.95188	94	
223.83638	80	
224.83901	106	
224.94851	126	
226.38413	84	
226.95785	112	
227.11073	98	
227.57393	90	
227.89844	78	
227.97099	120	
228.94743	184	
229.12144	80	
230.84752	98	
230.89223	130	
230.94682	470	1+
231.88896	486	1+
231.90697	130	
231.95097	392	1+
232.90648	122	
233.00566	84	
233.89981	524	1+
233.94864	194	1+
234.62240	98	
235.82741	76	
235.89235	314	1+
236.90626	126	
237.90497	122	
238.02835	100	
238.89413	74	
239.36868	100	
239.78966	98	
240.23050	498	1+
240.84038	82	
240.96939	78	
241.84458	406	1+
242.96890	90	
243.83215	300	1+
244.87544	222	1+
244.97145	76	
245.82523	136	
245.88321	252	1+
245.95654	76	
246.98778	80	
248.44479	80	
248.85561	122	
249.89927	144	
249.96154	156	
250.88761	76	
250.96708	122	
251.88438	78	
252.95543	88	
253.01470	204	1+
253.90548	82	
254.90552	154	
254.96879	76	
256.01326	90	
256.85539	140	
256.92556	100	
257.83362	80	
257.85141	78	
258.84804	176	
258.95940	232	1+
259.34421	98	
259.81450	112	
259.84942	164	
259.93608	80	
260.83449	252	
260.86701	80	
261.01002	78	
261.84078	162	
261.86697	110	
262.00667	80	
262.84914	228	1+
262.92978	174	
263.23678	82	
264.50327	74	
266.85235	170	
266.98442	252	1+
267.84148	148	
268.84280	212	
268.86121	110	
269.79747	82	
269.81759	98	
269.84284	296	1+
270.89161	78	
270.97656	140	
272.79698	86	
272.93443	118	
272.97106	98	
273.79494	170	
273.84553	124	
273.87062	78	
274.88510	130	
274.90079	96	
274.91431	116	
275.80844	492	1+
276.85800	264	
277.86352	412	
277.93570	86	
278.84674	664	1+
278.86447	264	
279.05637	86	
279.85084	390	1+
279.90726	130	
280.95514	86	
281.24764	80	
281.89735	148	
281.94178	92	
282.11115	76	
282.35936	116	
283.78629	306	1+
283.90182	86	
284.16477	82	
286.93288	94	
287.79688	78	
289.79825	182	
289.90290	94	
290.78329	84	
291.81251	156	
292.86721	208	1+
294.86961	278	
296.33496	92	
296.85116	250	1+
297.60889	80	
298.80038	78	
299.78546	178	1+
302.17752	130	
302.86606	166	1+
302.94144	206	
302.99027	78	
304.34469	116	
304.88694	80	
306.06071	92	
307.79980	476	1+
309.82734	128	
310.87879	128	
310.98153	90	
311.78432	78	
311.80989	100	
311.88841	182	
312.89950	98	
318.02933	78	
320.81278	122	
320.90855	86	
321.43224	100	
322.75006	76	
323.04170	116	
323.38606	96	
328.19414	92	
329.87474	76	
330.81473	88	
332.13319	80	
336.07891	86	
337.90934	78	
338.40610	94	
339.41650	74	
340.43531	76	
343.70045	76	
END IONS

###FS:    #m/z: 363.95831 #charge 1+
###MS: 126
###MSMS: 128
BEGIN IONS
TITLE=Cmpd 95, +MS2(363.9583), 28.0-35.0eV, 2.8min #128
RTINSECONDS=164.723
SCANS=126,128
PEPMASS=363.95831	347250
CHARGE=1+
157.07345	124	
161.71019	94	
177.93616	84	
187.86744	104	
189.86547	256	
191.85943	322	
196.88311	352	1+
204.99755	92	
207.87430	134	
208.88197	128	
209.86981	112	
209.94638	720	1+
210.88872	208	
212.87948	2260	1+
222.95380	778	1+
223.90279	94	
224.81684	86	
224.94927	1004	1+
226.82803	96	
226.89657	130	
226.94777	5150	1+
227.93043	200	
228.79635	154	
228.89705	804	1+
228.94339	5260	1+
229.26103	92	
230.89051	2782	
232.88502	584	1+
234.88423	86	
235.03878	212	1+
235.83137	84	
237.01506	88	
240.07408	108	
240.82973	112	
240.94106	460	1+
240.96379	662	1+
241.84383	92	
242.11985	142	
242.81985	602	1+
242.94372	358	1+
242.96122	722	1+
244.95885	2784	1+
245.90709	176	
245.94013	152	
246.03708	84	
246.90765	94	
246.95399	3416	1+
247.90964	128	
248.80176	580	1+
248.90197	984	1+
248.97405	100	
250.89618	210	
250.97123	138	
251.91560	152	
251.97993	102	
253.06099	88	
253.11740	86	
253.90785	472	1+
254.06969	82	
255.39460	92	
255.95228	82	
256.85355	96	
258.84786	204	
258.97174	132	
259.84893	174	
259.87248	84	
259.97337	86	
260.82603	522	1+
260.96901	600	1+
261.04156	104	
262.85015	138	
263.83447	132	
264.00811	98	
264.87858	94	
265.35259	98	
265.81975	96	
266.81557	422	1+
266.85562	84	
266.98441	148	
267.80649	132	
267.84883	84	
267.97198	334	1+
268.81249	118	
269.84185	144	
269.96918	212	
270.05161	94	
270.97358	134	
271.87151	128	
271.91727	226	
272.99981	84	
274.81594	110	
275.84796	202	1+
276.81049	374	1+
277.91706	92	
278.90697	100	
278.92637	144	
278.99509	84	
279.01165	100	
279.80225	204	
279.85588	118	
280.73490	94	
280.79142	1268	1+
280.88305	100	
280.94084	94	
281.11981	112	
282.85688	86	
282.88289	136	
283.15328	92	
283.35359	86	
283.85188	430	
283.97142	114	
284.82295	582	1+
285.79765	82	
285.82525	388	1+
285.84671	424	
287.82595	142	
287.99049	98	
288.12594	86	
288.79110	116	
288.98516	96	
289.78300	92	
289.81031	108	
291.96077	98	
293.05297	88	
293.11837	128	
293.86483	340	1+
293.91744	82	
296.80856	340	1+
297.41827	88	
297.99073	92	
298.80430	1102	1+
298.87939	84	
299.02982	92	
299.82792	88	
299.87285	120	
299.96901	86	
300.12034	82	
300.80117	244	
301.80243	130	
301.86389	262	
302.02723	98	
302.86267	108	
303.80883	374	
303.85799	846	1+
303.95212	280	1+
304.53965	118	
305.15499	94	
306.73994	118	
307.34887	102	
307.79487	86	
310.26408	112	
310.88249	84	
310.91991	88	
311.89250	84	
315.80572	246	1+
315.89623	84	
318.12565	106	
318.81342	276	1+
320.76506	128	
320.81861	356	1+
320.86029	100	
321.82164	256	1+
321.87653	132	
322.93524	214	
324.02446	98	
324.88487	176	1+
326.87253	132	
328.03949	84	
328.96089	84	
329.14372	82	
330.13787	82	
334.96741	126	
337.77614	134	
338.06271	84	
338.18926	98	
338.95635	98	
339.82759	154	
340.15927	98	
340.76151	88	
340.93974	304	
341.82549	86	
348.91704	138	
349.72794	102	
350.76462	146	
353.76285	128	
354.83062	92	
358.70572	202	1+
363.71277	100	
365.72278	100	
366.73900	84	
END IONS

###FS:    #m/z: 507.84768 #charge 1+
###MS: 126
###MSMS: 129
BEGIN IONS
TITLE=Cmpd 96, +MS2(507.8477), 28.2-35.2eV, 2.8min #129
RTINSECONDS=165.495
SCANS=126,129
PEPMASS=507.84768	176782
CHARGE=1+
196.01705	268	
198.01906	140	
203.01436	158	
223.97816	212	
224.97765	396	
234.88337	128	
240.08097	152	
254.09452	146	
259.86740	118	
265.09181	122	
265.92410	132	
266.11109	132	
266.16426	118	
269.80310	362	1+
272.78875	136	
272.85565	174	
275.85099	150	
278.86400	122	
283.06779	146	
284.87495	134	
287.85310	138	
288.87360	138	
288.95188	168	
289.87919	370	
290.83620	122	
290.86205	466	1+
291.78516	140	
291.79954	116	
293.87180	812	1+
295.01164	218	1+
296.43008	118	1+
296.85862	230	
298.84058	300	1+
299.12247	128	
299.78227	126	
301.96387	124	
302.88449	160	
303.86823	210	
305.86236	272	
306.87279	130	
307.89310	394	
308.14439	540	1+
308.87372	480	
309.88745	158	
310.15622	260	
310.80481	208	1+
310.84665	168	
310.87860	158	
311.76682	170	1+
311.88448	1794	1+
313.34725	126	
314.86711	444	
314.88387	298	
315.86750	298	
316.86669	234	
317.87700	142	
318.86260	136	
320.95253	230	1+
323.87365	240	
324.86562	140	
326.52693	126	
326.88636	1280	1+
326.92186	132	
328.12314	142	
328.87438	206	
329.80944	132	
329.89800	124	
330.82750	384	1+
331.87112	304	1+
332.90441	126	
333.17700	138	
334.79425	198	
334.87402	120	
335.14969	120	
335.88558	122	
335.98305	140	
336.94660	150	
337.88603	156	
339.73017	136	
340.42935	122	
340.71426	230	1+
340.77095	142	
343.00814	124	
345.78023	138	
347.78261	432	1+
349.72733	220	
349.75770	192	
349.90000	142	
350.76487	120	
350.78361	124	
350.89040	198	1+
351.77718	128	
351.79364	134	
352.03670	226	1+
352.90388	148	1+
353.85393	270	
354.70696	120	
355.70732	250	1+
355.89044	142	
356.77828	300	1+
356.87066	132	
357.84491	168	
358.80477	172	1+
359.87920	200	1+
362.03111	120	
362.85225	152	
362.87520	146	
364.77641	396	1+
366.85078	184	
367.70858	1240	1+
367.84532	250	
368.83622	286	1+
369.04063	312	1+
370.77060	132	
371.72582	196	
372.84879	152	
373.71798	346	
374.06134	252	1+
374.82360	278	1+
377.79301	142	
378.88734	252	1+
380.45633	118	
380.72055	952	1+
382.71821	156	
382.85240	140	
383.71485	350	1+
384.71686	252	1+
384.85117	680	1+
385.78127	148	
385.80587	116	
385.89076	120	
386.83701	134	
387.73082	144	
387.77689	500	1+
388.84191	124	
389.71594	332	1+
389.74778	180	1+
390.84128	630	1+
391.78387	216	
392.79978	122	
392.82551	214	1+
396.14145	236	1+
396.16454	146	
397.72068	140	
398.73223	552	
398.75651	148	
398.79230	214	1+
399.72672	810	1+
400.85194	154	1+
402.05910	120	
402.86841	1144	1+
403.87299	848	1+
404.14731	124	
405.77870	168	
405.87405	160	
407.23243	132	
407.74223	330	1+
407.79019	118	
407.86788	1894	1+
408.07142	204	1+
408.84806	346	1+
409.15391	126	
409.72872	488	1+
409.76090	126	
409.78461	128	
410.83808	144	
411.84107	464	1+
412.74118	144	
413.74215	136	
413.87906	134	
414.69814	154	1+
416.87930	170	
421.88277	124	
422.74929	126	
422.86451	130	
422.88476	128	
423.77817	424	1+
424.75626	148	
424.82692	302	1+
425.75346	308	
425.87961	160	
426.75432	270	
426.77479	178	
426.86289	322	
427.73627	1282	1+
427.75822	168	
427.85671	166	
428.74102	742	1+
428.88265	180	
429.70142	336	1+
430.74400	348	
431.22243	144	
432.70189	116	
434.88651	118	
439.23599	152	
439.89221	142	
443.83057	154	
444.08694	134	
444.87645	1016	1+
444.93033	152	
446.71189	418	1+
446.74959	322	
446.85919	224	1+
447.71365	300	1+
447.73716	130	
448.75442	182	
449.05392	134	
449.74944	464	1+
449.88441	340	1+
450.70989	242	1+
450.75189	396	1+
455.07083	136	
457.90734	552	1+
462.89008	298	1+
467.88510	338	
470.72369	126	
485.89752	124	
END IONS

###FS:    #m/z: 363.95824 #charge 1+
###MS: 130
###MSMS: 131
BEGIN IONS
TITLE=Cmpd 97, +MS2(363.9582), 28.0-35.0eV, 2.8min #131
RTINSECONDS=169.171
SCANS=130-131
PEPMASS=363.95824	335006
CHARGE=1+
45.44644	94	
172.86400	84	
183.93495	84	
187.86605	162	
189.86610	436	
191.86014	1128	
193.85342	124	
196.88296	482	1+
198.03846	82	
207.05790	108	
207.87420	592	1+
207.94728	186	
208.94059	94	
209.04874	100	
209.87195	138	
209.88583	114	
209.94438	1388	1+
210.88409	424	
212.87927	3398	1+
214.89742	324	
216.41104	102	
219.86775	110	
221.51661	88	
222.09828	100	
222.89767	154	
222.95369	2034	1+
223.54984	98	
223.88518	268	1+
224.92729	86	
224.94944	2814	1+
225.41757	96	
225.97126	208	
226.87577	84	
226.89212	196	
226.94791	9942	1+
227.89568	188	
228.05942	110	
228.89508	1030	1+
228.94358	10542	1+
229.10881	266	1+
230.83024	180	
230.89042	5930	1+
231.07213	116	
232.82753	164	1+
232.88587	1082	1+
233.02802	86	
234.06344	94	
234.88081	308	1+
234.93197	82	
239.95652	114	
240.10076	84	
240.84217	128	
240.93880	166	
240.96380	1420	1+
241.04920	100	
241.09131	106	
241.81756	396	1+
241.94107	244	
242.96013	714	1+
243.94200	104	
244.82105	122	
244.84136	108	
244.95883	4130	1+
246.81081	232	
246.95400	4866	1+
247.10738	102	
247.81088	110	
248.80500	426	1+
248.85928	138	
248.90052	2188	1+
248.95286	148	
249.98875	150	
250.02470	100	
250.80019	328	
250.89824	216	
250.97196	360	1+
251.90841	114	
252.79536	106	
252.92097	84	
253.90808	364	
254.79277	86	
258.83323	292	1+
258.85013	374	1+
258.97884	322	
260.84228	128	
260.96930	1590	1+
261.83272	502	1+
262.91747	154	
263.84903	116	
263.97912	150	
264.83830	202	1+
264.96916	116	
265.81767	166	
265.96524	82	
266.41572	88	
266.78866	82	
266.81494	688	1+
266.97567	140	
267.10786	88	
267.97487	608	1+
269.84250	366	1+
269.86480	170	
269.88403	82	
269.96807	504	
270.97004	230	
271.87017	82	
271.91604	138	
273.51510	118	
273.91366	132	
276.81098	158	
276.85688	424	1+
277.91729	134	
279.10687	198	
279.79939	372	
279.84746	164	
279.92535	230	1+
280.79433	1494	1+
281.13619	90	
281.86255	220	
281.98996	84	
282.11861	82	
282.98564	234	1+
283.85560	328	1+
283.98610	164	1+
284.79004	156	
284.82386	372	1+
285.84883	908	1+
288.81078	114	
289.87288	274	1+
289.88564	144	
290.79131	84	
290.80611	88	
291.53317	98	
292.43596	146	
294.05032	82	
296.81230	290	
297.80886	342	
298.42067	82	
298.80233	1976	1+
299.87301	136	
300.09769	98	
300.13951	96	
300.86226	606	1+
301.79990	126	
301.86475	514	1+
302.80701	506	1+
303.85596	696	1+
305.32662	86	
305.89238	130	
306.43478	90	
307.01967	84	
307.80847	210	1+
307.89210	152	
308.13036	228	1+
308.84058	90	
313.44727	88	
314.81938	112	
314.97777	82	
316.82046	182	
318.81132	120	
319.92852	98	
320.15228	96	
321.01282	106	
321.81841	684	1+
321.86609	114	
322.92754	100	
323.07008	86	
324.02117	130	
324.76301	84	
324.82266	88	
324.87856	276	
325.79058	82	
326.10107	88	
326.87196	378	1+
326.90196	84	
327.58370	98	
331.32401	92	
331.93442	92	
332.04828	82	
336.92575	102	
336.94857	214	
337.82814	82	
338.04731	88	
339.82726	102	
340.94268	144	
342.82593	116	
342.96414	104	
343.71709	82	
350.56916	88	
350.77938	148	1+
353.76345	116	
356.71057	230	1+
358.78758	88	
358.91564	84	
359.86096	98	
361.71945	116	
363.11506	88	
363.84776	84	
365.20726	96	
366.73652	106	
368.04747	98	
368.76830	204	1+
END IONS

###FS:    #m/z: 507.84750 #charge 1+
###MS: 130
###MSMS: 132
BEGIN IONS
TITLE=Cmpd 98, +MS2(507.8475), 28.2-35.2eV, 2.9min #132
RTINSECONDS=169.943
SCANS=130,132
PEPMASS=507.84750	161652
CHARGE=1+
196.01776	246	1+
224.06454	172	
224.97771	240	
232.89087	122	
238.06714	200	
241.80456	118	
250.97119	160	
257.08317	156	
257.79621	182	
266.86190	118	
267.79126	142	
269.85509	232	1+
270.80528	208	1+
272.85427	372	1+
273.40750	114	
276.81718	142	
287.85291	308	
288.86710	154	
288.89451	210	1+
289.09620	240	1+
289.87928	166	
290.86356	538	1+
291.13280	214	1+
293.13872	164	1+
293.80641	170	1+
293.87717	742	1+
295.86780	234	1+
298.82070	134	
298.84102	164	
298.85797	112	
299.91167	142	
303.86891	358	1+
304.84901	132	
305.86371	650	1+
307.80209	122	
307.88864	412	
308.14435	638	1+
308.87406	248	
309.87358	216	
310.15874	490	1+
310.34782	156	
310.37888	116	
310.89688	156	
310.91306	208	
311.88426	2282	1+
311.92856	118	
312.92949	140	
313.96447	130	
314.86678	456	1+
314.88857	170	
316.86876	186	
316.98765	228	1+
318.82150	116	
321.85265	122	
321.87282	122	
323.87915	124	
324.86190	188	
324.89583	606	1+
325.86647	124	
325.99234	112	
326.80397	422	1+
326.88285	1768	1+
327.80696	326	1+
328.76264	142	
328.86791	190	
329.83914	176	
330.82197	246	
330.88137	130	
331.20960	112	
332.75290	296	1+
332.77371	128	
332.87974	394	1+
335.60634	122	
335.81895	150	
335.84118	330	
336.94230	148	1+
337.88514	314	
338.80377	138	
338.85459	240	1+
338.88000	146	
339.88150	232	1+
340.00375	146	
340.88415	164	1+
345.77929	128	
345.91494	136	
346.02031	262	1+
347.76916	188	
347.84565	282	1+
348.30032	146	
349.76073	236	
350.76913	170	1+
350.89480	212	
351.84140	126	
351.85933	238	1+
353.38598	206	1+
354.78778	166	
355.80355	246	1+
355.84151	144	
357.83927	120	
357.91595	116	
358.91602	118	
360.26958	148	
360.72503	124	
360.77513	142	
361.79518	174	
362.85025	160	
365.79079	120	
366.74049	248	1+
366.84076	602	1+
367.71004	1000	1+
367.77677	168	
369.19372	248	1+
369.83929	400	1+
371.87213	118	
371.90861	146	
372.78981	134	
373.06651	144	1+
373.71934	382	1+
373.84038	120	
374.72169	236	1+
376.80423	202	1+
376.90346	120	
380.71932	710	1+
380.88312	118	
381.72226	514	1+
382.90079	194	
383.77997	164	
383.80024	232	1+
384.85203	256	
384.89627	112	
385.77418	356	1+
385.85037	516	1+
386.03008	134	
386.72164	388	1+
387.72550	262	1+
388.80298	134	
388.84909	138	
389.20061	434	1+
389.75904	176	
390.06327	336	1+
390.72180	124	
390.83850	286	
390.85590	304	
391.84321	178	
392.72125	146	
392.82692	296	1+
392.88836	122	
393.73117	184	1+
394.80677	306	1+
394.86686	154	
396.14299	122	
396.73810	172	
397.74110	118	
398.72879	1026	1+
398.85340	184	1+
402.73869	498	1+
402.86831	718	1+
403.87254	538	1+
405.77972	128	
405.80647	388	1+
406.75444	222	
407.74463	214	
407.86865	672	
408.74225	160	
408.85265	566	1+
409.07327	112	1+
409.72439	498	1+
409.91091	118	
410.84245	236	
411.70291	156	
411.82270	168	
411.87822	150	
412.72727	386	1+
412.80360	116	
413.08177	130	
413.78946	134	
413.87133	180	1+
414.76277	160	
417.69749	136	
421.89021	138	
422.74163	130	
422.86618	294	
422.88958	160	
423.77657	536	1+
423.87294	168	
425.75189	368	
425.77685	216	
426.74832	210	
426.77157	146	
426.86394	268	
427.73487	1178	1+
427.86192	156	
428.79960	208	
428.85273	440	1+
428.88743	270	1+
429.68079	200	1+
429.70690	118	
429.83124	176	
430.73919	254	1+
431.86747	446	1+
432.00336	112	
435.71078	188	
439.74760	124	
439.89821	212	
440.68389	118	
441.79126	180	
444.77300	118	
444.87287	598	1+
445.74325	334	1+
446.86632	224	
447.71645	290	
447.74562	142	
448.76798	206	
448.89118	172	
449.69289	150	
449.87275	118	
450.69529	140	
450.74777	178	1+
450.88347	148	1+
451.70615	116	
452.75465	120	
456.69683	232	1+
457.90760	152	
458.91033	112	
465.72638	380	1+
466.16882	142	
467.70173	258	1+
467.89062	604	1+
468.16786	116	
485.89910	142	
487.89493	114	
502.45474	112	1+
508.21907	172	1+
508.36763	154	
END IONS

###FS:    #m/z: 336.94731 #charge 1+
###MS: 130
###MSMS: 133
BEGIN IONS
TITLE=Cmpd 99, +MS2(336.9473), 28.0-35.0eV, 2.9min #133
RTINSECONDS=170.715
SCANS=130,133
PEPMASS=336.94731	80836
CHARGE=1+
183.87502	92	
191.04699	80	
193.02380	118	
193.06823	72	
198.88697	74	
199.82591	92	
205.95068	276	
209.58000	90	
210.88731	228	
210.91891	72	
211.94527	1462	1+
212.88026	962	1+
213.93913	588	1+
214.89644	272	
215.88781	444	1+
215.93987	146	
216.52115	82	
217.94030	144	
218.84080	184	
223.03988	82	
223.95774	72	
228.84655	72	
228.89489	542	1+
229.95524	1662	1+
230.78980	100	
230.89015	2184	1+
231.38545	96	
231.95056	720	
233.82832	140	
233.86521	140	
233.88195	92	
233.90227	176	
233.95110	92	
234.85558	86	
234.94006	90	
235.82871	114	
235.89643	122	
235.94434	80	
236.89129	82	
237.16067	72	
237.82500	76	
237.93454	102	
237.99725	80	
238.85699	74	
238.88459	74	
239.00030	82	
239.01554	78	
239.07845	72	
239.93316	80	
240.83319	102	
240.96726	74	
241.05297	86	
241.55867	96	
241.84135	80	
242.31691	90	
242.83563	334	1+
243.83632	276	1+
245.00001	84	
246.90229	106	
246.97539	122	
247.96501	404	1+
248.90118	722	1+
249.06655	88	
249.96353	88	
250.83166	484	1+
251.04213	72	
251.07220	72	
251.87268	90	
251.90777	78	
251.95451	126	
252.95264	96	
252.97240	772	1+
253.08930	76	
253.28736	72	
253.37341	120	
253.43816	92	
253.90570	194	
254.89249	72	
254.91108	148	
254.96753	434	
255.07518	112	
255.91507	98	
256.34542	74	
256.86616	104	
256.96166	82	
257.91789	88	
258.84634	228	1+
258.86054	118	
258.89357	84	
259.82656	192	1+
259.86649	82	
259.95959	74	
260.85520	110	
262.91390	72	
262.94583	80	
264.79874	74	
265.08823	154	
265.58105	116	
265.85970	270	1+
265.91075	84	
267.09545	74	
267.38077	84	
267.84175	220	
268.84176	1160	1+
268.90266	78	
268.96102	72	
269.84422	762	1+
270.98251	114	
271.20430	152	
271.91343	154	
272.38967	74	
272.90328	240	1+
273.12323	82	
273.79366	104	
273.86257	78	
274.15320	74	
274.56416	74	
274.86054	214	
274.88421	112	
275.00385	138	
275.85250	88	
276.85750	408	1+
277.02342	86	
277.09572	134	
277.83907	152	
277.88237	98	
278.83703	522	1+
278.86370	206	1+
278.96450	78	
279.59062	106	
280.86262	88	
281.45746	78	
281.81192	76	
281.92313	86	
282.89858	96	
283.10176	72	
285.81678	78	
285.84764	1412	1+
286.04422	172	
286.85065	1246	1+
287.07851	90	
287.43607	92	
287.87397	72	
288.04865	100	
289.79763	100	
289.81236	90	
289.88543	270	1+
291.85629	122	
292.82805	90	
293.10683	290	1+
293.43596	72	
293.98721	94	
298.88026	200	
300.09892	76	
303.85668	80	
303.94347	86	
304.86218	108	
308.83816	104	
309.86942	522	1+
310.36356	90	
312.87049	124	
314.36641	100	
318.38818	104	
320.82528	84	
321.15806	112	
322.59165	110	
323.88078	74	
325.36288	78	
325.89272	142	
327.04395	72	
327.90385	102	
333.83729	134	
334.91396	78	
335.02627	82	
336.97586	80	
339.40988	86	
340.43290	110	
END IONS

###FS:    #m/z: 322.93127 #charge 1+
###MS: 134
###MSMS: 135
BEGIN IONS
TITLE=Cmpd 100, +MS2(322.9313), 28.0-35.0eV, 2.9min #135
RTINSECONDS=174.409
SCANS=134-135
PEPMASS=322.93127	2294798
CHARGE=1+
106.16289	78	
178.89428	76	
178.92856	86	
186.93648	74	
191.07588	70	
192.86555	100	
196.04502	96	
196.55077	72	
196.88553	172	
198.84368	172	
205.95093	256	
207.02075	76	
207.40462	76	
214.88350	90	
215.86225	72	
215.89473	78	
215.92388	70	
219.00758	82	
221.41977	94	
221.94322	116	
223.97963	84	
228.92820	90	
230.88695	82	
232.06029	88	
232.90563	72	
236.03107	88	
236.05011	92	
236.83572	74	
236.90526	80	
238.82564	94	
238.94604	132	
239.08215	80	
239.78825	186	
240.78903	122	
240.80321	82	
240.82576	320	
240.94180	992	
241.94260	894	
242.63222	74	
242.82388	158	
242.84078	86	
242.94204	2620	1+
243.02378	84	
243.37697	80	
243.82024	530	1+
243.88400	272	1+
243.96172	76	
244.80033	76	
244.94152	876	
245.01361	74	
245.07728	72	
245.43864	100	
246.06796	74	
246.97717	138	
247.39102	104	
248.04807	72	
248.84188	86	
249.83312	76	
252.35410	90	
252.37776	86	
253.16646	98	
253.85461	76	
253.93197	114	
254.86301	86	
255.06503	100	
256.29793	104	
256.83427	114	
257.79768	504	1+
257.91257	76	
258.83306	372	1+
260.33782	90	
260.83531	222	
261.83049	922	1+
262.80229	86	
262.90310	72	
264.07899	98	
264.39548	86	
264.85220	172	
264.88276	112	
265.35438	76	
266.86350	146	
266.98309	76	
267.80837	78	
269.84638	140	
271.35882	76	
271.80058	78	
271.84444	88	
272.01441	70	
273.52344	72	
273.67957	84	
273.79500	534	1+
273.81666	190	
274.94282	102	
275.03241	94	
275.12994	72	
275.80851	272	1+
276.46381	76	
278.86105	126	
278.90104	72	
279.09370	710	1+
279.36627	96	
279.84082	78	
280.25572	80	
280.79457	118	
281.07379	200	1+
282.35729	138	
283.35798	226	
283.79151	846	1+
283.85996	152	
284.29496	228	1+
284.84858	124	
284.87868	94	
285.82287	144	
285.86037	70	
285.96629	108	
286.35874	92	
287.79882	108	
289.78954	150	
289.88910	88	
289.93046	72	
291.12027	82	
291.69028	80	
291.75318	82	
291.80572	148	
292.46289	104	
292.80675	102	
292.82815	84	
292.87625	124	
293.34510	94	
293.38118	86	
293.80324	134	
294.38069	70	
296.81324	346	1+
297.79969	78	
299.78677	472	
303.13971	80	
303.81076	70	
304.18403	92	
304.36399	76	
305.38690	72	
305.80096	122	
306.88452	328	1+
307.79991	586	1+
308.73889	72	
309.76026	80	
309.91706	84	
310.82051	108	
311.83088	84	
311.90815	76	
312.80425	336	1+
312.89105	130	
313.82125	132	
315.80832	134	
318.81574	88	
319.90836	104	
321.20564	74	
321.89043	86	
322.83222	94	
323.72819	72	
323.88496	82	
324.41571	92	
324.89470	232	
325.75505	72	
325.81389	114	
327.71593	144	
327.90229	72	
END IONS

###FS:    #m/z: 507.84742 #charge 1+
###MS: 134
###MSMS: 136
BEGIN IONS
TITLE=Cmpd 101, +MS2(507.8474), 28.2-35.2eV, 2.9min #136
RTINSECONDS=175.182
SCANS=134,136
PEPMASS=507.84742	158906
CHARGE=1+
196.01802	184	
214.88652	286	1+
222.10206	162	
223.97820	166	
224.12154	140	
224.98020	156	
232.89683	200	
266.16740	264	
266.86217	138	
267.90990	158	
268.78189	166	
269.92613	136	
270.80770	156	
270.93296	150	
271.85442	396	1+
279.94109	126	
282.99113	124	
285.79448	156	
285.85923	212	
287.85343	462	
288.86586	394	1+
290.01075	160	1+
291.15072	188	1+
293.87474	606	
293.96008	160	1+
294.38082	124	
294.86719	196	
296.89612	132	
297.91351	126	
297.97589	196	1+
298.80221	124	
300.84482	142	
300.86714	126	
301.84795	114	
303.86438	308	
304.85525	530	1+
304.88952	150	
305.85952	446	1+
307.88889	212	
308.14359	696	1+
308.87612	382	
308.89116	192	
309.88920	364	
310.15739	290	
310.85291	132	
311.15785	222	
311.88603	978	
312.12202	106	1+
312.17216	176	1+
312.81109	128	
312.88515	1038	1+
316.95784	290	1+
317.88145	302	1+
318.81207	250	1+
319.86433	112	
320.86547	208	1+
321.79044	138	1+
324.86034	370	1+
324.89513	122	
325.00630	162	
325.90667	708	1+
326.88493	528	
327.16894	114	
327.88138	626	1+
328.87069	466	1+
329.81169	154	
330.81269	176	1+
330.88757	286	1+
331.86920	250	1+
332.87232	178	1+
333.82930	126	
334.80859	130	
335.83297	110	
337.88199	114	
337.94775	130	
338.73378	120	
338.88086	162	
339.84095	142	
339.88275	144	
340.74502	116	
344.88082	130	
344.91090	116	
347.75793	126	
347.77840	402	1+
348.17763	128	
348.30088	142	
348.80018	436	1+
348.91383	250	1+
349.75831	662	1+
349.77530	124	
349.80285	348	1+
350.84789	208	1+
350.96181	182	
352.91291	232	1+
353.31563	136	
355.80789	210	1+
355.95863	132	
356.78666	120	
356.86071	130	
357.79399	132	
359.73414	142	
359.77147	142	
359.79129	126	
360.86577	198	1+
363.79284	110	
364.19676	136	
365.18692	268	1+
365.71549	146	
365.85556	112	
366.84010	554	1+
367.71250	422	
367.76991	148	
367.88842	114	
368.05577	118	
368.71319	510	1+
368.78729	288	1+
368.89877	120	
369.83410	116	
370.75418	120	
372.79042	174	1+
373.72161	310	
374.72871	158	
375.85143	206	1+
376.95670	112	
377.06823	144	
377.76100	266	1+
379.84962	478	1+
380.71841	896	1+
380.85345	372	1+
381.80422	134	
383.71734	200	
383.78719	176	
384.85010	1242	1+
385.76559	118	
389.20064	236	1+
389.72378	324	1+
390.75764	110	
390.84216	316	1+
392.07248	130	
392.91687	174	
395.78682	134	
395.89452	188	1+
396.73635	316	1+
398.72658	1340	1+
398.77644	210	1+
399.86713	110	
400.74946	114	
402.86913	674	1+
403.87295	498	1+
405.75675	406	1+
405.87158	390	
406.77554	336	1+
407.75252	160	
407.86839	706	
408.74264	144	
408.82290	134	
408.85432	1096	1+
409.72281	126	
409.76070	128	
409.87653	124	
410.08458	318	1+
410.72623	114	
410.76403	152	
410.83327	148	
410.89334	152	
412.73492	350	
412.84823	120	
413.07756	276	1+
415.68727	126	
417.74253	240	1+
417.82859	128	
421.74503	112	
421.78082	212	
421.88129	128	
422.85729	128	
422.88499	158	
423.76877	254	
424.78391	192	
424.82387	342	1+
424.87363	120	
425.75811	366	
425.82635	248	1+
425.87943	160	
426.76301	208	
426.86191	878	1+
426.88796	116	
427.73516	1048	1+
428.22015	98	1+
428.85050	224	
428.87426	138	
429.70645	238	
429.73673	624	1+
429.87336	118	
431.87135	268	
432.68722	136	
432.72935	154	1+
432.87028	114	
434.88644	204	
436.73555	166	1+
436.85386	184	1+
438.20236	130	
439.89594	212	
440.23075	178	
440.70188	158	1+
443.75239	170	
443.77323	112	
444.76026	180	
444.78504	140	
444.87269	886	1+
445.68235	338	1+
445.74457	274	
446.74802	204	
446.76972	202	1+
446.80075	148	
447.71445	228	
447.74226	142	
448.73119	214	
448.79554	152	
449.88219	378	1+
450.70591	156	
450.75687	592	1+
457.90656	120	
462.88714	306	1+
465.25460	138	
465.72133	266	
466.70680	258	1+
466.73875	214	1+
467.89041	856	1+
469.02254	108	
477.72294	144	
485.72466	188	1+
485.90114	478	1+
508.29190	172	1+
END IONS

###FS:    #m/z: 336.94697 #charge 1+
###MS: 134
###MSMS: 137
BEGIN IONS
TITLE=Cmpd 102, +MS2(336.9470), 28.0-35.0eV, 3.0min #137
RTINSECONDS=175.954
SCANS=134,137
PEPMASS=336.94697	78840
CHARGE=1+
182.86671	168	
197.15029	90	
203.94068	104	
205.95032	108	
206.95186	80	
209.89272	102	
210.88425	124	
211.94525	1080	1+
212.87862	1286	1+
213.94121	624	1+
214.13014	78	
215.88824	196	
216.88812	138	
217.88167	106	
223.84191	74	
226.89270	84	
226.95196	90	
228.89581	198	
229.11961	78	
229.90386	94	
229.95553	1570	1+
230.88956	1666	1+
231.94912	786	1+
232.82682	228	
233.43713	80	
233.81739	144	
233.90249	82	
234.89875	116	
235.94630	76	
236.82115	124	
237.06433	82	
237.83827	92	
238.05977	78	
238.14880	72	
238.83702	74	
239.78688	104	
240.12962	106	
240.83928	488	1+
241.84271	370	1+
242.04751	82	
243.88482	84	
245.44234	96	
246.02591	94	
246.90611	158	
246.97518	140	
247.96697	348	1+
248.85334	74	
248.90098	330	
249.82744	254	1+
249.90512	148	
249.96900	122	
250.91253	134	1+
250.95118	274	1+
252.07465	124	
252.83868	94	
252.97258	1042	1+
253.08950	126	
253.84503	144	
253.90457	348	1+
254.00898	74	
254.06413	100	
254.87482	78	
254.92297	98	
254.96958	248	
255.95603	76	
256.86260	72	
256.88916	84	
257.93049	80	
258.84923	440	1+
258.99029	74	
259.89827	82	
260.13410	76	
260.63496	80	
261.84913	224	1+
262.50181	76	
262.79729	144	
262.82462	82	
263.81329	112	
266.01100	78	
266.85212	144	
267.83862	158	
267.94516	74	
268.46201	88	
268.84180	1234	1+
268.91972	76	
269.07819	100	
269.12235	72	
270.18682	74	
270.98191	110	
271.84245	74	
271.91721	82	
271.98810	80	
272.17652	82	
273.50087	90	
273.79504	90	
274.85983	238	
274.87451	128	
274.89675	130	
276.42482	84	
276.86059	270	
277.83931	94	
277.86371	132	
277.89062	78	
278.08743	76	
278.82165	102	
278.83383	804	1+
280.41187	84	
282.86433	74	
282.88094	188	
283.86469	80	
283.93929	74	
284.95597	98	
285.35604	88	
286.84833	846	1+
287.84988	510	1+
288.76173	74	
289.78746	152	
290.66553	72	
290.79354	78	
290.85601	292	1+
292.10898	120	
293.10746	120	
293.33044	98	
294.11122	80	
295.01731	76	
296.10039	78	
296.86172	86	
297.02669	86	
297.75302	122	
297.89842	102	
297.95748	222	1+
298.87236	134	
299.64587	90	
299.87239	136	
300.87134	100	
300.88265	78	
300.91834	84	
301.64733	90	
301.95042	106	
303.28755	98	
304.86155	110	
304.88053	92	
305.84597	84	
307.81409	236	1+
307.88513	104	
308.02109	92	
308.87520	132	
308.89434	76	
309.86872	142	
310.87387	102	
310.92041	86	
322.90389	128	
323.18133	110	
323.85866	100	
324.93342	82	
326.62886	86	
326.77757	84	
326.99963	78	
327.77716	78	
327.80159	160	
327.90848	84	
329.13925	84	
330.93735	84	
331.87522	238	1+
333.76906	94	
336.11930	74	
336.29313	72	
336.96190	80	
338.67044	84	
340.38788	80	
340.79788	82	
340.92283	78	
341.11323	74	
341.70767	88	
END IONS

###FS:    #m/z: 322.93130 #charge 1+
###MS: 138
###MSMS: 139
BEGIN IONS
TITLE=Cmpd 103, +MS2(322.9313), 28.0-35.0eV, 3.0min #139
RTINSECONDS=179.629
SCANS=138-139
PEPMASS=322.93130	2240886
CHARGE=1+
160.24581	84	
192.89457	84	
196.87978	70	
197.02109	80	
198.62554	92	
200.83661	70	
201.04408	162	
202.04589	74	
205.95163	112	
212.87965	70	
212.97473	80	
213.97762	110	
215.89466	108	
216.14946	76	
220.13929	96	
220.87965	84	
223.06573	78	
223.10771	74	
223.95774	312	1+
225.92088	80	
226.33446	78	
228.12071	78	
228.53279	94	
228.84658	194	
229.43370	78	
229.91594	88	
230.84497	196	
230.89580	92	
230.90214	74	
233.94747	74	
237.79252	74	
238.93708	82	
239.07249	86	
239.78743	322	
239.90204	202	1+
240.13308	82	
240.94083	1352	
240.96414	180	
241.56443	70	
241.94073	3600	1+
242.81792	84	
242.94294	2624	1+
243.81882	156	
244.81840	414	1+
244.85602	88	
244.93889	456	
244.97888	76	
245.13076	102	
245.82179	358	1+
245.84532	278	1+
245.88686	106	
246.97856	314	1+
247.99398	106	
249.88115	90	
249.94124	88	
250.11601	74	
250.46975	94	
251.02559	80	
251.34064	86	
251.34907	90	
252.35613	80	
252.79139	74	
252.97681	76	
253.16437	76	
253.34782	114	
255.04351	84	
255.56138	98	
255.80305	70	
256.80698	70	
257.80061	266	
258.79678	152	
258.83627	126	
259.34238	96	
259.46490	86	
259.82617	76	
260.34161	214	
260.83243	254	
260.85755	78	
261.16276	78	
261.33847	168	
261.36126	82	
261.83044	690	1+
262.35571	142	
262.79947	134	
263.90184	102	
264.06142	196	1+
264.85666	100	
265.08877	94	
266.85263	110	
267.81225	84	
267.95828	76	
268.81869	84	
268.90876	126	
269.03128	90	
269.34293	134	
269.85387	78	
269.89062	80	
271.80044	108	
271.84839	332	1+
271.88632	284	1+
272.34901	72	
272.86784	92	
272.88910	234	1+
273.79337	700	1+
273.86242	72	
275.81089	308	1+
276.86020	90	
277.99519	92	
278.83113	72	
279.09200	444	
279.41014	96	
280.09574	324	
280.94666	72	
281.79753	118	
282.81037	92	
283.35588	86	
283.78866	252	
283.98260	78	
284.29790	154	
284.79155	114	
286.05532	70	
286.88133	102	
286.91387	84	
287.79210	82	
288.87439	76	
289.03600	84	
289.79452	284	
291.80593	298	1+
293.87157	80	
294.86569	106	
295.18843	72	
295.82385	80	
296.86328	86	
299.78181	416	1+
300.04592	120	
301.87363	80	
302.86006	88	
302.88214	152	
302.92384	76	
303.87032	136	
303.94751	160	
304.11123	70	
304.44516	72	
304.94454	74	
305.80456	104	
306.80278	132	
307.10784	116	
307.79708	484	1+
307.88887	262	1+
308.06403	96	
309.87039	70	
310.08497	70	
311.87999	96	
312.07724	76	
312.72813	74	
312.80376	114	
313.81045	78	
314.12599	84	
314.79853	74
[truncated: 1,342,731 more chars]
