# Supplementary material for: High-Throughput Venomics
Source: J Proteome Res. 2023 Apr 3;22(6):1734–46. doi: 10.1021/acs.jproteome.2c00780 (PMC10243144; doi:10.1021/acs.jproteome.2c00780)
Supplement: Supplementary file 9 — pr2c00780_si_009.zip [file pr2c00780_si_009.zip › Manual files/Calloselasma rhodostoma MGF/210702_Calloselasma_halfplate000154_5.1.201.mgf]

###	D:\Data\Julien\210702_Cr_half_TFA\210702_Calloselasma_halfplate000154.d\ProteinAnalysisResults.mgf
###	D:\Data\Julien\210702_Cr_half_TFA\210702_Calloselasma_halfplate000154.d\analysis.baf
###	210702_Calloselasma_halfplate000154.d
###	Instrument: maXis HD
###	Manufacturer: Bruker
###    PeakWidth 0.30, MiniumIntensity 10, S/N 1Apply threshold 0, Threshold 10
###    Retain Residuals no, Create neutrally no,
###    FullScan Parameters: AdductIon (+)+H (-)-H, LowMass 0, HighMass 8000, MaxCharge charge decon 4, MinPeaks 3
###    Perf. isotope decon yes, Max Charge Istopic decon 6, MW agreement 0.00, Abund. cutoff 2.00, Envelope cutoff 75.00
###    MaxRes   Parameters: AdductIon (+)+H (-)-H, LowMass 0, HighMass 8000 
###    Perf. isotope decon yes, Max Charge Istopic decon 6, Abund. cutoff 2.00
###    MSn      Parameters: AdductIon (+)+H (-)-H, LowMass 0, HighMass 8000 
###    Perf. isotope decon yes, Max Charge Istopic decon 4, Abund. cutoff 0.05
###    Global Charge Limit: no 3, Prefer FullScan Result: yes, Export what: 2 (0=non deconv/1=deconv only/2=mixed), NoMSMSSignals: 150, Intensity threshold: 10, NoMSSignals (deconv): 2, NoMSSignals (non-deconv): 2, NormalizeData: no, SingleCharged: yes
###
COM=210702_Calloselasma_halfplate000154.d
USERNAME=Demo User

###FS:    #m/z: 322.93054 #charge 1+
###MS: 2
###MSMS: 3
BEGIN IONS
TITLE=Cmpd 1, +MS2(322.9305), 28.0-35.0eV, 0.0min #3
RTINSECONDS=1.8965
SCANS=2-3
PEPMASS=322.93054	2970414
CHARGE=1+
193.97181	2550	
206.94028	5868	
208.94588	13858	1+
211.94455	37446	1+
213.94021	33510	1+
215.88776	3906	
215.93758	5824	
217.94078	8974	
222.95246	59768	1+
224.95148	14504	
226.94737	226692	1+
227.19831	3532	
228.94323	468286	1+
229.45446	3044	
231.95213	19784	1+
232.88619	2876	
233.89938	2474	
233.94990	3206	
234.97108	2404	
234.99814	11062	
235.12913	2398	
238.45505	4008	
239.02146	2638	
239.08044	3048	
239.14701	5286	
239.23573	2608	
239.98125	3362	
240.23079	11260	
240.96270	27664	1+
241.46286	2404	
242.61859	2512	
242.96218	7696	
243.88312	2498	
244.91267	2244	
244.95788	132724	1+
245.18570	3070	
245.94318	5912	
246.95308	118336	1+
248.03354	2760	
248.97688	2212	
249.91077	11744	1+
249.97269	93262	1+
250.94707	31640	1+
251.19847	3944	
251.91092	3472	
252.47126	2758	
252.94735	9074	
252.97187	1247440	1+
253.19070	2592	
253.21377	4082	
253.90607	22368	1+
254.09421	2636	
254.94235	104370	1+
254.96724	485034	1+
255.23011	3480	
256.26253	4476	
256.91376	14490	1+
256.96482	66670	1+
258.88532	3310	
258.91031	3580	
258.96572	23556	1+
261.98044	8370	
262.96754	5432	
263.05570	3306	
263.97865	215250	1+
266.97768	2410	
267.26711	2446	
267.97336	89816	1+
268.95893	14396	
269.97340	48030	1+
271.87509	3002	
271.91786	3444	
272.88273	8264	
272.95267	17470	
273.18588	2844	
274.27276	4608	
279.09219	4590	
279.23046	4036	
280.26293	2692	
281.24649	10838	1+
281.99020	3748	
282.27826	9200	
283.17354	5740	
283.26192	14766	1+
283.94756	10344	
283.98807	2872	
284.29364	7352	
284.33003	2640	
285.22259	2362	
285.94237	205162	1+
285.98397	39318	1+
287.97925	3276	
288.20759	10824	1+
288.25146	9100	1+
289.18068	2660	
289.88568	3802	
290.20477	3334	
290.26769	22670	1+
290.89322	5786	
291.10091	2988	
291.19708	6462	
291.97479	8496	
292.06092	3956	
293.10837	2490	
293.21007	5056	
293.89772	2372	
293.97605	39054	1+
293.99824	63508	1+
294.12684	2384	
294.16393	2344	
294.93639	12316	1+
295.12632	3118	
295.18911	2144	
295.22578	9400	1+
295.96953	4054	
295.99350	27258	1+
296.29341	2466	
297.08004	2994	
297.24239	12528	1+
297.91885	3308	
297.99198	3212	
298.08267	2978	
298.27277	3966	
298.96854	3164	
299.23767	2252	
300.28814	5194	
301.95763	2550	
302.17403	12388	1+
302.26840	2798	
302.30355	10858	1+
302.94577	6824	
303.95231	57244	1+
303.99557	20888	1+
304.28401	6136	
304.92490	4998	
305.26876	3470	
306.90497	13554	
307.24710	2828	
307.89301	2614	
308.14243	8312	1+
308.21495	5632	1+
308.29412	2482	
308.87234	17338	1+
308.90233	2796	
309.25926	3670	
309.27592	3374	
310.15812	3334	
310.30860	11766	1+
311.16287	3020	
311.22050	3432	
311.27597	3392	
311.87021	41300	1+
311.93532	12770	
311.98686	36002	1+
312.32506	5630	
312.80640	3522	
312.90131	6892	
312.94813	7156	
313.23647	2706	
313.25108	2702	
313.27263	4510	
313.29120	8350	1+
313.86574	17052	1+
313.92981	263634	1+
314.27063	2430	
314.67898	2476	
314.89436	7522	
315.18053	2322	
315.86561	2428	
316.28327	13726	1+
316.31873	3974	
316.86535	2592	
316.88992	3272	
317.87189	3024	
318.29882	44372	1+
318.93548	153654	1+
319.28440	5396	
320.93501	341870	1+
321.31350	2504	
322.15658	2878	
322.19365	5040	
322.27472	2808	
322.31654	2362	
322.87851	14732	1+
322.90765	12640	
322.93049	6673268	1+
323.11414	7442	
323.17598	10428	
323.23784	10802	1+
323.25606	3120	
323.29000	2684	
323.34350	3126	
323.35730	4056	
323.37750	5370	
324.13675	3440	
324.28966	3988	
324.32245	7184	1+
324.87783	17840	1+
325.21516	2168	
325.25435	30282	1+
325.29026	2762	
325.31604	2158	
325.90204	5510	
326.11985	2450	
326.17373	5074	
326.20311	2288	
326.30388	7468	1+
326.87265	147726	1+
326.96920	18804	1+
327.00673	2322	
327.20146	6988	1+
327.27013	38882	1+
327.33676	2906	
328.31945	4628	
END IONS

###FS:    #m/z: 340.94131 #charge 1+
###MS: 2
###MSMS: 4
BEGIN IONS
TITLE=Cmpd 2, +MS2(340.9413), 28.0-35.0eV, 0.1min #4
RTINSECONDS=2.668
SCANS=2,4
PEPMASS=340.94131	1342450
CHARGE=1+
186.99242	126	
205.94994	282	
213.04103	164	1+
213.94035	3932	1+
215.10582	112	
215.88860	1442	1+
215.93825	680	1+
217.88152	342	
217.94055	282	1+
218.87910	656	1+
219.88131	480	1+
221.95231	180	1+
224.19754	136	
226.99656	142	
229.38379	114	
230.88930	120	
230.96161	134	
231.89124	168	
231.95136	3956	1+
232.05636	118	
233.89782	1060	1+
233.94846	672	1+
234.97719	146	
235.95948	150	
236.89634	228	1+
236.93219	142	
237.06499	280	1+
238.04144	162	
239.90556	162	
240.23053	3648	1+
240.96294	176	
241.00191	424	1+
241.93630	224	1+
242.09600	272	1+
244.03921	380	1+
244.99751	234	1+
246.97558	310	
247.04863	118	
247.94207	524	
248.98409	150	
249.04251	224	
249.90248	118	
249.96195	1272	1+
250.04725	150	
251.18079	150	
251.95749	210	
252.08005	214	
252.10909	184	1+
252.22884	138	
252.72866	120	
253.05295	158	
253.90129	216	1+
253.96414	116	
254.96769	1798	1+
255.07614	776	1+
255.17280	130	
256.96459	728	
257.02782	136	
257.15785	130	
257.95893	330	1+
258.85390	122	
258.90746	300	1+
259.05444	312	1+
261.00335	234	1+
261.08015	128	
261.39694	126	
262.07718	120	
262.96624	252	
263.05770	278	1+
264.15763	114	
264.84892	144	1+
264.96224	116	
264.98206	150	
265.01813	152	
265.12229	138	
265.16093	116	
265.44637	146	
265.95060	152	
266.24411	116	
266.28016	144	
266.99420	272	1+
267.08715	294	1+
267.24866	148	
268.01395	138	
269.04665	126	
269.11583	294	1+
271.84262	192	1+
272.08071	170	
272.97748	174	
273.00183	142	
273.06141	130	
273.11826	136	
274.04799	142	
274.97899	286	1+
275.05435	130	
276.08929	136	
276.26796	114	
276.90375	206	1+
277.05294	126	
277.08550	126	
278.02342	206	1+
278.12576	168	
278.28069	364	1+
279.23214	156	
280.01673	202	
280.14076	172	
281.05062	380	1+
281.10854	292	1+
281.15864	130	
282.01112	136	
282.27957	702	1+
282.98791	124	
283.03099	262	1+
283.16893	150	
284.21496	120	1+
284.29235	188	
284.86662	200	1+
285.02894	132	
285.07660	146	
285.89325	130	
286.14962	144	
288.04031	176	1+
288.06841	156	
289.88254	136	
290.96966	162	1+
291.01341	270	1+
292.05604	184	
292.43298	282	1+
292.86539	114	
292.93867	154	
293.85313	116	
294.13526	136	
294.67578	120	
294.86107	146	
296.21868	140	
296.28951	128	
296.32690	344	1+
297.07498	120	
297.24276	234	1+
298.08293	562	1+
298.18227	180	1+
298.31104	252	
298.58607	176	
298.99525	144	1+
299.06024	178	
300.09161	118	
300.12192	252	1+
301.05459	158	
301.98167	172	1+
302.17264	424	1+
302.87890	154	
302.94668	134	
303.02946	134	
303.04958	136	
303.09364	156	
303.21201	122	
303.86349	114	
305.93030	120	
306.27877	298	
306.79641	514	1+
306.88693	516	1+
306.92258	116	
306.99801	208	1+
307.21023	126	
307.29029	850	1+
307.32222	572	1+
307.80138	342	1+
308.21936	192	1+
308.25917	292	1+
308.29539	582	1+
308.86684	142	
308.88955	280	1+
309.87654	320	1+
310.08006	164	
310.12507	270	1+
310.30984	246	1+
310.59384	148	
310.82517	136	
311.86811	270	1+
313.16211	148	
314.11829	138	
315.08521	184	
315.94434	160	1+
316.97665	166	1+
317.13622	124	
318.07500	152	
318.59878	142	
319.10069	116	
319.88543	116	
320.15612	240	1+
320.94283	166	1+
321.09758	174	
321.13371	390	1+
321.22102	348	
321.82534	132	
322.13845	332	1+
322.23495	892	1+
322.30871	306	
323.19702	122	
323.23688	756	1+
323.26899	172	
323.30350	196	
324.13591	152	
324.29064	198	
324.32605	264	
324.88840	488	1+
325.32431	118	
325.91491	206	1+
326.04250	254	1+
326.07960	174	1+
326.29940	190	
328.14393	148	
328.17429	132	
328.26164	218	1+
328.81594	250	1+
328.83392	128	
328.88752	184	
328.90627	118	
329.32165	154	
335.79511	132	
336.32656	138	
337.22106	242	
337.32068	152	
338.06934	184	1+
338.13152	152	1+
338.18927	314	1+
338.22790	438	1+
338.28876	126	
338.33674	286	1+
340.26461	168	
340.30053	202	
340.35907	122	
340.39347	270	
340.95815	174	1+
341.25477	268	1+
342.05438	114	
342.15158	270	1+
342.28888	146	
342.31484	742	1+
343.20151	168	
343.21905	124	
343.25004	252	1+
343.28098	194	
344.06791	340	1+
344.18177	140	
END IONS

###FS:    #m/z: 363.95733 #charge 1+
###MS: 2
###MSMS: 5
BEGIN IONS
TITLE=Cmpd 3, +MS2(363.9573), 28.0-35.0eV, 0.1min #5
RTINSECONDS=3.4405
SCANS=2,5
PEPMASS=363.95733	796992
CHARGE=1+
189.86320	340	
191.85871	214	
191.95392	216	
199.86296	122	
207.87330	210	1+
207.94954	132	
209.94246	1198	1+
210.88365	132	
211.05901	128	1+
212.87874	1850	1+
216.41158	128	
221.88763	318	1+
222.95274	1544	1+
224.94856	3244	1+
225.97056	370	1+
226.89967	136	
226.94791	6612	1+
227.87824	188	
227.93069	242	
228.06062	220	1+
228.89613	504	1+
228.94282	7570	1+
230.89124	2024	1+
232.88506	414	
234.88364	120	
235.05607	120	
236.01370	124	
237.06134	126	
238.20875	254	1+
239.01811	128	
239.05738	202	1+
239.25211	132	
239.90287	126	
240.93702	294	1+
240.96377	1152	1+
241.89953	236	1+
242.02973	264	1+
242.96071	1182	1+
243.86022	180	1+
244.95850	3820	1+
245.20310	152	
245.94394	262	
246.05579	216	
246.83043	192	1+
246.90689	336	1+
246.95366	4130	1+
247.05706	120	
248.90088	776	1+
249.04037	150	
250.90107	158	
250.94856	148	
250.97150	286	
251.03938	270	1+
251.10058	430	1+
251.22223	178	
252.00942	142	
252.89147	160	
253.83530	150	
254.09326	134	
254.95774	262	1+
254.98010	126	
256.91657	136	
256.93716	284	1+
257.10154	218	1+
257.94008	234	1+
258.14208	272	1+
258.83535	168	1+
258.97456	182	
260.96954	1048	1+
261.13790	158	
262.06270	558	1+
262.96935	120	
264.98487	198	
265.09395	258	1+
265.97851	164	
266.02205	260	1+
266.24645	1152	1+
266.86274	192	
266.88723	118	
266.94786	146	
266.97260	592	1+
267.06722	170	
267.97706	500	1+
268.06390	122	
268.95853	156	
269.96990	662	1+
271.15026	128	
271.95580	222	1+
272.92995	126	
273.10921	152	
274.94416	132	
275.09931	130	
276.03298	188	
276.86136	206	1+
277.05684	120	
277.07047	204	1+
277.89819	120	
277.92312	280	1+
278.94454	132	
279.01790	188	
279.13225	128	
280.07589	312	1+
280.26485	174	
280.52648	144	
281.23992	268	1+
281.78385	118	
282.03072	186	1+
282.06205	376	1+
282.12290	314	1+
282.14096	142	
282.84965	376	1+
283.26234	148	1+
283.85267	322	1+
284.06016	296	1+
284.87485	148	
284.95622	132	
285.84722	434	
285.94556	170	
286.94252	350	1+
287.09348	214	1+
287.11331	148	1+
288.06390	302	
289.06137	128	
289.15985	182	1+
290.78849	170	
291.93256	148	
292.01444	146	
292.06346	174	
293.13478	366	1+
293.91731	218	1+
294.11063	136	
294.27773	156	
294.85848	136	
296.86024	120	
296.92955	200	
296.97345	160	
298.79657	164	
298.93646	218	1+
299.03321	134	
299.90300	220	1+
300.14726	232	1+
301.03974	136	
301.13697	146	
301.14652	146	1+
301.85477	356	1+
302.00615	132	
302.03999	162	
302.09926	286	1+
302.17568	124	
302.22336	1606	1+
302.88895	144	
303.10401	184	1+
303.25833	288	1+
303.85694	1012	1+
304.21749	242	1+
305.12331	174	1+
305.17756	184	1+
305.90233	180	
306.26763	426	1+
306.78648	192	1+
307.03451	122	
307.28792	242	
307.80949	160	
308.29756	772	1+
310.01998	154	1+
310.16563	192	1+
310.33093	182	
310.75908	150	1+
310.87917	258	
311.13662	312	1+
311.85556	200	1+
312.32476	234	
312.90894	150	
312.96494	140	
313.03621	140	
316.25812	122	
317.16889	196	1+
318.59335	148	
318.96352	126	
319.20340	162	1+
319.31052	172	
319.70742	166	
320.11914	238	1+
320.88663	132	
320.95139	124	
321.08866	138	
321.11957	168	1+
321.82156	250	
321.87125	314	1+
322.01263	138	
322.30908	122	
322.32888	126	
323.16332	218	1+
323.26762	186	
323.32441	118	
323.76841	278	1+
324.02073	518	1+
324.24104	148	
324.32563	628	1+
324.79529	138	
324.93762	168	1+
325.06314	422	1+
325.90208	314	
325.96294	122	
326.16192	280	1+
326.87415	180	
326.96715	154	1+
327.01607	296	1+
327.14269	118	
327.27685	192	1+
327.87619	118	
328.12772	202	1+
328.18765	226	1+
328.31613	174	
328.89088	116	
331.78786	126	
332.09227	286	1+
334.02334	142	
334.86070	212	1+
336.32556	132	
336.94457	708	1+
337.00540	158	
337.08547	122	
337.17392	250	1+
337.30846	252	
338.92126	138	
339.30183	182	1+
340.07551	120	
340.91006	134	
340.94761	120	
342.28872	230	
343.04226	288	1+
343.27757	190	
344.29529	144	
347.27933	176	1+
348.24773	334	1+
348.32246	176	
349.32368	760	1+
350.34001	392	1+
353.04891	118	
359.24954	118	
360.10942	132	
360.24638	476	1+
360.36486	226	1+
361.01122	194	1+
361.09483	190	
361.22048	280	1+
361.32231	134	
361.34649	134	
362.14191	156	
362.19491	512	1+
362.90537	224	1+
363.10694	138	
363.28231	126	
364.13272	202	1+
364.22066	170	
364.24622	296	1+
365.08319	140	
365.16028	138	
365.20108	352	1+
365.24822	244	1+
365.28591	126	
365.31897	134	
365.37253	126	
365.39202	130	
366.20361	236	1+
366.31805	182	
367.13169	134	
367.33239	944	1+
368.42708	1182	
368.85552	206	1+
369.14262	122	
END IONS

###FS:    #m/z: 340.94153 #charge 1+
###MS: 6
###MSMS: 7
BEGIN IONS
TITLE=Cmpd 4, +MS2(340.9415), 28.0-35.0eV, 0.1min #7
RTINSECONDS=7.1135
SCANS=6-7
PEPMASS=340.94153	1256016
CHARGE=1+
190.93055	254	1+
192.88963	232	
206.94820	128	
208.95557	136	
209.94244	126	
212.88163	180	
212.94888	142	
213.94043	4198	1+
214.89562	156	
215.13820	106	
215.88797	646	1+
215.93836	836	
217.88559	640	1+
217.93738	378	1+
219.87801	188	
220.43352	116	
221.14239	120	
221.88878	192	
222.89369	114	
223.97209	278	1+
225.93549	112	
225.95351	446	1+
226.95426	320	1+
228.95064	134	
229.95728	138	
231.09674	124	
231.95051	3910	1+
232.03540	360	1+
233.03846	218	1+
233.06488	114	
233.89974	760	1+
235.89329	138	
235.94680	324	
238.05084	150	
239.10505	212	
239.90474	262	
240.10518	148	
240.23019	3124	1+
240.93545	210	
240.95876	242	1+
240.97013	196	1+
241.88872	164	
242.00284	264	1+
242.04651	144	
242.88384	136	
244.91708	138	
244.96894	166	
246.01718	122	
246.97372	546	1+
247.05117	128	
247.94418	420	1+
248.03138	128	
248.15860	128	
248.92070	262	1+
249.04259	404	1+
249.92568	178	1+
249.96293	706	1+
250.95085	116	
251.92833	130	
251.95844	266	
252.11456	136	
252.23538	128	
252.26837	114	
253.95991	116	
254.04180	190	
254.09806	168	1+
254.96674	2326	1+
255.07604	806	1+
256.03459	252	1+
256.05321	114	
256.26143	116	
256.91455	390	1+
256.96463	302	1+
257.84831	232	1+
258.85204	190	1+
258.86147	190	1+
258.90414	266	1+
258.96094	204	1+
260.96539	108	
262.96349	316	
263.05003	126	
263.06590	278	1+
263.11044	138	1+
263.13035	114	
263.14730	150	
263.83153	146	
264.03127	234	1+
264.79675	128	
264.87824	140	1+
264.91162	110	
264.95338	286	1+
266.24453	134	
266.31902	130	1+
266.85656	144	
267.01446	222	
267.13837	176	
268.00632	108	
268.14430	532	1+
268.86846	128	
268.90403	138	
271.22562	116	
272.07218	170	1+
272.93835	146	
272.97647	180	1+
274.81297	198	1+
274.97251	132	
275.06939	134	
276.19557	252	1+
277.00572	198	1+
277.17566	160	
277.91973	262	1+
277.93566	160	
278.28173	260	1+
279.96524	228	
280.03536	116	
281.05070	118	
281.87660	212	1+
281.99522	122	
282.01891	430	1+
282.06438	126	
282.27652	616	1+
283.02317	294	1+
283.21116	124	
284.00302	144	1+
284.06733	128	
284.29324	218	
285.05278	112	
285.08325	110	
286.02851	112	
286.06684	142	
286.08013	206	1+
286.20554	122	1+
288.06708	264	
288.11731	150	
288.26968	162	
288.88259	136	
288.91265	244	1+
289.02170	186	
289.07883	176	
289.23466	220	1+
289.88318	136	
290.85694	156	
292.29780	146	
292.86290	144	
292.87529	402	1+
293.06084	124	
293.26816	142	
294.84901	152	
295.06143	320	1+
295.09825	106	
296.33085	240	
297.09621	164	
297.22234	166	
297.32994	120	
298.08314	184	
298.30992	206	
299.06474	124	
299.10007	244	1+
300.15928	130	
301.26281	146	
302.01743	140	
302.11781	116	
302.17371	384	1+
302.98676	146	1+
303.08432	176	1+
304.15643	124	
304.26255	128	
304.87868	320	1+
305.22760	174	
306.27376	126	
307.08420	126	
307.28984	276	
307.78655	288	1+
307.89228	212	
308.29649	1044	1+
308.88502	144	
310.26562	144	
311.03380	156	
311.88851	120	
313.03825	256	1+
313.91889	146	
314.19188	142	
315.87840	122	
315.93036	264	1+
318.07865	234	1+
318.87018	122	
319.08171	164	1+
320.01723	128	
320.27997	142	
320.33359	142	
321.22308	438	1+
322.13626	194	
322.34041	122	1+
323.01722	322	1+
323.23950	1212	1+
323.28115	150	
323.30572	192	
324.13179	168	1+
324.28836	134	
324.32558	210	1+
324.89453	540	1+
325.25967	194	
326.17617	508	1+
326.30436	286	1+
327.07652	120	
327.80029	144	
328.21126	184	1+
328.26384	116	
328.83068	160	
328.88882	194	
329.87489	122	
331.18389	156	
332.19378	110	
332.47800	130	
336.94727	168	
337.08831	204	
337.17385	136	
337.21926	192	
337.32765	180	1+
337.35762	188	1+
338.12818	120	
338.21931	128	
339.22493	232	1+
339.28545	370	1+
340.12371	252	
340.13897	122	
340.21871	212	1+
341.18105	130	
341.26339	264	
341.28533	556	1+
341.31881	110	
341.36240	140	1+
342.24924	156	
342.31443	456	1+
342.90609	286	
343.16192	130	
345.17641	218	1+
345.21289	138	
END IONS

###FS:    #m/z: 363.95769 #charge 1+
###MS: 6
###MSMS: 8
BEGIN IONS
TITLE=Cmpd 5, +MS2(363.9577), 28.0-35.0eV, 0.2min #8
RTINSECONDS=7.886
SCANS=6,8
PEPMASS=363.95769	760296
CHARGE=1+
189.85979	230	
191.85869	226	
191.95664	266	
196.88970	168	
207.87864	146	
209.86708	116	
209.94380	1054	1+
210.88573	276	
212.87941	2054	1+
212.89945	138	
219.86749	114	
222.95239	1188	1+
224.94983	884	
225.94850	550	
226.89977	140	
226.94787	6330	1+
226.97364	182	
227.93125	332	
228.04984	134	
228.89955	236	
228.94294	6750	1+
230.02392	224	1+
230.88914	3322	1+
235.07675	186	1+
235.88221	148	1+
236.88481	182	1+
237.23415	164	
238.02556	126	
238.21017	128	
238.25098	132	
238.94944	138	
239.10710	114	
240.04376	120	
240.90311	138	
240.96267	1000	1+
241.94168	212	
242.04248	134	
242.95884	618	1+
243.79265	150	
244.02320	174	1+
244.95801	3302	
245.90063	370	1+
245.94195	214	
245.98120	196	
246.90476	310	1+
246.95330	4378	1+
246.97605	260	
247.00501	118	
247.02249	116	
247.10118	192	1+
248.90018	974	1+
248.97757	248	1+
249.03885	176	
250.97203	282	1+
251.04463	120	
251.89701	324	1+
251.91606	276	1+
252.18252	130	
253.04022	146	
255.13541	138	
258.84612	128	
258.97215	380	1+
259.91153	146	
259.99588	204	
260.96876	978	1+
261.06877	152	
261.16378	118	
262.05466	198	1+
264.96480	156	
265.06299	176	
265.98294	186	
266.04575	212	
266.08842	124	
266.24789	614	1+
266.92624	244	1+
266.99404	176	
267.05098	164	
267.83864	290	1+
267.97464	664	1+
269.22010	158	1+
269.96859	756	1+
270.88063	118	
271.09925	122	
271.85127	158	
271.92367	232	1+
272.85290	172	
273.08509	232	1+
276.01132	196	1+
276.85846	144	
277.01092	300	1+
277.08603	170	1+
277.86248	120	
277.92140	144	
279.07199	120	
280.40553	148	
280.81834	142	1+
281.02516	180	1+
281.86696	198	1+
282.28106	120	
283.07566	148	
283.79099	148	
283.85042	130	
283.91287	128	
284.05189	326	1+
284.06789	388	1+
284.84538	752	1+
285.12603	122	
285.84700	630	1+
285.89635	192	
286.10346	200	1+
288.06694	450	1+
289.87796	186	
290.78526	138	
290.88458	120	
291.18939	202	1+
294.80760	134	
295.97823	154	1+
296.33690	138	1+
296.94725	190	
297.08804	218	1+
298.80471	240	1+
299.14724	368	1+
299.86902	170	1+
299.94384	134	
300.14946	326	1+
301.86087	340	1+
302.11894	282	1+
302.22298	796	1+
302.94757	166	
303.77154	164	
303.80626	144	
303.86038	500	1+
303.94803	324	1+
304.22047	560	1+
305.04969	226	
305.28293	174	
306.27914	228	
306.31550	202	
307.02026	160	
307.29313	670	1+
307.31067	190	
307.79627	204	1+
307.89052	124	
308.04851	192	1+
308.89101	184	
309.17880	222	
309.22510	122	
309.30507	788	1+
309.89075	124	
310.03195	140	
310.31200	508	1+
310.87816	112	
310.98074	288	1+
311.95752	160	
312.12420	292	1+
313.04620	154	
313.12911	236	1+
313.19731	144	
313.82243	196	1+
314.86864	160	1+
315.16371	124	
316.95663	150	
317.92501	442	1+
318.88100	138	
318.93223	300	1+
319.04249	266	1+
319.12999	112	
319.17510	190	1+
319.82284	258	
319.99537	118	
320.09506	218	1+
320.89759	146	
321.08135	120	
321.09965	170	1+
321.86646	112	
321.88660	356	1+
322.89056	290	1+
322.93516	266	1+
323.24139	546	1+
324.14960	136	
324.23978	472	1+
324.32203	286	
324.87450	112	
325.22136	118	
325.77217	142	1+
326.13585	128	
326.28837	154	
326.86963	204	
327.04827	112	
327.87847	410	1+
329.12855	222	1+
329.17065	296	1+
329.32014	112	
330.88507	112	
331.20964	124	
331.89834	122	
332.09006	180	
332.90575	118	
333.06602	136	
333.32094	118	
335.27555	178	1+
335.31702	114	
335.89035	244	1+
336.32023	152	
336.94668	916	1+
339.07818	196	1+
340.83288	242	
340.93943	250	
341.82749	162	
342.28494	170	
342.33324	120	
343.78755	214	1+
344.23816	206	
344.97443	112	
345.22238	142	
346.23695	228	1+
346.81985	232	1+
348.32567	186	
349.12183	122	
349.31742	242	
349.33451	136	
350.33067	134	
351.33432	202	
351.98861	216	1+
352.07102	218	1+
352.37099	140	1+
353.28956	210	1+
354.07730	226	1+
354.88780	112	
355.81474	236	1+
356.31326	132	
356.79176	118	
357.32116	240	1+
359.23630	180	
360.18245	146	
360.24189	198	
360.35709	148	
361.17203	138	
361.22917	486	1+
361.25612	130	
361.33288	250	1+
362.23346	346	1+
362.30605	206	1+
363.14582	176	1+
364.18410	128	
364.36108	242	1+
365.04475	124	
365.31086	136	
365.38769	184	
366.04522	180	1+
366.25130	122	
366.38724	120	
366.99030	250	1+
367.17159	154	
367.33298	220	
368.14695	130	
368.33908	280	1+
368.42525	906	1+
END IONS

###FS:    #m/z: 336.94712 #charge 1+
###MS: 6
###MSMS: 9
BEGIN IONS
TITLE=Cmpd 6, +MS2(336.9471), 28.0-35.0eV, 0.2min #9
RTINSECONDS=8.658
SCANS=6,9
PEPMASS=336.94712	261186
CHARGE=1+
147.63673	100	
195.04057	108	
209.88444	152	
210.89925	160	1+
211.94492	11786	
211.98482	164	
212.88064	498	1+
212.95179	264	
213.94062	4560	1+
215.88746	1010	1+
215.93731	326	
217.88268	176	
217.93566	140	
219.04540	102	
223.95774	194	
224.97586	106	
227.10916	120	
227.89165	136	
229.95547	10382	
230.02071	180	1+
230.89049	756	1+
230.95555	216	
231.42092	178	1+
231.95113	4994	1+
231.98619	138	
232.88214	108	
233.89560	828	1+
233.94789	638	
234.03221	118	
234.15097	144	1+
235.94957	208	1+
237.06488	106	
238.06725	108	
238.21324	156	
238.79809	122	
239.90142	296	1+
240.08727	98	
241.01682	102	
241.04598	124	
241.94439	108	
241.98059	102	
242.94123	100	
243.89441	166	
244.04099	146	
245.04176	140	
245.99534	224	1+
246.04613	132	
246.55161	94	
246.97725	170	
247.96676	2408	1+
248.90043	116	
248.98532	168	
249.03784	310	1+
249.11268	94	
249.91856	206	1+
249.96260	1562	1+
250.82835	142	
250.98039	122	
251.08410	212	1+
251.96445	200	
252.04077	112	
252.11811	94	
252.23260	162	
252.97218	5788	1+
253.18158	94	
254.09056	148	
254.28616	112	
254.94191	126	
254.96572	2884	1+
255.07525	660	1+
255.98669	126	
256.64971	174	
256.91477	230	1+
257.18689	128	
257.40580	102	
258.91306	104	
261.90412	100	
263.05778	104	
263.86228	96	
264.98446	102	
265.01245	94	
265.99858	236	1+
266.99200	124	
267.10352	248	1+
267.46068	98	
267.97113	124	
268.02386	258	1+
269.80731	100	
270.05556	110	
270.08479	198	
270.98286	872	1+
271.84696	146	
272.97952	302	
273.13970	130	
273.26960	130	
274.02873	166	
274.19765	134	
274.68002	112	
274.82059	98	
274.96960	148	
275.80135	116	
276.03808	100	
276.19326	104	
276.89274	110	
276.94835	242	1+
277.25136	178	1+
277.88255	94	
278.10010	184	1+
278.84061	286	1+
280.10257	186	1+
280.26406	134	
281.00922	106	
281.05031	456	1+
281.27609	94	
283.03155	262	
283.74647	106	
283.87073	116	
284.01784	102	
284.08277	100	
285.11322	94	
285.86122	192	
287.10513	112	
287.30917	114	
287.84982	116	
288.17470	116	
288.87503	98	
289.07523	170	
289.13475	200	1+
290.01065	100	
290.85617	232	1+
291.40711	100	
291.75953	102	
291.80247	196	1+
291.81606	108	
291.98085	108	
292.05325	146	
292.27012	154	
292.43730	106	
292.88203	100	
293.11001	174	
293.99620	404	1+
294.02581	214	1+
295.12442	106	
296.16545	172	1+
296.81074	148	
298.01366	130	
298.31373	204	
298.80140	156	
299.06116	358	1+
300.94280	234	1+
303.20077	180	
303.75999	112	
304.06423	138	
304.13923	152	
304.76162	148	
304.91269	178	1+
305.15511	98	
306.12980	202	1+
306.27505	120	
306.79411	388	
306.88169	194	
306.95436	122	
307.18565	124	
307.30899	304	1+
307.80042	188	
307.88836	238	
308.29331	158	
308.52963	102	
309.15098	122	
309.30380	150	
310.87651	376	1+
311.02909	172	
313.17323	122	
314.01958	146	1+
314.87502	150	
314.89091	190	1+
315.25311	126	
316.95682	168	1+
317.78614	98	
318.27736	132	
319.08594	286	1+
320.09130	178	1+
322.14457	150	
322.23660	406	1+
322.27825	98	
322.31015	110	
323.24040	340	1+
324.89092	178	
325.16499	116	
327.05049	108	
327.30524	126	
327.82177	108	
328.88610	118	
329.01878	96	
332.08600	296	1+
333.05670	322	1+
334.20181	170	1+
335.23229	132	
337.07472	120	
337.22081	164	
337.30069	326	1+
338.00043	334	1+
338.09494	128	
339.00501	270	1+
339.09194	106	
340.39972	130	
340.90286	294	1+
341.69832	106	
341.98239	192	1+
END IONS

###FS:    #m/z: 340.94169 #charge 1+
###MS: 10
###MSMS: 11
BEGIN IONS
TITLE=Cmpd 7, +MS2(340.9417), 28.0-35.0eV, 0.2min #11
RTINSECONDS=12.353
SCANS=10-11
PEPMASS=340.94169	1196490
CHARGE=1+
194.88912	130	
194.90072	152	
196.88446	208	
197.87658	148	
197.95720	150	
199.88748	116	
205.94799	246	
206.01692	160	
208.88794	136	
209.93991	392	1+
213.94064	3258	1+
214.87854	150	
215.88757	638	1+
215.93915	864	1+
216.92672	142	
217.88356	492	1+
217.93079	146	
221.89075	128	
222.89054	106	
223.95976	320	
225.09671	120	
226.07392	136	
226.14534	156	
226.90294	130	
226.92323	182	1+
227.10912	108	
228.94730	116	
229.95064	104	
230.89117	260	
230.91061	148	
231.89394	138	
231.95097	3446	1+
233.12724	136	1+
233.87038	136	
233.89947	566	1+
233.94973	904	1+
234.84411	136	
235.02042	106	
235.87167	144	
235.89815	292	1+
235.94827	128	
236.90384	252	1+
237.07797	206	1+
239.90170	336	1+
240.23093	1538	1+
241.89923	108	
244.04000	140	
244.95903	170	
245.04150	122	
245.97936	206	
246.06268	134	
246.15530	122	
246.97370	150	
247.21046	200	
247.94157	562	1+
249.89958	166	
249.96188	582	1+
250.90694	228	1+
251.18128	148	
252.03969	182	1+
252.88750	190	1+
254.84632	254	1+
254.96650	1360	1+
255.07514	482	1+
256.91236	210	
256.96270	150	
257.91351	116	
257.92731	148	
257.98814	194	1+
258.11766	196	
258.96318	124	
259.09959	130	
259.95358	128	
260.09758	112	
260.52200	114	
261.89228	222	1+
262.82114	130	
263.07570	132	
264.07334	184	
264.24126	314	1+
265.12157	134	
266.09583	386	1+
266.13212	286	1+
266.99983	138	
267.09965	262	1+
268.01357	116	
268.06052	156	
269.79781	122	
270.80587	116	
271.85022	248	1+
272.97704	112	
273.96914	144	
274.01449	358	1+
274.15539	230	1+
276.07485	162	
276.71068	110	
276.84839	288	1+
277.04388	128	
277.97056	126	
279.96455	118	
280.29792	132	
280.90782	168	1+
280.94188	230	1+
281.00245	106	
281.04973	278	
281.06613	126	
282.27547	440	1+
282.98931	120	
283.03040	130	
287.02553	132	
287.87296	152	
288.06228	136	
289.11810	106	
289.86316	166	1+
290.01665	120	
290.91565	114	
290.94455	194	
292.86273	134	
292.93851	230	
293.88428	138	
294.85949	154	
295.06088	114	
295.88845	184	1+
296.04963	170	
296.32941	116	
297.25943	150	
297.33259	116	
298.08635	164	
298.12289	200	1+
298.14813	190	1+
299.04053	194	
299.05918	244	
299.07743	304	1+
301.06079	172	
302.17142	252	1+
302.24886	172	
302.94521	326	1+
302.99662	120	
303.14746	124	
305.11746	112	
305.29843	126	
306.07524	106	
306.27623	236	
306.88318	200	
307.28593	158	
307.78822	138	
307.80141	144	
307.88940	156	
308.11743	214	1+
308.15004	106	
308.29555	516	1+
308.32797	180	1+
308.87793	462	1+
310.31042	216	
311.03091	104	
311.87730	122	
311.88975	112	
312.88084	160	
313.03055	198	1+
316.10180	132	
318.13600	142	
318.59430	176	
318.88733	112	
319.99954	140	
321.22259	272	
321.29716	126	
322.13699	134	
323.02017	256	
323.05872	130	
323.13332	310	1+
323.23886	634	1+
323.30976	116	
324.02427	126	
324.89652	304	
325.18584	114	
325.33531	218	1+
325.89512	174	
326.16979	244	1+
327.05129	108	
327.83806	170	1+
328.04728	124	
328.19161	238	1+
328.26678	148	
328.82497	146	
328.88770	146	
329.06664	122	
333.09751	126	
334.31493	258	1+
334.90326	180	
335.79510	176	
337.25397	262	1+
337.32084	118	
337.35864	108	
338.08868	116	
338.36199	106	
339.11102	152	
339.23093	110	
339.33675	206	1+
341.09637	176	
341.12672	116	
341.24906	120	
341.28254	278	1+
341.31507	282	1+
341.90431	322	1+
342.09066	132	
342.90586	272	1+
343.12738	156	
344.11654	172	
344.90262	126	
345.15536	152	
345.27580	152	
END IONS

###FS:    #m/z: 363.95796 #charge 1+
###MS: 10
###MSMS: 12
BEGIN IONS
TITLE=Cmpd 8, +MS2(363.9580), 28.0-35.0eV, 0.2min #12
RTINSECONDS=13.1255
SCANS=10,12
PEPMASS=363.95796	710706
CHARGE=1+
153.34858	104	
189.86118	276	
190.86484	122	
190.92771	374	1+
191.85875	324	
191.95742	142	
196.88484	134	
207.87460	160	
208.88924	108	
208.94370	146	
209.86975	172	
209.94343	990	1+
210.88483	274	
212.88047	1562	1+
213.08919	122	
222.95247	1400	1+
224.94869	1754	1+
225.97636	146	
226.88518	130	
226.94809	5844	1+
226.96915	200	
227.93258	194	
228.89534	630	1+
228.94294	5948	1+
229.99250	214	1+
230.13696	178	1+
230.88990	2770	1+
232.88472	414	1+
235.82276	112	
237.06060	114	
238.02393	264	1+
238.04570	102	
238.06912	106	
240.94012	190	
240.96230	676	1+
242.79483	126	
242.95974	822	1+
243.84512	134	
244.03338	144	
244.95752	3880	1+
245.07427	104	
245.41291	126	
245.94303	284	
246.91930	154	
246.95445	3430	1+
246.97518	382	1+
247.00674	100	
247.02551	278	1+
247.04808	146	
247.09614	126	
247.47610	118	
247.93821	240	1+
248.85035	134	
248.90066	1520	1+
249.08683	186	
249.72178	112	
249.83830	100	
250.80757	136	
250.89634	200	
250.94980	148	
250.97609	254	1+
251.17844	124	
251.89017	100	
252.01677	106	
253.06336	112	
253.90660	206	1+
254.81261	166	
254.88388	196	1+
256.57527	104	
257.45135	100	
257.95131	288	1+
258.07402	102	
258.84439	148	
258.95336	240	1+
258.97518	180	1+
259.84454	144	
260.07627	100	
260.12137	180	
260.97289	544	
261.03632	106	
261.83732	106	
262.22320	118	
262.92477	272	1+
262.97269	198	1+
262.99732	100	
263.05958	272	1+
264.98370	326	1+
265.01821	258	1+
265.86476	174	1+
266.24866	430	1+
267.97485	602	
268.96448	972	1+
269.96943	792	1+
270.91092	212	1+
272.84690	118	
272.94078	144	
275.13720	126	
276.84878	114	
276.91661	116	
277.08814	156	
278.85674	140	
279.00920	130	
279.09998	144	
279.79407	274	1+
280.09845	134	
280.19332	174	1+
280.79518	192	1+
281.03029	142	
281.11968	146	
281.27087	142	
281.87280	194	
282.98503	274	1+
283.06345	226	1+
283.14796	134	
283.28351	306	1+
283.85257	308	1+
285.84681	628	
285.94191	422	1+
286.00506	190	1+
286.09438	204	1+
286.92014	100	
286.96576	118	
287.14285	164	
288.06502	216	
289.07299	128	
289.88102	136	
290.07046	122	
293.87215	150	
293.91502	110	
294.06544	216	
294.27428	114	
295.02963	196	1+
295.06506	124	
296.81077	110	
296.88265	120	
296.91244	160	
297.80600	414	1+
298.08565	174	
298.80658	302	1+
299.08442	110	
299.87480	150	
300.11787	336	1+
300.80445	218	1+
301.86277	398	
302.22497	520	1+
302.24744	162	
302.86156	228	
303.80766	150	
303.85597	892	1+
304.10982	150	1+
304.21794	140	
304.62893	110	
304.80691	120	
305.03179	238	1+
305.89754	154	
306.44495	102	
306.79138	136	
307.14752	292	1+
307.26080	238	1+
307.28841	794	1+
307.89116	102	
308.88916	168	
308.94908	140	
309.81193	108	
309.94827	188	1+
310.19511	112	
310.30854	264	
312.83153	106	
312.87576	222	1+
314.24514	116	
314.99241	174	
315.01006	114	
317.01212	118	
318.95008	150	
319.07680	254	1+
319.87222	124	
320.29471	112	
320.81930	120	
321.03914	132	
321.81919	412	1+
321.87257	262	1+
322.92956	262	1+
323.16702	110	
323.23964	230	1+
323.31521	174	
324.01781	164	
324.32943	136	
324.78130	158	
324.89590	246	1+
325.01654	232	1+
325.17136	330	1+
325.73272	102	
326.17309	282	1+
326.87432	360	1+
328.03239	118	
328.18694	110	
328.88847	204	
328.93651	100	
329.16470	104	
332.11237	262	
336.40935	106	
336.80412	216	1+
336.94525	222	
338.00214	170	1+
338.25682	110	
338.37694	102	
339.82978	112	
340.94328	120	
341.25119	108	
342.20561	156	
342.36295	102	
343.15243	160	
343.26798	108	
344.19160	118	
348.17591	136	
348.24978	110	1+
348.30631	138	
349.28728	106	
349.32462	864	1+
351.03706	200	1+
352.89101	126	
355.91558	190	1+
359.01764	112	
359.05550	150	1+
359.23899	106	
363.16519	230	1+
364.07809	230	1+
364.25057	182	
365.38592	116	
367.30864	116	
367.33067	466	1+
368.42450	488	1+
END IONS

###FS:    #m/z: 507.84754 #charge 1+
###MS: 10
###MSMS: 13
BEGIN IONS
TITLE=Cmpd 9, +MS2(507.8475), 28.2-35.2eV, 0.3min #13
RTINSECONDS=13.9055
SCANS=10,13
PEPMASS=507.84754	235030
CHARGE=1+
189.95971	194	
191.95514	450	
196.01817	288	1+
199.88871	224	1+
210.03314	194	
217.89832	378	
217.95393	174	
227.88410	320	1+
229.07415	204	1+
230.85014	510	1+
232.88654	290	
233.07222	276	1+
233.89241	238	
237.88240	176	
239.07382	400	1+
240.07806	408	1+
241.97987	232	1+
243.94660	174	
244.03970	190	
249.96450	618	1+
251.99839	204	1+
252.11743	194	
254.09520	260	1+
257.89706	508	1+
258.90261	392	1+
259.24297	184	1+
260.05365	240	1+
262.10057	168	1+
264.07553	306	1+
265.95693	228	1+
266.16650	444	1+
266.87043	430	1+
267.07434	366	1+
267.13767	178	
267.90442	202	
267.99762	196	1+
268.93237	484	1+
269.22171	186	
270.85976	324	
270.91998	198	1+
271.07704	376	1+
271.37928	218	1+
271.85216	1670	1+
271.87456	904	1+
271.99590	202	
272.85307	1280	1+
274.01770	210	1+
274.16343	224	1+
274.80587	194	
276.09319	236	1+
276.79809	190	
276.86049	196	
279.10110	398	1+
280.85885	236	1+
281.96693	314	1+
282.42262	192	1+
283.94905	206	
284.08533	224	1+
284.87793	184	
284.94042	946	1+
285.87057	410	1+
286.79324	220	
286.87496	282	1+
286.94206	494	1+
286.96551	234	1+
288.87541	2822	1+
288.97574	240	1+
289.10714	212	1+
289.88107	2080	1+
290.86958	2970	1+
291.02887	220	1+
291.06987	306	1+
291.96168	422	1+
292.39716	256	1+
292.86279	260	
293.26144	160	1+
293.87400	6194	1+
293.95143	278	1+
294.12763	378	1+
294.92262	238	1+
295.16700	218	1+
295.82289	176	
295.97411	338	1+
296.14188	382	1+
296.85604	354	1+
296.88288	1348	1+
297.02957	200	1+
297.08496	230	1+
297.95517	304	1+
298.85653	728	1+
298.87893	1274	1+
299.91360	580	1+
300.05187	602	1+
300.86023	380	
301.18264	178	1+
301.85220	180	
301.94893	360	
302.85910	176	
302.88741	264	
303.08941	214	1+
303.87318	486	1+
303.96272	400	1+
304.86094	184	
304.87641	296	1+
306.12728	298	1+
306.24748	178	
307.28330	178	
307.89192	1480	
308.14301	806	1+
308.21056	166	1+
308.88273	2766	1+
309.02099	210	
309.12004	222	
309.88921	1776	1+
309.94816	284	1+
310.15826	840	1+
311.88423	13962	1+
311.99103	418	1+
312.03310	214	
312.12445	246	1+
312.37958	260	1+
312.81601	244	
312.97038	230	
313.16845	214	1+
313.20062	188	
314.86988	954	
314.94188	424	1+
314.96028	190	
315.02005	300	1+
315.82931	212	
315.86887	482	
315.94521	274	1+
316.07356	396	1+
316.86508	710	
316.88823	1134	1+
317.10195	180	1+
317.83518	174	
318.15668	164	1+
318.86040	642	
318.93414	424	1+
319.08028	164	1+
319.88703	622	1+
320.81344	298	1+
320.89005	528	1+
321.11292	206	1+
321.81650	218	1+
322.16901	184	1+
323.80256	200	1+
323.96600	336	1+
324.08701	296	1+
325.80540	290	1+
325.90031	1340	
325.97339	266	1+
326.13438	284	1+
326.17166	172	
326.89175	1300	1+
326.99561	372	1+
327.11387	396	1+
327.88006	494	
328.11773	338	1+
328.87980	462	
328.95054	196	1+
329.89481	1904	1+
330.16892	222	1+
331.89745	2446	1+
332.82060	490	1+
332.87188	1362	1+
332.93863	356	
333.10200	416	1+
333.82344	316	1+
333.95502	212	1+
334.20206	144	1+
334.89760	1582	1+
335.17276	272	1+
335.84484	376	1+
335.94000	376	1+
336.17529	224	1+
336.39692	234	1+
336.82703	156	1+
336.87899	212	
336.94636	260	1+
337.02088	226	
337.12640	320	1+
337.88274	356	
338.12799	360	1+
338.89053	614	1+
338.97745	344	1+
339.89352	400	1+
340.00507	254	1+
340.37995	234	1+
341.03726	322	1+
343.87127	406	1+
343.96561	188	
344.87377	264	1+
345.91025	238	
346.88722	716	1+
347.89376	514	1+
348.17095	186	
348.32786	112	1+
348.90844	822	1+
349.02189	256	1+
349.06980	448	1+
349.20680	340	1+
349.21648	172	1+
350.07301	384	1+
350.11383	252	1+
350.39065	212	
350.89067	194	
350.96157	184	
351.83285	232	
351.87524	806	1+
352.04686	446	1+
352.77192	562	1+
352.82323	240	
352.91056	1022	1+
352.95544	274	1+
352.97543	188	
354.08919	274	1+
354.90837	206	
355.02698	144	1+
355.21815	310	1+
355.39923	208	1+
355.84362	286	1+
355.85918	232	1+
355.89036	794	1+
355.92400	588	1+
356.06611	222	
356.09749	264	1+
356.18600	372	
356.78749	218	1+
357.05845	174	
358.22065	166	1+
358.75162	176	1+
358.86335	250	1+
358.92392	224	
359.04581	212	1+
359.12616	294	1+
360.10152	190	1+
360.13057	240	1+
360.31046	174	1+
361.83939	198	1+
361.87853	282	1+
363.38173	214	1+
364.15680	150	1+
364.84722	324	1+
366.18624	434	1+
366.83977	2998	1+
366.89415	186	
367.04145	204	
367.08479	316	
367.17612	168	1+
367.34504	240	1+
367.70984	180	
367.78886	350	1+
367.88137	472	1+
367.96157	214	1+
368.70487	346	1+
368.89468	578	1+
369.08285	206	
369.70714	242	1+
369.83851	472	1+
370.03057	258	1+
370.19668	198	
370.78514	444	1+
371.19055	312	
372.13402	238	1+
372.56433	204	1+
373.05848	210	1+
373.71870	232	
373.84027	598	1+
374.10129	228	1+
374.27949	236	1+
374.72433	206	1+
374.90274	172	
374.93590	184	
375.88753	272	1+
376.17610	172	1+
376.21713	190	
377.06130	206	
377.12339	256	1+
377.17621	324	1+
378.07508	248	1+
380.30352	240	1+
380.38342	212	1+
380.86133	734	1+
381.06910	438	1+
381.68391	122	1+
382.06934	268	1+
382.85601	396	
383.11988	212	
383.39936	180	1+
383.43266	238	1+
383.86023	256	
383.88240	214	
384.12177	444	1+
384.37271	220	1+
384.85128	5720	1+
385.22162	308	
385.92606	260	1+
386.16826	272	1+
386.71902	182	1+
387.39097	144	1+
387.84905	300	
387.89912	326	
388.09974	290	1+
389.20277	298	
389.79596	248	
389.84357	266	
389.87043	428	
389.90216	292	1+
390.19027	456	1+
390.84193	774	
390.86984	344	
391.18619	264	1+
391.80302	226	
391.83700	840	1+
392.30792	226	1+
392.73332	196	1+
392.86639	2034	1+
392.90167	266	
393.08319	474	1+
393.12042	276	1+
393.19734	340	1+
393.80363	538	
393.89730	274	
394.15418	196	
394.21853	154	1+
394.80064	574	1+
394.83365	576	1+
394.86218	390	
394.89969	366	1+
395.05847	236	1+
395.85903	202	
396.87221	174	
397.24931	318	
397.37823	180	
397.71959	228	1+
398.01244	234	1+
398.07583	180	
398.34905	254	1+
398.86790	544	1+
399.13700	242	
399.22918	172	
399.90865	260	1+
400.74565	224	
400.86584	206	
401.12390	172	
402.86850	3648	1+
403.11185	264	1+
403.74921	216	1+
403.87345	2772	1+
403.91503	180	
404.97352	302	1+
405.20799	362	1+
405.87344	1346	1+
405.90953	706	1+
405.95952	244	1+
406.06757	208	1+
407.09895	272	1+
407.12584	228	
407.72340	222	
407.86753	10262	1+
408.17902	326	1+
409.18157	200	1+
410.73077	220	
410.87663	2492	1+
410.91679	238	
411.00436	242	1+
411.29702	230	1+
411.80981	1968	1+
412.84682	882	1+
412.87148	1026	1+
413.07548	666	1+
413.18261	330	1+
413.87570	762	1+
414.86361	200	
414.98577	210	1+
415.19580	244	
415.87214	1010	1+
416.16140	232	1+
416.81270	442	1+
416.82317	274	1+
416.87499	636	1+
417.36004	200	
417.50220	124	1+
417.82504	230	1+
418.40327	166	1+
419.14849	268	1+
421.12561	324	1+
421.87959	2206	1+
422.20387	242	1+
423.14203	684	1+
424.05717	138	1+
424.14498	590	1+
425.82660	172	
425.88514	1260	
426.18769	198	
426.31695	264	1+
426.86804	2494	1+
427.31776	350	1+
428.22965	334	1+
428.74761	316	1+
428.88667	4336	1+
429.07262	178	
429.99217	166	1+
430.07403	206	1+
430.43075	110	1+
430.74274	172	1+
430.85624	570	
430.88268	656	
431.23312	406	1+
431.28743	310	1+
431.86841	1604	1+
432.21548	184	
432.23820	342	1+
432.89709	216	
433.35140	366	1+
433.80626	186	
434.09462	174	
434.20743	144	1+
434.36726	254	1+
434.85483	620	1+
434.89450	260	
435.85902	534	1+
436.70612	182	1+
437.14723	396	1+
437.76031	192	1+
439.89576	1370	1+
440.22826	202	1+
441.17360	260	
441.89518	266	
441.91221	206	
442.00918	204	1+
442.15338	410	1+
442.87756	186	
443.94164	174	
444.12177	156	1+
444.15143	190	
444.39106	338	1+
444.87395	3728	1+
445.15867	378	1+
445.21327	164	1+
445.39582	214	1+
446.89742	910	1+
447.83662	216	1+
449.17709	192	1+
449.87906	1190	1+
450.16860	272	1+
450.78219	222	1+
450.88204	780	1+
451.12594	282	1+
451.35755	166	1+
451.90466	410	1+
453.38844	196	1+
453.87374	298	
454.22518	198	1+
454.80757	238	1+
454.85386	196	1+
455.10269	130	1+
456.21992	300	1+
457.90398	1696	1+
458.61929	150	1+
459.00730	268	1+
460.00892	218	1+
460.16359	498	1+
462.13622	182	
462.30540	274	1+
462.33819	212	1+
462.88533	1390	1+
464.16972	332	1+
467.42123	194	
467.89284	1616	1+
468.27720	232	1+
468.32887	356	1+
469.02559	244	1+
470.13613	336	1+
472.41177	160	1+
474.16634	248	1+
475.75440	330	1+
475.83600	190	1+
477.90203	150	1+
479.28113	258	1+
482.19438	174	1+
482.73555	252	1+
485.89985	596	1+
486.80912	426	1+
487.28024	218	
487.37519	216	
487.80783	262	1+
487.87020	346	1+
487.89645	248	
488.02782	194	1+
488.43334	222	
488.48153	196	
488.87677	218	1+
489.19862	176	1+
489.38825	322	1+
489.49440	286	1+
490.24752	328	1+
490.46658	286	1+
491.80683	364	1+
491.85558	184	1+
492.20057	174	
496.22559	214	
496.82134	172	1+
499.81505	210	1+
501.78321	192	1+
502.95610	192	1+
503.35695	1744	1+
503.51861	188	1+
503.96070	140	1+
504.00680	316	1+
504.13905	208	1+
504.27963	308	1+
504.44239	190	
505.01144	228	1+
505.28111	232	1+
505.33634	360	1+
505.40535	172	
505.47189	652	1+
506.46363	720	1+
507.30459	280	1+
507.73664	196	1+
508.07550	170	1+
508.82983	188	
509.27572	292	
509.88580	202	
510.24618	282	1+
510.31291	262	
510.37667	234	1+
510.42424	184	1+
510.46432	220	1+
510.56024	294	1+
511.24787	176	1+
511.32696	196	1+
511.37739	156	1+
513.30147	92	1+
END IONS

###FS:    #m/z: 322.93132 #charge 1+
###MS: 14
###MSMS: 15
BEGIN IONS
TITLE=Cmpd 10, +MS2(322.9313), 28.0-35.0eV, 0.3min #15
RTINSECONDS=17.6115
SCANS=14-15
PEPMASS=322.93132	2657448
CHARGE=1+
190.89571	90	
191.95506	400	1+
195.97963	100	
197.48316	120	
198.05321	88	
198.99097	94	
199.14667	86	
201.04430	266	
205.95003	590	
207.93871	86	
208.94553	92	
209.89561	142	
209.94446	88	
210.53546	86	
210.89943	236	1+
212.56803	108	
214.89556	158	
215.88842	182	
217.43822	100	
219.02977	106	
221.07034	128	
221.96373	148	
222.95511	508	1+
223.97368	222	1+
224.93308	106	
225.00804	84	
225.10197	106	
226.52848	122	
227.10557	98	
227.82735	124	
228.86949	84	
228.93167	150	
230.88671	128	
230.90752	236	1+
233.00944	88	
233.04581	126	
233.91236	136	
235.96295	124	
236.08187	100	
238.79909	98	
238.94189	124	
239.03188	136	
239.08443	662	1+
239.88218	94	
240.26647	88	
240.94311	804	
240.96432	160	
241.93872	3326	1+
242.94030	2806	1+
243.56652	112	
243.88434	246	
244.88363	130	
245.22490	86	
245.87810	84	
246.97897	378	1+
247.10133	96	
247.93468	86	
250.18188	84	
250.98088	88	
251.03115	106	
251.63083	88	
252.23333	90	
253.92386	142	
255.00246	102	
255.77945	152	
258.08994	94	
258.68996	118	
258.83564	118	
258.97427	142	
260.04848	112	
260.17531	478	1+
260.58162	86	
260.93628	94	
260.99379	86	
261.10030	114	
263.05542	114	
263.99032	164	
264.12375	90	
265.98284	124	
266.00782	112	
266.04722	108	
266.24448	92	
266.87045	152	
266.95957	100	
267.01719	86	
267.17518	240	1+
267.80046	156	
267.85854	228	1+
267.94020	124	
268.06337	86	
268.13554	94	
269.00203	138	
269.80015	180	
269.82816	110	
271.47049	118	
271.91654	216	1+
272.01530	164	1+
272.81902	102	
272.86584	98	
273.79229	112	
273.81193	182	1+
275.08920	152	1+
275.15241	86	
276.85302	128	
278.82260	88	
279.09215	1032	1+
279.23093	94	
280.14411	304	
280.26429	210	
280.92003	86	
281.05383	98	
281.20622	84	
282.08275	92	
282.21589	116	
282.84351	196	1+
282.90992	88	
282.95277	92	
283.07150	308	
283.78809	106	
283.86689	156	
284.02996	86	
284.29236	780	1+
288.97719	112	
289.06779	132	
290.00427	146	
290.07672	90	
290.85883	116	
291.80361	116	
292.01635	112	
292.09598	208	1+
292.87335	306	1+
293.06613	126	
294.12586	84	
294.28175	90	
295.85516	86	
296.81283	124	
297.03580	122	
297.07607	84	
297.87837	108	
298.13860	86	
298.86019	246	1+
299.01957	148	
299.78778	124	
301.24187	102	
303.11426	96	
305.02825	102	
305.25606	176	1+
305.88163	542	1+
306.43884	88	
307.28744	204	
307.86793	84	
308.29360	730	1+
308.80966	214	1+
308.98703	96	
309.89754	92	
310.31089	518	
310.87999	198	
311.80969	260	1+
311.88625	124	
312.02792	308	1+
312.87545	136	
315.91109	92	
317.83958	84	
318.93175	88	
319.13577	90	
319.82851	148	
320.26876	94	
321.13394	162	
322.18799	94	
322.76396	110	
323.24009	1234	1+
323.35706	84	
324.20426	188	1+
324.89064	306	
325.34294	86	
325.87919	152	
326.16951	92	
326.38014	106	
326.89538	130	
326.94847	86	
327.89499	174	1+
END IONS

###FS:    #m/z: 507.84803 #charge 1+
###MS: 14
###MSMS: 16
BEGIN IONS
TITLE=Cmpd 11, +MS2(507.8480), 28.2-35.2eV, 0.3min #16
RTINSECONDS=18.384
SCANS=14,16
PEPMASS=507.84803	288750
CHARGE=1+
191.95471	382	
209.94150	214	
217.89659	220	
222.01813	196	1+
230.84766	356	1+
232.00980	210	1+
232.89004	350	1+
235.90762	254	1+
238.03051	226	1+
239.08036	242	1+
240.89755	392	1+
241.00017	212	1+
241.89676	304	1+
249.10138	334	1+
250.07931	308	1+
250.97135	428	1+
251.08354	226	1+
252.82854	204	1+
253.04296	172	1+
253.08875	320	1+
256.89563	374	1+
258.00949	176	1+
258.78610	308	1+
259.89057	248	1+
260.90404	192	1+
261.05641	228	1+
263.10311	170	
263.94819	234	1+
264.93890	238	1+
265.93623	270	1+
266.09002	230	1+
266.16803	204	
266.86665	606	1+
266.96335	250	1+
267.06079	194	1+
268.86515	326	
268.88732	202	
269.92921	308	1+
269.97796	232	1+
270.09376	198	1+
270.85680	194	
271.87666	508	1+
272.85502	430	
273.02125	190	
273.85407	390	
274.05226	344	1+
274.52008	182	1+
274.85811	214	
275.11580	238	1+
276.99647	174	1+
278.12912	134	1+
279.05327	184	
280.38068	344	1+
280.85956	246	1+
280.95976	304	1+
281.10468	196	1+
282.97678	238	1+
283.01999	160	1+
284.87898	190	
284.95237	208	
285.87798	342	1+
285.94074	474	1+
286.00111	272	1+
286.79494	216	
286.84283	392	1+
286.88015	244	1+
286.92612	342	1+
287.00289	230	1+
287.84176	244	1+
287.96884	288	1+
288.86954	570	
289.09199	342	1+
289.12317	260	1+
289.88056	1628	
290.06764	136	1+
290.09432	292	1+
290.86442	2688	1+
290.93865	296	1+
291.13258	310	1+
291.88245	386	
292.05734	536	1+
292.11314	282	1+
292.79919	194	1+
292.87245	298	
293.87419	5620	1+
293.93108	206	
293.96422	388	1+
293.99647	142	1+
294.03086	372	1+
294.12182	430	1+
294.80919	202	
295.03505	324	1+
296.86190	300	
296.88302	1236	1+
296.99006	196	
297.00315	176	
297.81499	160	
297.96519	202	
297.98926	380	1+
298.16483	170	
298.87549	1832	1+
299.00482	234	1+
299.81357	280	
299.84816	590	1+
299.91087	164	
300.04288	210	
300.14904	210	1+
302.00256	242	
302.05250	314	1+
302.94786	496	1+
303.03400	206	1+
303.05728	236	1+
303.13937	390	1+
303.26128	314	1+
303.87719	512	1+
303.95273	406	1+
304.26696	200	1+
306.12211	166	
306.88086	292	
307.01042	210	1+
307.89003	2364	1+
307.98749	162	
308.14531	704	1+
308.16328	200	
308.29318	480	1+
309.10454	220	1+
309.12953	304	1+
309.88914	1006	
309.96138	398	1+
310.03419	256	1+
310.04858	246	1+
310.15608	1164	1+
310.27324	260	1+
310.31561	262	1+
310.90804	214	
310.97562	292	1+
311.40575	228	
311.83557	190	1+
311.88447	9996	1+
311.94074	410	1+
312.12255	262	1+
312.94474	282	1+
313.97265	168	1+
314.38560	390	1+
314.81817	196	
314.86942	1006	1+
314.89292	712	
315.01514	300	1+
315.82500	190	
315.99134	354	1+
316.06259	214	1+
316.82165	444	1+
316.86675	558	1+
316.88986	762	1+
316.91593	198	
317.11865	192	1+
317.82520	276	1+
318.04801	242	1+
318.86257	572	1+
318.89080	250	
318.93726	180	
319.89108	180	
319.95164	248	1+
320.03287	300	1+
320.08163	276	1+
320.11937	558	1+
321.12072	420	1+
322.90325	170	
323.06857	206	1+
323.86478	336	1+
324.01496	362	1+
324.90417	182	
325.90396	728	
326.02514	280	1+
326.19227	166	
326.88728	1088	1+
326.96331	182	1+
327.18494	358	1+
328.87686	292	
329.89354	1044	1+
330.16454	182	
330.82785	166	
330.84745	184	
330.88078	334	
330.96754	166	
331.04074	174	
331.10349	252	1+
331.89762	1820	1+
332.45729	158	1+
332.82730	490	1+
332.85024	388	1+
332.87625	758	1+
332.90241	1004	1+
332.95261	278	
332.97647	248	
333.07918	274	1+
333.15016	240	1+
333.17891	252	1+
333.97006	160	
334.15626	172	1+
334.39560	180	
334.87741	286	
334.89945	1146	1+
335.41242	248	1+
336.38884	254	1+
336.41660	168	1+
336.94678	702	1+
337.87984	684	1+
338.15652	180	
338.95768	218	1+
339.05269	226	
339.79505	180	1+
339.91927	188	
340.38994	314	1+
341.88211	188	
341.89878	164	
343.15754	338	1+
344.71782	276	1+
345.02649	230	1+
345.77875	276	1+
345.79436	164	
346.92077	290	1+
346.96375	210	
347.02135	198	1+
347.12499	168	1+
347.96363	224	1+
349.91209	478	1+
349.93842	160	
350.55023	166	
350.88766	258	
350.91733	346	1+
350.96085	192	
351.07739	248	
351.77021	582	1+
351.83993	376	1+
351.88647	178	
352.17140	346	1+
352.77328	490	1+
352.90924	1132	1+
354.91128	168	
355.88874	550	1+
355.91875	222	
355.96474	160	
356.18699	384	1+
356.94097	140	1+
357.00244	256	1+
357.72140	270	1+
357.78927	216	1+
357.81599	204	1+
358.86240	302	1+
358.91582	186	1+
359.17900	138	1+
360.40319	248	1+
361.04008	296	1+
362.87217	340	1+
363.08301	236	1+
363.76841	124	1+
363.78703	284	1+
364.39197	220	
364.84263	216	
366.18538	176	
366.33695	236	1+
366.83998	2426	1+
366.87947	442	1+
366.92920	264	1+
367.05747	186	
367.09025	180	1+
367.71520	332	
368.71703	182	
369.84342	548	1+
369.89305	402	1+
370.01915	222	1+
370.78815	348	
371.73188	162	
371.83738	500	1+
372.17344	256	1+
372.22369	296	1+
372.98992	302	1+
373.72028	386	1+
373.78789	252	1+
374.81201	218	1+
376.34980	104	1+
376.62983	178	1+
377.39656	288	1+
378.86173	294	1+
379.06146	196	1+
379.24244	134	1+
379.85382	512	1+
380.11557	464	1+
381.09771	176	
381.11994	328	1+
381.73024	276	1+
381.89556	290	1+
382.35574	214	1+
382.85682	200	
382.96135	334	1+
383.12527	266	1+
383.21522	248	1+
383.32871	156	1+
384.05164	264	1+
384.09571	266	1+
384.85075	5442	1+
385.10070	174	1+
385.80255	220	1+
385.91750	166	
386.19838	208	1+
386.87471	312	
387.20211	142	1+
387.39575	166	
387.89480	174	1+
388.79671	914	1+
388.84995	244	
389.05115	436	1+
389.20020	438	1+
389.36735	264	1+
389.86503	692	1+
390.01720	214	1+
390.73731	228	1+
390.84335	502	
390.86714	408	1+
390.92074	258	1+
391.39915	298	1+
391.81632	300	
391.84077	506	
392.07116	164	
392.83304	342	
392.86429	1938	1+
392.90230	400	1+
392.94256	200	1+
393.09313	240	
393.19340	198	
393.79978	1114	1+
393.90521	260	1+
394.04019	222	1+
394.83953	550	1+
395.74203	152	1+
395.86089	368	1+
395.94524	266	1+
396.07501	168	1+
396.71248	400	1+
396.81005	378	1+
397.71998	262	1+
397.90132	266	1+
398.10798	210	1+
398.13098	372	1+
398.80589	348	1+
398.86693	310	
399.13443	238	1+
399.78576	210	1+
400.80895	206	1+
401.12391	476	1+
401.87799	202	
402.86527	4490	1+
402.91125	346	1+
403.78587	182	1+
403.86891	3516	1+
404.07533	244	1+
404.18776	220	1+
405.01628	188	1+
405.05867	132	1+
405.73209	222	
406.29352	234	1+
406.80146	320	1+
407.72941	168	
407.86931	4158	
407.99740	226	1+
408.03724	162	
408.21511	188	
408.81784	418	1+
408.86745	2268	
408.93626	412	1+
409.63246	212	1+
409.86913	3650	1+
409.93785	282	1+
410.74887	292	1+
410.85502	630	
411.81116	1718	1+
412.04220	242	1+
412.73091	544	1+
412.84841	878	
413.01723	190	1+
413.07938	574	1+
413.11020	190	
413.21506	162	
413.87215	344	
414.27941	202	1+
414.86383	236	
415.19867	250	1+
415.87597	176	
416.12807	268	1+
416.81741	178	
416.88273	468	1+
418.04574	212	1+
418.85088	212	
418.98147	158	1+
419.38227	180	1+
419.98349	176	1+
421.14102	198	
421.88680	840	
421.91667	224	1+
422.22405	298	1+
422.88499	456	
423.13392	250	
423.87552	320	
423.98197	226	1+
424.13657	198	
424.77658	210	1+
424.86412	272	
424.89146	194	
425.13669	190	
425.22395	174	
425.71215	176	1+
425.82689	174	
425.88133	1122	
426.86545	1826	1+
426.93716	426	1+
427.74101	254	
427.96503	328	1+
428.02997	320	1+
428.74739	376	
428.81839	418	1+
428.88893	2474	1+
429.03301	204	1+
429.27564	194	
429.75205	214	
430.07887	262	1+
430.15359	214	1+
430.74062	732	1+
430.84608	202	
430.88170	574	
431.06681	158	1+
431.86974	860	1+
432.96280	108	1+
433.20670	180	
433.78238	146	1+
434.04333	188	1+
434.82854	162	1+
434.88800	470	1+
435.14990	256	
435.86369	630	1+
436.02354	186	1+
437.15196	186	
439.07552	164	
439.75260	256	1+
439.89721	1480	1+
441.24165	180	1+
441.79953	168	1+
441.88356	168	
442.15075	672	1+
444.38215	292	1+
444.87499	2222	1+
445.69218	166	1+
446.44257	174	1+
446.89493	778	1+
447.76865	282	1+
448.89603	474	
449.02710	168	1+
449.10651	156	1+
449.76410	296	1+
449.81676	290	1+
449.88058	1170	1+
450.36596	282	1+
452.40946	178	
454.15006	316	1+
454.76074	192	1+
455.02818	140	1+
457.75984	300	1+
457.90497	1426	1+
459.77430	258	1+
460.16918	248	
461.10691	208	1+
461.71146	168	1+
462.88539	1110	1+
462.98605	168	1+
463.16277	280	1+
463.36335	238	1+
464.17009	190	1+
464.71815	266	1+
465.13576	228	1+
465.72427	416	1+
467.17021	160	1+
467.32546	152	1+
467.88871	1630	1+
469.23942	178	
470.84469	142	1+
471.21449	188	
473.42264	198	1+
474.81367	202	1+
475.77890	288	1+
476.72588	158	1+
476.77922	222	1+
478.86820	258	1+
483.86824	196	1+
484.79943	232	
485.09775	352	1+
485.34723	226	1+
485.90185	528	1+
487.33922	232	1+
487.37503	204	1+
488.79896	226	1+
488.95788	210	1+
489.28196	230	1+
489.48241	208	
490.47154	256	1+
492.24276	262	1+
492.80628	210	1+
494.95201	260	1+
498.72326	200	1+
501.75956	166	
501.77922	348	1+
501.80787	190	1+
502.94858	180	1+
503.13286	242	1+
503.35713	1210	1+
503.49294	202	1+
503.73593	262	1+
504.27384	182	
504.35946	772	1+
504.42863	356	1+
504.46476	838	1+
504.73731	248	1+
505.33940	202	
505.41238	222	1+
505.47017	726	1+
505.84526	118	1+
506.29416	190	1+
506.33947	474	1+
506.84817	92	1+
507.18711	204	1+
507.36835	140	1+
508.31258	198	
508.46335	420	1+
508.91815	200	1+
509.06477	168	1+
509.12315	88	1+
509.24946	150	1+
509.47178	272	1+
509.75592	192	1+
513.40804	140	1+
513.44407	174	1+
END IONS

###FS:    #m/z: 336.94741 #charge 1+
###MS: 14
###MSMS: 17
BEGIN IONS
TITLE=Cmpd 12, +MS2(336.9474), 28.0-35.0eV, 0.4min #17
RTINSECONDS=19.1565
SCANS=14,17
PEPMASS=336.94741	208720
CHARGE=1+
195.63955	92	
197.05909	88	
201.97262	92	
203.01199	114	
205.94923	342	1+
205.97199	200	1+
211.92219	88	
211.94509	8394	1+
212.88031	528	
213.86037	98	
213.88066	290	
213.94099	2476	1+
214.17660	114	1+
215.88811	696	1+
215.93867	298	
217.88298	230	
217.93805	128	
221.62076	94	
222.95392	156	
223.96284	98	
224.05642	100	
224.97803	108	
225.39515	98	
226.89699	102	
226.95666	160	
226.99617	94	
228.89495	358	
229.95601	6902	1+
230.05787	114	
230.15000	86	1+
230.89145	984	1+
231.95126	3450	1+
232.02714	100	
232.82829	154	
232.89062	162	
233.41428	98	
233.83295	86	
233.89923	610	1+
233.91603	114	
233.95079	662	
234.05083	98	
234.06768	92	
235.85210	120	
235.89163	124	
235.94764	198	
237.07918	100	
237.56193	86	
238.21435	166	
240.54730	116	
242.50196	92	
243.55867	128	
244.91840	156	
245.44279	94	
245.96205	84	
245.97995	102	
247.89928	506	1+
247.96610	1772	1+
248.03383	332	1+
248.90164	434	1+
249.03628	250	1+
249.09816	228	1+
249.95964	1406	1+
250.90618	344	1+
251.77726	92	
251.88994	92	
251.90808	290	1+
252.84529	138	
252.97159	3874	1+
253.78693	96	
253.90384	166	
254.07455	496	1+
254.92609	90	
254.93902	146	
254.96732	1506	1+
255.07638	424	1+
255.10070	128	
255.59274	100	
256.96666	316	
257.03532	104	
257.96877	154	
258.96290	106	
259.96926	92	
260.14358	108	
260.84517	104	
260.98587	100	
262.96720	158	1+
263.07949	360	1+
263.85224	94	
266.86114	264	1+
267.05720	104	
268.01741	100	
269.08796	162	
269.84580	142	
269.96690	98	
270.10823	92	
270.27548	94	
270.74442	112	
270.85234	102	
270.98389	258	
271.13003	104	
271.87261	110	
271.91255	138	
272.16439	86	
272.97835	294	1+
273.88673	96	
274.19104	156	
274.79266	110	
275.03904	138	
275.09212	184	
276.09916	90	
276.17164	100	
280.09753	106	
282.12739	150	
282.27701	114	
283.03032	100	
283.78972	88	
283.98846	86	
284.99702	86	
285.81453	98	
285.85265	118	
285.91881	114	
286.84932	230	1+
287.92522	208	1+
288.03178	118	
288.10061	88	
289.08104	92	
292.06362	90	
293.06383	270	1+
293.10748	136	
293.22316	88	
293.86009	126	
293.99761	280	
294.01235	102	
294.98588	110	
295.85660	100	
295.99067	144	
296.25791	118	
296.97459	112	
297.04161	96	
297.94769	96	
298.08516	416	1+
298.23938	172	1+
299.06389	118	
299.08915	286	1+
300.05458	224	
300.81615	152	1+
301.04159	96	
302.94540	148	
303.87076	198	1+
306.18421	162	
306.43667	106	
307.00550	100	
307.29943	524	1+
307.99271	94	
309.32289	124	
309.82828	100	
309.88541	102	
310.75723	112	
310.95057	194	1+
311.87713	128	
311.89235	120	
313.13081	90	
313.81455	116	
314.65053	86	
314.82200	150	
317.19331	86	
317.95019	96	
318.82235	100	
318.98078	88	
319.10055	124	
319.24598	192	1+
320.93284	138	
321.01211	92	
322.01096	178	1+
322.07569	170	1+
322.15520	138	
323.13038	292	1+
323.24154	302	1+
323.97762	94	
324.89155	206	
327.27699	88	
327.89385	162	
328.89495	120	
329.04873	98	
329.83398	90	
330.75846	92	
332.91032	144	
335.07813	102	
337.80658	208	1+
338.20624	106	
338.25293	160	1+
340.15676	136	
341.10387	86	
341.12199	86	
341.93430	88	
END IONS

###FS:    #m/z: 322.93102 #charge 1+
###MS: 18
###MSMS: 19
BEGIN IONS
TITLE=Cmpd 13, +MS2(322.9310), 28.0-35.0eV, 0.4min #19
RTINSECONDS=22.851
SCANS=18-19
PEPMASS=322.93102	2307070
CHARGE=1+
158.45390	92	
182.93541	92	
183.83423	126	
188.86952	200	1+
191.95765	190	
192.02038	88	
192.88925	146	
201.91929	102	
205.93230	104	
205.95135	264	
206.37618	96	
208.95456	86	
209.96241	82	
221.14220	82	
221.94241	94	
222.95296	90	
222.96797	86	
223.95993	200	
224.20348	144	
225.16477	86	
226.94457	84	
227.93114	122	
228.93161	82	
230.90475	212	
233.05066	146	
234.06185	98	
235.99717	86	
238.90886	104	
238.94334	192	
238.99032	102	
239.07919	104	
240.08462	140	
240.79367	150	
240.94157	1048	
240.96130	198	
241.93993	3238	1+
241.96389	220	
242.42198	102	
242.84176	128	
242.94198	2138	1+
243.82269	236	1+
244.03626	114	
244.91162	82	
244.94029	1114	1+
245.06074	86	
245.63270	92	
246.70607	100	
246.97567	212	
247.97564	140	
248.86504	104	
248.98887	108	
249.00625	122	
249.04171	106	
249.42305	80	
249.84032	94	
249.99546	84	
250.46952	112	
250.96830	102	
251.07244	234	
251.18119	88	
251.22004	84	
251.24762	86	
253.19197	86	
255.95231	82	
257.45328	120	
257.93414	92	
258.97042	82	
259.58977	88	
259.80299	122	
260.17571	294	
261.47441	138	
262.14466	168	
262.18065	128	
263.14063	86	
265.02210	116	
265.27214	92	
266.95901	84	
267.04917	92	
267.80225	88	
267.86864	172	1+
268.01548	106	
268.95509	98	
269.00439	136	
269.06373	112	
269.95671	82	
271.08228	86	
271.80206	118	
271.84945	218	1+
272.72979	88	
272.87201	90	
274.99712	110	
275.36208	110	
276.84020	142	
276.86537	214	
277.01221	114	
277.84092	160	
279.09161	1048	1+
279.23696	82	
281.86291	198	1+
281.99114	98	
282.02462	228	1+
282.45343	100	
283.07402	232	
283.09753	90	
283.85496	94	
284.00397	162	
284.29319	442	1+
284.79913	124	
284.87563	242	
285.04520	86	
286.00139	84	
286.03885	88	
286.92262	86	
288.06942	140	
288.95975	106	
289.80348	84	
289.85681	178	
290.03810	94	
290.86479	90	
291.44079	82	
291.80355	390	1+
292.07627	92	
292.52776	92	
292.87653	82	
292.89548	84	
293.07480	116	
294.86314	222	
296.81003	112	
298.80951	206	1+
299.78316	98	
301.87874	144	
302.81942	84	
302.88299	90	
304.88469	224	
304.93842	112	
305.87383	112	
306.27342	156	
307.07758	100	
307.28623	88	
307.43048	104	
307.89424	256	
307.94096	94	
308.29178	430	
308.88395	82	
310.00230	88	
310.30762	410	1+
311.88544	100	
313.03426	136	
314.05647	82	
315.01021	92	
315.82769	116	
318.29844	88	
320.05375	86	
321.08459	86	
322.31387	204	
323.19933	106	
323.23955	834	
324.00461	104	
324.20891	172	
324.32927	88	
324.89556	496	1+
325.21078	168	
325.85266	152	
326.10326	92	
328.00858	94	
END IONS

###FS:    #m/z: 507.84758 #charge 1+
###MS: 18
###MSMS: 20
BEGIN IONS
TITLE=Cmpd 14, +MS2(507.8476), 28.2-35.2eV, 0.4min #20
RTINSECONDS=23.6235
SCANS=18,20
PEPMASS=507.84758	219626
CHARGE=1+
191.95421	358	1+
211.04072	180	1+
224.97694	166	
227.95446	148	
230.84791	196	
232.89373	252	1+
235.01488	180	1+
237.89620	150	
238.96320	222	1+
241.04810	314	1+
246.88820	162	
249.87816	262	1+
253.11552	154	
254.09523	258	1+
259.10580	196	1+
264.07983	148	
264.16392	216	1+
266.86517	188	
266.99078	170	1+
268.11007	146	
268.97109	198	
269.11638	218	
270.86562	732	1+
271.07440	130	1+
271.85362	162	
272.85359	708	1+
273.89305	252	1+
274.02661	152	
276.79414	462	1+
276.91014	150	
282.13121	130	1+
282.93718	156	
282.99187	202	1+
283.90609	400	1+
284.25325	240	1+
285.10220	240	1+
285.94397	466	
286.79639	374	1+
286.86772	238	
286.93311	194	1+
287.84712	168	
287.88943	208	
288.11674	212	
288.86977	150	
288.94289	288	1+
289.03499	148	
289.04867	296	1+
289.40077	150	
289.88291	1218	
290.13009	352	1+
290.78786	148	1+
290.86927	1600	1+
290.88183	680	
290.95513	252	1+
292.05583	312	1+
292.86203	220	
293.87474	3450	1+
296.85523	292	
296.88447	340	
296.91278	200	1+
296.93562	214	
296.95040	178	1+
297.00644	152	
297.11510	166	1+
297.99399	272	1+
298.87785	386	
298.91409	338	1+
299.25381	118	1+
299.88403	224	
300.84833	306	1+
300.87338	226	
301.87676	392	1+
302.00262	228	1+
302.85501	180	
302.87858	270	1+
302.90370	176	1+
303.17837	186	1+
303.86027	190	
303.95225	256	1+
304.10486	196	1+
304.88321	236	1+
305.85239	290	1+
307.06969	220	1+
307.13123	168	
307.28884	624	1+
307.78465	196	
307.89124	2694	1+
308.00334	150	
308.14341	554	1+
308.79661	286	1+
308.87576	1346	1+
308.99907	238	1+
309.88999	1116	1+
310.15763	522	1+
311.11700	298	1+
311.88448	7030	1+
312.95160	252	1+
313.07285	236	1+
313.16531	168	1+
313.82803	208	
314.82571	514	1+
314.86917	1178	1+
314.89438	832	
315.82708	428	1+
316.88747	1142	1+
318.12381	186	1+
318.86343	578	1+
318.95519	244	1+
319.12806	158	1+
320.88499	244	
322.27068	240	
323.05719	242	1+
323.85788	564	1+
324.17266	250	
324.34549	168	1+
324.86022	468	1+
324.89760	1056	1+
324.92941	164	
325.38809	192	
325.78857	234	1+
325.90032	914	1+
326.08169	190	
326.80352	208	1+
326.87769	338	
326.96848	152	
327.85263	158	
327.88022	612	
327.89584	650	
328.05276	112	1+
328.19233	270	
328.87153	724	1+
328.89171	350	
328.95345	536	1+
329.15968	316	1+
329.82096	864	1+
329.87325	500	1+
329.89549	212	
329.98267	280	1+
330.82849	502	1+
331.89386	958	1+
331.99833	290	1+
332.02101	252	1+
332.82254	534	1+
332.87224	1474	1+
333.38972	250	1+
333.84263	216	
333.90704	222	
334.90270	952	1+
335.05848	168	1+
336.87916	504	1+
336.94809	148	
338.13493	146	
338.81424	294	1+
338.87802	434	1+
339.40666	240	
339.90661	190	1+
340.71860	166	1+
342.05116	148	
342.20151	214	1+
342.91019	268	1+
342.97700	206	1+
343.91507	182	1+
346.10088	172	
347.88718	440	1+
348.08149	184	1+
348.17672	170	
349.18998	214	1+
349.34890	188	
350.06459	212	1+
350.84066	170	
350.88799	646	1+
350.91214	168	
351.84020	556	1+
352.17071	412	1+
352.77835	444	1+
352.82215	150	
352.90983	418	
353.03374	296	1+
353.77896	318	1+
353.85677	254	1+
353.89697	268	
354.91521	466	1+
355.06380	248	1+
355.10899	186	1+
355.86259	452	1+
355.89365	280	
356.86416	338	1+
356.88799	206	
357.36273	326	1+
357.83181	166	
357.89703	172	
358.36512	272	1+
359.91314	154	
360.76948	250	1+
361.77026	158	1+
361.84437	406	1+
362.33579	210	1+
363.06943	402	1+
363.10414	236	1+
363.31214	96	1+
364.71790	440	1+
364.78569	278	1+
364.85020	348	1+
365.72045	286	1+
366.84119	1038	1+
367.71067	468	
367.79345	266	1+
367.87909	192	
367.91521	156	
367.96755	148	1+
368.07326	164	
368.71029	394	
368.75463	186	1+
368.83935	690	1+
368.89614	388	
369.71032	498	1+
369.72875	150	
369.84306	488	1+
369.88881	176	
370.78252	420	1+
370.99948	138	1+
371.10187	174	1+
371.18857	430	1+
372.73260	324	1+
372.91887	212	1+
373.90450	176	
374.13769	304	
374.83903	172	
375.08435	248	1+
376.72381	252	1+
379.71241	200	1+
380.12119	166	
380.85799	708	1+
380.89297	148	
381.03787	242	1+
382.11949	186	
382.85824	530	
382.89628	226	
383.71741	150	1+
384.85051	3340	1+
384.88033	168	
385.80213	306	1+
387.16231	148	
387.71918	366	
387.89527	326	1+
388.10411	156	1+
388.79565	476	1+
388.85200	152	
389.17747	290	1+
389.20199	318	
389.72025	252	
389.86681	218	
390.84605	1348	1+
391.81126	148	
391.89436	494	1+
391.92520	212	
392.15138	224	1+
392.82558	288	
392.86749	900	1+
392.89769	374	1+
393.08223	214	
393.80147	892	1+
394.05316	254	1+
394.85928	304	
395.86324	202	
397.11613	158	
397.74200	356	1+
398.07110	152	
398.18871	164	1+
398.70656	180	
398.74738	254	1+
398.86996	432	
398.98394	204	1+
399.71381	158	
399.81299	204	1+
400.08315	248	1+
400.21904	166	1+
401.12777	160	
401.24767	166	
401.73144	180	1+
402.12981	166	
402.83909	152	
402.86801	2618	1+
403.41073	174	
405.20185	162	1+
405.40165	218	1+
405.81815	366	1+
405.87037	416	
406.86402	230	
407.52839	102	1+
407.72797	228	
407.86660	5908	1+
408.06303	236	1+
408.81895	154	
408.92058	252	1+
410.08310	382	1+
410.14930	222	1+
410.73459	226	
410.77656	194	1+
410.84004	542	
410.87534	1086	1+
411.80866	836	1+
411.85975	230	
411.99629	118	1+
412.73343	450	1+
412.84725	728	
413.07562	872	1+
413.81392	164	
413.87381	410	1+
414.18291	216	
414.59941	112	1+
416.88178	556	
417.18379	234	1+
417.82489	234	1+
417.92050	162	
419.17403	160	1+
420.41778	168	
421.88425	896	1+
422.20639	294	1+
423.87192	394	
424.14258	182	
424.41026	158	
424.80744	244	1+
424.87503	228	
425.18636	168	
425.88207	814	
426.86587	1230	1+
427.10860	228	1+
427.23450	238	1+
427.85424	162	
428.23918	154	1+
428.38927	208	
428.74874	294	1+
428.88724	1880	1+
429.77645	186	1+
430.74040	490	1+
430.87102	1518	1+
431.41129	230	1+
431.86910	982	1+
433.83714	146	
433.97832	212	1+
434.89363	226	
435.86495	176	
435.88948	210	
436.14147	402	1+
437.14882	346	1+
437.70089	194	1+
438.80731	174	1+
439.89511	1648	1+
442.14943	420	1+
442.88448	274	1+
443.56041	134	1+
444.38525	390	1+
444.87404	1728	1+
444.96601	210	1+
446.77405	284	1+
446.87217	372	1+
446.90217	218	
448.89242	164	
449.87948	762	1+
450.21139	174	1+
452.77908	170	
453.75239	168	1+
457.90523	1192	1+
460.16581	314	1+
461.02528	174	1+
462.88492	1122	1+
463.90490	198	
464.82236	170	1+
465.11034	186	1+
465.16949	398	1+
465.79120	156	
467.32749	126	1+
467.89262	1142	1+
468.83248	152	
470.05400	148	
470.18538	226	1+
471.23787	370	1+
471.37110	228	
471.88997	228	
471.90824	194	1+
472.23867	304	1+
472.78107	178	1+
481.26874	292	1+
482.80133	182	
484.37779	290	1+
485.72662	222	1+
485.90143	784	1+
486.27053	184	1+
486.41415	300	1+
489.36123	210	1+
489.45197	290	1+
491.80532	358	1+
491.85224	290	
492.89429	184	1+
496.33234	176	1+
498.73371	308	1+
499.73577	222	1+
501.72673	122	1+
502.76733	298	1+
503.22092	208	1+
503.77022	210	1+
504.17993	166	1+
504.36524	210	
504.40765	152	1+
504.47901	334	1+
505.32029	244	
505.44169	562	1+
505.48106	322	1+
505.50449	150	1+
505.86436	172	1+
506.14162	124	1+
506.90946	348	1+
508.27568	138	1+
508.43835	212	1+
508.86072	266	1+
509.30038	162	1+
509.80762	270	1+
509.86236	198	1+
510.80300	214	1+
511.40592	182	1+
511.44452	290	1+
END IONS

###FS:    #m/z: 336.94711 #charge 1+
###MS: 18
###MSMS: 21
BEGIN IONS
TITLE=Cmpd 15, +MS2(336.9471), 28.0-35.0eV, 0.4min #21
RTINSECONDS=24.3955
SCANS=18,21
PEPMASS=336.94711	187420
CHARGE=1+
78.65267	84	
127.15385	92	
208.98296	84	
209.87866	84	
210.88415	184	
210.89605	136	
211.94437	6956	1+
212.87941	884	1+
213.94044	2708	1+
215.88872	570	1+
215.93486	192	
217.94007	190	
219.97521	120	
223.95622	204	1+
224.19478	102	
224.97112	302	1+
225.90229	108	
226.89201	310	1+
226.95182	90	
229.95561	5864	1+
230.89030	1778	1+
231.95120	2490	1+
232.42125	92	
232.98526	86	
233.04499	94	
233.89726	466	1+
233.95037	696	1+
234.93260	108	
235.14090	184	1+
235.89359	306	
236.07897	138	
239.90376	144	
240.23197	138	
241.11406	96	
242.07964	88	
243.88213	178	1+
244.01528	96	
245.01186	104	
245.04055	146	
245.44600	88	
246.22016	90	
246.97604	406	
247.96653	1638	1+
248.00017	92	
248.15452	110	
248.90001	566	1+
249.40772	98	
249.82930	128	
249.96155	1082	1+
249.98870	96	
250.23462	106	
250.83238	116	
251.96350	102	
252.23306	138	
252.84333	94	
252.97160	3616	1+
253.50448	104	
253.90530	264	
254.57871	106	
254.79844	90	
254.86488	134	
254.96577	1230	1+
255.07673	420	
255.41415	92	
256.88808	126	
256.90347	90	
256.93087	90	
257.84903	204	1+
260.84708	116	
260.92453	88	
261.00323	242	1+
261.88191	218	1+
264.08093	226	1+
265.20844	98	
265.54048	84	
266.34935	92	
267.00116	92	
267.16385	86	
267.85452	88	
268.41763	96	
268.84061	200	
268.99747	100	
269.09617	98	
269.74086	102	
269.84855	118	
269.93848	84	
270.98170	430	1+
271.87903	86	
272.34671	92	
272.81988	106	
272.85106	108	
273.00560	108	
273.81035	140	
274.01091	92	
274.02522	92	
275.94537	84	
277.06827	134	
277.25185	228	1+
277.83469	108	
277.85194	186	1+
278.86497	210	1+
279.27687	152	
280.25721	158	
281.10412	152	1+
281.96505	112	
282.28046	100	
282.79170	84	
282.85557	94	
283.79311	112	
283.86451	138	
284.16275	208	1+
284.81434	110	
286.02241	92	
286.43365	106	
286.86408	104	
287.08091	92	
287.09759	130	
287.82766	96	
287.91521	92	
288.01546	92	
288.84568	110	
288.86575	142	1+
288.91817	90	
289.11623	96	
290.15383	124	
291.80759	86	
292.01810	166	1+
292.06259	178	1+
293.10619	272	1+
293.14862	104	
293.43144	104	
293.87299	216	
294.00101	98	
294.27763	88	
294.79152	86	
294.86332	94	
297.07718	92	
297.11546	96	
297.93713	168	1+
298.80158	116	
299.03651	124	
299.91581	90	
300.51151	102	
300.81908	128	
300.95882	96	
302.78928	92	
302.90674	90	
304.44236	104	
304.77508	84	
305.26646	88	
305.87502	222	1+
306.79100	86	
308.28537	228	1+
308.81002	84	
309.87764	230	1+
310.81264	144	
313.88769	128	
314.30223	90	
315.30628	90	
320.82863	106	
321.81576	156	
322.13756	226	
323.31920	94	
323.33988	84	
324.09209	136	
324.44226	92	
324.89472	226	
325.88958	288	1+
325.98125	84	
327.28815	92	
328.31771	90	
328.89329	278	1+
328.98544	96	
329.87435	168	
330.03979	110	
330.88585	126	
330.99958	122	
331.01951	102	
332.36148	92	
333.03526	112	
335.15599	220	1+
335.43977	90	
336.18825	180	1+
336.38750	88	
337.32570	94	
338.10592	116	
339.05207	90	
339.61115	86	
340.38727	118	
341.24462	88	
341.39653	138	
END IONS

###FS:    #m/z: 322.93114 #charge 1+
###MS: 22
###MSMS: 23
BEGIN IONS
TITLE=Cmpd 16, +MS2(322.9311), 28.0-35.0eV, 0.5min #23
RTINSECONDS=28.0865
SCANS=22-23
PEPMASS=322.93114	2268826
CHARGE=1+
73.99213	86	
174.41413	84	
181.56790	88	
189.96804	110	
192.87229	86	
192.88806	134	
196.88397	120	
197.89075	142	
201.04365	88	
203.95245	100	
205.94996	212	
208.83570	84	
209.92491	84	
210.90557	84	
212.89199	146	
215.02394	96	
215.88533	184	
216.88715	110	
217.88504	144	
219.06360	80	
219.43256	110	
220.45044	106	
222.51840	96	
222.95471	1072	1+
225.82676	90	
225.86819	136	
226.75970	106	
227.98694	102	
229.38894	80	
230.85832	114	
230.89047	96	
230.91299	84	
232.00665	196	1+
232.11027	82	
232.89741	352	1+
233.04856	90	
233.13898	82	
235.82350	92	
238.79184	196	1+
240.00377	92	
240.82333	136	
240.94093	1516	
241.06914	116	1+
241.89641	82	
241.94304	1256	
241.97254	106	
242.39317	92	
242.94239	3484	1+
243.88464	144	
244.14049	82	
244.81882	174	
244.93989	876	1+
245.41534	82	
246.00047	80	
246.85435	98	
246.97936	272	
247.14516	86	
247.85661	114	
247.91456	96	
248.13127	80	
248.45646	106	
248.84535	88	
249.03881	192	
249.86563	96	
249.97011	86	
252.23304	86	
255.77836	212	1+
256.06505	108	
256.91159	206	1+
258.61328	100	
258.83087	144	
258.85523	112	
258.97847	106	
259.40140	98	
259.84650	88	
261.83922	82	
263.83227	164	
263.96214	88	
265.01954	136	
265.06292	274	
265.85554	96	
265.94494	90	
266.24520	88	
266.46378	100	
266.87334	82	
266.93984	134	
267.03118	80	
267.04542	108	
267.80073	96	
267.87074	100	
268.00051	98	
268.80917	140	
268.93078	82	
269.05469	86	
269.79773	196	1+
270.26540	116	
271.98206	82	
273.79492	180	
273.96852	86	
273.99476	98	
274.79203	132	
275.80908	110	
275.91701	92	
277.85599	84	
278.13489	192	1+
278.84721	96	
279.04946	112	
279.09116	932	1+
279.95604	116	
280.40757	94	
280.44263	86	
280.83148	134	
282.27873	234	1+
283.83126	102	
284.06504	82	
284.29368	296	1+
284.86601	94	
285.05318	104	
285.86582	132	
286.04903	84	
286.92480	224	1+
287.07188	80	
289.78604	92	
289.88295	110	
290.08188	90	
290.82248	80	
291.80450	222	
293.80253	218	1+
293.88009	130	
294.84531	82	
294.86212	154	
297.09235	88	
297.51770	80	
298.80047	82	
298.98727	90	
299.78456	110	
300.73597	146	
300.91408	88	
301.55337	92	
301.86115	130	
302.81040	110	
305.06936	212	1+
305.27296	268	1+
306.27734	186	1+
306.79718	428	1+
306.88273	598	1+
308.29421	474	1+
308.41947	100	
308.84672	98	
308.86607	80	
308.95242	88	
309.79983	198	1+
310.30860	450	
310.88065	430	1+
310.90475	94	
312.02967	186	
315.79256	84	
316.80869	108	
317.79916	88	
320.29926	82	
321.03879	188	1+
321.32528	158	
321.89261	102	
322.08979	122	
322.15605	92	
322.80818	170	1+
322.93311	80	
323.23927	510	1+
323.31522	88	
323.88953	132	
324.89336	226	
324.99685	82	
325.21395	88	
325.89764	118	
326.39124	112	
327.19453	142	
327.77498	92	
END IONS

###FS:    #m/z: 340.94183 #charge 1+
###MS: 22
###MSMS: 24
BEGIN IONS
TITLE=Cmpd 17, +MS2(340.9418), 28.0-35.0eV, 0.5min #24
RTINSECONDS=28.859
SCANS=22,24
PEPMASS=340.94183	1009962
CHARGE=1+
56.76818	92	
189.86299	122	
198.93719	92	
200.83964	92	
203.95444	94	
205.94794	180	
212.01303	88	
212.87638	480	1+
213.94093	1938	1+
213.97723	98	
215.88776	1272	1+
215.93604	464	
217.88324	526	1+
217.93534	184	
219.88115	192	
221.88900	122	
222.94738	118	
223.06850	102	
223.96293	194	
225.92075	90	
226.89199	92	
226.96852	132	
228.91141	176	
229.01359	88	
230.89054	114	
231.89067	312	
231.95070	2410	1+
232.85013	92	
232.89096	152	
233.89945	1000	1+
233.94546	446	1+
235.03990	146	
235.79663	138	1+
235.89228	194	
236.89542	132	
237.17411	104	
237.89296	92	
240.23341	584	1+
240.82949	104	
240.88511	94	
241.89627	106	
242.58827	92	
242.94684	116	
243.72360	122	
244.89390	110	
245.05643	112	
246.97450	252	1+
247.95715	90	
248.09692	262	1+
248.85147	98	
248.89915	244	1+
249.96269	398	1+
249.98971	138	1+
250.21306	96	
252.14590	100	
252.51975	92	
253.05778	116	
254.05214	96	
254.90573	128	
254.96679	826	1+
255.07599	176	
256.13856	206	1+
256.85209	320	1+
256.91213	168	
256.96484	216	
257.08412	92	
257.79805	196	
258.92020	124	
259.36807	100	
259.79599	90	
260.02781	136	
260.83839	180	
260.88871	92	
261.15641	100	
263.92980	110	
264.07407	126	
264.85167	200	1+
265.01933	476	1+
265.23200	100	
266.00883	90	
266.89086	90	
267.13280	124	
267.23513	122	
268.84249	116	
268.85999	118	
268.95466	108	
269.00039	132	
269.11992	94	
270.14068	132	
271.09672	144	
271.81789	94	
272.84610	114	
272.90228	90	
272.97598	210	
273.79593	104	
273.86691	200	1+
274.01787	104	
274.41966	102	
274.46626	100	
275.36851	90	
275.80934	134	
276.55981	90	
276.85750	160	
277.90621	106	
278.25113	128	
278.86288	138	
279.90840	126	
280.79423	146	
280.93580	214	1+
281.37726	98	
282.68456	90	
283.83984	92	
284.87206	126	
286.80379	96	
288.90292	100	
289.79459	106	
289.88606	100	
292.05328	88	
292.16881	94	
292.43766	128	
292.86065	136	
293.08452	90	
293.82274	96	
293.87442	102	
295.64816	106	
295.96920	104	
295.99043	122	
298.93190	94	
299.03703	136	
299.06087	136	
299.78309	332	1+
300.02807	102	
301.88141	280	1+
302.18911	98	
302.93891	240	1+
304.52865	90	
305.88030	92	
306.27898	144	
306.30633	236	1+
306.79641	390	1+
306.88735	202	
307.28288	92	
307.79950	332	1+
307.89292	102	
308.29594	290	
308.88924	156	
309.15745	100	
309.80719	188	1+
310.88200	212	
310.90894	100	
311.88558	124	
311.90767	114	
317.60629	90	
318.82935	104	
318.93790	92	
319.89603	156	
322.00947	176	1+
322.31340	110	
323.23247	124	
323.30928	108	
324.89504	194	
325.25886	112	
326.16967	216	1+
327.65935	102	
327.79395	160	
327.88809	326	1+
327.90864	94	
328.18856	176	
328.31554	96	
330.81522	262	
331.79067	108	
332.94404	100	
334.81040	98	
335.34274	92	
337.35241	108	
338.98893	88	
339.23086	132	
340.90189	94	
342.27727	106	
342.31584	120	
343.15444	94	
END IONS

###FS:    #m/z: 363.95811 #charge 1+
###MS: 22
###MSMS: 25
BEGIN IONS
TITLE=Cmpd 18, +MS2(363.9581), 28.0-35.0eV, 0.5min #25
RTINSECONDS=29.6315
SCANS=22,25
PEPMASS=363.95811	574318
CHARGE=1+
103.52754	102	
187.86679	116	
189.86404	820	1+
190.85936	114	
191.85996	818	1+
196.88410	132	
198.07373	114	
198.55968	106	
207.87284	178	
207.97316	126	
209.94333	1034	1+
210.88500	638	
212.87969	3664	1+
214.89392	174	
216.41448	96	
217.90047	112	
221.85870	134	
222.95348	982	1+
222.97265	130	
223.88870	172	
224.88764	360	1+
224.94818	2230	1+
224.97171	146	
225.97221	194	
226.94715	5462	1+
227.04767	206	1+
227.29289	126	1+
228.15768	98	
228.89472	1118	1+
228.94268	6492	1+
230.89005	5078	1+
232.88421	1164	1+
234.21039	102	1+
234.44945	102	
236.49538	106	
238.93890	172	
239.90222	108	
240.79951	106	
240.83756	122	
240.94152	304	
240.96359	610	
241.04926	98	
241.60434	114	
241.90666	190	1+
241.94658	264	
242.82114	138	
242.94239	1082	1+
242.95753	384	
244.21208	102	
244.95788	2914	1+
245.94360	214	
246.90511	174	
246.95385	3484	1+
247.08704	124	
247.81111	132	
248.05726	228	1+
248.83227	202	1+
248.90042	1992	1+
248.97555	120	
249.80226	266	1+
250.89526	546	
250.96839	260	1+
251.04703	122	
251.23377	120	
251.91457	126	
252.08883	106	
252.89443	114	
253.90498	136	
257.91373	144	
258.10006	206	1+
258.84227	96	
258.97184	174	
259.85021	350	1+
259.99131	100	
260.84008	150	
260.96992	566	1+
262.56755	102	
262.78002	138	
263.04905	120	
263.80924	146	
264.81809	130	
265.08716	134	
266.81557	424	
266.91435	180	
267.13746	150	
267.21453	132	
267.81903	200	
267.84098	174	
267.97430	314	
268.80991	108	
268.95557	120	
269.96928	618	
270.78555	132	
271.91714	324	1+
272.10834	128	
273.06793	200	1+
273.91959	114	
274.88770	156	
275.01047	132	
275.05048	140	
275.81305	102	
275.91340	130	
276.85842	232	
278.85472	168	
278.90233	252	1+
279.79982	136	
279.84884	96	
280.79490	558	1+
281.11849	146	
283.79795	96	
283.85428	138	
285.79746	136	
285.84496	920	1+
287.80967	138	
288.21123	98	
288.80426	192	1+
288.86864	212	1+
289.78400	384	1+
289.99712	156	
290.44413	118	
290.78684	328	1+
292.26399	108	
293.85103	168	
293.87236	104	
294.06494	128	
294.86024	176	
294.92039	164	1+
296.03253	188	1+
296.80411	784	1+
298.04550	106	
298.80423	630	1+
299.59041	100	
299.87439	286	1+
299.89303	102	1+
299.98944	200	
300.41151	102	
300.94702	354	1+
301.77213	158	
301.80334	282	1+
301.86260	556	1+
302.22233	310	1+
302.24552	134	
303.09984	140	
303.40724	100	
303.80882	412	1+
303.85595	1114	1+
305.12603	310	1+
305.27250	112	
305.92905	122	
306.27330	122	
306.79154	104	
307.29195	476	1+
307.78828	158	
307.87371	112	
308.13722	98	
309.86582	136	
310.30916	102	
310.80261	106	
310.88184	448	1+
311.32696	104	
312.87070	242	1+
314.91855	102	
315.10796	102	
316.81163	424	1+
317.06124	138	
317.11745	148	
318.82450	124	
318.88358	404	1+
320.94075	110	
321.05367	96	
321.21907	120	
321.81826	582	1+
321.86981	114	
321.93039	460	1+
322.93187	402	1+
323.89018	438	1+
324.02679	136	
324.87940	230	
324.89361	366	1+
326.87411	164	
326.96323	98	
327.02094	104	
327.05372	132	
328.88561	200	1+
329.87271	194	
333.87569	178	1+
336.78402	338	1+
336.94521	290	1+
337.83766	162	
338.12712	164	
338.76894	110	
338.90196	116	
339.29365	128	
339.39516	168	
339.83110	322	1+
341.29450	130	
341.81335	202	1+
341.83474	106	
342.20331	214	1+
342.88197	118	
345.41042	98	
346.31061	168	
348.32545	158	
349.32266	164	
350.34609	144	
351.77383	204	1+
356.97072	134	
357.70896	128	
357.79236	96	
358.89538	122	
360.77698	196	1+
360.89987	148	
361.84041	172	1+
363.04273	186	1+
364.34439	136	
365.31985	116	
366.31676	198	1+
366.38500	96	
368.42658	188	
369.02111	126	
369.34085	112	
END IONS

###FS:    #m/z: 340.94184 #charge 1+
###MS: 26
###MSMS: 27
BEGIN IONS
TITLE=Cmpd 19, +MS2(340.9418), 28.0-35.0eV, 0.6min #27
RTINSECONDS=33.332
SCANS=26-27
PEPMASS=340.94184	860550
CHARGE=1+
183.87431	92	
189.85746	100	
190.93371	108	
192.92760	128	
194.88960	92	
194.92387	92	
196.88403	334	1+
200.89543	98	
201.91132	108	
205.94942	268	
206.95052	124	
208.00233	96	
208.13178	94	
208.88376	110	
208.93957	114	
208.96048	186	
209.09305	96	
210.93854	238	
212.88085	578	1+
213.88468	364	1+
213.94000	1056	1+
215.88717	1156	1+
215.94071	400	1+
217.88230	304	1+
217.94058	160	
221.89086	128	
222.89824	116	
222.95467	596	1+
223.96026	396	1+
224.97994	272	
225.20698	98	
226.51162	114	
226.89819	222	
226.92182	164	
226.94900	194	
228.91398	102	
228.94964	450	1+
229.73121	104	
230.89162	232	
231.89311	182	
231.95064	1688	1+
232.89258	134	
233.89830	832	1+
233.94929	260	
235.71604	96	
235.89379	396	
235.94984	170	
236.85881	126	
236.88458	94	
237.88757	126	
238.91295	184	
239.79089	116	
239.90170	120	
240.22878	370	1+
240.96181	130	
241.88994	166	1+
241.94360	104	
242.23466	94	
244.21255	108	
245.95170	94	
246.86814	102	
246.97712	638	
248.90031	320	1+
248.98678	130	
249.96260	474	1+
251.24832	146	
253.96738	110	
254.05307	92	
254.09103	96	
254.90718	122	
254.96285	1010	1+
255.07720	146	
255.97740	100	
256.07160	94	
256.14459	106	
256.91178	164	
257.91421	208	
259.90600	150	
259.95796	226	1+
260.35366	94	
261.92322	106	
265.08434	98	
266.90598	208	1+
267.06727	110	
267.13388	122	
268.09764	96	
269.09363	96	
269.80201	206	
272.80295	128	
272.91980	116	
273.49100	100	
273.81694	98	
273.85032	108	
273.90469	104	
275.80598	224	
275.89120	174	
275.91147	118	
276.83732	94	
276.85929	342	1+
277.00193	184	1+
277.12385	118	
277.87805	128	
279.84887	120	
279.99256	100	
280.26121	196	
280.89121	100	
282.04904	94	
283.05023	122	
283.80954	114	
283.86771	108	
283.93594	138	
286.82808	112	
286.94291	118	
290.79418	176	
290.88733	124	
291.86013	130	
292.95494	112	
293.26950	194	1+
293.29363	144	
294.86434	102	
295.02161	116	
295.89364	252	
295.96928	320	1+
296.31246	104	
296.80897	150	
297.58967	92	
298.08045	104	
298.30762	124	
298.41207	96	
299.18677	94	
299.77733	108	
299.87620	120	
299.94184	118	
300.26038	100	
300.99031	102	
301.83386	132	
302.17464	244	
304.88992	114	
305.02606	222	1+
305.27468	276	1+
305.29553	172	
305.80203	110	
306.14224	98	
306.88081	498	1+
307.30966	188	
307.79864	418	1+
309.31633	102	
310.87432	246	
311.88846	160	
313.88121	130	
317.88252	150	1+
318.04653	92	
320.81590	218	1+
321.24949	94	
321.76916	106	
322.30700	152	
323.01733	230	1+
323.08347	248	1+
323.24065	248	1+
324.28909	292	1+
324.32392	128	
324.45743	102	
324.89287	526	1+
325.07497	128	
325.16661	122	
326.34618	112	
327.12400	128	
328.15616	138	
328.19294	158	
328.82033	232	
329.87348	108	
330.44366	102	
330.81715	264	
331.79305	92	
332.87642	92	
333.06250	98	
333.77098	100	
335.76388	178	1+
337.10839	108	
337.14918	118	
339.82346	114	
340.01117	122	
342.90126	138	
343.31403	140	
343.91045	106	
END IONS

###FS:    #m/z: 363.95809 #charge 1+
###MS: 26
###MSMS: 28
BEGIN IONS
TITLE=Cmpd 20, +MS2(363.9581), 28.0-35.0eV, 0.6min #28
RTINSECONDS=34.1045
SCANS=26,28
PEPMASS=363.95809	413326
CHARGE=1+
182.86798	184	
187.86769	268	
189.86454	370	1+
191.85975	556	1+
200.88054	108	
207.87488	516	1+
209.87084	98	
209.94389	866	1+
210.88497	638	
212.87908	3494	1+
214.89666	228	
221.85761	126	
222.95202	1326	1+
223.83260	98	
224.95046	1460	1+
225.88016	310	1+
226.49725	126	
226.94828	5754	1+
226.97325	406	
227.20321	98	1+
227.93404	154	
228.04628	96	
228.79792	150	
228.89485	1128	1+
228.94338	5282	1+
229.84093	122	
230.38134	144	1+
230.85863	112	
230.89056	5304	1+
232.08862	100	
232.88635	1048	1+
234.14668	176	
234.88377	342	
237.90026	112	
238.21683	282	1+
239.19952	128	
240.94034	286	
240.96136	1074	1+
241.94443	264	
242.94226	788	1+
243.03684	226	1+
243.14214	106	
243.48590	122	
243.85886	210	1+
244.81975	212	1+
244.95737	2758	
245.94456	416	
246.80811	136	
246.90571	290	
246.95356	2872	1+
246.97470	466	
247.01071	102	
247.80052	436	1+
248.13506	114	
248.90190	1616	1+
249.69860	108	
250.07097	142	
250.23433	124	
250.89853	124	
250.94403	380	1+
250.98164	114	
252.89658	104	
253.84058	116	
253.90978	98	
256.67957	98	
257.80024	110	
258.05670	140	
258.97326	192	
259.00652	110	
259.82940	104	
259.97080	144	
260.83479	188	
260.96858	1000	1+
261.84524	120	
262.83226	170	
263.84733	114	
264.81768	96	
265.02444	108	
265.79462	122	
265.98105	144	
266.24705	116	
266.81316	674	1+
266.83205	166	
266.85308	122	
266.90787	154	1+
267.79062	326	1+
267.97625	352	
268.05749	214	1+
268.10230	100	
268.95735	154	
269.32567	94	1+
269.97200	476	1+
271.91510	288	
272.61605	110	
272.91471	142	
273.79208	122	
274.81849	142	
274.84583	126	
276.85867	152	
276.94953	100	
277.03333	96	
277.86230	112	
277.88913	112	
278.80115	170	
279.12536	220	1+
279.80559	104	
279.84800	106	
280.39947	108	
280.79227	734	1+
281.78771	122	
281.85566	124	
282.06083	262	1+
282.42670	100	
282.84973	344	1+
283.13153	198	1+
283.78835	134	
283.85162	296	1+
283.87148	122	
283.97464	202	1+
284.82355	144	
285.05540	206	1+
285.42876	98	
285.80520	184	1+
285.84651	892	1+
288.15261	120	
289.07650	134	
289.86748	308	1+
290.78629	328	1+
292.43769	248	
293.80800	176	1+
293.87534	250	1+
294.28065	120	
294.92973	120	
295.93339	114	
296.80829	306	1+
296.86563	124	
296.91429	96	
297.06449	106	
297.28891	102	
298.13016	112	
298.80291	890	1+
299.23045	164	1+
299.87175	272	
300.87041	186	
300.88531	98	
300.96360	132	
301.01514	182	
301.80483	134	
301.86208	812	1+
301.89388	200	1+
302.22315	388	
303.80896	308	1+
303.85779	1586	1+
303.94839	158	
304.13981	124	
304.21417	114	
305.78480	108	
306.79715	262	1+
306.88235	172	
307.13152	106	
307.29278	468	1+
308.78866	112	
308.89337	156	
310.87340	212	1+
312.84032	110	
312.87213	164	
312.92844	220	1+
312.94755	114	
313.95412	96	
317.81547	108	
318.06440	106	
318.93462	338	1+
319.82384	98	
320.08743	152	
320.31047	154	1+
321.63925	102	
321.81798	482	1+
321.86725	296	1+
323.02894	150	1+
323.82235	106	
325.89638	120	
326.17188	174	
326.87610	386	1+
327.80943	212	1+
328.89464	140	
328.93643	106	
329.87464	238	1+
332.28054	250	1+
335.76965	216	1+
336.85734	292	1+
336.94594	444	1+
337.83617	184	
338.95167	120	
339.33052	98	
339.82737	200	
340.82969	134	
340.93810	210	
341.03425	112	
343.27580	114	
343.93197	152	
344.18439	114	
345.41729	100	
350.34587	118	
350.86079	106	
351.19440	96	
351.88519	192	1+
352.78223	154	
353.87480	118	
355.20537	122	
357.83569	114	
359.95926	188	1+
360.10855	136	
361.71175	168	1+
362.26586	144	
362.34425	96	
362.78615	220	1+
362.84507	110	
364.71698	110	
365.37136	98	
366.32449	106	
366.93168	98	
368.42483	112	
369.34417	148	
END IONS

###FS:    #m/z: 336.94715 #charge 1+
###MS: 26
###MSMS: 29
BEGIN IONS
TITLE=Cmpd 21, +MS2(336.9471), 28.0-35.0eV, 0.6min #29
RTINSECONDS=34.877
SCANS=26,29
PEPMASS=336.94715	149256
CHARGE=1+
185.87340	152	
189.86400	122	
190.10945	100	
192.89081	196	
194.89130	94	
196.88677	198	
205.94897	122	
209.42178	116	
210.88364	238	
211.88928	150	
211.94548	3398	1+
212.00690	102	
212.87959	1676	1+
213.94127	1316	1+
214.91980	86	
215.88911	272	
215.93783	166	
216.88987	160	
217.85239	144	1+
217.88227	270	
217.94904	116	
223.53142	88	
223.95948	84	
224.97682	186	
225.07063	84	
227.89498	144	
228.79618	92	
228.89669	306	
229.95536	3586	
230.86151	102	
230.88953	2944	1+
231.90685	106	
231.95153	1664	1+
232.82256	354	1+
233.95040	302	1+
235.17344	108	
235.86794	140	
235.89285	348	1+
235.95202	114	
236.83000	100	
236.97169	90	
237.08693	94	
238.21802	88	
239.36681	86	
239.43346	96	
239.79779	94	
239.90186	140	
239.99041	98	
240.79758	86	
240.91763	158	
240.96045	114	
243.55503	90	
243.89811	90	
244.44686	92	
244.88215	178	1+
246.90815	120	
246.96719	788	1+
246.98943	116	
247.65563	88	
247.96704	534	1+
248.07722	106	
248.66719	92	
248.90201	1030	1+
249.03643	264	1+
249.84802	86	
249.96339	354	1+
250.06319	88	
250.95254	142	
250.98476	202	
251.07454	114	
252.97174	1754	1+
253.90770	678	1+
254.19641	90	
254.93335	120	
254.96704	1164	1+
255.07801	356	
255.89688	82	
256.26706	146	
256.91648	314	1+
259.02593	132	
260.96816	88	
261.47804	104	
262.84995	86	
262.98529	84	
265.82899	94	
266.84166	456	1+
266.92500	92	
267.10342	92	
267.84357	388	1+
269.33383	106	
269.79794	298	1+
269.83913	316	1+
270.85808	92	
270.93221	86	
270.98288	300	
271.92583	104	
272.12777	104	
272.85549	92	
272.97568	102	
273.91729	318	1+
274.06159	100	
274.19349	102	
275.13187	96	
275.86704	108	
276.11441	92	
276.63536	86	
276.85208	212	
276.97458	102	
278.83998	134	
279.02989	88	
279.27592	90	
279.83814	142	
280.26164	144	
280.85733	170	1+
281.00700	238	1+
281.87583	82	
282.09638	104	
283.86029	124	
284.15209	86	
284.86359	118	
285.64046	92	
285.84711	152	
286.41288	84	
286.44622	88	
286.85293	582	1+
286.91523	128	
287.88589	160	1+
288.54041	104	
289.50310	86	
289.88121	164	
289.91025	90	
290.21165	92	
291.80903	156	
292.86076	208	
292.91473	88	
293.11059	214	
293.80172	86	
295.03516	104	
295.90243	164	
296.80319	112	
297.88773	128	
298.31159	168	
300.40962	84	
301.88078	110	
302.00113	92	
303.87411	350	1+
305.04100	96	
306.82580	120	
306.92066	134	
307.80127	84	
308.29311	132	
308.79491	92	
308.86332	100	
308.87706	86	
308.96966	82	
309.03929	100	
310.31457	174	1+
310.88475	268	1+
311.61713	98	
314.82346	92	
318.18991	210	1+
318.60070	86	
319.26871	194	1+
319.93622	134	
321.81890	172	
322.01406	228	1+
323.24701	84	
323.30443	114	
323.88509	106	
324.89052	292	
325.29619	120	
325.89786	124	
326.29815	96	
326.78640	102	
327.80824	106	
328.30892	92	
328.88690	312	1+
329.53320	86	
332.19517	134	1+
335.34404	86	
335.62004	108	
336.17066	82	
336.72937	150	1+
336.91466	94	
337.20991	116	
337.83526	124	
340.10437	98	
END IONS

###FS:    #m/z: 340.94177 #charge 1+
###MS: 30
###MSMS: 31
BEGIN IONS
TITLE=Cmpd 22, +MS2(340.9418), 28.0-35.0eV, 0.7min #31
RTINSECONDS=38.5675
SCANS=30-31
PEPMASS=340.94177	728756
CHARGE=1+
91.74783	90	
188.86141	218	1+
193.89018	150	
196.88650	254	
197.87605	126	
199.88844	116	
205.94952	164	
205.97173	120	
206.40928	122	
208.87765	138	
210.88898	198	1+
212.88021	710	1+
213.08965	140	
213.94003	1086	1+
214.01752	108	
215.88844	1024	1+
215.93975	176	
217.85935	116	
217.88530	500	
217.93750	208	
218.05243	100	
218.87751	122	
221.89184	92	
222.95566	342	1+
224.97923	118	
225.95485	158	
228.41736	108	
230.89502	104	
230.90933	98	
231.89199	384	
231.95159	1336	1+
232.89406	1110	1+
233.10101	98	
233.89951	782	1+
233.95080	162	
235.21580	90	
235.83784	108	
235.87101	176	
235.89695	272	
236.88630	110	
237.79216	110	
237.90072	208	1+
239.83409	180	1+
240.23053	294	
240.43525	88	
240.97339	122	
241.06753	134	
241.15583	106	
241.22940	154	
241.50685	92	
243.00507	96	
243.02245	100	
243.42075	92	
243.55301	122	
243.89549	180	
244.98008	120	
246.97838	356	1+
247.94131	94	
248.40613	94	
248.89896	356	1+
248.92711	90	
249.40360	92	
249.96119	294	1+
250.06475	192	
251.03275	114	
251.40326	106	
251.78959	152	
251.96220	110	
252.92246	112	
253.14482	94	
254.96737	640	1+
255.07603	212	
255.66920	96	
256.07466	210	
256.91206	202	
256.95314	106	
257.79757	114	
258.14480	168	
258.85184	136	
258.88296	208	1+
258.91127	134	
259.95520	92	
260.95615	122	
261.63292	104	
261.84162	92	
264.15264	234	1+
264.42315	96	
265.57651	88	
266.26143	92	
266.84852	100	
266.86965	122	
268.84238	264	
269.80181	116	
271.79727	138	
271.84464	124	
273.79476	200	1+
273.81433	104	
273.84641	96	
275.02626	102	
275.80943	118	
276.80954	128	
276.85787	156	
277.00087	96	
277.02120	88	
277.89694	130	
277.93335	98	
278.79994	100	
279.80168	322	1+
279.96125	116	
280.25848	124	
280.86628	88	
281.04852	108	
281.25358	88	
281.79497	220	1+
282.88508	94	
283.13255	94	
284.59522	108	
284.86637	130	
285.47008	96	
285.86106	126	
286.14489	158	
286.42342	140	
288.10573	136	
288.78636	350	1+
289.07893	194	1+
290.79520	382	1+
292.43918	140	
292.85918	122	
294.57273	92	
294.91281	90	
295.62296	94	
296.78544	92	
296.80181	114	
297.14644	90	
297.88132	172	1+
298.08266	162	
299.06070	138	
299.78298	186	1+
300.87445	124	
302.05469	146	
302.18408	112	
302.87534	276	1+
303.18478	110	
305.26428	92	
305.84319	88	
306.88331	482	1+
307.09926	94	
307.30982	146	
307.80113	584	1+
308.29361	308	1+
308.85356	130	
310.88033	472	1+
311.86332	192	
312.18756	110	
312.80746	106	
312.87135	90	
318.04820	96	
320.80981	92	
321.82413	134	
322.30886	138	
322.89641	100	
323.30178	114	
324.89594	172	
325.89908	142	
326.17397	118	
327.89323	90	
328.19717	94	
328.31251	124	
328.82043	134	
328.94244	104	
328.95733	122	
329.81956	312	1+
329.87097	136	
331.26119	88	
333.32949	96	
334.27937	150	
335.34295	92	
336.82489	296	1+
338.87691	106	
342.94333	100	
344.15277	92	
344.90216	98	
END IONS

###FS:    #m/z: 363.95770 #charge 1+
###MS: 30
###MSMS: 32
BEGIN IONS
TITLE=Cmpd 23, +MS2(363.9577), 28.0-35.0eV, 0.7min #32
RTINSECONDS=39.3405
SCANS=30,32
PEPMASS=363.95770	305408
CHARGE=1+
180.95779	100	
185.86664	148	
187.86757	146	
189.86297	910	1+
191.85974	826	
196.88736	322	1+
198.19987	94	
205.95422	96	
207.87527	214	
207.95067	182	
208.88493	118	
209.86725	284	
209.94376	740	1+
210.88423	448	1+
211.94090	112	
212.87982	3534	1+
213.90522	106	
222.95286	1242	1+
224.89573	116	
224.95049	1916	1+
225.96915	522	1+
226.89481	204	
226.94795	5004	1+
227.93425	352	
228.79515	136	
228.89580	1122	1+
228.94302	6768	1+
230.80184	104	
230.88981	6010	1+
231.05147	104	
232.88710	840	1+
232.90324	168	
234.88146	182	
235.01910	98	
235.88221	112	
240.82781	182	
240.86436	166	1+
240.94161	564	
240.96316	1096	1+
241.86818	138	1+
241.93944	1776	1+
242.94155	1128	1+
243.13728	148	
243.81955	116	
243.83490	220	1+
244.06501	94	
244.47953	100	
244.79739	192	1+
244.86446	134	
244.95779	2414	1+
245.09619	116	
245.38059	102	
245.82648	118	
245.94281	364	
246.90632	112	
246.95292	3408	1+
246.97224	398	
247.76183	104	
248.90103	1728	1+
249.13869	122	
249.85604	98	
250.94791	212	
250.97011	180	
251.04680	122	
251.79753	250	1+
251.95058	124	
252.50643	100	
252.85155	134	
252.89312	270	
253.14578	94	
253.90614	362	
255.17506	100	
255.22931	98	
255.49255	118	
256.11159	102	
257.09705	112	
258.84218	516	1+
258.97986	156	
259.97982	180	
260.39711	100	
260.82924	100	
260.97086	646	1+
261.84153	142	
262.78840	102	
262.84030	186	1+
262.86245	140	
262.92870	122	
264.03592	106	
264.81473	112	
264.83220	128	
264.97745	112	
265.56035	124	
265.76420	108	
265.90879	166	
265.95067	120	
265.97842	158	
266.47999	100	
266.81784	302	
267.52524	98	
267.78315	192	
267.97125	312	
268.78896	106	
268.84060	154	
268.96337	506	1+
269.96913	314	1+
270.80729	120	
271.79291	196	1+
271.82016	114	
271.84669	152	1+
271.91359	108	
272.91790	164	
273.11529	104	
273.91660	110	
275.99323	118	
276.85464	126	
277.82418	166	
277.92086	504	1+
278.80512	144	
278.84178	248	1+
279.10185	228	1+
279.26160	268	1+
279.49551	106	
279.79400	166	
280.26715	172	1+
280.79541	506	1+
280.92806	300	1+
282.51731	94	
282.79042	350	1+
283.03474	126	
283.78928	300	1+
283.84981	420	1+
284.82416	114	
285.84778	882	1+
285.86865	130	
287.82385	102	
289.83354	106	
290.78698	292	1+
291.86402	268	1+
292.05445	100	
292.43714	138	
292.85787	242	1+
292.94232	112	
294.27852	170	
294.93373	116	
296.80916	400	
296.86438	150	
296.94624	100	
297.81014	230	
297.87245	132	
297.93502	96	
298.80170	978	1+
298.92164	96	
300.79985	490	1+
300.98333	116	
301.86246	882	1+
302.19890	150	
302.22782	144	
302.24402	98	
303.80933	764	1+
303.85781	2052	1+
303.93825	244	1+
304.26574	144	
304.92087	276	1+
305.06158	128	
305.09919	134	
305.12539	200	1+
305.83373	128	
306.43164	102	
306.80250	368	1+
306.83647	100	
307.89340	222	1+
308.29333	280	1+
308.87171	232	
309.88636	230	1+
310.87869	264	1+
314.77891	96	
316.81038	296	1+
317.93061	476	1+
318.81742	294	1+
318.93332	348	1+
319.79794	142	
319.87181	170	
320.43361	96	
321.78938	100	
321.81996	458	
321.86821	272	
322.81959	258	
322.93168	170	
324.02872	110	
324.87365	134	
324.89841	108	
326.87524	468	1+
327.07782	114	
328.90719	100	
329.87410	258	1+
330.83750	132	
333.80847	236	1+
334.77289	98	
335.41090	110	
336.94690	154	
337.83853	140	
339.82848	658	1+
340.90091	122	
340.94578	106	
343.33465	98	
343.71899	148	
347.17907	96	
350.17742	104	
350.30631	290	1+
350.34061	144	
351.33339	132	
352.89086	172	
353.19989	160	1+
358.20851	94	
359.70634	220	1+
359.76168	108	
360.70964	184	1+
362.70766	134	
365.31879	370	1+
365.39134	102	
366.32217	278	1+
366.89092	216	1+
368.83842	128	
END IONS

###FS:    #m/z: 336.94691 #charge 1+
###MS: 30
###MSMS: 33
BEGIN IONS
TITLE=Cmpd 24, +MS2(336.9469), 28.0-35.0eV, 0.7min #33
RTINSECONDS=40.1125
SCANS=30,33
PEPMASS=336.94691	141272
CHARGE=1+
192.88881	168	
193.88771	170	1+
193.90537	104	
196.00205	100	
196.88718	112	
205.95338	146	
207.87242	90	
208.98275	128	
209.88932	124	
210.88396	448	1+
211.94449	3590	
212.87942	1608	1+
212.92981	88	
212.94976	108	
213.94006	1810	1+
214.87992	86	
215.88821	524	1+
217.88442	248	1+
217.93920	164	
219.93690	108	
223.95794	284	1+
227.89438	470	1+
227.95308	128	
228.13161	94	
228.89527	332	1+
228.91815	130	1+
229.02475	100	
229.95539	3662	1+
230.01794	96	
230.88976	2562	1+
231.03433	88	
231.95168	1240	1+
232.88986	184	
233.90065	656	1+
233.94895	358	
234.57121	92	
234.88882	488	1+
235.89354	408	1+
235.98765	102	
236.71461	104	
237.89633	338	1+
238.21228	138	
238.79806	114	
239.00203	88	
240.94418	88	
241.11875	130	
241.43250	94	
241.89707	86	
241.91077	160	
241.94362	88	
245.97941	100	
246.90378	108	
246.96595	94	
247.08406	100	
247.96728	572	1+
248.90121	524	1+
249.01798	96	
249.83456	100	
249.96195	224	
250.06526	198	1+
250.32937	98	
250.83228	250	
250.90846	288	1+
250.94852	120	
250.96587	160	
250.99899	180	1+
251.83839	230	
251.91317	184	1+
252.93376	94	
252.97226	1816	1+
253.08760	128	
253.83481	124	
253.88680	92	
253.90543	492	1+
254.96773	1062	1+
255.07591	464	1+
255.85951	86	
256.91896	166	1+
256.97202	94	
260.84436	262	1+
261.81788	106	
264.01722	164	1+
264.03210	96	
264.88246	102	
264.91637	92	
265.26268	130	
265.45837	96	
266.34560	88	
266.97901	90	
267.42247	104	
267.84761	106	
268.83858	704	1+
269.12686	94	
269.80245	188	
269.83964	424	1+
269.91403	86	
270.80670	106	
270.86561	170	1+
270.98235	268	
271.06926	96	
271.91967	122	
272.84497	98	
272.87161	86	
272.97810	282	1+
273.10055	144	
273.25714	106	
273.79203	140	
273.91628	122	
274.15786	148	
274.18912	166	1+
274.79600	88	
274.81879	86	
276.19416	86	
276.85810	130	
277.83825	290	1+
278.36556	108	
279.04631	154	
279.47528	94	
279.83465	290	
279.89129	126	
280.80902	88	
283.01784	138	1+
283.80173	248	1+
283.93447	128	
284.16037	94	
285.56769	116	
285.84818	1242	1+
286.85114	862	1+
286.95131	106	
287.41950	90	
287.78411	92	
287.93169	92	
288.03193	90	
290.12456	212	1+
290.85535	106	
291.25429	90	
291.86045	240	
292.05455	114	
292.10606	304	1+
293.03121	194	1+
293.89540	146	
294.00024	156	
294.50705	86	
294.55766	94	
294.85686	152	
295.53417	88	
295.93130	94	
296.04677	194	1+
296.80676	102	
296.93382	190	1+
297.43304	102	
297.83046	136	
297.86979	118	
297.97899	108	
298.14309	120	
299.90723	90	
302.96429	102	
303.77185	174	
306.28835	100	
306.79356	130	
306.88190	90	
307.30590	150	
307.80229	142	
307.87935	86	
307.89441	132	
308.43068	88	
308.87645	228	1+
310.30943	104	
310.87202	360	1+
311.51316	86	
314.25849	88	
314.80498	94	
315.10589	88	
316.87817	100	
317.25206	86	
319.09865	88	
319.82244	200	1+
319.86698	114	
319.94712	118	
320.10164	106	
320.31273	102	
320.33266	92	
322.27396	94	
323.30183	86	
324.89450	182	
326.31809	96	
327.12598	92	
327.37477	94	
327.88405	92	
328.88716	170	
330.28985	92	
330.37897	88	
332.91529	102	
333.08387	130	
334.29628	118	
338.02382	186	1+
338.45565	98	
340.42634	104	
342.40897	94	
END IONS

###FS:    #m/z: 322.93114 #charge 1+
###MS: 34
###MSMS: 35
BEGIN IONS
TITLE=Cmpd 25, +MS2(322.9311), 28.0-35.0eV, 0.7min #35
RTINSECONDS=43.782
SCANS=34-35
PEPMASS=322.93114	1916930
CHARGE=1+
64.96606	84	
156.95979	94	
192.88957	142	
193.02068	90	
196.89138	144	
198.13938	86	
205.01154	88	
205.94910	214	
206.94845	86	
206.97367	132	
207.97282	88	
208.90573	184	1+
209.03092	126	
209.94628	142	
209.99957	88	
210.38037	108	
212.41948	84	
212.88112	106	
212.89585	194	
212.98559	98	
216.53562	106	
216.88505	220	1+
221.94399	126	
222.95220	358	
223.96150	390	
227.10532	92	
227.92771	94	
228.91267	184	
230.82223	122	
230.84792	294	1+
230.90906	98	
232.90609	102	
233.00170	96	
234.18219	94	
235.06803	90	
235.96319	90	
236.06890	84	
237.05973	116	
237.44051	84	
238.56969	90	
238.78397	468	1+
238.89002	162	
238.93699	292	1+
239.08385	294	1+
239.83092	336	1+
239.90723	126	
240.94162	2480	
240.96616	150	
241.11805	98	
241.46436	136	
241.94233	2200	
242.89884	168	
242.94255	6668	1+
243.82242	198	
243.88102	208	1+
244.01511	96	
244.93992	2410	1+
245.82689	92	
246.85771	114	
246.97613	620	1+
247.49929	92	
247.55896	96	
247.82371	164	1+
247.99981	126	
248.95123	124	
249.02419	98	
249.34049	90	
249.85863	92	
249.90440	166	
250.90105	108	
252.02638	84	
252.33656	92	
252.79703	230	1+
254.02457	94	
255.10007	142	
255.78485	184	
256.97503	100	
257.45411	100	
257.79882	244	1+
258.98616	94	
259.01600	94	
260.84828	146	
261.39887	98	
261.83677	174	
262.14763	86	
262.82871	138	
263.34000	86	
263.98265	212	
264.85570	96	
264.88857	98	
265.85593	214	
265.93495	92	
266.06241	100	
266.24322	88	
266.25928	166	
266.88270	98	
266.92205	148	1+
267.86655	114	
268.86237	98	
269.11879	96	
269.60174	98	
269.80353	114	
269.97909	108	
270.80259	94	
270.84757	308	1+
272.94877	84	
273.79556	334	1+
273.84967	252	1+
274.11866	92	
274.38683	90	
274.85382	204	1+
275.81255	424	1+
276.86049	226	1+
276.87166	94	
278.08163	132	
278.42278	88	
279.09197	900	1+
279.74378	96	
279.90927	214	1+
280.87400	250	1+
281.10421	106	
281.30914	104	
281.82291	102	
282.85077	258	1+
283.06656	274	1+
283.80932	138	
284.08576	84	
284.29572	382	1+
284.82125	90	
284.87937	104	
284.98265	88	
285.91371	228	1+
286.87332	168	1+
287.81313	218	1+
287.83959	92	
287.90232	90	
289.78855	184	
291.78488	128	
291.80348	282	1+
291.87269	92	
294.14929	84	
294.27988	88	
294.85747	148	
296.19993	92	
297.85335	96	
298.79772	140	
299.78175	110	
299.82959	130	
300.44763	94	
300.78973	86	
301.28700	94	
304.19038	88	
304.87559	124	
305.14544	112	
305.18491	92	
306.27897	114	
307.79784	102	
307.89471	112	
308.08013	96	
308.29771	296	
308.80631	102	
309.29414	192	
309.81436	150	
310.31208	142	
310.80714	94	
310.87597	170	
310.90659	132	
311.88462	152	
311.89878	126	
312.03135	84	
312.15288	84	
312.80970	322	1+
314.80409	98	
315.86730	92	
316.01009	120	
316.16601	90	
317.01890	142	1+
320.09676	180	1+
324.89427	130	
325.09064	94	
325.25983	118	
325.85047	84	
325.89059	424	1+
326.37803	92	
327.21498	86	
END IONS

###FS:    #m/z: 336.94712 #charge 1+
###MS: 34
###MSMS: 36
BEGIN IONS
TITLE=Cmpd 26, +MS2(336.9471), 28.0-35.0eV, 0.8min #36
RTINSECONDS=44.554
SCANS=34,36
PEPMASS=336.94712	150620
CHARGE=1+
156.56610	88	
183.86646	90	
186.96325	86	
189.87128	128	
193.13130	90	
194.04207	88	
194.88803	182	
196.88418	110	
199.98290	94	
203.07538	92	
205.97285	224	1+
206.95013	96	
208.88209	558	1+
208.98309	118	
209.49613	94	
209.94423	194	
211.94422	3358	1+
212.87838	1418	1+
213.94139	1648	1+
215.88694	728	1+
215.93623	112	
217.88385	358	
219.88968	88	
223.96095	196	
224.07523	86	
224.97455	98	
225.88858	222	1+
228.89470	334	1+
229.95461	2780	1+
230.88875	2660	1+
231.95095	2092	1+
233.86966	114	
233.89779	502	
233.94723	334	
234.83415	216	1+
235.00601	106	
235.89552	316	1+
236.07963	104	
237.88648	96	
238.21963	94	
239.44456	86	
240.94089	122	
241.81239	84	
241.83812	152	
244.13602	104	
244.87702	86	
245.08490	106	
245.87523	90	
246.90735	154	
246.97750	228	
247.96548	894	1+
248.02477	94	
248.90037	644	1+
249.95915	514	1+
249.99558	128	
250.83073	116	
250.90331	142	
251.84520	84	
251.91000	136	
252.97088	2272	1+
253.90526	224	
254.52018	92	
254.84533	86	
254.90711	186	
254.96899	878	1+
255.07647	820	
256.26463	154	
256.91379	140	
257.05263	100	
258.47551	94	
258.84485	138	
258.90726	132	
259.14451	152	
259.21303	94	
259.35194	88	
261.11105	86	
263.90462	176	
266.24935	132	
267.50916	100	
267.83753	448	1+
268.04338	102	
268.83784	282	1+
269.10597	92	
269.41630	112	
269.97827	534	1+
270.85190	108	
271.00066	92	
271.84156	196	
271.91852	152	
272.95474	86	
273.03001	94	
273.36875	88	
273.86540	98	
273.90759	146	
274.85494	94	
274.93872	94	
275.50091	106	
275.94859	152	
276.85830	148	
277.55880	90	
277.83749	424	1+
278.49289	112	
278.56631	96	
278.84209	358	1+
279.06861	90	
279.38911	90	
280.96726	90	
281.52950	116	
282.00218	106	
282.43849	96	
282.97558	92	
283.10316	108	
284.78760	90	
284.88665	102	
284.96726	98	
285.84806	994	1+
286.84984	682	1+
289.41733	92	
291.14531	86	
291.27203	208	1+
292.39115	86	
292.80898	118	
292.86613	292	1+
292.93942	84	
293.10740	86	
293.19590	88	
293.50092	102	
293.99891	100	
294.10885	98	
294.77039	86	
294.86130	150	
295.97788	86	
296.05584	86	
296.07503	90	
296.86412	156	
296.92988	190	1+
297.87434	280	1+
298.02941	144	
298.08803	134	
298.12367	148	
302.75486	92	
304.44114	90	
305.22686	120	
306.79642	88	
307.28602	180	
307.30885	248	1+
307.79143	98	
307.85118	184	1+
307.89078	132	
308.63124	88	
308.94163	96	
310.42383	92	
310.87867	106	
311.88740	106	
311.90779	130	
314.24589	100	
314.82042	112	
315.79492	88	
316.38647	90	
317.58920	88	
317.87393	174	1+
318.01834	90	
318.43020	88	
318.80446	130	1+
319.07202	206	1+
320.85813	90	
321.11302	92	
322.26937	98	
323.09646	112	
323.81775	122	
324.89185	182	
326.88173	86	
328.78925	90	
328.88954	320	
329.29727	126	
329.81566	136	
333.43482	98	
334.13377	90	
336.88292	86	
337.57744	84	
338.24771	90	
340.43462	92	
340.45555	94	
342.22737	90	
END IONS

###FS:    #m/z: 507.84707 #charge 1+
###MS: 34
###MSMS: 37
BEGIN IONS
TITLE=Cmpd 27, +MS2(507.8471), 28.2-35.2eV, 0.8min #37
RTINSECONDS=45.3265
SCANS=34,37
PEPMASS=507.84707	122874
CHARGE=1+
222.97407	378	1+
224.98002	182	
230.84598	146	1+
230.89051	170	
232.89621	140	
234.11863	182	1+
237.09124	254	1+
243.03996	156	1+
248.85091	282	
250.96961	278	
252.08143	138	
253.08587	276	1+
265.00197	132	
268.78382	132	
268.85691	138	
270.87309	374	1+
271.09956	134	
272.85584	494	1+
282.38480	160	
284.87383	198	
284.97951	180	1+
285.87625	228	1+
286.79705	134	
287.85852	224	
288.06865	176	1+
288.86529	140	
289.88243	1046	
289.93520	154	
290.86565	660	1+
291.88096	256	
292.86634	244	
292.99271	248	1+
293.87538	1090	
294.12261	190	
294.87800	694	
296.11178	170	1+
296.85272	240	
297.84842	612	1+
299.15531	176	
300.88448	160	
301.85765	168	
302.17410	154	
302.86397	408	1+
302.89206	186	
303.86442	290	1+
303.91285	198	1+
305.85822	350	
307.28696	282	1+
307.89134	1412	1+
308.14514	732	1+
308.79242	232	1+
308.87079	812	1+
309.14949	554	1+
309.87165	532	1+
309.89424	228	
310.16023	350	1+
311.88586	2102	1+
312.13298	158	
312.92241	166	1+
313.88357	590	
314.83404	154	
314.86791	508	
315.82416	232	1+
315.86843	332	
316.38205	150	
316.86587	460	
316.88819	196	
317.89530	148	
317.93145	246	1+
320.12800	142	
320.89321	230	
322.85735	134	
323.87260	192	
324.86250	730	1+
324.90375	216	
325.39035	166	1+
325.90121	572	
326.81062	190	1+
326.88453	288	
327.88037	276	
327.89807	708	1+
328.86976	152	
329.13619	132	1+
329.80351	362	1+
330.16431	168	
330.80530	290	1+
330.82646	342	1+
330.88271	284	
330.94499	182	1+
331.82930	272	1+
331.89581	602	1+
332.87623	1370	1+
335.83911	358	1+
335.88599	222	
336.04144	134	
336.33257	134	
336.80402	200	
336.87831	630	1+
337.10597	144	
338.79397	188	1+
339.06642	156	1+
339.90744	156	
340.25838	154	
340.84669	186	
341.83533	276	1+
342.97783	230	1+
344.08719	156	1+
345.91109	210	
347.85091	162	
348.91368	170	
349.05264	254	1+
350.18674	190	1+
350.84034	344	1+
350.88480	622	1+
350.91023	410	1+
351.91116	272	1+
352.77945	146	
353.03825	150	
353.18771	180	
353.84967	412	1+
353.88218	188	
354.88942	370	1+
355.18188	204	1+
355.41657	252	1+
355.91496	252	1+
356.86042	268	1+
356.89336	218	1+
358.61683	228	1+
359.00732	150	
359.77572	162	
359.87919	140	
359.91897	142	
360.78071	140	
362.85055	246	1+
363.11089	194	1+
365.85141	150	
365.99714	172	1+
366.74531	162	
366.79007	500	1+
366.84380	864	1+
367.13292	186	1+
367.70879	658	
367.88809	134	
368.13445	158	1+
368.18941	150	1+
368.70574	780	1+
368.76823	296	1+
368.89804	546	1+
369.38242	158	
369.73906	172	
369.84019	466	1+
371.83686	176	
372.04628	132	
372.39229	140	
372.71992	494	1+
373.72399	312	1+
374.82173	296	1+
374.88178	232	1+
374.91080	132	
375.73290	220	1+
377.77488	230	1+
378.86250	206	
380.10555	202	1+
380.39452	140	
380.71439	546	1+
380.85852	286	
381.39488	278	1+
381.79525	142	
382.16993	178	1+
382.73863	130	
382.85484	212	1+
383.00914	168	
383.21098	228	1+
384.85030	1814	1+
384.89392	384	1+
387.39655	350	1+
387.71779	206	1+
388.37241	154	
388.79846	150	
388.90794	194	1+
389.19535	278	1+
389.44520	170	
389.71571	572	1+
390.84234	1608	1+
390.87804	140	
391.81067	152	
392.78904	474	1+
392.83202	436	1+
392.86767	358	1+
392.91290	162	
394.40990	188	
394.83946	478	
394.91496	142	
395.87442	178	
396.36343	312	1+
396.97896	188	
398.73100	336	
398.86661	206	
399.03402	214	1+
399.72830	210	
399.86453	354	1+
400.05812	132	1+
400.73494	130	
400.86915	248	1+
401.82399	136	
402.86277	300	
403.87363	1188	1+
404.76269	142	
404.79401	180	1+
405.72979	318	1+
405.86358	352	1+
406.80492	200	1+
407.10120	138	
407.72267	152	
407.75447	140	
407.86839	1758	
408.85526	1970	1+
408.94253	202	1+
409.72507	592	1+
410.84611	374	
410.87332	400	
410.89856	144	
410.91954	146	
411.81282	306	
411.85957	246	
412.06008	156	
412.73519	640	1+
412.85062	860	1+
413.07874	200	
415.79244	202	1+
415.84322	140	
416.84364	196	1+
416.87833	142	
420.12477	150	
421.88359	1114	1+
422.75031	178	
422.82918	154	
422.86172	942	1+
423.73559	180	
423.91537	152	
425.83116	206	
425.87852	338	
426.08857	372	1+
426.77257	192	
426.86263	2054	1+
426.94260	394	1+
427.09292	316	1+
427.38841	236	1+
428.74263	318	
428.84965	412	
428.88803	358	
429.74727	308	
429.83416	326	
429.85026	184	
429.88419	156	
430.24074	130	
430.74059	868	1+
430.85427	300	
430.88524	312	
431.86775	1388	1+
433.12637	182	1+
434.89105	158	
439.89553	744	1+
440.39355	134	
441.74518	132	
442.95685	184	1+
444.39171	160	1+
444.87283	4796	1+
445.05383	138	
445.25522	160	1+
445.73575	136	
446.11954	192	1+
448.74188	196	1+
448.77288	136	1+
449.09299	160	
449.87851	686	1+
450.76590	318	1+
450.84490	162	
457.90747	852	1+
459.90989	174	
460.89146	132	
462.15758	164	1+
462.77776	180	1+
462.88589	1254	1+
467.89128	1732	1+
468.76008	262	1+
469.24297	200	
469.77289	270	1+
478.11272	156	
478.24935	234	1+
480.38323	146	
480.92196	348	1+
485.89965	992	1+
486.80847	342	1+
487.43132	138	
489.20923	166	1+
491.79589	258	1+
503.44605	126	1+
503.79957	204	1+
504.80024	146	1+
505.29005	172	1+
506.23406	208	1+
507.40849	226	1+
509.86045	218	
510.87102	180	1+
END IONS

###FS:    #m/z: 322.93122 #charge 1+
###MS: 38
###MSMS: 39
BEGIN IONS
TITLE=Cmpd 28, +MS2(322.9312), 28.0-35.0eV, 0.8min #39
RTINSECONDS=49.001
SCANS=38-39
PEPMASS=322.93122	1892128
CHARGE=1+
181.50815	86	
189.08801	86	
190.90232	120	
192.89272	96	
197.96081	116	
199.01843	84	
201.04361	168	
201.91129	102	
204.17194	94	
205.95221	170	
206.94831	190	1+
209.94494	92	
212.89829	120	
213.88949	92	
214.89399	192	
217.07813	80	
218.88906	90	
219.06346	96	
220.86610	146	
221.89311	80	
221.94264	86	
222.86755	92	
222.95654	1068	1+
223.89328	88	
223.96058	658	1+
225.05230	86	
225.95787	104	
227.93240	154	
228.90653	164	
229.89071	434	1+
230.89125	284	1+
231.45815	90	
231.92148	84	
235.82340	80	
236.17245	84	
236.48403	122	
237.06835	120	
237.79986	88	
238.06361	84	
238.93725	324	
239.08150	122	
239.10408	156	
239.72777	108	
239.79123	196	
239.81690	254	1+
240.07901	86	
240.94091	4564	
240.96175	388	
241.94039	13474	1+
242.94254	9158	1+
243.05106	92	
243.07185	82	
243.76017	96	
243.88746	188	
244.81632	292	
244.85365	116	
244.94040	2032	1+
246.06585	122	
246.85493	102	
246.97661	592	1+
247.07252	96	
248.03450	124	
248.85510	104	
249.04028	126	
249.88684	82	
249.96859	98	
250.94746	260	
251.92556	120	
252.22528	84	
252.79354	80	
253.95426	80	
254.14474	140	
254.41443	84	
255.82094	100	
256.46687	94	
256.91269	172	1+
257.79622	136	
258.62471	82	
258.80266	124	
258.83224	178	
260.24648	104	
260.55168	92	
261.83086	162	
262.39641	92	
262.83016	136	
263.82859	82	
263.98220	80	
264.84539	80	
265.05657	136	
266.12115	92	
266.86436	138	
266.90476	86	
267.13764	210	
267.41248	84	
267.80314	184	1+
267.87167	84	
268.86025	82	
268.91573	104	
268.95902	138	
269.34191	88	
269.41031	114	
269.79705	432	1+
271.01085	82	
271.84668	328	1+
272.80635	110	
273.79246	140	
273.81790	98	
273.83387	104	
273.93154	80	
275.78850	84	
275.81058	214	
276.50236	100	
276.80793	326	
276.85518	236	
278.84459	142	
279.09271	814	1+
279.26478	204	1+
279.80807	236	1+
281.03922	112	
281.91091	90	
282.43883	92	
283.79163	274	1+
283.86813	180	
283.92882	86	
283.97178	130	
284.29363	690	1+
284.85020	124	
285.21693	88	
286.46969	92	
287.09718	104	
287.87487	88	
289.79449	606	1+
289.88195	136	
290.86028	112	
292.80359	134	
293.37654	82	
293.85348	118	
293.88027	96	
294.84891	122	
295.58511	84	
295.90171	90	
297.80860	132	
298.80318	156	
299.78335	362	1+
299.80383	290	1+
300.86767	192	1+
302.38539	82	
304.26531	82	
305.80602	328	
305.89968	152	
306.88881	666	1+
307.32301	102	
307.79909	276	
307.89281	424	1+
308.29532	174	
308.79740	124	
309.33034	90	
309.81570	92	
310.30903	532	1+
310.87933	94	
311.86432	190	
311.88687	216	
312.02484	88	
312.13339	90	
312.80676	306	1+
312.82396	96	
312.91685	82	
314.81984	366	1+
317.80374	84	
319.88595	202	1+
321.87670	190	1+
323.14667	88	
323.23715	126	
324.89491	264	
325.31845	122	
325.89519	134	
326.17082	136	
326.45789	80	
326.89819	82	
327.26591	80	
327.89303	288	1+
END IONS

###FS:    #m/z: 507.84720 #charge 1+
###MS: 38
###MSMS: 40
BEGIN IONS
TITLE=Cmpd 29, +MS2(507.8472), 28.2-35.2eV, 0.9min #40
RTINSECONDS=49.774
SCANS=38,40
PEPMASS=507.84720	114942
CHARGE=1+
196.01694	248	
222.97572	430	1+
224.97799	356	
226.06473	156	
227.95460	170	
239.90186	140	
244.09172	152	
250.97031	302	1+
251.07346	206	1+
252.11930	134	
253.09041	240	1+
266.38224	166	
267.10446	264	1+
267.13427	214	
268.86619	284	
272.85689	314	
275.85306	232	1+
276.88784	246	1+
278.83677	156	
280.80510	198	1+
280.82800	180	
281.87422	136	
282.90317	152	
289.12312	148	
289.88085	1374	1+
290.86579	864	1+
292.97781	276	1+
293.80252	138	1+
293.87487	1338	1+
294.83691	140	
294.86053	224	
295.90049	170	1+
296.86087	386	1+
296.88450	196	
298.86627	142	
299.88651	340	1+
299.90946	142	
300.34600	140	
300.85692	200	
301.85916	158	
301.91714	134	
304.95323	132	
307.79098	148	
307.89154	904	
308.14174	718	1+
308.81425	146	1+
308.87694	172	
308.89394	476	
309.87422	722	1+
309.89013	448	
310.15699	336	1+
310.41765	138	
311.88530	2814	1+
311.97658	218	1+
313.88274	750	1+
313.94055	136	
314.86723	1590	1+
315.81594	200	1+
316.37215	244	1+
316.86188	366	1+
317.92548	316	1+
320.98475	144	
321.86653	292	1+
322.02653	296	1+
322.89325	138	
323.39062	168	
324.86730	146	
324.90573	194	
324.95534	248	1+
325.81975	402	1+
325.86971	168	
325.89536	1552	1+
326.82199	312	1+
326.88991	1182	1+
328.08291	212	1+
328.41115	152	1+
328.87046	234	1+
329.89411	862	1+
330.16009	134	
330.88279	134	
332.87678	632	1+
332.90243	150	
332.98787	274	1+
333.89591	156	
333.91310	146	
334.90109	206	
335.88307	312	1+
336.83344	276	1+
337.88150	668	1+
338.88434	382	1+
339.82308	312	1+
340.76895	140	
341.03875	210	1+
341.87651	146	
342.76818	146	
343.89882	298	1+
346.00626	134	
348.83698	184	1+
348.92055	200	
349.88122	144	
349.89502	208	
350.82534	196	1+
350.88823	196	
350.91097	168	
350.95901	164	
351.87517	252	1+
351.96903	154	
352.77280	136	
353.85238	172	
355.89403	484	1+
356.18598	150	
356.77227	140	
356.86404	184	
357.97948	146	
358.90240	176	
360.13116	194	1+
361.84262	300	1+
361.86319	184	
363.69452	208	1+
365.03594	148	
365.18493	198	1+
366.70615	1072	1+
366.74518	178	
366.84217	820	1+
367.12003	134	
367.21866	134	
367.70968	922	1+
367.84576	516	1+
368.89653	600	1+
368.97954	244	1+
369.71324	260	1+
369.83956	358	
369.86026	160	
369.90017	338	1+
370.78943	148	
370.83512	200	
371.72343	502	1+
372.79406	178	
372.86986	296	1+
373.72041	222	
373.83358	232	
374.72664	420	1+
374.81792	144	
375.77719	230	1+
376.17173	136	
378.76041	148	
380.39184	376	1+
380.72101	222	
380.86381	298	1+
381.72055	358	
382.39926	160	
382.72214	218	
382.88147	138	
383.77976	134	
383.89552	420	1+
383.91537	140	
384.06408	306	1+
384.85206	1472	1+
385.39759	344	1+
386.79269	282	1+
386.85296	254	
387.72728	132	
387.84736	314	
388.84634	190	
389.20451	196	
389.36931	184	1+
389.71295	558	1+
390.05808	164	1+
390.84084	1780	1+
390.89396	138	
391.72664	278	1+
392.07498	202	1+
392.87366	146	
393.40477	360	1+
393.80253	308	
393.82328	142	
394.79087	232	
394.84070	188	
394.85878	150	
394.90827	218	1+
397.81818	312	1+
398.86829	272	
399.72881	332	
399.88106	196	
400.72563	206	
400.80495	202	1+
400.86677	162	
401.72635	146	
402.86446	280	
403.17851	220	1+
403.87330	1026	
404.18452	154	1+
404.87422	656	
405.73000	246	
405.86590	424	
406.23478	212	1+
406.86221	298	
407.71979	400	1+
407.86939	1654	
408.85630	1624	
409.00489	174	1+
409.08762	258	1+
409.74098	224	
409.85187	1404	1+
410.73413	288	
410.87680	346	1+
410.91452	146	
411.73255	198	
411.81126	540	1+
411.83160	302	
412.73033	1114	1+
412.84807	474	1+
413.01331	190	
413.08050	436	1+
416.87992	166	
418.74907	230	1+
418.84394	200	
419.20327	136	
420.88111	1300	1+
422.05911	138	
422.85498	168	
423.87163	226	
424.08005	178	1+
424.83036	396	1+
424.88264	270	
425.87932	196	
426.71844	212	
426.86369	2120	1+
427.73964	920	1+
428.38576	190	
428.74622	610	1+
428.85112	882	1+
428.88728	644	
429.23451	138	
429.41105	170	1+
430.74117	794	1+
430.85754	312	
430.87822	192	
431.86914	1264	1+
433.85458	178	
433.89112	282	1+
434.89146	186	1+
435.34668	244	1+
435.77264	198	1+
435.81656	170	1+
435.86316	140	
436.00381	198	1+
439.23748	278	1+
439.89349	1190	1+
440.24264	214	1+
440.39036	278	
441.86125	148	
442.28232	140	
442.40323	176	
444.87366	3984	1+
445.74455	230	
445.82724	168	1+
446.89755	194	
447.88438	232	1+
449.87901	640	1+
450.75937	220	1+
450.77920	144	
451.88306	136	
452.87337	220	1+
453.83198	184	1+
457.90303	662	1+
462.88414	1324	1+
464.73131	138	
466.78269	232	1+
467.88873	1356	1+
468.78356	228	1+
469.89278	314	1+
470.24359	132	
474.78656	140	
485.90126	954	1+
487.90318	142	
488.44271	168	
491.27002	274	1+
491.79892	160	
492.27407	254	1+
493.88091	170	1+
498.73858	148	1+
505.29268	226	1+
505.48948	164	
506.49142	304	1+
507.38555	168	1+
507.45334	134	
507.74265	106	1+
510.40271	142	
END IONS

###FS:    #m/z: 359.96281 #charge 1+
###MS: 38
###MSMS: 41
BEGIN IONS
TITLE=Cmpd 30, +MS2(359.9628), 28.0-35.0eV, 0.9min #41
RTINSECONDS=50.546
SCANS=38,41
PEPMASS=359.96281	105408
CHARGE=1+
180.87201	92	
196.88497	96	
201.53130	94	
204.53699	98	
205.09613	94	
205.88065	274	1+
205.99376	96	
209.94511	570	1+
213.50721	118	
215.79549	92	
220.96356	120	
222.07094	106	
222.95250	1858	1+
223.89156	158	
224.94871	1422	1+
224.97578	168	
225.97512	158	
226.89740	216	1+
226.94816	3946	1+
226.96947	222	
227.13683	166	1+
227.93092	164	
228.94291	4168	
229.94668	156	
230.42787	98	
231.80174	148	
233.96125	210	
234.93136	172	
235.82437	104	
236.85256	152	
237.90631	128	
237.94168	166	1+
239.43118	108	
240.57864	94	
240.94174	418	
240.96251	796	1+
241.23202	94	
241.94325	332	
242.95868	838	1+
243.76016	94	
244.93269	106	
244.95767	2008	1+
245.07991	96	
245.44223	196	
245.94544	344	
246.80834	102	
246.95308	1704	
248.80606	370	1+
248.84827	134	
248.94622	94	
249.04106	100	
249.83771	258	1+
250.95059	266	
250.96729	348	1+
252.87731	128	
253.51229	180	
253.83319	140	
254.10296	108	
255.77962	92	
257.41173	110	
258.84475	384	1+
258.97579	284	
259.60733	116	
259.79741	168	
260.96964	464	1+
261.00836	168	
262.82265	212	1+
262.95359	116	
263.03933	106	
263.17165	188	1+
264.84104	92	
265.09029	142	1+
265.85526	284	1+
265.97674	140	
266.07055	186	1+
266.24631	120	
266.81533	766	1+
267.40017	92	
267.97383	208	
268.79066	152	1+
268.84366	356	1+
268.96363	148	
269.81227	210	
269.97037	536	1+
271.80072	222	1+
271.91878	120	
271.95562	146	
274.80820	424	1+
276.25881	138	1+
276.42305	198	
276.85852	148	
277.80231	614	1+
277.85184	92	
278.80230	368	1+
280.79445	832	1+
281.11436	128	
281.86075	200	
282.83272	92	
282.87025	102	
283.09564	98	
283.85515	106	
283.98351	116	
284.06843	146	
284.82570	272	
284.88152	186	1+
286.71014	106	
287.92457	132	
290.78575	170	
291.79133	132	
291.95260	120	
292.14602	210	1+
292.28201	114	
292.43670	122	
292.79613	108	
292.93106	92	
292.94829	128	
293.86300	240	1+
295.92277	428	1+
295.96105	98	
295.98716	104	
296.80671	268	
296.92237	270	1+
297.81274	168	
297.84759	92	
298.08340	112	
298.39932	102	
298.80370	1198	1+
299.41850	100	
299.87057	172	
300.80385	248	
301.78290	134	
301.86261	140	
302.24588	236	1+
302.81680	148	
302.91187	206	1+
303.94889	182	1+
304.44317	92	
304.80653	126	
304.89735	104	
305.95551	96	
306.42417	182	1+
306.79292	198	
307.28983	124	
308.30641	202	
308.79895	386	1+
309.80090	296	1+
310.02410	98	
310.32891	92	
311.86524	480	1+
312.94747	92	
313.36994	94	
314.81636	258	1+
315.08860	128	
315.79679	118	
315.88639	112	
316.40422	108	
316.81537	350	
317.83192	126	
318.88199	110	
318.93775	146	
319.05357	240	1+
319.82416	122	
319.86996	242	1+
320.79192	92	
321.82019	312	
322.81953	150	
322.93246	96	
323.01882	212	1+
323.15147	158	1+
323.23578	162	
325.04231	92	
325.89622	94	
326.15093	174	1+
328.19220	170	1+
328.89071	124	
329.87342	140	
331.03530	102	
332.09089	132	
334.95471	116	
335.74721	152	
336.94699	762	1+
338.96484	104	
339.23340	120	
340.58038	92	
340.82485	102	
340.90382	124	
340.94156	368	1+
341.25265	96	
342.19810	106	
342.90177	160	
343.70866	202	1+
343.90624	320	1+
344.13592	102	
344.37753	92	
347.70324	92	
349.91811	130	
351.35312	96	
351.99329	94	
353.77885	144	
356.19312	180	1+
356.77576	92	
358.71316	168	1+
359.60175	104	
359.76220	232	1+
360.09331	98	
361.28487	92	
361.71617	226	1+
362.09286	92	
362.84498	112	
END IONS

###FS:    #m/z: 322.93113 #charge 1+
###MS: 42
###MSMS: 43
BEGIN IONS
TITLE=Cmpd 31, +MS2(322.9311), 28.0-35.0eV, 0.9min #43
RTINSECONDS=54.22
SCANS=42-43
PEPMASS=322.93113	2348840
CHARGE=1+
64.41408	144	
178.08675	92	
190.09595	96	
192.89021	170	
196.01582	130	
196.88611	214	1+
197.95469	78	
198.89315	218	1+
199.53860	88	
199.86492	102	
201.04690	110	
205.95119	464	1+
205.96738	142	
207.97684	120	
208.94398	136	
209.88035	148	
210.18118	154	
214.09236	78	
218.86822	130	
218.91096	82	
220.87025	166	
221.89533	166	
221.95440	98	
222.86292	128	
222.95603	772	1+
223.96020	648	1+
226.14964	78	
227.93477	160	
228.85178	114	
230.89058	146	
234.93076	82	
235.08684	78	
235.65591	102	
238.08433	84	
238.79908	148	
238.94059	214	
239.07697	300	
239.78801	130	
239.90491	144	
240.94150	5226	
241.78863	142	
241.94278	4294	
242.79320	194	
242.81903	644	1+
242.87995	76	
242.94247	12306	1+
243.07634	104	
243.20423	160	
243.82078	456	1+
244.34119	80	
244.94107	3150	1+
245.44610	82	
246.85815	196	
246.97807	336	1+
248.85152	164	
248.90292	84	
249.11566	106	
249.53771	88	
250.79006	344	1+
250.94787	92	
251.79217	262	1+
251.86489	88	
252.92828	138	
252.94534	86	
253.39283	98	
254.22244	98	
256.11496	78	
256.97273	88	
257.80014	454	1+
258.45097	92	
258.83573	92	
259.90805	78	
259.97154	84	
260.17729	78	
260.33796	96	
260.83947	110	
261.01407	96	
261.43063	84	
261.83304	256	
261.89249	208	1+
262.35462	154	
262.82978	174	
262.84230	388	1+
263.07420	102	
263.80828	202	
263.83422	134	
263.84394	280	1+
263.98448	78	
264.07621	78	
264.77883	86	
265.42238	92	
267.15359	84	
268.79787	380	1+
268.82590	82	
269.80262	324	1+
269.84886	128	
269.95453	90	
270.45137	82	
270.95810	80	
271.36469	86	
271.85046	82	
272.28590	78	
272.34467	78	
272.75394	88	
272.85479	78	
273.79307	568	1+
274.05332	138	
275.81147	296	
276.43503	86	
276.85314	120	
278.84078	192	1+
278.86557	98	
278.91688	98	
279.09307	1288	1+
279.81789	86	
280.89751	96	
280.91834	84	
281.29044	94	
281.79855	148	
281.85617	186	1+
282.02608	78	
282.88164	118	
283.06940	500	1+
283.79015	528	1+
284.29341	292	
285.10083	78	
285.80199	84	
286.91446	298	1+
287.79500	194	
287.81258	142	
288.62596	84	
289.01624	80	
289.78680	404	1+
289.80990	184	
289.88315	120	
290.09957	104	1+
290.94634	92	
291.80936	136	
292.81230	118	
293.87233	276	1+
295.84190	104	
296.81202	110	
296.92386	150	
297.00331	80	
298.02398	78	
298.78198	490	1+
298.82605	256	
301.41275	80	
301.78657	94	
301.88122	234	1+
302.07393	84	
302.15277	84	
302.24688	144	
303.27369	176	1+
303.81783	82	
304.21625	80	
304.78807	80	
304.86307	148	
305.80838	96	
306.88505	676	1+
306.98532	82	
307.73424	80	
307.79949	348	
308.29463	696	1+
308.79281	188	
310.78959	98	
310.82262	214	1+
310.85163	132	
310.87485	164	
311.87863	114	
311.89676	88	
312.80815	276	
312.82420	92	
312.87452	88	
312.90139	132	
314.82509	122	
319.30915	80	
319.88826	244	1+
322.27376	88	
322.89912	142	
323.24132	128	
323.81782	104	
323.89023	470	1+
325.17615	176	1+
326.28216	90	
326.36686	100	
327.95709	86	
END IONS

###FS:    #m/z: 340.94187 #charge 1+
###MS: 42
###MSMS: 44
BEGIN IONS
TITLE=Cmpd 32, +MS2(340.9419), 28.0-35.0eV, 0.9min #44
RTINSECONDS=54.9925
SCANS=42,44
PEPMASS=340.94187	858348
CHARGE=1+
153.83552	88	
187.86918	106	
189.86518	134	
199.10967	126	
205.95142	192	
207.87853	86	
210.89740	104	
210.93807	336	1+
211.91666	94	
212.87973	442	
213.02482	90	
213.09635	96	
213.87716	370	1+
213.94060	2220	1+
214.89612	128	
215.88780	1038	1+
215.93819	382	
217.88238	554	1+
217.93920	166	
223.96328	438	1+
226.89326	92	
228.94842	110	
230.88694	986	1+
230.92791	88	
231.88862	726	1+
231.95125	2058	1+
233.89847	1056	1+
233.94756	686	1+
235.79422	202	1+
235.84083	92	
235.89379	572	1+
235.91719	132	
236.97533	86	
238.83764	124	
238.89492	130	
239.42954	94	
239.66055	240	1+
239.78859	302	1+
240.06087	88	
240.22764	252	1+
240.84134	88	
241.04613	120	
241.11829	112	
241.84045	108	
241.88592	208	1+
241.90416	226	1+
242.09356	106	
242.93587	202	1+
244.06876	88	
245.94148	122	
246.44925	100	
246.97899	190	
247.04628	190	
247.92617	106	
247.97081	142	
249.90139	108	
249.96174	618	1+
250.99149	94	
252.88901	86	
253.05477	92	
253.49868	88	
254.91084	150	
254.96714	1004	1+
255.07559	536	1+
255.77672	102	
255.84225	162	1+
255.90414	88	
256.00910	94	
256.89887	132	
256.96580	118	
257.79887	114	
258.84536	426	1+
258.88365	130	
259.90172	90	
259.95948	128	
261.84116	148	
261.90129	158	
262.01858	86	
262.50588	92	
262.83433	96	
263.42144	90	
263.88114	136	
264.07414	138	
264.99988	264	1+
265.85770	88	
266.24528	186	
266.66409	88	
266.86247	106	
267.13491	240	
267.15280	108	
267.80223	108	
267.84456	366	1+
269.02334	86	
269.80207	242	
270.80185	170	
271.79584	124	
271.83013	92	
271.92627	230	1+
272.79244	252	1+
272.86751	226	1+
273.36495	98	
275.80787	334	1+
275.85737	100	
276.85521	374	1+
277.08714	160	1+
277.11366	210	1+
277.92455	220	1+
278.85088	218	1+
278.92690	266	1+
280.26218	114	
280.41786	98	
280.46322	92	
281.05656	256	1+
281.28659	100	
281.78781	120	
282.78687	208	1+
282.86212	112	
282.93250	92	
283.02725	94	
283.16024	136	
283.56272	100	
283.86666	118	
284.14785	98	
284.80899	138	1+
285.45150	94	
287.06752	92	
289.39832	92	
289.78744	124	
290.86319	140	
292.43916	144	
293.86039	382	1+
294.27745	152	
296.06034	88	
296.13856	98	
298.08751	90	
298.41890	86	
298.81039	88	
299.01567	118	
299.18375	106	
299.78376	260	1+
299.87404	104	
300.23641	100	
300.37957	100	
300.81794	180	1+
300.85936	160	
301.38262	88	
301.43816	86	
302.17551	364	1+
302.53071	94	
303.89392	134	1+
303.94725	154	
304.44536	94	
304.85466	86	
304.89683	176	1+
305.01690	86	
305.80982	118	
306.28845	86	
306.88321	588	1+
307.28419	358	1+
307.80211	248	
307.88615	330	1+
308.30191	92	
308.77124	110	
308.81552	106	
309.93076	88	
310.41787	102	
310.88092	652	1+
311.86071	240	1+
311.88585	386	1+
312.80634	498	1+
313.84890	240	1+
313.87052	200	1+
315.17359	110	
315.89551	112	
317.02924	96	
318.76218	106	
320.07768	94	
320.32133	96	
320.88540	104	
322.87796	100	
324.89302	364	1+
325.26228	128	
325.44042	98	
326.17563	204	
326.84106	232	1+
327.80145	90	
328.71586	94	
328.82493	120	
328.88899	220	
330.31649	112	
330.81292	120	
331.58521	100	
331.98112	94	
333.19933	94	
337.33382	86	
337.73949	112	
337.83905	124	
337.95023	102	
339.82956	176	
339.91113	160	
340.29719	90	
341.21071	102	
342.17739	90	
342.90882	188	
343.90159	134	
343.97664	86	
346.17901	198	1+
END IONS

###FS:    #m/z: 363.95791 #charge 1+
###MS: 42
###MSMS: 45
BEGIN IONS
TITLE=Cmpd 33, +MS2(363.9579), 28.0-35.0eV, 1.0min #45
RTINSECONDS=55.7645
SCANS=42,45
PEPMASS=363.95791	327130
CHARGE=1+
134.27065	96	
189.86357	934	
190.93126	104	
191.85927	696	
194.88926	100	
196.88418	398	1+
204.90419	96	
205.88046	106	
207.87500	792	1+
207.94904	128	
209.94408	1336	1+
210.86757	158	1+
210.88512	590	1+
210.90240	122	
212.87961	4664	1+
213.17000	104	
214.89759	182	
215.99601	104	
218.01265	102	
222.95226	792	1+
224.89099	188	
224.94920	1148	
225.02750	142	
225.88427	124	
225.96832	118	
225.97547	130	
226.88735	108	
226.92012	104	
226.94782	7240	1+
226.97162	268	
227.93008	326	
228.89394	1150	1+
228.94289	8380	1+
229.02790	262	1+
230.89005	7116	1+
232.88599	1022	1+
234.88057	248	
237.84187	226	1+
237.91924	220	1+
238.21429	104	
238.79546	100	
238.94331	112	
239.07341	116	
240.88800	164	
240.94117	952	
240.96539	560	
241.82573	124	
241.94317	926	
241.96659	300	
242.13399	88	1+
242.79617	112	
242.94134	2884	1+
243.00960	136	
243.83178	194	
244.81176	344	1+
244.84233	340	1+
244.95840	3280	1+
245.08381	102	1+
245.94084	258	
246.43444	114	
246.85425	160	
246.90625	208	
246.95393	3266	1+
247.80670	176	
247.90713	100	
248.03314	248	1+
248.10483	110	
248.23522	102	
248.80622	236	
248.82849	126	1+
248.90036	1878	1+
248.95840	172	
249.80527	182	
250.05623	102	
250.80194	142	
250.89604	270	1+
250.91209	100	
250.93663	134	
250.95523	104	
250.98152	148	
251.07035	198	
251.91221	158	
251.96739	220	1+
252.23597	130	
252.89015	168	
253.08861	184	1+
253.83777	184	
253.90555	400	
254.53563	110	
255.07458	114	
258.84692	204	
259.85348	136	
260.85425	134	
260.97012	720	1+
261.41473	100	
261.84335	472	1+
262.83184	290	
262.84814	332	1+
262.97289	222	
263.81365	364	1+
264.94863	222	1+
265.91983	196	1+
265.97516	152	
266.24380	120	
266.78508	332	1+
266.81581	748	1+
266.83907	190	
266.86421	110	
267.85595	144	
267.97654	714	1+
268.81298	172	
268.84585	156	
268.95820	108	
269.96919	712	
270.81028	104	
271.41923	120	
271.91707	426	
273.60838	116	
273.79344	184	
275.85157	538	1+
276.82310	100	
276.85302	422	1+
276.96421	96	
276.98461	96	
277.08364	96	
277.80406	100	
278.05915	110	
278.80676	362	
279.10591	182	1+
279.79358	168	
279.85144	316	1+
280.11535	194	1+
280.43887	102	
280.79422	1024	1+
282.06397	282	1+
282.83314	116	
283.78931	302	1+
283.82839	154	
283.85154	428	1+
284.75400	144	1+
284.82376	434	1+
285.84708	662	
285.89693	218	1+
285.93633	112	
287.03366	156	1+
288.03894	274	1+
288.78971	248	1+
289.91671	202	1+
291.78811	120	
292.44359	124	
292.86669	446	1+
296.80737	486	1+
297.82142	128	
297.93155	150	
298.08128	108	
298.80364	1468	1+
298.86980	196	1+
299.01378	108	
299.83486	108	
299.92320	132	
301.80710	236	
301.86266	1102	1+
301.90940	310	1+
302.22410	300	1+
302.80412	98	
302.88750	200	1+
303.81203	242	
303.85724	1480	1+
303.94590	254	1+
304.80833	168	
305.12668	104	1+
305.81652	136	
306.42830	104	
306.88484	168	
307.80627	108	
307.83870	210	1+
307.88989	376	1+
308.29593	172	
309.87177	154	
310.87316	298	1+
311.86203	128	
311.90539	96	
314.81990	112	
315.80994	272	1+
318.92857	118	
318.94613	256	1+
319.81958	170	
319.87697	104	
320.77663	104	
320.93300	104	
321.81843	638	1+
321.86384	486	1+
322.91139	112	
322.93243	466	1+
324.03051	118	
324.50392	98	
324.88013	126	
325.78617	96	
325.98755	96	
326.17872	324	1+
326.87562	680	1+
327.90132	118	
330.71720	124	
330.80841	224	1+
330.94435	102	
331.44691	98	
332.54284	104	
332.75010	98	
332.82821	186	
336.94779	508	1+
337.87890	96	
338.94895	114	
339.73993	98	
339.82985	608	1+
340.94171	108	
341.82908	144	1+
341.90379	210	1+
342.19865	106	
342.26265	256	1+
343.02604	126	
344.07793	244	1+
345.72556	102	
346.88042	110	
347.84015	132	
349.32038	176	
350.33969	100	
355.42264	132	
360.87155	114	
362.71227	118	1+
362.84914	162	
363.84695	132	
367.32955	124	
END IONS

###FS:    #m/z: 340.94203 #charge 1+
###MS: 46
###MSMS: 47
BEGIN IONS
TITLE=Cmpd 34, +MS2(340.9420), 28.0-35.0eV, 1.0min #47
RTINSECONDS=59.4555
SCANS=46-47
PEPMASS=340.94203	1025178
CHARGE=1+
182.86552	254	1+
187.01862	146	
192.89014	118	1+
192.92896	326	1+
194.92494	256	
194.99085	90	
197.86896	162	
198.90411	90	
203.93693	88	
203.99131	112	
205.94789	478	1+
207.87856	144	
208.40657	102	
208.94110	136	
209.94714	138	
210.93709	104	
212.40140	98	
212.87783	978	1+
212.91368	88	
213.94055	1366	1+
215.88720	1118	1+
215.93763	442	1+
217.88656	286	
221.87032	94	
221.93871	104	
223.96032	346	
224.95956	150	
224.97505	130	
225.89371	272	1+
225.94810	278	1+
228.05749	92	
228.84090	86	
228.95729	234	1+
230.88778	1286	1+
230.94636	154	
231.95149	1142	1+
232.03187	94	
233.89849	610	1+
233.94824	382	
234.88712	366	1+
234.91972	106	
235.82617	174	1+
235.89254	264	1+
235.94924	362	
236.98089	88	
237.01887	92	
237.88941	116	
238.17723	132	
238.93949	162	
239.10530	128	
239.79005	206	
240.97222	98	
241.83984	200	
241.96231	126	
242.42202	92	
242.94110	256	
243.35333	92	
243.83376	128	
244.95956	154	
245.51908	100	
246.97663	396	1+
247.10914	88	
248.90119	126	
249.96184	648	1+
250.89481	192	1+
251.88239	178	
252.97378	150	
253.80898	142	
253.92109	114	
254.50238	100	
254.90091	308	1+
254.96725	652	1+
255.07356	168	
256.07685	130	
256.84408	130	
257.79862	228	
257.84841	170	
257.86606	108	
258.85165	162	
258.90920	142	
259.84207	362	1+
262.18345	96	
262.84289	106	
265.04444	290	1+
265.85868	170	
267.13697	178	
267.79617	114	
267.86078	258	1+
268.84230	90	
269.79731	152	
269.83844	208	
270.96248	104	
271.80040	196	1+
271.84574	494	1+
272.93347	148	
272.97929	146	
273.79297	254	
273.98841	94	
274.79812	128	
274.81719	126	
274.85991	218	
275.08319	94	
275.81025	108	
276.49219	98	
276.81273	162	
276.84082	144	
276.85650	960	1+
278.85029	178	
279.85114	192	1+
280.10224	98	
280.93429	88	
281.05128	94	
281.43257	94	
281.85678	264	1+
281.90071	142	
282.84173	124	
283.90403	96	
284.26472	94	
284.85325	160	
286.91297	162	
289.82544	108	
290.78416	112	
290.85719	134	
291.80486	152	
292.81612	178	
292.93087	100	
293.80794	102	
293.85185	186	
294.36100	112	
294.85673	116	
295.85085	88	
296.38990	106	
297.91794	88	
297.97628	126	
298.22612	104	
300.01169	102	
300.85778	106	
301.87641	314	1+
303.18344	160	
303.80941	92	
303.95035	96	
304.02210	160	
304.83588	104	
305.79348	144	
306.88166	156	
307.79911	236	1+
307.82323	96	
307.88875	446	1+
308.58346	92	
310.88177	86	
311.85962	140	
312.51535	88	
312.80223	176	
312.86575	128	
313.38624	96	
313.44973	90	
314.80907	170	1+
315.85632	112	
316.81387	246	1+
316.87433	176	1+
319.88986	138	
323.01064	88	
324.89947	434	1+
326.17239	166	
326.62449	124	
326.89305	128	
327.81066	106	
328.18020	106	
328.31335	102	
328.82214	344	
328.89065	128	
329.87515	338	1+
330.81256	126	
330.90566	150	
331.48331	122	
331.81823	106	
331.87466	154	
334.88103	152	
335.41089	98	
335.75700	262	1+
336.80198	104	
339.82651	128	
340.15671	106	
340.19418	100	
340.83869	98	
342.17392	154	
343.91230	98	
344.89806	104	
345.79145	106	
END IONS

###FS:    #m/z: 363.95815 #charge 1+
###MS: 46
###MSMS: 48
BEGIN IONS
TITLE=Cmpd 35, +MS2(363.9581), 28.0-35.0eV, 1.0min #48
RTINSECONDS=60.2285
SCANS=46,48
PEPMASS=363.95815	397268
CHARGE=1+
107.13419	94	
110.31603	102	
182.86483	302	1+
185.93069	154	
187.86938	106	
189.86245	646	1+
190.93268	132	
191.85930	908	1+
195.89899	110	
196.88551	108	
197.89075	100	
200.88022	106	
205.87939	106	
207.87196	602	1+
208.89014	120	
209.94397	1044	1+
210.88407	838	
211.93494	218	1+
212.87922	3772	1+
212.91175	100	
214.89559	264	
218.91292	100	
220.13851	230	1+
222.95327	1070	1+
222.97740	134	
224.94962	1628	1+
224.97780	140	
225.16398	102	
225.88323	176	
225.96428	156	
226.90504	248	
226.94777	6444	1+
226.97473	154	
228.89539	770	1+
228.94253	5670	1+
229.06898	100	
230.88925	7456	1+
231.79207	102	
232.80494	98	
233.93407	98	
234.58388	102	
234.88034	610	1+
238.84435	124	
238.94053	154	
239.78931	140	
240.83743	114	
240.89341	226	1+
240.94185	1134	
240.96105	586	1+
241.91451	120	
241.94045	4062	1+
242.01684	160	
242.82288	372	1+
242.94272	2612	1+
244.81915	186	
244.93931	1020	1+
244.95780	4208	1+
245.83586	130	
246.80728	160	
246.90411	212	
246.95326	3664	1+
246.97425	150	
248.80606	144	
248.90119	2486	1+
249.05675	102	
249.80842	144	
250.89410	282	
250.94822	214	
250.97219	360	1+
251.44607	102	
251.84414	158	1+
252.11218	104	
253.90527	250	
256.10409	102	
256.90330	104	
258.83997	436	1+
258.85837	130	
258.97383	166	
259.97478	134	
260.04653	102	
260.83619	838	1+
260.96923	570	1+
261.83886	688	1+
264.82415	144	
264.96960	446	1+
265.61257	100	
265.84870	98	
266.24974	110	
266.81550	796	1+
267.79272	126	
267.92243	94	
267.99927	130	
268.13097	202	1+
268.81135	354	1+
268.84060	330	1+
268.90236	100	
268.96083	162	
269.79602	328	1+
269.96891	584	1+
270.83376	226	1+
271.87676	100	
271.91978	480	1+
274.90375	106	
275.40272	94	
276.25352	128	
276.81388	266	
276.85480	582	1+
277.81318	164	
278.06674	102	
278.79905	164	
278.92593	150	
279.10235	128	
279.79139	1572	1+
279.90851	148	
280.79365	1336	1+
280.85810	396	1+
281.86169	336	1+
282.79591	464	1+
282.83306	154	
282.93658	100	
283.09744	202	1+
283.85014	552	
283.97036	102	
283.98970	174	
284.79757	182	
284.82592	172	
284.85422	366	
284.86891	176	
285.82158	106	
285.84541	1110	1+
285.92910	102	
286.87935	128	
287.81015	136	
288.88428	250	1+
289.86759	108	
290.79040	306	1+
290.86664	110	
292.43618	154	
292.82629	96	
292.86479	98	
294.86631	362	
295.85154	240	1+
296.81019	244	
296.93012	114	
297.79274	138	
297.80966	268	
297.88439	94	
297.95854	114	
298.23321	114	
298.80310	1538	1+
299.86908	122	
300.55822	110	
301.42546	110	
301.75020	142	
301.79969	98	
301.86361	584	
302.83623	138	
302.86255	332	
303.77758	226	1+
303.80714	368	
303.85792	1164	1+
303.95130	142	
305.94112	138	
308.81197	142	
309.86906	242	
309.88741	142	
310.11788	152	1+
310.88224	246	1+
312.97995	108	
313.94585	250	1+
314.81965	182	
315.81393	564	1+
315.84397	108	
315.88904	126	
316.88098	254	1+
318.85161	208	1+
318.94303	122	
319.82354	140	
321.81743	752	1+
321.86826	492	1+
322.92944	208	
323.13078	132	
323.93393	124	
324.82562	96	
324.87676	202	
324.95809	108	
325.90817	130	
326.17394	160	
326.31443	202	1+
326.87545	398	1+
329.83875	104	
329.86781	144	
331.90698	104	
332.63923	104	
332.76267	226	1+
333.80618	228	1+
334.08290	102	
334.87988	186	
336.94890	152	
337.83793	134	
338.82968	452	1+
339.83127	370	1+
340.93489	126	
342.90774	398	1+
343.27546	108	
343.71272	102	
346.30559	310	1+
348.28962	96	
349.29837	198	
358.19662	102	
359.09672	110	
359.72436	126	
359.86043	104	
360.86510	110	
361.13115	104	
361.71170	322	1+
362.85494	102	
363.85035	116	
364.73657	182	1+
364.89288	104	
366.92432	102	
367.22251	168	1+
END IONS

###FS:    #m/z: 507.84750 #charge 1+
###MS: 46
###MSMS: 49
BEGIN IONS
TITLE=Cmpd 36, +MS2(507.8475), 28.2-35.2eV, 1.1min #49
RTINSECONDS=61.0005
SCANS=46,49
PEPMASS=507.84750	160814
CHARGE=1+
196.01690	172	
209.94704	206	
222.97553	132	
223.97763	178	
224.97927	354	
227.95769	150	
228.82663	134	
232.90001	152	
237.01032	132	
238.06327	138	
241.85476	132	
248.15540	142	
248.85193	316	
250.97071	186	
258.08503	154	
267.90879	154	
268.88503	144	
271.87692	192	1+
271.89302	140	
272.85570	498	1+
275.85895	180	
276.93905	218	1+
282.11225	238	1+
283.93594	186	1+
285.80960	172	1+
286.86983	226	
287.85168	246	
288.87223	248	
288.89346	258	
289.88168	830	1+
290.12828	150	
290.86506	1056	1+
291.88025	266	
291.95170	288	1+
292.86937	186	
292.88317	192	
292.91163	132	
293.87411	1520	1+
296.84887	220	1+
298.80395	140	
299.88022	172	
299.91207	136	
300.82262	330	1+
300.85894	480	1+
301.42439	152	
303.86488	138	
305.85960	432	1+
307.88913	1820	1+
308.14530	508	1+
308.87115	866	1+
309.30396	266	1+
310.15778	384	1+
311.35798	248	1+
311.85057	158	
311.88604	3184	1+
312.36115	148	1+
312.83936	242	1+
313.88407	776	1+
314.86711	900	1+
316.82971	164	
316.89037	306	1+
316.97470	204	1+
317.37231	148	
318.86230	158	
318.96788	180	1+
318.97995	198	1+
320.83205	140	
321.86371	276	1+
321.93487	140	
322.85303	250	1+
324.86230	250	
324.90463	138	
325.86139	148	
325.90104	470	
326.88374	516	
326.89688	1210	1+
327.89786	800	1+
328.15542	194	1+
328.87149	356	1+
329.90351	174	
330.89787	282	
331.81995	238	1+
331.89245	280	
332.87660	634	1+
332.89960	222	
334.89144	596	1+
335.85153	352	1+
335.86982	140	
336.94776	258	1+
337.83834	192	
337.88223	542	1+
338.81879	158	
339.40501	152	
339.84821	136	1+
339.88065	152	
342.81643	274	1+
343.82874	240	1+
343.87276	278	1+
343.91234	216	
344.35569	194	1+
345.07912	136	
345.90446	388	1+
346.39777	236	1+
346.88269	148	
347.84679	136	
348.02369	142	
348.89295	262	1+
350.77892	160	
350.89081	670	1+
350.94280	186	
351.83274	194	
351.85758	160	1+
352.77134	222	1+
352.91134	148	
353.85172	206	
354.86021	166	
355.41634	144	
355.89179	320	
356.89797	136	
358.78055	140	
359.78365	168	
360.76461	212	1+
361.82184	140	
362.42047	136	
362.86033	182	
366.18294	154	
366.73666	200	
366.84209	1144	1+
367.70954	474	
367.77119	194	
367.88367	192	
368.71180	724	1+
368.89461	622	1+
369.83532	630	1+
369.93206	134	
371.04729	136	
371.73059	272	1+
371.74348	136	
373.72236	438	1+
374.88067	156	
375.76623	264	1+
375.82061	254	1+
376.79043	136	
378.86697	136	
380.71723	680	1+
380.85506	610	1+
381.11260	152	
382.72636	196	
383.40674	184	
383.71914	406	1+
383.90384	132	
384.74614	152	
384.77807	202	
384.85338	1790	1+
384.89442	224	1+
385.39571	142	
386.89192	298	1+
387.78845	228	1+
387.85193	472	1+
388.04473	176	
388.79431	272	1+
389.71283	372	1+
389.74433	246	1+
390.06108	224	1+
390.84298	1306	1+
392.76287	132	
392.83067	256	
392.86496	314	
393.79799	534	1+
393.82096	150	
393.83841	486	1+
394.40698	176	
394.74118	206	
394.89615	340	1+
395.79366	302	1+
395.81199	436	1+
395.86857	254	
396.73171	204	
396.81420	314	1+
396.87615	150	
397.39966	150	
398.72855	888	1+
399.80615	158	
401.76179	142	
402.86655	1152	1+
402.90082	566	1+
403.87061	840	1+
404.74306	264	1+
405.87084	366	
405.89478	156	
406.86287	164	
407.72172	156	
407.82067	250	1+
407.86791	1760	
408.73384	186	
408.85830	1966	1+
409.09035	256	1+
409.90075	400	1+
409.93082	178	1+
410.73950	476	1+
410.85290	458	1+
411.36910	244	1+
411.81341	282	
412.73017	196	
412.81909	258	
412.84369	376	1+
412.87580	454	1+
413.07363	324	
413.73272	148	
413.81507	152	
414.91624	174	
415.84792	142	
415.89848	134	
416.87926	370	
421.74516	162	
421.88725	460	
422.37896	198	
422.88371	458	
424.75563	264	1+
424.86726	240	
425.87692	152	
426.86542	1348	1+
427.73929	284	
428.39938	198	
428.74270	330	
428.84980	336	1+
428.88826	370	
429.73815	1214	1+
429.89144	188	
430.73989	1034	1+
430.93731	134	
431.35107	142	
431.86630	956	1+
432.80590	240	1+
433.85905	168	
434.89680	188	
435.85979	286	
436.86301	132	
439.89492	980	1+
440.73911	168	
444.87339	3214	1+
446.75199	142	
447.80881	220	1+
449.88078	1066	1+
451.74186	170	1+
451.76060	238	1+
456.81663	142	
457.90478	756	1+
460.22684	156	
460.89187	140	
461.70986	138	
462.88147	1100	1+
464.98235	136	
467.89198	1232	1+
468.84699	162	
469.89037	242	
470.11474	156	
476.08914	172	1+
483.66792	170	1+
485.89946	662	1+
487.28070	132	
488.25659	204	1+
491.80394	134	
500.68229	164	1+
504.80577	316	1+
505.80213	178	1+
506.77672	134	
510.39763	132	
END IONS

###FS:    #m/z: 340.94202 #charge 1+
###MS: 50
###MSMS: 51
BEGIN IONS
TITLE=Cmpd 37, +MS2(340.9420), 28.0-35.0eV, 1.1min #51
RTINSECONDS=64.697
SCANS=50-51
PEPMASS=340.94202	899364
CHARGE=1+
125.95867	90	
181.66885	102	
185.64578	92	
189.86106	118	
192.92835	122	
196.88419	136	
197.88193	90	
199.03077	84	
201.89755	90	
203.93193	130	
205.94977	250	1+
208.84451	102	
209.88553	142	
210.18273	88	
210.89941	126	
210.93921	110	
212.44974	92	
212.87681	430	1+
212.89614	244	1+
213.87925	314	1+
213.94160	1560	1+
215.88788	1072	1+
215.93945	296	
217.88331	280	1+
219.88205	136	
220.87727	132	
221.96750	278	1+
223.95984	188	
226.89115	160	
227.88156	88	
230.89230	282	
231.89244	232	
231.95180	1278	1+
232.88941	186	
233.02421	96	
233.16673	90	
233.87506	110	
233.90188	350	
233.94898	332	
233.99978	86	
234.84029	156	
235.49001	88	
235.89462	116	
236.89397	124	
238.54876	82	
238.84225	82	
239.78894	184	
239.89910	148	
239.95662	126	
240.23270	110	
240.83933	522	1+
240.86418	86	
240.94120	88	
241.15794	82	
241.84231	436	1+
241.88802	134	
241.90359	92	
242.79278	84	
242.93752	338	1+
243.41495	98	
243.83293	108	
243.86642	184	1+
243.96630	128	
245.79845	96	
245.84460	92	
246.97487	172	
247.97962	114	
248.91337	180	
249.89717	380	1+
249.96266	342	1+
251.79091	90	
251.84155	144	
251.96103	170	
252.40486	100	
253.11750	92	
253.87787	92	
254.96600	652	1+
255.07443	192	
255.80417	96	
255.90444	162	
256.07608	92	
256.85406	104	
256.88365	176	
256.96322	318	
257.21688	86	
257.79804	100	
257.83484	92	
258.84789	536	1+
259.15623	98	
259.91512	88	
260.83806	490	1+
264.43103	94	
265.26339	136	
265.39445	90	
265.85458	94	
266.05286	88	
267.13674	140	
267.46100	82	
267.97507	100	
268.83926	444	1+
268.85864	202	
269.00721	94	
269.80301	120	
271.79583	130	
271.85000	150	
273.79757	186	
274.80525	372	1+
275.56819	106	
275.86003	94	
276.85788	328	
276.91689	96	
277.80311	108	
277.85947	162	
277.89669	136	
278.13818	94	
278.84552	224	
279.84696	208	
280.10110	102	
280.86324	382	1+
281.26154	82	
283.00763	108	
283.35595	92	
284.01838	170	1+
285.88049	136	
286.86408	166	
286.98466	100	
288.14006	90	
289.07899	102	
289.78693	208	
290.80937	142	
291.51002	114	
291.87054	344	1+
292.76298	92	
294.85690	252	1+
294.94148	86	
294.98922	192	1+
295.03022	98	
295.44555	94	
299.01418	114	
299.79511	134	
299.87130	102	
300.42856	112	
300.78845	136	
300.93659	90	
301.42544	92	
301.87494	162	
302.17246	160	
305.04764	88	
306.88265	132	
307.88446	436	1+
309.84261	86	
310.06922	84	
311.71528	84	
311.88380	258	
312.80650	96	
312.87060	334	1+
315.78863	88	
316.76674	112	
317.60882	92	
317.89996	114	
318.95982	176	1+
321.72534	90	
321.82100	294	1+
322.76771	202	1+
323.24120	86	
323.30423	104	
323.88234	82	
323.89458	470	1+
324.89587	290	1+
326.17841	262	
327.09959	90	
328.18861	190	
328.82063	122	
330.81650	114	
331.75966	136	
331.81358	234	1+
332.81421	162	1+
337.20076	96	
337.96114	82	
340.79782	192	
341.86845	92	
342.21128	86	
342.31988	94	
342.90745	264	1+
344.40952	106	
END IONS

###FS:    #m/z: 363.95807 #charge 1+
###MS: 50
###MSMS: 52
BEGIN IONS
TITLE=Cmpd 38, +MS2(363.9581), 28.0-35.0eV, 1.1min #52
RTINSECONDS=65.469
SCANS=50,52
PEPMASS=363.95807	356526
CHARGE=1+
89.89080	92	
189.86289	670	1+
190.87618	128	
191.85691	682	1+
196.88201	138	
205.94647	258	1+
207.87626	484	1+
208.94302	168	
209.94348	1326	1+
210.88279	296	
211.30948	92	
211.88470	242	
212.87989	3632	1+
213.98985	96	
214.89511	274	
222.95488	928	1+
224.94977	1794	1+
225.88568	286	
225.97283	114	
226.36597	100	
226.94808	5880	1+
226.97306	322	
227.86160	104	
227.93152	278	
228.89450	1402	1+
228.94295	6638	1+
229.04360	100	
229.30992	94	
230.88976	5474	1+
230.98863	100	
231.56068	92	
231.80247	116	
233.82910	90	
234.88241	364	
236.04907	114	
239.46267	122	
239.96143	588	1+
240.82955	366	1+
240.94199	974	
241.13284	94	
241.94037	3802	1+
242.94256	2378	1+
243.51682	96	
243.81764	130	
244.93983	430	
244.95883	3484	1+
245.82461	122	
245.94132	360	
246.80894	146	
246.83380	98	
246.90837	124	
246.95397	3770	1+
246.97627	254	1+
248.80636	542	1+
248.90072	2102	1+
248.95220	94	
250.89700	128	
250.97122	92	
251.91121	132	
252.89572	122	
253.08614	198	1+
253.13304	92	
253.90620	238	
254.90798	138	
254.92778	90	
256.02893	98	
257.08032	128	
257.52628	100	
257.91442	92	
258.85116	108	
259.84811	106	
260.83462	348	
260.96851	708	1+
261.39229	90	
261.83179	98	
261.84624	220	
262.83188	376	1+
263.79057	92	
263.85275	138	
263.98273	108	
264.81853	96	
264.96456	210	
265.08974	128	
265.12328	116	
265.61869	90	
265.81749	170	
266.41562	92	
266.81354	1060	1+
266.85581	152	
267.79146	218	1+
267.87240	210	1+
267.96912	320	1+
268.38503	108	
268.84242	114	
269.96977	834	1+
270.84680	202	1+
271.91765	296	
272.91529	140	
273.51704	106	
273.79351	160	
274.49066	90	
274.53744	90	
274.86001	172	
276.04029	88	
276.86018	246	1+
278.80130	240	
278.84594	534	1+
279.80089	182	
280.49008	104	
280.79437	1368	1+
280.91983	158	
281.12991	90	
281.87565	120	
281.98778	148	
282.78908	632	1+
282.84947	586	1+
282.96669	300	1+
283.63099	150	
283.98347	94	
284.82734	466	1+
285.84411	622	1+
286.35667	98	
286.80870	290	1+
287.91384	116	
290.01703	108	
290.86977	124	
291.03406	106	
292.86396	110	
293.85345	446	1+
295.79613	92	
296.00961	92	
296.56727	102	
296.81267	312	
296.93649	156	
297.80870	260	
298.80467	1922	1+
299.83140	128	
299.86540	188	
300.80032	874	1+
300.87074	142	
301.86212	530	
302.26822	100	
302.85580	1422	1+
302.95364	90	
303.80896	386	1+
303.85751	1154	1+
304.91233	90	
306.44092	112	
306.87756	108	
307.79846	166	1+
307.84854	132	
307.88812	112	
308.26323	118	
308.29434	96	
308.89149	104	
309.91373	206	1+
310.30820	152	
310.86597	272	1+
311.75402	98	
313.85767	138	
314.82245	154	
315.59202	100	
316.81291	836	1+
318.93847	198	
319.15122	96	
319.82166	272	1+
321.42140	106	
321.81665	238	1+
321.82240	110	
321.86833	146	
322.13508	90	
322.90467	100	
322.93857	180	
323.81672	102	
324.03525	100	
324.89679	116	
325.87374	114	
325.90391	184	
326.87517	454	1+
326.89370	132	
331.23864	92	
331.39512	90	
331.81455	184	1+
332.14451	96	
333.78047	216	1+
336.94685	310	1+
339.82963	270	1+
340.94081	208	
343.09322	104	
343.27897	108	
343.91145	156	
345.85655	186	1+
349.32021	96	
351.76525	170	
353.88584	126	
355.80504	102	
355.92094	142	
357.77360	116	
360.17952	96	
361.72050	156	
363.06078	102	
363.71973	138	
364.35206	122	
365.72403	318	1+
365.75421	102	
367.04343	106	
367.33238	90	
367.34156	136	
END IONS

###FS:    #m/z: 507.84733 #charge 1+
###MS: 50
###MSMS: 53
BEGIN IONS
TITLE=Cmpd 39, +MS2(507.8473), 28.2-35.2eV, 1.1min #53
RTINSECONDS=66.241
SCANS=50,53
PEPMASS=507.84733	143098
CHARGE=1+
196.01837	128	
209.94340	124	
214.88666	290	1+
223.97424	760	1+
224.97678	622	1+
230.07558	136	
232.89880	118	
235.92503	120	
236.92778	116	
248.85559	120	
249.91547	140	
250.96738	144	
267.13963	142	
272.85372	316	1+
275.85671	250	1+
276.85892	170	1+
276.92133	162	
277.92794	186	1+
280.11179	122	
281.88847	320	1+
284.79290	266	1+
287.85238	368	1+
287.89091	130	
288.87796	1048	1+
289.85951	156	
289.88180	906	1+
290.86580	428	
291.88113	128	
292.87180	776	1+
293.87353	964	1+
296.80689	120	
296.85355	206	
297.88347	184	
298.80336	254	1+
298.84499	338	1+
299.12140	200	1+
299.87910	180	
299.91400	118	
302.09301	236	
302.85700	122	
303.85610	130	
303.86948	236	
304.80605	154	
304.88397	294	
305.86345	638	1+
307.82400	120	
307.89185	586	
308.14334	256	
308.87587	280	
308.89187	300	
309.15358	510	1+
309.79229	162	
309.86968	264	
309.88993	708	
310.14273	142	
310.15806	352	1+
310.86981	122	
311.88776	1142	
312.88554	1072	1+
313.15215	146	1+
314.86566	916	1+
316.86487	136	
317.87948	384	1+
317.96366	134	
318.85992	182	
318.93582	214	
319.39891	124	
319.80831	130	
319.86003	116	
322.38754	240	1+
322.88786	146	
323.86995	150	
323.97343	140	
324.86010	444	1+
324.90361	158	
325.90306	364	
326.81839	132	
326.89089	1146	1+
327.89670	760	1+
329.53349	124	
330.87683	136	
332.87749	982	1+
333.84695	164	
335.88182	170	
336.94703	136	
337.88174	312	1+
339.71064	154	
340.82163	136	
340.86244	134	
342.83413	250	1+
342.90374	144	1+
343.83824	194	1+
343.93943	116	
345.89580	130	
346.76089	200	1+
347.91214	348	1+
350.77397	114	
350.88325	424	1+
351.41313	306	1+
351.92382	124	
353.85527	170	
354.82621	230	1+
354.91811	326	1+
355.89219	342	1+
356.14909	226	1+
356.41817	116	
356.65775	116	
358.73214	124	
358.77821	198	
359.08033	138	
360.88438	116	
361.73466	126	
363.83564	118	
364.72287	130	
364.84724	166	
366.70682	950	1+
366.84407	236	
366.91189	246	1+
367.70916	802	1+
367.86720	160	
368.84834	148	
368.89609	522	1+
369.70782	268	1+
370.84051	182	
371.72490	190	
372.04905	134	
372.17827	202	1+
373.83883	156	
373.85337	130	
373.90129	202	
375.14060	118	
375.73263	136	
376.78452	132	
376.88453	214	
380.72084	644	
380.85384	140	
381.71447	1018	1+
384.19238	124	
384.74708	232	1+
384.85131	776	1+
386.85142	434	1+
387.71958	124	
389.20080	136	
389.71625	178	
389.74054	248	1+
389.80218	262	1+
390.18175	144	1+
390.84380	1128	1+
392.07048	142	
392.82667	256	
393.40900	268	1+
393.73680	172	1+
393.80418	344	
393.83321	154	
394.78589	340	1+
394.82395	122	
396.78325	146	
398.73107	776	1+
398.76648	150	
398.86792	136	
399.04960	126	1+
399.71232	180	
399.78538	130	
399.85572	330	1+
400.72733	608	1+
402.86731	374	
403.87220	1188	1+
405.72612	170	
405.86020	208	
406.85899	186	
407.41075	162	
407.72908	366	1+
407.86795	922	
408.06419	118	
408.85475	1738	1+
409.77567	156	1+
409.81675	114	
410.73496	386	1+
410.84820	236	
411.37229	266	1+
411.81023	136	
412.73121	232	
412.84983	550	1+
412.87811	248	1+
413.07942	240	
415.73127	166	
416.75784	146	
416.88032	140	
417.82397	176	
418.84455	126	
419.73620	216	1+
421.88572	842	1+
422.92958	168	1+
423.77730	134	
423.87058	698	1+
424.82550	424	1+
426.16687	180	
426.86532	812	
427.73853	840	1+
427.86486	442	
428.09448	164	
428.21240	116	
428.84984	678	1+
428.86674	294	
429.87703	164	
430.74193	308	
431.60671	122	
431.86971	908	1+
431.89277	154	
433.86886	142	
434.90218	130	
436.82067	122	
437.76438	138	
437.86462	232	
439.89548	766	1+
440.87864	354	1+
441.94477	120	
442.35479	130	
443.67882	188	1+
443.75727	208	1+
444.75378	232	1+
444.87412	2352	1+
445.75428	268	1+
445.83094	146	
446.78798	126	
447.71684	230	1+
447.87971	184	
448.10452	216	1+
449.87835	368	
450.87222	542	1+
451.87265	376	1+
453.87713	140	
457.90476	836	1+
460.88863	130	
462.88305	1080	1+
465.89375	130	
467.88845	1524	1+
468.78099	140	
481.92246	154	1+
485.89833	948	1+
487.24214	118	
487.80706	136	
497.22752	124	
499.72893	114	
506.25144	246	1+
507.28308	158	1+
END IONS

###FS:    #m/z: 322.93126 #charge 1+
###MS: 54
###MSMS: 55
BEGIN IONS
TITLE=Cmpd 40, +MS2(322.9313), 28.0-35.0eV, 1.2min #55
RTINSECONDS=69.917
SCANS=54-55
PEPMASS=322.93126	1816442
CHARGE=1+
168.40823	94	
187.67572	84	
190.12104	78	
192.89156	116	
193.88987	94	
198.99277	78	
203.61278	98	
205.94958	460	1+
205.97339	188	
207.97421	240	
208.90491	82	
210.15088	76	
210.88587	104	
210.90197	146	
211.40413	92	
212.08136	76	
212.83661	88	
212.87890	260	1+
212.89657	234	1+
213.08853	120	
213.11616	78	
220.95601	104	
221.10028	86	
222.95490	362	1+
223.90795	78	
223.96050	236	1+
227.09720	130	
227.13667	90	
227.93680	136	
228.04275	104	
228.85225	112	
228.91241	136	
229.05271	104	
229.85137	142	
229.93594	84	
229.96852	82	
231.10676	90	
232.09352	78	
234.41897	92	
235.79528	84	
236.83940	78	
237.88328	78	
238.07500	206	1+
238.89791	82	
238.94230	294	1+
239.21487	88	
240.78788	78	
240.82297	592	1+
240.94094	4006	
241.94318	4302	
241.99225	92	
242.94280	11564	1+
243.45545	80	
243.83186	134	
243.88070	150	
244.82071	156	
244.88851	318	1+
244.94089	2220	
245.82530	76	
246.02206	90	
246.06254	78	
246.22002	80	
246.57668	78	
246.85313	136	
246.97725	326	1+
247.00814	76	
247.80835	78	
248.85409	130	
248.94826	76	
250.13167	84	
251.11306	76	
251.84915	236	1+
251.93799	144	
252.11253	78	
252.19419	90	
253.12323	76	
253.81543	102	
253.94049	78	
255.95812	76	
256.52793	84	
257.01795	98	
257.08110	82	
257.66393	94	
257.79709	358	
257.87726	84	
257.91837	82	
258.83633	362	1+
260.34153	88	
261.83140	400	
261.99667	86	
262.35455	136	
262.83195	332	
263.17581	102	
263.85198	106	
263.97722	152	
265.05856	164	
265.80366	120	
265.85054	80	
265.90660	80	
266.11621	80	
266.86610	236	1+
267.04407	94	
267.95890	76	
268.35301	76	
270.89987	78	
272.79626	80	
272.84957	86	
272.86963	80	
273.81381	80	
274.80199	114	
275.80770	242	1+
276.83980	80	
276.85803	228	
278.00327	78	
278.94380	106	
279.09174	630	1+
279.27825	82	
280.94078	92	
281.79558	76	
282.85653	368	1+
283.78702	176	
283.85864	256	1+
283.87540	110	
284.29322	416	
284.78924	130	
284.90112	92	
285.37899	100	
285.93081	80	
286.36383	88	
286.80410	82	
287.21759	86	
287.79652	94	
287.96927	86	
289.88236	132	
290.79394	300	1+
291.80500	244	1+
292.87289	200	1+
293.96785	170	
294.85658	138	
294.93964	106	
296.83783	86	
298.54149	74	
299.42673	78	
299.78433	112	
302.28512	84	
302.88074	104	
303.56129	118	
304.38294	78	
304.82442	86	
304.89111	86	
305.95557	78	
306.76356	78	
306.88070	524	1+
307.79869	358	1+
308.29368	158	
309.29702	130	
309.81370	76	
309.88845	74	
310.87764	134	
312.80529	138	
314.84663	74	
315.54620	92	
316.76567	76	
317.86918	96	
320.92614	106	
321.18615	74	
322.89127	82	
324.16187	74	
324.89625	190	
325.09550	98	
325.91283	92	
326.90252	134	
327.28169	78	
END IONS

###FS:    #m/z: 336.94717 #charge 1+
###MS: 54
###MSMS: 56
BEGIN IONS
TITLE=Cmpd 41, +MS2(336.9472), 28.0-35.0eV, 1.2min #56
RTINSECONDS=70.6895
SCANS=54,56
PEPMASS=336.94717	111550
CHARGE=1+
112.36719	80	
180.43780	98	
197.88548	82	
205.94887	116	
208.05214	82	
210.88378	208	
210.89952	76	
211.94518	2220	1+
212.07266	80	
212.87885	1514	1+
213.93954	1468	1+
215.88626	386	1+
215.94107	236	
217.88316	334	
217.94275	146	
218.32299	82	
222.95524	426	1+
223.96129	264	1+
226.13124	114	
227.78937	84	
228.89647	140	
229.07490	78	
229.95585	1830	1+
229.99752	98	
230.03122	104	
230.88972	2414	1+
231.82799	78	
231.95204	942	1+
232.91740	80	
233.83286	74	
233.86291	80	
233.89675	544	
234.03025	96	
234.86293	78	
235.89877	124	
239.95394	74	
239.98453	82	
240.83063	132	
241.83656	182	1+
242.04157	84	
243.96586	76	
244.99820	76	
246.09485	80	
246.23218	90	
246.81010	100	
246.90407	114	
246.98180	154	
247.80640	78	
247.96575	798	
248.36214	98	
248.38852	88	
248.89951	792	1+
249.82558	478	1+
249.95633	376	1+
251.84707	88	
251.93026	90	
251.95832	86	
252.95251	104	
252.97169	1140	1+
253.90650	764	1+
254.55522	76	
254.96699	504	1+
255.02950	100	
255.07616	422	1+
255.79626	88	
255.95013	94	
256.84971	256	
256.87240	80	
257.84947	112	
257.90445	94	
258.89755	142	
258.96730	136	
259.85676	208	
259.90089	76	
260.07229	100	
260.87688	88	
261.82730	372	1+
261.85146	118	
262.38045	88	
262.87580	86	
263.72673	100	
264.00042	76	
264.60282	76	
265.85635	76	
266.05889	78	
267.50887	78	
267.84366	134	
268.79309	356	1+
268.84219	308	
269.02130	84	
269.39810	88	
269.84302	166	
269.92029	74	
270.08604	74	
270.83564	238	1+
270.98061	80	
271.01489	80	
271.91840	102	
274.86508	76	
274.87767	78	
275.06888	106	
276.85484	398	1+
276.99057	102	
277.40351	88	
277.83414	386	1+
278.83698	260	1+
278.86675	220	1+
281.13194	76	
281.36291	88	
281.79740	86	
282.09624	86	
282.80622	146	
282.89096	110	
284.52490	78	
285.84770	620	1+
286.45865	96	
286.84883	464	1+
288.91611	74	
289.36720	76	
289.88447	84	
289.96252	76	
290.79352	102	
290.88747	94	
291.50745	78	
292.05956	80	
292.43807	92	
292.88057	90	
293.10516	314	
293.85463	104	
294.86868	116	
295.21481	102	
296.96287	84	
298.90660	172	
299.02320	74	
299.13190	92	
300.81637	76	
301.87529	152	
303.87774	134	
304.87011	124	
304.89980	114	
305.78591	106	
305.94490	100	
306.88791	114	
307.57686	90	
307.87462	76	
308.83159	96	
308.86598	76	
308.89418	98	
309.87318	434	1+
310.87727	282	1+
311.42449	88	
312.89956	74	
313.60801	106	
313.88870	80	
314.82064	100	
314.88162	204	
316.03739	76	
316.86996	74	
317.39242	84	
319.44976	80	
320.13918	76	
320.26007	84	
320.38528	108	
322.79820	86	
323.24213	78	
323.37058	82	
323.88454	288	1+
324.88900	244	1+
326.30278	92	
326.89344	96	
327.41533	96	
327.86146	74	
331.82015	76	
335.06669	86	
336.04069	82	
336.77929	88	
337.02294	76	
337.94994	80	
338.76394	126	
342.10720	86	
END IONS

###FS:    #m/z: 507.84716 #charge 1+
###MS: 54
###MSMS: 57
BEGIN IONS
TITLE=Cmpd 42, +MS2(507.8472), 28.2-35.2eV, 1.2min #57
RTINSECONDS=71.4615
SCANS=54,57
PEPMASS=507.84716	94192
CHARGE=1+
152.16328	144	
196.01733	226	1+
222.97802	220	
223.97495	126	
224.97602	392	
232.89706	160	
238.06107	108	
251.79620	176	1+
265.08224	130	
266.16999	248	
267.10793	180	1+
268.92055	118	
270.86033	140	
279.78492	178	1+
285.85653	244	
285.87387	224	1+
287.85420	576	
289.88065	644	1+
290.86263	584	1+
291.87885	158	
293.87429	748	1+
295.88553	140	
296.86555	284	1+
297.94562	116	
298.85508	216	
299.88209	164	
299.97628	116	
302.48578	112	
302.85055	170	
303.86266	114	
303.94687	198	1+
304.88461	118	
305.86432	626	1+
307.44560	112	
307.89034	1366	1+
308.14156	304	
308.36900	136	
308.88139	794	1+
309.14551	130	
309.87491	174	
310.16135	354	1+
310.42620	110	
310.90850	368	1+
311.05163	130	
311.88492	1342	1+
312.87881	816	1+
314.86636	660	
315.86494	698	1+
315.89929	132	
317.89543	120	
318.08721	114	
318.93189	250	1+
320.90321	180	1+
323.38727	136	
323.85542	470	1+
324.86036	390	1+
324.90131	154	
325.90345	212	
326.62207	122	
326.81888	152	
326.88274	1136	1+
327.89890	404	1+
328.82347	154	
328.86878	452	
329.88383	142	
330.82811	220	
331.84603	120	
332.87778	644	
333.87495	312	
334.77652	242	1+
335.88684	232	
336.87596	498	1+
336.94465	184	
342.93431	108	
344.41420	144	
344.82958	150	
346.76776	360	1+
346.90629	236	1+
347.88440	162	1+
350.88797	610	1+
351.18868	136	
351.91271	198	1+
352.79827	276	1+
352.88931	144	
353.14717	114	
353.85343	314	
355.90001	138	
356.71679	132	
356.90044	120	
358.71880	134	
361.86325	126	
362.86362	342	1+
363.38627	108	
363.77681	360	1+
366.84730	182	
366.92253	186	
367.70798	1336	1+
367.83519	626	1+
368.74187	110	
368.78284	168	1+
368.83733	520	1+
368.87013	122	
368.90006	246	
369.90206	154	
370.89718	240	1+
371.19292	236	1+
373.72014	450	1+
374.71860	324	1+
374.81518	108	
375.75603	116	
376.52997	122	
380.72167	606	
381.72049	362	
381.83955	122	
382.72012	666	1+
383.77922	144	
384.74765	384	1+
384.85309	388	
385.77129	124	
385.85255	198	
386.78179	136	
386.85898	150	
387.72179	302	1+
387.84778	118	
389.71584	212	
390.06780	118	
390.84051	1324	1+
392.82669	302	1+
394.01396	112	
394.40748	172	
394.83597	162	
394.86171	128	
394.89041	144	
395.72293	120	
395.80951	146	
396.81587	182	
397.40179	190	
398.72938	1106	1+
398.86677	154	
399.05373	110	1+
399.79937	122	
399.85233	126	
400.55079	126	
401.73502	134	
402.76187	164	1+
402.86769	1016	1+
403.33938	282	1+
403.41402	106	
404.86348	550	1+
405.89807	142	
407.72567	502	1+
407.87172	720	
408.85420	1820	1+
409.88360	132	
410.85038	300	
411.72872	294	1+
411.80243	370	1+
411.84053	326	1+
411.86816	332	1+
412.87050	242	1+
413.07885	262	1+
415.80048	128	
415.88129	392	1+
416.75993	158	
416.88170	278	1+
418.71955	112	
421.88932	272	
422.74514	182	
422.82362	384	1+
422.88839	188	
423.87199	252	
424.86593	190	
425.74442	206	
425.82392	206	1+
425.87369	174	
426.74884	140	
426.86282	1124	1+
428.74596	790	1+
428.85532	388	
428.89031	232	
428.92560	126	
429.38381	124	
429.81184	108	
429.83076	116	
429.87083	172	
430.74195	580	1+
430.84491	118	
431.86745	900	1+
432.84840	356	1+
433.86988	172	
434.88859	132	
435.86927	158	
436.81703	130	
439.89662	264	
440.90036	138	
441.88569	160	1+
443.76528	110	
444.87355	3076	1+
445.71934	176	1+
445.74273	132	
445.80227	224	1+
446.68432	116	
446.74295	170	
446.77215	170	
447.70693	202	
447.88769	234	
448.88720	188	
449.87979	814	1+
450.09304	108	
450.70788	156	
450.75760	256	1+
451.70187	122	
451.88210	120	
457.90423	754	1+
459.90974	112	
460.89401	122	
462.88525	512	1+
464.79207	118	
467.89079	948	1+
468.45724	112	
468.78736	234	1+
469.88853	110	
470.21886	124	
477.76298	246	1+
482.73684	152	
485.90036	738	1+
486.72939	124	
487.27862	268	
487.79992	226	1+
487.89916	330	1+
491.79745	128	
500.81168	110	
507.38231	108	
508.91920	170	
END IONS

###FS:    #m/z: 322.93122 #charge 1+
###MS: 58
###MSMS: 59
BEGIN IONS
TITLE=Cmpd 43, +MS2(322.9312), 28.0-35.0eV, 1.3min #59
RTINSECONDS=75.1295
SCANS=58-59
PEPMASS=322.93122	1673988
CHARGE=1+
169.00627	80	
175.96609	92	
179.44458	110	
190.89265	134	
191.93547	82	
192.89221	80	
193.89192	138	
197.89600	86	
197.96314	72	
198.76750	86	
201.04349	72	
201.41787	88	
204.55467	94	
205.05387	78	
205.94708	304	1+
207.97626	106	
210.03327	76	
210.90175	136	
211.91148	86	
212.02204	74	
212.39069	78	
212.42121	74	
214.89448	120	
216.36403	86	
216.96943	92	
218.48066	100	
218.88728	76	
219.05251	80	
219.92403	74	
221.94864	126	
222.03070	100	
222.42242	84	
222.97367	76	
223.95872	326	
224.19475	78	
224.83320	100	
224.98163	86	
227.10157	74	
227.81103	80	
229.83575	90	
230.02358	92	
230.95943	76	
231.90467	82	
235.02868	92	
237.79076	74	
238.94210	210	
239.06303	100	
239.08390	138	
240.33676	84	
240.79211	110	
240.81982	78	
240.94133	4408	
240.97547	114	
241.91239	80	
241.94004	12496	1+
241.97648	80	
242.82131	104	
242.84457	92	
242.86771	92	
242.94244	8850	1+
243.53964	82	
243.81765	564	1+
243.88477	102	
244.81712	340	1+
244.93879	2352	1+
245.38447	88	
245.41342	86	
245.44117	82	
246.97502	530	1+
250.37036	78	
250.94647	206	
250.98273	74	
252.22940	80	
252.47122	90	
252.93167	90	
254.78441	88	
254.84941	76	
255.06920	210	1+
255.78325	102	
255.79820	112	
256.46885	92	
258.83182	480	1+
260.83379	202	
260.86897	76	
261.83123	820	1+
262.80240	74	
262.95150	74	
263.98188	138	
264.07959	72	
265.38862	92	
267.08765	80	
267.79696	118	
268.14191	94	
268.95632	126	
268.98502	78	
270.12018	78	
271.35643	94	
271.78547	80	
271.81583	82	
271.84430	92	
273.26319	80	
273.44015	82	
273.81373	76	
274.79214	216	
275.80844	314	1+
275.84830	176	1+
276.22262	74	
278.85389	132	
279.02573	80	
279.09282	694	1+
279.41764	90	
279.93083	100	
281.09651	218	1+
281.91688	76	
281.97044	84	
282.27476	108	
283.07056	94	
283.35816	72	
283.43663	82	
283.79279	112	
283.86013	132	
284.07936	80	
284.29226	262	
284.79881	124	
285.16314	74	
285.19434	72	
285.80858	80	
285.89155	78	
286.91887	160	
288.07760	76	
288.81270	198	1+
289.78988	102	
289.88051	184	
290.88974	72	
291.80371	132	
292.35140	100	
292.43763	130	
292.79478	82	
293.16230	76	
294.86221	142	
294.90778	112	
299.78136	242	1+
299.86280	78	
301.77752	74	
302.58432	92	
303.86945	114	
304.88874	72	
305.86731	78	
306.88889	360	1+
307.79964	136	
308.28894	138	
308.42615	90	
308.79963	132	
309.87251	174	1+
310.31598	76	
312.94952	76	
313.13644	82	
313.80601	92	
317.87571	74	
318.43213	100	
318.82213	84	
319.01938	74	
320.95048	80	
322.89752	156	
324.89441	118	
325.90353	136	
326.89948	76	
327.07489	72	
END IONS

###FS:    #m/z: 336.94724 #charge 1+
###MS: 58
###MSMS: 60
BEGIN IONS
TITLE=Cmpd 44, +MS2(336.9472), 28.0-35.0eV, 1.3min #60
RTINSECONDS=75.902
SCANS=58,60
PEPMASS=336.94724	102914
CHARGE=1+
173.47976	76	
185.89023	78	
188.41155	86	
196.01409	80	
196.88243	132	
202.00400	80	
205.94994	304	
207.94778	76	
208.94741	76	
209.89438	88	
210.88514	338	1+
211.94491	1692	1+
212.87859	624	
213.88037	330	
213.89669	74	
213.94032	1110	1+
214.88854	766	1+
215.88900	502	1+
215.94044	194	
218.42814	76	
221.88591	76	
223.96231	126	
224.83338	86	
228.89520	108	
228.93732	80	
229.89328	78	
229.95530	1292	
230.88925	2402	1+
231.43365	88	
231.95015	782	1+
232.09188	74	
232.82754	124	
233.80086	74	
233.83049	296	
233.86670	82	
233.89812	288	
234.03942	92	
235.89147	122	
238.05955	100	
238.83325	82	
239.82414	88	
239.98821	88	
240.84052	424	1+
240.85311	100	
241.84416	292	1+
242.01280	100	
243.96558	114	
244.95979	76	
246.90857	118	
246.96694	420	1+
247.05713	88	
247.96748	258	1+
247.99762	78	
248.85163	104	
248.89737	664	1+
248.99330	100	
249.40941	88	
249.96358	138	
250.03612	76	
250.83550	152	
250.95070	100	
251.83534	208	
251.88027	76	
251.90877	82	
252.83466	144	
252.91329	134	
252.97215	1574	1+
253.05505	130	
253.07227	84	
253.09118	274	1+
253.90590	566	1+
254.96701	378	1+
255.07345	326	
255.78708	94	
256.84770	110	
256.89067	204	1+
256.96819	132	
257.85652	76	
258.85223	160	
259.85334	152	
259.92376	88	
260.83785	286	1+
263.18056	82	
264.53704	90	
264.89252	76	
265.88861	84	
266.35335	82	
266.79832	82	
266.84701	170	
267.91306	82	
268.84324	444	
269.84284	562	1+
270.84352	350	1+
270.98101	150	
271.91916	382	1+
273.35269	92	
273.86747	100	
274.86016	96	
275.95944	104	
276.85671	328	1+
277.11340	104	
277.86239	186	1+
278.14836	76	
278.25484	112	
278.83608	306	
279.83413	184	
280.36460	94	
280.83350	112	
280.86030	74	
281.82208	104	
282.85245	122	
283.78926	134	
285.85087	160	
285.87261	104	
285.92469	142	
286.06614	78	
286.85203	666	1+
289.82261	80	
289.88512	132	
290.86110	84	
291.40503	98	
292.85326	102	
293.04481	94	
293.10813	228	1+
293.83520	88	
293.85136	166	
294.82121	76	
294.86438	116	
296.00514	90	
296.14707	82	
297.83561	136	
297.87143	80	
297.91813	98	
298.43544	92	
298.87829	138	
301.89722	96	
302.38552	84	
304.86473	150	
305.87921	194	
306.87945	88	
308.05548	76	
308.79929	100	
308.87226	146	
309.86261	94	
310.15603	74	
310.87624	138	
310.89164	210	1+
311.19205	80	
312.80419	80	
313.02707	92	
313.15380	78	
313.83650	76	
316.43507	84	
316.81029	76	
317.43369	144	
318.23267	90	
319.01119	88	
320.61858	84	
322.43683	92	
322.79634	76	
322.96632	76	
324.89079	194	
325.89224	102	
326.36046	76	
326.89114	260	1+
328.95874	80	
329.94132	90	
330.77429	80	
333.85384	90	
334.72466	138	
334.87806	132	
337.84414	74	
337.88795	136	
338.75155	76	
340.75690	90	
340.90982	132	
342.40669	108	
END IONS

###FS:    #m/z: 359.96284 #charge 1+
###MS: 58
###MSMS: 61
BEGIN IONS
TITLE=Cmpd 45, +MS2(359.9628), 28.0-35.0eV, 1.3min #61
RTINSECONDS=76.674
SCANS=58,61
PEPMASS=359.96284	72570
CHARGE=1+
59.32303	88	
63.57516	80	
200.87638	82	
208.44893	84	
209.94457	592	
212.00268	100	
213.90207	82	
217.92733	112	
220.95702	130	
221.89138	134	
222.95413	920	1+
224.94836	1394	1+
225.89973	146	
225.97063	100	
226.94822	4772	1+
227.11825	90	
227.98207	102	
228.00198	84	
228.52306	88	
228.94274	4212	1+
233.06530	90	
235.44670	88	
237.42737	120	
237.81908	84	
239.07986	96	
240.58621	104	
240.82762	226	
240.90046	88	
240.93936	1066	1+
240.96272	844	1+
241.90025	106	
242.95845	440	1+
243.84619	86	
244.95752	2062	1+
245.50024	102	
245.83409	84	
245.93886	108	
246.95322	2550	1+
246.97409	312	1+
247.80529	124	
247.83073	138	
248.80644	752	1+
250.50055	82	
250.58430	102	
250.95077	300	
250.97171	176	
251.89016	84	
252.39130	84	
252.87616	128	
252.95783	180	
253.84077	84	
255.02786	80	
256.85349	104	
256.98436	88	
258.97639	122	
259.38167	82	
259.85016	120	
259.97749	124	
260.80457	160	
260.96966	438	1+
261.93305	86	
262.48590	86	
262.96379	98	
263.00919	90	
263.49131	92	
263.83029	84	
264.81958	138	
265.00047	82	
265.12269	212	1+
266.81345	660	1+
267.85868	86	
267.97421	324	1+
268.81020	122	
269.84815	168	
269.97161	322	
270.88368	86	
271.92738	84	
272.81489	84	
272.85728	122	
273.80249	160	1+
273.97020	92	
275.96991	128	
276.62894	84	
276.80869	150	
276.85783	338	1+
276.92172	136	
277.80611	176	
278.24945	84	
278.66253	102	
278.79718	96	
278.84519	134	
279.10382	108	
279.80528	126	
280.42623	86	
280.79394	1246	1+
282.35841	84	
282.43474	88	
282.82703	118	
282.85902	112	
282.93014	92	
283.03572	84	
283.37018	88	
283.41977	94	
283.79090	106	
283.82411	452	1+
284.05482	94	
284.87494	98	
285.87683	90	
286.81665	88	
286.93663	106	
290.90653	90	
291.80234	128	
292.43396	334	1+
292.86148	82	
293.12136	90	
293.38491	84	
296.03720	108	
296.81003	314	
296.93036	160	
297.17067	86	
297.80841	198	
297.84101	92	
297.90112	170	1+
297.96069	98	
298.80624	1872	1+
298.85670	86	
299.87274	190	1+
300.80388	168	
300.95245	82	
301.78079	204	
302.88832	126	
303.44366	92	
303.58003	90	
303.80655	294	1+
304.15805	88	
304.98523	90	
305.99200	94	
307.15725	82	
307.88398	154	
308.12209	84	
308.87270	86	
309.80208	124	
311.87110	134	
314.81960	130	
316.45659	82	
316.81400	442	1+
317.41201	112	
318.81793	84	
318.93670	152	
319.93551	96	
320.75521	202	1+
321.82111	436	1+
322.93247	202	
323.88748	80	
324.89462	226	1+
325.42919	84	
326.89513	88	
329.39290	96	
329.87391	92	
330.17357	94	
330.87765	178	
331.33721	88	
333.15208	82	
335.75478	216	1+
336.94487	676	1+
338.76070	142	
340.94203	210	
342.87720	84	
343.30485	84	
343.89939	248	1+
352.74929	82	
352.90978	102	
353.05363	86	
356.10395	86	
358.19420	86	
360.19001	114	
361.96726	100	
363.71533	104	
364.74740	140	
365.17670	84	
365.55710	96	
END IONS

###FS:    #m/z: 322.93090 #charge 1+
###MS: 62
###MSMS: 63
BEGIN IONS
TITLE=Cmpd 46, +MS2(322.9309), 28.0-35.0eV, 1.4min #63
RTINSECONDS=80.3425
SCANS=62-63
PEPMASS=322.93090	2360276
CHARGE=1+
103.54882	78	
148.86577	72	
185.92867	82	
192.88945	126	
193.89385	106	
196.88314	120	
196.96256	72	
198.86430	92	
201.04852	72	
202.88288	94	
205.94783	394	1+
205.96922	308	1+
206.03952	82	
209.94217	82	
210.90032	174	
212.89918	146	
215.87305	150	
218.06722	78	
218.53505	92	
219.38363	80	
222.95436	582	1+
223.95898	424	1+
225.57600	92	
225.81832	120	
225.96512	78	
226.82967	84	
227.56447	74	
227.79435	76	
227.94075	88	
227.95731	72	
229.89338	176	1+
231.92527	90	
235.82164	72	
235.91410	78	
236.83170	74	
236.89581	84	
237.60331	86	
238.78674	216	1+
238.93921	378	1+
239.07805	72	
240.82303	250	
240.94106	5316	
241.13162	124	
241.93961	18042	1+
242.10647	74	
242.25336	126	1+
242.82226	154	
242.94190	13012	1+
243.14857	86	
243.41460	74	
243.82182	246	1+
243.84827	72	
244.94077	3046	
245.87335	84	
245.93685	84	
246.97724	324	
247.00033	96	
247.85802	116	
247.89519	90	
248.12492	92	
248.85549	152	
249.96651	176	
250.33540	108	
250.84448	84	
250.94971	74	
251.06655	122	
251.11308	104	
251.83601	82	
251.92157	106	
252.06732	86	
255.09618	84	
255.77931	92	
256.05835	86	
256.50665	80	
257.79463	444	1+
258.83234	308	
258.89931	90	
259.13829	102	
260.34147	92	
260.84171	78	
261.33717	72	
261.44253	92	
261.47258	88	
261.83312	128	
261.90274	84	
262.82853	230	1+
263.97968	168	
264.91053	78	
265.42638	78	
265.85659	80	
266.06706	94	
267.13572	88	
267.96922	74	
268.84782	166	1+
269.80315	200	1+
270.34620	86	
271.81446	74	
271.84451	134	
271.92143	74	
272.59789	72	
272.81694	72	
273.79584	164	
275.80042	186	1+
276.04724	112	
276.92099	82	
278.87184	80	
279.09423	844	1+
279.84896	72	
281.79193	82	
282.11914	72	
282.85883	116	
282.97184	76	
283.07256	74	
283.35774	80	
283.78910	120	
283.86973	306	1+
284.07077	72	
284.29260	390	
285.96636	84	
286.88316	174	1+
287.18310	76	
288.79131	136	
289.78919	78	
289.80974	86	
289.87897	166	
289.93562	94	
290.79352	480	1+
290.86038	90	
293.06330	84	
293.34082	90	
294.85220	132	
295.81842	96	
295.85542	72	
297.78689	76	
297.81353	72	
298.07506	92	
299.30569	84	
299.78566	152	
299.80911	98	
299.85989	90	
300.87182	182	1+
301.87478	208	1+
302.24486	76	
302.80825	88	
303.24460	72	
304.73017	76	
305.88272	398	1+
306.03525	184	1+
306.11008	78	
306.27888	116	
306.88740	332	1+
307.79544	186	
307.87181	202	1+
308.80156	72	
310.81233	172	1+
310.83296	74	
311.86420	316	1+
311.88147	122	
314.81813	198	1+
314.91504	82	
315.54637	86	
316.51998	72	
318.07943	86	
319.83406	78	
320.42911	80	
320.75712	100	
320.84942	92	
323.44307	86	
323.82969	80	
323.88743	72	
324.94665	96	
325.33200	76	
325.42271	82	
325.89338	190	
326.90439	96	
327.03931	76	
327.23934	72	
327.92169	96	
328.18838	72	
END IONS

###FS:    #m/z: 340.94174 #charge 1+
###MS: 62
###MSMS: 64
BEGIN IONS
TITLE=Cmpd 47, +MS2(340.9417), 28.0-35.0eV, 1.4min #64
RTINSECONDS=81.115
SCANS=62,64
PEPMASS=340.94174	800330
CHARGE=1+
190.94567	138	
192.89609	80	
196.88505	118	
196.98660	90	
198.97013	82	
205.94769	164	
206.92719	90	
207.97253	118	
208.87736	88	
208.98026	132	
210.88690	78	
210.93675	376	
212.87810	166	
212.93164	76	
213.87821	148	
213.89699	152	
213.94057	526	
215.88729	384	
215.94035	82	
219.87858	78	
221.94187	142	
223.95418	348	1+
224.05134	76	
224.97853	100	
226.89866	134	
226.95908	100	
228.05369	78	
228.89841	140	
228.91709	100	
228.93857	76	
230.88922	226	
231.88950	122	
231.95164	888	1+
233.89805	608	1+
233.94683	150	
235.08487	82	
235.89331	78	
235.94808	104	
238.07666	90	
238.84101	78	
239.43319	86	
240.22820	134	
240.50214	82	
240.83762	484	1+
240.84162	512	1+
242.94157	88	
244.84413	78	
245.94250	156	
246.85186	106	
246.97806	148	
247.41243	90	
248.85338	84	
248.98808	100	
249.90148	140	
249.96127	370	
250.06534	100	
250.09677	80	
250.62290	78	
251.43058	104	
251.96080	98	
253.85247	82	
253.88377	76	
254.15206	86	
254.83141	78	
254.96769	124	
255.07788	136	
255.78718	82	
255.95605	84	
255.97455	170	
256.07792	78	
257.80004	76	
257.84344	484	1+
258.44121	104	
258.96368	190	
259.95809	122	
260.33594	80	
260.83777	626	1+
260.85036	224	
261.84315	354	1+
261.88729	82	
263.02511	128	
263.84023	94	
265.88071	98	
265.96263	86	
267.08263	86	
267.89060	82	
267.99929	80	
268.84227	480	1+
268.99305	76	
269.34243	198	
270.84326	76	
272.12791	78	
272.63054	96	
273.79577	82	
274.86301	192	
275.80940	138	
276.10838	154	
276.85708	440	
277.48737	106	
277.81901	82	
277.85800	292	
277.92745	76	
278.84729	1254	1+
278.90049	82	
279.18568	84	
279.89311	120	
279.92891	94	
281.86557	84	
283.79085	208	1+
284.85634	78	
287.01358	84	
287.44027	112	
287.84357	216	1+
289.79125	94	
291.44073	78	
292.44156	98	
293.42999	84	
293.85087	94	
294.00204	84	
294.43759	88	
294.86864	250	1+
294.88665	82	
295.84813	128	
297.79740	78	
297.90721	92	
298.42070	106	
299.78637	150	
299.87269	318	1+
301.85816	118	
302.16579	80	
302.86392	76	
303.94757	138	
304.95736	94	
305.18280	122	
305.91917	76	
306.88103	486	1+
307.80074	304	
308.80048	168	
309.86449	142	1+
309.89215	88	
310.41961	76	
310.89302	84	
311.14929	94	
312.86928	136	
313.42764	84	
316.85405	80	
319.97632	76	
320.54124	102	
322.29146	104	
324.89270	136	
326.17260	152	
327.81294	78	
328.29300	82	
328.88973	178	
329.12565	84	
329.75636	206	1+
329.87914	100	
330.81187	82	
332.00546	92	
332.04573	94	
333.59381	78	
333.78887	84	
333.93473	78	
341.03796	76	
342.21163	76	
342.90076	170	
345.11269	130	
END IONS

###FS:    #m/z: 363.95759 #charge 1+
###MS: 62
###MSMS: 65
BEGIN IONS
TITLE=Cmpd 48, +MS2(363.9576), 28.0-35.0eV, 1.4min #65
RTINSECONDS=81.8955
SCANS=62,65
PEPMASS=363.95759	323026
CHARGE=1+
183.86972	102	
187.86750	164	
189.86296	742	
190.93968	86	
191.85972	498	1+
196.88334	154	
197.05725	88	
205.87721	128	
207.40784	110	
207.86909	270	1+
207.95485	106	
208.90482	92	
209.94380	884	1+
210.88298	192	
210.89817	92	
211.94124	102	
212.87881	1954	
214.89294	216	
215.97583	106	
218.91117	100	
222.95357	752	1+
223.42872	96	
223.50390	108	
223.81820	84	
223.88416	80	
224.80395	92	
224.95017	724	1+
225.88391	142	
226.94723	4876	1+
227.00010	84	
227.89007	1000	1+
228.02234	98	
228.89497	820	1+
228.94280	4250	1+
229.15846	106	
230.79244	130	1+
230.89031	3842	1+
232.88654	500	1+
234.87937	330	
238.94177	110	
239.04216	92	
239.83951	294	1+
240.84226	232	1+
240.94122	786	
240.96414	298	
241.43257	88	
241.88292	82	
241.94304	676	
241.96748	130	
242.82368	174	
242.83534	380	1+
242.94211	1924	1+
242.96102	434	1+
244.58886	90	
244.95665	2264	
245.94494	220	
246.80915	148	
246.90310	182	
246.95282	3016	
246.97641	236	
247.93127	84	
247.95667	94	
248.80323	898	1+
248.89928	1626	1+
248.99267	82	
249.42908	96	
250.94627	86	
251.89804	300	1+
253.83996	80	
253.90460	436	
256.08197	88	
257.18718	98	
258.44309	86	
258.83335	268	
258.84968	162	
258.97656	80	
259.85071	144	
260.83180	604	1+
260.97055	392	1+
261.59954	90	
262.05820	88	
263.83403	412	1+
263.86121	138	
264.96250	150	
265.42647	86	
265.81416	108	
266.81437	1092	1+
266.86271	80	
267.01530	100	
267.97252	664	1+
268.81573	142	
268.84161	98	
268.96231	572	1+
269.80651	108	
269.83675	204	1+
269.92032	116	
269.96901	412	1+
271.91881	200	
272.91648	106	
273.85055	118	
274.00494	92	
276.51452	94	
276.80942	304	1+
276.85363	604	1+
277.10952	88	
277.82840	190	1+
277.89827	246	1+
278.79633	462	1+
279.59063	84	
280.57424	102	
280.79353	1338	1+
281.87276	94	
282.27176	90	
282.79725	130	
282.89083	94	
283.07358	312	1+
283.78912	422	1+
283.85082	440	1+
284.82563	590	1+
284.90413	80	
284.93912	90	
285.84699	660	1+
286.80679	170	1+
286.97559	86	
288.78988	160	
289.17909	174	1+
289.81137	102	
289.95865	122	
290.78815	234	1+
290.87991	106	
291.36727	110	
292.43723	92	
292.92812	146	
293.85214	90	
294.10978	106	
294.92458	100	
295.05534	82	
295.52580	86	
296.80847	374	
297.80735	206	
297.92155	154	
298.80273	2716	1+
298.87930	200	
299.59480	82	
299.86767	166	
299.88610	84	
301.86295	284	
302.86321	120	
303.81424	320	1+
303.85705	574	1+
304.74630	112	
307.02591	86	
307.13358	84	
308.29223	104	
309.05377	102	
310.41306	90	
311.87637	208	1+
312.85634	82	
312.94957	94	
316.81689	488	1+
317.37488	80	
318.93943	96	
319.81705	86	
319.87131	94	
320.82925	84	
320.91394	312	1+
321.82295	122	
321.86537	226	
322.18774	88	
322.82349	90	
322.90006	80	
323.17362	106	
323.77703	90	
323.84941	80	
324.88955	198	
325.17474	102	
325.87240	138	
325.90760	86	
326.87455	382	1+
329.87177	152	
332.63457	102	
334.08951	114	
336.94128	196	1+
338.76024	110	
340.98620	82	
342.17061	82	
342.80354	160	
343.98796	82	
346.92520	110	
349.81970	90	
352.88372	104	
353.76945	106	
354.88953	82	
359.71839	92	
359.95974	148	
360.87142	102	
361.72319	166	
364.95652	80	
366.05018	100	
366.92704	80	
END IONS

###FS:    #m/z: 340.94163 #charge 1+
###MS: 66
###MSMS: 67
BEGIN IONS
TITLE=Cmpd 49, +MS2(340.9416), 28.0-35.0eV, 1.4min #67
RTINSECONDS=85.582
SCANS=66-67
PEPMASS=340.94163	653026
CHARGE=1+
149.86505	86	
181.86737	96	
192.92578	138	
193.44208	78	
195.90573	90	
196.88709	94	
210.93682	132	
211.97746	76	
212.87874	392	1+
212.90056	98	
212.92900	80	
213.88126	328	1+
213.93986	306	1+
215.88625	214	
215.93807	158	
216.88919	114	
217.88169	202	
218.89867	82	
219.87856	86	
220.89192	84	
221.43076	76	
221.94543	208	
222.96584	92	
223.89521	106	1+
223.95860	120	
225.85051	80	
227.11636	80	
228.95294	76	
230.88968	208	
231.10324	114	
231.81752	84	
231.88848	104	
231.95105	768	
232.88927	86	
233.80092	78	
233.84403	76	
233.89756	346	1+
233.94842	336	
234.13927	84	
235.79540	82	
235.88946	262	1+
236.91311	78	
236.97143	128	
239.82014	120	
239.88393	88	
239.90190	86	
240.23121	190	
240.81867	80	
240.83794	522	1+
240.94574	150	
241.05124	98	
241.12177	88	
243.83062	78	
243.84529	154	
244.82734	88	
244.96023	172	
246.85530	104	
246.87363	86	
246.97730	118	
248.07713	82	
248.89850	196	1+
249.83645	94	
249.94513	110	
250.94584	82	
251.93099	80	
252.00506	86	
253.12298	184	
254.39849	78	
254.84934	84	
254.96645	352	
255.07689	80	
255.90733	168	1+
256.11347	80	
256.86629	78	
258.84679	214	
259.84514	164	
259.90317	88	
259.95715	266	
260.33778	78	
260.83776	386	1+
261.37241	98	
262.66283	120	
263.01125	84	
263.57312	102	
264.86776	198	
266.86444	146	
266.91892	88	
267.13545	144	
268.78982	76	
268.84193	384	
269.33984	76	
269.80616	134	
269.82419	192	1+
272.44211	90	
274.43367	82	
274.81984	140	
274.89993	78	
276.81482	100	
276.85724	412	
276.89536	104	
276.96403	78	
277.86447	252	
278.19322	78	
278.84556	1046	1+
278.90826	80	
279.50326	94	
279.92893	88	
280.84239	114	
280.85742	88	
281.00637	78	
281.02896	82	
281.26787	100	
281.89111	146	
281.94452	82	
282.85009	134	
288.01957	92	
288.81162	78	
290.00445	84	
290.53606	96	
293.85154	104	
294.86483	198	1+
294.93052	142	
296.85101	82	
297.43296	80	
298.41192	78	
298.86287	116	
299.86975	124	
299.88917	122	
300.87106	160	
302.17637	76	
302.86572	86	
305.80846	138	
305.84181	130	
306.42844	80	
306.62821	96	
306.88194	76	
307.10137	92	
309.87186	350	1+
310.82240	88	
310.87333	278	1+
312.81054	82	
314.37200	84	
314.92716	110	
316.88942	114	
317.96341	74	
320.91291	76	
321.82436	82	
322.87800	84	
323.07874	82	
324.89241	252	1+
325.87916	88	
325.99877	84	
326.18186	138	
326.39604	84	
328.18541	146	
328.88690	102	
330.81487	242	1+
330.89486	78	
331.14046	92	
337.80526	88	
337.87747	92	
340.02742	78	
340.22220	76	
340.82479	94	
342.49769	114	
343.88081	92	
344.29785	86	
END IONS

###FS:    #m/z: 363.95759 #charge 1+
###MS: 66
###MSMS: 68
BEGIN IONS
TITLE=Cmpd 50, +MS2(363.9576), 28.0-35.0eV, 1.5min #68
RTINSECONDS=86.3545
SCANS=66,68
PEPMASS=363.95759	253512
CHARGE=1+
125.92561	84	
146.79040	90	
165.80342	80	
169.20108	94	
180.88001	82	
182.87211	90	
184.86322	190	1+
189.86442	274	
191.86049	224	
192.85775	120	
193.08699	88	
193.89829	142	
196.88186	106	
197.90978	90	
204.05632	90	
204.88490	82	
206.92901	90	
207.87480	308	1+
207.95212	276	1+
209.94465	542	1+
210.88536	382	
212.85079	88	
212.87898	2072	1+
222.95331	1004	1+
222.97174	144	
223.89108	370	1+
224.94853	912	1+
224.97075	274	
225.05596	88	
226.94795	5640	1+
228.89608	448	
228.94232	6916	1+
230.83215	144	
230.88946	3186	1+
231.80019	90	
232.80310	84	
232.88103	128	
234.79707	84	
234.88284	218	
235.98230	94	
237.03406	100	
238.06138	136	
240.83374	128	
240.94103	902	
240.96432	542	
241.84670	136	
241.93997	2698	1+
242.82321	206	
242.94214	1804	1+
243.82185	454	1+
243.84195	88	
244.94177	546	
244.95800	2796	1+
245.94250	284	
246.80884	94	
246.90740	286	1+
246.95290	2856	1+
247.43740	110	
247.88802	90	
248.80437	438	1+
248.90176	898	1+
249.86603	116	
250.83395	108	
250.89396	220	
251.14824	80	
251.44418	120	
252.90069	626	1+
252.92597	104	
253.90443	532	1+
254.94332	80	
258.44149	84	
258.83588	202	
258.94682	96	
259.84152	106	
260.83456	240	
260.96922	242	
261.82744	432	1+
262.78501	100	
264.07670	232	1+
264.81652	276	1+
265.83073	116	
265.95758	96	
266.45168	88	
266.81409	808	1+
267.97413	552	
268.46804	88	
268.52625	92	
268.91712	88	
269.96720	304	
270.48871	160	
270.80562	128	
270.97027	170	
271.01103	82	
271.02705	84	
271.04728	96	
273.83397	80	
273.87892	86	
274.11257	88	
274.81126	186	1+
275.40704	84	
275.90665	274	1+
276.85755	582	1+
277.10640	180	
278.80245	440	1+
278.84582	176	
279.10123	250	1+
279.94335	84	
280.79368	1102	1+
282.79078	596	1+
283.79106	394	1+
283.86597	158	
284.82324	398	1+
284.84656	520	1+
284.88010	96	
284.89138	82	
285.08250	120	
285.60722	98	
285.84835	358	1+
287.94526	200	1+
290.57572	110	
290.86450	96	
291.79579	108	
292.80663	82	
292.93503	80	
293.11833	166	
293.90132	148	
294.85344	124	
294.86829	106	
296.80981	768	1+
297.00530	108	
298.07701	82	
298.43104	80	
298.80182	2578	1+
299.87434	104	
300.19255	86	
300.50943	90	
300.89353	312	1+
300.91594	90	
301.44243	82	
301.80001	412	1+
301.86284	606	1+
303.80769	246	1+
303.85780	890	1+
303.94202	164	
305.82249	82	
305.92026	84	
306.88396	154	
307.08836	82	
307.89257	86	
310.41982	150	
310.88225	206	1+
311.83844	82	
311.88739	136	1+
312.71731	90	
313.06884	80	
313.36480	90	
314.87281	86	
315.69271	96	
316.81448	508	1+
317.94360	96	
318.80603	130	
318.93637	164	
319.82297	134	
319.92589	86	
320.81162	80	
321.82117	506	1+
321.86560	190	
322.92200	86	
323.92906	118	
324.82706	130	
324.89492	154	
326.87466	192	
326.94181	84	
327.38360	82	
327.88051	94	
328.07059	86	
328.88262	134	
329.87102	218	
330.40132	82	
330.88245	110	
334.54345	100	
334.80128	80	
334.82839	80	
335.89911	98	
336.17573	80	
336.94775	254	
338.06270	94	
339.83005	364	
340.93818	134	
345.71847	82	
346.74500	106	
348.73899	88	
351.97019	88	
352.89221	88	
355.91839	98	
360.86922	92	
367.33189	94	
368.83693	102	
END IONS

###FS:    #m/z: 336.94676 #charge 1+
###MS: 66
###MSMS: 69
BEGIN IONS
TITLE=Cmpd 51, +MS2(336.9468), 28.0-35.0eV, 1.5min #69
RTINSECONDS=87.127
SCANS=66,69
PEPMASS=336.94676	91624
CHARGE=1+
180.41312	76	
185.86664	84	
205.95208	234	
205.96921	94	
207.04400	70	
208.88826	74	
209.88321	82	
210.88200	240	1+
211.94479	2136	1+
212.87844	868	1+
213.94191	820	
214.88338	532	1+
214.89365	162	
215.93544	168	1+
221.02172	84	
224.03688	114	
224.84782	74	
224.97375	124	
226.83379	70	
226.88887	74	
226.97368	226	
228.91204	82	
229.95492	1714	
230.88901	1668	1+
231.82990	130	
231.95220	840	
233.82621	268	1+
233.86614	88	
233.90362	146	
233.95031	196	
235.02514	72	
236.90167	78	
237.05678	84	
238.09766	98	
240.86788	86	
240.94407	120	
241.84065	104	
246.91036	72	
246.94328	72	
246.97792	154	
247.96761	460	1+
248.89952	882	1+
249.63263	84	
249.96175	138	
250.11383	82	
250.83895	252	
250.98402	134	
251.05286	102	
251.82953	310	1+
252.87721	80	
252.97098	1860	1+
253.08233	78	
253.90676	122	
253.96031	68	
254.12641	78	
254.65512	80	
254.88529	70	
254.91269	80	
254.96666	222	
255.07328	118	
255.09016	80	
255.79690	72	
256.80711	112	
256.85197	128	
256.91662	102	
256.96267	80	
257.86268	132	
258.84574	298	
258.90726	80	
259.85962	96	
260.85373	88	
263.88250	80	
266.14693	100	
268.17634	80	
268.84176	272	
269.84375	130	
270.39496	68	
270.85107	92	
270.98519	184	
271.10478	80	
271.84689	322	1+
273.37522	92	
273.97659	72	
274.82049	74	
274.87607	82	
275.85488	528	1+
275.87310	144	
275.94729	78	
276.08389	76	
276.84511	192	
276.90052	74	
278.82059	72	
278.83736	216	1+
278.92332	90	
279.01345	76	
279.81685	162	
279.86387	124	
281.86056	78	
282.81532	70	
282.85817	68	
283.43270	72	
285.85526	70	
286.51488	72	
286.84990	722	1+
287.39438	68	
287.80561	104	
287.96080	68	
288.88069	72	
289.78989	92	
289.87603	148	
291.80597	96	
292.11202	78	
293.10213	142	
293.12419	70	
293.85003	106	
293.89221	68	
294.02899	72	
294.04787	106	
294.11122	86	
294.44212	72	
294.86555	278	1+
295.03621	72	
295.82404	70	
295.89103	88	
295.94625	82	
297.17256	94	
299.06391	70	
299.79504	76	
299.80965	76	
299.87399	160	
299.90504	92	
300.86297	74	
301.84120	74	
301.87772	136	
302.41310	98	
302.79332	70	
302.87235	74	
306.87759	72	
307.88784	102	
308.14001	96	
308.87135	194	1+
309.41468	70	
309.85952	114	
311.42203	94	
311.88733	166	
314.82300	70	
314.94481	94	
315.45489	72	
317.43795	88	
317.91731	80	
321.43030	98	
321.92336	76	
322.91765	74	
324.89339	244	1+
325.76202	68	
326.60662	74	
326.72868	76	
327.28813	90	
329.85027	74	
329.89798	72	
330.57055	68	
331.82412	68	
331.84008	70	
333.01199	94	
333.06489	78	
338.29977	84	
339.82599	78	
340.79076	92	
END IONS

###FS:    #m/z: 340.94168 #charge 1+
###MS: 70
###MSMS: 71
BEGIN IONS
TITLE=Cmpd 52, +MS2(340.9417), 28.0-35.0eV, 1.5min #71
RTINSECONDS=90.8075
SCANS=70-71
PEPMASS=340.94168	853860
CHARGE=1+
192.92728	216	
201.94814	80	
203.93137	180	
205.90213	86	
208.95674	186	
210.88331	132	
211.79718	76	
212.88043	92	
213.87645	106	
213.94141	882	1+
215.41489	84	
215.88918	498	
215.93848	284	
217.88333	182	
217.89542	118	
218.88931	76	
220.87350	188	1+
222.86942	84	
222.97184	80	
223.94470	80	
223.95883	190	
226.89644	84	
226.97068	184	
227.08299	74	
228.94659	102	
229.03216	74	
230.78783	78	
230.89002	672	1+
230.91286	84	
231.89114	452	1+
231.95117	534	
232.87783	108	
233.89581	272	1+
233.94826	138	
234.96995	74	
235.10096	90	
235.89217	108	
238.04270	82	
239.78928	96	
239.85149	78	
240.00735	80	
240.23551	290	
240.83407	172	
240.92509	76	
241.43429	116	
241.84283	306	1+
241.89151	100	
241.94670	94	
242.94312	84	
244.83097	136	
244.97690	76	
245.06020	84	
246.05051	110	
246.79985	78	
246.85799	118	
246.96064	86	
246.97988	80	
247.98013	118	
248.90018	426	1+
249.88677	78	
249.96416	294	
250.05182	74	
250.96398	132	
251.95825	88	
253.44951	86	
254.96801	634	1+
255.13308	128	
255.44159	76	
256.85320	96	
257.85184	104	
258.84510	650	1+
258.96568	120	
260.83580	566	1+
262.35052	74	
263.14256	138	
263.34209	84	
263.84315	76	
263.90207	214	1+
264.85865	98	
265.86652	86	
266.98907	92	
267.15010	104	
267.94516	82	
268.54452	74	
268.82926	160	
268.84359	232	
268.89262	84	
269.63597	82	
270.83228	150	
271.09180	76	
271.84754	240	
272.87772	84	
272.92162	100	
272.94385	106	
272.99553	78	
273.79420	114	
273.90007	112	
274.87475	92	
275.80857	146	
275.86788	126	
275.90002	160	
275.97180	80	
276.48211	88	
276.85687	650	1+
277.86888	118	
278.07485	78	
278.84601	520	1+
280.36489	74	
280.84982	244	1+
281.06080	132	
281.10146	74	
282.79063	126	
283.11596	80	
283.35169	88	
285.42653	110	
286.85847	134	
287.78796	78	
289.80996	162	
289.90002	100	
290.51713	98	
290.86388	92	
291.39042	94	
291.88336	206	1+
292.43338	82	
292.93319	84	
293.38112	116	
294.38072	82	
294.94725	108	
295.51097	84	
295.90087	178	
297.01139	156	1+
297.87970	74	
298.16390	74	
298.41867	80	
299.78306	128	
299.87135	134	
300.00295	74	
301.86205	124	
302.17732	162	
302.87163	76	
305.39496	80	
305.90388	76	
306.44534	84	
307.79240	80	
308.88526	112	
310.48873	100	
310.87864	306	1+
315.83430	86	
318.28091	80	
318.88373	86	
320.30372	78	
323.11872	80	
323.16059	90	
324.84270	78	
324.89706	140	
325.39834	114	
325.89933	114	
326.15941	74	
327.12565	88	
328.25295	78	
328.89127	82	
329.87139	134	
330.81440	246	1+
337.29127	122	
338.94629	90	
341.01751	86	
341.77111	92	
342.91824	76	
END IONS

###FS:    #m/z: 363.95764 #charge 1+
###MS: 70
###MSMS: 72
BEGIN IONS
TITLE=Cmpd 53, +MS2(363.9576), 28.0-35.0eV, 1.6min #72
RTINSECONDS=91.58
SCANS=70,72
PEPMASS=363.95764	331620
CHARGE=1+
123.30191	80	
182.87155	162	
183.93657	88	
185.93193	78	
189.86269	322	1+
191.85549	426	1+
193.08353	82	
193.85748	138	
194.07959	98	
196.89538	84	
201.50339	102	
205.97066	118	
207.87284	338	1+
208.94326	142	
208.97624	86	
209.91790	82	
209.94537	864	1+
210.88169	194	
212.87839	2432	1+
222.95434	882	1+
223.57028	94	
224.83215	132	
224.94903	770	1+
225.88915	160	
225.97217	176	
226.94771	5458	1+
226.97625	112	
227.93098	250	
228.89507	442	1+
228.94307	5796	1+
229.06011	96	
229.88175	96	
230.88870	2798	1+
233.96247	90	
234.88168	140	
234.89607	170	1+
235.85053	144	
235.97815	92	
238.07000	198	1+
238.84081	96	
238.93758	132	
240.42040	84	
240.83338	114	
240.94121	774	
240.96365	364	
241.82862	88	
241.94023	2546	1+
242.82320	138	
242.94228	1748	1+
242.95947	658	
243.82611	100	
244.81759	84	
244.95799	3734	1+
245.94114	234	
245.98143	88	
246.43808	82	
246.80953	94	
246.90672	236	
246.95440	3170	1+
247.98897	82	
248.16390	80	
248.80263	256	
248.90101	1496	1+
248.97809	156	
249.80124	364	1+
249.84604	78	
250.89531	334	
250.95264	186	
253.83285	140	
253.90585	504	1+
254.54567	82	
254.81226	78	
258.83988	142	
259.84418	90	
260.83839	142	
260.97162	306	1+
261.83312	542	1+
264.80892	84	
264.85076	78	
264.86657	78	
264.90876	80	
264.96382	136	
265.35633	100	
265.81368	884	1+
266.81539	736	1+
266.85309	104	
266.97395	496	1+
267.90663	100	
267.97599	416	1+
268.80801	164	
268.84014	366	1+
268.95765	228	
269.13626	90	
269.81167	80	
269.97372	180	
271.14618	102	
271.91733	436	1+
272.13397	102	
272.83201	166	1+
273.91837	90	
274.36477	84	
274.81771	106	
274.88809	112	
275.10778	96	
275.80807	78	
275.92100	226	1+
276.80857	138	
276.85558	330	1+
276.94100	224	1+
276.95981	80	
277.90422	258	1+
278.79869	524	
278.90835	168	1+
279.08725	92	
279.79814	306	
279.85080	128	
280.79543	684	
281.79645	474	
282.78977	546	1+
282.83705	106	
282.85487	88	
283.82510	114	
283.84852	248	
283.86843	80	
284.82686	504	
284.85702	120	
285.84727	564	1+
286.81342	78	
286.82884	82	
286.91379	96	
287.91404	224	
288.18179	84	
291.85611	402	1+
292.81389	136	
292.85838	316	1+
292.93631	138	
295.07247	80	
295.84514	84	
295.91446	86	
296.80954	302	
297.14707	92	
297.80950	280	
297.87800	94	
298.80436	1266	1+
299.87093	136	
300.80112	896	1+
301.34861	90	
301.86197	330	
302.86163	150	
302.88341	106	
302.95401	78	
303.85670	638	1+
303.91417	86	
304.92327	150	
306.88290	172	
306.92275	82	
307.88753	120	
308.93518	124	
310.87988	188	
311.85824	78	
311.95996	80	
314.81941	116	
316.74485	82	
316.81540	582	1+
318.93432	82	
318.95160	86	
320.13937	80	
320.61820	102	
320.81565	82	
321.81963	432	1+
321.86659	280	1+
322.92691	130	
322.98411	80	
324.95587	78	
326.32717	86	
326.87112	144	
328.97424	80	
329.15021	80	
329.43994	78	
329.72973	82	
331.72839	78	
332.33232	84	
337.73704	212	1+
339.38044	82	
340.23808	102	
340.89759	84	
340.93807	170	
341.09710	82	
342.70653	200	1+
343.71477	204	1+
347.87153	80	
351.35551	98	
352.88668	130	
353.94508	114	
356.75996	90	
358.78496	102	
358.87133	78	
END IONS

###FS:    #m/z: 507.84704 #charge 1+
###MS: 70
###MSMS: 73
BEGIN IONS
TITLE=Cmpd 54, +MS2(507.8470), 28.2-35.2eV, 1.6min #73
RTINSECONDS=92.352
SCANS=70,73
PEPMASS=507.84704	100856
CHARGE=1+
196.01591	204	
214.88368	126	
222.97275	380	1+
224.97820	398	
232.89451	286	1+
250.89902	122	
258.87906	108	
266.09958	238	1+
266.17024	190	
267.78404	168	
272.80397	118	
272.85655	160	1+
274.41632	196	
279.88135	204	1+
284.87719	116	
286.87100	120	
287.85579	446	1+
289.03657	128	
289.87586	376	1+
290.12566	142	
290.87434	212	1+
293.87637	630	1+
294.85724	148	
295.91382	108	
296.85555	174	
298.83494	116	
298.85753	142	
298.87702	114	
299.80182	236	1+
299.83053	122	
299.84524	164	
300.21132	128	
300.84509	136	
301.87762	150	
302.88914	144	
303.86182	306	1+
304.03809	128	
304.82010	214	1+
304.88241	248	
305.86546	474	
307.88882	512	
308.14326	348	1+
308.87233	728	1+
308.89552	286	
308.92049	224	1+
309.89018	280	
310.15667	130	
311.82042	178	1+
311.86010	248	1+
311.88379	1292	1+
314.86731	592	1+
316.86125	194	
321.86684	136	
323.87788	340	1+
324.85890	208	
324.90122	116	
325.89867	338	
326.88501	1262	
327.87600	134	
327.89656	506	1+
328.86350	198	1+
329.81135	128	
330.88952	392	1+
332.85801	108	
332.87298	626	1+
332.93683	142	
333.80699	124	
336.00803	118	
336.74032	116	
336.87132	280	
337.88375	146	
338.74645	178	1+
339.71658	142	1+
340.01601	114	
342.80473	140	
343.87025	128	
344.99964	108	
347.78575	232	1+
348.72927	158	
348.91509	112	
349.76109	322	1+
349.83322	342	1+
350.34581	116	
350.90132	110	
351.88888	176	
352.00577	108	
353.90840	122	
354.89409	116	
355.85314	154	
357.73098	118	
357.78306	116	
358.99194	116	
359.75704	176	1+
361.86993	108	
365.03475	114	
366.73785	308	1+
366.83939	234	1+
367.34571	116	
367.70740	466	1+
367.87567	164	
367.89418	396	1+
369.73476	118	
369.83560	216	1+
372.39687	128	
372.85346	166	
373.32183	112	
373.78143	126	
373.90668	214	1+
374.81922	254	
374.88785	178	
376.15707	106	
377.87387	118	
380.71806	426	
380.81130	124	
380.86016	112	
381.02066	108	
381.72026	278	
381.84546	154	
382.71606	638	1+
383.77567	176	
384.75092	244	
384.85170	682	1+
385.71923	172	1+
385.76937	106	
385.79374	242	1+
388.72647	204	
389.19820	114	
389.71118	138	
389.79006	160	1+
390.84197	940	1+
391.49356	116	
391.91282	134	
392.72306	166	
392.77593	292	1+
392.82873	264	
393.97401	128	
394.83700	274	1+
395.86985	162	
398.73407	304	
398.76870	124	
398.81859	128	
398.86412	158	
399.72589	668	1+
399.85187	164	
402.86592	144	
403.87077	620	1+
405.73118	112	
405.87243	216	1+
405.91432	144	1+
406.85431	132	
407.72377	200	
407.74878	144	1+
407.86896	838	
408.85350	786	1+
409.72768	526	1+
410.83900	156	
410.85435	188	
410.90645	126	
411.75151	132	
411.81679	250	
411.86448	206	
412.73232	360	1+
412.85455	202	
413.07387	130	
413.88397	156	
414.81055	194	1+
416.87966	234	
418.73958	286	1+
420.87957	110	
421.88723	388	
422.83544	160	
422.86619	782	1+
423.74981	116	
423.77488	294	1+
423.82916	184	
424.66914	208	1+
424.82740	256	
425.76127	220	
426.73498	424	1+
426.75414	128	
426.86300	976	1+
427.76696	242	
429.74661	154	
430.69112	214	1+
430.73942	466	1+
430.85223	188	
430.89070	142	
431.83579	106	
431.86850	732	1+
432.24290	114	
434.88740	144	
435.24143	112	
438.85825	114	
439.89449	234	
440.64916	134	
440.69779	168	
440.89576	112	
442.88112	118	
443.76931	180	1+
443.88066	144	
444.87323	1738	1+
445.76044	156	
445.80388	194	1+
446.74639	184	
447.71081	412	1+
448.75730	144	
449.69213	152	
449.87854	546	1+
450.70656	124	
450.76278	120	
452.65310	112	
457.90407	250	
462.76685	114	
462.88659	1112	1+
462.91159	118	
465.72793	160	
467.88828	1046	1+
470.72192	128	
483.90842	116	
485.90346	418	1+
510.82960	108	1+
END IONS

###FS:    #m/z: 322.93076 #charge 1+
###MS: 74
###MSMS: 75
BEGIN IONS
TITLE=Cmpd 55, +MS2(322.9308), 28.0-35.0eV, 1.6min #75
RTINSECONDS=96.0325
SCANS=74-75
PEPMASS=322.93076	1187444
CHARGE=1+
61.32292	88	
180.86699	80	
192.89030	96	
194.95487	66	
196.86435	66	
196.88479	94	
196.97447	74	
197.87336	76	
197.95970	70	
200.88870	86	
201.03880	120	
205.95165	66	
205.99047	92	
206.97133	86	
207.97267	78	
209.00246	74	
210.37540	122	
212.89570	86	
217.40673	130	1+
217.86936	64	
220.87384	70	
221.89681	92	
221.94653	66	
222.71895	78	
222.95043	112	
223.95921	156	
224.02039	70	
227.92942	68	
230.03863	106	
231.90651	70	
233.39799	90	
234.75199	80	
235.38658	64	
236.83380	84	
236.89766	146	
238.11074	86	
238.94396	120	
239.08705	66	
239.20726	72	
239.78623	210	
239.92204	74	
240.82120	112	
240.94063	924	
241.83143	80	
241.94212	1286	
242.82102	464	1+
242.94219	4208	1+
244.94098	1004	1+
245.82569	152	
245.90993	84	
246.02590	70	
246.39572	70	
246.85147	166	
246.97513	124	
247.86058	64	
247.97938	102	
248.84788	148	
248.88706	118	
249.85162	66	
250.95374	70	
251.82418	72	
251.90195	74	
251.96997	72	
252.96724	72	
253.34987	94	
253.38510	78	
253.83893	66	
254.79832	68	
254.86515	72	
254.87925	98	
255.78124	74	
256.95094	76	
257.79724	220	
257.90057	92	
257.91442	92	
258.83306	116	
259.81892	92	
260.38726	106	
260.83171	406	1+
261.25581	74	
261.38700	70	
261.83477	280	1+
262.10946	126	
263.79452	74	
263.83030	118	
264.01621	68	
264.85683	242	1+
264.89266	88	
265.06232	64	
266.01464	68	
266.06092	74	
267.87057	66	
268.13531	86	
268.17417	74	
268.96202	130	
269.78831	66	
270.80699	74	
270.88740	92	
271.78142	74	
271.84797	72	
272.01050	86	
273.79665	136	1+
274.25099	70	
275.80743	258	
276.84011	66	
276.85437	74	
277.10500	66	
277.80652	74	
278.45134	158	1+
278.91921	64	
279.09202	1000	1+
280.15502	68	
280.78941	154	
280.85190	94	
281.09715	74	
282.91365	84	
282.96729	78	
283.07381	130	
283.78875	162	1+
283.84668	86	
283.87091	76	
284.29522	280	1+
284.87151	118	
285.79671	96	
285.87671	72	
286.02662	82	
286.85968	82	
287.89855	82	
288.80941	70	
289.79609	86	
291.80482	216	
292.13914	74	
292.43968	66	
292.79600	118	
295.89908	92	
296.82988	64	
298.06235	66	
298.78655	130	
298.99174	66	
299.78121	76	
299.80506	70	
300.92232	94	
301.75387	66	
301.87857	96	
302.03536	72	
302.24232	64	
304.46217	78	
305.97885	76	
306.88653	272	1+
307.79842	122	
307.89163	228	1+
310.88285	76	
312.80083	98	
315.24316	68	
316.07259	74	
317.43377	102	
318.54622	98	
318.85110	66	
319.93261	102	
320.13445	74	
321.06264	84	
324.89289	422	1+
325.31530	136	
325.80381	84	
326.79315	84	
END IONS

###FS:    #m/z: 336.94646 #charge 1+
###MS: 74
###MSMS: 76
BEGIN IONS
TITLE=Cmpd 56, +MS2(336.9465), 28.0-35.0eV, 1.6min #76
RTINSECONDS=96.805
SCANS=74,76
PEPMASS=336.94646	68012
CHARGE=1+
87.28106	80	
113.19885	84	
182.86714	112	
202.05112	94	
203.00329	100	
205.95006	78	
206.95380	88	
206.97349	68	
210.88326	74	
211.94478	338	
212.87919	1092	1+
212.91541	72	
213.94081	188	
214.90701	94	
215.03050	76	
215.85843	98	
216.86454	102	
217.93467	84	
218.01259	70	
218.89660	92	
219.83693	134	
221.89879	70	
221.96454	70	
223.95872	154	
224.97141	102	
225.86166	72	
225.89125	82	
227.43109	90	
228.89371	146	
229.95593	582	1+
230.88898	1164	1+
231.81695	152	1+
231.95025	154	
231.98502	94	
232.85376	84	
232.94093	112	
233.95299	82	
234.94226	72	
237.37799	90	
237.79268	76	
238.88820	78	
239.84031	76	
240.84155	434	1+
240.92710	70	
240.96787	124	
242.96490	74	
243.83948	126	
244.39108	80	
246.00050	70	
246.18744	80	
246.90472	90	
247.03777	88	
247.49159	82	
247.96621	226	
248.86892	72	
248.90009	686	1+
249.82887	274	1+
249.96330	128	
250.83014	200	1+
250.99432	76	
251.96214	72	
252.08125	96	
252.96880	516	
253.00412	78	
253.86422	90	
253.90545	84	
254.06377	76	
254.87070	72	
254.89876	126	
254.91039	120	
254.96899	296	
255.88542	72	
256.26087	70	
257.13017	78	
257.40590	70	
257.85199	326	1+
258.14514	74	
258.81770	84	
258.82705	72	
258.84360	274	
258.94685	142	
259.90720	136	
260.83137	252	1+
260.85712	72	
262.87408	94	
262.95368	130	
265.01054	80	
267.82232	96	
267.85268	88	
268.84113	770	1+
269.88398	82	
269.96862	72	
270.92470	72	
271.91639	138	
271.93336	80	
272.98446	134	
273.10719	72	
273.85202	330	1+
273.90128	136	
273.97819	86	
274.89564	72	
275.41928	126	
275.85396	1220	1+
276.42676	70	
276.85681	1076	1+
277.83513	132	
278.11570	82	
278.83327	164	
279.79515	72	
279.83240	278	1+
279.85623	144	
280.89344	100	
280.94867	76	
281.00230	82	
281.05380	78	
282.84866	70	
283.86469	84	
284.40041	92	
285.47416	100	
285.84930	1040	1+
285.85738	68	
285.89551	72	
286.85209	926	1+
286.91994	76	
286.93442	98	
288.84483	80	
289.20280	94	
289.88009	104	
290.01102	70	
290.84573	82	
290.97354	72	
290.99255	70	
291.43644	88	
292.88253	90	
294.86474	142	
296.82112	72	
296.86317	108	
297.90110	74	
298.87904	120	
299.05929	84	
299.42062	86	
299.87294	124	
299.97976	86	
303.21257	78	
303.94447	84	
304.13472	90	
305.88094	380	1+
307.03402	70	
307.10971	74	
308.87907	72	
309.46197	92	
309.86852	232	1+
310.43702	96	
311.86007	76	
313.38629	78	
316.86057	106	
316.89388	76	
319.11612	70	
319.95682	72	
323.00631	74	
326.89510	136	
328.39348	74	
328.76516	82	
329.83463	86	
332.33258	92	
335.03135	82	
335.92573	82	
336.86956	126	
340.91778	72	
END IONS

###FS:    #m/z: 507.84620 #charge 1+
###MS: 74
###MSMS: 77
BEGIN IONS
TITLE=Cmpd 57, +MS2(507.8462), 28.2-35.2eV, 1.7min #77
RTINSECONDS=97.577
SCANS=74,77
PEPMASS=507.84620	66990
CHARGE=1+
79.24307	102	
186.90798	100	
196.01864	206	
210.03235	136	
224.97780	422	
232.13109	118	
232.89731	348	
234.88287	120	
235.93004	112	
243.60672	96	
250.89883	108	
261.39874	96	
266.86791	114	
267.13419	226	1+
267.78660	118	
267.90753	130	
275.95385	118	
278.02382	94	
278.83616	138	
280.79531	126	
283.40532	94	
285.94340	166	1+
287.85010	328	
288.78306	96	
288.87832	482	1+
289.88086	408	1+
291.87694	96	
293.87686	162	
294.86730	206	1+
294.97385	128	
296.82484	218	1+
302.85281	112	
303.86948	192	
304.14996	94	
304.96973	204	1+
305.86353	764	1+
306.80293	156	
307.89049	410	
308.14028	376	1+
308.87395	564	1+
309.89016	106	
310.15516	174	
311.88337	274	
312.86874	318	
312.88902	426	
313.88415	242	
314.86671	414	1+
316.86382	234	
318.89577	100	
318.93343	220	1+
323.83196	94	
323.87456	202	
324.84490	128	
324.87000	132	
324.89958	130	
325.81018	134	
325.90694	318	
326.82189	106	
326.88244	1340	1+
327.90138	320	
328.86595	114	
328.92304	114	
329.80001	106	
330.88139	122	
332.79366	94	
332.87847	540	1+
333.82121	126	
334.95998	186	
336.94546	136	
337.80470	102	
337.88169	310	1+
340.89858	130	
347.77122	118	
348.73171	458	1+
348.77263	100	
348.89297	134	
349.77856	162	
350.76675	200	1+
350.78938	94	
350.82887	288	1+
350.88669	346	
351.18767	154	
351.96089	98	
353.89468	162	
357.73495	358	1+
358.73950	242	1+
359.03778	118	
360.27257	98	
366.73933	400	1+
366.76932	108	
366.84132	142	
367.70794	354	1+
367.84317	108	
368.89241	122	
369.83834	400	1+
370.03441	98	
371.71965	110	
371.96584	96	
372.89966	100	
373.72223	202	1+
373.80354	146	
373.90872	186	
374.86878	114	
375.86068	96	
376.72218	134	
376.88221	334	1+
380.72363	322	
381.71555	808	1+
383.78735	104	
384.77892	102	
384.84846	556	1+
385.71202	110	
385.85086	348	1+
386.75065	156	
387.72556	102	
387.84614	132	
389.71893	200	
389.80033	192	1+
390.78108	96	
390.84125	624	1+
391.75497	104	
392.74739	114	
392.82885	124	
395.73440	184	1+
395.75971	208	1+
398.73033	718	
399.72854	726	1+
399.84991	176	
400.19481	98	
400.84177	160	
402.76818	218	
403.73665	142	
403.87636	358	
404.73312	166	
404.75358	134	
404.85549	318	1+
405.77105	202	
405.82859	120	
405.85752	204	1+
406.75914	126	
407.73448	202	1+
407.81571	130	
407.87114	558	1+
408.85310	952	1+
409.42429	94	
409.73021	322	1+
409.87412	160	
410.83453	152	
411.73391	116	
412.72994	194	
412.84225	216	1+
414.34639	98	
414.68385	126	
416.74855	158	
418.70903	130	
421.88500	366	
422.09290	96	
422.87742	168	
423.77415	294	1+
424.83318	150	
424.86386	134	
425.18765	96	
425.75877	248	
426.78023	146	
426.86284	994	1+
427.73627	966	1+
428.84650	270	1+
428.87603	180	
429.70343	102	
429.74633	154	
430.06755	130	
430.74252	486	1+
431.86868	470	1+
433.87323	170	1+
439.90838	110	
440.68942	96	
440.70977	100	
442.68481	342	1+
442.76111	154	1+
444.87483	1538	1+
445.71253	96	
445.74543	564	1+
446.68756	182	
446.77893	174	
446.87377	236	
447.71848	220	
447.88702	162	
448.71381	204	
448.74894	120	
448.87765	452	1+
449.18424	94	
449.87887	344	1+
450.09730	96	
450.74153	104	
451.76828	164	
457.90514	566	1+
459.19909	106	
462.88470	566	1+
465.73168	202	
467.88949	628	1+
470.71109	194	1+
480.06368	144	
485.90022	232	
486.79176	172	
486.89882	110	
490.90766	120	
508.22084	104	
END IONS

###FS:    #m/z: 322.93076 #charge 1+
###MS: 78
###MSMS: 79
BEGIN IONS
TITLE=Cmpd 58, +MS2(322.9308), 28.0-35.0eV, 1.7min #79
RTINSECONDS=101.247
SCANS=78-79
PEPMASS=322.93076	979360
CHARGE=1+
117.66183	74	
122.35212	72	
153.88275	72	
190.89214	74	
193.89347	66	
195.00642	82	
198.91981	74	
199.86318	72	
201.88690	74	
205.96050	80	
206.95372	68	
209.94450	70	
214.90531	66	
214.91995	100	
220.89045	112	
221.49286	84	
221.94726	80	
222.94342	102	
223.95582	96	
223.97949	66	
224.05128	68	
225.81569	70	
227.11476	70	
227.89824	76	
227.93040	72	
228.11121	68	
229.84118	72	
230.84928	88	
230.88697	68	
230.90896	210	
230.96888	80	
231.88971	82	
233.08603	68	
234.88361	82	
235.10966	66	
235.88589	68	
235.98580	106	
238.89537	190	1+
238.94127	210	
239.79131	364	1+
239.96372	88	
240.57857	70	
240.82060	156	
240.94125	1364	
240.96311	118	
241.82424	152	
241.94261	1328	
242.82043	88	
242.94233	3444	
243.82166	346	1+
243.93947	122	
244.94011	868	1+
244.98272	68	
245.22512	68	
245.84862	66	
246.97606	104	
247.17866	68	
247.38914	100	
248.80475	74	
248.83265	116	
248.97335	136	
250.01122	76	
250.95150	96	
251.80842	70	
251.95422	76	
253.79977	96	
253.83587	150	
253.91695	82	
255.78320	82	
255.80676	106	
256.90029	216	
257.79972	148	
258.83109	234	
260.83087	228	
260.92049	100	
261.83685	196	
261.94734	76	
262.35641	92	
262.46998	102	
262.83436	140	
262.97324	68	
264.63866	78	
264.87441	66	
265.08635	68	
266.85380	120	
267.11160	80	
267.79386	178	
268.78429	104	
269.05759	102	
269.34558	94	
269.80947	92	
269.87807	98	
270.80099	160	
271.79121	110	
271.82190	92	
272.84554	84	
273.79440	308	
274.82234	88	
275.81010	274	1+
276.90088	66	
278.83274	78	
279.09182	922	1+
281.85144	142	
283.79212	366	1+
283.81268	228	1+
283.85815	70	
284.29423	142	
284.37977	80	
284.84720	126	
284.87607	134	
285.39962	98	
285.84566	82	
287.79786	120	
287.86739	76	
288.03380	70	
288.37608	72	
289.00388	120	
289.79082	248	1+
289.87705	76	
290.86503	66	
290.88333	72	
291.06578	80	
292.90145	74	
293.15157	66	
293.84382	78	
293.88244	90	
296.87645	72	
297.79212	82	
298.08130	72	
298.80272	72	
299.78608	120	
299.89010	92	
300.09450	74	
300.80532	86	
301.81569	70	
301.85202	72	
301.86672	76	
305.84210	68	
305.88010	254	1+
307.76023	66	
307.80296	168	1+
307.87190	72	
308.28595	72	
308.74785	74	
308.88740	216	1+
310.82758	158	
311.45887	80	
312.80845	116	
315.82375	68	
316.10052	72	
317.93504	86	
318.88473	106	
319.09205	72	
320.85336	72	
322.79209	86	
323.50041	116	
324.76492	70	
324.89369	72	
324.95755	92	
325.81394	104	
326.62193	86	
328.19723	80	
END IONS

###FS:    #m/z: 336.94631 #charge 1+
###MS: 78
###MSMS: 80
BEGIN IONS
TITLE=Cmpd 59, +MS2(336.9463), 28.0-35.0eV, 1.7min #80
RTINSECONDS=102.019
SCANS=78,80
PEPMASS=336.94631	64210
CHARGE=1+
136.39776	66	
182.87164	114	
186.01887	66	
189.86390	72	
192.88741	78	
195.93503	86	
199.12242	76	
203.94945	110	
205.95375	72	
210.88510	126	
210.89930	68	
211.94440	680	
211.97068	72	
212.88018	658	1+
213.94022	320	1+
214.87956	258	1+
217.88416	274	
226.86670	76	
228.89550	226	
229.95566	718	
229.99765	78	
230.02351	100	
230.88957	1658	1+
231.95030	410	1+
232.40064	88	
232.97379	80	
233.83712	80	
235.89452	248	1+
236.44059	78	
237.86064	98	
238.01557	72	
239.85517	76	
240.83029	146	
240.93300	68	
241.80084	140	
241.84523	282	1+
243.83384	122	
244.27587	124	
244.86934	74	
245.54422	102	
245.89055	90	
246.01792	66	
246.85655	102	
246.94316	90	
246.98208	80	
247.97088	142	
248.90236	328	
249.96941	314	1+
250.14700	70	
250.33338	70	
250.83111	108	
250.90529	66	
250.95377	74	
251.84000	282	
252.60195	92	
252.78924	72	
252.83752	148	
252.93772	76	
252.97092	380	
253.83679	72	
253.90724	136	
254.83382	70	
254.87393	184	1+
254.96715	116	
255.07494	244	
255.84180	66	
255.85789	72	
256.85165	162	
256.93531	68	
257.54600	68	
257.84940	78	
258.84902	842	1+
259.47062	84	
260.09033	90	
260.78570	108	
260.79959	70	
260.82698	72	
260.93045	74	
261.83690	80	
261.93501	92	
262.93001	68	
263.37217	70	
264.08973	72	
264.80080	70	
264.95669	74	
265.09421	72	
265.85896	82	
267.00140	68	
267.83233	66	
268.83973	618	1+
268.86977	70	
268.93286	92	
268.98134	90	
269.08403	104	
271.91625	258	
271.98833	74	
272.87229	94	
274.21405	78	
274.86220	244	
274.89494	78	
275.79235	76	
275.84440	154	
275.86610	186	
276.85704	112	
277.40964	94	
277.81421	90	
277.83571	190	
277.86419	432	1+
278.08513	74	
278.83743	158	
279.79121	68	
279.83674	146	
280.06037	78	
280.33992	96	
280.84216	142	
280.86653	128	
283.10162	94	
283.24196	74	
285.66090	90	
285.84997	334	
286.11541	72	
286.84852	848	1+
290.80813	68	
290.86910	76	
291.40093	78	
291.85457	74	
291.89196	70	
292.87470	106	
293.10812	276	1+
294.84864	108	
294.86586	262	1+
294.94132	78	
295.04522	68	
296.13407	72	
296.29272	72	
297.06046	70	
297.08568	76	
297.42647	80	
298.75803	66	
298.87686	68	
298.89809	68	
298.93212	66	
300.88278	122	
300.94386	72	
302.81911	78	
302.87674	68	
303.02235	88	
303.86405	172	1+
304.87080	200	1+
304.89318	72	
307.05613	90	
309.86603	324	1+
311.91903	66	
313.42320	116	
313.87537	68	
314.81967	114	
314.87706	66	
315.45689	100	
316.16627	84	
316.76887	70	
317.73132	66	
320.76576	72	
322.87595	94	
322.89628	164	1+
324.28778	80	
327.76596	108	
330.88105	72	
335.62209	86	
336.95534	76	
END IONS

###FS:    #m/z: 507.84601 #charge 1+
###MS: 78
###MSMS: 81
BEGIN IONS
TITLE=Cmpd 60, +MS2(507.8460), 28.2-35.2eV, 1.8min #81
RTINSECONDS=102.792
SCANS=78,81
PEPMASS=507.84601	49252
CHARGE=1+
209.94673	108	
222.97690	164	
223.97330	224	
224.97753	292	
232.89564	388	1+
236.94312	102	
242.86989	218	
250.96906	158	
251.91759	102	
266.16710	142	
267.77982	120	
275.84982	154	
278.83056	124	
278.88287	114	
284.87487	224	1+
287.85087	448	
288.87731	128	
290.86755	216	
290.88173	192	
291.81332	196	
292.86506	434	1+
293.87527	300	1+
293.98798	166	
296.15849	118	
299.41191	100	
303.81073	112	
303.86827	178	
304.85137	116	
305.86689	528	1+
307.88944	204	
308.14251	230	
308.87727	402	1+
309.86669	168	1+
310.15650	132	
311.16010	118	
311.88910	530	1+
312.87352	362	1+
313.97347	106	
313.98858	216	1+
314.86618	324	1+
318.94179	114	
319.87209	158	
322.14812	102	
322.86365	158	
323.87471	572	1+
324.90278	260	
325.85837	142	
325.90417	552	
326.88505	1060	1+
328.84588	122	
328.86593	124	
329.80195	122	
329.88204	156	
329.93484	108	
332.05920	106	
335.83441	104	
336.94706	238	
337.87722	134	
344.77915	134	
345.84467	164	1+
346.89399	142	
347.77381	298	1+
347.92603	218	1+
348.72977	130	
348.88388	158	
350.88620	332	1+
355.89625	158	
356.84915	184	1+
359.76678	108	
359.82733	156	
360.89754	156	
362.72699	108	1+
362.76852	104	
365.78974	156	
366.73512	140	
367.70918	922	1+
368.90003	242	1+
369.15628	168	
369.83993	338	1+
370.73264	242	1+
370.80854	100	
371.19090	130	
372.78039	102	
373.38113	230	1+
373.72075	132	
374.81925	150	
375.85725	102	
376.78552	126	
376.82134	144	
378.26641	160	
378.77778	230	1+
379.84817	282	1+
380.72015	410	
381.71592	908	1+
381.78676	132	
383.77836	146	
384.02120	112	
384.73200	282	1+
384.75101	130	
384.78186	262	
384.89526	176	
385.85811	114	
387.71068	294	1+
388.15600	130	
388.78723	138	
389.20011	162	
389.75894	120	
390.72277	208	1+
390.78935	172	1+
390.83879	448	1+
391.90075	246	1+
393.80624	146	
393.83498	124	
395.89778	120	
398.72699	1128	1+
398.87002	108	
399.84887	232	
400.84727	102	
401.72847	268	
401.87911	106	
402.76444	132	
403.71935	120	
403.76555	366	1+
403.87557	1036	1+
404.79946	156	
404.82565	106	
405.00721	112	
405.73039	274	1+
405.76089	228	1+
405.85750	340	1+
407.74198	260	
407.86912	528	1+
408.74813	118	
408.84932	796	1+
408.87080	360	1+
409.72001	266	
410.73322	166	
410.85188	200	
411.82694	158	1+
411.89071	168	
412.73274	220	
413.86200	136	1+
415.15984	100	
415.86202	134	
416.75288	214	
416.87716	108	
421.74393	392	1+
421.88099	210	
422.74664	280	1+
422.88948	130	
423.77872	138	
423.83049	186	
423.87209	162	
424.82917	148	
424.86538	138	
425.70739	198	1+
425.75227	242	
425.78693	138	
425.85009	108	
426.75393	208	
426.80586	250	1+
426.86317	490	1+
427.73433	342	
428.09434	138	
428.66944	120	
428.71049	120	
428.74513	218	
428.84859	232	
428.87547	258	1+
429.09068	190	1+
429.69934	134	
429.73821	118	
429.84430	166	
430.85069	434	1+
430.88531	106	
431.81558	108	
431.87168	314	
433.36041	100	
435.71181	192	
439.75917	136	
439.89435	196	
440.68639	128	
442.88432	108	
443.68183	272	1+
443.76595	318	1+
444.87402	1420	1+
445.72104	132	
445.74415	188	
446.76032	116	
446.78484	198	
446.87459	202	
447.71135	436	1+
447.78456	144	
448.76196	430	1+
448.78071	110	
449.88050	632	1+
452.95817	102	
454.73167	130	
459.91072	146	
462.88199	358	
463.88489	172	
465.71212	150	
466.21842	104	
467.89078	808	1+
468.78474	110	
470.14388	116	
470.24113	104	
485.90378	456	1+
504.82433	100	
505.80496	124	1+
507.67814	104	
END IONS

###FS:    #m/z: 322.93078 #charge 1+
###MS: 82
###MSMS: 83
BEGIN IONS
TITLE=Cmpd 61, +MS2(322.9308), 28.0-35.0eV, 1.8min #83
RTINSECONDS=106.459
SCANS=82-83
PEPMASS=322.93078	1129836
CHARGE=1+
178.44252	70	
181.00221	98	
196.01572	86	
196.12608	74	
197.88547	76	
198.97004	78	
201.05213	94	
205.95245	160	
210.36629	90	
210.89579	68	
211.82920	80	
212.87956	118	
212.89396	78	
216.97518	68	
218.01809	66	
218.84919	132	
219.05651	68	
222.40745	100	
222.94246	84	
223.95945	468	1+
224.94735	94	
228.02981	66	
228.82221	80	
228.84537	124	
228.90593	86	
230.83834	82	
230.89257	70	
230.91035	90	
231.89158	76	
239.08010	294	
239.16369	72	
239.79078	228	
239.80783	66	
239.90113	94	
239.96550	68	
240.51595	80	
240.82216	194	1+
240.94198	1344	
241.80263	66	
241.93929	4786	1+
241.96883	88	
242.09297	88	
242.94187	3960	1+
243.04351	68	
243.79454	88	
243.81678	270	1+
243.86362	80	
244.34318	84	
244.85196	70	
244.94022	902	1+
246.84507	78	
246.97780	212	
247.85102	122	
249.85935	92	
250.83518	74	
250.86986	84	
251.34071	68	
251.37988	92	
252.47335	70	
252.83027	78	
253.64542	86	
253.90486	232	1+
254.03043	86	
255.00803	92	
255.79314	108	
255.99725	66	
256.84105	76	
256.89779	158	1+
257.79614	126	
257.81183	70	
258.80051	84	
258.83239	292	
260.33706	238	
260.83509	140	
261.34510	100	
261.80025	84	
261.83046	864	1+
261.88745	74	
262.83295	566	1+
262.86409	108	
262.90796	88	
263.88042	74	
263.98210	70	
264.79665	90	
264.87568	70	
264.89150	66	
265.00259	82	
265.14628	100	
265.86056	96	
266.08288	82	
266.85099	74	
269.87811	80	
271.84044	144	
272.34652	92	
272.77633	78	
273.79334	168	
274.42573	92	
275.79000	74	
275.80999	432	1+
276.14134	70	
276.85382	82	
278.07889	84	
278.41065	92	
278.81443	72	
278.83934	80	
279.08965	792	1+
279.85198	76	
280.04208	122	
281.11550	72	
281.80366	88	
281.92730	190	
283.07818	72	
283.78882	106	
283.80668	70	
284.78783	72	
284.85012	82	
284.87282	94	
284.91630	74	
285.78550	154	
285.92900	86	
287.79134	148	
287.97564	70	
288.36936	68	
289.82679	78	
290.80429	388	1+
293.02759	78	
293.87472	212	
295.87620	68	
296.59697	140	
296.80908	164	
296.87726	134	
296.98194	86	
298.40993	72	
298.83009	72	
299.44389	78	
299.78479	132	
301.03105	70	
302.76576	92	
303.41327	92	
303.94612	80	
305.10311	66	
306.11458	68	
306.88777	76	
307.79854	300	1+
307.82811	72	
308.37187	66	
308.66784	78	
308.88828	94	
310.79642	78	
311.86644	90	
311.88375	94	
314.83578	76	
318.37957	104	
319.83149	76	
321.72083	68	
322.28911	68	
322.79215	68	
323.33742	68	
324.87791	70	
325.81048	66	
325.90391	110	
326.82620	80	
326.91062	90	
328.26182	74	
END IONS

###FS:    #m/z: 340.94143 #charge 1+
###MS: 82
###MSMS: 84
BEGIN IONS
TITLE=Cmpd 62, +MS2(340.9414), 28.0-35.0eV, 1.8min #84
RTINSECONDS=107.231
SCANS=82,84
PEPMASS=340.94143	472612
CHARGE=1+
189.30438	72	
192.92176	70	
205.94806	72	
208.93882	70	
213.88151	86	
213.93778	550	1+
215.88321	162	
215.93542	206	
215.95069	72	
216.88705	88	
218.83114	96	
218.97464	100	
220.87381	84	
221.94623	104	
223.96045	226	1+
225.82881	82	
225.84132	100	
225.85604	94	
226.95551	72	
226.96868	78	
227.86105	128	
227.95376	72	
228.43769	78	
228.84260	86	
230.88811	494	1+
231.60551	80	
231.89041	342	1+
232.59708	78	
233.01109	86	
233.40874	80	
233.89955	170	
233.94757	90	
233.99058	90	
237.00618	78	
237.01856	70	
237.88712	86	
238.84497	68	
239.78214	74	
240.23020	150	
240.83567	206	
240.91007	106	
241.46511	96	
241.85522	156	
243.83689	280	1+
244.82788	210	
245.07303	82	
245.18836	88	
245.84668	282	1+
246.97560	114	
247.98426	74	
249.14187	94	
249.96081	338	1+
250.84282	74	
250.91684	86	
251.96205	80	
252.14733	94	
254.10317	102	
254.96791	136	
255.78686	100	
256.80546	84	
256.88915	134	
256.97094	78	
257.79617	74	
257.85433	110	
258.84747	262	1+
258.88595	80	
259.92418	82	
260.33803	70	
260.83586	182	
261.83667	408	1+
261.90327	176	1+
261.91823	118	
264.36331	82	
265.93080	78	
266.05405	128	
266.86317	126	
266.88908	72	
267.13558	68	
268.80382	70	
268.83795	540	1+
268.95304	72	
269.78971	72	
272.92853	78	
272.95091	90	
273.79179	126	
273.86531	98	
273.88402	72	
274.85971	282	1+
274.97121	96	
276.81464	82	
276.85513	596	
277.85731	328	
277.92544	104	
278.84552	804	1+
278.99474	72	
279.80154	68	
279.88775	74	
279.94936	72	
280.86473	92	
282.32534	106	
282.35826	76	
282.40177	86	
283.35976	86	
283.78395	72	
283.81471	70	
283.85538	98	
285.94544	70	
287.93610	72	
289.81458	70	
289.85383	76	
290.81830	72	
290.85213	72	
292.44145	98	
292.87020	82	
293.45034	82	
293.87739	80	
293.97657	84	
294.86205	192	1+
297.79084	92	
297.87575	76	
298.31055	140	
298.40772	70	
299.79241	96	
299.87153	264	1+
300.38374	72	
300.78209	78	
300.89077	92	
301.00204	74	
301.86498	202	
302.85942	84	
302.99013	72	
303.82391	68	
304.44505	72	
305.80501	156	
307.79740	244	1+
307.99481	92	
308.88132	72	
309.12735	80	
309.52913	88	
311.52823	70	
311.88159	82	
312.13132	70	
312.80019	252	1+
312.86728	72	
315.89973	70	
316.77535	78	
316.79542	70	
316.86295	72	
317.38986	82	
317.43000	96	
317.87591	80	
318.46711	74	
319.01522	88	
322.87143	72	
323.89152	72	
325.30986	70	
325.89755	118	
326.17570	72	
328.06171	88	
329.89907	92	
330.81314	98	
330.95709	80	
331.76826	76	
338.24343	76	
338.95719	78	
342.05268	80	
342.91374	102	
END IONS

###FS:    #m/z: 363.95724 #charge 1+
###MS: 82
###MSMS: 85
BEGIN IONS
TITLE=Cmpd 63, +MS2(363.9572), 28.0-35.0eV, 1.8min #85
RTINSECONDS=108.003
SCANS=82,85
PEPMASS=363.95724	174538
CHARGE=1+
96.52739	80	
183.93080	80	
189.86374	328	
191.85494	180	1+
193.85211	82	
196.88218	136	
197.96109	82	
207.87394	272	
207.94757	146	
209.94422	576	1+
210.03339	76	
210.88662	158	
212.87835	1520	1+
216.87401	128	
218.91162	90	
219.55275	84	
221.92092	78	
222.81787	90	
222.94949	566	1+
224.84249	78	
224.94837	648	1+
226.94800	2714	1+
226.97107	262	
227.92938	194	
228.89335	170	
228.94246	2844	1+
230.88958	2114	1+
231.08463	78	
231.90846	118	
232.88405	330	1+
233.96001	96	
234.88295	158	
238.82742	118	
238.93758	82	
240.82282	170	
240.83568	296	1+
240.93943	346	
240.96392	236	1+
241.44202	90	
241.94271	240	
242.94378	696	1+
242.96008	412	
243.11811	92	
243.82062	262	1+
244.85069	84	
244.93806	268	1+
244.95713	1482	1+
246.80767	90	
246.90738	128	
246.95391	1112	
247.02695	88	
247.14592	86	
247.80202	640	1+
248.80409	534	1+
248.90108	690	
248.95865	114	
250.44995	92	
250.80578	86	
250.89750	82	
251.79065	124	
253.08494	114	
253.91113	108	
254.89993	210	1+
256.78167	76	
256.83879	78	
258.83667	436	1+
258.90518	78	
260.83609	150	
260.85729	78	
260.89287	78	
260.96591	380	1+
261.83007	490	1+
262.83297	376	1+
263.85243	78	
264.81817	126	
265.08812	154	
265.81791	190	
266.04523	82	
266.06012	96	
266.09109	82	
266.81462	764	1+
267.01705	98	
267.97141	98	
268.13582	84	
268.81219	168	
269.80044	102	
269.97197	246	
270.82895	162	
270.92630	94	
270.95643	78	
272.12658	84	
273.16178	100	
275.87067	158	
276.85369	172	
277.85214	98	
278.79748	320	
278.84610	412	1+
279.79816	162	
279.86687	84	
280.79386	460	
280.83022	140	
281.15050	88	
281.79562	294	
281.85479	142	
281.98894	80	
282.79478	200	
282.84947	504	1+
283.30223	78	
283.42889	152	
283.79239	188	
283.90413	82	
283.97016	90	
284.78585	84	
284.82388	108	
285.79046	204	
285.81992	218	1+
285.84393	410	1+
286.15089	84	
286.80322	120	
287.00338	90	
290.00495	82	
290.79620	200	1+
293.82896	94	
293.85199	78	
293.95109	80	
296.80766	508	
297.38642	92	
297.80921	374	
298.03059	90	
298.80601	1210	
298.92028	82	
299.15495	76	
299.80209	1398	1+
299.87183	192	
300.04971	88	
301.86219	290	
302.79592	84	
302.89671	84	
303.45392	78	
303.85360	848	1+
305.08381	78	
305.87844	80	
306.83909	84	
307.13508	176	
310.01549	82	
310.87188	78	
311.94256	82	
312.08132	78	
314.81922	146	
315.81932	116	
315.94129	78	
316.81368	152	
316.83150	78	
317.81787	132	
318.83111	78	
319.72634	86	
319.82410	124	
320.40716	102	
320.84697	100	
321.81987	162	
321.86882	286	1+
322.81932	186	
322.92456	128	
324.84507	76	
326.87361	174	
329.87473	130	
334.88246	80	
336.30629	88	
336.89647	80	
338.86220	80	
342.71825	84	
344.41394	90	
352.94528	80	
354.75635	78	
356.19611	78	
357.86435	88	
359.71073	90	
360.86526	86	
361.89878	84	
363.17578	80	
363.71872	88	
END IONS

###FS:    #m/z: 340.94131 #charge 1+
###MS: 86
###MSMS: 87
BEGIN IONS
TITLE=Cmpd 64, +MS2(340.9413), 28.0-35.0eV, 1.9min #87
RTINSECONDS=111.69
SCANS=86-87
PEPMASS=340.94131	536238
CHARGE=1+
102.72840	74	
177.52359	106	
182.86077	224	1+
182.97026	82	
188.94975	80	
190.92958	74	
191.93024	72	
192.92518	198	
194.95485	78	
196.88366	218	
197.88381	128	
198.36755	76	
199.97950	84	
200.03494	88	
203.93265	98	
205.06945	86	
205.94990	134	
206.37292	98	
208.88718	84	
208.95981	150	
209.94612	76	
210.93995	72	
212.87666	284	1+
212.89973	130	
213.93882	262	
214.87605	116	
214.89684	144	
215.89149	260	
215.90914	74	
215.93513	92	
219.87846	72	
221.96660	86	
222.96638	78	
223.01068	74	
223.97185	362	1+
226.89474	198	1+
226.94983	146	
227.83678	72	
228.84548	220	
228.94459	232	
230.88725	484	1+
230.91589	88	
230.93547	72	
231.88757	284	1+
231.94943	136	
233.38813	80	
233.89781	124	
233.95135	144	
234.12007	84	
234.99784	72	
235.96349	76	
238.83710	72	
239.79392	102	
239.82771	144	
240.42787	78	
240.95979	72	
241.84826	240	
241.90244	156	1+
242.05291	72	
242.84594	146	
243.83223	318	1+
244.56248	82	
244.95782	156	
246.85824	96	
246.97822	156	
248.90101	182	
249.07212	84	
249.33785	78	
249.43669	86	
249.96976	72	
251.33287	98	
252.94362	158	
253.91073	132	
254.89119	94	
255.07384	146	
255.20998	78	
255.85385	78	
256.82196	84	
256.86390	262	1+
256.88295	228	
257.84386	1158	1+
258.84612	986	1+
259.91193	76	
259.95749	92	
260.33178	100	
260.83823	720	1+
261.25581	74	
262.99149	90	
263.01313	76	
263.82459	74	
264.85774	188	1+
266.10109	94	
266.84698	212	
266.86691	104	
267.84479	412	1+
268.06547	82	
268.84233	308	1+
269.34573	80	
269.80945	76	
270.84046	124	
273.79333	76	
273.90178	124	
274.89754	120	
274.92820	90	
276.02080	82	
276.85389	532	
277.86311	268	
277.90931	72	
277.92442	76	
278.41890	112	
278.84652	1246	1+
279.02747	82	
279.92884	78	
281.11560	80	
282.86603	194	1+
283.46109	80	
283.88920	80	
283.91928	98	
289.78567	180	
290.79364	444	1+
291.80026	272	1+
291.85177	72	
291.98797	94	
292.88458	74	
293.87681	124	
293.91330	92	
294.86788	188	
295.09698	98	
295.27887	72	
295.43310	88	
295.86046	130	
295.97364	100	
296.00509	86	
296.85422	112	
296.87302	118	
297.86076	84	
297.88675	74	
297.91820	76	
297.96966	84	
299.85076	76	
299.87354	206	
300.87134	80	
301.85985	180	
302.85896	238	1+
307.79915	336	1+
308.29871	92	
310.80712	90	
310.87792	128	
313.80706	84	
313.87127	72	
314.89032	74	
315.55930	72	
316.78884	92	
317.82749	76	
318.93163	78	
321.81675	80	
322.81886	76	
323.89211	114	
324.89328	72	
325.18568	88	
325.80829	72	
327.17942	74	
328.20407	86	
330.81437	78	
337.90248	74	
339.88803	106	
340.24040	88	
342.31610	82	
342.79546	72	
343.79869	72	
345.88504	84	
END IONS

###FS:    #m/z: 363.95715 #charge 1+
###MS: 86
###MSMS: 88
BEGIN IONS
TITLE=Cmpd 65, +MS2(363.9571), 28.0-35.0eV, 1.9min #88
RTINSECONDS=112.462
SCANS=86,88
PEPMASS=363.95715	200018
CHARGE=1+
87.63940	76	
159.89622	78	
187.86955	130	
189.86135	154	
191.85758	310	
194.88624	106	
196.88186	200	
207.87318	262	1+
209.94411	614	1+
210.88121	76	
212.87968	1294	1+
214.42487	84	
215.89565	134	
220.85558	82	
221.14563	90	
222.07272	86	
222.95235	462	1+
224.88669	98	
224.94826	424	1+
225.88576	76	
225.97118	182	
226.89556	122	
226.94726	3688	1+
227.88740	372	1+
227.92961	154	
228.89189	312	1+
228.94282	4350	1+
229.83540	90	
230.88934	1956	
232.88573	384	
233.96210	78	
240.82644	134	
240.94218	206	
240.96230	202	
241.19403	76	
241.83435	236	
241.94124	1274	1+
242.82951	208	
242.94060	982	1+
242.95994	204	
243.81966	228	
244.82561	108	
244.95769	2642	1+
245.93187	92	
246.80880	172	1+
246.95363	2034	1+
247.97870	88	
248.80293	850	1+
248.87653	76	
248.90201	568	1+
250.80259	276	
250.89820	208	
251.79859	138	
251.94634	138	
252.86932	90	
253.04686	78	
253.90368	146	
254.90349	206	
257.03175	88	
258.83240	316	1+
259.91176	94	
259.97923	166	
260.83004	690	1+
260.96989	84	
261.83141	432	1+
263.82190	512	1+
264.13171	82	
265.06328	134	1+
265.97794	162	
266.81489	712	1+
266.85274	92	
267.97210	306	
268.38217	82	
268.81258	204	
268.84135	136	
269.14830	82	
269.97075	160	
270.84426	130	
270.96837	84	
271.85160	132	
271.90974	128	
274.49286	92	
275.36017	86	
275.79420	80	
275.91066	90	
276.80836	186	
276.85691	176	
276.97225	86	
278.35789	88	
278.80209	144	
278.84541	518	1+
279.79904	276	
279.87223	112	
279.92479	100	
280.79319	1160	1+
280.82957	118	
281.12162	80	
282.79049	464	1+
283.14768	80	
283.34736	126	
283.81975	476	1+
283.85300	154	
283.98451	78	
284.01380	82	
284.79787	120	
284.84641	90	
284.92879	82	
285.41213	102	
285.84495	198	
285.93081	78	
286.84326	134	
287.85253	80	
288.99112	90	
289.79763	136	
291.00265	86	
291.79487	142	
292.87594	110	
293.12361	122	
293.84446	102	
294.32879	116	
295.92719	94	
296.81171	256	
297.80916	356	
298.80598	938	
298.92363	86	
299.80451	1202	1+
301.02699	106	
301.80004	106	
301.86059	260	
302.86387	404	
303.81373	182	
303.85634	612	
304.96382	76	
305.83850	148	1+
306.87543	96	
307.89238	130	
308.15442	78	
309.88111	84	
309.91803	88	
310.82653	80	
311.59145	90	
312.86578	140	
313.17321	78	
316.81301	266	1+
316.91323	82	
318.55062	88	
318.81065	96	
319.86712	90	
320.40054	90	
320.51494	90	
320.81247	116	
321.42781	76	
321.82098	540	1+
321.87002	118	
322.92737	198	
325.81921	84	
325.85454	82	
326.87220	108	
327.86510	146	
329.87241	86	
335.71467	78	
336.94705	132	
339.82823	130	
340.66392	92	
342.20689	76	
342.90675	80	
343.39589	92	
343.91257	78	
344.72141	84	
348.74578	96	
351.08858	76	
352.61089	78	
358.19680	96	
359.78142	84	
362.16092	78	
362.72997	114	
363.71425	82	
365.89275	78	
366.76725	98	
366.81913	82	
END IONS

###FS:    #m/z: 336.94646 #charge 1+
###MS: 86
###MSMS: 89
BEGIN IONS
TITLE=Cmpd 66, +MS2(336.9465), 28.0-35.0eV, 1.9min #89
RTINSECONDS=113.235
SCANS=86,89
PEPMASS=336.94646	61134
CHARGE=1+
57.10549	74	
70.04610	90	
183.87665	74	
185.87497	104	
188.70149	100	
196.88503	76	
203.93627	142	
206.95383	76	
209.94268	82	
210.03168	76	
210.88585	236	
211.94381	1016	1+
212.87974	490	1+
213.93811	400	
214.88740	90	
215.88622	212	
217.89479	68	
220.42884	100	
221.89142	74	
223.83255	80	
223.95684	118	
226.67453	84	
226.88340	66	
227.95573	78	
228.89298	332	1+
229.95538	920	1+
230.88934	1690	1+
231.95019	690	1+
232.84085	82	
233.49302	72	
233.90016	204	
234.94586	92	
235.82539	78	
235.86907	76	
236.84715	68	
237.06581	94	
237.84014	80	
238.05387	70	
238.85214	68	
238.90159	78	
238.98877	72	
239.07065	70	
240.13305	74	
240.82263	68	
240.83564	72	
241.79502	68	
241.84809	176	
242.37012	76	
243.88864	78	
244.47875	86	
245.83806	126	
246.85640	72	
246.97615	94	
247.96637	456	1+
248.89990	572	1+
249.00239	92	
249.96042	70	
250.83282	72	
250.95417	128	
251.43029	66	
251.83406	276	1+
252.96993	618	
253.90526	118	
253.95057	84	
254.07350	74	
254.57499	80	
254.83144	70	
254.90994	144	
254.94562	94	
254.96705	274	
255.07894	126	
255.91084	78	
255.96967	124	
256.85479	76	
256.90281	138	
257.85243	138	
258.01717	70	
258.14525	106	
258.84833	640	1+
259.49047	82	
259.82899	242	1+
261.79411	74	
262.50959	70	
262.82023	78	
262.84826	76	
263.83178	132	
264.86695	214	
265.90841	76	
266.08312	74	
267.83858	108	
267.99902	76	
268.01321	72	
268.17004	78	
268.83883	1050	1+
269.15643	76	
269.86025	106	
270.98365	132	
271.96132	82	
272.08730	94	
274.16747	74	
274.42585	88	
276.83315	76	
276.85417	634	1+
276.89901	154	
276.97614	66	
277.10094	72	
277.83259	642	1+
278.08712	70	
278.83520	460	1+
278.86917	70	
278.89440	70	
278.95800	68	
279.09360	72	
279.59450	72	
279.80136	70	
279.85804	152	
280.26386	96	
280.93847	80	
281.05365	72	
282.00992	84	
283.02944	66	
283.09353	66	
285.79371	78	
285.85421	68	
286.85204	574	1+
288.91608	68	
289.87686	86	
290.51289	68	
290.64291	76	
290.85640	74	
292.86826	76	
293.10544	196	
294.11685	104	
294.86596	122	
298.27841	78	
298.40574	98	
303.82839	74	
303.85444	68	
306.27976	72	
308.37641	130	
308.86589	388	1+
309.86914	280	1+
310.82038	88	
311.72317	72	
312.87560	66	
313.88873	80	
314.22822	68	
314.90563	76	
317.15393	80	
317.94843	74	
320.25570	70	
323.91366	72	
324.80435	74	
326.03287	82	
326.05277	100	
328.88510	72	
329.01204	116	
330.84756	66	
332.89662	70	
333.80453	68	
335.36809	88	
338.79648	74	
338.87424	130	
339.10666	84	
339.76714	110	
339.81247	70	
340.79913	66	
340.87692	66	
END IONS

###FS:    #m/z: 340.94146 #charge 1+
###MS: 90
###MSMS: 91
BEGIN IONS
TITLE=Cmpd 67, +MS2(340.9415), 28.0-35.0eV, 2.0min #91
RTINSECONDS=116.928
SCANS=90-91
PEPMASS=340.94146	569264
CHARGE=1+
138.22192	72	
190.93395	126	
196.88528	120	
197.87363	74	
201.97597	82	
208.88382	72	
208.96224	148	
211.82913	80	
212.88030	320	1+
213.94075	332	
214.89214	180	
215.88825	408	
215.93872	242	1+
217.88763	72	
220.87214	70	
220.88940	214	1+
220.95790	126	
221.13686	94	
222.87795	100	
223.83083	72	
223.95593	144	
224.84288	92	
225.84342	206	1+
227.78182	82	
228.84465	94	
228.90751	148	
228.94791	220	
230.88829	356	1+
231.01755	78	
231.95018	330	
233.53627	102	
233.89728	222	1+
233.94921	74	
235.01345	78	
235.89379	120	
236.11600	84	
238.89103	166	
238.91285	80	
238.98526	74	
239.06231	80	
239.88377	78	
240.78909	122	
240.96332	176	
241.84342	244	
242.01271	94	
242.83733	100	
243.83212	400	
244.85012	78	
245.82390	118	
246.85374	242	1+
246.92575	94	
246.94311	88	
246.98379	78	
247.90135	84	
248.89822	174	1+
251.43047	88	
251.70903	98	
251.96210	84	
252.88106	76	
252.95524	74	
253.94317	222	1+
254.84005	72	
254.96384	266	1+
255.90210	100	
256.84980	114	
256.86651	84	
256.89385	122	
257.85726	118	
257.88675	204	1+
257.93812	74	
258.84420	304	
259.85065	164	
259.91669	112	
259.95579	78	
260.83722	290	
261.84435	252	
261.91521	74	
262.35870	104	
262.83768	200	
263.84370	138	
264.54270	72	
264.90768	120	
265.07436	80	
265.80541	78	
265.85646	80	
265.91864	84	
266.82821	146	
267.00101	90	
267.97294	78	
268.84116	456	1+
269.34353	100	
269.83866	298	1+
272.09544	92	
272.35465	88	
273.78887	72	
273.90111	84	
274.01298	88	
274.86060	276	
275.80584	110	
275.86520	128	
275.89926	84	
276.85772	998	1+
277.86121	648	1+
278.84478	1166	1+
279.92521	110	
280.26178	76	
280.89739	78	
280.92811	90	
281.79283	72	
281.82215	94	
282.37693	84	
282.88196	152	
282.91365	120	
283.78753	122	
284.28472	74	
285.86437	78	
287.87219	164	
288.11712	100	
289.78988	118	
291.79945	70	
291.88735	86	
292.83242	88	
293.02560	76	
294.86854	236	
295.89554	88	
296.00295	102	
296.80880	162	
296.85710	120	
296.93120	84	
299.23700	90	
299.40349	84	
299.79244	90	
299.83218	72	
299.87193	118	
299.87817	86	
300.85939	72	
300.87187	128	
301.85907	112	
302.16990	128	
302.94065	112	
303.03931	132	
303.86912	94	
303.89313	188	1+
303.94607	98	
305.04749	80	
307.80373	88	
307.89492	164	
310.87754	78	
311.88770	86	
312.03591	70	
312.80169	84	
316.06137	74	
320.93501	84	
324.91553	74	
325.90857	86	
326.82403	84	
327.89496	86	
328.19731	78	
329.82444	72	
329.93956	76	
330.81590	72	
330.98836	86	
332.89655	82	
335.88504	84	
341.78187	80	
344.18373	72	
345.95149	88	
END IONS

###FS:    #m/z: 363.95748 #charge 1+
###MS: 90
###MSMS: 92
BEGIN IONS
TITLE=Cmpd 68, +MS2(363.9575), 28.0-35.0eV, 2.0min #92
RTINSECONDS=117.7
SCANS=90,92
PEPMASS=363.95748	206178
CHARGE=1+
47.01854	88	
49.32113	80	
129.69321	94	
182.86826	158	
183.93647	82	
187.86833	100	
189.86362	140	
191.85693	308	
194.89442	94	
196.88697	158	
200.43305	84	
207.02083	92	
209.86777	166	
209.94535	660	1+
210.88475	178	
212.87941	1234	1+
221.94460	74	
222.95305	492	1+
224.88783	210	1+
224.94936	370	
224.97495	78	
225.97235	80	
226.94792	2708	1+
227.03466	94	
227.88935	562	1+
228.04339	100	
228.89339	480	1+
228.94267	3848	
229.94525	116	
230.88895	1982	1+
231.04016	88	
232.88815	122	
234.88250	178	
235.85368	74	
235.92580	94	
239.37645	90	
240.07777	82	
240.82295	182	
240.83277	276	1+
240.94012	264	
240.96390	172	
241.93912	650	1+
242.96086	388	1+
243.97687	112	
244.85328	84	
244.95801	1448	1+
246.95323	2388	1+
247.57074	92	
247.80468	148	
247.82295	110	
248.03640	82	
248.80240	670	1+
248.86463	78	
248.90015	802	1+
250.79210	78	
250.90011	210	
250.97041	174	1+
251.03943	74	
251.80262	132	
253.90343	120	
255.90487	78	
257.81366	80	
257.90865	108	
258.40768	78	
258.56361	96	
258.83116	142	
258.84671	382	1+
259.02374	76	
259.88046	80	
260.58549	78	
260.83487	306	
260.96804	226	1+
261.06174	76	
261.83176	222	
261.84845	130	
262.78042	82	
262.82820	120	
263.84221	86	
264.63073	94	
264.81974	106	
264.89843	78	
265.78070	378	1+
265.81405	138	
265.82941	76	
265.98006	80	
266.81124	790	1+
267.97308	136	
268.84192	206	
268.97512	90	
269.96668	270	
271.85422	92	
273.79459	140	
273.88316	84	
274.02303	96	
274.88360	138	
275.81883	76	
276.81139	114	
276.86299	138	
277.85571	132	
277.92752	78	
278.80023	314	
278.84789	90	
278.89547	74	
279.79934	218	
280.22507	80	
280.79452	1384	1+
280.83449	264	1+
281.86446	114	
282.41627	82	
283.07001	164	
283.78687	154	
283.84969	86	
283.99276	76	
284.82364	200	
284.84533	396	1+
285.82548	110	
285.84779	332	1+
285.94780	174	1+
285.96847	80	
288.84170	186	
288.97661	90	
291.90594	80	
291.93355	74	
293.11338	130	
293.40185	78	
293.44598	106	
294.86493	128	
295.88281	76	
295.93445	96	
296.47033	92	
296.80912	430	
297.84820	82	
298.80323	1754	1+
298.99571	152	1+
299.87615	156	1+
300.34313	74	
301.46167	84	
301.80237	522	1+
301.86168	504	1+
302.90562	138	
303.67013	92	
303.85480	448	1+
304.34048	78	
304.44724	74	
304.92985	96	
305.35221	80	
305.83740	172	1+
307.52764	82	
307.87860	78	
308.79917	88	
311.13693	92	
311.85750	144	
314.82294	278	
316.04377	82	
316.81430	558	1+
317.89321	76	
318.41667	110	
318.80731	224	1+
319.85973	80	
320.95470	218	1+
321.81733	360	1+
321.86520	140	
322.75474	84	
323.90502	78	
324.80971	82	
324.88180	104	
325.07724	116	
327.07712	84	
327.87484	82	
328.08176	80	
330.81218	80	
332.73325	122	
332.89659	74	
333.86074	88	
336.94699	178	
337.87975	74	
340.86561	74	
344.87900	90	
347.80621	74	
351.07498	82	
351.71641	96	
358.61543	106	
358.81061	124	
362.04413	74	
365.76825	86	
367.78626	74	
END IONS

###FS:    #m/z: 507.84630 #charge 1+
###MS: 90
###MSMS: 93
BEGIN IONS
TITLE=Cmpd 69, +MS2(507.8463), 28.2-35.2eV, 2.0min #93
RTINSECONDS=118.473
SCANS=90,93
PEPMASS=507.84630	75896
CHARGE=1+
224.97763	364	
232.89791	126	
239.06252	108	
241.08924	102	
253.92502	102	
266.08997	162	
266.16628	100	
266.85933	134	
267.57125	104	
268.83823	100	
268.89989	140	
277.50715	100	
281.83558	162	
287.85142	326	
289.88323	160	
290.41139	140	
290.87850	156	
291.87914	134	
293.87619	572	1+
295.85422	98	
295.87197	102	
296.86019	250	
297.85362	226	1+
298.87883	122	
301.84968	122	
303.80715	254	1+
303.86508	260	
305.82360	228	1+
305.86263	916	1+
307.07219	122	1+
307.89168	592	
308.14499	484	1+
308.80428	336	1+
308.87537	398	
310.88572	122	
311.88163	694	1+
313.79739	100	
314.86257	536	1+
317.76465	104	
318.86979	156	1+
320.10089	134	
321.81878	118	
321.99312	128	
322.88262	140	
323.85831	256	1+
323.87980	116	
325.90303	238	
326.88608	1334	1+
327.80514	126	
328.81980	120	
328.87821	240	
330.87805	140	
332.78480	108	
332.87840	402	1+
333.75806	176	1+
333.80727	114	
335.76949	150	1+
335.88899	174	
336.94427	138	
338.88056	238	
339.87904	112	
341.95052	118	
344.90901	220	1+
345.79497	144	
348.36765	102	
348.91862	142	
349.75529	128	
349.92309	100	
350.72635	110	
351.77397	130	
351.79434	120	
351.88794	124	
353.85957	106	
354.40744	98	
355.89102	272	
358.89755	146	
358.97117	108	
359.77559	118	
360.40547	120	
360.88179	120	
361.76702	114	
361.97855	122	
362.88518	128	
365.78296	130	
366.74527	136	
367.08259	138	1+
367.70750	984	1+
367.76159	106	
367.84294	168	
368.38207	104	
368.90253	220	
369.83607	120	
369.90266	118	
371.69135	108	
371.72215	134	
373.71603	312	1+
373.76294	178	
373.80120	98	
373.89864	114	
374.86916	100	
375.77132	140	
375.78446	256	1+
377.73175	158	
379.94408	102	
380.71796	968	1+
380.78537	104	
380.85558	104	
381.84034	168	
382.78773	272	1+
383.71806	110	
384.85260	450	1+
385.85489	250	1+
387.85140	138	
387.88496	188	1+
388.77766	132	
389.20586	138	
389.71581	132	
390.73260	144	
390.84117	182	
391.84238	126	
392.73130	136	
392.82704	382	1+
393.42686	102	
393.79070	260	1+
394.76118	166	
396.79882	106	
398.73072	474	
398.86924	128	
399.72836	284	
399.84875	144	
400.73054	176	
401.73241	120	
402.86624	764	1+
403.78983	204	1+
405.72770	270	1+
405.76482	256	1+
407.74163	244	
407.87312	176	
408.72175	480	1+
408.75277	164	
408.85146	894	1+
408.99475	156	1+
409.72372	348	1+
409.86967	154	
410.81642	114	
410.84133	266	
411.80971	110	
411.83617	130	
411.85372	218	1+
412.73094	230	1+
414.69322	134	
415.84752	110	
418.56591	100	
418.74214	110	
418.85056	162	
421.74446	158	
421.88408	232	
422.73161	116	
422.88575	118	
423.77795	178	
423.87742	310	1+
423.90478	102	
424.77790	192	
424.83287	280	1+
425.75148	416	1+
426.86258	1020	1+
427.73471	308	
428.07288	126	1+
428.73306	194	
428.75225	290	
428.77749	108	
428.85114	224	
429.69961	444	1+
429.74062	120	
429.85211	178	
430.74161	476	1+
430.85910	710	1+
431.86635	428	1+
433.70158	138	
433.87131	198	
434.83135	118	
434.88425	116	
435.71070	138	
436.71421	242	
439.89386	152	
442.67748	198	1+
442.84052	112	
442.89550	108	
443.76143	114	
444.74992	566	1+
444.87102	1308	1+
445.72154	164	
446.78517	118	
447.69414	118	
447.71363	618	1+
448.76613	222	1+
449.85470	216	1+
449.87998	518	1+
450.75287	110	
457.89987	144	
459.90525	190	1+
462.88210	798	1+
463.72553	106	
465.72255	444	1+
465.75692	102	
467.70271	176	
467.88817	772	1+
485.90208	590	1+
490.90618	104	
END IONS

###FS:    #m/z: 322.93070 #charge 1+
###MS: 94
###MSMS: 95
BEGIN IONS
TITLE=Cmpd 70, +MS2(322.9307), 28.0-35.0eV, 2.0min #95
RTINSECONDS=122.147
SCANS=94-95
PEPMASS=322.93070	1382792
CHARGE=1+
53.04195	94	
191.91346	76	
193.88991	84	
196.92446	68	
197.85809	66	
201.04377	68	
205.94944	222	1+
209.94451	76	
210.87888	170	
212.96007	66	
220.03342	66	
220.95779	68	
222.05774	70	
222.88207	76	
222.95072	136	
223.37173	80	
223.82185	72	
223.95948	180	
226.89641	82	
227.93149	104	
228.07405	74	
229.45220	86	
229.83159	66	
229.87286	68	
230.78975	74	
230.89613	112	
231.39081	66	
231.88800	74	
232.90250	82	
236.39330	66	
236.41405	84	
237.78792	96	
238.91097	66	
238.93801	80	
239.07813	78	
239.79156	206	
239.83724	98	
240.82507	196	
240.85102	72	
240.93979	1092	
241.82283	174	
241.93908	3476	1+
242.13891	76	
242.81910	150	
242.94128	2634	1+
243.82172	380	1+
243.85955	74	
244.00974	74	
244.94169	890	1+
245.01543	100	
245.06709	68	
245.53469	82	
246.84531	208	1+
246.94564	144	
246.97490	198	
247.38717	76	
249.98598	66	
251.33678	98	
251.92916	68	
253.82926	66	
253.95244	72	
254.06399	72	
256.00101	72	
256.83881	108	
257.80075	80	
258.83658	176	
259.37761	64	
259.83298	100	
260.81343	84	
260.83163	262	
261.06338	80	
261.82982	788	1+
261.88168	82	
263.05923	74	
264.42707	70	
264.79678	76	
264.85648	122	
264.87656	72	
266.04693	76	
266.78278	68	
266.85813	96	
266.97093	76	
267.79546	110	
268.96082	72	
269.79520	80	
270.93427	78	
271.36069	106	
271.79143	82	
271.81478	68	
271.84516	138	
271.98194	70	
272.36273	84	
272.82120	72	
272.84527	88	
272.86353	92	
273.35259	82	
273.43169	96	
273.79462	186	
275.81323	160	
275.99420	84	
276.36258	166	
276.81151	258	
276.84537	74	
276.92315	160	
279.09133	496	
280.09562	232	
280.84228	80	
281.81822	76	
282.88464	68	
283.37012	116	
283.79420	224	
284.29375	198	
284.99529	78	
285.29754	110	
285.85002	70	
285.87715	70	
287.79209	110	
288.79881	148	
288.81863	116	
288.87650	86	
288.95335	70	
289.78724	290	1+
289.81334	70	
289.88722	64	
290.37471	114	
291.80225	396	1+
292.44135	76	
294.40603	70	
296.80503	170	
297.77186	70	
297.81435	78	
297.96892	78	
298.79725	202	1+
299.78159	118	
302.74870	68	
302.85967	70	
302.88545	70	
303.57806	92	
305.80924	206	
305.88127	306	1+
306.20270	86	
307.80041	324	
307.81759	82	
308.87723	126	
309.81429	86	
309.88119	98	
310.27033	84	
312.81281	200	
314.82814	104	
317.86943	66	
320.09751	68	
320.79187	74	
321.72724	72	
322.17906	70	
322.86926	68	
323.88480	72	
324.25910	66	
324.89556	226	1+
325.98993	68	
326.13421	72	
326.88837	70	
327.90380	78	
END IONS

###FS:    #m/z: 507.84624 #charge 1+
###MS: 94
###MSMS: 96
BEGIN IONS
TITLE=Cmpd 71, +MS2(507.8462), 28.2-35.2eV, 2.1min #96
RTINSECONDS=122.918
SCANS=94,96
PEPMASS=507.84624	76126
CHARGE=1+
196.01509	120	
222.97239	240	
223.97949	110	
224.97757	502	
232.89543	112	
234.88875	208	1+
250.90328	104	
254.84920	100	
267.17565	104	
268.97561	102	
275.84960	100	
280.10861	116	
285.85448	152	
286.87192	114	
287.85356	378	
289.03310	126	
289.87951	194	
290.86465	108	
291.13694	134	
293.87339	172	
294.87717	102	
296.09333	132	
296.85966	170	
300.86102	148	
302.92523	170	
303.86645	182	
305.86579	682	1+
307.88990	526	1+
308.14416	170	
308.80890	188	1+
308.87335	676	1+
309.15243	102	
309.88784	110	
310.11476	116	
310.15654	364	1+
311.88429	1048	1+
314.86768	666	1+
316.84137	118	
317.77974	256	1+
319.85639	230	1+
319.99378	106	
323.87735	134	
324.86261	148	
324.90233	266	1+
326.82005	104	
326.88604	1088	1+
328.86964	172	
328.89296	170	
329.44789	98	
330.88809	152	
332.87884	182	
335.77411	158	
336.87818	180	1+
336.94736	126	
339.88715	100	
342.37524	138	
342.76499	114	
344.90372	162	
348.73077	160	
349.75664	368	1+
350.88956	112	
350.94496	166	1+
353.76721	138	
353.90101	98	
357.85457	202	1+
361.86621	124	
362.85164	120	
364.72879	134	
365.77106	126	
366.71695	132	
366.73542	132	
366.79383	126	
366.83170	160	1+
367.70921	696	1+
367.74014	114	
367.76767	532	1+
368.86194	144	
369.73809	256	1+
369.84153	460	1+
370.77045	146	1+
371.79928	306	1+
373.72179	542	1+
374.72630	316	1+
374.75792	114	
374.77609	126	
376.73928	258	1+
377.88444	106	
378.55677	102	
378.72431	222	1+
378.90980	134	
380.72146	410	
381.71566	614	1+
381.77395	158	
381.80586	144	
383.77219	196	
384.86057	208	
385.75158	100	
385.77446	118	
385.85025	102	
386.84701	128	
388.72464	146	
388.84790	124	
388.87638	114	
389.71165	166	
389.73483	130	
389.74914	140	
390.71900	106	
390.84725	548	1+
390.90397	112	
391.90776	182	1+
392.82928	396	1+
394.79236	288	1+
395.91742	172	
397.72761	888	1+
398.72924	744	1+
398.86520	160	
399.71103	126	
399.81270	258	1+
400.72947	398	1+
403.87185	402	1+
404.08267	108	
404.68756	124	
405.75214	198	
405.76383	126	
405.85829	114	
405.87793	148	
406.74341	110	
406.77585	106	
406.83061	116	
407.72443	248	1+
407.73756	146	
407.86933	384	
408.85365	574	
409.72197	682	1+
409.76021	114	
409.85413	656	1+
410.08373	134	
412.22192	144	
412.34155	110	
412.75354	376	1+
414.78112	122	
416.75514	146	
421.88727	362	
423.77351	200	
423.87448	118	
424.77961	130	
424.86813	102	
425.75360	290	
426.73601	118	
426.76541	142	
426.80666	114	
426.86351	590	
427.70445	100	
427.73467	312	
427.85974	338	
428.73912	172	
428.79576	362	1+
428.85365	174	
428.89150	122	
429.70422	206	
429.73464	114	
429.75109	116	
429.77171	146	
430.74850	420	1+
430.85272	102	
431.87268	342	1+
433.39863	108	
433.85205	116	
434.85394	106	
434.89866	102	
435.71492	110	
436.75820	180	1+
439.15017	104	
439.89489	206	
440.89372	136	
441.78273	124	
443.76106	154	
444.76712	182	
444.82826	124	
444.87480	1478	1+
445.72151	154	
445.74129	314	
445.79487	166	1+
446.68257	176	
446.73280	136	
446.87390	252	
447.71481	488	1+
448.70112	132	
448.74121	120	
448.76397	156	
449.87890	164	
450.70438	198	
450.75410	206	1+
450.88484	144	
451.61058	102	
451.70054	138	
457.90725	300	1+
461.33566	106	
462.88492	870	1+
465.72556	170	
467.71415	328	1+
467.88752	734	1+
468.92269	108	
485.89766	446	1+
END IONS

###FS:    #m/z: 336.94603 #charge 1+
###MS: 94
###MSMS: 97
BEGIN IONS
TITLE=Cmpd 72, +MS2(336.9460), 28.0-35.0eV, 2.1min #97
RTINSECONDS=123.691
SCANS=94,97
PEPMASS=336.94603	60082
CHARGE=1+
182.86923	138	
189.92636	78	
191.95442	70	
197.88394	80	
198.95567	86	
202.49120	86	
206.94849	94	
211.11673	68	
211.94552	762	1+
212.87843	928	1+
213.93847	404	
214.87992	74	
215.88664	286	
215.94000	122	
220.04785	82	
221.88679	72	
221.94465	226	1+
223.84402	82	
224.83701	80	
225.88375	72	
228.89622	144	
229.95615	910	1+
230.88968	1054	1+
231.95271	336	
232.82694	280	1+
232.95487	170	
233.05605	88	
233.89688	244	1+
233.94827	68	
234.82147	84	
234.94369	70	
235.85221	66	
235.89396	200	
236.88961	126	
237.05454	70	
238.84251	80	
239.53772	100	
239.82311	72	
239.84383	68	
239.86665	70	
241.84098	454	1+
241.99933	82	
242.87498	78	
245.10607	68	
245.95229	70	
246.78491	68	
246.90256	76	
246.97993	122	
247.96554	134	
248.89925	392	1+
249.88667	90	
249.96267	308	
250.06341	74	
250.82794	150	
250.88759	80	
250.95369	262	
250.98847	80	
251.07991	66	
251.17555	66	
251.39535	92	
251.83176	74	
251.85487	70	
251.96988	504	1+
252.46921	106	
252.97211	426	1+
253.85847	72	
253.90917	134	
254.87268	68	
254.88835	84	
254.97055	416	1+
255.85177	72	
256.10725	66	
256.80929	64	
256.84667	230	1+
256.88784	94	
256.91837	144	
257.08278	76	
257.88270	72	
258.82823	78	
258.85297	348	1+
259.90789	106	
260.80754	70	
260.82975	154	
260.86204	206	1+
260.96581	72	
261.09507	72	
261.83197	90	
261.92897	64	
262.80631	66	
262.88962	86	
262.95188	100	
263.55149	72	
263.83240	112	
263.97994	78	
264.86263	116	
267.84241	158	
267.85864	84	
267.99111	76	
268.34927	80	
268.84087	974	1+
270.97842	118	
272.79070	68	
272.89032	296	1+
272.97731	68	
274.81144	70	
274.87570	142	
275.86864	194	
276.86061	752	1+
277.83834	182	
277.86450	496	1+
278.17944	74	
278.84040	216	
279.01799	116	
279.08952	66	
279.49335	72	
279.59232	74	
279.79127	72	
279.83368	118	
279.93311	66	
280.35869	86	
281.04970	80	
281.79956	64	
283.02772	142	
283.90172	70	
284.23272	68	
285.84820	790	1+
286.87790	106	
288.85537	156	
290.85181	316	1+
290.99884	68	
291.12046	80	
291.88142	92	
292.01548	66	
292.85960	102	
293.01101	68	
293.86524	322	1+
294.43359	102	
295.81526	82	
296.02399	70	
296.11117	106	
296.89516	72	
297.01596	110	
297.86540	70	
298.88052	102	
299.35484	78	
299.84811	68	
302.87005	102	
304.06408	84	
304.86567	118	
305.86076	100	
306.88255	98	
307.88226	108	
307.96252	74	
308.86666	72	
309.86825	306	1+
309.91176	120	
310.86548	250	1+
311.94410	194	1+
314.93237	94	
315.78625	64	
316.86739	68	
318.19130	76	
320.71956	66	
320.75481	80	
324.89480	150	
327.81214	216	1+
328.19272	68	
328.89382	74	
329.76219	92	
329.87013	72	
330.79177	66	
335.08482	84	
336.40067	92	
338.42193	86	
339.45942	74	
342.31821	76	
END IONS

###FS:    #m/z: 322.93081 #charge 1+
###MS: 98
###MSMS: 99
BEGIN IONS
TITLE=Cmpd 73, +MS2(322.9308), 28.0-35.0eV, 2.1min #99
RTINSECONDS=127.359
SCANS=98-99
PEPMASS=322.93081	1402068
CHARGE=1+
53.74905	68	
70.39504	98	
181.09168	68	
185.92362	70	
186.94300	78	
192.88976	136	
195.97958	72	
198.48548	104	
201.04658	76	
205.94956	138	
211.90436	76	
212.82951	66	
212.87601	84	
214.89616	108	
221.06752	72	
221.89342	76	
226.42480	100	
226.47679	84	
227.93309	66	
229.84249	98	
230.83964	104	
230.89435	84	
231.12178	72	
231.88974	68	
232.05060	102	
233.83656	72	
235.82385	72	
237.79823	72	
238.89757	72	
239.08073	178	
239.76974	82	
239.78884	230	1+
239.88810	86	
240.81886	332	1+
240.94127	1008	
241.39807	114	
241.89050	68	
241.94039	3188	1+
242.02244	88	
242.79121	76	
242.82575	122	
242.94247	2150	1+
243.01692	84	
243.42254	90	
243.76190	74	
243.81950	442	1+
244.85217	76	
244.94065	610	
245.22101	74	
245.50946	92	
246.07770	72	
246.86400	84	
246.97631	350	
247.85468	102	
248.89403	102	
250.88344	86	
250.90892	90	
251.07208	70	
251.93897	84	
252.35233	74	
253.79025	70	
253.84824	114	
254.41043	106	
255.06496	86	
255.93668	68	
256.78063	82	
256.95488	86	
257.80063	170	
257.90269	108	
258.14917	76	
258.79882	182	
258.83190	174	
258.88012	70	
260.01499	76	
260.35958	88	
260.83423	274	
260.85829	96	
261.33939	144	
261.78843	88	
261.83410	302	
261.88232	74	
262.36638	104	
262.78634	70	
262.80626	94	
262.82998	172	
262.85339	214	1+
263.34396	94	
263.83050	88	
263.97988	92	
264.83578	180	
264.86496	132	
266.83674	168	1+
267.79345	70	
270.09994	74	
271.12397	102	
271.35447	66	
271.42759	72	
271.77640	132	
271.80576	66	
271.85360	184	
272.78035	72	
272.81097	92	
272.84587	136	
273.33017	102	
273.79171	220	1+
275.80893	114	
276.36330	90	
278.00747	72	
279.09253	972	1+
280.84115	86	
281.08250	80	
281.79689	70	
282.86210	72	
283.78837	388	1+
284.29502	268	
284.89574	76	
285.05938	72	
285.29891	142	
285.92239	92	
286.86015	76	
287.80267	154	1+
289.78948	212	
289.86849	84	
290.78392	198	
290.86185	98	
291.80566	122	
292.36368	88	
292.81952	70	
292.86165	106	
292.93326	66	
295.35513	72	
295.82570	66	
296.80284	68	
297.78663	82	
297.80090	82	
299.78615	354	1+
301.81136	82	
304.06163	70	
304.36404	72	
304.81161	66	
305.80015	114	
306.24535	72	
307.79743	488	1+
307.88480	116	
310.87647	76	
311.80213	244	1+
311.82552	76	
312.86300	66	
313.39492	78	
314.82053	92	
316.93241	112	
318.78694	66	
318.83463	88	
319.28068	80	
322.81221	76	
323.76690	126	
323.81409	72	
323.88506	90	
324.37803	96	
324.78517	76	
324.88883	76	
324.90912	82	
325.80580	74	
327.80626	68	
END IONS

###FS:    #m/z: 507.84632 #charge 1+
###MS: 98
###MSMS: 100
BEGIN IONS
TITLE=Cmpd 74, +MS2(507.8463), 28.2-35.2eV, 2.2min #100
RTINSECONDS=128.13
SCANS=98,100
PEPMASS=507.84632	70390
CHARGE=1+
196.01827	172	
214.88478	162	
223.97669	316	
224.97741	262	
232.89600	190	
240.06256	136	
246.97745	258	
248.91952	104	
252.10061	116	
256.82114	102	
257.79824	106	
260.88491	124	
266.16510	160	
266.86981	154	
277.83501	124	
279.95535	212	1+
283.79864	110	
285.79902	144	
286.85128	344	1+
287.85006	382	1+
289.88088	222	
290.87268	128	
291.87722	334	
293.87331	718	1+
294.87549	474	1+
295.95484	168	
295.97751	130	
296.86355	120	
298.35503	102	
298.85133	110	
299.80760	376	1+
299.85583	170	
300.86365	212	1+
303.86742	332	1+
305.86406	314	1+
306.13311	128	
306.79543	264	1+
306.84461	178	1+
307.14072	604	1+
307.88956	498	1+
308.14529	530	1+
308.87372	486	1+
309.89369	362	1+
311.88529	380	
311.96735	168	
312.88435	224	
313.88037	330	
314.86337	606	1+
316.94155	94	
318.93351	144	
319.82173	222	
319.85905	222	1+
321.88910	200	1+
323.86966	180	
325.90425	214	
326.88356	878	
327.52837	114	
327.89782	338	1+
328.87160	190	1+
329.81296	124	
330.39674	100	
331.89211	106	
332.11734	110	
332.87502	422	1+
334.77570	226	1+
335.80684	106	
337.80640	132	
337.83711	122	
337.88276	374	1+
338.72911	116	
338.83149	108	
338.84937	166	
342.76915	220	1+
342.93315	94	
344.90654	284	1+
346.75653	226	1+
347.71612	94	
347.78492	286	1+
347.84273	100	
347.91751	292	1+
348.73172	102	
348.87178	100	
349.72876	118	
349.75008	140	
350.11392	104	
350.88618	156	
351.03254	190	1+
351.76245	98	
352.78258	358	1+
353.78574	204	1+
353.85047	144	
353.89179	114	
354.82573	108	
355.05541	98	
356.86037	220	1+
358.75534	328	1+
358.77117	108	
359.76147	314	1+
362.86707	206	1+
364.84197	112	
365.71436	116	
365.79091	132	
366.57414	100	
367.32455	96	
367.70706	550	1+
367.80670	102	
368.89860	276	1+
369.70482	210	1+
369.74477	110	
369.80833	98	
369.83402	156	
370.02640	132	
370.25579	102	
370.75760	120	
370.83543	160	
370.87207	120	
371.72118	248	
371.80041	124	
372.81954	238	1+
373.72123	200	1+
374.84171	106	
375.86057	128	
376.74714	132	
376.79045	126	
377.78165	152	
379.42729	102	
380.71836	432	1+
380.85808	100	
382.72154	104	
383.71501	98	
383.77431	360	1+
383.79757	190	
383.88933	364	1+
384.02571	106	
384.85235	486	1+
385.80269	102	
385.83071	94	
386.73063	172	1+
387.84415	138	
389.19803	96	
389.71801	290	
390.05741	94	
390.63084	98	
390.74315	454	1+
390.84192	454	
391.84224	242	
393.81051	202	1+
394.75856	114	
395.78620	118	
396.73637	174	
397.71365	114	
398.72817	1360	1+
403.87329	364	
404.75590	384	1+
404.87627	236	
405.75996	256	1+
405.78274	184	
405.86762	124	
405.89957	110	
406.80582	104	
407.73925	258	
407.82099	100	
407.87042	402	
408.74757	108	
408.79771	116	
408.86420	362	
409.72780	186	
409.85458	350	
410.73825	422	1+
410.85288	230	
411.84687	204	1+
412.72673	122	
413.07621	256	1+
413.70899	94	
416.74073	198	1+
421.74269	272	1+
421.77831	200	
421.88312	496	1+
422.82989	112	
422.86595	688	1+
423.77616	396	
423.86896	482	1+
424.76516	218	
425.75246	600	1+
426.04496	94	
426.86282	626	1+
426.96121	104	
427.73843	818	1+
428.08622	124	
428.68775	108	
428.84861	362	
429.74768	302	1+
429.83419	174	
430.84627	164	
431.86827	280	1+
432.69221	116	
433.89056	132	
434.89541	264	
438.78659	192	1+
439.19535	116	
439.89049	164	
443.75902	120	
444.76053	112	
444.87308	1406	1+
445.75005	394	1+
446.88270	452	1+
447.71142	752	1+
448.77483	318	1+
449.87577	420	1+
450.70022	110	
450.75165	98	
451.73341	100	
457.90725	232	
460.89796	106	
462.88113	498	1+
465.73165	208	1+
467.69097	94	
467.88992	656	1+
468.70871	174	
468.78124	120	
470.73036	122	
471.73157	94	
485.90304	342	
507.81670	102	
END IONS

###FS:    #m/z: 336.94655 #charge 1+
###MS: 98
###MSMS: 101
BEGIN IONS
TITLE=Cmpd 75, +MS2(336.9466), 28.0-35.0eV, 2.2min #101
RTINSECONDS=128.903
SCANS=98,101
PEPMASS=336.94655	63590
CHARGE=1+
50.94087	72	
142.20587	144	
190.54956	92	
194.77145	98	
196.87134	76	
196.89032	74	
198.95643	78	
200.88503	70	
201.91681	86	
207.94931	80	
208.96508	68	
209.94645	174	
210.92227	72	
211.94632	1216	
212.87925	634	1+
213.94023	500	1+
214.88142	552	1+
215.86937	108	
215.88666	308	1+
217.88755	92	
218.89646	74	
219.88412	76	
221.94646	72	
223.83265	92	
225.89320	72	
225.95395	82	
228.84244	72	
228.89131	96	
229.00239	84	
229.95477	888	
230.88969	1074	1+
231.94848	476	
232.82440	82	
234.82294	114	
234.84205	74	
235.08125	74	
236.85619	80	
237.08490	102	
239.92559	90	
240.83708	78	
240.87569	74	
240.95941	70	
241.84754	296	
242.00505	72	
242.84029	226	
243.91920	88	
245.45022	100	
245.94097	70	
246.85081	76	
246.97781	82	
247.96112	108	
248.87663	78	
248.89892	510	1+
249.83037	72	
249.96131	74	
250.35853	100	
250.83617	400	1+
250.94766	96	
251.09243	74	
251.81204	86	
251.88142	214	
252.90326	82	
252.93024	78	
252.97021	816	1+
253.15304	70	
253.80341	100	
253.83593	144	
253.90442	90	
253.93266	86	
254.09128	88	
254.96924	138	
255.84066	216	1+
256.89139	102	
256.91571	72	
258.06829	78	
258.84692	416	
259.85349	204	
260.82605	192	
261.01982	74	
261.83894	82	
262.83293	130	
262.94772	82	
264.03419	86	
265.87900	70	
266.84411	120	
267.84112	162	
268.35348	72	
268.37937	102	
268.84269	624	1+
269.91016	100	
270.99451	74	
271.05525	92	
271.84030	70	
271.86041	80	
272.88601	82	
273.22685	124	
273.36296	84	
273.86492	138	
274.04090	78	
274.36860	74	
274.43789	96	
274.87920	132	
275.94724	70	
276.80850	70	
276.85367	302	
277.83611	108	
277.85777	440	1+
277.93553	72	
278.83762	238	
279.03375	104	
279.82963	166	
279.84427	134	
281.82607	72	
283.02924	88	
285.85015	224	
286.85111	556	1+
288.91216	106	
290.85959	118	
291.82437	94	
291.86018	72	
292.87277	132	
292.95635	78	
293.10295	76	
293.39770	80	
293.83314	88	
294.12904	92	
294.43345	74	
294.85123	74	
295.04697	100	
295.30624	72	
296.13238	76	
297.96274	76	
299.85431	128	
299.87527	196	1+
301.02267	78	
303.86630	74	
304.45597	72	
304.57616	102	
306.88109	142	
307.79237	74	
308.86830	128	
309.87794	314	1+
310.08004	70	
310.84817	72	
312.84963	70	
315.95642	74	
317.11227	74	
318.63824	90	
320.93053	80	
325.88787	78	
325.90674	134	
328.40415	74	
329.43754	100	
329.90904	90	
330.62229	84	
330.81184	124	
331.63671	72	
334.75177	78	
334.94109	72	
337.39691	78	
337.91588	90	
339.40735	98	
340.77956	80	
340.82946	76	
END IONS

###FS:    #m/z: 322.93092 #charge 1+
###MS: 102
###MSMS: 103
BEGIN IONS
TITLE=Cmpd 76, +MS2(322.9309), 28.0-35.0eV, 2.2min #103
RTINSECONDS=132.575
SCANS=102-103
PEPMASS=322.93092	1395726
CHARGE=1+
67.66406	66	
184.02990	128	
192.89096	70	
201.04646	128	
203.91776	78	
205.94930	366	
206.97128	82	
207.41858	112	
207.92631	66	
213.98669	78	
215.87481	66	
216.07161	72	
218.85101	94	
221.88239	154	
222.95571	70	
223.96290	304	1+
224.07893	84	
225.83952	72	
229.93424	70	
230.68549	66	
230.88134	68	
233.81973	66	
233.95286	100	
234.86274	70	
235.39416	74	
236.03290	66	
236.97929	76	
237.82300	74	
239.78775	64	
240.78786	66	
240.82460	290	
240.86136	114	
240.94137	892	
241.78860	134	
241.94290	772	
242.82150	72	
242.85566	80	
242.89071	100	
242.94276	2930	1+
243.82401	264	
244.81961	184	
244.94015	1086	1+
244.98510	72	
245.92352	74	
246.06595	64	
247.38714	90	
247.83348	70	
247.85395	170	
248.05189	76	
249.03527	78	
250.21899	86	
251.06268	74	
251.33878	94	
251.88806	80	
251.91724	78	
252.35201	88	
252.80486	64	
253.90530	104	
255.01813	74	
255.20812	82	
255.78126	234	1+
256.82918	96	
257.31524	108	
257.79667	162	1+
257.89665	72	
258.83375	498	
259.78926	76	
259.86019	140	
260.35956	188	
260.80974	66	
260.83211	288	
261.05339	88	
261.83173	188	
261.84642	224	1+
262.83267	506	1+
263.90250	74	
264.40726	92	
264.84698	152	1+
264.87231	74	
264.88845	66	
265.79858	70	
267.84613	458	1+
268.96293	92	
269.78536	76	
269.81979	66	
269.89225	68	
271.80074	64	
271.84371	170	
272.07117	82	
272.34965	140	
272.84940	140	
273.79138	344	1+
273.81336	166	1+
273.86673	78	
276.81063	110	
276.98052	98	
277.80136	130	
277.85957	64	
277.91133	68	
278.07866	108	
278.58289	108	
279.09247	1200	1+
279.57559	76	
280.85625	66	
281.16313	70	
281.79553	66	
282.78966	82	
282.85403	70	
283.03520	80	
283.35498	94	
283.78932	136	
283.85742	80	
284.13977	84	
284.29463	296	
284.87759	192	
285.44103	70	
286.91604	72	
287.75867	72	
289.81226	66	
289.89387	74	
290.17798	82	
290.24300	74	
290.78795	122	
290.86263	70	
290.89177	74	
291.80539	260	
292.80466	136	
293.04872	76	
294.27753	78	
295.84925	74	
297.77597	70	
297.81627	256	1+
298.82129	182	1+
299.08088	76	
299.78016	278	1+
302.14662	62	
302.24280	62	
303.17593	96	
303.86905	70	
304.20344	82	
304.26314	92	
306.00919	68	
306.88075	158	
307.80098	552	1+
307.87815	120	
308.89845	66	
309.60262	72	
309.82521	78	
309.91460	78	
310.42403	74	
310.81810	68	
311.72555	66	
311.89905	76	
311.98368	78	
312.80811	138	
313.81548	168	1+
314.50026	72	
321.81365	70	
322.66414	100	
323.15612	76	
324.38047	70	
324.89213	130	
325.80811	114	
325.82229	90	
325.90193	122	
326.77731	64	
326.90615	86	
END IONS

###FS:    #m/z: 340.94161 #charge 1+
###MS: 102
###MSMS: 104
BEGIN IONS
TITLE=Cmpd 77, +MS2(340.9416), 28.0-35.0eV, 2.2min #104
RTINSECONDS=133.348
SCANS=102,104
PEPMASS=340.94161	585136
CHARGE=1+
192.89113	92	
193.54637	88	
196.88589	210	1+
197.02114	80	
210.94031	156	
213.94014	246	
214.87761	74	
215.88705	206	1+
215.92594	86	
217.89128	90	
220.73507	86	
220.88465	110	
221.98305	80	
222.54667	74	
223.83809	92	
224.83852	186	
224.89042	102	
224.90681	76	
227.96102	76	
230.89146	416	
230.94970	376	1+
231.89075	246	
231.95207	318	1+
232.00563	78	
233.87301	192	
233.89860	162	
234.88154	138	
234.90271	78	
235.89453	94	
236.83343	78	
237.86168	122	
238.88440	74	
239.79023	146	
239.90460	82	
240.03988	72	
240.05496	80	
240.81897	72	
240.83488	104	
241.84156	768	1+
243.82968	472	1+
244.95924	78	
246.07187	72	
246.97894	72	
247.87030	86	
247.98037	86	
249.89870	92	
249.96496	178	
249.98812	72	
250.06145	84	
250.89703	74	
250.95603	96	
253.78936	146	
253.91037	196	1+
253.95040	88	
254.96695	170	
255.08458	86	
257.45118	76	
257.79915	258	1+
257.81404	78	
257.85483	116	
257.89268	72	
258.84546	408	
258.88360	76	
258.98833	72	
259.85185	278	
259.87411	88	
259.95947	72	
260.83514	404	1+
261.85669	168	
262.83205	98	
263.00158	74	
265.01655	76	
265.86324	104	
266.85265	76	
267.13952	86	
267.82748	142	
267.91275	78	
268.03944	74	
268.23170	74	
268.34713	90	
268.48585	94	
268.84055	236	
269.63398	80	
269.84282	218	
269.86575	82	
271.11612	80	
271.36047	72	
274.86403	190	
275.81106	74	
276.39830	88	
276.85713	690	
277.38921	100	
277.86462	330	
278.84754	526	
279.79767	78	
279.84935	594	1+
280.27403	74	
280.86524	174	
281.78738	84	
281.91053	92	
282.36277	82	
282.87767	84	
282.89718	106	
283.35392	92	
283.42865	94	
283.78992	124	
283.86798	122	
284.15016	92	
284.65335	86	
284.78817	78	
286.34838	86	
286.89085	82	
287.65950	90	
288.43621	80	
288.84256	136	
289.78712	88	
290.86024	74	
291.15143	76	
292.43109	86	
293.36629	92	
293.84913	138	
294.86961	140	
296.85869	132	
296.87906	128	
297.86876	76	
297.89361	130	
298.27417	78	
299.77939	164	
299.87230	140	
300.87719	206	
300.93974	74	
301.85952	206	1+
301.90085	78	
303.85625	92	
303.88198	80	
304.35970	78	
305.88269	208	1+
306.44940	98	
306.79380	80	
308.79908	74	
309.80337	72	
309.91784	74	
310.88019	138	
311.02564	78	
317.81871	80	
317.86643	106	
318.85517	90	
320.44021	84	
321.81566	80	
321.84836	76	
326.88434	80	
328.81974	208	1+
329.86816	78	
331.81701	130	
332.72635	72	
332.82074	72	
335.84013	94	
337.20786	78	
337.83256	82	
339.95944	90	
341.79114	72	
342.91815	76	
345.74354	76	
END IONS

###FS:    #m/z: 363.95759 #charge 1+
###MS: 102
###MSMS: 105
BEGIN IONS
TITLE=Cmpd 78, +MS2(363.9576), 28.0-35.0eV, 2.3min #105
RTINSECONDS=134.12
SCANS=102,105
PEPMASS=363.95759	209806
CHARGE=1+
46.45770	82	
108.48199	86	
148.59014	100	
159.06356	106	
183.94486	110	
189.86353	448	
191.85841	264	
195.56261	74	
196.91366	94	
203.86532	78	
207.87211	136	
209.94482	776	1+
210.92947	92	
212.87911	2276	1+
212.90481	96	
215.89447	136	
216.89202	80	
221.95941	88	
222.94508	120	
223.95499	112	
224.94852	476	1+
224.97672	82	
225.88282	212	1+
226.94734	2900	1+
226.97530	112	
227.84008	382	1+
227.91743	198	
228.84359	334	1+
228.89484	342	
228.94258	3308	1+
229.13501	80	
229.89603	154	
230.88940	2382	1+
231.94242	134	1+
231.95442	90	
232.88654	464	
234.88226	198	
234.92692	84	
235.51630	88	
235.88737	78	
236.97730	86	
239.92756	78	
240.10848	88	
240.82922	142	
240.83770	258	1+
240.94203	272	
240.96421	182	
241.83044	76	
241.94297	232	
241.96157	126	
242.81881	486	1+
242.94429	704	1+
243.82106	414	1+
244.13780	78	
244.84245	128	
244.86725	76	
244.95824	1524	
245.13470	96	
245.93975	186	
246.80907	246	1+
246.83709	230	1+
246.85085	86	
246.90474	74	
246.95266	1982	1+
248.80469	522	1+
248.89945	1204	1+
248.98811	74	
250.80163	126	
250.89792	110	
250.97017	184	
251.04291	92	
251.06663	84	
251.95211	90	
252.07935	226	1+
252.51805	84	
254.85563	124	
258.02092	74	
258.43526	74	
258.84271	224	1+
260.82775	924	1+
261.18231	78	
261.82853	696	1+
262.85462	122	
263.81189	382	1+
263.91407	96	
264.97854	74	
265.01664	80	
265.86059	84	
266.81480	848	1+
266.85580	146	
266.90027	96	
266.97213	166	1+
268.81088	166	
268.84174	138	
269.95157	80	
269.97016	232	
271.14828	94	
271.85661	130	
272.79571	152	
274.86106	80	
275.06898	96	
275.80469	92	
276.85757	152	
277.85246	120	
278.12187	76	
278.79669	226	
278.92296	94	
279.21673	78	
279.79841	176	
279.85716	114	
280.79373	1270	1+
281.04556	78	
281.86254	172	
282.79492	182	
282.83884	102	
282.85228	552	1+
283.06556	160	
283.79655	126	
283.91892	80	
284.29520	94	
284.57443	86	
284.79362	112	
284.82889	190	
285.84841	490	1+
285.92141	172	
286.38586	88	
286.82453	116	
287.82337	84	
288.79400	98	
288.82541	160	
291.86852	74	
293.43778	74	
295.92723	106	
296.80752	428	1+
296.91234	86	
297.11968	154	
297.87045	128	
298.07720	106	
298.11715	78	
298.80260	1734	1+
299.41852	98	
299.86885	132	
300.87650	76	
301.79840	366	1+
301.86227	494	1+
302.93442	86	
303.85791	584	1+
304.94172	104	
306.43251	116	
306.44956	82	
307.93049	110	
308.30308	82	
310.82233	82	
310.87092	122	
313.88425	98	
316.36500	100	
316.81515	656	1+
320.83427	124	
320.93511	78	
320.97435	92	
322.82311	164	
323.82311	82	
326.87711	92	
327.83043	80	
330.70232	74	
330.71775	76	
331.98117	104	
332.90137	82	
336.75604	86	
336.94935	344	
338.75635	208	1+
339.02282	96	
340.91787	74	
342.90704	110	
344.88549	96	
345.70036	74	
349.76029	84	
354.84678	88	
357.92734	84	
361.71458	84	
363.72760	144	
366.73874	78	
367.77661	78	
367.81660	108	
368.70325	84	
369.23082	80	
END IONS

###FS:    #m/z: 340.94164 #charge 1+
###MS: 106
###MSMS: 107
BEGIN IONS
TITLE=Cmpd 79, +MS2(340.9416), 28.0-35.0eV, 2.3min #107
RTINSECONDS=137.787
SCANS=106-107
PEPMASS=340.94164	570814
CHARGE=1+
192.92518	136	
193.93436	74	
196.86409	216	1+
196.88089	132	
201.87132	100	
203.90750	74	
209.95894	76	
213.08783	72	
213.88337	140	
213.94062	478	1+
214.88020	96	
214.89535	78	
215.88982	300	1+
215.93239	74	
217.02935	86	
217.88419	80	
218.87655	72	
220.87731	72	
221.64093	78	
221.98849	90	
222.83991	70	
223.83798	178	1+
226.89192	102	
226.95051	166	
228.09637	70	
228.84689	104	
228.94535	134	
229.89889	84	
230.88835	866	1+
231.94710	184	
232.82561	82	
233.03724	82	
235.89524	78	
236.49160	90	
238.89038	108	
239.84803	106	
240.22900	180	
240.83425	244	
240.84350	528	1+
240.96323	70	
241.88666	96	
241.90656	262	1+
242.96706	70	
244.33535	74	
244.86577	70	
246.22212	92	
246.61527	74	
246.85456	78	
246.94702	74	
249.10118	106	
249.83062	72	
249.90222	78	
250.91661	86	
250.96138	78	
250.99153	72	
251.88235	72	
251.93450	90	
253.01791	82	
254.02257	78	
254.83582	96	
254.90619	86	
254.96890	156	
256.85372	148	
256.88612	82	
256.96191	106	
257.84902	186	
258.84807	810	1+
258.91703	266	1+
259.89748	198	1+
259.94172	88	
260.83748	430	1+
261.47613	94	
261.82955	104	
261.90120	78	
263.86434	86	
265.86872	86	
266.85087	160	
267.13445	126	
267.84863	72	
268.84348	324	1+
270.83255	170	
270.95607	72	
271.79181	96	
272.46845	102	
273.79639	128	
274.78635	74	
274.86112	266	
274.89723	170	1+
275.02595	72	
275.86369	110	
275.92703	90	
276.80574	74	
276.85690	614	
276.87373	238	
277.86267	450	
277.96410	72	
277.98612	110	
278.84680	1244	1+
279.81987	70	
280.83751	84	
281.32756	76	
281.85731	80	
282.32742	82	
282.35852	92	
283.78998	74	
283.85817	136	
283.87629	142	
283.91815	70	
284.93347	70	
289.01647	70	
289.79451	130	
289.81219	110	
290.84154	72	
290.85599	216	1+
291.80436	72	
292.44561	100	
292.82850	74	
294.86838	188	
295.35067	76	
295.86852	70	
296.84829	90	
297.33969	94	
297.86926	110	
298.91716	76	
298.94473	82	
299.91398	72	
300.78518	108	
300.87132	76	
302.86657	354	1+
302.94493	204	
303.95037	172	
305.80410	110	
307.80175	134	
307.96261	80	
308.88157	70	
309.40157	72	
310.81381	100	
310.87412	116	
311.81002	72	
312.84098	70	
312.86043	70	
313.07323	78	
313.90871	80	
313.99506	94	
314.16929	78	
314.92073	74	
315.90436	78	
319.89839	250	1+
320.87565	86	
320.92746	80	
322.13745	70	
323.27080	84	
323.77227	82	
324.89525	236	
329.87343	138	
330.81706	244	
331.08252	76	
331.14728	72	
331.76609	84	
332.76910	70	
333.36942	74	
336.35794	74	
340.18817	78	
340.86240	108	
341.91641	90	
343.90490	122	
344.90403	74	
END IONS

###FS:    #m/z: 363.95761 #charge 1+
###MS: 106
###MSMS: 108
BEGIN IONS
TITLE=Cmpd 80, +MS2(363.9576), 28.0-35.0eV, 2.3min #108
RTINSECONDS=138.559
SCANS=106,108
PEPMASS=363.95761	216506
CHARGE=1+
75.66715	94	
110.83892	94	
182.86898	94	
189.38516	86	
189.86483	132	
191.86033	456	1+
194.89995	80	
198.89368	80	
206.94655	86	
207.87675	230	1+
209.94410	724	1+
210.88527	268	
212.87945	1964	1+
221.85116	78	
222.95315	376	
224.89243	176	
224.95233	312	1+
224.97129	190	
225.89331	138	
225.94447	130	
225.97080	162	
226.94847	3022	1+
226.99402	104	
228.89720	216	
228.94327	3376	1+
229.01148	92	
230.88957	2418	1+
231.17820	128	1+
232.88561	436	1+
234.89172	96	
235.03406	80	
235.88232	76	
237.09458	86	
237.95348	96	
238.01610	86	
238.84842	88	
239.04565	78	
239.94644	102	
239.96185	492	1+
240.09299	78	
240.81945	76	
240.83409	104	
240.94092	304	
240.96391	420	1+
241.94275	256	
242.82573	80	
242.94320	788	1+
242.96172	416	1+
243.82147	274	
243.84633	78	
244.82382	298	1+
244.95842	1654	
245.31337	86	
245.94795	134	
246.48244	88	
246.90485	216	
246.93033	82	
246.95373	1794	1+
247.49336	106	
247.97691	92	
248.80516	536	1+
248.90023	800	1+
249.00255	84	
250.80314	76	
250.94513	234	
250.97322	92	
250.99455	80	
251.07806	94	
251.80030	98	
252.10835	86	
252.18637	84	
252.89275	82	
253.06850	90	
253.41826	92	
253.84466	78	
253.87797	82	
253.90947	128	
254.14016	78	
254.90908	112	
255.29232	108	
257.90087	80	
258.85134	176	
259.85523	258	1+
260.83029	586	1+
260.89465	80	
260.99822	80	
261.83340	504	1+
261.97277	84	
263.02714	100	
264.82345	184	
264.96856	86	
265.81482	674	1+
265.97491	142	
266.81416	524	1+
266.92477	82	
267.97139	554	1+
268.84401	212	
268.91227	84	
269.79966	110	
269.84457	94	
269.97004	542	1+
271.85228	88	
272.42081	142	
272.86157	104	
273.84205	102	
274.86315	98	
275.81556	200	
275.84638	78	
276.80793	152	
276.85590	348	1+
278.79879	342	
278.85030	366	1+
279.79162	1278	1+
280.40380	98	
280.79398	1084	1+
281.99528	92	
282.79065	378	1+
282.83200	214	
283.85797	374	1+
283.89123	78	
284.82218	456	1+
285.84709	220	
287.60692	76	
287.91107	76	
288.82442	118	
289.07993	178	
289.88114	114	
290.86880	92	
291.82649	84	
292.86795	86	
293.85268	120	
294.85393	200	1+
294.86762	76	
294.90354	86	
294.93322	96	
296.81198	204	
297.80868	92	
297.91593	78	
298.80385	1720	1+
299.87659	270	1+
300.79871	688	1+
301.85808	206	
302.24867	100	
302.82347	96	
302.85439	556	1+
303.80245	100	
303.85377	392	1+
304.03030	106	
304.38524	80	
304.94071	82	
305.82234	84	
306.85057	204	1+
306.91224	140	
306.99576	84	
307.79901	198	1+
311.86643	78	
314.36079	76	
314.81676	274	1+
316.81578	270	
317.81298	178	
318.81743	122	
318.86411	88	
318.94060	84	
318.95728	106	
319.87195	80	
320.81282	106	
321.52494	76	
321.81714	134	
321.86959	142	
322.28252	94	
322.90330	172	1+
326.87352	142	
329.87029	142	
333.04451	84	
336.94544	114	
338.88270	76	
338.94732	132	
339.85564	84	
340.84255	118	
340.94127	142	
341.24477	104	
346.78113	104	
349.17238	78	
350.76642	78	
350.80563	92	
360.86734	88	
362.70644	108	
362.77314	86	
362.84622	114	
366.85184	80	
367.42099	82	
368.97402	94	
END IONS

###FS:    #m/z: 336.94660 #charge 1+
###MS: 106
###MSMS: 109
BEGIN IONS
TITLE=Cmpd 81, +MS2(336.9466), 28.0-35.0eV, 2.4min #109
RTINSECONDS=139.339
SCANS=106,109
PEPMASS=336.94660	58824
CHARGE=1+
99.49842	66	
182.87051	136	
187.86614	64	
192.88939	66	
199.95321	80	
208.93675	88	
208.99891	78	
210.79390	114	
210.88309	76	
211.94458	1202	1+
212.87901	556	1+
213.93878	388	
215.89032	234	
215.93615	78	
216.76331	96	
217.04745	66	
217.84590	80	
218.84559	78	
220.88825	102	
222.88938	78	
222.95112	138	
222.97179	106	
223.96062	172	1+
224.01099	88	
227.03348	70	
227.79798	66	
227.95730	84	
228.04451	84	
228.54727	120	
228.89535	174	
229.95669	1066	1+
230.88980	1010	
231.95205	460	1+
231.98482	66	
232.82539	84	
233.82434	106	
233.90600	126	1+
233.92656	68	
233.94836	130	
234.98140	74	
235.89173	74	
236.08010	68	
238.83721	72	
239.78494	70	
240.83680	554	1+
240.89489	88	
241.88704	78	
241.98625	70	
242.39868	68	
243.15475	80	
244.89454	70	
245.91556	68	
246.85645	64	
247.96811	70	
248.89716	390	1+
249.05459	84	
249.87530	80	
249.96684	80	
250.91262	70	
250.93028	86	
250.94981	64	
250.96724	76	
251.82354	230	1+
251.90718	70	
251.93119	86	
252.00131	66	
252.97069	662	1+
253.86420	76	
253.90722	122	
254.05790	80	
254.78451	72	
254.81406	66	
254.90740	188	
254.97055	202	
255.07310	72	
255.10781	76	
255.78501	82	
255.80663	92	
255.84838	66	
255.96475	168	
256.86833	70	
256.91392	124	
257.12034	84	
257.86510	78	
257.94414	72	
258.85000	142	
258.86197	170	
258.92707	80	
259.40185	102	
259.80504	86	
259.84817	142	
260.36742	92	
260.86304	72	
260.95250	102	
261.83572	134	
261.86496	76	
262.87362	72	
263.17453	78	
263.82841	142	
263.85388	74	
263.92804	74	
265.46647	86	
265.86336	92	
266.86515	90	
267.84023	158	
268.83993	878	1+
271.40903	66	
271.85175	120	
271.91550	74	
272.98530	72	
273.89524	66	
273.91947	64	
274.86246	104	
275.86695	64	
276.86025	1056	1+
276.87636	124	
277.05518	104	
277.83944	144	
278.83620	110	
279.07901	74	
279.83528	162	
280.85974	100	
282.37059	90	
283.78994	68	
283.89768	108	
285.84953	1164	1+
286.14497	72	
286.85298	1014	1+
286.92468	68	
286.98702	76	
287.11762	66	
290.89608	72	
290.92126	78	
292.04601	166	
292.09565	68	
292.10657	392	1+
292.37638	90	
292.43930	112	
292.57578	90	
293.10915	322	1+
293.86175	180	1+
293.87732	74	
295.86945	212	1+
296.25080	76	
296.81188	130	
296.90830	68	
297.84167	94	
298.31025	124	
298.86202	78	
299.87079	326	1+
299.90308	82	
300.92246	72	
304.86338	124	
308.86933	170	
309.87936	98	
310.86890	322	1+
312.83018	108	
313.13228	88	
315.11260	78	
320.68881	82	
321.97412	80	
324.89073	124	
327.82147	70	
328.73159	94	
328.92307	106	
337.00252	106	
337.76006	92	
337.99052	70	
340.79581	78	
342.02544	76	
END IONS

###FS:    #m/z: 340.94165 #charge 1+
###MS: 110
###MSMS: 111
BEGIN IONS
TITLE=Cmpd 82, +MS2(340.9416), 28.0-35.0eV, 2.4min #111
RTINSECONDS=143.017
SCANS=110-111
PEPMASS=340.94165	552266
CHARGE=1+
116.70208	90	
191.95494	114	
196.88484	130	
203.98615	72	
205.93047	80	
211.81493	78	
212.88169	334	
212.89487	76	
213.93994	224	
215.88660	316	
215.93776	80	
217.93909	74	
218.88204	136	
218.89823	72	
218.92018	82	
219.89323	72	
221.87679	144	
221.95451	98	
222.07813	78	
222.90420	76	
222.91734	76	
223.96007	140	
223.97447	78	
224.95470	86	
225.83322	184	1+
226.89797	74	
226.95532	78	
226.97013	104	
228.94615	116	
229.89735	72	
230.02549	88	
230.40367	88	
230.88939	300	1+
231.82986	80	
231.90497	88	
231.95484	250	1+
233.82931	72	
233.89798	304	
234.89291	74	
234.90821	72	
235.43175	78	
235.83678	80	
236.07635	86	
236.83346	74	
236.89761	142	
239.78881	116	
239.84690	72	
239.86680	94	
239.90345	206	1+
240.23386	196	
240.83295	136	
240.85118	72	
241.84141	558	1+
241.90025	84	
242.88407	82	
243.82987	202	
243.87908	72	
243.90366	74	
244.82409	116	
245.83312	78	
246.43994	128	1+
246.83338	72	
246.86023	112	
246.90680	80	
249.88978	98	
249.96964	126	
250.97101	142	
254.24575	74	
254.86637	124	
254.89839	80	
254.91680	154	
254.96686	284	
256.84960	132	
256.91883	90	
257.86609	88	
258.84527	404	
259.85589	348	
259.95538	80	
259.97139	92	
260.33854	158	
260.83750	448	1+
262.35742	72	
262.83983	160	
262.86993	88	
262.96168	86	
263.39601	74	
263.88814	92	
264.82875	72	
264.86991	122	
266.58799	96	
267.13572	104	
267.84706	134	
268.83866	698	1+
268.86033	76	
270.01912	72	
270.80369	100	
271.15061	78	
271.91223	166	
272.87729	198	1+
272.91772	114	
273.79336	136	
274.79851	268	1+
274.91209	82	
276.85955	456	
277.85868	414	
278.84590	816	1+
279.08854	78	
280.93836	96	
281.81787	74	
281.86746	74	
281.88812	150	
281.90443	94	
282.60001	72	
282.87798	130	
283.35978	92	
283.79280	212	
284.12912	72	
288.84944	76	
289.79204	72	
290.44377	92	
292.85519	72	
292.87625	166	
293.94050	106	
294.87432	72	
295.91254	96	
296.81066	78	
296.86286	218	1+
297.01330	108	
297.89250	144	
298.01152	72	
298.22739	74	
298.31013	74	
298.84512	82	
298.89042	78	
299.40383	96	
299.86992	158	
300.87367	100	
300.94823	76	
301.86601	176	
302.17517	80	
302.87061	96	
303.91428	94	
305.80313	72	
306.01768	86	
307.79782	334	1+
308.86618	74	
309.88121	92	
311.85732	104	
312.80612	182	
316.74933	80	
318.03148	88	
318.87280	80	
321.42356	76	
322.73037	88	
326.87941	104	
328.82209	248	1+
330.81555	240	
334.91161	92	
335.85603	72	
338.39898	94	
338.89159	74	
340.80695	72	
341.75951	90	
342.73399	74	
342.90072	218	1+
END IONS

###FS:    #m/z: 363.95764 #charge 1+
###MS: 110
###MSMS: 112
BEGIN IONS
TITLE=Cmpd 83, +MS2(363.9576), 28.0-35.0eV, 2.4min #112
RTINSECONDS=143.789
SCANS=110,112
PEPMASS=363.95764	209174
CHARGE=1+
93.45174	88	
104.57738	74	
115.81917	96	
150.20812	80	
182.85930	72	
187.86939	90	
189.86530	390	1+
191.86108	126	
196.88479	86	
205.88980	114	
207.87542	178	
208.87802	114	
208.98660	82	
209.94536	302	
210.88672	118	
211.82910	88	
211.88508	82	
212.87965	1396	1+
214.89347	146	
219.12338	110	
220.95601	82	
222.89400	84	
222.95435	208	
223.95493	138	
224.50731	74	
224.95101	1042	1+
225.81748	84	
225.97076	250	1+
226.84336	94	
226.94765	3146	1+
228.87888	102	
228.89648	414	1+
228.94326	3984	1+
229.84527	74	
230.89036	1726	1+
232.42685	74	
232.88431	112	
233.86272	102	
234.88210	194	
235.91224	82	
236.06498	78	
237.97068	112	
240.83882	138	
240.93647	120	
240.95948	666	1+
241.85229	74	
241.94154	448	1+
242.78709	82	
242.94404	298	1+
243.40923	80	
243.82442	432	1+
244.85209	100	
244.95825	1842	1+
245.44250	94	
245.93985	200	
246.86132	166	
246.95315	1962	1+
246.97250	152	
248.80394	544	1+
248.89930	918	1+
249.03912	78	
249.18242	80	
249.39999	106	
249.85397	78	
251.80035	78	
253.84159	188	
256.87825	100	
257.00995	86	
257.42361	74	
258.83999	144	
258.97491	130	
260.83405	600	1+
260.97080	212	
261.83415	366	1+
264.81843	412	1+
264.87650	74	
265.09646	74	
266.09128	124	
266.81281	924	1+
266.84498	90	
267.97430	284	
268.79575	80	
268.84129	122	
268.96091	168	
269.84612	74	
269.96806	304	
270.45533	114	
271.85456	74	
271.91545	78	
272.92272	92	
274.06071	112	
275.94513	88	
276.86010	188	
276.89664	84	
276.93045	86	
277.85600	112	
278.11336	220	1+
278.44965	92	
278.80147	230	
278.84571	158	
279.79318	1288	1+
279.84505	134	
280.31948	106	
280.56605	92	
280.79139	1164	1+
280.82595	150	1+
280.85359	278	1+
282.01992	80	
282.55653	82	
283.06989	134	
283.78213	218	1+
283.85223	282	1+
283.97499	134	
284.44397	86	
284.82422	154	
284.89789	84	
285.82431	124	
285.84674	482	1+
289.02257	98	
289.87214	82	
290.34731	82	
290.80613	80	
295.86594	94	
296.80880	412	
297.80599	204	
297.86450	108	
298.80464	1726	1+
298.86611	86	
299.87725	82	
299.90935	82	
300.03714	84	
300.80316	604	1+
300.86310	576	1+
301.86651	482	1+
302.81327	96	
302.83422	96	
303.03058	86	
303.80948	98	
303.85628	414	1+
304.89521	76	
306.88226	140	
307.84843	88	
310.76589	76	
311.95763	82	
312.87490	182	
313.84531	154	
314.05164	108	
315.07558	98	
316.81272	752	1+
317.88730	190	1+
319.46922	88	
320.82173	380	1+
321.32669	84	
321.82242	242	1+
321.87218	156	
323.30392	82	
325.78575	74	
325.84563	84	
325.89829	80	
326.04773	76	
326.80412	76	
326.87236	126	
327.23077	84	
327.75505	98	
328.81696	80	
329.87478	86	
330.18692	76	
330.68272	88	
330.81626	78	
330.87417	78	
330.89699	76	
335.57738	82	
336.94457	134	
337.28903	90	
337.41511	80	
340.43516	88	
341.29467	122	
343.06139	74	
343.79764	108	
345.87411	94	
348.72986	88	
352.88995	138	
355.99452	94	
356.77368	132	
360.86947	94	
363.73111	186	
365.70684	124	
END IONS

###FS:    #m/z: 507.84651 #charge 1+
###MS: 110
###MSMS: 113
BEGIN IONS
TITLE=Cmpd 84, +MS2(507.8465), 28.2-35.2eV, 2.4min #113
RTINSECONDS=144.561
SCANS=110,113
PEPMASS=507.84651	62896
CHARGE=1+
196.01384	354	
200.88606	194	
222.97561	238	
224.97601	230	
225.97430	128	
232.89581	142	
235.91667	136	
237.93757	196	
239.84950	102	
257.80012	160	
265.80271	124	
273.85960	116	
283.79886	230	1+
285.78834	112	
286.97420	122	
287.85423	220	1+
288.81082	102	
289.84827	120	
289.88335	190	
290.87006	108	
293.82575	202	1+
293.87524	408	1+
293.95826	116	
298.80383	154	
298.86051	136	
303.87029	160	
305.86386	372	1+
307.15507	106	
307.89113	126	
308.14364	564	1+
308.87988	248	
309.88711	104	
310.15733	342	1+
311.82827	144	
311.88666	816	1+
312.34618	116	
314.86325	116	
315.84783	138	
315.88356	142	
318.93761	192	1+
319.43229	102	
319.83419	110	
321.81348	164	1+
324.85246	138	
324.92083	106	
325.90327	484	
326.88279	718	
327.80940	116	
327.87446	134	
328.88583	116	
329.82135	114	
329.87507	224	
330.87851	138	
332.36582	144	
332.87323	194	
333.87640	132	
334.86734	202	
335.83557	220	1+
336.94496	130	
337.88329	162	
340.90326	116	
344.83080	140	
346.88541	228	1+
347.83486	174	1+
348.73762	126	
349.90483	136	
350.88482	400	1+
352.83472	130	
353.84999	104	
355.75027	140	
357.28689	116	
357.80865	108	
357.85129	178	
360.38922	118	
360.87767	162	
361.38054	122	
361.86150	110	
362.36178	108	
365.74630	148	
365.78873	166	
366.75063	166	
367.71195	234	
367.78312	124	
367.88178	284	1+
367.92472	196	1+
368.71024	218	
368.73680	182	1+
368.84322	150	
369.70962	116	
369.84672	108	
370.80221	320	1+
371.72690	126	
372.91530	216	1+
373.72092	152	
374.85819	134	
376.73925	116	
377.32515	104	
379.76183	132	
380.72020	350	
380.86184	126	
381.71804	422	
381.84094	120	
382.71887	242	
383.74516	236	1+
383.84902	414	1+
384.85154	356	1+
386.77721	280	1+
387.84786	120	
388.86343	110	
389.20454	172	
389.72048	194	
389.92673	184	1+
390.18859	110	
390.73551	348	1+
390.78952	122	
390.84044	530	1+
390.87288	118	
391.86319	142	
392.78941	134	
392.83040	114	
393.33658	106	
394.78151	124	
395.91409	132	
397.97038	110	
398.72936	1064	1+
399.69089	104	
399.73074	666	1+
399.85245	264	
401.78748	106	
402.73747	146	
403.75716	124	
403.86963	272	
404.85761	402	1+
405.73263	108	
405.76697	118	
405.85944	268	1+
406.74536	390	1+
406.78141	144	
407.72083	130	
407.86937	438	
408.85153	516	1+
409.72662	112	
409.73324	464	1+
409.90812	142	
410.08356	176	
410.83277	142	
410.86049	406	
411.80299	116	
412.73390	262	
412.85038	184	1+
418.84261	274	1+
419.73469	294	1+
420.73774	228	1+
422.08170	176	1+
423.75374	148	
423.77591	770	1+
423.82786	280	1+
423.86938	208	
424.86800	132	
424.88429	112	
425.76163	350	
426.75958	252	
426.86055	758	1+
427.73519	312	
428.73963	220	
428.78304	112	
428.84450	536	1+
428.87195	122	
429.69844	236	1+
430.73540	250	1+
430.76231	164	
431.87124	494	1+
435.71468	160	
435.84650	114	
437.72341	138	
440.89005	182	
442.69825	206	
443.68000	218	1+
443.77384	158	
444.76234	126	
444.87362	1020	1+
445.72205	122	
445.74888	318	1+
446.87283	142	
447.71157	482	1+
448.74501	138	
449.69575	120	
449.88188	374	1+
450.69838	154	
450.75146	262	1+
457.90808	106	
458.91061	116	
461.73126	124	
462.88577	156	
465.72773	142	
467.88774	636	1+
468.71534	238	
469.71404	140	
470.73243	124	
474.19946	102	
480.66926	118	
485.90453	326	1+
487.91454	118	
END IONS

###FS:    #m/z: 322.93110 #charge 1+
###MS: 114
###MSMS: 115
BEGIN IONS
TITLE=Cmpd 85, +MS2(322.9311), 28.0-35.0eV, 2.5min #115
RTINSECONDS=148.247
SCANS=114-115
PEPMASS=322.93110	1277554
CHARGE=1+
48.70224	92	
185.93209	78	
188.98504	66	
190.92947	66	
192.89558	196	
197.01607	64	
201.37245	140	
205.95701	142	
206.36765	96	
210.90092	130	
212.87956	78	
212.91369	102	
214.89372	186	
215.90008	86	
216.84477	72	
218.43889	76	
219.88610	162	
221.13302	72	
223.96150	162	
224.83146	68	
224.96587	74	
225.04860	70	
226.38817	72	
226.83899	84	
227.02388	70	
227.85554	68	
227.95572	72	
228.93963	132	
229.84114	120	
230.84418	110	
230.88964	124	
230.92020	84	
233.89654	66	
233.93249	78	
234.52054	72	
234.88719	64	
235.87837	84	
237.12763	66	
237.79341	172	
238.94380	116	
238.98695	86	
239.08094	148	
239.78903	344	1+
240.82354	210	
240.94084	636	
241.05312	74	
241.78589	66	
241.83533	92	
241.94024	3174	1+
241.96956	76	
242.04140	70	
242.07020	68	
242.81884	140	
242.94161	1876	1+
242.98223	86	
243.03968	76	
243.51834	80	
243.82219	440	1+
243.86575	80	
244.93999	978	1+
245.89651	66	
246.66157	130	
247.20735	66	
247.39001	142	
248.85016	118	
248.94622	78	
249.86554	70	
251.86715	82	
252.87895	72	
253.35011	92	
255.49669	72	
255.80868	78	
256.32949	82	
257.45515	92	
257.80201	90	
258.83672	186	
258.93508	76	
258.97373	140	
259.83860	74	
260.83744	270	
260.85908	80	
261.16685	72	
261.83293	196	
261.85845	166	
262.37027	96	
262.82951	538	1+
263.90250	68	
264.16144	72	
265.06047	80	
265.10038	86	
266.85256	86	
266.95288	86	
267.11529	70	
268.80712	66	
269.93472	84	
270.02112	64	
270.84286	68	
271.77917	100	
271.84468	120	
271.90113	86	
272.79111	550	1+
273.79198	396	1+
274.59262	96	
274.87953	118	
275.44573	98	
278.02967	74	
279.09259	860	1+
279.11117	78	
279.85307	70	
282.79181	74	
283.18665	70	
283.78725	334	1+
284.29242	240	
284.84612	64	
284.86429	80	
285.85755	142	
286.30678	74	
286.86803	70	
288.76994	70	
289.78714	72	
289.81419	70	
289.84558	64	
289.86873	68	
290.80097	484	1+
290.88345	72	
291.80513	412	1+
293.81848	96	
294.86765	88	
296.14450	68	
297.80775	82	
297.93144	102	
298.08549	90	
298.93636	72	
299.78926	194	
299.88608	72	
300.17731	68	
300.78335	90	
301.85616	64	
301.87754	106	
301.92633	84	
303.84780	76	
304.36805	82	
304.88062	64	
305.80709	246	
305.87773	176	1+
307.79890	182	
307.99548	68	
308.80669	150	
308.87662	122	
308.89040	138	
309.90492	70	
311.81028	380	1+
311.88186	68	
312.81322	316	1+
312.87350	80	
321.79327	92	
322.04022	82	
324.19206	66	
324.89486	136	
325.12163	80	
325.90611	118	
327.26815	72	
327.40577	90	
327.70585	80	
328.15727	74	
END IONS

###FS:    #m/z: 507.84616 #charge 1+
###MS: 114
###MSMS: 116
BEGIN IONS
TITLE=Cmpd 86, +MS2(507.8462), 28.2-35.2eV, 2.5min #116
RTINSECONDS=149.019
SCANS=114,116
PEPMASS=507.84616	59964
CHARGE=1+
193.19276	106	
196.01817	180	
222.97749	134	
224.97764	294	
227.95791	178	
232.89833	134	
249.93265	130	
259.01668	122	
265.94101	112	
272.39143	150	
285.90990	118	
285.97151	104	
287.85213	450	
288.87595	302	1+
289.79315	144	
290.86017	302	1+
291.88030	112	
293.87312	212	
296.81066	120	
299.85805	136	
300.83944	202	1+
302.90016	106	
303.86995	316	1+
305.86221	426	1+
305.91450	102	
306.13009	152	
307.89251	150	
308.14310	372	
308.87385	352	
309.87457	208	
309.90379	144	
310.15744	456	1+
310.86980	144	
311.88465	446	
312.81599	112	
312.89249	268	
312.94654	112	
313.88732	182	
313.98505	124	
314.86677	476	1+
316.86349	148	
318.93525	102	
323.87008	286	1+
324.90424	200	
325.90612	198	
326.79474	136	
326.88398	360	
326.91903	156	1+
327.83419	168	
327.89838	158	
328.86972	302	
332.81818	102	
332.87797	476	1+
334.97662	158	
335.05627	102	
335.78418	140	
337.85493	140	
337.88439	212	
337.95328	104	
340.76495	132	
342.79490	114	
343.83755	116	
344.91535	204	1+
347.78313	240	
348.75258	312	1+
348.77424	116	
351.77397	128	
353.85719	112	
355.89626	128	
357.82065	106	
364.39562	102	
366.21218	106	
367.71170	582	1+
367.77005	376	1+
367.91406	118	
368.89833	156	
369.38751	178	
369.71065	120	
369.83513	322	1+
370.71902	224	1+
370.79100	506	1+
370.80206	128	
371.75412	118	
372.05339	116	
372.72007	346	1+
375.78993	114	
376.38346	216	1+
378.72104	124	
380.72070	1020	1+
380.78237	148	
380.85505	208	
382.86197	112	
383.71466	134	
383.77407	110	
383.78870	108	
384.85254	310	1+
385.75134	188	
385.77986	170	
385.83336	128	
389.19757	100	
389.71782	142	
390.73813	164	1+
390.84211	174	
391.80161	148	
391.84134	148	
392.66225	114	
392.83059	130	
394.78867	102	
395.77138	254	1+
396.40254	110	
396.74518	122	
398.72977	1322	1+
399.70155	176	
399.85426	348	1+
400.72639	448	1+
401.78948	166	
402.75375	206	
403.87293	274	
404.80741	188	1+
404.88392	178	
405.74911	208	1+
405.76946	132	
405.85951	110	
406.85722	128	
407.73560	122	
407.86605	244	
408.06061	110	
408.85422	420	
409.72905	404	1+
409.76128	202	1+
409.85177	226	
410.24108	110	
410.71642	104	
410.73640	242	1+
410.83859	294	
411.83816	128	
412.73266	208	
412.87406	120	
415.86331	248	1+
415.93975	124	
416.74471	106	
421.74807	182	
421.77649	112	
421.88601	130	
422.37037	102	
422.86595	106	
423.76477	166	
423.80458	106	
423.86977	244	
424.75419	468	1+
424.86927	240	
425.75529	388	1+
425.82577	106	
426.78490	206	1+
426.86430	762	1+
427.73771	840	1+
428.74202	530	1+
428.85003	204	
429.70574	128	
429.76879	110	
429.84875	116	
430.74081	180	
431.69035	110	
431.77047	182	
431.86751	292	
432.76752	116	
434.88948	122	
439.89789	168	
441.25227	120	
441.78605	102	
441.89372	168	
442.87966	126	
444.87281	1230	1+
445.74621	278	
446.71733	272	1+
446.76433	104	
446.80615	136	
447.69485	116	
447.71991	224	1+
448.76959	126	
449.69712	120	
449.75219	284	1+
449.87713	172	
450.71263	118	
451.88425	150	1+
457.90232	436	1+
458.70793	114	
462.88237	522	1+
463.73334	154	
465.72249	194	1+
467.89182	356	
468.89310	156	
469.88879	150	
470.72871	144	
485.90364	242	1+
504.79492	122	
510.68449	102	
END IONS

###FS:    #m/z: 336.94664 #charge 1+
###MS: 114
###MSMS: 117
BEGIN IONS
TITLE=Cmpd 87, +MS2(336.9466), 28.0-35.0eV, 2.5min #117
RTINSECONDS=149.799
SCANS=114,117
PEPMASS=336.94664	54442
CHARGE=1+
182.86900	80	
185.92557	76	
198.95207	66	
200.86793	78	
201.88179	74	
205.87931	76	
205.92935	104	
206.53176	86	
208.02914	98	
209.94777	82	
210.88845	72	
211.54529	74	
211.94478	1096	
212.87919	498	1+
213.90214	68	
213.93804	388	1+
214.88174	98	
215.54887	108	
215.88946	232	
217.87479	70	
218.48586	94	
218.84189	74	
219.85122	76	
221.55702	96	
221.98114	100	
224.84043	160	
227.04818	68	
228.89221	424	1+
229.95601	518	1+
230.88901	780	1+
231.95135	604	1+
232.82570	82	
232.89374	370	1+
233.83106	162	
233.95512	80	
234.86471	78	
237.91197	88	
238.85901	92	
239.05918	68	
239.78983	138	
239.82287	94	
240.83746	698	1+
241.13856	72	
243.04551	68	
243.83851	76	
244.60443	74	
244.86750	74	
244.90385	74	
245.46550	104	
246.09132	66	
247.96299	72	
248.90120	646	1+
249.80146	70	
249.98644	70	
250.38768	72	
250.83318	74	
251.83948	208	
252.10826	68	
252.36177	90	
252.55123	70	
252.83738	84	
252.96971	444	
253.01200	102	
253.90601	154	
253.94043	80	
254.82962	114	
254.87081	74	
254.92122	122	
254.97059	210	1+
255.07656	80	
256.86558	76	
256.91572	106	
257.15760	78	
257.80797	88	
257.84662	146	
257.87318	74	
257.90864	66	
258.15357	68	
258.84910	552	1+
259.85293	356	1+
259.88636	66	
259.95019	166	1+
260.82939	90	
261.82568	72	
261.83958	110	
261.85565	82	
262.83027	66	
264.09766	74	
266.84406	98	
267.82528	114	
267.84123	128	
268.13412	88	
268.83988	252	
268.86387	96	
269.11639	70	
269.84364	212	
270.84489	124	
271.81026	86	
271.91903	100	
272.86779	72	
273.88064	68	
274.85834	68	
275.80468	70	
275.85739	78	
275.89775	110	
276.81909	68	
276.85803	842	1+
277.83597	104	
277.96614	66	
278.80805	76	
278.83406	620	1+
279.27418	66	
279.88696	88	
280.39167	70	
280.88106	88	
281.81071	72	
281.83268	72	
281.92748	70	
283.82511	70	
284.06094	74	
284.94328	84	
285.85129	124	
286.84823	958	1+
286.86840	98	
287.17389	72	
287.57572	78	
290.84415	66	
290.91668	66	
291.04157	88	
291.85177	74	
292.87080	66	
293.22523	68	
293.28226	76	
293.86290	82	
293.91720	72	
294.10921	74	
294.86625	68	
295.25615	106	
296.54002	88	
296.56103	76	
298.87423	248	1+
299.05929	80	
301.86059	80	
302.88079	130	
304.86153	202	1+
305.19545	76	
309.87362	132	
312.14831	66	
312.83908	228	1+
320.12810	78	
322.18314	66	
323.88952	78	
325.09298	70	
325.89287	82	
326.88031	186	
328.82508	70	
328.85175	86	
329.90828	68	
332.76997	82	
333.29563	72	
333.80230	76	
334.85547	100	
335.22873	82	
335.28908	104	
338.27938	76	
339.24004	70	
341.77769	66	
341.80726	72	
342.45478	92	
END IONS

###FS:    #m/z: 322.93096 #charge 1+
###MS: 118
###MSMS: 119
BEGIN IONS
TITLE=Cmpd 88, +MS2(322.9310), 28.0-35.0eV, 2.6min #119
RTINSECONDS=153.479
SCANS=118-119
PEPMASS=322.93096	1326132
CHARGE=1+
182.93365	66	
185.37482	98	
190.23113	72	
192.88893	112	
195.91787	76	
196.07281	70	
196.88598	116	
198.05133	74	
198.89886	70	
199.95185	64	
200.87316	76	
201.88902	70	
203.88086	78	
205.94917	160	
208.90482	78	
210.83131	70	
211.95268	84	
218.05982	92	
219.96594	82	
221.94205	88	
222.87119	96	
223.95575	114	
224.05105	92	
225.79350	70	
225.96126	64	
226.84283	66	
226.95909	76	
227.78882	68	
228.04251	100	
228.88910	72	
229.88966	182	1+
229.94896	76	
230.83133	146	
231.84110	80	
232.82351	86	
232.90620	86	
234.88742	72	
235.46181	72	
235.82741	64	
235.88390	78	
236.88270	64	
237.06224	74	
238.94286	92	
239.78644	300	1+
240.14996	70	
240.83856	66	
240.85384	216	1+
240.94137	1096	
241.78806	68	
241.93972	2396	1+
242.94234	1634	1+
243.78110	66	
243.87482	84	
244.34299	80	
244.82181	250	
244.94197	518	1+
244.98701	82	
245.88669	86	
246.85241	82	
246.97638	114	
247.06403	78	
247.85230	148	
248.85553	118	
248.93465	66	
249.19053	68	
251.00830	64	
251.13649	72	
252.33264	92	
254.58068	68	
254.81059	64	
254.83978	80	
256.77986	78	
257.80015	138	
257.84925	80	
258.80058	64	
258.83415	372	
258.85179	82	
260.34135	160	
260.83080	424	1+
262.09397	66	
262.35595	160	
262.84310	170	
262.85969	108	
262.91171	76	
263.55924	66	
263.80251	90	
264.83070	66	
264.85647	86	
265.06064	96	
266.03704	66	
266.06099	98	
267.34669	68	
267.79511	64	
267.85691	68	
268.79607	76	
270.85633	140	
271.79804	168	
271.84630	98	
271.93560	64	
273.79276	386	1+
273.87667	84	
274.83680	76	
275.79425	88	
275.81158	180	
275.86792	66	
276.10828	70	
276.81493	80	
276.86947	84	
278.85219	212	1+
278.92812	66	
279.09209	550	1+
279.39109	76	
280.35838	80	
280.92813	150	
282.85815	386	1+
283.78842	194	
284.29174	414	
284.35720	66	
285.82761	66	
286.10735	66	
286.80148	66	
287.42143	82	
287.89158	72	
288.89724	66	
289.12515	68	
289.79031	136	
289.82759	118	
291.80011	336	1+
292.80324	198	1+
293.06341	80	
294.81916	66	
295.03633	78	
295.87207	64	
296.82133	90	
298.40579	102	
298.80119	80	
298.88990	82	
298.96414	88	
299.78990	252	1+
301.89687	84	
302.26325	64	
302.76780	74	
305.01335	92	
305.44649	84	
305.80770	100	
306.57423	96	
307.79872	150	
308.80570	64	
312.80394	84	
313.83638	74	
314.44987	86	
314.82184	162	
316.15121	74	
316.79523	70	
316.86433	126	
316.95225	68	
318.82247	74	
319.94151	74	
321.42118	74	
322.80955	64	
324.81617	78	
325.90486	68	
326.88885	72	
326.90829	84	
END IONS

###FS:    #m/z: 507.84642 #charge 1+
###MS: 118
###MSMS: 120
BEGIN IONS
TITLE=Cmpd 89, +MS2(507.8464), 28.2-35.2eV, 2.6min #120
RTINSECONDS=154.251
SCANS=118,120
PEPMASS=507.84642	60330
CHARGE=1+
196.01427	180	
222.97771	134	
224.97592	192	
232.89747	150	
237.93945	120	
238.13579	206	
248.90671	134	
257.92033	106	
260.92564	126	
267.91262	118	
268.85929	102	
269.93098	130	
278.97427	156	
281.87479	126	
285.85802	114	
286.78697	106	
287.85401	300	
289.88203	390	1+
292.83140	152	
292.85273	104	
293.87527	316	1+
296.85183	114	
299.33567	126	
299.80842	104	
299.85867	318	1+
305.86403	436	
307.88928	768	1+
308.14426	586	1+
308.87296	364	1+
309.88375	128	
310.81302	332	1+
310.87374	120	
311.88552	410	
311.90628	124	
312.87510	166	
312.94727	140	
313.87992	146	
313.89368	144	
314.86766	238	
314.98818	148	
317.80956	200	1+
318.86500	116	
318.89253	110	
319.79392	142	
321.86034	134	
322.96058	184	1+
323.86303	290	1+
324.90456	108	
325.90356	394	
326.88252	902	1+
326.90051	176	
330.87891	134	
332.33105	106	
332.87552	142	
333.76894	138	
334.88619	152	
336.94370	256	1+
337.82956	222	1+
343.78159	140	
343.85052	170	1+
345.82805	138	1+
347.78440	150	
348.73459	160	
348.88789	136	
349.75582	338	1+
349.77512	116	
350.82355	182	
351.91113	200	1+
352.72693	136	
353.78541	220	1+
355.89642	116	
356.86347	116	
358.34095	102	
359.76984	114	
359.91456	164	
361.86821	154	
365.78687	402	1+
367.70614	314	1+
367.73215	108	
367.76280	102	
368.89362	182	1+
369.84066	102	
370.77782	222	1+
371.90581	154	
372.80103	126	
372.81747	128	
373.05174	156	1+
373.72654	152	
375.72817	216	1+
377.74157	182	1+
378.77733	140	
380.71927	922	1+
380.86643	186	
381.77045	272	1+
381.84471	170	
382.71600	206	
383.72478	144	
384.72394	198	
384.75010	140	
384.85347	520	1+
384.88786	102	
387.71421	110	
387.74168	146	
388.32127	118	
388.77734	194	1+
388.79912	212	1+
389.19637	146	
390.06058	124	
390.84341	456	
390.90405	162	
391.84524	296	
392.74873	122	
392.83089	312	1+
394.81987	124	
395.74050	160	
396.73611	118	
398.72726	544	
398.74973	124	
399.72748	284	
400.72590	276	
401.72888	218	
403.74185	154	
403.87546	344	
404.87654	174	
405.74664	212	
405.76878	124	
405.85984	146	
406.73741	364	1+
406.81011	136	
406.85632	120	
407.74281	248	1+
407.86666	340	
408.85631	512	1+
409.72673	170	1+
410.83494	336	1+
411.80685	170	
412.80871	102	
412.83594	300	
414.52870	102	
415.67763	162	
415.71265	130	
415.77180	202	
421.74848	180	
421.88607	328	1+
422.86821	122	
423.76342	246	
423.78253	166	
423.86487	172	
423.88720	150	
424.76862	110	
424.77884	106	
424.87430	170	
425.75788	440	
425.79776	146	
426.76053	266	
426.86249	428	
427.73444	642	1+
427.86713	190	
428.40320	124	
428.67100	124	
428.84524	366	1+
428.86719	132	
429.70353	286	
429.74505	490	1+
430.74682	306	1+
430.76851	122	
431.86791	660	1+
432.87175	414	1+
433.85371	114	
434.89298	300	1+
439.89687	220	1+
443.76543	108	
444.87442	1212	1+
445.74859	202	
446.74026	140	
446.76404	126	
446.79683	160	1+
447.69354	246	
447.71382	554	1+
447.75562	110	
448.78154	112	
449.87911	416	1+
450.70546	110	
450.75225	144	
453.73193	134	
457.26565	172	
457.70953	130	
457.90746	192	
462.88831	190	
463.88498	128	
465.69494	112	
465.72829	170	1+
467.70276	160	
467.88764	980	1+
468.70953	156	
469.71552	110	
469.74091	104	
471.77144	110	
485.89824	712	1+
488.82189	116	
491.41794	106	
502.98035	106	
END IONS

###FS:    #m/z: 336.94647 #charge 1+
###MS: 118
###MSMS: 121
BEGIN IONS
TITLE=Cmpd 90, +MS2(336.9465), 28.0-35.0eV, 2.6min #121
RTINSECONDS=155.024
SCANS=118,121
PEPMASS=336.94647	51270
CHARGE=1+
100.39566	90	
182.86890	98	
186.87087	62	
197.88356	76	
205.95000	64	
207.86453	92	
210.88487	128	
210.90077	142	
211.94472	1018	1+
212.87845	474	
212.97627	78	
213.51463	76	
213.94063	602	1+
214.38705	104	
214.41960	72	
214.96653	80	
215.88836	158	
215.93880	144	
218.88362	72	
219.84224	68	
220.88656	106	
221.99958	84	
224.93799	70	
224.97327	86	
225.83052	100	
225.96312	72	
226.95947	66	
226.97432	66	
228.89845	114	
228.94297	70	
229.80958	82	
229.95625	996	1+
230.89030	1496	1+
231.94952	526	1+
232.00429	82	
233.00912	80	
233.82713	78	
233.84223	64	
233.86752	106	
233.95248	120	
234.90802	74	
235.36933	74	
235.89520	86	
235.93314	64	
236.92792	72	
237.06020	78	
237.90815	72	
239.92573	82	
240.79738	76	
240.82323	100	
240.83871	408	1+
240.84986	190	
241.84275	288	1+
241.98821	66	
242.79083	68	
242.87312	78	
242.89081	82	
243.84347	206	1+
243.87318	86	
243.99013	108	
244.85995	80	
245.10381	84	
245.79432	70	
246.97606	68	
247.96453	208	
248.89750	232	
249.50649	90	
249.90323	142	
249.96213	142	
250.25054	102	
250.83292	236	1+
250.95466	90	
251.82186	92	
252.97184	736	1+
253.90571	100	
254.41195	84	
254.90680	130	
254.96996	92	
255.01391	104	
256.25859	74	
256.83097	68	
256.86629	116	
256.91781	64	
257.40407	70	
258.84910	674	1+
259.92808	72	
260.81391	70	
260.82919	112	
263.85752	70	
264.85061	64	
265.98089	108	
266.84559	106	
267.17159	70	
267.83964	830	1+
268.84110	614	1+
269.08212	70	
270.05781	78	
270.91553	390	1+
270.98067	74	
271.77563	74	
271.84041	76	
271.85546	142	
271.91763	288	1+
273.81786	90	
274.86617	324	1+
275.79623	100	
275.88997	68	
276.18575	94	
276.86088	1042	1+
277.83304	74	
277.93374	82	
278.06454	70	
278.23227	76	
278.83012	338	1+
279.00312	68	
279.83122	246	1+
281.81725	112	
281.94775	76	
282.87557	120	
284.93974	92	
285.85211	380	
286.80152	64	
286.84989	768	1+
287.87454	108	
288.11300	66	
289.81425	86	
291.85834	70	
291.89388	78	
292.82158	72	
292.86124	282	1+
293.11178	82	
293.99862	112	
294.92245	68	
295.99482	130	
296.13213	90	
296.23342	72	
297.25940	72	
297.88944	116	
298.31001	74	
298.41281	212	1+
298.90009	74	
299.09142	88	
299.87699	68	
300.80732	64	
300.83498	68	
303.89895	68	
306.92275	108	
307.89796	84	
307.94760	66	
310.36129	90	
310.88080	104	
311.86230	72	
311.88604	82	
314.79856	64	
315.28052	102	
317.39899	66	
317.89785	70	
318.35787	88	
318.77205	74	
319.93503	78	
320.30389	100	
320.87115	76	
324.89466	140	
325.00873	82	
325.15683	66	
328.39564	88	
328.88290	116	
328.97204	74	
329.86612	240	1+
331.99657	68	
337.88674	74	
338.28173	76	
341.90719	72	
END IONS

###FS:    #m/z: 322.93115 #charge 1+
###MS: 122
###MSMS: 123
BEGIN IONS
TITLE=Cmpd 91, +MS2(322.9311), 28.0-35.0eV, 2.7min #123
RTINSECONDS=158.678
SCANS=122-123
PEPMASS=322.93115	1297678
CHARGE=1+
191.92354	68	
192.88928	92	
194.88964	88	
196.87809	80	
196.89520	68	
198.85942	66	
201.04211	128	
205.94631	82	
205.96486	242	1+
206.94666	92	
207.04507	66	
209.91780	90	
210.01740	68	
210.91892	88	
218.85058	138	
220.87769	110	
221.06912	72	
222.00126	76	
222.95169	74	
223.81989	96	
223.96341	100	
227.07384	70	
227.52024	92	
227.81469	68	
228.89635	80	
229.85414	88	
230.83923	136	
232.83121	66	
232.93622	74	
234.05808	104	
236.83540	72	
237.05667	76	
237.79063	86	
238.02172	74	
238.94435	110	
239.06405	86	
239.78930	444	1+
240.06065	82	
240.08392	68	
240.33863	68	
240.81994	146	
240.94018	1208	
241.94364	1016	
242.82763	122	
242.94221	3212	1+
243.82128	226	
244.07860	72	
244.82078	330	
244.94210	770	1+
245.80034	66	
245.82704	218	
246.97663	100	
247.08410	70	
247.12688	80	
247.27930	72	
247.97485	76	
248.81077	76	
248.85533	72	
248.95399	66	
249.00265	84	
250.04417	66	
250.83475	76	
250.85262	66	
250.94756	66	
251.33313	66	
252.09278	88	
252.82656	92	
253.84291	70	
255.04921	90	
255.78183	110	
256.78745	68	
256.89801	74	
257.80242	132	
257.89869	82	
258.38463	76	
258.83664	764	1+
258.97457	98	
259.79772	184	1+
260.17750	70	
260.33579	80	
260.83311	130	
261.36116	108	
261.82899	548	1+
262.17351	74	
262.22736	68	
263.84309	80	
264.85206	74	
265.78673	78	
266.84259	72	
266.87076	80	
267.10876	66	
267.78997	96	
267.94123	72	
268.95474	80	
269.79735	78	
270.27793	66	
270.91779	82	
272.44183	76	
273.79391	546	1+
275.80403	160	
276.80912	126	
278.91697	98	
279.09241	992	1+
279.15688	68	
279.93503	72	
280.85827	82	
281.79495	122	
282.21605	74	
282.36158	72	
282.80115	118	
283.06348	146	
283.78952	132	
284.29385	200	
285.84170	76	
286.00367	68	
288.11314	86	
288.79498	130	
289.78575	158	
289.81131	124	
289.88312	76	
291.80298	106	
291.82224	78	
291.86010	70	
291.89606	98	
292.10558	68	
293.81866	88	
295.33615	96	
296.81170	106	
296.84231	96	
297.41587	84	
297.43082	80	
299.13150	74	
299.78364	246	
300.78724	144	
301.91367	72	
303.46262	84	
304.39378	90	
305.80590	166	
306.88380	86	
307.80274	146	
307.89361	104	
308.04009	98	
309.80698	90	
310.82113	112	
310.92500	112	
311.79318	74	
312.81010	94	
312.89082	84	
314.82148	84	
314.86818	68	
315.30245	74	
315.91722	70	
316.76698	68	
320.91981	98	
321.81704	90	
322.87364	102	
324.89565	66	
326.76625	88	
326.80183	76	
END IONS

###FS:    #m/z: 340.94181 #charge 1+
###MS: 122
###MSMS: 124
BEGIN IONS
TITLE=Cmpd 92, +MS2(340.9418), 28.0-35.0eV, 2.7min #124
RTINSECONDS=159.45
SCANS=122,124
PEPMASS=340.94181	527776
CHARGE=1+
93.11504	86	
189.86060	88	
190.04834	74	
192.92533	76	
196.81602	80	
196.88402	158	1+
197.93564	76	
200.90090	88	
205.97437	86	
208.87570	82	
208.95841	118	
212.87796	148	
213.88036	102	
213.89867	112	
213.94074	228	
214.87652	80	
215.88855	306	
217.88613	120	
217.93673	100	
219.85659	78	
219.90235	100	
220.87373	72	
222.92039	72	
224.84414	80	
226.39168	86	
226.94480	160	
228.90052	78	
228.93948	138	
229.39280	84	
229.84790	118	
230.88901	610	1+
231.90845	100	
231.95135	280	
232.88112	136	
233.94360	82	
236.90150	118	
237.95339	88	
238.04153	78	
238.84253	148	
238.89798	116	
239.83944	80	
240.23036	82	
240.83839	184	
241.79307	74	
241.84329	484	
241.88526	86	
242.83260	200	
242.90719	96	
243.84529	128	
244.81728	84	
244.83453	104	
245.44225	78	
247.97848	78	
248.42113	80	
248.98856	76	
249.96489	232	1+
251.33486	88	
252.03427	90	
252.35034	194	
253.92009	76	
253.93364	102	
254.88214	100	
254.90829	76	
254.96783	90	
255.45520	80	
255.86758	82	
256.22913	84	
256.33322	84	
256.78382	78	
256.82103	80	
257.19510	84	
257.84963	162	
258.84908	826	1+
258.94470	80	
259.34403	92	
259.85219	524	1+
259.87270	136	
259.91250	186	1+
259.95858	116	
260.83465	260	
261.12875	76	
261.83930	388	1+
262.34664	80	
262.79906	94	
263.89718	82	
264.86449	100	
264.90338	136	
266.35142	98	
266.84718	106	
268.84101	208	
268.85781	162	
270.75243	76	
271.85876	78	
272.81512	72	
272.88398	84	
274.89995	116	
275.81025	88	
275.85850	84	
275.88306	146	
276.82512	74	
276.85944	1070	1+
277.86517	684	1+
278.84526	418	
279.84850	484	1+
279.91543	224	1+
281.86953	346	1+
282.04054	78	
282.87233	292	1+
283.15648	124	
283.79190	88	
284.79848	74	
284.89583	90	
285.92873	72	
288.99343	114	
291.80301	240	1+
291.82027	88	
292.93521	106	
293.89426	102	
293.95546	82	
294.86769	264	
295.86866	164	
296.19351	78	
296.86963	188	1+
297.89380	122	
298.27422	78	
298.52025	88	
299.86501	82	
300.79893	84	
300.88221	132	
301.86241	86	
302.17189	76	
302.85189	130	
302.94727	92	
303.44339	78	
303.86055	78	
303.88426	118	
304.37676	98	
304.94564	102	
305.97703	72	
306.88179	200	
307.80029	72	
309.06247	72	
309.41236	94	
311.88487	110	
312.38489	80	
312.80836	172	
312.94741	102	
313.45173	90	
313.89071	104	
313.90608	84	
314.84246	86	
318.87729	90	
322.95102	102	
324.89897	104	
326.17843	94	
328.19286	80	
328.83202	80	
329.26375	86	
330.81809	76	
331.81771	74	
334.42642	102	
340.07958	102	
342.90142	126	
343.42351	74	
343.91269	78	
END IONS

###FS:    #m/z: 363.95778 #charge 1+
###MS: 122
###MSMS: 125
BEGIN IONS
TITLE=Cmpd 93, +MS2(363.9578), 28.0-35.0eV, 2.7min #125
RTINSECONDS=160.222
SCANS=122,125
PEPMASS=363.95778	196838
CHARGE=1+
187.86786	84	
189.86433	316	
191.85759	146	
192.85451	118	
196.88537	94	
197.01237	86	
204.83593	84	
207.87297	142	
209.94096	446	1+
210.88441	460	
212.87981	1322	1+
213.84979	80	
213.92728	94	
218.38971	106	
222.95156	510	1+
223.82351	98	
224.94988	614	1+
225.83211	214	1+
225.97146	92	
226.89342	82	
226.94813	2684	1+
226.98106	184	
227.62017	112	
228.89508	146	
228.94341	3022	1+
230.89005	1736	1+
231.00266	76	
232.01508	88	
232.88552	396	
232.91393	80	
233.83776	82	
234.88165	104	
235.93693	90	
238.05972	82	
238.94078	212	1+
240.83341	218	
240.92713	130	
240.96474	242	
241.08514	80	
242.94194	526	1+
243.81860	168	
244.82242	288	
244.93795	162	
244.95894	1638	1+
245.09822	116	
245.82093	154	
245.84837	86	
245.94342	130	
246.81083	120	
246.90741	226	
246.95333	1772	1+
247.85776	132	
248.64223	82	
248.80410	744	1+
248.90321	500	
250.89529	80	
250.95763	100	
250.97397	82	
251.90993	126	
251.92275	100	
252.80675	86	
253.90817	148	
254.90820	134	
256.84096	88	
257.80006	78	
258.84496	576	1+
258.94670	80	
258.97460	78	
260.47262	94	
260.83887	200	
260.97232	200	
261.15085	88	
261.82976	612	1+
262.00018	118	
263.06806	110	
264.99638	90	
265.08415	104	
265.82075	138	
265.84447	78	
266.02555	82	
266.34932	84	
266.53587	80	
266.79240	84	
266.81333	306	
266.98278	86	
267.78498	218	1+
267.81507	194	
267.97380	308	1+
268.80999	176	
268.84421	242	
269.96829	472	1+
270.83205	126	
271.86879	82	
271.91916	90	
272.84126	80	
273.54955	84	
276.81034	222	
276.85791	424	1+
276.88025	92	
277.79910	444	1+
278.84495	92	
279.85703	224	
280.79510	722	1+
280.82757	86	
281.42436	106	
281.85540	104	
281.91472	92	
282.41305	78	
282.78832	484	1+
282.98788	158	1+
283.84846	90	
283.87137	84	
284.82631	378	1+
285.84910	212	
286.86871	94	
287.09701	96	
287.87548	88	
288.32969	86	
289.41494	94	
289.86887	132	
295.93115	106	
296.81045	440	
297.11950	108	
297.81007	288	
297.94161	90	
298.80352	1936	1+
299.41837	100	
299.88159	138	
300.87265	200	
301.80113	164	
301.86137	224	
302.79495	246	
302.86001	118	
303.81185	132	
303.85564	494	
304.77084	82	
305.83529	78	
307.88446	142	
310.42397	86	
311.85621	184	
312.86376	92	
313.87997	92	
314.82070	136	
314.90127	82	
316.05481	96	
316.81552	660	1+
318.86400	88	
319.13168	84	
319.88439	120	
320.82216	378	1+
320.83976	90	
321.01851	94	
321.86715	80	
322.93084	100	
323.39701	94	
323.88956	146	
323.93168	86	
324.87796	244	1+
325.81941	84	
326.17275	138	
328.07333	86	
328.93428	84	
329.93498	90	
330.81858	160	
332.93242	104	
334.37952	78	
336.94947	134	
337.83589	104	
339.14259	80	
340.94575	104	
348.72725	82	
351.77231	78	
352.77459	80	
352.89456	80	
356.70636	96	
359.11539	82	
363.03540	78	
363.71986	128	
END IONS

###FS:    #m/z: 340.94168 #charge 1+
###MS: 126
###MSMS: 127
BEGIN IONS
TITLE=Cmpd 94, +MS2(340.9417), 28.0-35.0eV, 2.7min #127
RTINSECONDS=163.875
SCANS=126-127
PEPMASS=340.94168	531866
CHARGE=1+
190.94247	78	
193.92395	96	
196.88561	116	
199.91702	94	
204.93249	70	
205.95484	98	
206.88136	94	
207.94761	86	
209.89092	74	
212.87828	214	
213.87448	134	
213.94424	104	
214.90353	100	
215.89048	480	
215.93903	112	
222.06507	84	
223.83078	138	
225.83784	82	
226.89262	72	
226.94109	108	
226.97412	74	
227.78882	74	
227.83499	76	
227.87569	72	
230.88997	464	1+
231.95116	180	
232.95666	78	
233.40490	70	
233.55310	96	
233.89670	132	
233.94971	140	
234.08067	92	
235.94442	88	
235.97473	86	
236.87926	236	1+
236.91681	96	
237.84383	76	
238.02732	94	
238.86081	122	
239.78299	70	
239.84388	90	
240.23329	252	1+
240.83887	166	
240.85671	88	
241.84231	630	1+
243.03017	68	
243.89433	76	
244.84740	156	
245.10759	86	
245.90601	96	
246.88710	72	
246.98217	72	
247.03409	72	
248.03828	88	
248.90187	188	
249.87774	202	1+
249.89985	76	
249.96688	72	
252.35657	86	
253.80734	78	
254.96909	202	
255.78420	98	
255.97181	86	
256.26258	78	
256.77975	76	
256.87394	76	
256.96916	74	
257.49251	70	
257.85255	78	
258.85007	198	
258.87174	70	
258.92131	68	
259.85229	260	
259.89190	108	
260.33968	80	
260.83535	702	1+
260.86202	264	1+
261.47825	94	
262.88843	80	
263.86186	230	1+
264.02173	100	
265.98690	78	
268.84137	256	
268.86629	76	
269.83640	126	
269.85248	296	1+
270.83425	74	
270.87887	72	
271.36258	70	
272.93033	78	
273.79377	96	
273.92136	84	
273.94624	78	
274.85962	76	
274.89678	226	
275.42954	78	
275.86261	108	
276.80864	82	
276.85754	886	
277.86474	522	
278.06311	76	
278.84720	980	1+
279.90465	72	
280.76761	72	
280.91389	72	
281.42646	92	
281.86445	162	
283.47583	78	
283.81094	76	
284.96649	76	
287.93041	214	1+
289.82474	106	
289.88806	92	
290.04878	76	
290.82461	68	
291.79100	100	
292.88470	80	
293.92815	84	
294.86729	214	
294.89503	70	
295.98859	72	
296.09175	72	
296.85235	128	
297.87340	108	
298.08347	86	
299.78281	222	1+
299.85787	116	
299.87707	126	
299.89662	72	
300.85553	246	1+
301.92419	70	
301.95157	70	
302.94627	150	
303.08784	80	
303.13540	98	
304.82677	80	
305.83927	70	
306.88626	82	
308.29465	98	
308.79698	72	
308.82928	82	
308.87659	132	
310.80554	82	
312.80291	110	
313.11457	76	
313.86901	80	
314.93383	76	
317.37242	94	
323.88800	206	1+
324.90705	80	
326.16070	78	
329.88708	128	
330.81993	162	
330.87472	80	
332.06818	74	
335.04601	88	
337.79209	78	
337.84023	98	
338.49874	68	
340.17681	72	
340.37855	90	
340.80040	68	
341.89126	80	
342.89550	70	
END IONS

###FS:    #m/z: 363.95763 #charge 1+
###MS: 126
###MSMS: 128
BEGIN IONS
TITLE=Cmpd 95, +MS2(363.9576), 28.0-35.0eV, 2.8min #128
RTINSECONDS=164.648
SCANS=126,128
PEPMASS=363.95763	198230
CHARGE=1+
128.57132	84	
186.51522	74	
189.86306	250	
191.85425	158	
197.96144	76	
198.10843	76	
203.93008	72	
204.48269	94	
207.87692	84	
209.87863	508	1+
209.94443	542	1+
209.95990	118	
210.88323	430	1+
211.91167	82	
212.87962	906	1+
216.40914	76	
217.06672	74	
222.95185	146	
223.83279	78	
224.83132	86	
224.88302	192	1+
224.94933	420	1+
226.94814	2680	1+
228.89823	344	
228.94305	3010	1+
230.89021	1712	1+
230.94471	76	
232.88461	118	
232.90502	122	
233.80036	84	
234.88080	174	
234.93630	92	
235.82255	92	
236.86574	112	
236.97250	210	1+
237.05083	96	
237.07333	92	
238.84028	212	
240.83960	148	
240.94127	138	
240.96407	288	
241.82504	90	
241.95932	130	
242.07223	76	
242.85416	78	
242.94284	346	
243.82337	362	1+
243.93458	78	
244.95811	1722	1+
245.83310	78	
245.94099	178	
246.80913	178	
246.90800	98	
246.95381	2118	1+
247.80111	928	1+
248.80223	870	1+
248.89996	448	
251.78998	104	
252.86143	74	
252.89780	186	1+
253.95280	268	1+
254.85702	90	
258.84227	104	
258.97472	248	1+
259.44077	88	
260.82870	632	1+
260.96615	112	
261.83047	462	1+
263.18283	74	
263.97599	132	
264.81898	378	1+
266.81444	820	1+
266.85077	132	
267.97126	380	1+
268.81541	526	1+
268.84699	100	
269.91179	214	1+
269.97104	150	
271.02702	80	
271.85897	170	
273.90924	138	
274.14904	82	
275.03008	76	
275.85952	130	
276.80930	138	
277.86823	76	
277.91280	78	
278.80120	126	
278.86361	76	
279.09936	100	
279.82463	96	
279.85142	76	
280.02324	90	
280.79416	478	
280.83417	130	
280.94261	100	
281.79506	356	
281.85363	144	
282.48837	84	
282.79061	390	1+
282.83517	76	
283.06761	118	
283.34589	90	
283.84838	98	
283.99069	76	
284.82453	324	
285.06177	134	
285.82647	166	
285.84514	200	
286.82463	128	
286.84628	142	
286.89313	76	
287.91522	84	
289.87188	86	
289.93344	80	
290.78825	148	
291.10344	82	
291.79658	134	
296.43863	76	
296.81032	470	
297.42855	84	
297.78397	122	
297.80977	340	
297.92025	92	
298.80431	2052	1+
300.79978	640	1+
300.86804	144	
301.86027	484	1+
302.82116	74	
303.50120	84	
303.80499	92	
303.85643	492	1+
303.88560	90	
305.34983	94	
305.81157	84	
307.14221	86	
307.84025	104	
307.89575	74	
307.94106	96	
308.02302	84	
310.82247	104	
311.88379	84	
314.61798	94	
314.82213	110	
314.85539	100	
315.16285	78	
315.82448	108	
316.81674	438	1+
318.81351	202	
318.87281	92	
319.81735	272	1+
319.87556	80	
320.14623	72	
320.84199	116	
321.87966	74	
322.80309	88	
322.81911	304	1+
324.84696	80	
324.89855	134	
325.83036	80	
325.86174	94	
326.87175	128	
330.90825	88	
333.75064	106	
335.75472	96	
336.94609	76	
337.38560	94	
340.94274	192	
343.43233	84	
345.86229	76	
348.98133	146	
351.16720	72	
351.79056	100	
352.84391	98	
356.76188	76	
359.69944	84	
359.96550	110	
362.96269	84	
363.88241	80	
365.75407	76	
366.85411	76	
367.87333	84	
368.80859	82	
END IONS

###FS:    #m/z: 336.94675 #charge 1+
###MS: 126
###MSMS: 129
BEGIN IONS
TITLE=Cmpd 96, +MS2(336.9468), 28.0-35.0eV, 2.8min #129
RTINSECONDS=165.42
SCANS=126,129
PEPMASS=336.94675	48268
CHARGE=1+
90.92513	76	
182.87394	76	
183.86817	74	
195.86611	80	
198.87825	98	
204.94856	72	
205.87753	70	
208.88531	72	
208.98309	84	
211.94569	1058	
212.08482	80	
212.87860	1156	1+
213.93897	358	
215.88649	224	1+
215.93818	200	1+
215.97404	86	
217.88253	72	
218.89459	70	
219.14180	66	
221.97014	70	
224.96022	76	
225.97423	78	
227.83862	70	
228.84765	68	
228.89288	76	
229.95609	860	
230.89011	1268	1+
231.36077	100	
231.95064	546	
232.82561	92	
232.87623	78	
234.81428	78	
234.90312	68	
235.89899	78	
236.82607	70	
236.88441	94	
236.98127	68	
237.02630	72	
237.80004	80	
237.84856	148	
238.85915	88	
239.81866	132	
239.84864	124	
239.92189	72	
240.42806	66	
240.84203	68	
240.84991	72	
241.04565	72	
241.84271	626	1+
242.85782	78	
243.83971	90	
243.86537	86	
243.89606	80	
244.95184	76	
245.36910	104	
245.52101	72	
246.38982	84	
246.85083	78	
246.86389	68	
246.91114	72	
246.97793	208	
247.44347	68	
247.85304	72	
247.96767	108	
248.90174	562	1+
248.98695	136	
249.05464	72	
249.95863	130	
250.83366	126	
250.94195	80	
252.05964	74	
252.50616	92	
252.84932	90	
252.89306	84	
252.97354	330	
253.08500	96	
253.90841	348	1+
254.10697	88	
254.80411	70	
254.85043	88	
254.96318	298	
254.98065	86	
255.07480	80	
255.91493	68	
256.86840	70	
256.88377	94	
257.85402	74	
258.85139	154	
258.87941	90	
259.85328	546	1+
260.83578	116	
260.94625	90	
261.84005	120	
261.85970	84	
262.42406	88	
262.81038	70	
262.83442	106	
263.17280	66	
263.84301	100	
267.84368	74	
267.86471	70	
268.84083	656	1+
269.81534	72	
270.96228	76	
270.98413	74	
271.01463	80	
271.14226	78	
271.87845	74	
271.91653	212	1+
272.53319	96	
274.14914	86	
274.84483	86	
274.86122	146	
275.79015	88	
275.85534	70	
276.85559	476	
277.81492	88	
277.86668	220	
278.83955	372	1+
278.86668	144	
279.42158	90	
279.80759	74	
279.96593	80	
281.50081	80	
284.82540	72	
285.85461	136	
286.85100	592	1+
288.54487	102	
288.99727	66	
289.90432	72	
293.10681	180	
293.86079	92	
293.91952	84	
294.11323	128	
294.18499	80	
294.34092	70	
294.89609	198	1+
295.93995	78	
296.93555	102	
297.79772	74	
297.85453	98	
299.03173	80	
299.30995	74	
299.83062	78	
299.87094	194	
304.86188	246	1+
305.88735	80	
305.92324	74	
309.86891	128	
315.75560	66	
317.87979	68	
317.98082	70	
318.04649	74	
324.89665	136	
325.89482	94	
329.79656	88	
329.87511	150	
330.59314	94	
330.84800	68	
332.75362	76	
333.46136	78	
334.90236	96	
336.94186	82	
340.88840	72	
END IONS

###FS:    #m/z: 340.94178 #charge 1+
###MS: 130
###MSMS: 131
BEGIN IONS
TITLE=Cmpd 97, +MS2(340.9418), 28.0-35.0eV, 2.8min #131
RTINSECONDS=169.077
SCANS=130-131
PEPMASS=340.94178	528618
CHARGE=1+
188.95134	92	
190.94806	212	
192.89410	204	
192.92845	226	
202.86516	88	
203.86070	148	
208.95976	72	
209.89285	84	
210.94202	92	
212.83648	92	
212.88537	78	
213.93987	408	
214.86389	72	
214.89404	218	
215.88708	194	
215.93972	118	
216.89522	74	
216.97681	86	
217.88474	212	
217.94183	80	
220.87023	136	
220.89592	72	
224.89774	72	
226.83537	70	
226.96851	76	
228.84809	136	
228.95093	106	
229.84445	94	
230.89141	386	1+
231.95119	236	
232.82743	78	
233.89854	216	
233.94953	138	
234.44244	90	
235.89328	112	
235.95192	164	
236.88816	72	
238.13369	82	
238.85346	268	1+
238.88673	72	
239.78884	186	
240.82975	76	
240.84328	164	
240.88725	76	
241.84378	502	1+
242.82733	82	
242.85969	80	
243.83815	120	
244.13406	82	
244.82673	74	
244.83809	98	
246.06579	80	
246.90833	76	
246.97026	78	
247.04939	72	
247.81529	158	
247.97459	78	
249.90390	76	
251.88275	142	
252.35206	92	
253.81739	82	
254.90301	138	
254.96986	208	
255.08840	80	
255.78136	94	
256.85560	100	
256.89840	214	
257.85097	160	
257.93620	72	
258.84533	286	
258.90565	86	
259.84771	240	
260.83513	384	
260.92861	90	
261.83746	208	
261.90950	138	
262.35878	80	
262.84840	84	
262.88639	82	
263.03547	80	
266.42948	98	
266.91687	92	
267.03502	72	
268.35063	88	
268.84341	218	
270.05663	76	
270.92180	76	
271.87463	72	
271.88883	92	
272.55547	96	
272.85364	92	
272.97840	166	
273.43401	80	
273.79557	142	
274.42758	86	
274.85825	146	
274.87949	74	
275.80729	142	
275.84652	74	
276.85844	900	1+
276.93313	84	
277.92837	86	
278.84540	880	1+
280.10447	146	
280.86425	78	
281.26185	80	
281.86026	116	
281.90033	76	
282.06339	74	
282.87925	134	
284.35771	102	
285.91643	86	
285.94944	78	
288.76777	76	
289.78914	82	
291.80198	156	
291.85701	256	1+
296.96700	74	
297.85139	76	
298.31239	72	
298.36798	72	
298.91731	160	
299.08063	80	
299.87101	256	1+
300.42631	76	
300.88634	80	
302.17211	70	
302.86692	72	
303.88804	106	
303.94539	122	
304.05143	74	
304.89342	72	
306.80423	130	
307.80280	154	
309.98935	94	
310.88468	122	
312.80544	112	
313.80387	82	
315.82136	72	
315.91274	88	
316.87625	88	
319.21055	72	
320.54368	86	
321.82196	124	
324.38267	74	
325.34746	108	
325.80601	72	
325.89832	80	
326.16288	86	
327.86609	82	
328.82046	72	
330.80746	108	
331.77086	76	
334.89152	100	
336.93003	72	
337.16475	96	
342.31818	78	
END IONS

###FS:    #m/z: 363.95764 #charge 1+
###MS: 130
###MSMS: 132
BEGIN IONS
TITLE=Cmpd 98, +MS2(363.9576), 28.0-35.0eV, 2.9min #132
RTINSECONDS=169.849
SCANS=130,132
PEPMASS=363.95764	185180
CHARGE=1+
77.78727	78	
182.87217	74	
187.87264	88	
189.86285	144	
190.86679	90	
191.85976	318	
193.08526	98	
194.89125	80	
196.88451	140	
201.49277	74	
205.82099	80	
207.87505	162	
208.87644	148	
208.98474	74	
209.87102	74	
209.94617	102	
209.99761	80	
210.88289	236	
212.87966	1490	1+
214.89573	110	
219.41632	88	
222.95071	238	
223.96023	126	
224.95299	302	
224.98849	118	
225.88645	218	1+
225.94320	150	
225.95972	248	
226.94774	3214	1+
226.97508	130	
227.41276	76	
227.93785	148	
228.86869	74	
228.89673	242	
228.94302	3056	1+
230.89042	2040	1+
231.79436	84	
232.88243	628	1+
234.40970	84	
237.85887	84	
237.96115	76	
238.82363	76	
238.84110	106	
239.05145	82	
240.00728	78	
240.46246	112	
240.82125	88	
240.93930	912	1+
240.96026	262	
242.82148	116	
243.81909	610	1+
244.95831	1512	1+
245.93701	92	
246.91024	206	
246.95345	1652	1+
246.98047	138	
247.03391	76	
247.85169	74	
248.80805	540	1+
248.90007	1098	1+
250.80012	84	
252.08007	144	
252.96907	88	
253.05097	78	
254.90811	78	
255.92434	88	
258.83526	246	1+
258.97276	80	
260.82899	642	1+
260.96379	84	
260.98025	74	
261.99264	84	
262.38832	92	
264.08228	96	
264.81686	148	
264.82951	168	
264.96422	74	
265.82387	92	
266.81290	886	1+
266.84851	76	
266.86805	76	
267.97512	406	
268.84119	194	
268.95709	120	
269.10695	74	
269.87185	96	
269.97004	312	
270.74430	90	
271.45187	78	
271.91659	254	1+
274.35050	88	
274.56179	94	
275.47641	82	
276.31870	90	
276.81151	128	
276.85543	464	1+
277.01496	80	
278.36364	96	
278.80122	240	
279.00106	82	
279.10569	210	
279.79805	146	
279.91649	76	
280.79475	1522	1+
280.83996	136	
281.85420	108	
282.78846	466	1+
282.83442	148	
283.33742	82	
283.35153	78	
283.85108	488	1+
284.82606	272	
284.86354	142	
285.19200	76	
285.84824	442	
285.97453	78	
286.06212	76	
288.83878	80	
289.82884	142	
290.87083	76	
292.43513	106	
294.38907	76	
294.90375	78	
295.13740	82	
295.55971	110	
296.80656	276	
297.80747	282	
297.92220	108	
298.80330	1636	1+
298.94261	90	
299.78747	88	
299.87912	94	
300.82380	94	
301.80905	326	1+
301.85976	152	
302.86505	82	
303.53327	78	
303.85736	548	
303.94860	170	
305.04749	76	
306.88600	164	1+
311.97370	92	
315.35896	80	
315.81910	98	
316.06781	74	
316.50891	80	
316.81725	350	1+
318.82339	148	
319.82048	124	
319.85160	76	
320.84255	92	
321.79611	90	
321.82103	122	
322.03786	84	
322.82721	114	
322.90238	86	
323.82282	74	
326.87098	86	
327.26626	82	
327.87270	150	
331.24075	90	
332.83396	84	
335.43336	78	
337.88669	92	
337.95952	128	
340.95874	112	
343.94692	74	
344.88800	80	
345.75757	86	
346.78550	74	
352.76530	74	
353.89196	78	
354.20134	90	
358.77089	82	
END IONS

###FS:    #m/z: 507.84654 #charge 1+
###MS: 130
###MSMS: 133
BEGIN IONS
TITLE=Cmpd 99, +MS2(507.8465), 28.2-35.2eV, 2.9min #133
RTINSECONDS=170.621
SCANS=130,133
PEPMASS=507.84654	56414
CHARGE=1+
196.01863	288	1+
222.97489	672	1+
230.89799	110	
232.89694	126	
238.92969	302	1+
239.85519	102	
246.96979	162	
250.13542	94	
250.97152	126	
261.97265	94	
266.86689	134	
273.35865	98	
277.82703	144	
279.90616	104	
283.90375	150	
284.78756	222	1+
286.16557	106	
287.85453	260	
289.88112	494	1+
290.85908	250	1+
293.87270	500	1+
294.77556	184	1+
296.85884	176	
298.66246	98	
299.81380	120	
302.22533	110	
302.79910	350	1+
303.88066	96	
304.86422	116	
305.86317	360	
307.89325	328	
308.14583	332	1+
308.81199	134	
308.87299	232	
308.99888	180	1+
309.86708	168	
309.88701	162	
311.88503	448	1+
311.99353	206	
312.15266	108	
314.86482	496	1+
318.76850	102	
318.98467	96	
319.88011	102	
321.82596	96	
323.88111	134	
324.84817	134	1+
324.90420	302	
325.90198	160	
326.88302	960	1+
327.81073	274	1+
328.86765	298	1+
328.88658	132	
330.06123	104	
332.87222	160	
333.76213	156	
334.09853	98	
334.76852	106	
335.87770	98	
336.00893	120	
336.94527	212	1+
345.87636	258	1+
348.81854	178	1+
348.84208	128	
348.92109	156	1+
349.72633	124	
350.72104	100	
350.88842	106	
351.76528	128	
351.88243	124	
353.84989	194	
355.71400	234	1+
355.89431	162	1+
357.88568	196	1+
358.76855	138	
359.74461	162	1+
362.85855	122	
363.82089	132	1+
365.78715	108	
366.71102	210	1+
366.74155	128	
368.73646	112	
368.84874	108	
368.89574	198	
369.35345	92	
369.76568	162	
369.83756	236	
370.83920	104	
371.18743	118	
371.91363	116	
372.52030	98	
372.71887	140	
373.90042	106	
375.72596	138	
376.78099	106	
378.79624	108	
380.72212	348	
380.79636	128	
380.86343	126	
381.72386	610	1+
381.84110	204	
382.38939	94	
383.77797	106	
384.74931	224	1+
384.77196	122	
384.85423	148	
385.72704	302	1+
385.84792	352	1+
387.81963	178	
388.72558	378	1+
389.20206	124	
390.84318	562	1+
391.91288	134	
392.82340	174	
393.82547	210	1+
394.79355	180	
396.36703	100	
398.72897	478	
398.87134	160	
399.73252	266	
399.85209	156	
399.87155	120	
399.95415	92	
400.72322	178	
402.74622	120	
402.79768	224	1+
403.84539	106	
403.87441	276	1+
405.75598	128	
405.87556	132	
405.90249	192	1+
406.77536	118	
406.85836	128	
407.35731	102	
407.59807	100	
407.72445	270	1+
407.76810	94	
407.86989	302	
408.85408	424	1+
409.72837	340	
409.75672	160	
410.73318	322	
410.79359	170	1+
410.83984	570	1+
412.73482	444	1+
413.07384	162	
413.86382	204	1+
414.75674	104	
416.88961	96	
418.74131	116	
418.77680	96	
419.28117	158	
421.88601	200	
422.74409	96	
422.87947	194	
423.76985	416	
423.79539	96	
423.87024	156	
424.77769	192	
424.83520	240	
424.88024	98	
425.75694	490	1+
425.86653	98	
426.86581	428	1+
427.73488	674	1+
428.84814	440	1+
428.88434	120	
429.70784	132	
430.70389	184	
430.74372	218	
431.87025	186	
432.69110	114	
432.87058	176	
432.89158	114	
439.69947	134	
439.89356	444	1+
440.89642	284	1+
442.38672	102	
443.19311	102	
443.76815	130	
444.87447	1322	1+
445.75208	174	
446.75950	110	
447.71251	624	1+
447.78710	110	
449.78143	120	
449.87880	244	
451.70176	98	
451.75121	106	
452.71329	98	
453.74954	118	
457.13314	100	
457.90466	94	
458.89371	162	
462.88608	354	
465.71388	142	
465.73873	126	
467.70990	202	1+
467.89172	456	1+
468.74876	142	
471.09855	96	
485.89465	238	1+
486.80561	130	
491.95696	94	
END IONS

###FS:    #m/z: 322.93123 #charge 1+
###MS: 134
###MSMS: 135
BEGIN IONS
TITLE=Cmpd 100, +MS2(322.9312), 28.0-35.0eV, 2.9min #135
RTINSECONDS=174.301
SCANS=134-135
PEPMASS=322.93123	1208216
CHARGE=1+
48.13675	70	
101.59888	104	
191.06047	76	
192.88829	138	
195.78021	72	
197.86853	74	
198.02894	70	
200.83459	64	
201.04627	168	
201.56622	74	
205.02939	92	
205.94980	102	
210.82960	80	
210.90286	64	
211.89908	126	
217.85333	64	
218.84567	64	
218.88839	72	
220.92294	92	
221.94254	88	
222.32703	92	
222.58344	74	
222.94999	66	
223.11671	82	
223.81978	68	
223.96054	322	
224.04956	72	
225.86538	64	
225.93739	76	
226.89447	80	
228.23376	70	
228.83886	74	
228.91124	142	
228.99854	78	
230.82843	98	
230.85083	208	
230.89970	80	
232.99625	86	
234.89877	80	
236.86008	68	
236.95053	76	
237.01491	124	
237.06213	66	
237.18335	66	
237.79652	164	
237.90117	84	
238.02377	70	
238.06255	122	
238.78811	374	1+
239.08329	126	
239.81157	68	
240.10636	74	
240.81981	328	1+
240.94253	822	
241.94266	616	
242.94257	2358	1+
243.06452	78	
243.32502	68	
243.82151	72	
244.70977	70	
244.82254	290	1+
244.84892	238	1+
244.94140	638	1+
245.89679	88	
245.92551	68	
246.43984	90	
246.82177	76	
246.89869	90	
246.97615	150	
247.39180	166	
247.85029	134	
248.85891	64	
249.81701	74	
251.83519	152	
253.82321	70	
253.85162	100	
254.87197	76	
256.39429	92	
256.78208	72	
257.79709	142	1+
258.83438	276	1+
259.33665	284	1+
259.90194	86	
260.83543	182	
261.83110	84	
262.83360	320	1+
263.35402	84	
263.81055	74	
263.86427	78	
263.93435	72	
263.97592	70	
264.80856	66	
266.05121	72	
266.38545	96	
266.58007	74	
266.86552	126	
267.85249	80	
269.84969	102	
271.77773	84	
271.80313	140	
271.84919	110	
272.91025	84	
273.79246	354	1+
273.86105	80	
275.07907	72	
275.43133	66	
275.80787	338	1+
277.97495	92	
279.09200	542	
279.16705	68	
279.82605	76	
279.84056	88	
279.92476	68	
280.09652	250	
281.42660	80	
283.35540	66	
283.79200	106	
283.86776	182	
283.91837	66	
284.29405	250	1+
284.30951	130	
284.75501	70	
284.86099	160	
284.92661	76	
285.26892	98	
285.80915	128	
285.85505	224	1+
285.93405	126	
287.37373	68	
287.78825	64	
289.78831	170	
289.85608	88	
290.78512	144	
291.78496	72	
291.80679	258	
293.00439	80	
293.88157	74	
294.03330	68	
296.91848	82	
297.78909	86	
299.78616	364	1+
302.86623	92	
302.97505	80	
303.76852	72	
303.81366	80	
303.88006	70	
306.12942	66	
306.88076	248	1+
307.79551	470	1+
310.81490	90	
312.80700	114	
313.85820	70	
314.75924	78	
314.82484	68	
316.81305	72	
316.85858	74	
317.87142	68	
318.39472	66	
319.80318	94	
322.24941	92	
322.80952	64	
324.12579	74	
324.75849	82	
324.78748	74	
324.86478	80	
325.80809	88	
326.20729	84	
END IONS

###FS:    #m/z: 507.84693 #charge 1+
###MS: 134
###MSMS: 136
BEGIN IONS
TITLE=Cmpd 101, +MS2(507.8469), 28.2-35.2eV, 2.9min #136
RTINSECONDS=175.074
SCANS=134,136
PEPMASS=507.84693	53510
CHARGE=1+
224.97807	390	
227.83679	120	
257.10459	102	
260.88107	96	
262.93778	102	
266.09384	110	
267.94900	130	
272.84967	290	1+
274.95834	92	
275.80858	150	
276.95057	204	1+
279.11219	126	
285.13223	96	
287.85233	172	
288.78493	104	
288.87429	616	1+
289.03616	230	1+
289.14991	92	
289.34403	92	
289.88005	428	1+
293.87297	786	1+
296.85192	178	
297.96983	122	
301.79660	152	1+
303.86930	198	
303.88416	176	
305.86786	168	
307.13799	516	1+
307.89162	582	1+
307.97756	132	
308.14220	432	1+
308.38085	104	
308.82074	96	
308.87123	424	1+
311.16127	96	
311.88548	428	1+
312.86986	228	
313.87221	106	
313.92678	138	
314.86561	354	1+
315.75419	258	1+
316.75849	192	1+
318.81384	98	
319.38586	94	
319.89093	94	
321.59289	102	
324.86401	124	
324.90781	170	
325.90304	372	
326.88476	616	1+
326.97189	114	
328.86412	310	1+
329.88184	168	1+
330.83098	118	
331.80583	166	1+
331.82442	136	
332.87612	100	
333.00776	92	
335.84314	136	
336.86207	136	
336.90336	108	
340.76142	178	1+
344.75998	260	1+
348.16962	110	
349.76086	468	1+
349.90678	100	
350.76458	294	1+
350.91153	170	1+
352.79825	142	
352.88993	134	
353.78778	92	
353.85435	178	
355.89760	144	
356.04590	92	
356.80556	110	
356.88744	178	
357.85235	120	
358.78328	134	
359.72279	110	
359.87377	166	
367.70881	170	
367.74233	124	
368.72384	148	
368.75535	114	
369.70980	242	1+
369.83970	190	
370.28858	92	
370.83249	106	
371.39069	98	
371.72498	318	1+
371.80611	120	
373.90465	116	
375.72814	104	
375.80384	120	
376.74571	128	
380.71703	764	1+
380.86714	196	1+
381.71881	534	1+
381.76526	110	
381.90028	232	1+
383.16753	102	
383.71825	98	
383.74021	152	1+
383.78317	124	
384.78654	112	
384.85023	446	1+
386.80579	104	
387.85002	100	
389.72419	154	
390.06662	150	
390.72854	148	
390.78025	98	
390.79786	236	1+
390.84420	206	
391.90700	152	
392.78323	148	
393.82751	128	
394.79175	240	
394.89488	102	
396.04912	100	
398.73172	408	
399.69827	292	1+
399.72833	688	1+
399.85437	152	
400.80310	120	
403.87341	350	1+
405.74857	100	
405.76886	174	
405.78777	150	
405.90120	92	
406.75694	212	
406.90353	92	
406.94871	98	
407.74104	396	1+
407.87077	238	
408.06081	140	1+
408.85464	816	1+
409.72213	98	
409.74218	148	
409.77567	148	
410.83874	202	
411.74077	138	
411.76010	286	1+
411.83890	210	
412.84818	124	
413.07382	154	
413.72446	144	
413.75138	124	
416.71409	100	
416.87808	238	1+
419.03820	94	
421.41220	102	
421.74139	144	
421.88377	498	1+
422.82221	122	
422.86048	94	
423.77934	442	1+
423.87788	102	
424.82937	166	
425.75949	316	
426.76769	142	
426.86628	500	1+
426.94652	132	
427.73336	504	1+
428.67297	124	
428.84733	132	
429.09838	104	
429.87766	120	
430.73913	240	
430.88024	196	
431.87119	560	1+
432.49380	94	
433.86398	158	
435.71621	222	1+
436.72215	172	1+
438.16387	96	
439.89831	150	
440.75641	226	1+
441.69598	104	
442.88668	142	
444.87171	938	1+
445.74273	184	
445.76115	156	1+
446.67836	128	
446.74536	142	
446.90737	146	
447.71592	374	1+
448.77336	152	
449.69434	350	1+
449.87593	138	
450.77782	132	
450.87374	128	
453.40233	92	
454.05900	96	
457.90118	334	1+
462.88678	214	
463.88711	96	
465.72305	102	
467.68424	102	
467.70741	418	1+
467.89023	678	1+
469.23860	136	1+
469.89252	116	
470.85764	104	
485.89985	232	
486.89946	110	
490.79402	194	1+
512.72631	106	
END IONS

###FS:    #m/z: 336.94695 #charge 1+
###MS: 134
###MSMS: 137
BEGIN IONS
TITLE=Cmpd 102, +MS2(336.9469), 28.0-35.0eV, 3.0min #137
RTINSECONDS=175.846
SCANS=134,137
PEPMASS=336.94695	46524
CHARGE=1+
93.76418	80	
171.85316	68	
182.86736	80	
187.82051	72	
195.49179	68	
198.87818	72	
205.95244	148	
207.94409	76	
208.16919	76	
208.88518	80	
209.95266	84	
210.88412	68	
210.89918	88	
210.92580	80	
211.84339	68	
211.94472	890	1+
212.87933	754	1+
213.91120	84	
213.94133	316	
214.87998	86	
214.89646	70	
216.89092	126	
216.96579	86	
222.94995	92	
224.84071	142	
225.85277	68	
225.94855	66	
225.97000	102	
228.84812	72	
228.89850	88	
229.95700	662	
230.04787	68	
230.42979	72	
230.88903	936	1+
231.00232	88	
231.05564	110	
231.95062	376	1+
232.88367	84	
233.82612	340	1+
233.89637	196	
233.95497	78	
236.83353	124	
236.85072	68	
236.97896	92	
236.99250	70	
237.85181	102	
238.84144	96	
238.99084	66	
239.85159	68	
240.85174	142	
241.16518	72	
241.19198	64	
241.84626	122	
241.98597	66	
243.47998	86	
243.84776	118	
244.06866	74	
244.95761	80	
246.66536	88	
246.91036	90	
246.97588	72	
247.96522	230	
248.89874	570	1+
249.05478	78	
249.96255	170	
250.83621	142	
250.95279	82	
251.00205	92	
251.83185	86	
251.96016	92	
252.83460	66	
252.95233	240	1+
252.97486	612	1+
253.08793	76	
253.84021	140	
253.90764	330	1+
254.84521	90	
254.87855	74	
254.96827	142	
255.83621	72	
255.97373	86	
256.45351	122	
256.86941	126	
256.88675	78	
257.85121	188	
258.81714	200	1+
258.84346	300	
258.86223	94	
258.91137	66	
259.85376	214	
259.91687	126	
260.86161	204	
261.84880	116	
262.60935	86	
262.83582	164	
263.14269	80	
264.35909	78	
266.86416	196	
267.84261	190	
268.84079	1106	1+
269.80148	72	
270.97985	78	
271.91405	322	1+
272.32827	110	
272.87415	74	
272.94976	188	1+
272.98552	76	
273.79164	64	
273.86216	364	1+
275.06075	94	
275.47417	84	
275.90577	66	
276.82027	64	
276.85860	928	1+
278.07315	72	
278.83411	754	1+
279.00538	78	
279.88166	162	
280.28621	66	
282.15624	72	
282.87825	66	
283.37017	78	
284.88218	134	
284.95375	78	
285.85335	106	
286.85099	680	1+
286.87645	68	
287.91077	86	
289.88512	70	
290.88728	70	
291.25412	86	
291.90826	92	
292.00692	66	
292.81749	66	
293.87312	92	
293.97026	78	
294.86765	222	
295.11637	170	1+
296.84022	112	
297.88006	74	
298.27018	66	
298.88976	78	
299.87201	112	
300.85033	70	
303.44324	92	
304.86962	76	
306.79586	68	
306.87985	66	
307.89266	96	
308.13911	70	
309.08185	80	
309.86723	336	1+
310.14331	116	
311.71073	76	
312.80611	76	
314.87286	72	
314.91626	78	
316.89172	78	
319.88672	84	
320.76560	86	
321.03833	84	
324.89716	118	
326.16960	72	
327.07711	72	
328.88754	66	
331.86238	68	
333.99350	70	
336.36992	72	
340.34220	82	
END IONS

###FS:    #m/z: 322.93122 #charge 1+
###MS: 138
###MSMS: 139
BEGIN IONS
TITLE=Cmpd 103, +MS2(322.9312), 28.0-35.0eV, 3.0min #139
RTINSECONDS=179.513
SCANS=138-139
PEPMASS=322.93122	1200074
CHARGE=1+
49.63990	64	
187.91960	64	
189.91883	152	
200.02466	76	
201.04272	126	
202.04681	156	
205.94839	182	
211.03645	66	
212.88121	146	
214.41570	86	
214.89455	68	
217.84577	76	
218.04324	94	
219.12712	80	
221.94447	116	
222.06888	72	
222.37635	76	
222.95373	68	
223.82739	80	
224.02926	68	
225.04122	88	
227.83436	82	
228.89033	76	
228.91313	64	
229.83985	106	
230.83260	170	
230.85289	126	
230.88846	66	
230.96538	70	
234.86100	72	
235.80855	72	
235.82571	120	
236.83913	74	
238.79706	74	
239.07908	124	
239.79000	228	1+
239.83820	64	
240.82375	190	
240.94263	894	
241.88883	86	
241.94190	656	
242.82715	80	
242.94153	2072	1+
243.09294	80	
243.82656	200	
244.80223	66	
244.81855	200	
244.86728	86	
244.94162	442	
245.43858	104	
246.84844	88	
246.98127	86	
247.84974	64	
248.14281	70	
248.85668	152	
248.90539	72	
249.80546	88	
250.91488	68	
251.06456	66	
251.50445	96	
251.86686	80	
251.93114	80	
252.11605	92	
252.91045	82	
253.01789	78	
253.34811	96	
254.80839	72	
254.84172	76	
255.50836	88	
256.33133	100	
256.77998	70	
256.85835	172	
256.87596	66	
257.02600	68	
257.05357	84	
257.79988	404	1+
257.91519	84	
258.83361	322	1+
258.84936	132	
258.96496	70	
260.34186	102	
260.82715	88	
260.84490	146	
261.83214	132	
262.82992	416	1+
262.96325	72	
263.86441	90	
264.84056	68	
265.83443	82	
265.95898	72	
266.07081	70	
266.53790	80	
267.81844	68	
268.84420	64	
268.93690	80	
269.85378	82	
270.84297	244	1+
271.35868	72	
273.79280	396	
273.81506	164	
274.04539	70	
274.83259	74	
274.93417	72	
275.11378	74	
275.79210	76	
275.80985	166	
275.82714	80	
276.03711	96	
276.95625	66	
278.12397	64	
278.25473	70	
279.09144	1084	1+
281.99230	124	
282.19762	66	
282.88267	82	
282.98212	74	
283.06679	158	1+
283.36039	150	
283.78713	120	
284.29332	316	
284.79098	150	
284.87720	76	
285.79620	76	
286.18620	100	
287.79547	108	
288.09439	70	
289.79042	136	
289.82698	70	
289.88051	140	
290.88140	86	
291.32955	100	
291.80197	370	1+
291.84763	74	
292.10158	124	
295.85753	64	
296.81492	68	
298.81256	98	
299.76894	92	
299.78778	86	
300.78134	132	
303.87965	66	
304.80522	74	
304.83549	74	
305.87415	64	
306.11422	68	
306.89045	94	
307.79939	432	1+
307.88872	72	
309.15973	76	
309.81667	78	
310.83096	66	
311.88164	72	
312.82021	80	
314.82175	142	
323.07011	68	
323.72835	68	
324.90450	72	
325.87241	70	
326.19379	64	
326.21389	82	
END IONS

###FS:    #m/z: 336.94695 #charge 1+
###MS: 138
###MSMS: 140
BEGIN IONS
TITLE=Cmpd 104, +MS2(336.9469), 28.0-35.0eV, 3.0min #140
RTINSECONDS=180.286
SCANS=138,140
PEPMASS=336.94695	51298
CHARGE=1+
176.85357	80	
187.87440	94	
197.96349	70	
205.95007	66	
208.07139	70	
209.94788	78	
210.88659	76	
210.93289	100	
211.94612	1152	1+
212.87780	642	1+
213.94138	368	
215.88123	230	1+
215.93983	98	
217.84062	64	
218.42068	86	
218.78723	98	
223.91929	84	
223.96976	124	
224.83961	66	
225.85814	88	
226.39897	116	
226.97973	68	
227.78692	70	
227.85170	80	
227.94836	78	
228.84490	64	
228.89143	162	
228.95216	76	
229.95585	552	
230.52638	72	
230.88985	1158	1+
231.95069	346	1+
231.96641	82	
232.88372	72	
233.03717	84	
233.81934	274	1+
233.89865	160	
233.95246	178	
234.83523	72	
234.88578	72	
237.02837	72	
237.85103	68	
238.86554	68	
239.92725	124	
240.11006	70	
240.83667	544	1+
240.85485	188	
241.57736	96	
241.95140	70	
243.06145	70	
244.39290	80	
244.84930	98	
244.90585	76	
246.85438	126	
246.91027	120	
246.97615	66	
247.91479	68	
247.96571	232	
248.84948	66	
248.90283	308	1+
249.50664	82	
249.83390	66	
249.96249	216	
250.04203	90	
250.83108	314	1+
250.92639	84	
250.95464	96	
250.99669	74	
252.09522	94	
252.92992	92	
252.97055	310	1+
253.55328	94	
253.90724	112	
254.09301	132	
254.87400	74	
254.90974	104	
254.96763	208	
255.07486	102	
255.95956	182	1+
255.97379	86	
256.86387	194	
257.85434	128	
258.36233	86	
258.84947	482	1+
258.87362	70	
259.82101	64	
259.87075	82	
259.95781	92	
260.40696	72	
260.82918	146	
261.85786	68	
262.01865	68	
262.14379	90	
262.94772	72	
264.92466	72	
265.01641	76	
266.14708	66	
267.42057	86	
267.83825	682	1+
267.86410	64	
268.84025	488	1+
268.86828	80	
269.00916	66	
269.21689	72	
270.98084	244	1+
271.84634	124	
271.91386	104	
271.93736	82	
271.95590	76	
272.08054	78	
272.97752	76	
273.91531	84	
274.89386	64	
275.13953	68	
275.86224	82	
275.87487	70	
276.13680	84	
276.85674	826	1+
278.83736	666	1+
278.97462	68	
281.84254	70	
282.86012	66	
282.87670	74	
283.85827	106	
284.93509	80	
285.09881	90	
285.84460	106	
286.85188	1164	1+
286.92375	80	
287.82579	78	
288.10003	64	
288.91802	102	
289.05377	82	
289.86068	78	
291.44302	86	
291.93359	68	
292.43519	74	
293.10799	376	1+
294.87316	138	
295.81711	80	
297.89703	114	
298.79416	72	
298.87541	66	
298.91695	70	
299.78195	76	
300.06891	78	
300.63725	88	
303.86045	72	
304.96381	68	
305.36103	68	
305.40164	80	
305.85449	120	
305.95554	90	
306.77244	72	
308.86382	78	
309.87280	66	
309.89444	78	
310.88016	300	1+
314.89446	68	
318.91672	74	
320.07572	66	
321.16187	70	
322.99276	70	
324.38111	178	
328.89305	114	
329.72309	68	
329.89240	74	
330.81676	72	
331.43110	102	
340.85916	92	
341.78828	188	1+
END IONS

###FS:    #m/z: 507.84671 #charge 1+
###MS: 138
###MSMS: 141
BEGIN IONS
TITLE=Cmpd 105, +MS2(507.8467), 28.2-35.2eV, 3.1min #141
RTINSECONDS=181.058
SCANS=138,141
PEPMASS=507.84671	50874
CHARGE=1+
196.01533	302	
223.97422	710	1+
224.95307	108	
224.97652	484	1+
228.96134	100	
232.89522	234	
248.85392	120	
251.91353	136	
257.40770	98	
266.16572	98	
267.78316	140	
269.92545	170	
272.85948	104	
275.85342	102	
276.86012	190	
280.79701	136	
281.87584	96	
281.96888	120	
282.90642	126	
283.10190	100	
283.93894	104	
285.85278	152	
287.85184	124	
288.86276	124	
289.88226	102	
290.86465	106	
291.92846	174	1+
295.86525	166	
295.90504	102	
296.10866	104	
298.78976	112	
299.78418	98	
300.86797	126	
302.79973	148	
303.80420	126	
303.86680	122	
304.87775	290	1+
305.86643	484	1+
307.89132	212	
308.81264	104	
308.87305	596	1+
309.88674	182	
310.15564	210	
310.86994	120	
311.88520	240	
312.88908	126	
313.89030	102	
314.86579	394	1+
320.01980	130	
323.87699	104	
324.89997	404	1+
325.90221	306	1+
326.88372	366	
327.80814	98	
327.88357	196	
328.86908	118	
329.81791	182	
330.82151	106	
330.87660	164	
331.81189	110	
332.87874	466	
333.76506	104	
334.78390	98	
335.79300	114	
337.88756	118	
338.41406	146	
338.88362	336	1+
339.72189	102	
339.83912	112	
340.98838	100	
343.09562	100	
345.53376	96	
345.90031	188	1+
347.77346	120	
348.73216	148	1+
350.88730	180	
351.80980	116	
356.88972	106	
357.20996	104	
357.91111	102	
358.77374	154	
358.90807	142	
363.33235	98	
366.73468	274	1+
366.84682	114	
367.71038	196	
367.84526	104	
368.70513	102	
368.89748	210	1+
370.75370	134	
371.80035	210	1+
374.72424	110	
375.72594	100	
378.76993	100	
378.80201	122	
379.90550	112	
380.71770	792	1+
381.88701	144	1+
382.36291	120	
383.71610	154	
383.79138	170	1+
384.85171	300	1+
385.05740	114	
385.77746	148	
386.03886	108	
386.71940	244	1+
387.75209	140	
387.85228	156	
389.20103	218	
389.84149	558	1+
390.74051	274	1+
390.84190	370	1+
391.37142	128	
392.82541	136	
393.27413	98	
394.74659	128	
396.09058	98	
397.40333	110	
397.73568	188	
398.73072	820	1+
399.85341	106	
400.72785	158	
401.79773	122	
403.77451	110	
403.87319	130	
404.73418	134	
405.70117	98	
405.76362	180	
406.23787	100	
406.76083	112	
406.85765	134	
407.74391	414	1+
407.87125	336	
408.85112	982	1+
410.72305	104	
410.83965	176	
411.70356	106	
411.73533	230	
412.74983	108	
413.85320	264	1+
416.87868	224	
417.21514	136	
417.74274	240	1+
419.71227	122	
421.82491	290	1+
421.89076	136	
422.75174	166	
422.83000	232	1+
423.78184	128	
423.87226	146	
424.77238	118	
425.75672	168	
425.95913	180	1+
426.77293	168	
426.86288	482	1+
427.73311	384	
428.29613	100	
428.70198	242	1+
428.73744	694	1+
428.78381	198	1+
428.84476	238	
429.73986	516	1+
429.84401	136	
430.74865	114	
430.86362	364	1+
431.86619	262	1+
431.89087	176	1+
432.68919	118	
433.39103	98	
437.62678	114	
439.75501	132	
439.89822	174	
443.75403	140	
444.70106	104	
444.87260	856	1+
445.68951	106	
445.72119	152	
445.74102	114	
446.81307	142	
447.71539	630	1+
447.80173	214	1+
448.75620	164	
448.77694	178	
449.77667	112	
449.88093	330	1+
450.70391	126	
450.74928	334	1+
451.70314	188	1+
457.90798	416	1+
462.88130	138	
465.72760	130	
467.89226	322	1+
473.74764	120	
485.90381	96	
486.90213	158	
509.74433	98	
511.78694	98	
END IONS

###FS:    #m/z: 322.93129 #charge 1+
###MS: 142
###MSMS: 143
BEGIN IONS
TITLE=Cmpd 106, +MS2(322.9313), 28.0-35.0eV, 3.1min #143
RTINSECONDS=184.712
SCANS=142-143
PEPMASS=322.93129	1238502
CHARGE=1+
190.93116	104	
192.88786	62	
193.96152	66	
196.47167	80	
201.96361	74	
205.95166	88	
206.86026	72	
206.98034	72	
208.83406	70	
210.96699	94	
212.84183	72	
213.90919	76	
215.89283	76	
216.93860	74	
218.42424	78	
221.88595	118	
222.79607	78	
222.95248	242	1+
223.81417	72	
223.97616	76	
224.95662	74	
225.05217	82	
226.84255	70	
227.92778	70	
228.11360	62	
228.85925	98	
229.83986	66	
229.85254	72	
230.89236	82	
231.79839	72	
232.56517	70	
234.88351	80	
236.89609	86	
238.88930	100	
238.93728	86	
239.79161	180	
240.08907	70	
240.80335	74	
240.81970	120	
240.87781	74	
240.89658	90	
240.94193	862	
240.96444	104	
241.83245	100	
241.94394	528	
242.11968	72	
242.82524	66	
242.94086	2596	1+
243.81728	460	1+
244.85217	174	
246.22194	72	
246.97854	96	
247.38152	70	
247.85853	76	
248.32293	70	
248.84084	140	
248.85931	66	
250.94473	162	
251.05870	78	
251.90581	64	
253.35595	92	
254.87067	66	
255.14172	64	
255.51599	90	
255.89106	86	
257.80132	300	1+
258.62710	70	
258.83543	210	
259.34792	62	
260.33492	170	
260.83590	184	
261.83146	730	1+
261.84873	190	
262.54185	66	
262.91615	62	
263.22439	82	
263.85857	90	
264.85988	72	
265.36262	72	
266.01889	80	
266.83682	76	
266.86081	66	
266.87859	66	
267.00108	66	
267.78902	116	
268.34498	92	
268.95492	78	
269.34756	78	
270.53823	76	
271.78414	122	
271.84573	86	
272.09944	66	
273.79630	270	
273.85536	208	1+
274.81828	90	
275.80913	100	
276.81082	76	
277.81296	64	
278.15848	72	
279.09407	928	1+
279.11623	68	
279.85692	92	
280.06448	70	
280.36629	74	
280.83969	66	
281.09504	68	
281.85109	66	
282.00573	64	
282.93010	92	
283.79017	200	
283.86241	66	
284.29455	282	
284.78979	84	
284.86478	122	
286.92020	86	
289.79160	308	
291.03225	78	
291.80539	96	
291.86176	78	
292.88043	86	
295.81566	72	
295.87013	68	
296.80232	70	
297.11370	62	
298.79823	78	
299.78839	118	
301.94395	66	
303.59089	80	
303.73658	68	
303.90792	84	
305.80926	62	
305.87609	66	
305.89120	64	
307.79871	352	1+
307.89352	104	
308.39367	82	
308.78628	70	
309.94836	68	
312.80185	120	
312.83015	78	
312.87121	78	
313.66901	92	
314.27820	98	
314.80582	118	
314.95330	66	
315.75559	74	
316.74499	102	
317.82533	80	
319.84701	76	
320.76565	66	
321.22350	84	
322.76583	64	
323.20940	66	
323.82520	66	
324.89482	112	
325.32968	114	
326.90198	66	
327.81629	118	
END IONS

###FS:    #m/z: 340.94203 #charge 1+
###MS: 142
###MSMS: 144
BEGIN IONS
TITLE=Cmpd 107, +MS2(340.9420), 28.0-35.0eV, 3.1min #144
RTINSECONDS=185.485
SCANS=142,144
PEPMASS=340.94203	548000
CHARGE=1+
171.53464	126	
180.06852	82	
194.92032	80	
196.89033	80	
200.86418	74	
205.94788	72	
206.37107	78	
207.08457	86	
210.93645	166	
211.88495	72	
211.94183	70	
212.88681	194	1+
213.10341	70	
213.93813	90	
213.95132	140	
214.94835	72	
215.88670	254	
215.93938	124	
217.88289	282	
223.96129	316	1+
224.84841	82	
225.12610	80	
225.84142	74	
226.83519	90	
226.89817	82	
227.10547	72	
227.78797	76	
228.06509	82	
228.84262	94	
228.95218	70	
230.88688	98	
231.06201	100	
231.89237	128	
231.95185	376	1+
232.90626	74	
233.84967	96	
233.89881	120	
234.81379	78	
237.79627	88	
238.84840	74	
240.84181	102	
240.90298	356	1+
241.11791	74	
241.78370	78	
241.84368	350	1+
242.80606	70	
243.12187	86	
243.39968	94	
243.83656	134	
248.90182	120	
249.79192	70	
250.83693	78	
250.96922	78	
251.48879	96	
254.81216	78	
254.96967	116	
256.85219	232	
256.88817	78	
257.80292	166	
257.87682	88	
258.84665	422	
259.02792	70	
259.83455	518	1+
259.85467	206	
260.33859	156	
260.92249	76	
262.86094	82	
262.92574	100	
264.89247	74	
265.02247	70	
265.12727	70	
265.45435	104	
266.34936	70	
266.84954	132	
267.79725	112	
267.87681	70	
268.84253	258	
268.94271	130	
269.02162	76	
269.78730	70	
269.80165	86	
269.84285	136	
271.80080	148	
271.84743	118	
271.95785	74	
272.82300	72	
273.00788	90	
273.79969	92	
273.86451	80	
274.86826	230	1+
275.94537	132	
276.80978	76	
276.85919	952	1+
277.01913	76	
277.14775	112	
278.84633	876	1+
279.03063	80	
279.75419	82	
279.99864	70	
280.26371	78	
280.81915	72	
280.94265	78	
281.07868	98	
281.85839	314	1+
283.82336	92	
284.80033	76	
284.86017	74	
284.93313	80	
287.79166	168	1+
288.35090	94	
288.84051	74	
289.41292	76	
290.79343	84	
291.80476	166	
291.85582	112	
291.94605	72	
294.86723	568	1+
296.85506	74	
297.79703	122	
297.90308	74	
298.03877	80	
299.82035	70	
299.87180	160	
300.88229	202	
301.26356	70	
301.85447	252	1+
303.07323	72	
304.44538	78	
304.83095	76	
304.92952	76	
305.05814	90	
306.89324	78	
307.80010	200	
308.80082	126	
309.06466	84	
312.80313	124	
314.88555	78	
315.45720	72	
317.87367	76	
318.83235	70	
319.10098	84	
320.00098	76	
320.61810	76	
320.75689	84	
324.02870	88	
324.89681	112	
325.89255	86	
327.82645	102	
329.42628	94	
329.59819	98	
330.81865	118	
332.09765	70	
333.83373	100	
335.74352	78	
338.81046	90	
339.82612	86	
340.79980	92	
341.73674	74	
341.90450	82	
342.21834	86	
342.90846	132	
343.97211	94	
344.41609	92	
END IONS

###FS:    #m/z: 363.95781 #charge 1+
###MS: 142
###MSMS: 145
BEGIN IONS
TITLE=Cmpd 108, +MS2(363.9578), 28.0-35.0eV, 3.1min #145
RTINSECONDS=186.257
SCANS=142,145
PEPMASS=363.95781	188052
CHARGE=1+
56.80337	78	
189.86354	318	1+
191.86053	384	
196.88584	158	
200.87799	82	
202.90197	100	
204.81817	74	
205.88629	78	
206.03608	72	
207.87318	82	
207.95001	94	
208.95638	74	
209.94459	322	
210.88381	188	
212.88000	1436	1+
212.90027	154	
214.89168	124	
218.92354	74	
219.62365	74	
222.95246	430	1+
224.94970	606	1+
224.97014	192	1+
225.88826	78	
226.89431	274	1+
226.94741	2424	1+
228.89477	312	1+
228.94314	3378	1+
229.96154	72	
230.84620	88	
230.88997	1848	
231.90664	86	
232.88699	298	
234.88277	262	
235.84784	96	
235.87056	74	
237.05859	76	
240.07801	110	
240.82310	100	
240.94124	472	1+
240.96509	290	
241.17480	98	
242.81999	648	1+
242.94393	228	
242.95847	322	1+
243.93982	128	
244.95859	1426	1+
245.94177	164	
246.46314	76	
246.80931	112	
246.90538	216	
246.95384	1864	1+
246.97545	248	
247.81043	116	
248.80266	582	1+
248.85158	92	
248.89919	748	1+
251.80191	166	
252.03237	90	
253.08020	82	
253.51795	110	
253.82592	90	
253.90342	148	
254.83488	126	
254.90811	80	
257.89875	78	
258.50186	106	
258.83418	260	1+
258.84772	462	1+
258.97357	122	
259.10290	74	
260.83345	108	
261.41481	74	
261.82932	382	1+
261.85154	72	
262.87197	82	
263.85821	82	
264.82146	106	
264.98046	70	
265.08243	88	
266.09332	84	
266.78652	72	
266.81427	830	1+
266.87047	72	
267.97542	454	1+
269.14416	78	
269.84583	88	
269.87816	70	
269.90248	70	
269.96974	278	1+
270.80405	200	1+
270.84327	74	
270.86943	80	
271.91834	146	
273.92748	76	
275.80312	332	1+
276.86059	172	1+
277.89720	82	
278.10772	96	
278.52560	74	
278.80193	330	
278.84343	116	
278.85966	86	
279.80055	210	
279.85417	326	1+
279.99671	88	
280.79590	438	
281.09942	78	
281.79331	606	1+
281.91935	78	
281.97278	72	
282.03675	78	
282.83154	156	
282.87416	118	
282.91166	104	
283.77672	142	
283.85107	344	
284.16045	80	
284.79220	92	
284.82660	568	1+
284.84631	576	1+
285.84868	370	1+
287.39250	92	
288.93245	72	
289.80999	80	
289.87736	86	
291.92738	70	
291.99882	70	
292.36997	92	
292.87407	80	
294.33871	74	
294.43310	90	
296.81346	200	
296.89093	88	
297.80265	1612	1+
297.97937	72	
298.80392	1170	1+
299.86719	282	1+
301.80631	170	
301.98412	76	
302.00782	70	
303.85805	464	
303.91905	268	1+
304.94682	72	
305.04332	74	
305.84616	132	
307.75990	80	
309.82494	82	
310.87629	72	
311.13603	74	
311.88175	98	
316.81579	346	1+
318.81325	138	
318.88363	96	
318.92961	72	
319.81846	178	
320.82594	102	
321.11529	124	
321.82350	208	1+
321.88594	80	
322.93099	88	
323.88527	72	
324.80712	80	
325.81273	70	
326.97257	74	
327.87627	118	
328.82495	74	
330.81231	98	
336.94602	144	
336.98427	82	
340.89713	86	
340.94415	116	
341.79373	82	
341.83217	74	
342.29765	102	
345.88586	78	
348.16587	74	
351.89920	76	
354.14615	72	
354.42436	160	
358.28495	74	
362.16238	114	
362.77903	108	
366.73724	120	
367.85875	86	
368.71918	80	
368.82274	78	
END IONS

###FS:    #m/z: 340.94192 #charge 1+
###MS: 146
###MSMS: 147
BEGIN IONS
TITLE=Cmpd 109, +MS2(340.9419), 28.0-35.0eV, 3.2min #147
RTINSECONDS=189.923
SCANS=146-147
PEPMASS=340.94192	536672
CHARGE=1+
103.68148	82	
188.93272	70	
190.95223	248	1+
192.89253	82	
192.93043	110	
196.88251	168	
197.92511	110	
198.89384	72	
200.87510	108	
201.09400	88	
205.82133	76	
205.95259	124	
208.84288	96	
210.93666	100	
212.88117	112	
212.89753	118	
213.08756	102	
213.88091	146	
213.94118	182	
214.94532	78	
215.88551	176	
215.93792	158	
220.87383	88	
221.89492	102	
223.79615	72	
224.84298	126	
226.84618	86	
228.84631	80	
228.87425	76	
228.93929	104	
229.86163	80	
230.45975	84	
230.85507	96	
230.89037	182	
231.89388	140	
231.95244	358	1+
233.10299	78	
233.95016	88	
235.90117	72	
238.85892	104	
239.16156	114	
239.85027	146	
240.22990	98	
240.83193	86	
240.96388	142	
241.84474	276	
242.84565	126	
242.91734	98	
243.83163	70	
244.09964	78	
244.44664	98	
244.86953	72	
246.10646	82	
246.79879	72	
246.84226	90	
246.97516	124	
248.90526	88	
248.93870	88	
249.12445	92	
250.95724	74	
252.85761	72	
254.90495	256	1+
254.96561	208	
256.86922	84	
256.96739	128	
257.84634	110	
258.84775	272	
258.87556	90	
259.34410	78	
259.85480	252	
259.87341	104	
259.89718	122	
260.83811	364	1+
263.84037	158	
263.88621	84	
263.91847	72	
264.91664	72	
264.94248	80	
266.10923	76	
266.84590	102	
266.87142	136	
267.82558	146	
268.84053	496	1+
268.86419	88	
269.52303	72	
271.84953	218	
272.34249	82	
273.75067	72	
273.79247	208	
273.90515	76	
274.84305	100	
274.86006	146	
274.89839	210	
274.97556	72	
275.86643	126	
276.62480	80	
276.81291	76	
276.85575	382	
277.24009	72	
277.84117	808	1+
277.86653	210	
277.92231	130	
278.00314	82	
278.46261	76	
279.87746	96	
280.79215	100	
280.84151	100	
280.90990	72	
282.85235	158	
283.35582	142	
283.89366	88	
284.98686	72	
286.87625	72	
287.79840	86	
287.87566	84	
289.79300	122	
290.78502	120	
292.43748	70	
292.59695	110	
293.43985	80	
293.86707	76	
294.86820	214	1+
294.95208	98	
295.89789	74	
297.24248	100	
298.27413	86	
299.78639	248	1+
299.88091	80	
301.43837	98	
302.88237	76	
304.88235	78	
305.06824	80	
305.88392	124	
306.80875	78	
306.89044	72	
307.79810	334	1+
307.89392	134	
311.57852	78	
311.87849	196	1+
312.80231	118	
314.75710	70	
316.18997	72	
320.06898	92	
322.09077	80	
322.81199	90	
323.89380	94	
324.88700	78	
325.12607	78	
325.81502	156	
326.17283	168	
328.19722	92	
329.87741	126	
330.81666	210	1+
331.64794	76	
332.87420	78	
335.11608	78	
337.39920	76	
339.75110	72	
340.04098	84	
342.91154	76	
345.70496	88	
END IONS

###FS:    #m/z: 363.95793 #charge 1+
###MS: 146
###MSMS: 148
BEGIN IONS
TITLE=Cmpd 110, +MS2(363.9579), 28.0-35.0eV, 3.2min #148
RTINSECONDS=190.695
SCANS=146,148
PEPMASS=363.95793	193792
CHARGE=1+
115.10265	88	
183.48230	84	
185.86845	74	
189.86156	262	
191.82826	80	
191.85938	334	
194.88812	136	
196.88428	168	
200.95118	100	
204.90261	72	
207.87655	148	
207.94761	76	
209.94384	652	1+
210.88812	222	
212.88124	1168	1+
218.05620	88	
222.95217	206	1+
224.83160	74	
224.94891	356	
225.96342	78	
226.94842	2752	1+
226.97408	290	
228.89268	400	1+
228.94278	2706	1+
230.83230	90	
230.89063	1770	1+
231.80015	138	
231.84110	76	
231.91798	78	
232.88852	278	1+
233.02040	72	
233.86328	86	
234.00754	106	
237.05187	148	
239.92937	86	
240.82385	406	1+
240.91835	118	
240.93947	234	
240.96269	180	
241.93901	174	
242.81869	210	
242.89883	228	1+
242.94614	122	
242.95721	138	
243.82024	410	1+
243.94413	90	
243.95992	128	
244.03600	76	
244.82175	284	1+
244.86211	76	
244.94198	176	
244.95844	1442	1+
245.94072	84	
246.78504	80	
246.82972	204	1+
246.90711	124	
246.95416	1864	1+
247.19594	90	
248.80584	386	1+
248.90060	792	1+
250.80238	74	
250.89071	210	1+
251.13254	72	
254.00504	80	
254.09497	80	
254.84141	136	
255.34344	72	
255.48667	78	
256.85060	86	
258.06234	124	
258.83208	216	
258.84925	268	1+
258.86597	72	
259.44102	86	
260.83461	222	
260.97233	114	
261.83131	390	1+
262.55378	74	
263.86626	74	
263.91606	84	
264.82284	170	
264.89640	84	
265.08843	94	
265.82401	80	
265.84666	80	
266.78379	76	
266.81332	1042	1+
266.86462	148	
267.03412	114	
267.97491	178	
268.80604	134	
268.84335	252	
268.96288	320	1+
268.97927	76	
269.56549	74	
269.80922	76	
269.86577	130	
276.80940	76	
276.85762	168	1+
277.12548	104	
277.80172	292	1+
277.92337	86	
278.12662	88	
278.80244	200	1+
278.84240	394	1+
278.85420	112	
279.10350	140	
279.84795	270	1+
280.11285	76	
280.79341	1060	1+
281.14327	104	
281.86173	160	
282.79337	446	1+
282.82699	80	
282.85358	378	1+
283.80653	74	
284.78030	76	
284.82618	416	
285.35620	100	
285.80331	92	
285.84738	444	1+
286.80575	84	
286.82478	78	
289.87378	136	
290.86864	90	
291.88981	74	
293.34287	84	
294.87066	132	
295.81713	118	
295.86894	92	
296.80643	150	
297.81027	174	
298.37196	88	
298.80300	2188	1+
299.02576	144	1+
299.87161	80	
299.88835	82	
299.96711	76	
300.86611	80	
301.79926	654	1+
301.86573	624	1+
301.91058	84	
301.94422	94	
303.85664	678	1+
303.94835	128	
305.81063	140	
305.82918	136	
306.30779	78	
306.43671	156	
307.43711	100	
307.83772	84	
307.87716	74	
308.51440	94	
308.87507	80	
311.06032	88	
311.12346	78	
314.81794	124	
316.81603	686	
316.85657	78	
317.35385	150	
318.81575	74	
319.06567	78	
319.12484	84	
320.82915	88	
321.81887	322	1+
321.86555	148	
324.87698	106	
326.14963	88	
326.87798	286	1+
327.60184	80	
329.87673	78	
330.32530	82	
333.16778	94	
333.82470	146	
333.85168	100	
335.87859	80	
336.07647	100	
336.93942	136	
340.94448	188	
347.41244	82	
351.76996	118	
352.88426	252	1+
355.76563	76	
359.80080	72	
361.71527	136	
363.04679	72	
363.73297	78	
368.38192	72	
369.03504	84	
END IONS

###FS:    #m/z: 336.94708 #charge 1+
###MS: 146
###MSMS: 149
BEGIN IONS
TITLE=Cmpd 111, +MS2(336.9471), 28.0-35.0eV, 3.2min #149
RTINSECONDS=191.468
SCANS=146,149
PEPMASS=336.94708	53942
CHARGE=1+
134.22933	86	
165.92513	80	
182.87058	70	
192.88355	98	
201.37264	76	
205.94628	68	
206.50702	104	
206.93590	72	
209.59582	74	
209.94642	68	
211.94526	1140	1+
212.87928	592	1+
213.90549	68	
213.93878	546	1+
214.89985	90	
215.88844	130	
215.90185	76	
215.93811	72	
216.93705	70	
217.88033	132	
220.89208	82	
221.87691	96	
222.84889	68	
223.93569	72	
226.97048	118	
228.89647	70	
229.07308	84	
229.83929	92	
229.95451	852	
230.89070	1130	1+
231.87984	76	
231.95220	476	1+
232.82511	104	
233.82715	166	
233.88647	92	
234.82713	96	
234.89661	282	1+
234.99646	84	
235.95191	66	
236.45224	66	
238.89387	70	
239.84666	178	
240.82056	66	
240.83567	152	
241.03182	100	
241.80094	90	
241.84400	426	1+
242.95754	70	
243.89409	80	
244.85397	72	
244.95606	72	
245.39800	70	
246.84682	76	
246.97787	78	
247.96831	226	
248.89878	466	1+
249.09363	70	
249.90369	330	1+
249.96815	66	
250.82995	196	
250.95376	164	
251.07184	76	
251.79045	68	
251.82723	110	
251.85932	90	
251.97220	78	
252.83811	72	
252.97159	360	
253.83873	136	
253.90341	268	
254.96646	98	
255.37303	82	
256.54783	76	
256.85185	102	
256.85997	68	
258.84807	506	1+
259.34807	94	
259.85301	286	1+
260.83234	110	
261.80392	66	
261.85269	256	
262.83022	90	
262.95558	168	
263.56506	80	
264.86857	72	
265.87053	80	
265.97671	66	
266.86281	86	
266.98907	74	
267.84568	140	
267.86246	122	
268.01756	74	
268.80006	82	
268.84054	976	1+
269.81587	70	
269.89417	96	
269.91825	80	
270.98186	82	
272.44778	98	
272.87279	122	
272.90050	78	
272.93267	74	
273.90272	72	
274.85963	138	
274.87670	156	
275.36741	78	
275.85348	120	
275.87993	72	
276.85988	320	
277.82645	72	
277.86285	678	1+
278.83402	354	1+
278.88062	84	
280.36455	76	
280.83669	80	
281.09682	94	
283.21335	102	
283.76108	78	
285.42468	82	
285.84890	1048	1+
286.85088	700	1+
291.20390	68	
291.85645	374	1+
292.10558	228	1+
292.44801	90	
293.43564	84	
294.15733	72	
294.36811	72	
294.85443	128	
294.94578	68	
295.08723	70	
295.87433	100	
295.95051	68	
295.97077	78	
296.88137	122	
297.88987	120	
298.34405	92	
298.37611	70	
298.77718	72	
298.87417	194	1+
299.82444	76	
299.95400	70	
302.40283	78	
303.89301	68	
304.35507	84	
304.88017	72	
305.42732	76	
308.79934	76	
308.89451	66	
310.87093	134	
311.77558	70	
312.04873	76	
314.39576	94	
318.24148	78	
320.12181	66	
321.88238	144	1+
323.81890	76	
326.81950	88	
327.03940	88	
327.89721	88	
330.61551	68	
331.81976	72	
331.85355	80	
331.87333	68	
333.36067	78	
333.99560	102	
334.42393	68	
336.61468	88	
336.79981	86	
338.83317	72	
END IONS

###FS:    #m/z: 340.94205 #charge 1+
###MS: 150
###MSMS: 151
BEGIN IONS
TITLE=Cmpd 112, +MS2(340.9420), 28.0-35.0eV, 3.3min #151
RTINSECONDS=195.125
SCANS=150-151
PEPMASS=340.94205	533102
CHARGE=1+
134.21082	86	
184.43810	88	
187.86920	88	
190.94453	206	1+
193.93435	84	
196.88323	192	
197.92516	80	
206.96056	74	
208.94318	128	
212.88045	138	
213.88540	508	1+
213.94610	100	
214.92145	72	
214.93999	124	
215.88617	102	
215.93717	108	
220.87915	136	
223.95640	146	
224.46701	100	
224.98431	92	
225.18128	96	
227.07750	76	
228.84471	158	
228.95764	84	
230.88790	772	1+
231.95019	244	
232.84807	92	
232.95285	160	
233.89827	314	
233.94557	132	
233.96063	118	
236.88069	82	
237.90628	94	
238.85412	92	
239.86093	88	
239.95762	76	
240.23218	120	
240.79576	76	
240.83766	162	
241.84288	234	
241.89162	120	
242.15207	72	
242.92130	74	
243.82955	232	1+
243.88017	76	
244.80391	74	
245.83801	120	
247.98328	84	
248.88654	78	
249.91039	86	
251.33690	88	
251.37790	82	
251.92509	76	
252.92683	110	
254.86684	78	
254.97493	98	
255.89082	110	
256.85071	216	
256.89556	86	
257.25418	88	
257.79797	108	
257.83986	80	
257.92562	88	
258.09774	74	
258.84847	346	
258.97848	72	
259.85130	306	
259.90228	118	
259.95747	76	
260.33784	72	
260.83781	154	
260.86612	184	
261.15466	74	
261.35909	78	
261.83542	208	
262.06422	78	
262.35478	78	
262.84473	182	
262.92583	76	
264.86654	82	
265.86721	76	
268.84121	178	
269.84020	72	
270.41708	80	
270.83574	110	
271.14824	76	
272.53535	92	
272.83119	84	
273.79585	130	
274.08810	76	
274.86038	130	
274.89906	236	
275.79003	78	
276.85714	1148	1+
278.81348	80	
278.84402	836	1+
280.44885	72	
280.85162	112	
280.90097	72	
281.81180	82	
281.86310	204	1+
282.05517	80	
283.84788	78	
284.87724	86	
285.78373	72	
286.13866	70	
286.41285	84	
287.86247	74	
288.97470	74	
289.82668	72	
289.87935	106	
291.80631	152	
292.07853	172	
292.45201	136	
292.82366	80	
292.84904	74	
292.87156	90	
294.87014	206	
295.90216	110	
296.84440	92	
298.87901	104	
299.78594	126	
299.87702	114	
300.89158	156	
300.92895	74	
301.85946	262	1+
302.17839	76	
303.13783	76	
303.34279	84	
304.11130	72	
304.80551	74	
304.83513	82	
304.89092	80	
305.38850	82	
306.17698	72	
307.21740	84	
307.80003	276	
307.88923	74	
309.82222	72	
312.79328	72	
322.06011	82	
322.11272	80	
322.89736	88	
323.75272	86	
324.38223	78	
324.89469	92	
325.89677	84	
326.03014	90	
326.78182	72	
327.29043	72	
329.87519	120	
330.09304	76	
330.81935	148	
331.82212	80	
332.67951	88	
339.82317	100	
344.76055	78	
344.82853	72	
END IONS

###FS:    #m/z: 363.95788 #charge 1+
###MS: 150
###MSMS: 152
BEGIN IONS
TITLE=Cmpd 113, +MS2(363.9579), 28.0-35.0eV, 3.3min #152
RTINSECONDS=195.898
SCANS=150,152
PEPMASS=363.95788	192696
CHARGE=1+
109.38555	106	
183.86819	76	
189.86358	354	
191.85859	688	
203.90179	88	
205.94893	130	
207.40610	82	
207.87337	208	
209.94513	446	1+
210.88379	212	
211.86337	78	
211.89059	102	
212.83293	82	
212.88036	1638	1+
222.95188	310	1+
224.04394	84	
224.95327	286	
225.62361	116	
225.93754	84	
225.95961	124	
226.89439	142	
226.94770	2460	1+
226.97277	198	
227.93153	80	
228.89844	254	
228.94338	3764	1+
230.88998	1736	1+
231.81877	74	
232.88000	78	
234.00373	76	
234.87861	120	
237.97062	76	
238.86534	80	
240.83197	168	
240.94479	104	
241.94065	748	1+
242.86462	106	
242.94359	440	1+
242.96196	476	
243.82085	402	
243.91153	86	
244.82012	184	
244.95804	1622	1+
246.95376	2106	1+
246.97792	86	
247.80856	76	
247.84775	170	1+
248.80388	634	1+
248.90110	878	1+
250.03418	74	
250.89355	132	
251.06517	76	
251.86818	104	
251.89496	146	
252.00788	194	
252.85587	92	
252.89062	86	
253.05868	78	
254.08540	82	
258.83989	338	
260.83175	382	1+
262.96943	88	
263.12007	82	
263.54355	82	
263.83301	184	
264.35522	94	
264.56501	100	
264.62251	106	
264.82106	184	
264.85524	128	
264.88256	72	
265.04270	74	
265.06032	134	
265.42060	92	
265.54050	78	
265.79227	98	
265.83273	96	
265.97811	114	
266.81548	934	1+
267.97584	184	
268.80878	336	
268.82531	84	
268.84211	108	
269.80056	400	1+
269.84686	252	1+
269.92453	102	
269.96966	442	1+
271.91633	168	
272.87160	78	
273.33232	102	
274.45409	76	
275.81671	78	
275.84812	82	
276.81226	172	
277.07129	140	
277.86892	120	
277.90916	84	
278.80511	154	
278.84060	270	1+
279.09982	78	
279.79746	148	
279.94451	170	
280.79391	1564	1+
280.91782	86	
281.10894	82	
281.92333	78	
282.02835	96	
282.45539	98	
282.83614	116	
283.79071	80	
283.85329	248	
284.82334	272	
284.85039	210	
285.80027	76	
285.82402	284	1+
285.84505	308	
289.79114	74	
289.88921	96	
290.83178	98	
291.36323	74	
292.10094	76	
293.13159	100	
295.93575	88	
296.33045	78	
296.80987	476	
297.80941	342	
298.42699	72	
298.80226	2184	1+
298.93464	96	
299.43511	78	
299.98402	84	
301.79764	194	
301.86179	604	1+
302.93361	284	1+
303.86089	292	
304.43230	92	
306.01336	74	
307.84389	136	
310.87755	96	
312.33924	84	
315.21913	80	
315.78855	92	
316.82055	240	
317.39891	108	
317.87130	94	
318.39305	76	
318.81617	268	1+
319.84031	86	
319.87444	104	
320.81566	456	1+
320.92166	94	
321.76286	96	
321.81716	288	1+
321.89582	80	
323.81176	308	1+
323.86165	86	
324.03532	92	
324.79806	74	
325.88140	100	
326.77531	84	
326.86797	272	1+
326.89477	170	
328.82531	76	
330.85439	82	
330.88350	86	
334.77000	74	
335.75249	80	
336.94735	246	1+
337.84064	102	
339.83067	74	
340.94338	198	
344.88101	80	
349.12435	102	
350.76422	80	
355.99238	84	
357.71150	76	
362.71217	72	
362.84571	78	
364.32786	76	
366.92708	76	
END IONS

###FS:    #m/z: 336.94690 #charge 1+
###MS: 150
###MSMS: 153
BEGIN IONS
TITLE=Cmpd 114, +MS2(336.9469), 28.0-35.0eV, 3.3min #153
RTINSECONDS=196.678
SCANS=150,153
PEPMASS=336.94690	50614
CHARGE=1+
102.81435	118	
184.86992	126	
190.05170	70	
201.06802	84	
210.88248	222	
211.92759	74	
211.94531	1166	1+
212.88078	922	1+
213.86277	66	
213.94028	296	1+
215.89074	128	
217.87947	146	
218.84561	84	
221.88604	76	
223.83244	68	
223.95801	104	
224.97882	84	
225.88923	74	
228.89407	100	
228.91350	74	
229.91392	76	
229.95560	686	1+
229.98624	78	
230.05813	100	1+
230.86445	68	
230.88910	1004	1+
230.99678	98	
231.08284	78	
231.95028	298	1+
233.82728	92	
233.89977	108	
233.95930	76	
234.82898	68	
235.79250	130	
235.82929	142	
235.89801	94	
236.08593	84	
236.87154	66	
237.06013	66	
237.41208	88	
237.90062	96	
239.52063	68	
239.86285	142	
239.90662	68	
240.84053	674	1+
240.89097	68	
241.84099	482	1+
241.93475	74	
242.98236	74	
243.10669	74	
244.08784	74	
244.37758	72	
244.64671	96	
247.84708	66	
247.96378	326	1+
248.01527	82	
248.90062	314	1+
249.96641	88	
250.83423	174	1+
250.88415	144	
250.94801	70	
250.97102	96	
251.07592	72	
251.88046	160	
251.90702	178	
252.83769	122	
252.86134	70	
252.92952	72	
252.97038	346	1+
253.08627	126	
253.93367	88	
254.90830	196	1+
255.07827	138	
255.83222	70	
255.88794	76	
256.03669	76	
256.86842	100	
256.96091	94	
257.82974	92	
257.84548	98	
257.91250	88	
258.07427	72	
258.85104	574	1+
259.85532	530	1+
260.10006	72	
261.83954	72	
262.42829	82	
263.05094	86	
263.89638	72	
264.95672	66	
265.09061	78	
266.05474	68	
266.93097	78	
267.83811	658	1+
268.84061	392	1+
270.84777	68	
270.98015	72	
271.10179	68	
271.38319	106	
271.84696	92	
271.91932	74	
272.85290	80	
272.93053	66	
273.88289	66	
273.94179	74	
274.05057	130	
274.47654	104	
274.53123	108	
274.86931	400	1+
274.89723	140	
275.00957	68	
275.87208	250	1+
275.90223	78	
275.93089	70	
276.00656	78	
276.85667	292	
277.86776	222	
278.83258	516	1+
278.87514	136	
279.84970	72	
279.86626	118	
280.87005	198	1+
281.83660	70	
283.06221	76	
283.83339	72	
284.88170	78	
284.95394	70	
285.85165	114	
286.47116	78	
286.85010	1018	1+
287.01569	84	
287.85287	852	1+
287.87203	76	
289.96671	66	
292.82600	78	
293.10827	140	
293.85444	72	
293.88406	118	
294.11038	110	
294.86539	118	
294.93302	68	
295.85297	66	
296.88279	80	
297.87724	84	
298.88877	72	
298.91521	66	
300.02660	66	
301.10769	70	
301.41892	78	
304.02316	94	
305.85073	68	
306.86676	102	
309.86585	282	1+
310.19236	68	
312.33276	88	
312.80185	82	
313.00391	80	
313.89521	68	
314.96832	66	
315.82316	70	
317.06168	66	
317.73112	68	
317.86701	72	
317.93058	100	
319.03064	76	
319.20360	76	
321.50763	68	
321.86618	66	
327.95754	90	
328.89834	72	
336.40294	70	
337.20098	66	
337.78285	82	
341.85481	92	
342.39112	92	
END IONS

###FS:    #m/z: 322.93115 #charge 1+
###MS: 154
###MSMS: 155
BEGIN IONS
TITLE=Cmpd 115, +MS2(322.9311), 28.0-35.0eV, 3.4min #155
RTINSECONDS=200.355
SCANS=154-155
PEPMASS=322.93115	1202468
CHARGE=1+
146.62668	92	
189.96034	88	
196.88515	62	
197.83359	74	
198.04477	70	
199.86313	68	
201.04450	300	1+
207.97235	72	
208.50396	82	
210.89578	70	
212.04550	64	
212.86396	82	
212.87590	134	
213.01761	90	
214.89564	98	
218.92540	68	
223.96106	178	
224.95863	96	
225.84327	80	
225.90236	92	
225.95228	62	
227.93360	72	
228.84328	168	
228.86231	62	
228.88701	76	
230.82712	96	
230.88656	74	
230.90530	72	
231.15383	60	
231.89000	68	
231.90686	72	
233.40665	78	
234.11455	78	
234.88539	72	
235.88002	106	
235.92731	72	
236.82895	64	
238.83785	82	
239.07803	72	
239.78835	310	1+
239.91607	68	
240.82260	244	1+
240.94128	904	
240.96504	88	
241.84467	62	
241.94357	708	
242.81705	586	1+
242.94192	2126	1+
243.99579	104	
244.16666	84	
244.85748	60	
244.94140	546	
245.04792	74	
246.97954	102	
248.85222	160	
248.90355	86	
250.19164	78	
250.99449	92	
251.06650	92	
251.84212	118	
251.89999	98	
251.93934	60	
254.34586	74	
255.78335	90	
256.38069	86	
256.99830	64	
257.79828	78	
257.84268	72	
258.05251	76	
258.40757	66	
258.79772	80	
258.83540	614	
259.44503	80	
259.80243	106	
260.33968	80	
260.83443	118	
261.83464	172	
262.83217	560	1+
262.85156	114	
263.34389	84	
263.93611	74	
264.86110	80	
264.97422	66	
265.05055	68	
265.35476	74	
266.84699	202	1+
267.80047	70	
268.38944	72	
269.84179	74	
269.85787	74	
269.97064	70	
270.80461	68	
270.84785	228	1+
270.87664	70	
271.15062	106	
271.77645	90	
272.79900	66	
273.79095	492	1+
275.81242	488	1+
277.82283	66	
278.04464	78	
278.85654	146	1+
279.09213	978	1+
279.42366	80	
281.80350	80	
281.98731	72	
282.08197	90	
282.78711	462	1+
282.88483	68	
283.06866	136	
283.12463	70	
283.35605	70	
283.79034	388	1+
283.86647	74	
284.29482	324	
284.86056	124	
285.29695	148	
285.84779	76	
286.15934	70	
286.17785	66	
286.86134	70	
287.43383	74	
288.88479	66	
289.79294	164	
289.89038	128	
290.78329	62	
291.80713	146	
291.82447	70	
292.10970	74	
292.14560	78	
293.15582	80	
294.03339	86	
294.86112	70	
294.87729	144	
295.82558	68	
296.86369	80	
297.09439	96	
297.82017	84	
299.78432	186	
299.82876	74	
300.78579	144	
301.86148	96	
301.87425	72	
305.88228	72	
305.90016	68	
306.07371	74	
307.03885	94	
307.79674	246	
308.80048	120	
312.41738	62	
312.80728	154	
312.83887	132	
312.90387	66	
313.80821	136	
316.81504	62	
320.78505	76	
321.28067	64	
322.30702	78	
322.78105	66	
322.91547	72	
323.31304	78	
324.87992	66	
325.88841	68	
327.84603	64	
END IONS

###FS:    #m/z: 336.94675 #charge 1+
###MS: 154
###MSMS: 156
BEGIN IONS
TITLE=Cmpd 116, +MS2(336.9467), 28.0-35.0eV, 3.4min #156
RTINSECONDS=201.136
SCANS=154,156
PEPMASS=336.94675	50620
CHARGE=1+
89.53013	68	
180.87539	68	
196.01777	68	
205.94815	78	
209.89636	72	
210.88508	78	
211.94531	988	
212.87890	1008	1+
213.03026	72	
213.94120	304	
214.88862	110	
215.89359	96	
217.88154	208	
221.94759	124	1+
223.07832	102	
225.05451	70	
227.05179	74	
228.89192	334	
229.95485	828	
230.85102	68	
230.89151	824	1+
231.95756	262	
232.89483	100	
232.95229	156	
233.83008	118	
233.86690	78	
233.94926	132	
234.00369	96	
234.05833	80	
234.83485	142	
234.90047	78	
235.36742	94	
238.91659	86	
240.83550	140	
240.86240	84	
241.84574	510	1+
241.88658	72	
241.95347	98	
246.39532	180	
246.89681	78	
247.96460	312	
248.89970	76	
249.83040	88	
249.93571	72	
249.94889	76	
250.83015	380	1+
250.92811	76	
250.98328	126	
251.04882	72	
251.90779	88	
251.95834	70	
252.37936	78	
252.97230	598	1+
253.80581	94	
253.84255	126	
253.90650	98	
254.08715	72	
254.48687	78	
254.96541	148	
255.09699	76	
255.82431	94	
255.87894	86	
256.85973	114	
256.97262	74	
257.84719	118	
257.89856	100	
257.92446	70	
258.01772	70	
258.85123	570	1+
258.88941	80	
259.85529	350	1+
261.83507	178	
261.85583	272	1+
262.83799	72	
262.92587	98	
263.35193	76	
264.42085	140	
264.85488	86	
266.02468	74	
266.86250	198	
267.10760	74	
267.82432	74	
267.84237	68	
268.55036	74	
268.84111	740	1+
270.84512	70	
270.98332	90	
271.84837	68	
272.90625	70	
272.97486	68	
273.81783	78	
273.85004	100	
274.81231	88	
274.85995	80	
274.89752	136	
275.81972	84	
275.94659	72	
276.85689	374	
277.01354	100	
277.83668	112	
277.86217	190	
278.84604	214	
279.83652	252	1+
279.86307	108	
280.09704	68	
280.27227	74	
280.88513	78	
281.85348	82	
282.37106	98	
282.88250	164	
283.13248	92	
283.86034	76	
284.42544	72	
285.85349	306	
286.85247	546	
287.44043	82	
288.41751	70	
290.85847	106	
290.94857	70	
291.85798	76	
292.81495	82	
293.10472	244	
293.81420	80	
293.86085	240	1+
293.87241	66	
294.82974	124	
294.91825	108	
295.36120	70	
296.92505	66	
297.07725	82	
297.87578	78	
298.85871	174	1+
298.90445	84	
299.86209	204	1+
299.87336	68	
300.90320	68	
302.10570	72	
302.17819	88	
302.86576	224	1+
305.18289	70	
306.87979	76	
308.75611	72	
309.86446	72	
310.88207	136	
310.91321	88	
311.87752	70	
311.89632	82	
312.81250	70	
312.89772	68	
313.06236	106	
314.99679	68	
318.59221	94	
319.81830	68	
320.37664	80	
320.83161	82	
324.89564	162	
329.75117	70	
331.82224	76	
331.88298	68	
332.34785	76	
332.89887	78	
338.22083	68	
339.24224	78	
340.82249	68	
341.19457	82	
END IONS

###FS:    #m/z: 507.84657 #charge 1+
###MS: 154
###MSMS: 157
BEGIN IONS
TITLE=Cmpd 117, +MS2(507.8466), 28.2-35.2eV, 3.4min #157
RTINSECONDS=201.908
SCANS=154,157
PEPMASS=507.84657	49072
CHARGE=1+
98.91980	102	
196.01840	182	
224.97917	120	
232.89584	130	
237.80960	178	
238.93201	94	
239.63304	104	
242.50188	94	
251.91443	126	
258.44724	94	
259.60146	94	
259.68786	114	
267.78648	240	1+
269.11643	104	
272.87354	126	
274.31992	96	
274.41554	96	
278.01054	96	
281.85499	88	
283.96920	288	1+
286.26961	92	
287.85782	342	1+
289.88304	128	
290.86787	92	
291.87173	124	
292.41439	90	
293.87456	648	1+
294.06500	94	
295.81816	140	
296.04891	154	
297.86812	88	
303.28945	114	
303.41794	108	
303.86691	116	
305.86180	312	
307.90112	206	
308.14142	804	1+
308.84879	90	
308.87575	176	
309.80507	106	
309.87185	136	
309.88865	306	
310.15786	338	1+
310.82007	138	
311.88670	1018	1+
313.81303	108	
313.99318	88	
314.86474	178	1+
315.37837	100	
319.97418	106	
321.81563	120	
324.86307	168	
324.90180	98	
325.90081	114	
326.88467	814	1+
326.92147	122	
328.81175	238	1+
330.78651	94	
332.87911	132	
333.82160	122	
334.97376	140	1+
335.84384	114	
335.99560	116	
336.81413	178	
337.88110	304	1+
339.40743	104	
344.79156	98	
345.41966	90	
345.75046	98	
345.77926	174	
346.80338	204	1+
346.86100	110	
347.77694	202	
347.84039	90	
348.17713	142	
348.73428	216	1+
349.78636	274	1+
350.76599	300	1+
350.87652	206	1+
350.91629	102	
351.41299	104	
351.76912	210	1+
353.71310	166	1+
354.60148	94	
356.77828	100	
358.75007	92	
358.78383	148	
359.76535	94	
360.75931	116	
361.03177	136	
364.83917	98	
364.95254	154	
366.74604	104	
366.78497	138	
366.84318	126	
367.70742	270	
367.76684	218	1+
367.78165	122	
368.70676	262	
368.90321	114	
369.83919	230	
370.73447	126	
371.19068	106	
372.72910	116	
373.71535	226	1+
376.71250	176	1+
376.79192	210	1+
379.74065	92	
380.71867	486	1+
381.78219	156	
381.87413	126	
382.72364	200	
383.77117	122	
384.73153	98	
384.84558	264	1+
385.77377	242	1+
386.88766	172	1+
387.72260	142	1+
387.75276	178	
387.84747	92	
388.42556	114	
388.77265	204	1+
389.20235	226	1+
389.99965	136	
390.75087	144	
390.84104	504	1+
391.92037	92	
393.73151	124	
394.87055	176	1+
397.76538	120	
398.72977	862	1+
399.18571	90	
399.84911	322	
402.73037	90	
403.81128	126	
403.87253	458	1+
405.74498	114	
405.76657	162	
406.76128	272	1+
406.78130	102	
407.73757	386	1+
407.86949	736	
408.85479	706	1+
409.72503	324	
410.83671	152	
410.87795	116	
411.73952	170	
411.84043	148	
412.07062	144	1+
416.87801	154	
418.74381	140	
421.41578	100	
421.78673	106	
421.88591	522	1+
422.77144	460	1+
423.77432	398	1+
425.75152	260	
426.76521	138	
426.86066	318	1+
427.70712	100	
427.73912	600	1+
427.76353	96	
428.09251	168	
428.84716	196	
429.00796	96	
429.71190	172	
429.74130	336	1+
429.84893	98	
430.70474	124	
430.74331	220	1+
431.17797	94	
431.86790	116	
432.75956	90	
432.86838	132	
433.12281	102	
434.76478	130	
434.89785	90	
435.82854	98	
439.89816	268	
440.65814	100	
440.74652	94	
442.68893	112	1+
443.75651	244	1+
444.87396	998	1+
445.75292	214	
446.75038	112	
447.71377	444	1+
449.12719	92	
449.69633	302	1+
449.74325	208	1+
449.78720	122	
449.87835	208	1+
451.86312	98	
452.77666	90	
453.72836	124	
457.14335	88	
457.90905	266	1+
461.88496	446	1+
462.88632	372	1+
465.72987	420	1+
466.93605	92	
467.89142	390	1+
474.73199	102	
480.92555	148	
485.90330	416	1+
487.29178	88	
504.22295	108	
510.09479	120	
END IONS

###FS:    #m/z: 322.93130 #charge 1+
###MS: 158
###MSMS: 159
BEGIN IONS
TITLE=Cmpd 118, +MS2(322.9313), 28.0-35.0eV, 3.4min #159
RTINSECONDS=205.585
SCANS=158-159
PEPMASS=322.93130	1192170
CHARGE=1+
182.92881	76	
185.93198	90	
189.04591	80	
190.93624	82	
192.92841	76	
194.89152	78	
196.88155	68	
197.87673	68	
197.96148	70	
200.85887	82	
202.88271	82	
203.95814	92	
204.07374	88	
205.81418	70	
205.95072	124	
208.82884	76	
208.93970	140	
210.92404	74	
211.10785	100	
212.87954	126	
216.85721	68	
218.84858	86	
220.87572	124	
222.49913	90	
222.89663	66	
222.94593	82	
223.81811	74	
223.91191	74	
223.95627	114	
224.56066	100	
224.82834	74	
224.95303	68	
226.02042	68	
227.05174	72	
227.92958	160	
228.84176	176	
228.91336	78	
230.83454	66	
231.50482	90	
232.90620	94	
233.82908	84	
234.06192	212	1+
234.79689	72	
235.44275	82	
235.79344	76	
235.88013	80	
237.04709	82	
237.79213	130	
238.09742	68	
238.17706	80	
238.89213	74	
238.99477	64	
239.79062	74	
240.82624	156	
240.94215	812	
241.82930	122	
241.94351	574	
242.83410	96	
242.94224	1868	1+
243.31097	82	
243.81918	628	1+
244.08214	76	
244.82047	392	1+
244.94109	570	
246.83399	92	
246.97847	172	
248.04573	66	
248.84246	78	
248.86177	106	
248.90150	92	
250.83880	64	
250.94766	66	
251.07111	84	
251.86463	78	
251.92893	72	
253.14078	68	
255.07874	68	
255.78699	66	
255.85585	78	
255.91674	80	
255.98541	72	
256.32738	96	
256.85658	82	
256.90484	84	
257.79714	94	
258.83418	242	1+
258.90588	78	
259.34212	94	
260.83684	76	
261.83436	630	1+
263.18055	116	
263.80679	66	
265.06342	118	
265.19054	94	
266.81452	72	
267.79072	114	
268.84744	156	1+
268.89272	80	
269.34369	86	
269.80042	146	
270.83088	72	
271.36063	110	
273.79478	324	1+
273.81777	74	
275.80923	230	
277.39352	86	
278.85962	92	
279.09148	1054	1+
279.80348	78	
280.81926	74	
280.92407	86	
281.10165	94	
281.32780	82	
281.98300	76	
283.78592	246	1+
283.81487	82	
283.84154	92	
284.29225	332	
284.88459	110	
287.79429	66	
288.02130	100	
289.79123	144	
289.87644	78	
290.78521	84	
290.92304	72	
291.80211	250	
292.08233	72	
294.81101	92	
296.81059	84	
296.93326	74	
299.13992	66	
300.78225	82	
301.85851	84	
302.79961	74	
303.87178	118	
305.80598	138	
306.42589	80	
306.82265	80	
306.87886	184	1+
307.72887	80	
307.79973	278	1+
308.29267	70	
308.59656	68	
311.41993	84	
312.80597	144	
313.87137	124	
314.61141	118	
315.51370	90	
316.76477	88	
317.73130	82	
317.82532	70	
318.38831	102	
319.53774	68	
319.82303	68	
320.83361	64	
322.01614	86	
323.81211	66	
324.15482	78	
324.21663	82	
324.89661	114	
325.76818	70	
326.77520	80	
END IONS

###FS:    #m/z: 507.84672 #charge 1+
###MS: 158
###MSMS: 160
BEGIN IONS
TITLE=Cmpd 119, +MS2(507.8467), 28.2-35.2eV, 3.5min #160
RTINSECONDS=206.358
SCANS=158,160
PEPMASS=507.84672	48054
CHARGE=1+
209.94661	120	
224.97756	332	
234.89339	146	
238.94734	102	
248.85370	138	
254.09701	96	
258.87331	114	
266.86678	122	
266.90814	252	1+
267.61736	106	
268.78471	128	
270.01110	138	
270.10414	94	
271.81187	100	
281.87175	100	
286.86595	100	
287.84889	214	
288.87569	196	1+
291.59378	94	
292.97507	100	
295.86987	96	
297.80425	96	
297.82118	112	
298.92127	92	
300.83854	146	
303.86719	190	
305.86411	232	
306.88543	376	1+
308.14217	320	1+
308.34801	134	1+
308.87903	448	1+
310.15814	240	
311.16332	152	
311.84306	98	
311.88667	618	1+
313.88482	202	
314.86111	280	1+
316.81768	112	
317.43067	120	
318.82793	188	
318.86170	324	1+
323.38165	92	
323.85652	358	1+
323.88204	110	
324.81144	108	1+
324.97871	134	
325.90244	332	
326.13972	142	
326.88652	718	1+
327.76388	98	
330.60884	96	
330.73598	102	
331.82038	230	1+
332.14451	96	
332.86999	260	1+
332.97404	112	
333.79353	100	
335.88595	204	
336.39419	92	
336.95792	106	
338.77191	112	
341.76918	208	
342.62989	102	
342.71590	102	
343.77147	140	
344.89032	124	
347.78874	116	
348.77616	138	
349.75312	116	
349.83080	190	1+
351.76974	142	
354.38878	100	
355.78387	224	1+
356.76095	150	
360.78462	144	
363.41294	106	
363.86385	110	
366.73909	138	
366.78490	118	
367.70577	586	1+
367.77216	346	1+
368.89799	216	1+
369.83781	214	
371.72105	102	
371.84870	128	
373.72217	96	
374.16476	100	
374.72402	274	
374.81929	142	
376.73993	110	
378.72652	94	
379.14031	100	
379.54475	100	
380.72009	288	
381.31415	96	
381.72581	312	
381.85240	110	
382.82152	100	
383.77305	128	
384.85309	134	
385.83074	92	
385.85674	144	
387.85382	170	
389.20089	228	1+
389.72320	118	
390.75247	130	
390.79306	132	
390.84161	204	
391.90587	102	
392.72995	114	
392.82582	252	1+
393.69747	94	
396.78003	222	1+
398.72861	1136	1+
398.75898	94	
399.84943	380	1+
401.74399	154	
401.78797	124	
404.77894	122	
404.88874	102	
405.76702	148	
406.76088	142	
406.85880	98	
407.72999	114	
407.87165	368	
408.76442	134	
408.85167	728	1+
409.72370	264	
409.75043	126	
409.84236	536	1+
410.72970	112	
410.87613	126	
412.19859	114	
413.20523	124	
415.37932	156	1+
417.86129	230	1+
418.80509	122	
419.72687	130	
421.77285	172	
421.87951	166	
422.79016	108	
423.77507	196	
423.87907	180	1+
424.77142	98	
425.75804	746	1+
425.86342	152	
426.86529	498	
426.94702	118	
427.73605	1488	1+
427.76979	148	
427.85119	354	1+
428.09007	324	1+
428.76791	96	
428.85344	230	1+
429.70247	154	
429.80125	178	
430.85696	130	
431.87307	128	
432.44315	96	
435.72067	112	
439.89335	196	
441.77948	154	1+
442.68548	110	
443.68159	132	
443.73913	102	
444.87461	978	1+
445.74071	226	
445.80250	100	
446.68100	166	1+
447.71289	524	
448.75735	118	
449.70740	142	
449.87908	436	1+
450.70991	206	
450.75459	224	
451.40795	124	
451.75477	100	
457.91227	130	
462.88501	336	1+
465.72040	124	
467.78169	228	1+
467.89097	288	
468.90363	146	
477.56406	100	
483.25345	98	
485.90380	154	
492.32187	98	
492.82305	106	
497.07686	92	
508.69385	100	
END IONS

###FS:    #m/z: 359.96273 #charge 1+
###MS: 158
###MSMS: 161
BEGIN IONS
TITLE=Cmpd 120, +MS2(359.9627), 28.0-35.0eV, 3.5min #161
RTINSECONDS=207.13
SCANS=158,161
PEPMASS=359.96273	36226
CHARGE=1+
96.72524	94	
151.94379	112	
193.08726	68	
193.87613	80	
195.89228	68	
209.94765	128	
212.84927	74	
215.02220	74	
216.85549	128	
220.88858	88	
221.93008	86	
222.60365	88	
222.95419	492	1+
224.89243	66	
224.94798	620	1+
224.97146	74	
225.95961	80	
226.94910	1424	1+
227.93726	88	
228.94329	1886	1+
230.40545	90	
231.89542	84	
233.04851	80	
233.88539	80	
235.59424	92	
237.06385	72	
240.83376	126	
240.93970	136	
240.96660	132	
241.78699	162	
241.83052	70	
241.90246	120	
241.94140	84	
242.82516	70	
242.85994	72	
242.95998	358	1+
244.95749	908	1+
245.89695	68	
245.98884	74	
246.95395	836	1+
247.86980	80	
248.01153	68	
248.80162	392	1+
250.94991	196	1+
251.07241	82	
251.84314	68	
252.88687	74	
252.95819	140	
254.09697	80	
257.08710	92	
257.78221	72	
257.86085	70	
258.57366	70	
258.83323	112	
259.44093	84	
259.93396	82	
260.83447	130	
260.94773	132	
260.96962	140	
261.83379	94	
261.99068	72	
264.81833	294	1+
264.83867	94	
266.81342	644	1+
267.41657	120	
267.62773	82	
267.83445	72	
268.84031	124	
269.80744	80	
269.84593	74	
269.97146	356	
270.36851	82	
271.84640	330	1+
272.10770	84	
272.82079	68	
272.92452	96	
273.77324	88	
273.79985	68	
273.96512	250	
274.81506	250	1+
274.86205	186	1+
275.96812	112	
276.81026	164	
276.86577	80	
277.81247	68	
278.79997	596	1+
278.84313	88	
279.84989	74	
280.10866	70	
280.79217	1038	1+
280.84053	130	
280.86853	76	
280.98604	76	
281.11962	86	
281.83440	82	
282.83169	78	
282.99223	88	
283.15959	78	
283.42840	86	
283.79456	70	
283.82403	336	1+
283.98859	122	
284.86457	82	
285.17333	100	
285.97652	78	
286.81787	108	
286.85968	74	
287.82771	76	
288.50305	84	
288.86385	82	
288.90134	80	
289.04949	80	
289.82889	72	
290.78862	100	
291.79711	78	
292.43709	72	
293.12248	72	
293.98566	80	
294.86754	82	
295.82153	82	
296.81218	214	
297.20633	70	
297.81315	212	
298.80469	970	1+
298.90591	132	
299.86978	100	
300.39004	104	
300.78981	94	
302.85816	102	
302.90285	80	
303.10097	68	
303.54398	90	
304.01028	72	
304.51166	72	
305.88867	70	
307.93912	84	
308.83572	68	
308.88126	76	
309.86819	94	
310.79625	70	
311.79734	68	
314.47621	100	
314.81709	136	
315.60515	124	
316.75628	70	
316.81558	296	1+
316.89796	78	
318.93333	132	
320.06220	78	
320.88022	90	
321.16388	70	
321.82322	276	1+
322.08871	108	
323.01657	74	
325.90377	94	
329.87240	72	
332.39929	94	
333.82921	70	
334.48949	78	
336.89429	70	
336.95488	72	
338.83096	74	
339.45247	72	
339.82511	80	
343.71546	196	1+
344.97247	80	
345.41716	78	
360.97913	72	
361.81516	78	
361.93678	106	
362.18189	70	
END IONS

###FS:    #m/z: 322.93122 #charge 1+
###MS: 162
###MSMS: 163
BEGIN IONS
TITLE=Cmpd 121, +MS2(322.9312), 28.0-35.0eV, 3.5min #163
RTINSECONDS=210.802
SCANS=162-163
PEPMASS=322.93122	1191986
CHARGE=1+
192.85701	70	
198.84280	144	
198.87876	68	
200.94936	72	
201.04395	78	
202.88981	76	
204.85883	86	
205.96024	92	
207.97402	68	
209.83235	66	
209.91245	66	
210.38230	88	
210.89892	70	
212.00798	74	
212.90654	88	
214.89375	128	
218.84915	82	
218.89086	76	
219.05109	66	
220.88505	84	
221.94641	106	
223.93943	72	
223.95719	132	
224.87372	76	
225.79377	68	
227.78884	76	
227.92212	78	
227.95279	134	
230.07389	70	
230.84937	264	
231.12550	100	
233.34502	78	
233.89853	78	
234.10520	76	
234.92122	68	
237.43283	90	
237.79829	68	
237.89356	84	
239.78789	246	1+
239.84001	78	
239.90873	76	
240.09867	72	
240.82659	112	
240.87767	80	
240.94288	422	
241.82367	74	
241.94278	606	
242.40064	90	
242.82466	132	
242.94239	2128	1+
242.96429	190	
243.82448	306	
244.82827	204	
244.93876	588	1+
244.96185	80	
245.82246	132	
246.87187	84	
248.85466	124	
248.97521	68	
249.85777	72	
249.91769	82	
249.98372	100	
251.33493	80	
251.83913	66	
254.86883	112	
255.37081	78	
255.44933	70	
255.78292	134	
256.53790	76	
256.84289	72	
256.97474	68	
257.79780	90	
257.81400	88	
258.83490	196	
258.85204	280	1+
258.93331	68	
259.83236	102	
260.33942	220	
260.40482	72	
260.83609	166	
260.92450	90	
261.83186	616	1+
263.05662	114	
263.97827	84	
264.04372	66	
265.08452	72	
265.35657	72	
269.05372	72	
269.84971	312	1+
269.87386	70	
271.79250	70	
271.87427	82	
273.79503	420	1+
273.85028	66	
274.85289	72	
275.79065	70	
275.80844	178	
275.93116	70	
278.06668	70	
279.09197	1310	1+
279.90830	82	
280.95715	112	
282.87400	80	
283.78639	208	
283.84991	94	
284.06933	118	
284.16031	72	
284.29435	96	
284.86587	228	1+
289.80417	78	
289.87895	80	
290.85617	80	
291.80574	86	
291.87044	70	
292.80387	102	
293.03387	82	
293.87576	82	
294.86958	84	
296.80247	80	
296.81827	110	
297.06875	72	
297.48215	68	
297.75494	86	
297.81035	80	
297.93289	66	
298.80154	74	
299.01461	68	
299.78624	272	
299.92210	132	
301.81164	70	
301.85623	70	
302.19987	78	
304.03653	70	
304.44094	102	
305.20876	98	
307.80186	600	1+
307.88917	118	
308.04253	74	
308.73021	74	
308.82210	74	
308.89665	70	
309.87913	124	
310.92204	72	
311.86210	84	
311.88268	110	
312.80508	208	
314.03636	88	
314.81805	72	
314.86171	68	
315.27831	92	
315.76439	78	
315.79737	70	
316.83066	68	
318.34902	68	
321.82230	80	
324.05965	78	
324.84273	68	
324.89657	94	
327.29700	76	
328.29998	92	
END IONS

###FS:    #m/z: 340.94183 #charge 1+
###MS: 162
###MSMS: 164
BEGIN IONS
TITLE=Cmpd 122, +MS2(340.9418), 28.0-35.0eV, 3.6min #164
RTINSECONDS=211.573
SCANS=162,164
PEPMASS=340.94183	502830
CHARGE=1+
178.09505	74	
190.89889	94	
190.94150	88	
192.88765	88	
196.87986	92	
200.82418	88	
208.94389	78	
209.08575	82	
212.93744	488	1+
213.94119	414	1+
214.84964	68	
214.88465	208	1+
217.88235	66	
218.88837	66	
219.05807	66	
221.84195	114	
222.95553	66	
223.94465	72	
224.83887	104	
226.33266	80	
226.91312	78	
226.94797	66	
226.97396	76	
227.83636	562	1+
228.94113	66	
230.89110	88	
231.89151	78	
231.91414	70	
231.95294	370	1+
232.85744	84	
233.01684	76	
233.05031	68	
233.86273	82	
233.89847	172	
233.91742	96	
233.94654	150	
234.84959	78	
234.90993	68	
235.12830	106	
235.97853	78	
237.01486	80	
237.79128	182	
238.83706	94	
238.88467	98	
239.53974	82	
239.89888	74	
240.22914	206	
240.83980	122	
240.96255	104	
241.84429	210	
242.84947	120	
243.83571	104	
243.95953	68	
244.89842	78	
246.97606	72	
248.00492	90	
248.85710	66	
248.99361	112	
250.05559	70	
250.88161	70	
251.94631	72	
252.87087	76	
253.03350	78	
254.96790	90	
255.07383	128	
255.09863	74	
255.78449	102	
256.84800	138	
256.88794	78	
256.96496	66	
257.37441	80	
257.80118	260	1+
257.83347	74	
257.86029	152	
258.84731	952	1+
258.93165	92	
259.89886	72	
259.95677	108	
260.83518	574	1+
261.34745	82	
261.86571	72	
261.89836	162	
265.53247	80	
265.91876	84	
266.85004	114	
267.40453	84	
267.78636	100	
268.83907	546	1+
268.86537	72	
269.14460	70	
269.34374	84	
270.83308	72	
271.84164	116	
272.91857	66	
272.93676	74	
272.95514	88	
273.79753	82	
273.87155	264	1+
274.85811	226	1+
276.36281	80	
276.85772	526	
277.86213	252	
278.14838	68	
278.84741	1096	1+
279.04926	74	
280.26306	112	
280.79882	68	
280.83157	84	
280.89174	106	
280.93228	88	
281.86985	78	
282.86046	96	
282.88291	86	
284.06308	100	
284.83968	80	
285.43057	92	
285.90583	66	
285.93538	66	
289.80809	80	
289.87921	82	
290.78913	68	
290.85244	82	
290.88327	84	
291.85345	160	1+
293.87464	76	
294.86915	280	
295.89118	74	
295.94408	70	
296.85755	104	
297.79180	96	
297.86279	66	
297.89456	142	
298.87032	480	1+
299.78318	70	
299.87179	564	1+
301.85833	158	
302.94499	160	
303.96339	126	
304.67464	76	
305.17833	84	
305.88148	128	
306.42177	72	
306.88218	124	
307.79548	120	
308.12181	72	
308.80120	168	
311.86430	86	
314.95361	88	
316.43239	76	
322.17687	72	
322.80785	74	
324.89574	78	
325.89735	122	
326.88857	72	
327.07529	68	
328.01737	100	
328.18665	68	
328.82979	70	
329.87040	68	
330.81757	200	1+
331.97404	82	
336.39626	86	
338.80156	96	
339.82619	90	
340.87035	92	
343.73067	88	
END IONS

###FS:    #m/z: 363.95778 #charge 1+
###MS: 162
###MSMS: 165
BEGIN IONS
TITLE=Cmpd 123, +MS2(363.9578), 28.0-35.0eV, 3.6min #165
RTINSECONDS=212.346
SCANS=162,165
PEPMASS=363.95778	193322
CHARGE=1+
54.08250	94	
86.97731	74	
182.86413	88	
187.87019	78	
189.86055	206	
190.93125	76	
191.85863	190	
191.87034	112	
196.88481	184	
200.89034	74	
205.87586	90	
205.92686	84	
207.87363	144	
209.94322	134	
211.53621	106	
212.87819	994	1+
214.89992	78	
218.91656	84	
222.95073	138	
223.84727	72	
223.96495	182	
224.94850	474	1+
224.97899	136	
225.10379	80	
225.55552	122	
225.97662	138	
226.06303	84	
226.78919	72	
226.94764	3130	1+
226.97228	214	
228.89551	312	
228.94272	3632	1+
229.08781	78	
230.84400	148	
230.88984	2090	1+
232.88517	252	1+
234.88165	168	
234.90439	78	
236.86559	74	
238.06010	84	
240.15774	72	
240.83432	186	1+
240.88905	82	
240.94250	142	
240.96232	306	
241.94222	136	
242.94018	450	1+
242.95951	338	1+
242.98977	92	
243.83002	76	
243.88480	86	
244.82145	108	
244.95927	1382	
245.94306	172	
246.80790	188	
246.90459	358	1+
246.95274	1856	1+
247.80459	84	
248.80227	762	1+
248.83190	76	
248.89921	628	1+
249.86748	88	
250.80430	132	
250.97311	74	
252.88900	92	
253.90856	214	1+
254.03426	74	
254.05620	84	
254.84923	82	
256.90182	78	
258.84472	440	1+
260.83276	140	
260.97281	112	
261.83101	172	
262.77053	76	
262.83526	142	
263.80260	82	
263.83635	74	
263.85823	74	
264.47512	86	
264.82336	184	
265.81869	110	
265.84889	212	1+
266.81538	908	1+
266.87189	74	
266.97321	162	
267.97671	126	
268.80287	94	
268.91844	110	
268.96874	114	
269.80272	124	
269.97212	222	
271.85217	150	
271.87286	84	
271.91193	260	1+
276.81177	194	
276.85489	280	
277.97637	78	
278.79617	408	1+
278.84290	394	1+
279.12483	112	
280.11374	198	1+
280.42847	80	
280.79313	1768	1+
281.85601	242	1+
281.88729	96	
283.05361	90	
283.10323	90	
283.83041	154	
283.98467	150	
284.82750	358	
284.84888	228	
284.94751	78	
285.78846	150	1+
285.84615	556	
285.90388	78	
286.15523	80	
286.81527	78	
286.89114	84	
287.81794	188	1+
287.93082	158	
289.33613	78	
289.91025	74	
291.82877	128	
292.34701	78	
292.43732	88	
295.80050	88	
295.87017	74	
296.01375	78	
296.80988	452	
297.11140	72	
297.81048	340	
297.86031	94	
298.80533	1402	1+
298.83850	72	
298.86599	360	1+
300.80069	686	1+
300.81720	210	
300.85917	76	
301.86468	266	
302.84343	76	
302.85629	956	1+
303.85710	588	1+
303.95296	78	
306.00687	84	
306.13784	76	
307.13780	76	
307.88131	90	
309.84025	92	
310.99089	104	
311.99044	80	
314.82404	144	
314.96635	74	
316.81658	204	
317.39582	82	
317.48410	82	
317.81552	126	
318.81314	358	1+
318.93220	80	
319.08139	74	
319.81487	300	1+
321.87117	158	
322.82025	78	
323.82243	74	
326.86217	74	
336.94452	200	
338.94621	78	
340.93728	112	
343.39128	80	
343.76902	104	
345.72915	96	
349.80369	80	
350.08167	74	
353.12816	90	
354.79349	88	
358.59427	74	
358.79724	74	
360.41505	84	
363.79109	88	
365.76127	110	
368.77567	84	
369.50922	74	
END IONS

###FS:    #m/z: 340.94205 #charge 1+
###MS: 166
###MSMS: 167
BEGIN IONS
TITLE=Cmpd 124, +MS2(340.9420), 28.0-35.0eV, 3.6min #167
RTINSECONDS=216.019
SCANS=166-167
PEPMASS=340.94205	518792
CHARGE=1+
56.31117	76	
85.64037	82	
192.92751	330	1+
196.88453	160	
198.90067	96	
205.94625	74	
205.96924	80	
207.87179	70	
208.95718	98	
210.93556	162	
212.87965	130	
213.86997	82	
213.89061	72	
213.94061	462	1+
214.89014	296	1+
218.84375	78	
219.88263	78	
222.01209	104	
222.45890	90	
222.88218	92	
222.95700	88	
224.83981	100	
225.58512	122	
225.81185	72	
226.83347	68	
228.89603	74	
230.88898	126	
231.09292	86	
231.85438	68	
231.89388	562	1+
231.94884	480	1+
232.41766	82	
233.87392	70	
234.91314	94	
235.89325	84	
237.85831	268	1+
238.07116	74	
238.87503	72	
239.78507	150	1+
239.81938	78	
239.84592	134	
239.95491	218	1+
240.83684	128	
240.89263	84	
241.84431	344	
241.86396	90	
243.83237	456	1+
244.84631	70	
246.90439	72	
248.84346	72	
248.88130	84	
248.89615	90	
248.90946	92	
249.90016	82	
249.99183	72	
250.28705	80	
250.80966	72	
250.84099	74	
250.97486	70	
251.84616	92	
251.95846	78	
254.86375	144	
254.90682	224	
254.96485	122	
255.07897	72	
256.07548	118	
256.85057	72	
256.96198	78	
257.35461	78	
257.85553	208	
257.93479	84	
258.84702	698	
258.87766	70	
259.34027	86	
259.84960	638	1+
259.91986	192	1+
259.94049	84	
260.02680	120	
260.35943	68	
260.83364	598	1+
261.86872	188	1+
261.90222	126	
262.12597	68	
263.35191	78	
263.89441	72	
264.98854	78	
265.42125	104	
266.35174	76	
266.81458	70	
266.84363	158	
266.88068	74	
267.79220	86	
267.82458	72	
268.84785	140	1+
269.95473	102	
270.84314	114	
270.93606	92	
271.85043	72	
272.81839	72	
272.84574	146	
272.93899	86	
273.54127	70	
273.79143	120	
273.84610	86	
274.79380	72	
274.86483	252	
274.98453	100	
275.86475	128	
275.92913	76	
276.85899	676	
276.89080	94	
276.93126	74	
277.86338	674	
277.92469	88	
278.84847	1004	1+
278.88381	76	
280.26069	90	
280.84193	130	
281.79051	238	1+
281.82434	72	
282.88067	92	
285.95601	74	
289.79156	360	1+
290.37681	70	
292.60549	82	
295.15017	70	
295.84377	78	
296.86361	78	
297.86913	80	
297.89278	68	
298.80277	104	
299.31846	80	
299.77735	82	
299.87081	106	
299.99480	76	
300.24783	70	
300.78216	74	
300.87397	70	
301.86233	118	
302.81908	72	
302.93023	72	
302.94933	84	
303.86912	76	
304.94718	72	
307.56404	82	
309.77537	74	
309.91802	76	
310.88044	78	
312.80651	72	
313.80724	130	
314.92305	76	
315.29783	74	
315.89742	70	
319.89400	96	
320.99888	78	
324.89499	72	
324.92442	80	
327.53501	76	
328.88730	82	
330.82032	162	
331.81773	82	
332.97075	74	
337.83129	120	
339.05018	76	
341.88907	88	
344.90624	84	
345.91724	84	
END IONS

###FS:    #m/z: 363.95780 #charge 1+
###MS: 166
###MSMS: 168
BEGIN IONS
TITLE=Cmpd 125, +MS2(363.9578), 28.0-35.0eV, 3.6min #168
RTINSECONDS=216.791
SCANS=166,168
PEPMASS=363.95780	187482
CHARGE=1+
137.69992	76	
165.72273	74	
172.83184	92	
189.86440	136	
190.86508	136	
191.85963	462	1+
196.87449	78	
198.93191	80	
207.94794	122	
209.94374	420	1+
210.47149	102	
210.88460	380	1+
211.50046	98	
212.87932	1288	1+
215.85922	114	
220.88474	80	
221.10384	102	
222.95145	274	
223.89504	74	
223.95714	210	
224.89387	92	
224.95089	664	1+
224.97095	74	
225.89651	202	1+
226.94826	2788	1+
226.96859	184	
228.84344	88	
228.89401	284	
228.94356	3612	1+
230.47078	108	
230.89084	1904	1+
232.02639	86	
232.62510	100	
232.88794	406	
234.87990	162	
235.00590	90	
236.94889	86	
237.06030	78	
238.89527	144	
240.82059	434	1+
240.83267	120	
240.94041	208	1+
240.96372	394	1+
241.82298	268	1+
242.94503	220	
243.82359	156	
243.96822	208	
244.81839	78	
244.93882	140	
244.95814	2158	1+
245.84248	90	
245.99262	78	
246.81482	96	
246.95355	1666	1+
247.44642	112	
247.81788	76	
247.85356	78	
248.80593	162	
248.90034	834	1+
249.00446	90	
249.80361	308	1+
249.86168	86	
249.93539	86	
250.89696	160	
251.01216	78	
251.04880	74	
251.06338	96	
251.90979	76	
252.57085	86	
252.89276	84	
252.95134	82	
253.83857	78	
255.84603	78	
255.95427	82	
258.04678	84	
258.84622	462	1+
259.90913	108	
260.83137	204	
261.83644	738	1+
262.83378	522	1+
264.81827	202	1+
264.86544	88	
264.96719	114	
264.98820	108	
265.85499	82	
266.81565	694	1+
267.11588	88	
267.92313	80	
267.97296	288	
268.78589	84	
268.80563	490	1+
268.86504	76	
268.97813	156	
269.96809	492	1+
270.41507	86	
271.84146	80	
271.86434	230	1+
275.80691	226	1+
276.85755	424	1+
277.91465	106	
278.80241	138	
279.80171	130	
279.91672	82	
280.10990	88	
280.79164	2020	1+
280.85424	74	
281.02658	82	
281.42638	76	
281.90828	128	
281.94365	94	
283.84980	328	1+
284.82518	400	1+
285.84971	88	
285.86546	110	
286.82628	266	
286.84305	134	
286.86593	106	
287.09477	74	
288.78684	88	
288.81995	100	
288.93281	82	
289.87201	192	
289.88960	76	
290.85765	152	
290.93578	102	
291.87471	84	
292.93666	92	
294.92667	80	
295.93116	110	
296.81034	270	
297.81236	364	
298.80388	2252	1+
299.87459	134	
301.86124	338	1+
302.80740	112	
303.85762	388	1+
303.88841	92	
303.94410	76	
304.37396	90	
304.80984	86	
304.84657	76	
307.08853	92	
307.79904	86	
307.88736	76	
308.01430	84	
308.88194	154	
309.80479	74	
314.95766	76	
315.79059	74	
316.32762	90	
316.81576	190	
316.83667	76	
317.81152	400	1+
321.87939	140	
322.83736	100	
322.87331	76	
322.93173	204	
323.83402	90	
324.85822	94	
324.89580	74	
325.89246	74	
327.87591	74	
327.99948	74	
331.87366	80	
336.75925	144	
337.09504	80	
337.83686	88	
339.82972	148	
342.87769	86	
342.90885	80	
346.88619	76	
346.94096	78	
348.61707	76	
348.79933	74	
348.90834	84	
350.88868	128	
352.76795	78	
353.72564	84	
354.86979	74	
357.03359	92	
365.06660	82	
366.75295	84	
366.82582	78	
367.77915	160	
END IONS

###FS:    #m/z: 336.94717 #charge 1+
###MS: 166
###MSMS: 169
BEGIN IONS
TITLE=Cmpd 126, +MS2(336.9472), 28.0-35.0eV, 3.7min #169
RTINSECONDS=217.563
SCANS=166,169
PEPMASS=336.94717	51676
CHARGE=1+
48.18009	78	
186.81702	78	
186.86911	74	
207.89820	70	
207.91777	68	
211.94452	1046	1+
212.88144	1120	1+
213.94085	308	
214.88167	408	1+
215.94620	76	
217.11605	80	
219.90749	72	
220.95439	74	
221.53672	72	
222.38201	104	
223.83480	106	
223.96980	84	
224.37134	76	
224.83967	78	
224.93972	76	
226.84404	72	
226.89262	80	
226.95212	234	1+
226.97220	106	
227.84268	84	
228.84445	122	
228.89644	276	
229.95711	1400	
230.88921	1176	1+
231.95469	236	
232.82667	66	
232.84836	72	
233.82134	82	
233.90106	184	
234.08066	78	
236.97160	92	
237.06211	72	
238.98503	74	
239.84868	306	1+
239.87228	110	
239.94841	84	
240.83836	338	1+
243.83294	102	
243.90952	68	
246.98565	76	
247.96350	452	1+
248.90129	338	1+
248.98607	112	
249.02951	72	
249.82645	88	
250.83751	324	1+
250.94812	94	
250.97109	178	
251.84079	192	1+
251.87916	178	
252.21975	78	
252.97042	438	1+
253.08961	112	
253.15644	72	
253.88769	68	
254.08125	82	
254.86310	88	
254.96608	262	
255.05691	72	
256.00495	72	
256.86086	140	
256.89214	68	
257.02197	92	
257.85298	104	
258.84811	496	1+
258.97137	80	
259.43696	92	
259.92198	70	
260.79781	70	
260.82724	158	
261.64491	96	
262.11778	70	
262.84329	70	
262.89390	76	
264.38303	104	
265.98680	78	
266.83849	80	
267.05944	88	
267.84274	136	
268.84186	1122	1+
270.16652	78	
272.88202	158	
272.92733	74	
272.98240	108	
274.81662	80	
274.86408	218	
275.75571	74	
275.86713	148	
275.95129	78	
276.85916	1322	1+
276.99893	80	
277.83516	162	
277.97238	72	
278.02555	70	
278.83782	296	
279.80751	90	
279.83737	198	
279.86339	72	
280.41210	72	
280.87477	72	
281.79740	74	
281.85796	122	
282.85554	104	
282.88457	78	
283.80669	68	
283.85833	74	
285.42851	86	
285.84960	712	1+
285.87297	118	
285.93511	106	
287.87581	80	
288.83477	84	
288.85145	94	
288.91635	72	
289.78693	72	
290.85219	90	
291.86476	96	
293.07198	68	
293.11145	192	
293.99563	72	
294.11344	92	
294.64412	106	
294.86607	96	
296.10673	86	
296.84628	72	
296.86138	68	
297.87638	92	
299.87113	74	
299.88574	72	
300.80145	74	
304.44931	82	
304.86073	150	
305.42717	98
[truncated: 1,238,079 more chars]
