# Supplementary material for: High-Throughput Venomics
Source: J Proteome Res. 2023 Apr 3;22(6):1734–46. doi: 10.1021/acs.jproteome.2c00780 (PMC10243144; doi:10.1021/acs.jproteome.2c00780)
Supplement: Supplementary file 9 — pr2c00780_si_009.zip [file pr2c00780_si_009.zip › Manual files/Calloselasma rhodostoma MGF/210702_Calloselasma_halfplate000155_5.1.201.mgf]

###	D:\Data\Julien\210702_Cr_half_TFA\210702_Calloselasma_halfplate000155.d\ProteinAnalysisResults.mgf
###	D:\Data\Julien\210702_Cr_half_TFA\210702_Calloselasma_halfplate000155.d\analysis.baf
###	210702_Calloselasma_halfplate000155.d
###	Instrument: maXis HD
###	Manufacturer: Bruker
###    PeakWidth 0.30, MiniumIntensity 10, S/N 1Apply threshold 0, Threshold 10
###    Retain Residuals no, Create neutrally no,
###    FullScan Parameters: AdductIon (+)+H (-)-H, LowMass 0, HighMass 8000, MaxCharge charge decon 4, MinPeaks 3
###    Perf. isotope decon yes, Max Charge Istopic decon 6, MW agreement 0.00, Abund. cutoff 2.00, Envelope cutoff 75.00
###    MaxRes   Parameters: AdductIon (+)+H (-)-H, LowMass 0, HighMass 8000 
###    Perf. isotope decon yes, Max Charge Istopic decon 6, Abund. cutoff 2.00
###    MSn      Parameters: AdductIon (+)+H (-)-H, LowMass 0, HighMass 8000 
###    Perf. isotope decon yes, Max Charge Istopic decon 4, Abund. cutoff 0.05
###    Global Charge Limit: no 3, Prefer FullScan Result: yes, Export what: 2 (0=non deconv/1=deconv only/2=mixed), NoMSMSSignals: 150, Intensity threshold: 10, NoMSSignals (deconv): 2, NoMSSignals (non-deconv): 2, NormalizeData: no, SingleCharged: yes
###
COM=210702_Calloselasma_halfplate000155.d
USERNAME=Demo User

###FS:    #m/z: 368.42214 #charge 1+
###MS: 1
###MSMS: 2
BEGIN IONS
TITLE=Cmpd 1, +MS2(368.4221), 28.0-35.0eV, 0.0min #2
RTINSECONDS=1.322
SCANS=1-2
PEPMASS=368.42214	802
CHARGE=1+
178.94526	6508	
189.95990	6758	
193.97168	19674	
198.95481	4810	
206.94079	64542	1+
208.94617	162406	1+
211.94487	431648	1+
212.87930	7194	
213.94034	145110	1+
215.88770	4514	
215.93797	22404	1+
219.02124	6316	
220.95770	12134	
222.95259	312834	1+
224.95156	68004	1+
225.19394	6932	
226.94746	967154	1+
227.19914	6828	
228.94334	1258274	1+
229.45472	8218	
230.88964	6844	
233.94943	5552	
234.97105	11964	
234.99834	34344	1+
235.12854	4350	
235.95292	5232	
237.03185	4470	
238.45463	11132	
238.96605	4194	
239.02092	7056	
239.07886	8842	1+
239.14602	4298	
239.23534	5670	
239.98127	7926	
240.23104	6818	
241.96019	45524	1+
243.88226	4514	
244.95789	576934	1+
245.18485	5664	
246.95344	327396	1+
248.97552	6218	
249.90986	26148	1+
249.97245	253888	1+
250.94714	52516	1+
250.99709	8382	
251.19881	6982	
252.47108	6628	
252.94747	19520	
252.97173	3039756	1+
253.18782	5300	
253.21399	8958	
253.90570	45068	1+
254.09330	4966	
254.94216	241806	1+
254.96722	1133078	1+
255.22974	7510	
256.26178	8092	
256.91368	24738	1+
256.96464	154336	1+
258.88467	6120	
258.91053	10146	
258.96512	46550	1+
260.97803	9942	
261.98211	26660	
262.96860	17350	
263.13342	4288	
263.97867	595866	1+
265.25005	5170	
266.97826	5034	
267.26680	6186	
267.97392	334634	1+
268.95904	33562	
269.97550	176492	1+
270.98184	118186	1+
271.87456	4722	
271.91622	12166	1+
272.88162	14800	1+
272.95264	63984	1+
272.97623	53712	1+
273.18591	7086	
274.27243	10854	
279.09275	12750	1+
279.23051	8970	
280.26228	4970	
281.24555	19626	1+
281.98960	27052	1+
282.27770	16528	
282.97323	4560	
283.26099	20284	1+
283.94679	20988	1+
284.29293	11678	1+
285.20281	5466	
285.22155	5040	
285.94221	349796	1+
285.98418	88778	1+
287.97900	7246	
288.20754	14770	1+
288.25146	13956	1+
289.88517	5434	
290.20534	4418	
290.26738	30792	1+
290.89251	17530	1+
290.99991	4232	
291.09957	4274	
291.19704	9804	
291.97433	15410	1+
292.06119	4438	
293.20937	6060	
293.89762	4246	
293.97618	65390	1+
293.99792	158138	1+
294.93660	20584	1+
295.13113	10108	1+
295.22510	13254	1+
295.99322	66072	1+
296.25746	4908	
297.08040	5146	
297.22292	4972	
297.24101	14940	1+
298.08509	4206	
298.27301	7182	
298.96853	5152	
299.25568	4570	
300.28765	7346	
301.95770	5784	
302.17403	17666	1+
302.30377	16156	1+
302.94884	136244	1+
303.95289	111846	1+
303.99607	51124	1+
304.28311	13866	1+
304.92478	8984	
305.95269	10526	
306.90463	25250	
307.24704	83030	1+
308.14203	15182	1+
308.21533	10066	1+
309.27711	4336	
309.87319	10876	1+
310.15854	5800	
310.30913	15036	1+
311.16115	4298	
311.21996	6720	
311.27449	6730	
311.86996	68192	1+
311.93530	18350	
312.80517	4398	
313.21787	4474	
313.27241	6736	
313.86587	26518	1+
313.92976	440212	1+
314.89285	16536	1+
315.86389	4376	
316.28344	20626	1+
316.31935	5738	
316.86568	4298	
316.88976	5814	
316.94064	14230	
317.87133	4894	
318.29890	56510	1+
318.93527	258900	1+
320.93492	660452	1+
322.19336	7754	
322.27432	4542	
322.93031	12663410	1+
323.11516	15616	
323.17484	29344	1+
323.27153	4642	
323.35542	11962	
324.13637	5342	
324.28817	5290	
324.32095	9572	1+
325.25413	41880	1+
325.28946	4488	
326.17271	7958	
326.30344	6418	
326.87240	252600	1+
326.96838	38160	1+
327.19956	4644	
327.26972	58328	1+
328.31924	9110	1+
329.00362	13560	1+
329.22661	44312	1+
329.28579	13908	1+
329.88034	32844	1+
330.16860	10174	1+
330.33518	40364	1+
330.91169	15870	
331.10487	4562	
331.30474	35284	1+
331.87677	12410	1+
331.94013	31592	1+
332.90467	8150	
334.95208	47420	1+
335.00308	132224	1+
336.17317	18150	1+
336.94627	1137872	1+
337.21670	4716	
338.34072	35368	1+
338.94557	332084	1+
339.27001	4312	
339.88393	24462	1+
340.35503	5312	
340.91988	15592	
340.94096	5815758	1+
341.19023	12726	1+
341.24862	42634	1+
341.28810	10432	1+
342.88821	5552	
343.02609	7264	
343.26570	54950	1+
343.29480	6888	
343.91209	7404	
344.02887	5122	
344.18401	6164	
344.31369	10320	1+
344.35079	16416	1+
346.02788	6276	
346.33016	39618	1+
346.94062	5204	
347.02578	22688	1+
347.93116	4954	
348.23434	22916	1+
348.91785	9568	
349.16862	5272	
349.24051	15054	1+
349.29426	18014	1+
349.89865	28300	1+
349.95101	5814	
351.27281	54312	1+
352.16993	4280	
352.89666	149906	1+
354.31702	63098	1+
354.89277	62728	1+
354.95577	19014	1+
355.06838	8618	1+
355.91978	29948	1+
356.35092	6432	
356.88845	20700	1+
356.95578	18476	
357.24613	32354	1+
357.96733	34938	
358.19975	12238	1+
358.25030	24076	1+
358.36670	24154	1+
358.95148	273462	
359.91093	4356	
359.96204	817240	1+
360.17748	4682	
360.24632	8760	1+
360.34583	20118	1+
361.96160	203180	1+
362.13860	6488	
363.30967	27310	1+
363.90405	5882	
363.95704	3423234	1+
364.15084	5216	
364.21953	6562	
365.23420	6372	
365.31554	4454	
366.14563	4986	
366.92633	23722	1+
367.06818	5100	
367.33410	23722	1+
367.90005	9694	1+
368.16333	5378	
368.29899	7338	
368.38679	6844	
369.31427	4594	
369.35083	20402	1+
369.38338	5494	
370.90765	7250	
371.09931	27804	1+
371.22819	4498	
371.27595	5924	
371.31755	6464	
371.90675	8174	
372.17858	4388	
372.32679	35180	1+
372.38194	14876	1+
372.80921	4392	
372.90512	5688	
373.09828	5884	
373.25395	22556	1+
END IONS

###FS:    #m/z: 322.93037 #charge 1+
###MS: 3
###MSMS: 4
BEGIN IONS
TITLE=Cmpd 2, +MS2(322.9304), 28.0-35.0eV, 0.1min #4
RTINSECONDS=3.4695
SCANS=3-4
PEPMASS=322.93037	3791444
CHARGE=1+
189.91989	122	
189.98053	170	1+
190.92689	140	
191.95645	1202	
192.03484	124	
192.88995	374	1+
197.01062	128	
198.15073	132	
200.03030	158	
201.04001	192	
205.02779	124	
205.94839	336	1+
206.92450	160	
209.96985	182	
210.90102	196	
214.89379	160	
215.88788	410	
217.01296	358	1+
218.56961	114	
219.05446	116	
219.17289	304	1+
219.89461	196	1+
221.94337	156	
221.96160	120	
222.07313	254	1+
222.11514	202	1+
222.95159	322	
223.93164	232	1+
223.95952	1160	1+
224.07050	142	1+
224.19935	370	
225.16664	130	
225.86366	154	
226.13468	124	
226.61145	118	
227.88650	122	
227.90459	190	
228.06782	252	1+
228.91010	388	1+
229.91279	280	1+
230.86330	134	
233.02932	220	1+
233.89460	340	1+
234.97411	154	
235.82468	174	
235.97768	256	1+
236.01384	190	
237.11686	146	
239.02949	308	1+
239.05495	182	
239.07978	678	
240.06143	140	
240.88804	120	
240.96232	426	1+
241.94008	770	1+
242.01599	364	1+
242.90706	116	
242.94244	562	1+
243.04666	118	
243.88166	210	
244.03883	130	
244.08394	140	
244.90635	158	
244.93873	468	1+
244.95796	242	1+
244.99538	208	
245.07569	244	1+
245.18741	224	1+
246.87249	138	
246.97694	724	1+
247.00392	114	
248.03295	184	
248.83870	156	
249.04157	268	1+
249.09240	146	
250.94706	152	
251.08966	262	1+
251.92709	244	
252.23179	118	
252.98657	160	
253.11616	130	
253.83186	268	
255.14127	114	
256.04136	128	
258.98731	172	
259.06896	330	1+
260.02544	126	
260.04304	134	
260.17631	912	1+
261.00675	138	
261.09483	242	1+
261.47730	166	
261.86723	128	
261.89293	348	1+
262.17323	518	1+
262.21560	148	
263.00422	150	
263.90184	114	
263.98187	166	
264.87972	196	
265.01659	142	
265.05579	202	
265.26300	120	
265.93264	134	
265.95260	136	
265.98945	220	
266.01165	468	1+
266.04025	440	
266.14957	230	1+
267.01409	396	1+
267.85337	130	
267.87031	132	
267.93942	206	1+
268.91616	120	
269.90434	250	1+
270.28042	298	1+
270.97667	120	
271.85131	236	1+
273.00337	134	
273.79269	158	1+
274.06535	272	1+
275.01362	244	1+
278.02957	150	
278.83116	162	
279.04913	138	
279.09095	584	1+
279.23192	290	1+
279.99054	116	
280.06287	202	
280.14366	680	1+
280.26393	232	
280.98973	220	1+
281.04585	600	1+
281.13098	140	
281.24379	178	
282.08326	198	
282.10906	200	
282.23059	120	
282.27744	212	
282.80217	182	1+
282.85962	254	1+
282.93033	218	1+
283.02383	164	
283.07211	318	
283.20691	114	
283.26471	360	
283.78848	140	
284.08333	176	
284.29354	1884	1+
284.96359	118	
285.03004	152	
285.07870	146	
286.24162	136	
286.92061	202	
287.02563	130	
287.12274	196	1+
287.85999	126	
288.04688	196	1+
288.23233	298	1+
288.82871	118	
288.86567	128	
288.97686	134	
289.87847	200	
289.99118	120	
290.11134	130	
290.87285	130	
290.92638	218	1+
292.06401	160	
292.12799	174	1+
292.17024	148	
293.06901	148	
293.91618	168	1+
294.27865	134	
294.86458	190	
294.91836	196	1+
294.99877	152	
296.94298	154	
297.88196	114	
297.91058	266	1+
299.07070	280	1+
299.09828	212	1+
300.87168	324	1+
302.24662	154	
304.26127	512	1+
305.22859	142	
305.99620	282	1+
306.04428	122	
306.20950	214	1+
306.31495	216	
306.88000	496	1+
307.17122	186	
307.28793	1248	1+
307.30834	330	
308.29186	1042	1+
309.04362	456	1+
309.18438	122	
309.22818	154	
309.25898	124	
310.04923	310	1+
310.08793	116	
310.30986	590	1+
310.89621	316	1+
313.98337	114	
317.12153	116	
317.29270	144	
319.06857	186	
319.17049	122	
320.92699	190	1+
321.01513	154	
321.05439	138	
321.10619	128	
321.15555	442	1+
322.19924	120	
322.89561	120	
323.13292	120	
323.23892	5272	1+
323.27615	278	1+
323.30122	116	
324.13862	422	
324.18052	286	1+
324.20573	1682	1+
324.89477	270	
325.06829	122	
325.12497	154	
325.32179	346	1+
325.89856	184	
326.11541	118	
326.18795	312	1+
326.34698	132	
326.37737	344	
327.25059	180	
328.07211	180	1+
328.21385	128	
END IONS

###FS:    #m/z: 340.94108 #charge 1+
###MS: 3
###MSMS: 5
BEGIN IONS
TITLE=Cmpd 3, +MS2(340.9411), 28.0-35.0eV, 0.1min #5
RTINSECONDS=4.241
SCANS=3,5
PEPMASS=340.94108	1602610
CHARGE=1+
192.89082	306	1+
208.95430	254	1+
210.89833	218	
212.87812	122	
213.05467	174	1+
213.88607	124	
213.93962	6722	1+
214.87994	164	
215.56159	116	
215.88662	1370	1+
217.88007	928	1+
217.93794	408	1+
223.89144	118	
223.95922	164	
224.95567	138	
225.04074	286	1+
226.95226	232	1+
229.03207	130	
229.93258	158	
229.95511	190	1+
230.06233	274	1+
230.84773	236	1+
231.95071	5900	1+
232.01694	222	1+
233.09059	148	
233.89759	784	1+
233.95007	946	
235.06310	126	
235.18277	140	
235.89368	284	
235.95114	316	1+
237.00812	148	
239.90657	162	
240.23185	978	1+
241.11972	136	
241.16442	134	
242.05159	126	
242.08893	272	1+
242.94138	142	
243.41317	158	
243.55545	134	
244.95720	352	1+
244.99043	138	
245.03722	138	
245.12876	156	
245.94530	122	
245.98066	124	
246.97675	870	1+
247.94215	658	1+
248.90250	116	
249.04435	278	1+
249.10061	136	
249.96202	1238	1+
251.04331	134	
251.96695	166	
252.27756	194	1+
253.15833	140	
254.08876	276	1+
254.17156	268	1+
254.94040	144	
254.96644	3166	1+
255.07223	198	
256.06438	396	1+
256.91273	360	1+
256.96506	1028	1+
257.04930	116	
257.15182	166	
258.96611	292	1+
259.05653	126	
259.09094	126	
259.91257	168	
261.23737	134	
261.92735	184	1+
262.87578	122	
262.94686	144	
264.06299	146	
264.98007	120	
264.99689	130	
265.12203	228	1+
265.24526	256	1+
265.85538	122	
265.95031	188	
266.02155	118	
266.95447	214	1+
267.13489	326	
268.14249	512	1+
269.14920	324	1+
269.19184	200	1+
271.14593	176	1+
271.90511	160	
272.10464	212	1+
272.93326	676	1+
272.97805	704	1+
273.08927	198	1+
274.97166	206	1+
275.07406	116	
275.99414	226	1+
276.90843	128	
276.99856	154	1+
277.07537	118	
277.08972	160	
277.24956	274	1+
277.96204	698	1+
278.06848	264	1+
279.01595	134	
279.07433	184	1+
279.21167	192	
279.98923	172	
280.22418	256	1+
281.04659	200	
281.11445	374	1+
281.27443	804	1+
282.11405	360	1+
282.27846	676	1+
282.31631	326	1+
282.86460	128	
283.03125	142	
283.05585	310	1+
283.87085	206	
284.29106	154	
286.11424	120	
286.91675	126	
287.07378	136	
288.91704	120	
288.99213	136	
289.07634	190	
291.07042	206	
291.27554	238	
291.94186	116	
292.05936	118	
292.43856	156	
292.85424	280	1+
292.93162	144	
293.06434	160	
293.15561	270	1+
293.79587	314	1+
294.04193	170	1+
294.91818	146	
295.88160	148	
295.97472	128	
296.10983	144	
296.12994	120	
296.21817	132	1+
296.32793	158	
296.84692	192	1+
297.14827	140	
297.97725	324	1+
298.08045	234	
298.25028	150	
298.30732	214	
298.44179	148	
298.79641	272	1+
298.89796	182	1+
299.06211	268	
299.09064	154	
299.20454	186	
300.19977	162	
300.25281	178	
301.58321	126	
302.17287	138	
302.24233	120	
302.86075	132	
303.05736	132	
304.01073	120	
305.22873	130	
305.94669	136	
306.27979	176	
306.79212	180	
306.88291	208	
306.96942	176	1+
307.23880	210	1+
307.28893	1078	1+
307.31398	192	
307.80539	136	
307.88671	288	1+
308.29389	824	1+
308.98675	194	1+
309.31954	134	
310.08319	132	
310.33016	140	
310.87769	524	1+
311.11463	128	
314.93664	302	1+
314.96389	136	
317.03884	206	1+
317.83522	174	1+
319.06817	126	
319.86144	134	
320.26442	154	
320.85802	132	
321.11852	210	
321.22164	500	1+
322.00125	128	
322.13544	398	1+
323.09519	128	
323.16181	152	
323.20084	130	
323.23814	688	1+
323.31039	188	
324.13380	154	
324.89077	140	
325.08767	124	
325.10933	134	
325.23048	154	
325.25394	258	1+
325.89115	300	1+
326.03250	168	1+
326.17350	128	
326.33694	170	
326.89230	206	1+
327.15649	124	
327.34445	140	
327.79920	170	
327.82405	248	1+
328.14278	122	
328.19002	252	1+
328.26435	118	
328.32001	354	1+
328.89177	130	
329.13002	174	1+
329.27012	178	1+
330.06931	170	
330.20229	132	
333.05688	198	1+
336.32830	316	1+
336.83788	204	1+
337.11576	146	1+
337.18725	132	
337.22043	370	1+
337.25736	324	1+
337.29188	124	
337.35790	382	
337.97442	188	1+
338.08207	148	
338.15007	418	1+
338.26366	214	1+
339.20182	148	
339.23904	216	
340.06673	222	1+
340.19047	334	1+
340.39366	346	1+
341.15436	202	
341.25074	272	1+
342.05438	220	1+
342.17551	140	
342.20246	118	
342.31259	506	1+
343.16677	170	
343.21066	376	1+
343.56445	132	
344.08714	122	
344.31088	134	
345.06224	240	1+
345.13276	120	
345.21870	132	
END IONS

###FS:    #m/z: 363.95721 #charge 1+
###MS: 3
###MSMS: 6
BEGIN IONS
TITLE=Cmpd 4, +MS2(363.9572), 28.0-35.0eV, 0.1min #6
RTINSECONDS=5.0135
SCANS=3,6
PEPMASS=363.95721	936488
CHARGE=1+
104.11691	118	
189.86385	390	1+
191.85799	344	1+
207.87512	160	
207.95043	364	1+
209.88133	370	1+
209.94314	1318	1+
210.03585	192	1+
212.87991	2144	1+
214.89297	140	
217.90119	160	
222.95273	2106	1+
224.94895	2334	1+
225.88399	120	
225.97240	150	
226.91593	124	
226.94826	8302	1+
227.93133	152	
228.89622	420	1+
228.94355	8278	1+
228.98461	124	
228.99683	118	
229.01220	158	
230.07347	118	
230.89085	2378	1+
232.88725	306	
234.88277	264	1+
235.07779	138	
235.93298	134	
238.04718	128	
238.20415	128	
239.10288	324	1+
239.43099	158	
239.99628	232	1+
240.89416	254	1+
240.96334	894	1+
241.87237	128	
241.89806	176	1+
241.93037	116	
241.94723	118	
242.95983	1088	1+
244.86159	210	1+
244.91596	116	
244.95779	3988	1+
245.04277	150	
245.06445	192	1+
245.87912	282	1+
246.07362	218	1+
246.12004	234	1+
246.90210	186	
246.95315	4662	1+
246.98866	166	
248.16345	152	
248.80543	156	
248.85696	152	
248.90272	862	1+
249.03780	352	1+
249.96863	128	
250.82499	212	1+
250.85312	226	1+
250.89856	246	
250.97075	270	
253.90646	324	1+
254.96606	168	
254.99316	256	1+
256.45286	158	
257.92765	380	1+
257.99768	126	
258.97379	554	1+
259.04980	138	
260.83693	370	1+
260.97042	944	1+
261.57358	136	
262.03189	130	
262.80324	148	
263.04133	170	1+
263.98005	140	
264.88942	146	
264.90401	128	
265.02305	124	
265.89068	128	
265.90377	254	1+
265.95847	128	
265.97320	338	1+
266.24759	700	
267.06791	150	
267.14297	192	
267.97310	368	
268.13678	346	1+
268.96016	118	
268.97614	252	
269.79689	210	
269.84562	210	1+
269.97122	848	1+
271.90999	166	
272.85239	166	
272.97465	174	
273.06373	292	1+
273.23511	164	
275.05855	348	1+
275.92368	238	1+
275.99632	190	1+
277.03074	150	
277.85926	234	1+
277.91805	260	1+
278.94234	218	1+
279.02412	238	1+
279.96787	142	
281.01252	218	1+
281.06042	142	
281.10757	286	1+
281.12179	138	
281.79224	310	1+
281.93516	210	1+
282.27718	208	1+
283.06987	354	1+
283.85091	172	
283.98605	240	
284.87583	184	
284.99406	140	
285.05928	128	
285.79446	132	
285.84945	664	1+
286.80681	256	1+
286.96868	146	
289.00677	134	
289.10818	206	
290.13540	234	1+
291.00992	170	
291.41973	218	1+
291.81722	126	
291.86895	146	1+
292.11119	130	
292.43858	138	
292.93997	222	
293.27051	236	1+
293.77203	120	
293.84831	126	
293.93738	160	
294.86238	168	
294.95442	126	
295.17115	170	
295.85836	224	1+
296.33280	120	
296.97569	354	1+
298.08115	210	1+
298.95339	180	
299.91349	166	
300.09970	144	
301.08113	168	1+
301.10864	160	
301.81036	208	
301.86148	162	
301.88544	266	1+
302.22353	1486	1+
302.94313	144	
303.18263	160	1+
303.85580	588	
303.94791	708	1+
304.22474	456	1+
304.99550	244	1+
305.10940	130	
305.12545	130	
305.27160	226	
305.43817	166	1+
306.04479	322	1+
306.13919	386	1+
306.28280	126	
306.79751	290	1+
306.93638	384	
307.14002	238	1+
307.28453	246	
307.31407	126	
307.78354	218	
307.88871	202	1+
308.10367	148	
308.29089	190	
310.30919	268	
310.88002	600	1+
311.13606	144	
314.09105	182	1+
314.81914	136	
314.94180	182	1+
314.96827	120	
315.06922	162	
315.26954	170	1+
315.45262	116	
315.99739	278	1+
317.15798	216	1+
317.94733	426	1+
317.98223	280	1+
319.03887	284	1+
319.10212	186	1+
319.86170	152	
320.78955	142	
320.81254	444	1+
320.94462	154	
322.04854	212	1+
322.12198	236	1+
322.16837	142	
322.27701	274	1+
322.30802	208	
322.91374	142	
322.96636	126	
323.01895	120	
323.15618	440	1+
323.23863	378	1+
323.30938	296	
324.02235	178	
324.15490	286	1+
324.24191	260	1+
324.32506	442	
324.88024	218	1+
324.90551	264	1+
326.87459	170	
326.89577	142	
326.96775	122	
327.26594	190	
327.30660	128	
327.79900	156	
328.88708	124	
329.82038	194	1+
329.87204	254	1+
331.06305	126	
331.87670	148	
332.09015	200	
332.17119	202	1+
333.78583	240	1+
334.87901	210	1+
335.34245	310	1+
336.12133	204	1+
336.94676	756	1+
338.09536	136	
339.76037	90	1+
339.83129	206	
339.87458	130	
340.94612	256	1+
342.20212	298	1+
342.28287	232	
342.88626	126	
342.90390	114	
343.17111	224	1+
344.22941	208	1+
344.97547	132	
347.17276	286	1+
347.21918	130	1+
349.05619	134	
349.32037	436	
350.14137	186	1+
350.30764	198	1+
350.33536	958	1+
351.77590	224	1+
355.09972	134	
355.17388	242	1+
356.08380	136	
356.30412	166	
357.14880	166	1+
357.89327	202	1+
358.77095	240	1+
359.07821	140	
360.24873	126	
360.35867	478	1+
361.10275	452	1+
361.14408	364	1+
361.21599	138	
362.10762	382	1+
362.22808	208	
362.26927	372	1+
363.08577	124	
363.21353	172	
363.27231	246	1+
364.24318	180	1+
364.78053	250	1+
365.28506	192	
365.31278	178	
365.34572	126	
365.38492	416	1+
366.17006	150	
367.13126	216	1+
367.17416	338	1+
367.32710	496	1+
367.85721	140	
368.42465	1062	1+
369.23236	134	
369.34443	172	
END IONS

###FS:    #m/z: 322.93049 #charge 1+
###MS: 7
###MSMS: 8
BEGIN IONS
TITLE=Cmpd 5, +MS2(322.9305), 28.0-35.0eV, 0.2min #8
RTINSECONDS=8.713
SCANS=7-8
PEPMASS=322.93049	3424110
CHARGE=1+
170.65298	96	
190.92754	182	
191.95582	1072	1+
192.88932	330	
196.03635	102	
196.88431	286	1+
197.00382	186	1+
199.86086	134	
201.04333	218	
203.95601	126	
204.00527	100	
205.94739	398	1+
209.89537	110	
210.89784	146	
212.87947	98	
214.89709	136	
215.08869	124	
215.88887	156	
217.88646	142	
220.86662	108	
222.95623	1164	1+
223.89032	186	1+
223.96269	678	1+
227.93361	126	
228.06285	288	1+
230.84671	132	
230.90929	328	1+
231.95921	110	
232.17771	106	
233.04579	134	
233.89779	174	
233.91363	148	
233.95646	106	
234.95142	102	
235.10758	110	
235.87864	172	
235.91584	100	
238.87913	160	
239.00084	98	
239.07905	506	1+
239.88722	108	
240.06634	238	
240.93996	352	
240.96282	448	1+
241.93901	992	1+
242.07084	144	1+
242.18840	96	
242.49834	208	
242.94234	552	1+
243.88193	220	
244.13517	100	
244.93931	292	1+
244.96765	100	
245.83623	108	
246.97618	520	1+
247.04776	236	1+
247.23923	94	
247.93868	126	
248.91870	224	1+
249.05969	318	1+
249.09286	218	1+
249.49875	108	
250.89802	126	
250.97357	110	
251.92879	142	
253.83275	118	
253.98605	178	1+
259.00841	206	1+
259.30040	110	
260.04511	124	
260.12972	118	
260.17710	594	1+
260.42543	148	1+
261.45624	100	
262.05920	306	1+
262.09591	122	
262.17429	182	
262.79778	98	
263.07904	98	
263.17735	120	
263.98073	220	
264.08203	268	1+
264.87940	114	
264.97855	158	
265.01678	254	1+
265.06168	218	
265.12434	110	
265.85455	302	1+
266.06022	146	
266.11188	124	
266.91143	248	
266.96815	144	
266.99586	202	
267.07004	98	
267.84802	188	1+
267.99955	266	1+
268.05777	178	
268.10478	138	
268.78757	98	
268.87513	122	
268.91097	120	
268.95886	162	
269.79889	380	1+
270.27833	140	
270.87334	108	
271.27895	188	
271.84946	118	
273.05542	122	
273.79389	260	
274.01667	174	1+
274.04541	104	
274.81887	116	
274.85109	132	
274.97294	100	
275.03442	184	1+
275.33349	110	
276.09007	184	1+
276.85249	120	
276.91079	114	
279.08954	710	1+
279.22852	196	
280.14132	314	1+
280.26324	324	1+
281.06525	108	
281.18690	168	
282.09200	120	
282.12458	128	
282.27669	124	
282.86428	134	
282.91974	408	1+
283.02357	136	
283.07112	230	1+
283.26198	200	
284.03513	138	
284.29513	1616	1+
284.90532	110	
285.02038	142	
285.41625	108	
285.86239	100	
285.94627	336	1+
286.21932	108	
286.87703	242	1+
286.92306	156	
287.08173	100	
288.09663	242	1+
290.07710	126	1+
290.87945	110	
290.90330	106	
291.01747	292	1+
291.10537	236	1+
291.17199	130	
291.97266	110	
293.08070	144	
293.87601	110	
294.86010	106	
295.06456	94	
295.17232	236	1+
297.00521	208	1+
297.03687	122	
297.83736	100	
297.86021	104	
298.05051	176	
299.06016	124	
300.06652	100	
301.87663	116	
302.81164	124	
303.14737	188	1+
303.80822	118	
304.10865	130	
304.26144	296	
304.88738	150	
305.05255	128	
305.26906	130	
306.88299	134	
307.12463	124	
307.89057	122	
308.29282	622	1+
308.80097	102	
309.32723	164	
309.88712	96	
310.30995	850	
310.87350	108	
311.07059	100	
311.16450	104	
311.88521	154	
312.82673	136	
313.16494	100	
314.81603	98	
314.98412	96	
318.87169	126	
319.28553	184	1+
320.12514	124	
320.14146	116	
322.08007	210	1+
322.16553	268	1+
322.60389	108	1+
323.14400	138	
323.23815	2914	1+
323.88845	450	1+
324.13591	518	1+
324.20643	1028	1+
324.89310	332	1+
325.17913	286	1+
325.31725	108	
326.38098	170	
326.89099	110	
327.06586	102	
327.20740	104	
327.80154	98	
327.88704	354	1+
328.26377	144	
END IONS

###FS:    #m/z: 340.94119 #charge 1+
###MS: 7
###MSMS: 9
BEGIN IONS
TITLE=Cmpd 6, +MS2(340.9412), 28.0-35.0eV, 0.2min #9
RTINSECONDS=9.4855
SCANS=7,9
PEPMASS=340.94119	1668264
CHARGE=1+
59.72955	106	
185.87220	124	
193.00002	100	
205.94914	190	
206.97073	106	
207.87481	106	
208.95881	134	
210.03420	114	
211.53438	100	
213.89320	152	
213.94034	3564	1+
215.86500	126	
215.88728	1134	1+
215.93783	866	
217.88081	650	1+
217.93806	112	
218.93996	140	
221.89327	110	
223.97176	98	
230.88774	134	
231.15452	154	1+
231.95115	4710	1+
232.13803	88	1+
233.89714	790	1+
233.94799	906	
235.89736	186	
235.95399	118	
236.89152	286	1+
238.07061	368	1+
238.09767	218	1+
239.01254	164	
240.22788	702	1+
240.90585	152	
242.88108	106	
243.02029	112	
243.94896	446	1+
244.89831	102	
246.97635	426	1+
247.94206	406	1+
249.13025	104	
249.96149	1360	1+
249.99582	240	1+
250.04129	152	
251.90670	128	
251.95712	150	
252.24854	102	
253.95514	290	
254.96719	2434	1+
255.07399	178	
255.93466	122	
256.08100	110	
256.79517	200	1+
256.91231	238	1+
256.96581	730	
257.04801	312	1+
257.09494	100	
257.86523	104	
258.96315	182	
259.08265	122	
259.20757	102	
259.90865	150	1+
260.98391	256	1+
261.06746	152	
262.73266	104	
262.91909	154	1+
262.96573	360	
262.98201	136	
263.89629	98	
264.05578	418	1+
265.01907	276	
265.23053	168	
265.85258	152	
265.95745	178	
266.28110	156	
267.01237	136	
267.13605	132	
267.25389	110	
267.84790	224	1+
267.99906	136	
268.14409	302	1+
268.23640	146	
269.36606	100	
270.10896	172	1+
271.09505	248	
271.87604	162	
272.49105	130	
272.93382	556	1+
272.97449	342	1+
273.05927	118	
273.86645	108	
274.67371	124	
275.23634	158	
276.85587	282	1+
278.28141	100	
280.26076	122	
280.85075	104	
281.04665	318	
281.08270	106	
281.89811	268	1+
281.95201	136	
282.03407	172	
282.27604	464	1+
283.04662	144	
283.78935	116	
284.02220	98	
285.91216	108	
286.05816	152	
286.10014	108	
286.85468	204	1+
289.03586	98	
289.79086	176	1+
289.88221	112	
290.09067	108	
292.18968	128	
292.43574	360	1+
292.85424	124	
292.88151	114	
293.06530	104	
293.87609	116	
294.05328	336	1+
294.19534	204	1+
294.86518	120	
295.02958	128	
295.27882	140	
296.32966	204	
296.69150	102	
296.80809	112	
296.87715	108	
297.97458	496	1+
298.31111	180	1+
299.05834	274	
299.78393	240	1+
300.92771	106	
301.87310	246	1+
302.17502	380	1+
302.20971	100	
302.22563	110	
302.24756	160	
302.87496	200	1+
302.94510	156	
303.85781	208	1+
304.26385	136	
305.23049	124	
305.88232	436	1+
305.96067	222	1+
306.88233	454	1+
307.02449	100	
307.23895	134	
307.29859	494	1+
308.12687	158	
308.23270	128	
308.30075	420	1+
308.82838	166	
308.85968	104	
310.30951	164	
310.87892	466	1+
311.85998	112	
311.88300	334	1+
312.03115	110	
313.03357	118	
313.10835	114	
315.45674	110	
315.88224	102	
317.93271	104	
318.88406	148	
319.05298	254	1+
319.86297	124	
320.05784	208	1+
320.33248	104	
322.13264	122	
322.22905	128	
322.30826	200	
323.16284	190	1+
323.23751	270	
323.30672	148	
323.32834	214	1+
324.10890	214	1+
324.89787	412	1+
325.24732	148	
325.87456	102	
326.79689	142	
326.96705	184	1+
328.03893	176	1+
328.14838	140	
328.18505	124	
328.27019	118	
328.30724	144	
328.80986	142	
328.88851	110	
328.90838	106	
329.06833	132	
331.13185	130	
332.07547	170	1+
332.88778	138	
333.17649	156	
334.99134	138	
337.09375	140	1+
337.21658	156	
337.25507	314	1+
337.92862	124	
338.18930	138	
340.18894	104	
340.28501	124	
340.29724	138	
340.36111	212	1+
340.80027	114	
340.82254	108	
341.05058	120	
341.39353	140	
342.10338	328	1+
342.28090	160	
343.20711	460	1+
343.31696	120	
344.01960	124	
344.83319	180	
END IONS

###FS:    #m/z: 363.95731 #charge 1+
###MS: 7
###MSMS: 10
BEGIN IONS
TITLE=Cmpd 7, +MS2(363.9573), 28.0-35.0eV, 0.2min #10
RTINSECONDS=10.258
SCANS=7,10
PEPMASS=363.95731	977606
CHARGE=1+
182.87243	144	
189.86164	706	1+
190.93062	144	
191.85831	486	1+
191.95711	188	
192.92885	114	
193.97423	126	
196.88232	158	
207.87412	488	
207.94936	142	
208.94421	124	
208.95743	196	
209.87139	160	
209.94420	1638	1+
210.88501	388	
212.87922	1856	1+
214.89366	186	
217.89740	148	
218.89550	216	1+
219.01727	152	
222.95206	1580	1+
224.04728	124	
224.94847	2142	1+
224.97106	130	
226.06456	214	1+
226.89286	208	
226.94747	9172	1+
226.97490	178	
227.12400	114	
228.89438	298	
228.94316	9096	1+
229.39658	114	
229.89468	198	
230.06090	214	1+
230.88945	3004	1+
232.88615	598	
233.03906	290	1+
233.07768	136	
234.04155	178	1+
234.14809	154	
234.88413	116	
236.83796	132	
237.12767	184	1+
239.79715	140	
239.90484	180	1+
240.07758	114	
240.94560	214	
240.96286	1314	1+
241.10587	134	
241.79528	216	1+
242.06939	148	
242.94339	302	
242.95953	1058	1+
243.89536	148	
244.95730	4678	1+
245.94032	214	
246.95381	4600	1+
248.08574	88	1+
248.87302	108	1+
248.89983	1398	1+
249.05591	116	
250.89328	162	
250.95315	142	
250.97316	146	
251.04418	212	1+
251.06905	128	
251.94809	232	1+
252.22625	540	1+
252.89181	114	
253.90525	356	
254.02175	152	
255.09262	236	1+
255.84357	174	1+
258.84473	178	
258.98012	112	
260.05254	184	
260.97048	1298	1+
261.05554	136	
261.89336	148	
262.75252	126	
263.81330	282	1+
263.97793	184	
264.03880	140	
264.91869	172	
265.08656	124	
265.85810	132	
266.12387	130	
266.15885	122	
266.24589	272	
267.06526	140	
267.13908	114	
267.24851	118	
267.97393	622	
268.10580	222	1+
268.83819	170	
268.96480	952	1+
269.92848	136	
269.97175	622	1+
270.83902	374	1+
271.11523	118	
271.84503	394	1+
271.86599	304	1+
271.92333	564	1+
272.93436	362	1+
275.05349	292	1+
276.05396	188	1+
276.07847	148	
276.92619	166	
276.99721	198	
277.01832	190	
278.24702	130	
278.85076	120	
279.11884	266	1+
280.04141	142	
280.26074	342	1+
280.79041	556	1+
280.88387	170	1+
280.94874	126	
283.24205	150	
283.84825	132	
283.98492	236	
284.06749	214	1+
284.99014	122	
285.84704	472	1+
285.93785	134	
286.09579	126	
286.88437	164	1+
287.07015	322	1+
287.89390	224	1+
288.98194	122	
289.87954	172	
290.10228	296	1+
290.78642	130	
290.94575	214	1+
291.00229	230	1+
291.85943	574	1+
292.17269	114	
292.86246	436	1+
293.22831	176	
294.18125	206	1+
294.27546	124	
294.43742	154	
294.91381	214	1+
294.93785	142	
295.12919	152	
297.83013	112	
298.80259	294	
299.30982	124	
301.18350	196	1+
301.86210	474	1+
302.15116	126	
302.22317	698	1+
302.89609	306	1+
303.27398	200	1+
303.80822	202	
303.85700	980	
303.94550	136	
304.22121	350	1+
304.81082	154	
305.96434	180	
306.27647	276	
306.42494	168	
306.77782	118	
306.79406	432	1+
306.88914	148	
306.93136	134	
307.00863	122	
307.28917	606	1+
307.79607	352	1+
307.88818	144	
308.92663	122	
308.96538	124	
309.15201	194	1+
309.30839	394	1+
310.18062	128	
310.87766	288	
311.87984	458	1+
312.82232	152	
312.88221	320	1+
313.12006	252	1+
313.24874	144	
313.94087	294	1+
313.97894	138	
314.78001	162	
314.79865	152	
316.81148	124	
316.85130	180	1+
318.06307	302	1+
319.06963	228	1+
319.09916	180	
320.78751	118	
321.09849	272	1+
321.25367	274	1+
321.82117	268	
321.87260	272	1+
322.18784	162	
322.30858	220	1+
322.93038	218	
323.01405	334	1+
323.23704	282	1+
324.01768	284	1+
324.24111	190	1+
324.32314	352	1+
325.78827	170	
326.87358	610	1+
326.95774	132	
328.88430	136	
329.18906	140	
329.82073	130	
329.89268	124	
331.13634	146	
333.81243	156	
336.94611	362	
337.83401	186	
337.91701	128	
338.31312	118	
339.09505	274	1+
339.82896	406	1+
340.94016	542	1+
341.96831	286	1+
342.27507	130	
342.90106	232	
344.05957	158	
344.74197	116	
346.29743	260	1+
347.30121	186	1+
347.90555	192	1+
349.31439	328	1+
350.35123	182	
353.89651	122	
356.91391	116	
360.36089	328	1+
361.17849	134	
361.80459	130	
362.33868	186	
362.92069	214	1+
363.21191	232	1+
363.33531	176	
363.84657	128	
363.96353	112	
364.05155	148	
364.27231	188	
365.29088	142	
365.31556	258	1+
365.38744	150	
367.32998	120	
368.21273	132	
368.42547	474	1+
END IONS

###FS:    #m/z: 322.93071 #charge 1+
###MS: 11
###MSMS: 12
BEGIN IONS
TITLE=Cmpd 8, +MS2(322.9307), 28.0-35.0eV, 0.2min #12
RTINSECONDS=13.9565
SCANS=11-12
PEPMASS=322.93071	3472284
CHARGE=1+
129.73632	98	
180.86530	96	
186.22018	94	
191.95621	394	1+
192.88902	276	1+
194.04011	128	
196.88739	406	1+
198.02915	118	
198.92845	94	
199.88782	96	
200.19810	92	
204.00708	92	
205.94895	166	
212.02947	114	
213.00048	138	
213.08920	144	
213.89197	146	
215.88530	214	
216.12201	96	
217.89272	266	1+
220.86714	146	
221.94515	182	
222.95358	300	
222.98560	140	
223.96062	276	
224.19662	102	
224.94810	146	
224.96459	166	
225.95842	146	
226.90754	122	
228.90875	152	
230.83803	94	
230.85161	126	
233.89889	140	
236.92595	108	
238.05383	106	
238.94201	108	
238.95662	120	
238.99787	254	1+
239.08122	428	
239.79032	318	1+
239.88263	146	
240.94207	966	
240.96273	616	1+
241.88641	110	
241.94078	1714	1+
242.02476	176	1+
242.94332	1156	1+
243.64498	98	
243.88245	110	
244.12683	96	
244.89293	92	
244.93850	580	1+
245.01825	164	
246.97712	418	1+
247.23649	94	
247.94211	136	
248.95002	94	
249.93143	204	
250.07818	114	
250.89723	98	
250.94573	124	
251.92907	246	1+
252.23009	106	
253.06953	156	
254.07525	104	
255.49240	112	
256.06195	100	
257.40811	108	
257.86015	120	
258.05811	274	1+
258.09774	106	
258.83413	152	
259.90485	104	
260.17618	398	1+
261.35300	94	
261.83045	98	
262.17017	140	
263.05253	128	
263.84963	140	
263.98013	142	
265.06004	112	
265.09620	104	
265.19014	150	
265.85957	186	
266.04468	152	
266.12939	180	1+
266.79359	246	1+
266.86463	132	
266.89557	100	
266.96076	92	
268.01206	100	
268.84173	100	
268.85989	142	
269.00062	150	
269.02941	138	
271.28122	106	
271.80061	136	
272.42773	98	
272.83501	92	
272.85464	154	
273.02128	118	
276.01138	120	
276.81482	106	
276.85439	126	
277.80050	120	
278.24622	142	
279.09170	798	
279.23269	118	
280.08012	224	1+
280.14274	374	1+
280.27299	170	1+
280.95601	104	
281.04575	122	
281.08335	184	1+
282.04896	130	
282.25649	112	
282.92083	126	
283.02852	200	
283.06606	340	1+
283.09056	214	1+
283.87054	166	
284.05221	124	
284.26745	122	
284.29410	976	1+
284.54326	94	
286.18334	144	
286.99288	98	
288.80652	98	
289.78760	108	
290.87446	208	1+
291.80306	118	
292.03540	142	
292.86195	132	
293.01597	142	1+
293.87646	114	
294.13919	174	
294.90867	148	
295.11767	122	
295.86050	244	1+
297.06094	210	1+
297.81550	120	
297.93067	150	
300.73182	158	
301.87995	242	1+
301.96471	102	
302.26024	100	
302.81584	154	
305.12188	96	
306.02806	108	
306.27663	156	
306.88261	178	
307.28857	138	
307.30636	186	
307.89634	106	
308.29826	572	
308.80797	270	1+
308.88148	206	
309.27686	112	
309.81063	198	1+
310.31140	582	1+
310.88443	122	
311.83347	116	
312.80660	142	
312.87029	116	
312.88854	140	
313.87348	118	
315.82411	108	
317.03576	178	1+
317.07853	110	
318.28998	94	
319.13138	92	
319.18179	162	
321.13343	130	
321.33080	100	
322.31496	178	1+
322.86790	150	1+
323.04376	102	
323.23947	1770	1+
323.29949	132	
324.13941	154	
324.20644	378	1+
324.26569	170	
324.61026	106	
324.76532	228	1+
324.89265	330	1+
326.10411	120	
327.20951	132	
327.26653	134	
END IONS

###FS:    #m/z: 340.94142 #charge 1+
###MS: 11
###MSMS: 13
BEGIN IONS
TITLE=Cmpd 9, +MS2(340.9414), 28.0-35.0eV, 0.3min #13
RTINSECONDS=14.729
SCANS=11,13
PEPMASS=340.94142	1737008
CHARGE=1+
121.58470	160	
192.89248	102	
203.22915	100	
203.93332	172	
205.94970	116	
212.88099	104	
213.89737	454	1+
213.94005	3314	1+
214.01226	138	
214.05540	116	
215.88598	1238	1+
215.93799	852	1+
217.88283	1146	1+
217.94107	126	
219.88535	188	
222.95068	132	
223.96141	226	
224.01843	126	
224.97725	114	
226.94733	426	1+
228.95124	158	
229.95848	114	
230.88994	146	
231.89406	122	
231.95049	5050	1+
233.89906	872	1+
233.91615	158	
233.94985	914	
234.39797	116	
235.89987	144	
235.92763	160	
235.94726	226	
236.94514	146	
237.09899	142	
237.89072	156	
239.06096	164	
239.10855	136	
239.90316	118	
240.22942	632	1+
240.96319	106	
241.05852	110	
241.12361	246	1+
244.96652	102	
245.97361	390	1+
247.93997	310	
249.03923	228	1+
249.88765	224	1+
249.95999	614	
249.99424	172	
251.07523	112	
251.78926	142	
251.96023	292	1+
252.57907	116	
253.95694	184	
254.94114	116	
254.96689	2024	1+
255.07557	162	
255.18040	116	
255.91155	394	1+
256.04259	152	
256.91233	398	1+
256.96643	508	
257.01622	138	
257.69144	116	
258.96338	140	
259.95328	140	
259.97316	284	1+
259.99822	116	
260.44266	104	
260.83536	136	
262.92858	128	
263.00913	110	
263.17891	106	
264.08131	278	1+
264.83265	150	1+
265.01789	120	
265.06619	102	
266.19102	102	
266.24615	182	
267.00167	146	
267.13697	126	
267.80900	226	1+
268.00025	144	
268.96281	224	1+
269.11492	110	
270.06269	146	
271.90720	176	
272.54723	100	
272.83410	192	1+
272.93515	758	1+
272.97478	374	1+
273.80547	136	
273.92359	130	
274.58472	128	
274.97394	218	
275.10957	154	
277.96393	142	
277.99092	174	
278.09553	236	1+
279.96748	488	1+
280.22461	154	
280.25754	136	
280.78889	212	1+
280.94061	166	
281.03199	146	
281.05353	248	1+
281.19288	108	
282.23879	102	
282.27642	418	1+
282.31680	116	
282.51934	120	
282.88667	122	
282.92187	102	
282.97314	130	
283.86544	124	
284.87219	106	
286.02721	130	
287.02345	212	
288.05786	152	
289.38769	106	
289.81035	160	
290.79196	108	
291.02350	104	
291.43871	124	
293.87891	192	1+
293.98706	144	1+
294.28302	180	
295.11538	124	
295.31074	150	
296.87425	110	
296.95013	106	
297.11743	128	
297.90196	134	
297.97609	184	
298.08253	184	
298.85238	200	1+
299.06185	156	
299.78347	166	
299.96221	278	1+
301.00125	108	
302.17068	148	
302.94431	450	1+
303.91936	192	1+
304.81442	148	
306.24310	118	
306.27567	110	
306.83577	108	
307.24316	184	
307.30034	144	
307.79800	412	1+
308.29320	544	1+
310.88095	472	1+
312.82335	118	
312.86862	206	
313.27308	112	
313.97502	178	1+
314.13380	146	
314.95578	110	
315.27832	108	
315.46142	106	
315.82568	140	
315.88150	144	
316.78883	164	
323.01479	110	
323.19635	226	1+
323.24140	268	
323.30258	156	
324.24095	166	
324.32521	166	
324.83202	132	
324.89955	248	
325.24872	112	
325.89632	154	
326.17195	150	
327.90108	128	
328.18682	220	
328.26855	152	
328.86520	124	
328.89201	168	
329.87382	112	
330.81743	278	1+
330.89518	110	
332.88646	108	
336.89325	124	
337.24952	292	1+
337.35870	100	
338.90401	284	1+
339.11915	170	1+
339.16216	116	
339.22803	280	1+
340.39172	172	
340.89302	262	1+
341.89873	212	1+
342.07298	114	
342.27883	132	
343.15002	100	
345.22539	132	
345.30443	134	1+
345.93553	112	
END IONS

###FS:    #m/z: 363.95756 #charge 1+
###MS: 11
###MSMS: 14
BEGIN IONS
TITLE=Cmpd 10, +MS2(363.9576), 28.0-35.0eV, 0.3min #14
RTINSECONDS=15.501
SCANS=11,14
PEPMASS=363.95756	1042058
CHARGE=1+
182.86894	126	
187.87246	110	
189.86326	428	
191.85949	632	
191.95505	212	
193.85200	204	
207.95110	134	
208.94772	140	
209.87211	136	
209.94467	1648	1+
210.88388	412	1+
211.91399	154	
212.87920	3286	1+
222.95209	1512	1+
224.82926	130	1+
224.94940	1838	1+
225.88193	138	
226.94799	9408	1+
227.92983	192	
228.15301	208	1+
228.79352	116	
228.89618	428	
228.94316	10678	1+
229.11785	108	
230.88926	5622	1+
231.13868	192	1+
231.78632	108	
232.88744	658	1+
233.04313	202	1+
234.88070	278	
237.05293	136	
238.06620	110	
238.44060	118	
239.92828	124	
240.93789	306	
240.96342	462	
241.94294	144	
241.95925	1354	1+
242.94160	522	
242.95978	910	1+
243.65849	132	
243.83360	200	1+
244.90896	130	
244.95742	4348	
245.94415	110	
245.96356	142	
246.00719	128	
246.90733	166	
246.95339	5548	1+
247.00754	138	1+
248.03702	170	1+
248.90021	1786	1+
249.46171	112	
250.90005	216	
250.92601	120	
250.97299	316	1+
251.07130	118	
251.92160	216	1+
252.89803	118	
253.03828	124	
253.90595	214	
254.02352	144	
254.84066	204	1+
256.80031	284	1+
257.08403	132	
257.38799	118	
257.80221	224	1+
258.44897	120	
259.91109	150	
259.97536	138	
260.84099	130	
260.96936	684	1+
262.78302	124	
263.99370	124	
264.07779	146	
264.14355	136	
265.97415	112	
266.24730	144	
267.84452	110	
267.86746	130	
267.97409	908	1+
268.02340	226	1+
268.06352	108	
268.88551	132	
268.96119	190	
269.96909	712	
270.84420	280	1+
271.91843	124	
272.93594	200	
273.80072	198	1+
274.93427	250	
276.85148	250	1+
277.04258	132	
278.79835	132	
279.10449	140	
279.92805	256	1+
280.79478	466	1+
281.01795	158	
281.96019	110	
281.98830	108	
282.12691	124	
282.80613	132	
282.84904	420	1+
282.90371	238	1+
283.06654	274	1+
283.85067	352	1+
283.98865	144	
284.01222	260	1+
285.01366	192	1+
285.04872	130	
285.79455	294	1+
285.84635	902	1+
286.41488	124	
287.12462	136	
288.07198	186	1+
289.87987	198	1+
289.91033	188	1+
290.78858	112	
291.79370	122	
292.86171	110	
294.68012	108	
295.02454	126	
295.12861	216	1+
295.86591	152	
296.02200	128	
296.58530	120	
296.84873	156	
296.94174	110	
297.81292	414	1+
298.80626	540	1+
298.87144	426	1+
299.12524	118	
299.87178	302	1+
300.12852	198	1+
300.84212	126	
301.81404	168	
301.86283	690	1+
301.95336	342	1+
302.00206	158	
302.22286	598	1+
302.80533	582	1+
302.88894	168	
303.80876	490	1+
303.85647	992	1+
303.88806	126	
304.22416	160	
305.13477	202	1+
305.27256	114	
306.27656	202	
306.79435	168	
306.88276	582	1+
307.28602	256	
308.29344	344	
308.86294	178	1+
309.04899	218	1+
309.10844	162	1+
309.26308	118	
310.08668	278	1+
310.31034	406	1+
310.82573	232	1+
310.87952	320	1+
312.86925	300	1+
316.81208	262	1+
316.88020	128	
316.99895	128	
317.30489	238	1+
317.88270	208	1+
319.10109	132	
319.82017	244	1+
321.28061	154	
321.81789	608	1+
321.87064	140	
321.89110	116	
322.08460	194	1+
322.16364	124	
322.30397	148	
322.92875	372	1+
323.02376	190	
324.01880	210	
324.16624	148	
324.32643	222	
324.88560	206	
324.98927	136	
325.13566	114	
325.90032	146	
326.79626	112	
326.87164	280	1+
328.19537	142	
328.80169	138	
328.89277	212	
329.17647	144	
329.87444	160	
330.86968	114	
333.88633	174	1+
336.80487	230	1+
336.94797	338	
337.83207	190	
337.94839	210	
338.88556	128	
339.60631	114	
339.83282	722	1+
340.86568	134	
340.88380	288	1+
340.94189	314	
342.20920	108	
342.28753	144	
342.90788	114	
342.94666	114	
343.27323	112	
343.32539	110	
347.30663	148	
348.91757	126	
349.09018	126	
349.31856	494	1+
351.33308	168	
351.91070	112	
356.01215	132	
359.96147	172	
360.77200	108	
361.04664	194	1+
361.29259	112	
362.23081	158	
362.83969	222	1+
363.15535	114	
363.82517	148	
365.28444	124	
365.31756	468	1+
365.38447	132	
368.33479	176	
368.42433	250	
368.78639	114	
369.35047	264	
END IONS

###FS:    #m/z: 507.84715 #charge 1+
###MS: 15
###MSMS: 16
BEGIN IONS
TITLE=Cmpd 11, +MS2(507.8471), 28.2-35.2eV, 0.3min #16
RTINSECONDS=19.1945
SCANS=15-16
PEPMASS=507.84715	464794
CHARGE=1+
191.95623	354	1+
193.95237	240	
196.01631	642	1+
197.89166	368	1+
199.89457	166	1+
213.88285	234	1+
216.90296	160	
217.89423	188	
224.01310	198	1+
224.96175	210	1+
227.88701	298	1+
227.95401	352	1+
229.95424	246	
230.84863	368	1+
233.14241	264	1+
234.07881	236	1+
235.90119	330	1+
237.07577	244	1+
239.07926	374	1+
239.91182	214	
240.08365	284	1+
241.85178	166	
241.88317	176	
243.16130	232	1+
244.98890	228	1+
245.02718	228	1+
247.99660	194	1+
248.85647	324	1+
249.96938	234	1+
249.99920	274	1+
250.09597	246	1+
250.89583	314	1+
252.07864	416	1+
252.84967	256	1+
252.94894	226	1+
256.79066	218	
256.87267	296	1+
257.86060	168	
258.85636	430	1+
260.05086	178	1+
261.88025	574	1+
262.11762	172	
263.04402	152	1+
263.11099	250	1+
263.94112	214	1+
264.25905	244	1+
264.78582	174	1+
264.90056	250	1+
266.13357	222	1+
266.16892	192	1+
266.86529	302	
266.95916	202	
267.78736	320	1+
267.94117	244	1+
267.96828	232	1+
268.10896	170	
269.39961	170	
270.86767	936	1+
270.88048	164	
271.06106	340	1+
271.87370	672	1+
272.85496	1098	1+
273.99824	340	1+
274.80439	246	
275.79355	384	1+
275.86325	548	1+
276.79754	328	1+
276.86527	330	1+
278.99610	234	1+
279.07998	238	1+
280.85855	182	
280.87308	314	1+
280.93937	338	1+
282.00092	186	1+
282.27561	262	1+
283.39290	236	1+
284.06223	180	
284.39414	158	1+
284.56662	236	1+
284.87190	372	1+
284.97387	202	
285.84986	182	
285.94285	1036	1+
286.40296	166	
287.04789	334	1+
287.79571	222	1+
287.84522	172	
287.97007	272	1+
288.09038	216	1+
288.87014	726	
289.12963	430	1+
289.88150	2204	
290.32977	94	1+
290.37950	226	1+
290.80194	182	1+
290.83658	160	
290.86390	3832	1+
292.14530	326	1+
292.88675	250	
293.81057	426	1+
293.87480	5436	1+
293.96053	166	
294.04932	222	
294.12307	360	1+
294.81032	308	1+
295.03077	222	1+
295.87661	1484	1+
295.91579	636	1+
296.14132	424	1+
296.85703	292	
298.10945	268	1+
298.81258	380	1+
298.87847	1614	1+
298.96902	372	1+
299.81437	258	1+
299.85544	1160	1+
299.91450	594	1+
300.12977	272	1+
300.36729	220	1+
300.85880	1034	1+
300.89355	232	
302.88013	208	
303.01187	172	
303.03025	194	
303.10667	204	1+
303.86213	204	
303.89891	294	1+
303.95140	696	1+
303.98485	162	
304.88146	626	1+
304.93033	206	1+
305.02323	206	1+
305.04689	142	1+
305.19372	184	1+
305.85998	366	
306.92958	174	1+
307.09498	200	1+
307.13684	838	1+
307.28606	650	1+
307.80565	452	1+
307.89106	2416	
308.00947	284	1+
308.14174	704	1+
308.29076	448	1+
308.81270	278	1+
308.89240	1216	
309.88830	1008	
310.15987	1176	1+
310.83747	332	1+
310.87604	306	
310.90925	242	
311.07514	184	1+
311.13674	440	1+
311.88462	12460	1+
312.00401	256	1+
312.14042	296	1+
312.19566	154	1+
312.78024	140	1+
312.98153	396	1+
313.00571	184	1+
313.83295	160	
313.88619	3180	1+
314.86547	2516	1+
314.94635	184	
315.02034	344	1+
315.82596	208	
315.91682	396	1+
316.10736	164	
316.82255	828	1+
316.88773	1194	1+
316.95514	356	1+
317.05920	230	1+
318.86261	350	
318.88735	762	1+
319.13822	240	1+
319.87108	210	
320.10715	236	1+
320.86519	324	1+
320.92587	364	1+
322.80234	186	1+
322.89005	396	1+
323.18146	202	1+
324.00940	264	
324.86135	322	
325.00152	162	
325.86763	214	
325.89903	1508	1+
326.01415	172	1+
326.09378	228	1+
326.24257	170	
326.94271	192	
327.16549	254	1+
327.89541	1000	
327.98633	212	1+
328.87666	376	
328.89202	2618	1+
329.02498	166	
329.77218	226	1+
329.85234	454	1+
329.89451	1918	1+
330.16266	312	
330.77308	154	1+
330.82639	346	1+
331.16811	206	
331.89648	2208	1+
331.98195	176	
332.87545	556	
332.90148	1284	1+
332.95357	216	
332.97030	188	
333.16237	428	1+
333.27370	118	1+
333.37247	322	1+
333.79482	166	
333.82267	294	
333.87514	314	
334.05328	280	1+
334.12529	316	1+
334.82022	178	
334.87475	196	
334.89356	1812	1+
334.92549	296	1+
335.39470	104	1+
335.67874	116	1+
335.84028	170	
336.08822	206	
336.94567	298	1+
337.02308	616	1+
337.88268	604	
338.00844	158	
338.09729	302	1+
338.87109	568	1+
339.04670	208	1+
339.15052	530	1+
339.37974	244	1+
339.87751	364	1+
340.15616	508	1+
340.80134	316	1+
340.90388	196	
341.14087	298	1+
341.20191	184	1+
341.89801	164	
343.33313	112	1+
343.87700	244	
344.81828	230	1+
344.90348	612	1+
344.94757	200	1+
345.07218	324	1+
345.37821	190	
345.90527	524	1+
345.92185	258	1+
346.91647	306	1+
347.88633	158	
348.17527	202	1+
348.83518	498	1+
349.94987	384	1+
350.09972	180	
350.15360	248	
350.88777	214	
350.91368	636	
351.84289	574	1+
351.88436	292	
352.16758	216	1+
352.37905	206	1+
352.78235	492	1+
352.91053	1300	1+
352.95186	200	
352.97018	242	1+
353.89441	174	
354.84033	260	1+
355.89450	778	1+
355.91829	218	
356.18401	222	1+
357.87943	226	1+
358.10006	306	1+
358.40546	314	1+
358.78609	284	1+
358.86594	358	1+
359.13206	198	
360.06139	244	1+
360.19174	174	1+
360.85060	184	
360.98055	164	
361.95068	262	1+
362.15424	400	1+
362.88429	486	1+
363.12034	218	1+
363.15698	302	1+
363.34179	252	1+
363.37837	202	1+
363.84696	436	1+
363.95503	212	1+
364.03305	418	1+
365.03830	256	1+
366.15333	368	1+
366.17287	160	
366.78572	534	1+
366.84141	2188	1+
366.99435	426	1+
367.13515	250	1+
367.19225	186	
367.33055	158	
367.71346	272	
367.89070	684	1+
368.70928	238	
368.84481	950	1+
368.89636	540	1+
369.15417	320	1+
369.19223	588	1+
369.71064	202	
369.84987	586	1+
370.08380	334	1+
370.19506	502	1+
370.78633	250	
370.86072	306	1+
371.04127	388	1+
371.72683	202	1+
371.78747	532	1+
371.89282	268	1+
372.04417	290	1+
372.17286	210	1+
374.77755	330	1+
374.81670	346	1+
374.89499	198	
375.18470	222	1+
375.71659	300	1+
375.85868	384	1+
377.00982	158	1+
377.38579	250	1+
378.04203	170	1+
378.74381	296	1+
379.22030	160	1+
379.85772	690	1+
380.10276	300	1+
380.86104	624	1+
380.89125	164	1+
380.92926	200	1+
380.99130	274	1+
383.06219	178	1+
383.11728	256	
383.15913	182	1+
383.77929	360	1+
383.86021	160	
383.91339	352	1+
384.85130	5914	1+
384.89192	166	
385.05768	242	1+
385.21761	264	1+
385.34963	154	1+
385.81739	172	
387.06257	196	1+
387.13242	134	1+
387.19528	480	1+
387.33548	222	1+
387.39058	314	1+
387.85529	918	1+
387.90600	332	1+
388.80146	452	
389.12298	210	1+
389.36987	250	1+
389.71366	228	
389.79116	314	
389.84404	204	
389.87454	564	1+
389.98355	156	1+
390.18852	418	1+
390.79843	170	
390.84299	1044	1+
391.74407	226	1+
392.51779	98	1+
392.86367	2458	1+
392.90452	482	1+
393.05529	238	1+
393.08527	1414	
393.13661	258	1+
393.19162	212	
393.80120	1270	1+
393.84750	260	
394.10632	318	1+
394.16121	188	1+
394.67022	104	1+
395.16156	204	1+
395.81890	538	1+
395.90374	336	1+
396.06822	212	
396.22728	262	1+
396.40450	178	
396.80386	212	
396.81887	408	1+
396.98427	198	1+
397.10051	136	1+
397.39035	226	1+
397.80542	372	1+
397.86797	196	
397.88423	180	
398.12591	288	1+
398.22056	174	1+
398.77006	226	1+
398.80933	232	1+
398.86888	702	1+
399.12828	244	1+
399.70826	182	1+
400.38097	216	1+
400.45858	116	1+
401.12967	368	1+
401.24762	156	1+
401.78807	154	1+
402.21989	236	1+
402.60782	88	1+
402.81877	200	1+
402.86281	820	
402.92948	280	1+
403.19694	472	1+
403.25390	182	1+
403.37678	250	1+
403.87243	3586	1+
405.20992	432	1+
405.87139	1386	1+
405.90410	316	1+
406.33174	140	1+
406.82507	224	1+
406.96934	214	1+
407.39752	190	1+
407.86686	10884	1+
409.08614	210	1+
409.82009	354	
410.73443	242	
410.84366	438	
410.87462	1694	1+
410.92293	162	
410.94440	166	
411.30272	114	1+
411.81151	1574	1+
412.72876	426	1+
412.75121	250	
412.77616	196	1+
412.84880	1074	1+
412.87039	998	1+
413.07520	800	1+
413.33170	134	1+
413.81345	202	
414.24575	202	1+
415.19860	294	1+
415.88963	228	
416.83991	164	
416.87668	794	1+
416.91367	206	1+
417.82990	530	1+
418.03667	148	1+
418.35780	296	1+
420.12539	224	1+
420.57506	224	1+
421.09590	174	
421.22294	158	
421.88502	2218	1+
423.72509	232	1+
423.88179	648	
424.09886	158	1+
424.19574	184	1+
424.86951	314	
424.91387	172	
425.08042	296	1+
425.13887	400	1+
425.18144	224	1+
425.22893	200	
425.68910	180	1+
425.83230	590	1+
425.88084	3388	1+
426.38298	298	1+
426.86440	2456	1+
426.93640	216	
427.05090	170	1+
427.14142	312	1+
428.26591	144	1+
428.74899	418	1+
428.88717	2892	1+
429.00032	256	1+
429.09756	208	1+
429.23122	296	1+
429.82888	238	
430.22552	304	1+
430.74374	506	1+
430.86045	230	
430.88332	936	
431.77401	108	1+
431.87129	548	
432.87627	780	1+
433.14109	322	1+
435.36954	206	1+
435.89007	262	1+
436.30035	156	1+
437.14814	950	1+
439.89465	2034	1+
441.88529	602	1+
441.92596	218	1+
442.06824	124	1+
442.15436	460	1+
444.14790	224	
444.87293	2132	1+
446.88174	266	
446.89638	384	
447.19498	238	1+
447.35047	242	1+
447.89319	282	
448.86801	176	
448.89229	432	
449.02349	242	1+
449.08753	168	
449.87919	1200	1+
450.94413	236	1+
451.41076	200	1+
452.19239	184	
452.23038	214	1+
452.79804	194	1+
452.84015	254	1+
453.15602	196	1+
453.30838	282	1+
453.84632	266	1+
454.30621	160	1+
455.24553	322	1+
455.78529	234	1+
455.90526	176	
457.90408	2048	1+
460.16654	762	1+
461.14881	424	1+
462.77240	228	1+
462.88393	944	1+
464.94881	108	1+
465.41387	218	1+
465.85466	182	1+
466.76434	366	1+
467.89087	666	
468.22419	262	1+
468.89142	772	1+
470.78127	236	1+
472.25661	192	1+
474.79960	274	1+
474.95538	110	1+
477.73535	182	1+
477.78584	194	1+
478.40743	256	1+
479.41176	194	1+
479.71848	228	1+
480.92307	462	1+
481.22188	300	1+
482.83160	218	1+
485.85714	190	1+
485.90081	462	1+
486.73976	296	1+
486.80219	194	
487.44774	332	1+
489.73004	218	1+
489.78614	178	1+
490.27518	186	1+
491.19837	280	1+
492.87273	266	1+
495.10392	182	1+
498.81292	198	1+
499.87945	190	1+
500.80760	186	1+
501.22283	110	1+
503.27461	160	1+
503.45366	198	
503.76849	196	1+
504.17128	176	1+
504.20643	252	1+
504.39651	204	1+
504.46217	186	
505.33304	252	1+
506.03986	170	1+
506.88894	156	1+
507.28682	246	1+
508.45230	156	1+
509.19957	256	1+
509.26911	294	1+
509.43082	192	
509.86935	228	
510.09107	178	1+
510.18218	212	1+
510.43401	176	
510.71183	112	1+
510.81461	106	1+
511.09131	116	1+
511.76823	160	
511.84042	208	1+
511.94966	168	1+
512.81193	184	1+
512.84038	170	1+
END IONS

###FS:    #m/z: 336.94687 #charge 1+
###MS: 15
###MSMS: 17
BEGIN IONS
TITLE=Cmpd 12, +MS2(336.9469), 28.0-35.0eV, 0.4min #17
RTINSECONDS=19.975
SCANS=15,17
PEPMASS=336.94687	253368
CHARGE=1+
130.86189	92	
184.00340	134	
185.51504	108	
185.87946	128	
193.89293	90	
205.94707	136	
208.88517	138	
209.89155	228	1+
211.94503	10812	1+
211.97964	86	
212.06070	126	1+
212.87797	1194	1+
213.93969	2782	1+
215.88711	1010	1+
215.93760	336	1+
217.88217	480	1+
217.93788	210	
221.89996	116	
221.96422	136	
222.99380	140	
223.96576	434	1+
226.89293	126	
227.89355	490	1+
229.95523	8696	1+
230.89011	1556	1+
231.95032	3550	1+
232.89194	146	
233.89806	520	1+
233.91582	122	
233.94841	530	
235.87252	234	
235.89275	310	
235.95092	360	1+
237.00750	86	
237.06324	130	
237.95818	128	
239.22241	92	
239.89967	114	
239.94975	100	
240.12735	90	
240.57674	88	
240.84108	88	
240.96283	148	
241.05132	132	
241.97348	140	
241.99527	86	
243.55874	92	
244.14148	90	
245.22112	98	
245.83771	158	
246.54204	106	
246.97463	160	
247.05123	164	1+
247.96552	2116	1+
248.90055	466	1+
249.96175	1054	1+
250.89626	118	
250.91584	90	
250.94820	178	
251.00208	86	
251.24649	88	
252.23035	152	1+
252.97208	4382	1+
253.90574	186	
254.04493	152	
254.43563	90	
254.91327	146	
254.96578	3050	1+
255.07654	280	1+
255.09769	176	
255.95029	98	
256.91449	258	
257.03558	94	
257.84779	194	1+
258.83911	226	1+
258.87144	98	
258.91766	238	1+
258.94037	138	
259.95722	100	
260.99190	152	
262.18290	110	
262.49460	88	
262.90749	86	
263.06189	96	
264.02775	94	
264.81299	274	1+
264.85143	154	
265.01623	310	1+
265.08981	188	
265.85995	162	
266.85678	128	
267.00149	118	
267.93962	170	1+
268.84466	386	1+
269.07160	94	
269.79827	132	
270.98163	574	1+
271.05315	246	1+
271.11176	98	
271.85774	176	
272.84753	116	
272.98068	530	1+
273.79982	122	
274.04875	232	1+
274.19242	160	
274.21597	94	
274.84643	368	1+
274.97470	98	
275.19708	86	
275.58005	94	
277.41989	100	
277.83321	110	
277.85052	140	
277.86589	110	
278.06051	194	1+
278.82389	220	1+
279.27718	104	
279.79965	294	1+
281.04563	94	
283.00202	106	
283.86339	116	
284.03648	238	1+
285.84925	794	1+
286.85319	704	1+
286.92620	94	
287.95467	90	
290.78663	148	
290.85519	114	
291.43859	98	
291.86105	98	
291.97975	86	
292.85483	158	
293.00847	128	
293.06634	150	1+
293.10444	132	
293.19077	166	
293.43761	144	
293.85688	122	
293.99504	224	
295.99190	108	
296.11516	168	1+
296.81059	108	
296.91421	86	
297.08313	200	1+
298.31004	102	
298.79890	108	
299.05546	244	1+
300.05632	168	1+
300.07704	122	
300.87677	112	
301.26548	96	
302.10779	94	
304.90181	86	
304.93375	96	
305.11884	100	
305.88514	424	1+
305.92753	86	
306.88914	406	1+
307.04822	104	
307.75985	94	
308.28895	130	
308.86693	100	
309.65018	108	
310.00861	86	
310.55372	128	
310.88089	398	1+
311.14730	96	
312.86819	112	
313.20699	104	
317.87809	158	
318.16906	140	
320.56756	92	
321.01851	114	
321.22771	94	
321.92102	100	
322.31557	124	
322.97676	122	
323.29844	92	
323.89622	112	
324.30483	108	
324.89089	132	
324.92539	140	
325.89651	210	
326.88931	124	
326.99335	104	
327.82825	108	
328.27066	98	
328.31983	100	
328.88670	200	
329.82304	88	
331.18530	88	
333.33793	86	
334.57664	98	
337.01843	86	
337.25437	178	
337.35278	90	
337.91586	88	
337.94572	132	
338.86199	170	1+
339.27380	100	
END IONS

###FS:    #m/z: 359.96259 #charge 1+
###MS: 15
###MSMS: 18
BEGIN IONS
TITLE=Cmpd 13, +MS2(359.9626), 28.0-35.0eV, 0.4min #18
RTINSECONDS=20.747
SCANS=15,18
PEPMASS=359.96259	196342
CHARGE=1+
171.43010	100	
187.94152	100	
192.92853	172	1+
207.94887	242	
209.94569	362	1+
210.93718	202	
211.94662	116	
212.88274	102	
214.89312	144	
221.88846	310	1+
222.95116	1548	1+
223.89166	142	
224.05774	236	1+
224.20413	184	
224.92300	194	
224.94870	2004	1+
225.89112	106	
225.96910	544	1+
226.89535	118	
226.94789	6926	1+
227.93006	170	
228.94307	7126	1+
229.04425	254	1+
229.52544	124	
232.84567	218	1+
232.88455	156	
234.14299	100	
234.51865	104	
236.91318	116	
240.94110	100	
240.95883	1988	1+
241.15379	132	
241.78735	102	
241.89799	104	
241.94439	188	
244.95839	2702	1+
245.94346	160	
246.95466	2722	1+
246.97673	368	1+
247.42577	106	
247.87000	102	
247.91019	308	1+
247.94103	148	
249.22296	222	1+
250.95068	202	
250.96823	192	
251.00234	128	
251.03244	192	
251.07888	100	
251.08802	122	
251.97004	290	1+
252.07804	100	
252.46927	114	
252.95259	312	1+
253.41056	104	
253.89149	108	
257.04025	104	
257.78759	316	1+
257.84041	170	1+
258.03971	240	1+
258.79222	252	1+
258.91482	128	
258.93397	130	
258.97505	366	
260.97082	1102	1+
263.05369	144	
263.17494	106	
263.92706	148	
263.97995	220	1+
264.96107	200	
266.24631	208	
266.80906	242	1+
267.78572	114	
267.96991	270	
268.10831	186	
268.84396	120	
268.96126	154	
268.99113	134	
269.96897	676	1+
270.99259	122	
271.84945	112	
272.64109	104	
272.99796	112	
273.06136	148	
274.06611	154	
274.49051	100	
274.85450	112	
275.94157	164	
276.80658	316	1+
276.86034	144	
276.91177	312	1+
277.75319	100	
277.85982	106	
277.90156	192	1+
279.78993	360	1+
280.26215	216	
280.79064	258	1+
280.93056	150	
281.04474	226	1+
281.11941	102	
282.08998	128	
282.91602	100	
283.01554	108	
283.84301	112	
283.92469	100	
283.98351	170	
287.93916	242	1+
288.11718	102	
290.45393	152	
291.01638	130	
291.79625	138	
292.03640	102	
292.86925	120	
293.88181	282	1+
295.02707	100	
295.94098	100	
296.27273	102	
296.39593	108	
296.68744	106	
296.81065	162	
298.27321	140	
298.80501	424	1+
298.82589	118	
299.86764	200	
300.92690	132	
301.10066	126	
301.78401	168	
301.85194	116	
302.20728	122	
302.22491	316	1+
302.77540	142	
302.85893	130	1+
302.94632	130	
303.80448	150	
303.94549	180	
304.80426	144	
306.07144	104	
306.30399	118	
306.80297	164	
306.88352	272	1+
307.79818	116	
307.83434	166	
308.04310	124	
308.29406	342	1+
310.16902	166	
310.34564	232	
310.87615	254	
311.42420	118	
311.87936	480	1+
312.01786	202	1+
312.94873	122	
313.10549	102	
314.82270	132	
314.85833	120	
315.88115	116	
315.88823	250	1+
316.03933	220	1+
316.81979	100	
317.24761	104	
318.93587	230	
319.81941	138	
319.93879	222	1+
320.09070	128	
320.78948	212	
320.82090	110	
320.88156	122	
320.92497	156	
321.22434	128	
322.31133	164	
322.93678	110	
323.01632	872	1+
323.23803	352	1+
323.90255	362	1+
324.02905	288	1+
324.13252	100	
324.89767	360	1+
327.30689	124	
329.08894	150	
329.87480	212	1+
333.89417	122	
334.01922	110	
336.87108	166	1+
336.94782	544	1+
337.80654	152	
337.83706	120	
338.31331	104	
339.34902	420	1+
340.19385	182	1+
340.90184	138	
340.93670	232	
341.25430	136	
341.76422	112	
341.99557	130	1+
342.76967	166	1+
342.90592	124	
346.05192	100	
347.12357	118	
348.11548	150	
349.11494	268	
349.84012	116	
350.33797	132	
350.77222	182	1+
351.11097	110	
352.89239	216	
356.34677	148	
357.19741	352	1+
357.70112	234	1+
357.85820	294	1+
358.36920	114	
358.86111	260	1+
359.96717	300	1+
361.14180	146	
363.36863	128	
END IONS

###FS:    #m/z: 507.84706 #charge 1+
###MS: 19
###MSMS: 20
BEGIN IONS
TITLE=Cmpd 14, +MS2(507.8471), 28.2-35.2eV, 0.4min #20
RTINSECONDS=24.432
SCANS=19-20
PEPMASS=507.84706	378106
CHARGE=1+
193.95115	168	
196.01595	308	1+
199.88782	262	
209.94484	258	
210.03073	488	1+
217.89695	330	1+
223.97455	440	1+
224.97558	374	1+
226.94593	486	1+
230.84776	158	
231.94722	220	1+
234.88156	290	1+
235.90668	160	
237.91862	176	
238.06339	280	
238.95022	190	1+
239.07179	588	1+
240.07858	362	1+
240.91139	218	1+
241.11746	340	1+
241.85371	238	
241.88668	206	
242.12047	292	1+
245.03016	434	1+
246.03494	306	1+
246.05991	182	1+
246.97571	200	1+
247.01727	196	1+
248.85464	302	
251.07863	188	1+
252.91200	296	1+
253.91589	300	1+
254.09329	182	1+
261.09503	348	1+
262.09964	270	1+
263.89078	302	1+
265.10074	188	1+
266.13633	358	1+
266.16662	196	
266.86485	394	1+
267.01113	158	
267.13643	248	1+
267.78541	390	1+
267.92743	150	
267.99463	190	1+
268.95381	264	1+
269.93563	152	
270.86064	302	
271.87560	786	1+
272.85421	1088	1+
276.80295	230	1+
276.85802	150	
277.78730	294	1+
277.92406	220	1+
277.96703	176	
278.10137	200	1+
278.81215	234	1+
278.86086	156	
281.02726	188	1+
281.05957	312	1+
281.96227	248	
282.12347	272	
282.80459	164	
282.86331	166	
282.94441	358	1+
283.03014	302	1+
283.09636	272	1+
283.87412	284	1+
285.79210	208	1+
285.80965	176	1+
285.94094	602	1+
286.13345	272	1+
286.87449	246	
287.84576	520	1+
287.98204	276	1+
288.86974	276	
288.98398	222	1+
289.88204	1698	
290.86578	2124	1+
292.11025	152	
292.88572	158	
293.08045	182	1+
293.87404	5378	1+
293.90196	272	1+
294.13171	158	
294.80674	180	
295.82268	174	
296.03602	154	
296.14078	190	
296.85285	300	1+
296.88250	744	1+
296.90666	214	1+
297.05542	162	
297.80998	374	1+
297.96435	372	1+
298.81159	292	1+
298.85700	322	1+
298.87820	810	1+
298.99325	152	
299.91453	398	1+
300.28031	214	1+
300.68974	102	1+
300.85774	610	1+
301.08759	244	1+
301.87746	206	
302.88884	156	
303.11944	192	1+
303.95543	208	
304.07120	284	1+
304.15513	162	
304.85527	558	1+
304.88620	246	
305.82323	292	1+
306.12436	224	
307.02503	362	1+
307.84051	244	1+
307.89151	2208	
308.14244	698	
308.29013	464	1+
308.88173	2072	1+
308.95294	382	1+
309.15096	1028	1+
309.81381	200	
309.87223	1258	1+
309.97791	160	
310.08526	220	1+
310.15670	686	1+
310.31103	248	
310.74839	190	
310.99588	382	1+
311.08510	136	1+
311.37110	266	1+
311.88412	11966	1+
312.03752	358	1+
312.83322	288	
312.92573	156	
313.97325	278	
314.82433	382	1+
314.86635	1322	1+
314.94292	214	1+
315.77072	208	1+
315.82715	316	1+
316.81883	396	1+
316.86723	408	
316.88699	894	1+
317.38879	162	
317.82645	250	1+
318.86295	326	1+
318.88691	268	
318.93998	248	
319.37486	276	1+
319.89574	272	
319.91800	292	1+
320.87857	494	1+
321.12699	174	
321.14733	318	1+
322.76949	234	1+
322.85318	152	
322.91611	244	1+
323.77368	164	1+
323.86172	518	1+
323.88752	152	
323.94617	300	1+
323.97445	296	1+
324.13047	164	
324.37254	170	
324.86247	384	1+
324.95135	200	1+
324.97619	206	1+
325.05165	358	1+
325.90043	1174	1+
326.00321	186	1+
326.05447	264	1+
326.88236	308	
327.15610	276	
327.88453	1152	1+
328.18416	260	1+
328.36845	150	
328.50073	140	1+
328.86870	604	
329.03892	302	1+
329.89581	792	
330.89366	1550	1+
330.91895	208	
330.97169	172	
331.13227	240	1+
331.89897	1086	1+
332.84538	192	
332.87473	1226	1+
332.95323	162	
334.16673	424	1+
334.39622	162	
334.89893	648	1+
334.95193	212	
335.08223	300	1+
335.83868	178	
335.99796	150	
336.29124	132	1+
336.88780	676	1+
336.95399	458	1+
337.02225	1224	1+
337.34241	240	1+
337.37494	340	1+
337.71416	224	1+
337.81089	324	1+
339.88221	450	1+
339.99524	162	
342.02291	164	
342.91554	162	
343.82419	172	1+
343.85300	270	1+
343.89766	230	
344.13632	302	1+
344.89587	406	1+
344.99819	224	1+
345.14138	250	1+
345.18554	196	1+
345.90094	284	1+
346.02805	152	
346.05518	250	1+
346.19419	222	1+
346.40822	206	1+
346.73347	140	1+
346.79378	286	1+
347.16195	346	1+
347.87456	180	
348.20520	202	1+
348.91668	210	
349.14389	460	1+
349.89857	186	
350.06940	216	1+
350.83604	230	1+
350.86549	306	1+
350.89087	658	1+
350.95699	178	
350.99420	450	1+
351.50026	92	1+
351.87250	202	1+
352.32523	214	1+
352.78750	400	1+
352.91289	364	1+
353.01606	390	1+
353.84033	446	1+
353.85896	164	
354.05549	150	
354.06913	174	
354.84010	282	1+
354.90432	174	
355.00872	158	
355.42776	256	1+
355.89153	412	1+
356.11515	520	1+
356.32659	218	1+
356.84900	300	1+
356.92305	160	
357.11941	450	1+
357.85133	202	1+
357.91887	162	
360.89234	160	
362.40020	214	1+
362.85041	182	
363.79650	278	1+
363.92407	248	1+
366.37410	224	1+
366.84004	2442	1+
367.71153	268	
367.93174	244	1+
368.37972	262	1+
368.71157	228	
368.89606	290	
369.71174	180	
369.78193	446	1+
369.83970	540	1+
369.89530	232	
370.04557	292	1+
370.71640	250	1+
370.78633	378	1+
370.89968	318	1+
370.92492	164	1+
371.12971	362	1+
371.19379	152	
371.20885	198	
372.13460	286	1+
372.78968	480	1+
372.85176	210	
373.10086	150	1+
373.71929	242	1+
373.79401	368	1+
373.83777	480	1+
373.86696	154	
373.89799	420	1+
373.92636	170	1+
373.98136	444	1+
374.84324	316	1+
374.89902	320	1+
375.95921	300	1+
376.87326	222	
377.80689	344	1+
378.86162	198	
380.85870	536	1+
382.05487	184	
382.85810	556	1+
382.98576	228	1+
383.16054	158	
383.30033	90	1+
383.71662	166	
383.98822	142	1+
384.05755	304	1+
384.21731	242	1+
384.71997	188	
384.85122	4380	1+
385.11865	302	1+
385.16969	282	1+
385.22043	210	1+
387.84859	432	
388.73409	232	1+
388.79552	258	
388.85026	210	
389.20117	554	1+
389.71245	246	
389.86611	362	
389.91834	374	1+
390.18810	370	1+
390.24887	204	1+
390.80795	248	
390.84230	1422	1+
390.92335	336	1+
391.25466	170	1+
391.80554	178	
392.34624	266	1+
392.40204	210	1+
392.83405	334	
392.86558	848	1+
392.90137	176	1+
393.08593	1452	1+
393.35357	180	1+
393.79985	648	
394.03317	270	1+
394.78828	366	1+
394.83535	658	1+
394.86429	810	1+
396.76593	224	1+
397.77528	280	1+
398.11960	408	1+
398.32972	308	1+
398.72897	204	
398.86801	538	1+
399.12273	352	1+
399.22426	206	
399.79420	284	1+
400.77633	186	1+
400.79984	172	1+
400.86114	200	
402.86059	878	
403.87048	3574	1+
405.71883	268	1+
405.89994	274	
406.80905	352	1+
406.87445	406	
407.81269	248	1+
407.86671	8302	1+
408.00189	190	1+
408.29495	224	1+
409.72021	176	
409.75570	352	1+
410.08246	162	
410.73490	562	1+
410.76019	284	1+
410.81079	1148	1+
410.87741	1256	1+
410.95121	168	
411.81182	840	1+
412.39624	94	1+
412.73132	500	1+
412.84817	724	
413.00462	238	1+
413.07565	286	
413.87784	462	1+
414.93482	190	1+
415.87818	938	1+
415.91304	168	1+
416.13616	338	1+
416.88172	634	1+
417.09729	172	1+
418.81855	306	1+
418.85138	276	1+
420.16096	162	1+
420.99973	172	1+
421.57656	166	1+
421.88354	2768	1+
422.14366	236	1+
422.85821	418	1+
422.94300	212	1+
423.21974	198	1+
423.98226	180	1+
424.07054	108	1+
424.14182	310	1+
425.83209	180	
425.88135	1314	
425.93921	350	1+
426.11864	222	
426.14577	182	
426.75432	158	
426.86562	954	
427.22104	228	1+
427.73916	1278	1+
427.86588	542	
427.90099	190	
428.06035	282	1+
428.22371	188	1+
428.74427	794	1+
428.81591	486	1+
428.85709	334	
428.88642	1844	1+
429.21579	260	1+
429.82139	414	1+
430.39967	176	1+
430.74199	820	1+
430.85732	322	
430.88058	628	
431.37281	230	1+
431.87773	322	
432.11929	266	1+
432.84216	178	
432.87236	876	1+
433.18284	140	1+
434.35365	198	1+
434.83241	170	
438.88997	174	
439.13415	314	1+
439.89434	2148	1+
441.15182	392	1+
442.88793	196	
443.00222	174	1+
443.29016	208	1+
443.80572	300	1+
444.87357	2566	1+
445.39576	234	1+
445.93506	178	1+
446.89555	434	
447.18255	438	1+
447.71693	264	1+
448.15999	174	
448.89473	346	
449.14437	302	1+
449.88097	1022	1+
450.77526	300	1+
451.90947	260	1+
453.26763	168	1+
456.76430	288	1+
457.85989	188	
457.90477	1950	1+
458.71652	236	1+
459.71477	152	1+
460.16694	434	1+
460.22319	292	1+
462.17250	254	1+
462.88267	806	1+
463.09599	282	1+
465.26337	204	1+
466.78185	218	1+
467.18807	168	
467.73975	240	1+
467.83953	364	1+
467.88878	1518	1+
468.86862	152	
469.23735	238	
470.30942	224	1+
470.90363	214	1+
471.25390	150	1+
472.78910	176	1+
474.72508	228	1+
477.07765	162	1+
478.14268	282	1+
485.45005	164	1+
485.72673	172	1+
485.75787	386	1+
485.90010	722	1+
486.09877	230	1+
487.28064	260	1+
488.79797	182	
489.42774	216	1+
489.89631	172	1+
489.95700	342	1+
490.11057	186	1+
490.46414	234	1+
490.89515	146	1+
492.27737	206	1+
494.24763	204	1+
494.76210	144	1+
494.80593	220	1+
501.78227	270	1+
503.26640	160	1+
503.74768	166	1+
504.12476	240	1+
504.20108	222	1+
504.37529	194	1+
504.44848	268	1+
504.68760	156	1+
504.74849	104	1+
505.33782	284	1+
505.69456	120	1+
506.11950	220	1+
506.75355	168	1+
506.87851	200	1+
507.48113	258	1+
507.71727	188	1+
508.74849	250	1+
509.04036	134	1+
510.44351	186	
510.91553	114	1+
511.07776	216	1+
END IONS

###FS:    #m/z: 336.94701 #charge 1+
###MS: 19
###MSMS: 21
BEGIN IONS
TITLE=Cmpd 15, +MS2(336.9470), 28.0-35.0eV, 0.4min #21
RTINSECONDS=25.204
SCANS=19,21
PEPMASS=336.94701	235646
CHARGE=1+
192.89031	118	
194.01298	100	
197.96504	104	
198.95618	186	
206.73995	88	
210.88350	282	1+
211.94496	9188	1+
212.88028	520	1+
213.89884	124	
213.93965	4654	1+
215.45628	112	
215.88823	502	
216.88851	240	
217.88695	136	
217.93755	102	
218.56229	106	
219.49075	96	
220.46326	98	
221.94877	102	
223.11667	88	
223.92109	120	
223.95936	268	1+
224.89131	202	1+
226.00656	208	1+
226.97475	128	
227.95767	156	
228.50454	94	
228.89458	202	
228.91330	154	1+
229.95564	7702	
230.89001	1958	1+
230.95821	322	
231.95123	3234	
232.88720	196	
232.89600	962	1+
232.94719	488	1+
233.89522	1038	1+
233.94711	480	1+
234.83938	112	
236.95991	126	
237.64662	94	
238.42829	108	
238.96220	92	
239.91617	98	
243.65445	112	
244.96173	106	
244.97981	92	
245.89117	214	
245.98086	136	
246.90722	120	
246.98065	114	
247.55895	100	
247.96641	1714	1+
248.88511	96	
248.90221	1114	1+
249.96085	986	1+
250.11389	266	1+
250.95128	132	
251.07004	134	
251.82912	198	
252.79917	92	
252.97258	4194	1+
253.00773	108	
253.42825	154	
253.79868	122	
253.84926	104	
253.90548	658	1+
253.95902	316	
254.00716	92	
254.08838	88	
254.96692	1872	1+
255.02606	88	
255.07361	232	
255.53189	96	
256.00737	164	1+
256.91482	146	
256.96541	380	1+
258.80389	110	
258.96527	118	
259.95536	88	
260.08555	202	1+
260.19593	136	1+
260.80072	128	
260.99119	228	
261.82576	220	1+
261.90754	172	1+
262.79811	88	
263.45152	92	
265.08035	88	
267.14162	96	
267.83924	562	1+
268.02184	100	
268.09787	88	
268.80459	96	
269.22069	92	
270.19862	106	
270.85017	210	1+
270.98355	340	
271.13437	124	
271.79685	254	1+
271.92086	226	
272.98028	172	
273.09009	92	
274.17554	94	
275.60036	116	
275.84330	128	
277.08163	120	
277.83271	404	1+
277.95975	326	1+
278.81622	174	1+
278.94018	92	
278.96055	236	1+
279.26142	94	
280.50212	94	
280.79421	308	1+
281.04968	242	
281.25337	94	
282.91560	88	
284.42550	144	
285.56950	112	
285.86134	146	
286.49163	88	
286.84929	556	1+
287.80914	94	
288.00929	130	
288.15696	100	
289.72839	94	
289.87947	90	
290.08638	246	1+
290.27659	190	1+
290.78608	124	
291.80700	180	1+
291.85591	102	
292.10237	704	1+
292.12022	88	
292.43695	92	
292.87029	440	1+
293.10645	614	1+
293.74693	92	
293.87366	374	1+
293.99477	118	
294.92515	136	
295.97519	146	
295.98889	190	
296.84456	88	
297.31435	124	
298.08004	140	
298.74304	92	
298.80251	92	
299.08925	90	
300.04848	114	
301.05833	166	
301.28874	90	
301.43165	104	
301.86906	88	
302.96996	260	1+
303.94387	92	
304.93631	148	
305.04104	88	
305.95108	88	
306.42342	172	
306.87369	434	1+
307.29300	304	1+
307.63923	96	
308.53381	92	
308.80481	238	1+
309.15382	100	
309.86825	138	
310.87504	240	
311.34868	102	
311.85847	98	
311.88663	202	
312.63885	98	
312.87437	138	
313.72959	90	
313.88406	102	
314.39986	92	
314.82228	194	
315.88023	316	1+
317.13059	194	1+
317.72602	118	
322.02458	104	
322.94182	88	
324.32123	114	
324.87457	108	
324.98187	108	
325.39797	96	
325.89796	138	
325.99000	96	
326.52654	94	
328.24384	110	
328.78908	118	
328.88847	376	1+
329.86865	124	
333.16568	102	
334.12452	304	1+
337.35313	126	
337.76160	286	1+
338.25218	104	
339.08718	144	1+
339.11947	96	
339.17043	228	1+
339.27163	94	
END IONS

###FS:    #m/z: 359.96277 #charge 1+
###MS: 19
###MSMS: 22
BEGIN IONS
TITLE=Cmpd 16, +MS2(359.9628), 28.0-35.0eV, 0.5min #22
RTINSECONDS=25.976
SCANS=19,22
PEPMASS=359.96277	197436
CHARGE=1+
192.89783	98	
207.94636	134	
208.88616	116	
208.94473	140	
209.94251	1380	1+
210.89701	98	
214.89170	282	1+
222.92398	96	
222.95277	824	
223.88928	200	1+
223.95450	432	
224.94799	1770	1+
225.97261	158	
226.89921	228	
226.94770	6538	1+
228.79740	166	
228.89748	134	
228.94320	6142	
229.05596	188	1+
229.94603	202	
230.79253	98	
231.91954	106	
233.95860	256	
234.92542	104	
235.15232	112	
235.91042	244	1+
235.96645	144	1+
236.19431	102	
238.00481	100	
238.96934	96	
239.90452	124	
240.83090	142	
240.94135	432	1+
240.96289	1092	1+
241.55072	116	
242.95992	844	1+
244.80398	94	
244.95790	3406	1+
245.94466	224	
246.08683	122	
246.80473	112	
246.95372	3530	1+
247.47828	100	
248.02629	98	
248.50090	100	
249.80483	134	
249.90157	162	
250.53321	166	1+
250.95213	198	
250.96541	104	
251.03127	160	
251.88859	302	1+
251.97398	144	
253.42796	108	
253.83494	110	
255.05691	104	
255.09695	210	
255.15519	126	
255.96484	132	
256.09066	130	
256.86036	114	
257.15241	114	1+
258.44265	122	
258.84217	178	
258.97401	368	1+
259.94313	106	
260.23616	160	1+
260.97102	272	
261.08330	162	
261.97241	120	
262.11155	244	1+
263.82809	170	
263.97798	242	
264.92649	104	
265.05610	114	
266.24532	106	
266.81727	172	
267.82161	214	1+
267.97477	448	1+
268.16801	108	
268.96108	172	
269.80226	146	
269.96842	474	
270.86796	132	
271.84584	156	
272.41748	108	
273.84227	142	
273.97108	100	
274.78758	96	
275.06782	158	
275.81652	150	
276.83271	182	1+
276.85772	424	1+
277.10183	198	1+
277.16401	112	
277.18742	128	
277.80806	300	1+
277.88173	238	1+
279.07345	244	1+
279.53732	132	
279.87145	152	
280.26242	126	
280.79384	212	
281.11988	144	
281.79864	102	
281.90166	114	
283.07187	178	1+
283.83941	170	
283.89117	108	
283.98903	118	
285.15690	106	
285.42412	118	
285.78755	242	1+
285.82593	106	
290.85554	124	
291.51199	94	
292.41606	248	1+
292.43923	232	
292.78693	190	1+
293.80273	240	1+
293.87391	108	
294.86003	258	1+
295.46455	124	
295.79711	268	1+
295.95962	236	1+
296.41313	148	
296.86331	180	
298.80296	284	
298.85690	210	1+
299.77406	374	1+
299.80409	278	1+
300.82426	200	
300.86758	112	
300.93405	154	
301.13792	118	
302.22184	180	1+
302.24728	134	
304.92567	172	1+
305.88091	314	1+
306.43851	96	
306.89313	114	
307.28858	418	1+
307.30932	192	
308.29262	354	1+
309.33254	224	1+
310.03477	94	
310.12334	116	
310.31412	212	
310.80226	138	
310.87591	480	1+
313.12568	98	
313.85589	238	1+
314.82809	134	
315.21476	104	
316.81974	190	
317.11559	122	
318.93562	370	
320.15684	100	
320.38533	104	
320.78506	98	
320.88990	148	
321.22215	144	
321.79994	116	
322.10730	118	
322.93172	388	
323.01797	1164	1+
323.12382	108	
323.21650	150	
323.23687	330	
323.89031	290	1+
326.45987	114	
327.83004	272	1+
328.88504	136	
329.82319	94	
331.94289	94	
332.92640	156	
334.29371	174	
334.77151	324	1+
335.34062	102	
336.94538	486	1+
336.98371	170	1+
338.88740	258	1+
339.79877	100	
339.83319	112	
340.17218	94	
340.30357	94	
340.35914	240	1+
340.83896	112	
340.93894	104	
342.33568	94	
342.90759	132	
343.31911	106	
343.77827	118	
347.11160	118	
348.01262	94	
349.11432	176	
350.88276	140	
351.98807	106	
354.20157	100	
356.79300	158	1+
358.37261	170	1+
360.34962	106	
361.08629	110	
363.78723	132	
363.88791	170	
364.71924	128	
364.91554	294	1+
END IONS

###FS:    #m/z: 322.93093 #charge 1+
###MS: 23
###MSMS: 24
BEGIN IONS
TITLE=Cmpd 17, +MS2(322.9309), 28.0-35.0eV, 0.5min #24
RTINSECONDS=29.662
SCANS=23-24
PEPMASS=322.93093	3609082
CHARGE=1+
131.16850	86	
175.21931	84	
183.96306	84	
189.86435	100	
191.95485	104	
192.89253	86	
194.88720	154	
196.02075	84	
196.88575	336	1+
205.94814	494	1+
205.97070	118	
206.97486	312	1+
208.04361	128	1+
211.91268	130	
212.88358	418	1+
213.88769	254	1+
217.84738	96	
220.87097	114	
222.95304	206	
223.05612	108	
223.92994	96	
223.96340	230	
224.95989	222	1+
226.09437	94	
227.38301	86	
228.90191	96	
229.79818	84	
230.84525	104	
230.88563	256	1+
230.91159	132	
231.51207	98	
231.90829	302	1+
232.38353	102	
233.39072	154	
233.89871	116	
234.01105	90	
234.93458	106	
235.03798	92	
235.82291	102	
235.89234	136	
236.11981	86	
236.90064	132	
237.02065	118	
237.09421	98	
237.79045	122	
238.02265	152	
238.05874	100	
238.21644	88	
238.93936	154	
239.07295	120	
239.78714	230	
239.93844	88	
240.01518	94	
240.05880	98	
240.78627	112	
240.94228	1586	
240.96352	438	
241.14238	90	
241.51043	106	
241.94275	966	
242.81876	326	1+
242.94247	3412	1+
243.04940	90	
243.88837	86	
244.94018	1138	1+
245.81927	134	
245.89493	234	1+
246.83511	88	
246.86792	178	1+
246.97816	446	1+
247.38875	140	
248.51242	88	
248.86080	104	
248.89971	370	
249.97223	84	
250.83896	112	
250.86024	112	
250.90188	210	
250.94771	220	
251.78891	128	
251.92892	112	
251.96792	88	
252.23413	132	
253.24032	84	
255.78023	98	
257.79835	152	
257.87868	86	
258.92237	114	
258.97214	170	1+
260.17473	172	
260.35074	102	
260.83916	100	
262.80690	216	1+
262.83251	276	
263.83338	176	
264.06067	142	
264.86812	128	
265.05950	176	
265.41019	100	
268.13997	94	
269.80090	244	1+
271.79773	122	
271.84531	370	1+
273.79341	146	
273.94167	84	
274.01220	84	
274.08317	158	
274.80857	84	
274.82565	86	
275.80783	258	
276.41432	92	
276.75345	88	
276.80812	108	
276.84885	86	
277.80425	88	
278.81423	86	
278.86221	118	
278.99308	198	1+
279.09273	710	1+
279.79533	184	1+
280.14253	84	
280.26079	112	
281.09640	128	
281.79978	218	1+
281.87204	136	
282.07943	194	
282.87766	210	1+
283.06970	134	
284.05694	90	
284.29191	404	1+
284.95156	94	
285.41158	202	1+
286.02442	244	1+
286.44599	90	
286.91658	422	
287.81195	218	1+
288.10711	86	
288.20177	122	
288.87126	112	
289.78791	170	
289.87793	142	
289.96543	176	1+
290.88448	90	
290.89809	128	
291.80852	222	
293.87195	116	
294.85344	138	
294.89392	94	
295.86835	126	
295.93866	118	
296.81593	144	
297.11748	98	
298.08826	150	1+
299.78346	272	
300.92813	122	
301.43599	84	
301.87639	116	
302.80422	90	
302.86885	118	
304.25825	122	
304.48818	88	
305.79802	112	
305.81241	314	1+
306.88246	120	
307.79822	476	1+
307.89059	172	
308.29275	358	1+
308.80131	298	1+
308.88457	108	
309.89075	144	
310.30900	564	1+
310.81739	102	
310.87774	90	
311.88099	276	1+
312.15071	140	
312.80400	138	
312.83221	88	
313.81437	270	1+
313.88767	248	1+
314.86554	190	
315.28465	90	
315.42411	110	
322.57344	90	
323.16789	196	1+
323.23879	562	1+
323.97994	90	
324.13714	86	
324.89280	570	1+
325.24102	84	
325.81247	102	
328.16613	88	
END IONS

###FS:    #m/z: 340.94159 #charge 1+
###MS: 23
###MSMS: 25
BEGIN IONS
TITLE=Cmpd 18, +MS2(340.9416), 28.0-35.0eV, 0.5min #25
RTINSECONDS=30.442
SCANS=23,25
PEPMASS=340.94159	1569586
CHARGE=1+
166.85033	92	
189.86350	138	
192.92766	102	
196.08800	100	
198.10316	94	
204.95688	92	
205.95231	216	
208.88010	160	1+
210.93470	130	
212.88048	832	1+
213.93964	2350	1+
215.88865	1234	1+
215.93634	414	1+
217.88403	532	1+
223.94291	92	
223.96156	250	
224.11567	90	
224.80538	100	
224.97299	112	
225.96049	160	
226.86841	136	
226.94609	146	
227.95185	136	
228.79551	104	
229.93662	94	
230.69623	106	
230.88717	884	1+
231.95048	2574	1+
232.83961	146	
233.89859	668	
233.94844	662	
235.89393	446	
235.94838	232	
237.89682	112	
237.98757	172	
240.07384	100	
240.23052	260	
240.96322	98	
245.96016	94	
246.43220	100	
246.78886	98	
246.97329	284	
247.87968	216	1+
247.98013	126	
248.93417	122	
249.14574	104	
249.90347	332	1+
249.96184	664	
250.94431	114	
251.79317	120	
251.92894	158	
251.95648	174	
252.96118	90	
254.91615	110	
254.96687	1652	1+
255.07483	496	1+
256.89828	238	1+
256.92021	128	
256.96430	278	
257.82250	188	1+
258.11477	132	
258.74305	106	
259.53399	98	
259.94351	92	
260.92866	162	
261.48333	152	1+
261.84267	120	
262.89172	92	
263.06881	182	1+
264.84557	118	
264.98719	136	
265.85606	102	
265.95430	104	
266.99668	218	1+
267.13608	192	
267.80034	98	
268.84172	152	
268.95785	132	
269.19106	106	
269.80139	258	
271.13213	92	
271.52875	92	
272.84738	138	
272.93482	318	1+
272.98122	128	
274.86373	200	1+
274.95600	260	1+
274.98148	114	
275.04507	144	
275.80756	110	
276.91675	92	
278.39194	98	
279.79936	100	
279.82007	90	
279.86383	182	
279.93201	216	1+
279.96269	136	
280.26100	164	
281.05143	232	
281.91909	116	
282.04055	258	1+
282.42829	108	
282.73379	100	
282.86118	92	
282.88695	98	
283.02776	202	
283.86479	156	
284.78998	92	
285.87943	176	1+
287.81489	90	
287.90972	90	
288.83890	140	
289.78947	518	1+
289.85837	338	1+
289.88106	142	
292.43444	142	
292.81740	134	
293.85217	260	1+
293.87158	102	
295.99550	94	
296.29047	150	
296.86913	270	1+
296.93764	200	1+
296.99034	102	
297.97689	142	
299.05822	106	
300.24250	114	
300.75957	98	
301.06074	142	
301.26387	110	
301.87062	278	1+
302.17415	194	
302.24466	114	
302.48131	94	
304.93813	98	
305.30479	96	
305.81328	100	
305.87245	130	
305.91891	106	
306.58725	102	
306.79578	448	1+
306.87834	394	1+
307.29322	374	1+
307.79871	382	1+
308.87994	134	
309.91577	144	
310.87788	700	1+
311.08522	198	1+
311.85693	106	
312.39034	104	
312.77347	92	
312.80422	136	
313.88207	174	1+
314.82221	226	
315.66859	92	
317.02675	100	
320.37931	104	
321.53799	102	
322.13946	90	
323.04344	104	
323.30650	174	
324.29309	122	
324.32352	108	
324.89328	220	
326.17749	148	
326.89252	202	1+
328.19174	180	
328.81395	138	
328.88365	202	
329.17909	144	
329.87509	306	1+
330.81684	372	1+
332.05056	90	
333.17659	94	
333.29324	110	
333.90766	90	
334.83717	100	
334.88017	112	
336.33866	132	
338.04902	108	
338.88032	98	
340.19504	142	
340.36027	94	
340.85644	132	
341.84125	94	
342.31588	134	
343.15510	158	
343.83998	102	
344.18260	106	
END IONS

###FS:    #m/z: 363.95775 #charge 1+
###MS: 23
###MSMS: 26
BEGIN IONS
TITLE=Cmpd 19, +MS2(363.9578), 28.0-35.0eV, 0.6min #26
RTINSECONDS=31.2225
SCANS=23,26
PEPMASS=363.95775	962050
CHARGE=1+
182.86390	210	1+
189.86267	1064	1+
191.86001	844	1+
192.92656	140	
194.87700	120	
195.07668	126	
196.88415	228	
205.95128	142	
206.87167	408	1+
207.40886	266	
207.87348	342	1+
207.94405	144	
208.94352	108	
208.96219	100	
209.87049	124	
209.92478	102	
209.94344	2032	1+
210.18560	158	
210.88555	660	1+
212.87958	4054	1+
214.89498	410	1+
215.88457	140	
216.41046	288	
217.41224	128	
220.85253	106	
222.95355	1400	1+
224.89617	186	
224.94894	1938	1+
226.19018	114	
226.89436	104	
226.90426	108	
226.91744	122	
226.94819	7694	1+
227.88163	228	
227.93295	530	
228.89416	1230	1+
228.94338	9166	1+
230.45855	110	
230.89063	5352	1+
232.88499	1080	1+
234.42753	154	1+
234.87898	270	
235.82318	170	
237.93653	148	
238.18282	102	
238.94027	122	
239.82583	166	1+
240.05295	102	
240.43166	108	
240.89200	346	1+
240.93940	248	
240.96379	1514	1+
241.08344	102	
241.94212	1276	1+
242.81850	144	
242.94478	880	1+
242.95946	828	1+
244.84606	296	1+
244.89729	102	
244.95791	4716	1+
245.11788	102	
246.78388	146	
246.83332	280	1+
246.90666	482	1+
246.95370	3830	1+
246.97646	346	1+
247.80219	524	1+
248.80469	432	1+
248.90057	2522	1+
249.15064	116	
250.14487	120	
250.89716	488	1+
250.94730	212	1+
251.04910	134	
251.07767	194	1+
251.73513	120	
251.98142	100	
252.89281	156	
253.90742	330	
254.09234	110	
254.58535	110	
256.55452	220	1+
258.97495	312	1+
259.89817	234	1+
260.83684	134	
260.96949	710	1+
261.83225	132	
262.55550	100	
262.78600	182	1+
262.83403	130	
262.85115	182	
263.79266	258	1+
263.97767	122	
265.09078	148	
265.92644	138	
265.97695	184	
266.25517	200	
266.81462	174	
267.14037	142	
267.78650	358	1+
267.97589	432	1+
268.01463	120	
268.13807	142	
268.95950	174	
269.04558	148	
269.96892	960	1+
270.04136	180	
270.18329	214	1+
270.80336	144	
271.80651	196	
271.84406	130	
271.92098	186	
272.06583	194	1+
272.89220	104	
272.91835	144	
275.91664	112	
276.01265	106	
276.84458	280	1+
276.86847	146	
277.01918	130	
278.05802	128	
278.10053	134	
278.79544	230	1+
279.09928	128	
279.11988	110	
280.26052	152	
280.28217	102	
280.79009	778	1+
280.86072	110	
281.11858	138	
283.02022	124	
283.78746	270	1+
283.84863	124	
283.93852	164	
283.98932	104	
284.82418	182	
284.85559	118	
285.84620	1116	1+
286.82469	100	
286.90233	218	1+
287.86674	222	1+
288.81251	160	
289.07570	112	
290.20629	102	
290.78565	646	1+
291.40488	102	
291.43679	190	
292.67027	102	
293.11548	242	
293.87432	188	
294.85861	180	1+
296.80623	114	
298.08280	170	
298.80412	1004	1+
298.92144	260	1+
299.86606	220	1+
300.80223	510	1+
301.80462	366	1+
301.86102	294	
302.86116	132	
303.80741	542	1+
303.85705	1456	1+
304.13875	118	
305.12199	184	1+
305.15929	188	1+
305.78480	170	
306.06973	108	
306.85394	152	
306.88325	114	
306.93429	182	
307.29463	102	
307.78801	292	1+
308.29240	156	
308.86614	360	1+
308.88606	136	
309.30343	310	1+
309.80542	132	
311.89327	244	1+
312.88059	140	
314.02151	108	
314.82030	126	
315.75791	116	
315.94051	142	1+
315.96440	198	1+
316.81541	360	1+
316.87780	258	1+
318.93500	308	1+
319.81154	110	
319.83514	108	
320.09618	178	1+
320.81031	110	
320.93498	124	
321.79307	144	
321.81611	1068	1+
321.86872	128	
322.81814	624	1+
322.93078	250	
322.96122	142	
322.98802	172	
323.93204	172	
324.13866	102	
324.29328	340	1+
324.32404	108	
324.89204	184	
326.82163	100	
326.87250	752	1+
326.89804	142	
327.80816	210	1+
329.84086	186	1+
330.82101	100	
333.94078	102	
334.28271	100	
335.77601	174	1+
336.94474	562	1+
337.83661	232	
338.06476	106	
338.82565	740	1+
340.51656	106	
340.94054	174	
342.83849	140	
343.90933	150	
347.30173	134	
348.34490	212	1+
351.33353	266	
351.79144	234	1+
355.92517	102	
357.79051	202	1+
360.17835	250	1+
360.87062	124	
361.86617	128	
362.70488	282	1+
362.88929	194	1+
364.32387	146	
364.72046	148	
365.31291	130	
366.34481	114	
366.74234	148	1+
367.32891	180	
368.19932	120	
369.35016	140	
END IONS

###FS:    #m/z: 322.93081 #charge 1+
###MS: 27
###MSMS: 28
BEGIN IONS
TITLE=Cmpd 20, +MS2(322.9308), 28.0-35.0eV, 0.6min #28
RTINSECONDS=34.943
SCANS=27-28
PEPMASS=322.93081	3346972
CHARGE=1+
192.89035	474	1+
195.02499	98	
198.86009	98	
205.61492	106	
205.94922	472	
209.94444	146	
210.90209	252	
211.94440	106	
212.88139	140	
213.08553	102	
214.43759	104	
214.88820	576	1+
215.10745	94	
215.88834	370	1+
219.86897	100	
220.87095	142	
221.94606	120	
222.56329	88	
222.95687	1284	1+
223.80490	86	
223.86831	122	
223.96146	934	1+
224.05875	86	
224.11011	118	
226.85565	86	
227.02981	92	
227.93181	450	1+
227.95934	122	
228.91028	126	
229.90174	114	
230.07279	114	
230.82033	248	1+
230.86821	152	
230.89057	284	
233.91111	260	1+
235.00213	92	
236.87877	252	1+
236.89722	282	1+
237.79221	116	
238.83306	92	
238.94332	168	
239.08231	212	
239.79509	210	
240.08406	172	
240.82205	128	
240.94128	1716	
241.90179	210	1+
241.93925	7874	1+
242.82132	108	
242.94159	5676	1+
243.82368	464	1+
243.88584	156	
244.50441	86	
244.93977	1356	1+
244.98290	108	
245.44426	102	
246.68554	102	
246.85250	376	1+
246.97746	624	1+
247.09738	86	
247.59309	130	
248.90372	90	
248.98358	206	1+
249.33015	96	
249.96811	146	
250.10216	194	1+
250.94852	184	
251.78895	106	
251.93810	132	
252.23114	110	
252.27230	98	
252.35205	96	
252.79195	110	
253.83724	118	
254.55741	90	
255.07173	230	1+
255.80678	192	1+
255.88344	106	
256.37658	92	
256.88612	158	
257.33286	92	
258.07023	102	
258.83166	126	
258.97406	136	
260.83402	206	
261.43867	108	
261.82522	550	1+
261.97340	122	
262.17208	122	
263.97852	200	
264.08238	280	1+
264.83455	128	
264.90677	88	
265.05868	124	
266.12919	118	
266.86336	264	
267.99324	86	
269.80070	94	
271.78101	178	1+
272.83345	166	1+
272.84960	170	
272.91729	116	
273.52333	100	
273.55977	90	
273.79258	266	
274.90574	84	
274.93459	86	
275.81255	504	1+
277.07612	92	
277.45890	96	
277.80769	148	
277.93022	236	1+
277.96262	92	
278.81026	94	
279.09264	988	1+
281.85870	158	1+
281.91588	126	
281.98439	390	1+
283.07359	154	
283.78666	90	
283.81264	114	
284.05279	96	
284.29388	430	1+
284.80053	96	
284.92687	128	
286.11672	136	
286.15108	100	
286.82495	202	1+
286.91859	170	
287.54012	86	
288.80468	208	1+
289.42123	92	
289.78966	144	
289.88348	156	
290.50009	88	
290.85600	94	
290.90016	168	
290.92480	146	
291.80494	358	1+
292.86080	260	1+
293.07811	86	
294.92302	92	
295.85305	130	
295.91436	104	
296.36221	92	
296.81520	268	1+
296.87470	162	
296.92809	272	1+
297.90354	90	
297.93512	248	1+
299.07694	96	
299.78708	292	
300.07102	152	
300.80428	104	
301.86001	94	
301.87387	114	
302.16249	194	1+
302.25489	120	
302.75549	92	
302.87337	250	1+
304.25778	118	
305.04055	232	1+
305.18425	108	
306.79257	142	
306.88284	216	
307.30841	188	
307.79861	156	
307.89248	164	
308.29017	342	1+
308.89132	250	
309.80719	116	
309.87279	340	1+
310.30971	288	
312.04754	90	
312.80723	124	
312.92825	124	
312.95558	90	
313.80823	164	
313.96478	108	
314.09668	132	
314.81710	120	
314.86782	150	
315.03825	104	
316.43462	92	
319.89173	94	
320.18516	92	
320.81525	92	
322.30944	150	1+
322.88469	178	
323.23851	400	1+
323.89798	96	
324.89403	574	1+
325.02092	90	
326.03214	86	
327.12908	110	
328.05431	100	
END IONS

###FS:    #m/z: 340.94153 #charge 1+
###MS: 27
###MSMS: 29
BEGIN IONS
TITLE=Cmpd 21, +MS2(340.9415), 28.0-35.0eV, 0.6min #29
RTINSECONDS=35.7155
SCANS=27,29
PEPMASS=340.94153	1377480
CHARGE=1+
192.89257	176	
192.92846	136	
199.88658	158	
204.90409	92	
205.95139	140	
206.97359	344	1+
207.87324	150	
207.97763	296	1+
208.93070	114	
208.95976	198	
210.89362	264	1+
210.93744	134	
212.87903	130	
213.08936	92	
213.88199	398	1+
213.93981	2576	1+
215.41318	92	
215.56654	100	
215.88659	1690	1+
215.93787	592	
217.88198	556	1+
217.93618	158	
219.49992	106	
220.54189	92	
221.04909	90	
222.97393	130	
223.96114	214	
223.97823	114	
226.01639	94	
227.95538	92	
228.79759	108	
228.93375	176	
228.95088	274	
229.83192	96	
229.87654	94	
230.88888	482	1+
231.95042	2800	1+
233.89885	464	
235.82530	92	
235.86585	122	
235.89545	170	
235.94831	306	
239.78951	92	
240.23121	248	1+
241.43058	94	
241.91902	100	
241.93888	196	1+
244.95586	246	
245.61937	100	
246.97772	402	1+
249.96268	680	1+
250.95601	196	
251.21408	100	
251.96074	174	
252.08298	94	
253.01397	210	1+
253.16649	98	
253.65091	102	
254.88692	298	1+
254.90722	138	
254.96708	1192	1+
255.07378	152	
255.90225	180	
256.91314	408	1+
256.95884	502	1+
257.80122	112	
258.79955	146	
258.84669	322	1+
258.88466	144	
258.90611	116	
259.44094	134	
259.89483	128	
260.02866	96	
260.83426	274	1+
261.15270	96	
261.35293	110	
261.43261	128	
262.95542	178	1+
263.52310	94	
263.80089	102	
265.85269	198	1+
267.13642	240	1+
267.82935	208	
268.86424	150	
270.18045	102	
270.80645	382	1+
272.84842	180	
272.93724	236	
273.79385	382	1+
274.23042	96	
274.42958	98	
274.89906	124	
275.81070	256	
276.85407	312	1+
278.37150	106	
278.45178	112	
278.99306	98	
279.91909	96	
279.93621	270	1+
279.96732	252	1+
280.81400	108	
281.01654	106	
281.06454	102	
281.98055	90	
282.27951	308	1+
283.79089	110	
283.86931	154	
284.82210	110	
285.85988	152	1+
289.27105	136	
289.79178	164	
289.88366	250	1+
289.99178	98	
290.27195	98	
290.78835	214	
290.86232	192	
290.94416	116	
291.79282	138	
292.81783	164	1+
292.86418	92	
293.43564	144	
293.84345	102	
293.89563	92	
294.96578	108	
295.30871	102	
295.98608	124	
296.29241	108	
296.88275	114	
297.91925	180	
297.97575	104	
298.01588	120	
298.04417	150	
298.31226	92	
298.41714	92	
299.78535	244	1+
300.05816	100	
300.82109	212	1+
300.86690	246	1+
301.26731	150	
301.51681	120	
302.92560	100	
303.80816	96	
303.87591	230	
304.04736	98	
304.18378	98	
304.26172	140	
305.87801	154	
306.11010	96	
306.27779	112	
306.88042	562	1+
307.28906	308	1+
307.30954	154	
307.79833	222	
307.94078	96	
308.79400	120	
308.88251	272	1+
310.51058	100	
310.87640	262	
311.85994	118	
311.88511	186	
312.04787	108	
312.80338	248	
312.95213	98	
313.45143	90	
316.18540	124	
317.10353	108	
317.19732	94	
318.90540	94	
319.04257	110	
322.31322	94	
322.67493	102	
322.74869	132	
323.05003	100	
323.76143	96	
324.29316	236	1+
324.89188	130	
325.89654	126	
326.09173	98	
326.11767	192	1+
326.95458	118	
328.00511	122	
328.82655	146	
328.88935	386	1+
329.82550	144	
329.87291	248	
331.03522	104	
332.81502	134	
334.78733	102	
339.82936	128	
342.31487	132	
342.89607	298	1+
344.97898	92	
END IONS

###FS:    #m/z: 363.95765 #charge 1+
###MS: 27
###MSMS: 30
BEGIN IONS
TITLE=Cmpd 22, +MS2(363.9577), 28.0-35.0eV, 0.6min #30
RTINSECONDS=36.4875
SCANS=27,30
PEPMASS=363.95765	777466
CHARGE=1+
177.93282	106	
187.86896	118	
189.86255	854	1+
191.85879	804	1+
193.08191	124	
196.88236	506	1+
200.95127	102	
205.87750	170	
206.94975	118	
207.87537	530	1+
207.94774	126	
208.94253	272	
209.86791	120	
209.94446	2338	1+
210.88476	1226	1+
212.88000	4872	1+
216.41437	176	
216.88631	108	
217.55586	110	
217.87639	146	
219.41445	234	1+
219.86602	212	1+
222.95324	1568	1+
224.04425	172	1+
224.94988	2306	1+
225.88489	164	
225.94919	176	
226.87335	222	1+
226.94797	7776	1+
226.97131	260	
227.93483	176	
228.17550	186	1+
228.27217	94	1+
228.89616	892	1+
228.94313	10698	1+
229.01020	172	1+
229.05637	124	
229.09453	132	
229.14692	88	1+
230.21905	100	1+
230.79312	232	1+
230.89010	6820	1+
231.04653	246	1+
231.98023	196	1+
232.88701	804	
233.25899	142	1+
233.83217	118	
234.88143	290	
235.88493	136	
237.23050	120	
237.86566	112	
240.09738	148	
240.83606	254	1+
240.94067	698	1+
240.96315	958	1+
242.79273	124	1+
242.89001	122	
242.94140	1016	1+
242.95949	758	1+
243.82892	534	1+
244.87054	162	1+
244.95753	5358	1+
246.79157	124	
246.90735	598	
246.95309	3740	1+
247.82720	260	1+
247.84713	230	1+
248.12676	116	
248.79915	248	1+
248.90070	2114	1+
250.80426	128	
250.89838	508	1+
250.94767	396	1+
250.97395	360	1+
252.80874	146	
253.84020	202	
253.90528	318	
254.90832	326	1+
255.10534	104	
258.80534	106	
258.84844	106	
258.97521	264	1+
260.84220	400	1+
260.89881	232	1+
260.97003	662	1+
262.47580	106	
263.98107	140	
264.78802	146	1+
264.82258	222	
264.97823	396	1+
265.82198	182	
266.81706	170	
266.84929	242	1+
267.78900	228	1+
267.81157	104	
267.97423	428	
268.96466	1128	1+
269.13471	104	
269.79989	114	
269.96864	832	1+
270.83493	106	
271.79990	152	
271.91209	448	1+
272.84221	268	1+
273.01572	162	
273.79530	126	
273.81290	142	
273.84620	160	1+
275.91471	192	1+
276.80664	232	1+
276.86279	172	
277.86164	126	
278.79815	126	
279.10388	324	1+
279.79893	224	
279.85084	126	
279.91862	156	
280.79380	844	1+
281.82119	138	
281.85206	164	
281.97791	256	
282.80811	124	
283.78843	264	
283.85074	580	1+
283.98441	138	
285.41790	118	
285.84342	764	1+
285.93609	160	
286.08059	202	1+
286.42741	122	
286.86014	234	1+
286.91461	282	1+
287.81805	122	
287.99541	144	
289.08630	214	1+
289.88199	116	
290.78985	700	1+
290.86046	112	
290.94827	106	
290.99079	106	
291.87697	102	
292.26600	268	1+
292.44009	174	
292.80630	152	
293.11566	116	
294.81691	106	
294.86318	340	1+
294.90006	112	
296.01862	132	
296.81037	276	
297.41965	102	
297.81073	210	
297.88130	110	
298.80284	1128	1+
299.59489	104	
299.86863	150	
299.92291	216	1+
301.80589	228	
301.86112	1084	1+
302.22035	332	1+
302.78698	144	
302.82380	146	
302.91937	176	
302.95051	118	
303.80875	830	1+
303.85680	1836	1+
303.94815	242	
305.03359	218	1+
306.28093	118	
306.80708	154	
306.88672	350	1+
306.92841	252	1+
307.00047	112	1+
307.13124	204	
307.81471	120	
308.29200	454	
308.79435	132	
310.30692	200	
310.87700	228	
310.93481	104	
311.12797	128	
311.38262	102	
311.95156	136	
312.81835	134	
312.87197	228	
314.09519	148	1+
315.07054	152	1+
316.81395	376	
317.43154	112	
317.76872	234	1+
317.83721	136	
317.88281	168	
318.31328	162	1+
318.81192	198	
318.93607	552	1+
319.09346	222	1+
319.81040	134	
319.86853	136	
320.81344	190	
321.42330	106	
321.81797	724	1+
321.86545	196	
321.87689	454	1+
322.93134	342	
323.10497	210	1+
323.25987	120	
323.82375	128	
324.16235	122	
324.27566	234	1+
324.39217	168	
324.77792	104	
324.89533	298	1+
325.16235	206	1+
325.73041	116	
326.19277	106	
326.33585	138	
326.87428	552	1+
326.94380	244	
327.76456	150	1+
328.19059	140	
328.81683	288	1+
328.88194	540	1+
331.10883	180	1+
331.80871	112	
331.88931	116	
332.87512	214	1+
334.32062	116	
336.94930	358	
337.83968	170	
337.94643	214	
338.81954	104	
338.93910	146	
339.82840	698	1+
339.86724	150	
340.94108	560	
341.33973	204	
341.90843	106	
342.90118	150	
348.31836	242	1+
348.72553	208	1+
348.83393	174	
348.89982	362	1+
349.90051	302	1+
350.35515	226	
351.33056	256	1+
351.76148	268	1+
351.89547	410	1+
355.99074	110	
357.94851	106	
358.78159	306	1+
359.75218	204	1+
360.84203	190	1+
363.77137	104	
363.81068	108	
365.31642	122	
367.33424	156	
368.33784	108	
368.72379	104	
368.91385	164	
END IONS

###FS:    #m/z: 322.93098 #charge 1+
###MS: 31
###MSMS: 32
BEGIN IONS
TITLE=Cmpd 23, +MS2(322.9310), 28.0-35.0eV, 0.7min #32
RTINSECONDS=40.1945
SCANS=31-32
PEPMASS=322.93098	3399440
CHARGE=1+
57.14445	118	
192.88757	584	1+
196.88996	124	
199.88777	212	
200.02109	100	
200.77550	100	
201.04784	102	
205.94953	866	
208.94209	118	
209.94425	194	
212.87851	118	
212.89606	110	
213.08999	134	
215.89517	288	1+
215.97410	90	
217.87096	108	
218.85707	132	
221.94304	98	
222.92225	92	
222.95575	550	1+
222.97304	112	
223.96053	372	1+
225.95863	138	
227.93447	358	
228.91069	206	
229.05436	130	
230.07949	92	
230.88877	162	
230.90830	112	
231.59063	116	
232.43799	94	
232.90157	102	
233.91683	174	
234.79901	90	
235.15257	100	
235.82787	126	
235.88111	132	
236.01219	108	
237.05701	202	
237.79737	162	
238.00447	88	
238.93851	264	
238.95858	92	
239.08079	188	
239.78790	298	1+
240.04313	90	
240.14825	92	
240.82547	196	
240.94164	2780	
241.93943	8112	1+
242.82349	204	
242.86196	144	1+
242.94165	5850	1+
243.12295	116	
243.82035	182	
243.99000	112	
244.02353	134	
244.82305	118	
244.82970	126	
244.94059	1458	
244.99021	230	1+
246.15818	98	
246.48726	108	
246.97590	500	1+
247.96599	300	1+
248.85048	168	
248.97020	256	1+
249.91939	264	1+
250.85605	92	
250.94341	90	
250.96884	146	
251.04880	90	
251.15195	88	
251.78695	102	
251.96495	154	
252.23125	98	
252.33285	102	
253.01933	190	
253.83252	146	
253.99916	94	
255.11785	96	
255.45725	108	
257.79911	392	
258.83265	232	1+
259.14074	128	1+
262.83227	336	
262.94393	92	
262.97517	224	1+
263.83525	178	
264.06745	150	1+
264.41888	108	
264.85647	492	1+
265.43247	110	
265.82639	138	
266.93512	94	
267.80048	246	1+
267.87659	92	
268.09347	140	
268.86920	144	
268.95863	116	
269.79835	106	
270.80154	114	
270.83831	358	1+
271.04502	92	
271.87704	150	
272.81614	262	1+
273.49056	116	
273.79450	466	1+
273.99434	100	
275.80677	282	1+
276.02724	240	1+
278.86044	184	1+
279.09247	930	1+
280.26175	140	
280.89088	94	
280.94662	94	
281.41408	98	
282.15631	92	
282.86474	242	1+
283.03079	200	1+
283.06800	252	
283.28870	464	1+
283.79175	118	
283.85429	94	
283.93950	100	
283.96944	104	
284.01860	102	
284.29366	398	1+
284.78824	98	
284.87557	216	
285.85083	94	
286.86821	98	
286.91955	110	
287.81269	202	
287.83086	98	
287.89186	132	
288.57572	90	
289.01536	146	
289.18817	130	
289.78862	222	
289.88011	152	
290.78893	132	
290.86034	104	
290.92312	88	
291.80320	488	1+
292.86865	124	
292.93600	146	
293.88172	160	
294.36616	104	
294.38088	90	
294.79175	94	
294.86774	152	
294.90539	140	
295.15865	94	
295.86991	104	
296.84009	100	
296.86288	212	1+
297.18537	106	
297.80809	160	
298.42698	92	
299.78350	348	1+
300.81824	224	1+
301.86776	204	
302.88929	146	
304.88325	104	
305.29403	92	
305.87132	184	
306.88197	304	
307.79701	708	1+
307.84190	90	
307.88553	526	1+
308.29542	438	
308.98356	110	
309.30322	704	1+
309.81656	172	
310.30852	504	1+
310.82360	196	
311.88180	226	
312.80337	424	1+
312.82447	122	
312.94692	126	
316.79945	90	
318.02923	100	
318.84760	148	
321.31923	226	1+
322.88838	120	
323.23690	234	1+
323.83426	132	
323.89125	654	1+
324.20770	104	
324.81161	320	1+
324.89794	446	1+
327.06348	88	
327.41276	94	
328.18594	180	1+
END IONS

###FS:    #m/z: 340.94165 #charge 1+
###MS: 31
###MSMS: 33
BEGIN IONS
TITLE=Cmpd 24, +MS2(340.9416), 28.0-35.0eV, 0.7min #33
RTINSECONDS=40.967
SCANS=31,33
PEPMASS=340.94165	1344992
CHARGE=1+
89.97569	106	
191.89634	106	
192.88847	174	1+
192.92792	166	
205.94977	248	1+
209.94419	106	
210.93926	212	
212.12591	92	
212.88052	240	
213.88292	372	
213.90483	116	
213.94000	1686	1+
214.88060	252	
215.88724	1546	1+
215.93801	484	
216.41285	202	
216.96789	100	
217.88466	636	1+
217.93722	174	
219.88196	134	
223.07279	94	
223.95771	424	1+
224.56081	98	
226.94811	222	1+
228.94312	268	
229.90033	106	
229.95316	168	
230.88904	908	1+
231.95100	1538	1+
233.89813	650	1+
233.94629	188	
235.82478	136	
235.86724	194	
235.89526	678	1+
240.22894	142	
240.79119	100	
240.90073	126	
241.23227	94	
243.45919	100	
243.94397	98	
244.01058	248	1+
244.89564	96	
244.95766	104	
244.98253	104	
245.94061	90	
246.97255	434	1+
249.90228	304	
249.95893	746	1+
250.41478	98	
251.88223	272	1+
251.91094	130	
251.93518	104	
252.03459	102	
252.47116	120	
252.92401	90	
253.11154	102	
254.84172	126	
254.96653	1138	1+
255.07512	326	1+
255.14212	110	
256.26309	150	
256.91681	290	
256.96320	242	1+
257.79487	144	
257.88721	298	1+
258.84973	112	
258.88808	250	1+
259.07112	106	
259.55591	104	
259.91005	132	
259.93152	94	
259.95651	120	
260.83597	374	1+
263.57098	96	
263.61094	108	
264.79380	112	
265.85651	118	
266.99372	152	
267.03535	106	
267.76825	102	
267.90450	144	
268.84052	104	
269.79679	112	
269.86592	126	
270.01927	100	
270.80153	112	
270.92228	100	
271.79249	316	1+
271.84583	128	
272.35697	90	
272.91999	138	
272.93438	104	
272.97808	208	
275.86149	100	
275.95764	210	1+
276.81258	94	
276.86632	188	
278.84853	128	
279.79045	200	1+
280.23700	92	
280.25538	184	
280.84755	150	
280.95477	168	1+
281.39331	120	
282.27966	96	
282.37478	102	
283.04181	192	
283.40528	102	
283.80352	112	
284.04694	102	
284.87583	232	
287.81488	98	
288.17587	94	
289.19253	152	
289.79006	356	1+
290.36864	96	
290.87038	94	
291.01218	186	1+
291.67563	92	
292.81368	248	1+
292.91156	130	
293.29551	120	
293.88455	98	
294.02888	90	
295.85969	288	1+
295.99291	106	
297.79761	338	1+
297.91805	138	
297.97437	188	
298.85753	104	
299.11135	94	
299.46721	98	
299.78383	148	
299.84804	150	
299.89407	112	
300.96101	102	
301.16357	106	
301.81280	192	1+
301.87076	110	
302.17704	260	1+
302.94870	106	
303.87360	212	1+
305.89871	202	1+
306.41918	206	1+
307.02360	100	
307.21317	98	
307.28348	152	
307.80245	250	
307.88772	318	1+
308.29382	230	
308.31721	134	
308.79847	372	1+
309.30872	92	
309.74075	94	
310.87553	614	1+
311.89112	134	
312.52620	90	
312.80462	182	
313.80813	100	
313.98442	94	
314.88761	158	
315.80902	100	
316.77976	192	1+
316.86669	184	1+
316.94086	92	
317.43345	98	
320.88771	94	
322.03156	94	
323.24215	124	
323.31335	130	
324.29064	276	1+
324.89094	230	
325.14429	94	
326.16980	144	
326.36008	90	
327.88627	280	1+
328.19285	124	
328.81992	136	
329.04742	106	
329.32212	96	
329.78746	94	
329.82104	140	
329.87687	108	
330.65750	92	
330.81574	370	1+
333.51765	104	
333.77550	94	
336.81314	102	
337.12365	104	
337.79498	188	1+
338.14970	176	1+
338.57084	92	
341.24697	96	
342.26346	94	
342.90438	294	1+
346.06932	110	
END IONS

###FS:    #m/z: 363.95791 #charge 1+
###MS: 31
###MSMS: 34
BEGIN IONS
TITLE=Cmpd 25, +MS2(363.9579), 28.0-35.0eV, 0.7min #34
RTINSECONDS=41.739
SCANS=31,34
PEPMASS=363.95791	701264
CHARGE=1+
187.87242	130	
189.86253	936	1+
191.85763	1178	1+
193.08548	136	
196.88433	174	
197.89407	114	
207.87387	704	1+
207.95035	110	
208.95317	132	
209.94431	1288	
210.08925	88	1+
210.88378	740	1+
210.93615	124	
212.87953	5312	1+
214.89450	516	1+
215.40910	100	
215.88154	172	
217.89457	128	
222.95197	1584	1+
223.83025	114	
224.94817	2738	1+
226.89239	218	
226.94792	9516	1+
226.97113	350	
227.78657	100	
228.89422	1360	1+
228.94295	9572	1+
229.09485	104	
230.78962	146	
230.86951	104	
230.88995	8414	1+
231.08796	122	
231.20963	112	
232.38936	124	
232.88585	850	1+
234.88234	456	
234.94763	182	1+
235.90718	208	1+
236.52385	106	
239.21734	108	
239.96360	122	
240.82376	218	
240.83537	434	1+
240.94080	626	
240.96300	1594	1+
241.00578	134	
241.94072	1854	1+
242.82139	126	
242.90057	146	1+
242.94269	1102	1+
242.95840	1282	1+
243.81864	466	1+
243.97893	112	
244.02541	314	1+
244.38901	116	
244.47884	106	
244.83791	160	
244.95767	3402	1+
245.83875	136	
245.90686	434	1+
245.94410	248	
246.90818	366	1+
246.95274	4072	1+
246.97490	208	
247.86833	142	
248.09484	114	1+
248.66272	124	1+
248.80443	540	1+
248.90029	3102	1+
248.92094	142	
249.51164	98	
249.88167	138	
250.89511	868	1+
250.90893	206	1+
250.94398	174	
250.96456	114	
252.07611	134	1+
252.41861	104	
252.79439	280	1+
253.83384	382	1+
253.84881	172	
253.90632	534	1+
254.83641	224	1+
257.80481	106	
258.83323	280	1+
258.84904	276	1+
258.97408	254	
259.44493	106	
259.90676	138	
259.97669	200	
260.83087	364	1+
260.96837	1112	1+
261.83553	306	1+
262.85482	140	
263.04912	112	
263.82430	338	1+
264.84764	118	
265.05984	152	
265.08934	262	1+
265.26333	142	
265.80771	378	1+
265.89269	98	
265.97704	172	
266.24746	136	
266.81222	326	1+
266.85728	206	1+
266.89544	238	1+
267.06776	144	
267.97195	634	
268.96366	1068	1+
271.43554	98	
271.79992	138	
271.84470	134	
271.91887	448	1+
272.84441	98	
273.79282	150	
274.85175	266	1+
275.41512	98	
276.35162	148	
276.41881	100	
276.81214	122	
276.85717	594	1+
277.98869	100	
278.79528	226	
279.79668	176	
279.99940	114	
280.79026	140	
280.81139	130	
281.79331	122	
282.79167	118	
282.83036	124	
282.87133	144	
282.91870	118	
283.06932	150	
283.79155	340	1+
283.85200	444	1+
283.93291	208	1+
284.07223	142	
284.82621	292	
285.09928	118	
285.84613	1436	1+
286.79939	132	
287.77442	160	1+
288.79290	114	
288.88470	238	1+
289.03895	210	1+
289.09408	206	1+
289.85789	106	
290.79063	490	1+
291.56848	106	
291.88119	118	
292.25765	124	
292.43926	308	1+
292.85683	208	1+
293.11702	132	
293.82588	208	1+
294.85877	452	1+
294.88477	104	
294.92783	236	1+
296.58406	128	
296.80931	344	
296.91468	148	
297.04446	130	
297.80148	1466	1+
298.02283	140	
298.13206	192	1+
298.75629	138	1+
298.80306	1216	1+
299.91317	206	1+
299.98003	210	1+
300.43077	98	
300.79885	596	1+
300.81393	98	
300.84732	176	
301.86043	444	
302.17057	234	1+
302.40698	136	
302.86410	334	
303.27033	402	1+
303.80708	634	
303.85687	2136	1+
304.16279	238	1+
304.27387	310	1+
304.45580	98	
304.82554	132	
304.88067	112	
305.11823	272	1+
306.79495	152	
306.88903	132	
307.78563	416	1+
307.89539	100	
310.87696	348	
311.88051	172	
311.90200	128	
312.84172	186	
314.81830	126	
315.07942	230	1+
315.87366	260	1+
316.81711	290	1+
318.93531	120	
319.06460	98	
319.93845	166	
320.09926	226	1+
320.80779	130	
320.95867	122	
321.15256	204	1+
321.81844	1312	1+
321.87103	468	1+
322.79294	208	1+
322.93020	418	1+
324.89173	160	
325.34516	114	
325.89720	236	
326.18010	238	1+
326.87312	708	1+
328.04521	172	
328.72366	158	1+
328.83890	116	
328.88770	390	
329.87323	256	
330.87233	138	
331.28093	102	
331.80472	98	
331.82769	194	1+
331.93279	210	1+
334.29602	114	
336.13242	246	1+
336.83106	382	1+
336.94964	406	1+
337.83255	324	1+
338.71992	98	
339.82775	1046	1+
340.94089	250	
341.72764	186	1+
341.93649	102	
342.38161	106	
342.90120	206	
343.71018	112	
344.27220	268	1+
344.83840	102	
344.89530	112	
345.03625	144	
345.27337	216	1+
345.75956	98	
347.38921	98	
348.77548	174	1+
349.31752	152	
349.36637	152	
349.82984	152	1+
350.02761	168	1+
353.76106	210	1+
356.18466	188	1+
357.30497	98	
361.28598	110	
361.71104	166	1+
361.78691	160	
364.18785	142	1+
365.79237	174	1+
365.94720	104	
366.75521	118	
367.32692	136	
368.72788	112	
END IONS

###FS:    #m/z: 507.84686 #charge 1+
###MS: 35
###MSMS: 36
BEGIN IONS
TITLE=Cmpd 26, +MS2(507.8469), 28.2-35.2eV, 0.8min #36
RTINSECONDS=45.421
SCANS=35-36
PEPMASS=507.84686	251888
CHARGE=1+
196.01568	422	
197.89405	174	
209.94432	234	
222.95156	246	1+
223.97706	160	
224.97708	182	
227.95166	278	
235.89253	158	
238.81237	152	
248.84967	290	1+
250.88643	222	1+
250.97250	524	1+
252.07824	302	1+
260.12966	278	1+
260.84843	258	1+
261.12962	178	1+
266.16618	338	1+
266.86756	270	1+
267.09255	220	
267.92013	204	1+
268.10687	156	
270.80602	200	
270.86461	156	
271.87599	284	
272.85372	632	1+
273.79530	282	1+
275.93827	240	1+
276.85891	388	1+
277.86210	278	1+
279.10169	206	
280.89943	158	
281.07877	156	
281.11940	154	
281.88973	194	1+
282.01088	262	1+
282.38713	170	
283.06532	156	
284.85918	278	1+
284.87440	320	1+
284.89665	156	
285.38245	174	
286.93862	268	1+
287.84753	256	
288.81501	164	
288.85030	172	
288.86723	528	
288.88939	164	
289.88256	868	
290.82108	194	
290.86591	410	
290.88319	438	
291.87381	206	
292.86173	248	
293.21434	138	1+
293.87377	3232	1+
296.86682	234	
296.88179	302	1+
297.85230	692	1+
298.80716	454	1+
298.85583	506	1+
298.87865	464	1+
298.90114	152	
299.81088	338	1+
299.88325	288	1+
300.85974	590	
301.87954	168	
302.12183	152	
303.06554	152	1+
303.16361	114	1+
305.80264	202	1+
305.85089	228	
306.87717	250	
307.88963	1980	1+
308.14136	796	1+
308.29863	164	
308.87471	586	
309.29772	184	
309.87150	898	
309.88944	1134	1+
310.15965	534	
311.88349	8030	1+
311.92069	288	1+
313.79503	168	1+
313.95245	154	
314.86504	1266	1+
316.81867	600	1+
316.86409	370	1+
318.38966	188	
318.87563	158	
318.93408	370	1+
320.89837	172	
321.35587	170	
322.01484	184	1+
322.88987	246	
323.03938	176	1+
323.87838	168	
324.13755	346	1+
324.86203	170	
324.90172	152	
324.98453	334	1+
325.90025	508	
326.88376	298	
326.89394	1578	1+
327.15756	416	1+
327.82315	206	1+
327.87439	1116	1+
327.89470	1132	1+
328.37087	198	
328.40647	190	
330.00113	198	1+
330.81959	178	
330.91559	220	
331.80935	282	1+
331.89291	674	1+
332.82917	188	
332.87418	966	1+
334.16218	228	1+
334.87912	172	
334.89728	224	
335.84004	460	
335.88401	178	
336.94765	366	1+
337.02173	528	1+
337.88111	796	1+
337.90127	314	
338.84726	172	
339.28574	248	1+
339.40663	214	
339.89941	256	1+
340.93813	222	1+
342.14853	228	1+
344.01929	238	1+
344.83030	400	1+
345.41390	218	1+
345.76510	168	
346.42179	230	1+
348.88755	172	
348.91664	268	1+
349.72266	176	1+
349.78368	160	
350.83571	326	1+
350.88583	672	1+
350.96512	184	
351.02416	168	
351.78439	248	1+
352.78717	178	1+
352.84818	590	1+
352.91006	278	
353.85223	490	1+
354.89998	168	
355.37186	334	1+
355.86511	296	1+
355.89120	1014	1+
359.32654	334	1+
359.77390	160	1+
361.86241	182	
361.94014	302	1+
362.06158	170	
362.85320	176	
362.90675	204	1+
363.18836	192	1+
365.79701	250	1+
365.89716	276	1+
366.18521	544	1+
366.84056	734	
366.94453	162	
367.70870	1724	1+
367.84512	400	
368.78863	234	1+
368.81090	168	
368.83733	776	1+
368.89347	824	1+
369.23419	240	1+
369.84054	540	1+
370.77962	272	1+
370.86723	172	
370.92740	150	1+
371.19210	286	1+
371.72865	216	
371.84262	436	1+
372.19482	218	1+
372.84677	248	1+
373.14744	236	1+
373.71719	798	1+
375.01633	186	
375.07729	242	1+
375.75334	228	1+
376.88020	472	1+
377.02804	228	1+
377.73515	240	1+
377.88036	418	1+
379.31004	178	
379.80523	152	
379.85723	322	1+
380.72495	156	
380.78115	166	
380.85623	206	1+
380.92157	170	1+
381.71935	408	1+
381.75076	172	1+
382.40963	238	1+
382.85631	208	
383.77464	202	1+
384.85137	2352	1+
384.90107	406	1+
385.39962	348	1+
385.73499	288	1+
386.87033	152	
387.85078	340	
387.95497	158	1+
388.20439	406	1+
388.79343	246	
388.84888	188	
389.04552	234	1+
389.71637	704	1+
390.80658	164	
390.84251	2014	1+
391.81151	176	
391.90221	320	1+
392.84348	302	1+
392.86533	540	
393.08132	558	1+
393.69550	224	
393.74863	312	
393.80227	246	
393.86648	272	
394.78476	280	
394.79911	220	
394.83570	406	1+
394.85719	212	
395.15716	236	1+
395.87241	154	
395.90710	370	1+
396.73511	182	
396.82253	176	1+
397.13322	294	1+
397.80324	420	1+
397.85835	298	1+
399.71000	212	
399.74617	212	1+
401.81563	182	1+
401.96525	152	1+
402.86410	356	
403.04294	262	1+
403.87082	2480	1+
403.94837	180	1+
404.78593	226	1+
404.96405	132	1+
405.76710	156	1+
405.87214	384	
405.89471	408	1+
406.36265	156	
406.86305	392	
406.89657	266	1+
407.72614	276	1+
407.86825	2536	
408.81338	184	
408.85609	2176	1+
408.92646	238	1+
409.02059	164	
410.74099	280	
410.81623	588	1+
410.84726	408	
411.73933	182	
411.87815	298	1+
412.73146	484	1+
412.84811	374	
413.07975	246	
413.23104	202	1+
413.85909	560	1+
414.05215	440	1+
415.05691	372	1+
416.02373	298	
416.88505	246	
417.82440	226	1+
420.83684	144	1+
421.82373	286	1+
421.88109	1750	1+
423.76836	282	1+
424.00151	222	1+
424.87824	790	1+
425.39823	282	1+
426.86337	1976	1+
426.94246	230	
427.73946	1184	1+
428.08644	170	
428.20874	164	1+
428.38766	288	1+
428.74393	842	1+
428.84897	622	
428.88317	550	
429.73970	966	1+
429.82439	298	
429.86850	152	
429.89019	310	
430.20862	172	1+
430.65509	180	
430.74368	798	1+
430.85327	330	
430.88936	276	
431.86715	1208	1+
431.89280	196	
432.75201	144	1+
434.89056	510	1+
435.33443	130	1+
435.82908	198	
435.86920	166	
436.83861	292	1+
438.74445	194	1+
439.89339	1128	1+
439.93195	208	1+
440.73637	264	1+
442.71087	156	1+
443.89409	312	
444.14774	140	1+
444.87379	3720	1+
445.32601	172	
445.74290	244	1+
446.69701	172	1+
446.89530	172	
447.88440	202	
448.02864	154	1+
448.75048	306	
448.89456	296	
449.71442	198	1+
449.84117	210	
449.87856	1424	1+
450.00717	212	1+
450.77652	186	
451.86604	154	1+
457.10779	148	1+
457.90297	1384	1+
458.40578	218	1+
460.18876	212	1+
460.26720	196	1+
462.10047	246	1+
462.80109	194	1+
462.88419	1424	1+
463.90575	194	
464.81624	200	1+
465.36351	176	
465.78450	282	1+
466.78784	190	1+
467.89060	1690	1+
468.23255	342	1+
468.28465	164	
468.77992	412	1+
471.76903	164	
485.90407	464	
486.79253	260	1+
486.84450	218	1+
486.90306	234	
487.89958	274	1+
489.26432	162	1+
490.38869	168	1+
497.20166	244	1+
498.28626	258	1+
498.71799	178	
499.73559	298	1+
500.79934	148	1+
502.22711	210	1+
503.47723	194	1+
503.58131	110	1+
504.45865	188	1+
505.11225	156	1+
505.24074	222	1+
506.29807	222	1+
506.71018	152	
507.44649	174	1+
509.86043	216	
511.08700	142	1+
512.26220	192	1+
END IONS

###FS:    #m/z: 336.94693 #charge 1+
###MS: 35
###MSMS: 37
BEGIN IONS
TITLE=Cmpd 27, +MS2(336.9469), 28.0-35.0eV, 0.8min #37
RTINSECONDS=46.193
SCANS=35,37
PEPMASS=336.94693	229508
CHARGE=1+
182.86921	96	
189.86220	106	
196.87973	300	1+
205.94951	220	
205.97520	158	
207.97521	200	
209.94405	176	
210.88306	462	1+
211.94502	5052	
212.87823	2530	1+
212.95173	146	
212.96662	142	
213.94040	2510	1+
215.88631	1520	1+
215.93918	452	1+
217.38659	192	
217.88200	404	1+
217.93907	278	
219.84379	94	
223.96033	202	
223.97571	314	1+
225.95382	90	
226.89578	98	
227.34581	94	
228.89497	588	1+
229.95574	4496	1+
230.49474	92	
230.83743	100	1+
230.88965	4214	1+
231.03449	100	
231.94982	2224	1+
232.40650	98	1+
233.02440	96	
233.82438	142	
233.89968	880	1+
233.94822	360	1+
234.06743	140	
234.39058	94	
234.82401	98	
235.89272	230	
235.95216	174	1+
236.05406	126	
236.88535	124	
237.05093	94	
238.22109	120	
238.41964	98	
239.83952	90	
240.96324	90	
241.04341	90	
243.04988	110	
245.70587	126	
246.39339	92	
246.45328	114	
246.83585	118	
246.90576	172	
246.97773	540	
247.81194	148	
247.96726	1530	1+
248.90026	1018	1+
249.96350	682	1+
250.06059	112	
250.80982	92	
250.82968	530	1+
250.90279	144	
250.95241	122	
250.99221	108	
251.07293	172	1+
252.23346	140	
252.78810	120	
252.90865	154	
252.97137	3110	1+
253.90478	676	1+
254.09041	144	
254.96681	1508	1+
255.07446	404	1+
255.85504	286	1+
255.94505	114	
256.89047	104	
258.07423	198	
259.14838	110	
259.95834	114	
260.93059	110	
260.98218	108	
262.52749	102	
262.99929	172	
263.52936	92	
263.82989	322	1+
265.01978	354	1+
267.84241	300	
268.84080	768	1+
268.87000	96	
268.95953	124	
269.79877	556	1+
269.84285	488	1+
269.91687	132	
269.92513	110	
270.98221	218	
271.57895	118	
271.81903	134	
271.84745	92	
271.91468	276	1+
271.99415	98	
272.40574	92	
272.84134	130	
272.97790	164	
273.98242	104	
274.19084	170	
274.84897	92	
274.90859	118	
275.03414	94	
275.44143	114	
275.84425	158	
275.90736	134	
276.40416	202	
277.73895	92	
277.83971	192	
277.86069	162	
278.83500	748	1+
278.85385	168	
278.96556	90	
279.86589	126	
280.02724	102	
280.93194	128	
281.85501	220	1+
283.78976	106	
284.91019	106	
285.84848	1962	1+
286.85121	1664	1+
289.88312	104	
290.14886	96	
290.80039	426	1+
290.89383	194	1+
291.80385	364	1+
291.86379	402	1+
292.05724	106	
292.40623	94	
293.10607	252	1+
293.43543	106	
293.99726	88	
294.87921	136	
295.29198	198	1+
295.97653	158	
295.99382	174	1+
296.87101	142	
296.91012	100	
296.93547	124	
297.02996	136	
298.08984	114	
298.87757	144	
299.00961	94	
299.05926	130	
299.86876	274	1+
300.17541	98	
300.87162	226	1+
301.89883	100	
301.92125	186	1+
302.95387	110	
303.12671	96	
303.40499	98	
303.94814	170	
304.88240	136	
305.47011	92	
305.89170	132	
306.28156	200	1+
306.30097	98	
307.88830	166	
308.41962	108	
308.86374	200	
308.88236	142	
309.15385	112	
309.32456	90	
309.86394	108	
309.88947	98	
309.91773	100	
310.81010	132	
310.82561	138	
310.87857	396	
310.90983	262	1+
311.88222	376	
312.86912	274	1+
314.53062	90	
315.19018	246	1+
316.35212	116	
316.50249	102	
318.03371	110	
318.84840	188	1+
318.87643	272	1+
320.93484	94	
323.87973	118	
324.28794	124	
324.89642	134	
325.89927	96	
326.29588	106	
327.05922	102	
327.84150	92	
328.88862	300	1+
329.27008	100	
329.87215	108	
333.19249	92	
334.38143	102	
337.08134	92	
339.73528	188	1+
339.81938	134	
340.88870	160	
341.31540	98	
END IONS

###FS:    #m/z: 359.96286 #charge 1+
###MS: 35
###MSMS: 38
BEGIN IONS
TITLE=Cmpd 28, +MS2(359.9629), 28.0-35.0eV, 0.8min #38
RTINSECONDS=46.9655
SCANS=35,38
PEPMASS=359.96286	180222
CHARGE=1+
193.08200	194	
197.97352	104	
205.95068	322	1+
206.88819	118	
207.94820	222	1+
208.88196	214	1+
209.94485	1054	1+
210.90012	136	
212.98368	108	
218.91287	110	
221.88746	130	
222.95268	2034	1+
223.89195	116	
224.89416	104	
224.94875	2116	1+
224.97144	194	
225.06129	110	
226.89140	252	1+
226.94773	6756	1+
226.97333	188	
227.78667	154	
227.93295	134	
228.94303	7294	
229.94564	286	
230.78898	106	
230.82123	130	
231.88913	160	
233.91882	110	
233.95995	140	
234.45282	100	
235.82583	246	1+
235.84535	100	
238.07012	238	1+
240.94052	456	
240.96356	1236	1+
240.99670	166	
241.78789	332	1+
241.94170	296	
242.95854	940	1+
244.91179	110	
244.95872	2400	1+
245.89731	150	
245.94378	256	
246.04298	102	
246.10351	220	1+
246.41110	108	
246.95369	3136	1+
246.97355	566	1+
248.80456	142	
248.90041	138	
249.08188	104	
250.95085	118	
251.97185	228	
252.77976	194	1+
252.95582	178	
253.42403	102	
253.81206	132	
253.83997	198	
253.96153	102	
257.55162	100	
258.84937	124	
258.89017	100	
258.93244	132	
258.97343	388	
259.69631	116	
259.84218	234	1+
260.96951	600	
261.79286	196	
261.89435	102	
261.96980	292	
262.82360	292	1+
263.84620	116	
263.97970	510	1+
264.54883	118	
265.01753	240	1+
265.12679	192	1+
265.97766	140	
266.81584	578	1+
267.92082	128	
267.97154	552	
268.31683	102	
268.39062	126	
268.84511	118	
268.95805	134	
269.11755	166	1+
269.79820	192	
269.84681	146	
269.96987	476	
270.80286	128	
271.85091	378	1+
273.79154	118	
274.79725	292	1+
274.84210	110	
274.97503	118	
276.84450	112	
276.86144	372	1+
276.89269	120	
277.81046	288	
277.90273	382	1+
277.92163	106	
278.80144	190	
278.90570	302	1+
279.10411	156	
279.79850	160	
280.25533	124	
280.79405	804	1+
282.43417	154	
282.93242	102	
283.87209	146	
283.98839	120	
284.02460	202	1+
284.08982	102	
284.87289	280	1+
285.41208	138	
285.98567	130	
286.91668	118	
286.98848	106	
289.88143	110	
290.78542	114	
291.10678	186	1+
291.79915	354	1+
292.43839	194	
293.49012	102	
293.81370	188	1+
293.87288	184	
294.85855	136	
295.01931	118	
296.80904	286	
296.84920	350	1+
297.80191	1100	1+
297.98096	292	1+
298.02765	134	
298.80278	834	1+
298.83571	142	
299.87166	480	1+
300.78331	110	
301.78376	342	
302.83105	142	
302.90715	186	1+
303.43901	108	
303.76915	184	1+
303.80622	178	
303.82047	146	
303.94381	270	1+
306.28273	290	1+
306.60891	110	
306.88353	146	
307.28734	202	1+
307.83668	124	
307.89178	194	
308.80576	144	
308.87582	130	
309.80547	100	
309.86547	106	
310.94471	108	
311.81025	142	
311.86581	134	
311.88214	144	
312.26567	108	
312.87822	128	
312.94223	100	
313.88216	126	
315.84952	128	
316.81487	230	
316.88614	126	
318.82645	124	
318.92998	242	1+
319.85809	202	
320.13032	124	
320.75926	198	1+
320.82160	118	
321.82153	204	
322.89552	110	
323.01029	240	1+
323.88893	150	
324.14706	186	1+
324.17342	164	
324.89404	346	1+
327.30917	156	
328.88809	270	
329.89401	146	
330.21137	102	
334.78609	106	
336.94557	504	1+
337.83499	180	
338.33936	106	
338.37409	102	
338.38984	100	
339.82865	104	
340.94074	272	1+
341.15381	108	
342.20690	144	
342.90560	122	
343.20654	146	
347.31072	150	1+
352.88434	134	
356.73347	258	1+
356.79804	130	
358.20467	116	
358.78433	376	1+
360.87868	108	
361.35493	100	
361.72164	104	
362.74627	144	
363.34165	134	
363.72249	128	
END IONS

###FS:    #m/z: 507.84697 #charge 1+
###MS: 39
###MSMS: 40
BEGIN IONS
TITLE=Cmpd 29, +MS2(507.8470), 28.2-35.2eV, 0.9min #40
RTINSECONDS=50.6495
SCANS=39-40
PEPMASS=507.84697	262492
CHARGE=1+
196.01496	286	
197.01860	156	
209.94716	252	
221.10432	192	1+
222.95126	146	
224.97719	162	
227.88066	322	1+
227.96229	210	
232.88664	232	1+
235.92058	374	1+
236.92626	258	1+
238.05205	148	
238.06691	280	1+
240.07446	202	1+
240.89740	284	1+
241.90022	242	1+
248.85360	396	1+
250.90456	172	
250.97095	382	
252.85113	156	
254.09269	204	
262.38486	168	
265.92479	146	
266.16395	296	1+
266.86745	354	1+
267.90831	234	1+
268.11074	226	1+
268.81421	158	
270.80674	296	1+
271.87571	340	1+
272.85386	906	1+
274.10352	156	
274.80481	242	1+
275.00367	292	1+
275.84707	262	
277.98869	234	1+
278.85212	326	1+
278.96364	210	1+
281.87454	326	1+
281.92821	150	
282.12412	152	
284.96618	186	1+
285.02285	256	1+
285.39530	168	
285.81445	172	
285.88317	164	
285.93903	198	
287.84903	322	1+
287.90984	170	
287.93979	310	1+
288.86886	472	
289.88174	1544	
290.86528	1432	1+
290.93819	178	
291.98148	190	1+
292.83081	258	1+
293.12353	172	1+
293.80495	216	1+
293.87367	3854	1+
293.95628	228	1+
294.37534	208	1+
294.95455	188	1+
295.85972	176	
296.85485	770	1+
296.87813	382	1+
298.85550	360	
298.87846	222	
298.91175	194	1+
299.03369	210	1+
299.86768	204	
299.87453	512	1+
300.03686	158	1+
300.40116	268	1+
300.84064	194	
301.86021	182	
303.07042	180	
304.86071	330	1+
304.93159	234	1+
305.86571	276	1+
307.00302	286	1+
307.89181	1902	
308.14131	706	1+
308.81258	248	1+
308.88371	2328	1+
309.87269	924	
309.88776	1720	1+
310.11591	222	1+
310.12825	220	1+
310.15845	794	1+
311.88386	6608	1+
312.34583	184	
312.93734	168	1+
314.86682	2178	1+
315.40002	172	
316.06108	152	
316.88707	370	1+
317.13483	164	
317.82185	294	1+
317.86191	194	
317.95438	220	1+
318.04359	444	1+
318.41264	210	
318.85727	192	
318.93056	232	
319.40232	174	
320.38367	228	
321.39184	278	1+
323.12858	270	1+
323.81744	320	1+
323.85798	712	1+
323.90544	174	
323.92373	256	1+
324.38222	162	
324.89664	150	
325.89838	1204	1+
326.04682	158	
326.06580	152	
326.30358	146	
326.88725	1652	1+
327.12598	150	
327.18105	210	1+
328.37979	210	1+
328.95521	190	
329.86634	250	
329.89631	402	
330.16602	380	1+
330.79468	170	
330.88316	354	
331.08204	144	
331.84224	276	1+
331.87745	196	
332.30405	98	1+
332.88357	720	1+
332.90353	248	
333.87047	226	1+
333.99275	204	1+
334.39676	154	
334.89567	614	1+
335.83757	338	1+
335.95798	170	
336.81761	288	1+
336.89209	256	
337.02102	208	1+
337.84387	418	1+
337.88257	286	1+
338.82462	210	1+
338.94060	154	
339.02677	254	1+
339.13988	160	1+
339.40606	260	
339.77441	308	1+
339.88015	178	
340.77890	276	1+
340.89673	200	1+
341.21210	250	1+
342.87836	242	1+
344.75852	222	1+
345.81199	236	1+
345.95762	130	1+
347.89097	412	1+
348.82312	312	1+
349.82551	226	1+
349.91265	210	1+
350.88509	710	1+
350.95941	146	
351.77072	312	1+
352.79794	110	1+
352.90475	182	
353.04233	144	
353.25560	90	1+
353.85631	636	1+
353.89576	166	
354.90783	492	1+
355.88962	170	
355.91266	380	1+
356.38057	152	
356.78060	154	
357.74664	178	1+
358.77442	272	1+
360.15239	164	
361.34146	238	
361.86282	378	1+
364.14339	114	1+
364.18425	302	1+
365.35929	158	1+
365.72999	156	1+
366.84115	1180	1+
367.70875	1408	1+
367.76714	220	
367.87662	176	
368.08636	196	
368.37790	150	
368.84589	258	
368.90880	182	
369.00660	250	1+
369.83400	232	
370.72899	296	1+
370.90315	164	
371.19187	218	
371.70633	206	
371.78010	354	1+
371.84374	222	
371.89865	344	1+
372.38093	222	1+
372.86151	314	1+
373.73357	174	
373.82643	146	
373.90067	238	
374.72342	148	
374.81585	348	1+
374.88304	276	1+
375.36183	214	1+
375.94069	176	
376.39261	308	1+
376.76818	180	
376.78924	160	
376.89901	232	1+
378.88054	160	
379.09657	216	1+
379.16814	216	1+
380.06140	316	1+
380.10193	184	1+
380.71882	900	1+
380.85703	390	
381.72010	596	1+
381.78060	216	1+
382.71241	194	1+
382.84810	144	
382.89573	150	
383.03874	136	1+
383.12048	196	1+
383.74818	146	
384.85176	2228	1+
384.89342	350	1+
385.21219	138	1+
386.40055	160	
386.85266	378	
387.72239	560	1+
387.84900	702	1+
387.89857	276	1+
388.37483	236	1+
388.74826	278	1+
388.79644	892	1+
388.85310	454	1+
389.11057	214	1+
389.20119	468	1+
389.72086	322	
390.38100	276	1+
390.70487	192	1+
390.84164	1702	1+
390.93555	168	1+
391.80514	166	
392.07570	752	1+
392.59656	176	
392.82955	348	
392.86382	440	
393.08233	526	1+
393.75013	196	
393.80130	560	1+
393.86645	236	
394.78557	206	
394.83670	802	1+
394.85818	192	
395.36308	262	1+
395.78769	148	
395.86526	188	
396.36468	182	1+
396.40603	368	1+
396.73630	226	
398.72489	448	1+
398.86985	464	1+
399.70785	270	1+
401.36175	184	1+
402.39317	300	1+
402.86527	512	
403.87237	2282	1+
405.87480	406	
406.08497	280	1+
406.86056	260	
407.72599	264	1+
407.83879	168	
407.86404	4962	1+
408.23991	148	
408.92728	156	
409.72430	260	
409.88773	276	
410.73591	252	
410.85041	440	1+
410.87348	1378	1+
410.92446	200	1+
411.71902	230	
411.81055	422	
412.73406	624	1+
412.84877	876	1+
413.07820	348	1+
414.23001	130	1+
415.87605	642	1+
416.88007	436	1+
417.83097	426	1+
418.37477	234	1+
418.72741	308	1+
418.74258	240	1+
418.84368	310	1+
419.15955	188	1+
421.88146	1828	1+
423.10667	180	1+
423.90762	152	
424.74531	382	1+
424.86774	308	
425.69315	350	1+
425.82991	158	
425.87850	622	
425.98932	154	1+
426.07750	220	
426.17792	254	1+
426.86268	2442	1+
426.93457	202	1+
427.73904	1488	1+
428.41478	122	1+
428.88773	656	1+
428.92881	228	1+
428.95597	198	1+
429.10188	158	1+
429.82591	214	
429.84512	196	
430.73959	1138	1+
430.85082	312	
430.88640	404	
431.86700	1400	1+
433.72966	214	1+
433.83298	238	1+
434.88902	386	1+
435.85999	322	1+
437.99797	146	
438.88219	156	
439.18418	164	1+
439.39057	196	1+
439.89151	1530	1+
441.75819	148	
442.87748	160	
443.15862	250	1+
444.87446	3394	1+
446.94534	206	1+
447.69775	320	1+
448.75420	162	1+
448.88099	1298	1+
449.69527	260	1+
449.88213	1086	1+
450.74783	224	
450.76567	186	
450.82124	210	1+
451.76984	188	1+
451.80064	170	
451.82842	142	1+
451.87490	248	
452.69055	150	
453.86990	176	1+
457.90840	1180	1+
458.91098	366	1+
459.91520	250	1+
461.24588	198	
462.88321	1002	1+
465.19506	154	
465.78657	230	1+
465.89680	184	
466.19079	242	1+
467.10398	178	
467.28525	176	1+
467.88992	1562	1+
468.34956	152	
468.77716	460	1+
468.83067	174	1+
471.77245	188	
475.73404	152	
476.72053	154	1+
479.85528	260	1+
480.71489	340	1+
480.92239	216	
485.90156	668	1+
486.28049	242	1+
486.88100	246	1+
488.65573	182	1+
491.79735	218	1+
495.96608	152	
505.67054	210	1+
508.44688	112	1+
509.66437	118	1+
509.86348	420	1+
510.40963	142	1+
511.83385	286	1+
END IONS

###FS:    #m/z: 336.94696 #charge 1+
###MS: 39
###MSMS: 41
BEGIN IONS
TITLE=Cmpd 30, +MS2(336.9470), 28.0-35.0eV, 0.9min #41
RTINSECONDS=51.4215
SCANS=39,41
PEPMASS=336.94696	250904
CHARGE=1+
182.86792	182	
191.56133	104	
196.88563	244	
197.87846	100	
209.88418	564	1+
210.88637	368	1+
211.94453	5844	
212.09921	106	1+
212.87866	2258	1+
212.94666	194	
213.94024	3126	1+
213.98075	94	
215.86027	114	
215.88679	1570	1+
217.85942	120	
217.88625	550	1+
217.93737	130	
221.89504	92	
223.95867	266	
224.84794	112	
225.12956	92	
225.94484	92	
226.39760	94	
226.97412	146	
227.95388	108	
228.89332	852	1+
229.42414	96	
229.95575	5334	
230.88983	3196	1+
230.95820	180	
231.95156	2808	1+
232.82360	470	1+
233.82619	356	1+
233.89702	730	1+
233.95260	320	
234.03554	120	
235.95043	206	
236.01135	154	
236.99808	100	
238.04943	154	
238.89941	98	
239.01350	104	
240.34056	92	
240.83749	206	
241.51610	210	1+
241.83600	100	
241.84768	100	
241.94021	94	
244.89448	272	1+
246.97529	318	
247.96580	1100	1+
248.90041	992	1+
249.82907	166	
249.95953	1486	1+
250.02669	156	
250.17015	90	
250.83148	278	
251.00360	146	
251.07184	144	
251.83519	220	
252.83213	144	
252.97147	3858	1+
253.13950	170	
253.80430	212	1+
253.83573	132	
253.90644	884	1+
253.94968	98	
254.96795	1810	1+
255.07526	800	1+
255.77911	194	1+
255.80493	268	1+
256.45728	106	
256.80530	192	1+
256.88994	100	
256.91268	322	
256.96716	300	
257.94852	126	
258.96649	168	
259.45279	92	
259.85449	94	
259.87232	102	
259.96444	138	
260.58940	114	
260.93356	144	
261.79131	144	
261.82628	264	1+
262.09205	92	
266.84839	136	
266.98612	108	
267.80921	122	
267.84272	394	
268.84227	1048	1+
269.79775	352	1+
269.92151	266	1+
270.15440	92	
270.39063	94	
270.98013	194	
271.10624	110	
271.91737	158	
272.58368	92	
272.85094	310	1+
272.91621	128	
272.97739	350	1+
273.79191	190	
274.86214	116	
274.89794	142	
274.97941	128	
275.81192	114	
275.91594	212	1+
276.46956	100	
276.85353	136	
276.97757	240	1+
277.17254	110	
277.36645	102	
277.83897	194	
277.84433	110	
277.96215	142	
278.57233	110	
278.83872	292	
279.10155	202	
279.83552	196	
280.83851	102	
282.05414	90	
282.53994	100	
282.57909	90	
282.86861	288	1+
285.00519	126	
285.84860	1464	1+
285.97891	104	
286.58334	94	
286.85048	1064	1+
288.83258	94	
289.85526	118	
290.85473	220	
290.87138	152	
291.44169	140	
291.80762	350	1+
291.91043	132	
292.87351	164	
293.85007	142	
293.87212	126	
293.99995	124	
294.87199	374	1+
295.41594	100	
295.87401	226	1+
296.81021	114	
296.86075	94	
297.84893	132	
297.89216	92	
297.90333	138	
298.01657	112	
298.80189	134	
298.86324	154	
300.91388	106	
302.13676	124	
302.86373	118	
303.50942	92	
303.79645	90	
303.87366	126	
304.87010	94	
305.24898	94	
305.28422	102	
305.87969	734	1+
307.96023	232	1+
308.14798	90	
308.30221	208	1+
309.86643	126	
310.82378	134	
310.87281	180	
311.49573	108	
311.87727	120	
312.80938	124	
313.28638	92	
314.35867	100	
315.18642	92	
316.47630	100	
319.19502	94	
319.42301	98	
319.81716	174	
320.75450	156	1+
321.38997	162	
321.81958	140	
323.82090	200	1+
323.88317	116	
323.93441	196	1+
324.86894	92	
324.89801	354	
325.89972	250	
326.89196	138	
327.12138	94	
328.83389	148	
328.88890	346	1+
329.29494	100	
329.75049	112	
334.88834	202	1+
335.25883	142	
335.35881	104	
337.77509	210	1+
338.17456	96	
341.19126	228	1+
END IONS

###FS:    #m/z: 359.96286 #charge 1+
###MS: 39
###MSMS: 42
BEGIN IONS
TITLE=Cmpd 31, +MS2(359.9629), 28.0-35.0eV, 0.9min #42
RTINSECONDS=52.1945
SCANS=39,42
PEPMASS=359.96286	182156
CHARGE=1+
191.10661	250	1+
196.88402	140	
207.95520	114	
209.94400	1102	1+
210.88118	248	
210.89641	232	1+
215.41094	214	1+
217.72245	110	
220.88461	198	1+
222.95279	1950	1+
223.88799	330	1+
224.94791	2136	1+
225.97151	152	
226.89650	306	
226.94791	7272	1+
226.97390	280	
227.92985	256	
228.89538	190	
228.90905	280	1+
228.94274	7614	
229.13131	96	
229.94832	324	
230.88961	146	
230.99097	172	1+
231.89618	146	
233.95846	364	1+
234.82244	176	1+
234.86359	130	
234.93044	106	
235.84864	120	
237.83227	214	1+
240.88729	264	1+
240.94041	344	
240.96290	1692	1+
241.91570	210	1+
241.94198	262	
242.08716	188	1+
242.95891	876	1+
243.27315	102	
243.89567	170	1+
244.95792	2984	1+
245.94224	280	
246.95366	3616	1+
247.02398	100	
247.06612	104	
247.99017	100	
248.67132	106	
248.80376	372	1+
250.95240	224	
250.97077	208	
252.23513	142	
252.88171	128	
252.95630	478	1+
253.11920	120	
253.83665	262	1+
254.58854	106	
255.40076	196	1+
256.86436	102	
256.89848	314	1+
257.08125	186	
257.38058	116	
257.90202	246	1+
258.02285	100	
258.79859	108	
258.84945	160	
258.97207	268	
259.79880	220	
260.97049	914	1+
261.91747	96	
262.85394	108	
262.94942	110	
262.96827	100	
263.07210	120	
263.82786	176	
263.84560	154	
263.96390	106	
264.81610	178	
264.96511	140	
264.98108	318	1+
265.08833	160	
265.81690	126	
266.81453	898	1+
266.86439	156	
267.47877	104	
267.84638	286	1+
267.89463	102	
267.97373	536	1+
268.91249	98	
269.08801	204	1+
269.11477	124	
269.79737	142	
269.97017	1032	1+
271.43385	160	
271.84433	354	1+
272.93480	124	
272.97336	148	
273.06006	192	1+
273.85127	120	
273.92344	98	
274.80700	126	
275.02993	104	
275.96993	142	
276.80966	234	
276.85151	300	1+
277.80969	220	
277.92013	116	
278.79825	188	
279.82204	220	1+
280.26601	128	
280.79374	1030	1+
281.13863	96	
281.88994	108	
283.90372	118	
284.10634	96	
285.79130	304	1+
285.80692	380	1+
286.86720	146	
288.38390	116	
289.10744	102	
289.86126	306	1+
289.87960	116	
290.78532	132	
290.81275	356	1+
291.40497	110	
291.50772	96	
291.52655	108	
291.79107	96	
292.76636	120	
293.43468	106	
293.99449	222	1+
294.81039	120	
294.84996	128	
296.81141	352	
297.79624	212	
297.80739	184	
297.93373	170	1+
298.11540	104	
298.80634	1260	1+
298.98049	98	
299.30801	96	
299.87080	172	
300.79499	156	
300.86057	412	1+
300.88412	130	
301.78410	222	
302.78388	184	
303.77516	106	
303.94433	168	
305.88181	108	
306.12562	232	1+
307.28317	148	
307.80005	196	
307.88665	338	1+
308.19314	104	
308.52777	96	
308.79524	98	
309.30100	138	
309.79991	312	
309.82725	114	
309.87589	596	1+
310.82171	230	1+
310.87891	508	1+
311.86097	120	
312.19205	98	
312.86665	112	
313.89433	118	
313.91907	158	
314.07772	238	1+
314.51751	100	
314.82503	168	
315.81878	126	
316.81418	428	1+
317.88455	112	
318.59191	108	
319.76313	102	
319.81911	102	
320.89992	122	
321.07789	96	
321.81951	186	
321.86567	138	
322.92737	220	
323.01556	296	1+
323.58228	96	
324.31310	98	
324.89234	374	
326.80627	192	1+
326.89276	118	
328.89011	354	1+
329.09235	102	
329.86732	288	1+
330.80897	220	1+
331.90276	232	1+
332.71357	224	1+
333.02451	104	
335.12699	100	
336.75208	244	1+
336.94416	966	1+
337.83336	160	
337.87323	238	1+
338.96086	94	
339.93688	96	
340.93926	110	
341.77913	134	
342.70953	106	
342.90703	278	
344.41032	196	
346.71253	96	
348.75829	134	
350.34336	244	1+
351.77113	142	1+
353.04023	126	1+
356.77372	164	
357.19550	210	1+
358.81728	96	
358.87325	164	1+
359.25486	244	1+
359.78727	126	
361.73053	98	
361.75660	94	
362.04962	146	
362.72069	220	1+
364.72990	184	1+
364.86915	106	
END IONS

###FS:    #m/z: 322.93091 #charge 1+
###MS: 43
###MSMS: 44
BEGIN IONS
TITLE=Cmpd 32, +MS2(322.9309), 28.0-35.0eV, 0.9min #44
RTINSECONDS=55.8915
SCANS=43-44
PEPMASS=322.93091	4570980
CHARGE=1+
132.87685	102	
191.85840	132	
192.89105	578	1+
196.88394	338	1+
201.04696	94	
202.90601	128	
205.94931	264	
206.40802	116	
206.95162	234	
206.97831	110	
207.97337	132	
209.89313	386	1+
210.89569	334	1+
211.87587	394	1+
212.88094	336	1+
212.89798	278	1+
214.89474	270	
215.41483	94	
215.88467	126	
217.68810	126	
218.88673	102	
221.94356	298	
222.95340	338	
222.99757	94	
223.79963	100	
223.96104	1194	1+
225.52046	92	
226.02239	92	
227.93065	138	
228.91266	188	
230.83639	92	
230.89000	458	
232.90999	104	
233.90020	192	
233.99993	110	
234.89220	120	
236.85044	106	
237.79347	142	
237.89103	96	
238.93975	442	
239.07794	138	
239.79049	140	
239.87793	100	
239.90336	120	
240.00073	90	
240.78596	98	
240.90912	96	
240.94149	4822	
241.08739	90	
241.82086	342	1+
241.94006	16416	1+
242.04412	176	1+
242.82469	286	1+
242.94230	11942	1+
243.20478	82	1+
244.82188	136	
244.94133	3018	1+
244.96799	136	
246.00400	122	
246.62093	96	
246.97621	826	1+
247.85215	350	1+
248.05415	90	
248.90134	194	
248.93413	196	1+
249.00256	296	1+
249.03954	90	
249.63009	132	
250.97005	106	
251.07297	100	
251.33199	166	
251.68724	90	
251.79060	188	
252.93100	132	
253.07620	90	
253.79546	196	1+
253.83468	136	
253.91232	196	1+
254.86870	92	
255.10018	128	
255.84381	100	
256.39038	96	
257.80167	242	
257.85650	140	
258.83241	332	
258.97144	144	
260.33910	242	
260.83255	124	
261.83344	318	
262.80408	100	
262.83108	164	
262.84904	98	
263.83023	248	
263.92596	92	
263.97714	148	
264.82746	132	
264.85787	140	
265.05825	122	
265.84445	262	1+
265.94500	110	
266.84639	202	1+
266.86454	92	
268.52992	94	
268.91557	108	
268.95675	332	1+
270.01128	100	
271.84766	418	1+
273.41798	94	
273.79422	534	
274.36758	94	
274.42341	96	
274.80023	956	1+
275.80569	684	1+
276.42586	148	
276.98338	148	
277.10831	96	
278.84952	394	1+
279.00505	94	
279.09113	736	1+
279.80361	94	
280.04419	108	
280.05978	98	
280.80784	130	
281.09883	108	
281.28126	218	1+
281.99150	94	
282.28063	154	1+
282.79594	108	
282.85645	274	1+
283.07061	148	
283.14399	98	
283.78816	194	
283.90639	214	1+
284.29792	210	
284.78473	124	
284.80083	160	1+
284.85973	356	1+
285.07617	92	
285.12365	96	
285.29758	128	
285.96964	104	
286.54558	94	
286.79870	228	1+
287.93297	124	
288.86250	100	
289.78887	306	
289.85899	92	
289.87808	360	1+
290.78636	176	
291.79928	276	
291.82370	154	
292.80376	238	
292.88359	130	
294.86143	288	1+
295.85141	150	1+
296.80730	504	1+
296.93018	136	
297.07146	96	
298.73320	140	
298.79389	140	
298.82908	126	
299.78174	458	1+
300.90952	116	
301.81054	264	1+
301.85979	386	1+
304.79795	230	1+
304.88307	176	
305.80272	164	1+
306.88531	288	
307.74481	94	
307.79995	672	1+
307.88734	452	1+
308.29518	636	
308.87114	236	1+
308.89041	292	1+
309.79677	94	
309.81659	176	
310.30843	390	
310.81891	140	
310.87563	482	
311.88389	252	
312.87243	190	
313.81199	556	1+
313.87481	100	
314.81881	364	1+
314.88717	130	
315.02523	90	
315.43748	100	
316.82778	136	
317.89528	96	
317.91283	98	
319.42109	92	
320.88604	200	
322.89757	92	
323.88609	150	
324.54140	98	
324.85798	134	
324.89457	728	1+
325.12373	92	
325.89848	452	1+
325.94191	174	
326.96597	90	
328.18664	136	
END IONS

###FS:    #m/z: 340.94160 #charge 1+
###MS: 43
###MSMS: 45
BEGIN IONS
TITLE=Cmpd 33, +MS2(340.9416), 28.0-35.0eV, 1.0min #45
RTINSECONDS=56.6635
SCANS=43,45
PEPMASS=340.94160	1741750
CHARGE=1+
53.83826	108	
190.92716	108	
190.94656	100	
192.92538	200	
194.45790	94	
195.53981	114	
196.88329	150	
200.83633	98	
201.97773	94	
205.95014	334	
207.95988	98	
208.96241	190	
210.94072	132	
212.87709	684	1+
212.94926	106	
213.87975	586	1+
213.93986	3200	1+
215.88760	1530	
215.93873	190	
216.06658	114	
217.85498	182	
217.88233	714	1+
217.93614	218	1+
222.95703	410	1+
223.96090	302	1+
227.95830	132	
228.94732	122	
230.89011	874	1+
231.95091	2356	1+
232.13600	96	
232.88895	148	
233.89861	1094	1+
233.94940	374	
235.86734	122	
235.89458	378	
235.91135	96	
237.84079	158	
238.80096	126	
239.21883	96	
239.78702	196	
239.83274	420	1+
239.90186	164	
240.22934	198	
240.78974	164	
240.83543	290	1+
241.24172	102	
242.94351	224	
244.98202	164	
246.94988	110	
246.98143	268	
247.00479	98	
247.44503	102	
247.99020	158	
248.55124	106	
248.90347	216	
249.91674	114	
249.95996	848	1+
250.02076	136	
250.99884	168	1+
251.95284	296	1+
252.79337	112	
254.91298	112	
254.96802	608	1+
255.07160	334	1+
255.81310	226	1+
255.91855	140	
256.84880	234	
256.91329	122	
256.96527	174	
257.79894	144	
257.96518	148	
258.79898	122	
258.84764	384	
258.90569	132	
259.34127	124	
259.95746	168	
260.82442	96	
261.47808	104	
263.00520	106	
263.01995	102	
265.12261	124	
265.50054	104	
266.17491	96	
266.24289	96	
267.13713	392	1+
267.47270	102	
267.79432	102	
268.79591	384	1+
268.84149	264	1+
268.87093	136	
271.84860	216	1+
271.90939	142	
272.63039	98	
272.78048	104	
272.93340	188	
272.95856	96	
272.97745	228	
273.50891	104	
273.79546	140	
274.79754	260	1+
274.84964	184	
274.89381	152	
275.85718	322	1+
275.96938	132	
276.86022	208	1+
277.53879	154	
277.81616	106	
277.92128	102	
278.40838	106	
278.51707	112	
278.84441	142	
279.86150	94	
279.96876	128	
280.20672	126	
281.86498	118	
282.85781	126	
282.92066	98	
283.00849	102	
283.07468	98	
283.42809	126	
283.79074	420	1+
284.05721	100	
284.20606	110	
284.81514	106	
285.42665	130	
286.87020	110	
287.79204	110	
288.11512	100	
288.79054	142	
288.91312	136	
289.78955	408	
290.35994	96	
291.80708	130	
292.43999	216	
292.86264	164	
292.93896	208	
294.86025	172	
294.89375	202	1+
295.86609	136	
295.92065	102	
296.80859	128	
297.98920	106	
298.02098	124	
298.80209	154	
298.86012	416	1+
298.87983	164	
299.01696	150	
299.36959	100	
299.78392	546	1+
299.81687	318	1+
299.86306	340	1+
300.33265	106	
302.17395	286	1+
302.88618	102	
302.96762	144	
303.27818	150	
304.26094	138	
304.88362	108	
306.88652	750	1+
307.28933	326	1+
307.79859	198	
308.06735	124	
308.29130	238	1+
308.79755	156	
308.87225	128	
310.04599	104	
310.85441	184	1+
310.87961	330	1+
312.80863	312	1+
312.87878	452	1+
316.82571	106	
317.43373	106	
317.87433	114	
319.86884	120	
322.91041	104	
323.12519	176	
324.93233	114	
326.89040	144	1+
328.19165	134	
328.81843	248	1+
328.88498	214	
328.90344	156	
329.88987	196	
330.32732	120	
330.75473	122	
330.81382	578	1+
330.88230	116	
334.81750	106	
336.80223	168	
338.54352	110	
338.87379	110	
339.82302	244	1+
342.90408	130	
END IONS

###FS:    #m/z: 363.95772 #charge 1+
###MS: 43
###MSMS: 46
BEGIN IONS
TITLE=Cmpd 34, +MS2(363.9577), 28.0-35.0eV, 1.0min #46
RTINSECONDS=57.436
SCANS=43,46
PEPMASS=363.95772	914918
CHARGE=1+
51.36852	104	
187.86590	114	
189.86359	1518	1+
191.85838	1006	1+
192.89225	208	1+
193.08353	102	
196.88288	478	1+
200.94770	128	
205.88111	140	
207.87508	190	
207.94879	226	
208.88587	134	
208.94240	240	
209.86979	232	
209.94486	1668	1+
210.88491	1146	1+
212.87902	4794	1+
214.89401	340	
215.88137	198	1+
218.91296	164	
220.56908	100	
221.42156	104	
222.95206	1256	1+
223.08508	148	1+
224.94975	2730	1+
225.05584	146	
225.88369	158	
226.94755	10368	1+
227.13217	138	
227.24328	102	1+
228.06499	156	1+
228.79495	116	
228.89425	1460	1+
228.94296	10482	1+
229.47383	122	
229.98363	190	1+
230.55680	112	
230.79434	212	
230.89009	7878	1+
230.93666	158	
231.79027	110	
232.60663	112	
232.88738	938	1+
232.91004	138	
233.21529	130	
234.87893	418	1+
235.82447	408	
237.44410	100	
238.93883	110	
240.94044	1118	
240.96322	1098	1+
241.82933	430	1+
241.93941	3142	1+
241.99955	100	
242.05950	132	
242.12810	100	
242.94090	2072	1+
242.96090	910	1+
244.82123	140	
244.89574	102	
244.95794	6440	1+
245.82538	134	
245.94062	246	
246.44071	188	
246.81037	132	
246.83461	102	
246.90487	230	
246.95335	6520	1+
247.97513	162	
248.80104	476	1+
248.90020	2718	1+
248.97930	102	
249.06254	124	
250.89595	262	
250.94595	174	
250.97349	286	1+
251.66399	104	
251.78997	194	
252.79145	102	
252.88941	174	
253.83284	248	1+
253.90482	802	1+
257.07909	110	
258.05595	222	1+
258.84126	128	
258.85865	102	
259.94077	118	
260.83986	150	
260.97084	872	1+
261.84562	194	
262.83435	510	1+
262.84735	134	
264.48641	102	
264.81906	130	
264.90200	196	1+
264.96958	408	1+
265.05659	108	
265.82183	114	
265.97288	254	1+
266.81675	278	
266.85261	176	
266.99417	132	
267.78601	328	
267.81530	152	
267.97290	662	1+
268.42186	100	
268.81395	104	
268.95810	388	
269.79950	404	1+
269.92902	106	
269.96832	948	1+
270.84335	120	
271.84525	304	1+
271.91692	500	
272.69934	108	
273.79551	156	
275.79316	120	
275.81698	134	
276.85523	254	1+
277.07832	100	
277.92560	290	1+
278.79720	128	
279.79461	122	
279.85089	128	
280.04996	120	
280.63374	116	
280.79180	1560	1+
280.85480	146	1+
280.92196	264	1+
281.89106	150	
283.78877	310	1+
283.85336	460	
284.79103	186	1+
284.82706	292	
285.84738	868	1+
286.89283	100	
287.07091	270	1+
287.80634	164	1+
289.06811	248	1+
289.86354	208	1+
289.89286	116	
290.06719	142	1+
290.38010	176	
290.78717	550	1+
290.82394	182	1+
291.80901	320	1+
291.93224	246	1+
292.39321	112	
292.43852	372	
294.86482	176	
294.96660	210	1+
295.85808	254	1+
295.92694	256	
296.81200	274	
297.42027	102	
297.80867	342	
297.90018	134	
297.91795	256	1+
298.08175	150	
298.15112	160	
298.58634	140	
298.80495	1540	1+
299.87638	138	
300.80472	774	1+
300.86151	924	1+
300.92942	132	
301.80778	438	1+
301.86273	784	1+
303.04251	122	
303.80786	704	1+
303.85553	2052	1+
304.98879	132	
305.82570	250	1+
306.88002	144	
307.13335	148	
307.28075	136	
307.80856	180	
307.88816	318	1+
308.57707	104	
309.23600	100	
310.31129	106	
310.82960	134	
310.87842	152	
311.86921	302	1+
311.88154	318	1+
314.11483	224	1+
314.82112	362	1+
315.86270	108	
316.81911	114	
316.93526	204	1+
317.81428	106	
317.82884	108	
317.87575	170	
318.81939	378	1+
319.17567	104	
319.82107	322	1+
320.13171	114	
321.82045	622	
321.86799	674	1+
322.81792	312	
322.88481	118	
322.92960	212	
324.87858	140	
324.89751	126	
326.87320	940	1+
327.71061	108	
328.88618	192	
329.77108	202	1+
329.87385	102	
331.81861	112	
335.94027	540	1+
336.94342	464	1+
337.83199	336	
339.75562	120	
339.83024	480	
340.82745	390	
340.94248	326	1+
342.70851	192	1+
342.89864	120	
343.91326	220	
344.19917	108	
348.46565	106	
348.72940	104	
349.32217	340	1+
349.82094	166	
350.76601	262	1+
358.90420	142	
360.90916	100	
361.72046	172	
362.02982	100	
362.84593	132	
363.71544	202	
363.75371	102	
365.07699	132	
365.71352	192	1+
367.33162	130	
367.91029	248	1+
368.16857	106	
368.98569	106	
END IONS

###FS:    #m/z: 322.93081 #charge 1+
###MS: 47
###MSMS: 48
BEGIN IONS
TITLE=Cmpd 35, +MS2(322.9308), 28.0-35.0eV, 1.0min #48
RTINSECONDS=61.1235
SCANS=47-48
PEPMASS=322.93081	4005138
CHARGE=1+
101.96667	102	
141.93386	100	
192.89007	250	
193.74785	94	
194.08993	92	
197.86742	150	
198.89285	90	
200.87805	110	
202.04744	116	
205.95056	276	1+
206.97569	138	
207.97355	98	
209.94867	118	
210.90000	146	
212.87809	310	1+
212.89426	206	
215.89063	110	
217.87608	294	1+
220.86465	126	
220.88350	350	1+
220.95595	88	
221.03627	104	
221.06861	144	
221.94385	200	
222.95336	802	1+
223.51121	100	
223.95884	512	1+
224.88479	102	
225.04292	96	
225.11543	86	
226.18116	92	
226.81732	102	
226.90619	118	
227.92708	114	
227.95997	188	
228.89616	122	
230.88801	108	
230.90973	230	1+
231.82011	114	
233.54949	118	
233.89910	128	
233.91625	166	
234.02434	100	
237.91299	150	
238.07286	340	1+
238.44830	118	
238.80072	104	
238.89207	108	
238.93853	210	
238.97134	118	
238.99466	94	
239.78846	348	1+
239.88570	86	
240.82189	152	1+
240.89820	112	
240.94130	4974	
240.96353	322	
241.00050	196	1+
241.89809	176	1+
241.94319	3800	
242.81678	468	1+
242.94232	11244	1+
243.81996	434	1+
244.87172	112	
244.94080	2926	1+
244.98199	96	
246.85299	88	
246.90394	256	1+
246.97829	820	1+
248.85070	86	
248.90134	116	
248.97836	138	
249.92984	144	
249.94138	90	
249.96368	344	1+
250.06418	184	1+
250.89561	114	
251.22774	94	
251.80819	86	
252.47680	94	
253.23438	88	
253.34798	104	
253.42439	86	
253.91308	96	
254.08236	108	1+
254.85430	126	
255.41648	90	
255.79017	190	
256.79588	206	1+
256.86038	94	
257.83104	328	1+
258.85974	96	
258.91302	90	
260.33913	206	
260.59538	108	
261.05561	116	
261.83009	392	
261.88801	122	
262.35375	126	
262.83762	242	
263.83563	130	
263.90213	114	
263.98468	164	
264.03972	88	
264.55094	102	
264.84013	176	
264.97628	130	
265.05867	106	
265.42039	92	
265.79624	90	
265.85584	94	
267.86576	90	
268.90708	124	
268.95811	180	
269.01342	102	
269.79643	410	1+
269.90629	98	
270.83686	94	
271.84794	320	1+
272.13569	170	
273.34645	108	
273.79235	484	1+
274.04560	114	
274.81305	86	
274.88420	92	
275.80832	558	1+
276.32481	102	
276.83534	94	
276.85716	200	1+
278.99678	102	
279.09124	752	1+
281.06492	92	
281.81638	102	
281.86336	90	
282.88373	120	
282.92785	210	
283.07485	138	
283.40140	102	
283.79173	462	1+
283.85774	256	1+
284.29373	568	1+
284.38891	92	
285.86316	104	
287.79734	108	
289.78782	442	1+
289.88177	216	
291.18615	182	1+
291.80555	166	
291.87207	392	1+
292.80829	334	1+
292.87858	252	1+
294.03533	110	
294.86019	232	
295.83400	86	
295.89583	158	
296.02289	116	
296.82029	140	
296.85359	86	
297.78444	108	
298.81715	148	
299.64378	90	
299.78421	468	1+
299.85943	170	
300.84041	90	
300.90331	88	
301.08444	106	
301.26275	92	
301.85958	210	
304.50307	98	
305.87419	402	1+
306.87610	268	1+
307.00655	146	
307.79734	520	1+
307.89491	160	
307.92162	86	
308.29282	126	
308.86630	132	
308.89256	122	
309.82509	362	1+
309.92096	160	
310.31049	132	
310.87907	114	
311.32094	88	
312.80284	126	
312.86088	102	
313.88639	140	
314.82083	150	
314.87945	206	1+
315.82114	138	
318.93610	92	
319.86662	102	
319.88925	234	1+
322.84028	208	1+
324.20265	176	1+
324.80764	332	1+
324.89225	388	1+
326.76635	94	
327.70981	128	
END IONS

###FS:    #m/z: 340.94148 #charge 1+
###MS: 47
###MSMS: 49
BEGIN IONS
TITLE=Cmpd 36, +MS2(340.9415), 28.0-35.0eV, 1.1min #49
RTINSECONDS=61.8955
SCANS=47,49
PEPMASS=340.94148	1428368
CHARGE=1+
190.86343	92	
192.88824	122	
192.92811	144	
201.92001	90	
206.08918	92	
207.97612	114	
208.90117	94	
210.91348	112	
210.93830	140	
211.41837	92	
213.88063	352	1+
213.94049	2012	1+
215.85891	120	
215.88675	1082	1+
215.93715	676	
217.88342	522	1+
217.93678	146	
218.00527	110	
219.88636	130	
220.87972	126	
221.93737	98	
222.71726	98	
222.86979	90	
222.95173	322	1+
223.95605	274	1+
225.88686	220	
226.94147	138	
226.96444	114	
227.89989	128	
227.95549	162	
228.95014	104	
230.88772	928	1+
231.94991	2408	1+
232.89106	134	
233.89658	470	1+
233.94872	476	
234.44981	130	1+
235.89260	924	1+
235.95066	146	
237.99318	124	
239.07799	106	
239.97871	94	
241.83944	120	
241.88492	92	
242.90848	142	
242.94251	94	
243.80013	102	
243.82921	142	
243.84310	98	
243.95610	110	
246.94322	98	
246.97532	890	1+
248.90252	200	
249.90026	144	
249.95906	824	1+
250.90203	202	1+
251.43808	98	
251.84939	136	
252.00654	90	
252.04384	94	
252.79700	132	
253.19268	142	
253.62160	96	
254.90229	138	
254.96655	1350	1+
255.07482	270	
256.07901	144	
256.36683	118	
256.91261	352	1+
256.96370	408	1+
257.12022	96	
257.79833	100	
257.85323	98	
257.98835	100	
258.80143	250	
258.84107	118	
259.14020	90	
259.84842	312	1+
259.95717	172	
260.45441	100	
260.83506	88	
261.84030	184	
262.83652	276	1+
262.96437	148	
262.99533	128	
263.80694	100	
267.79626	178	
267.96651	138	
268.41950	100	
268.45968	96	
268.81343	126	
268.84425	216	
269.79622	168	
270.80681	124	
271.85184	90	
271.86688	142	
272.43187	94	
272.85253	132	
272.94465	94	
272.97804	438	1+
273.79316	256	
274.86140	112	
275.33771	94	
275.79917	192	1+
275.89282	106	
276.85744	550	1+
276.88919	116	
277.96907	186	
278.84465	254	
278.86224	278	
279.09493	304	1+
279.26760	118	
279.28620	94	
279.85113	206	
279.92786	90	
279.96662	156	
280.79496	124	
280.85665	138	
281.72089	100	
283.16665	106	
283.78607	298	1+
284.01196	96	
286.87996	158	
288.08605	98	
289.78969	124	
289.81187	140	
289.88538	108	
289.94373	98	
290.78765	98	
290.91484	90	
291.02152	106	
291.81269	172	
291.88602	290	1+
292.43711	96	
292.86268	168	
292.94209	134	
293.08666	94	
293.12035	98	
293.85031	102	
294.17416	92	
294.86591	216	1+
297.87496	306	1+
297.97699	158	
298.43111	124	
299.42905	102	
299.78504	154	
299.84698	100	
301.87643	136	
301.89915	94	
301.92788	90	
302.17196	116	
303.80919	112	
303.93488	100	
305.80717	128	
306.43680	98	
306.79362	88	
307.27613	132	
307.80103	398	
307.88456	194	
308.87485	410	1+
308.92674	94	
309.29389	112	
309.87874	336	1+
312.25918	92	
312.80489	444	1+
312.82399	168	1+
315.79964	96	
319.89296	218	1+
321.82205	92	
323.88598	380	1+
326.17574	142	
327.11812	144	
327.26377	290	1+
327.30580	162	
327.91711	104	
328.81602	114	
328.88650	254	
330.81381	492	1+
331.00827	116	
332.82726	106	
335.34369	106	
341.13771	98	
342.28642	94	
342.89906	360	1+
344.25668	96	
346.06785	92	
END IONS

###FS:    #m/z: 363.95764 #charge 1+
###MS: 47
###MSMS: 50
BEGIN IONS
TITLE=Cmpd 37, +MS2(363.9576), 28.0-35.0eV, 1.1min #50
RTINSECONDS=62.668
SCANS=47,50
PEPMASS=363.95764	658242
CHARGE=1+
59.33628	98	
98.90767	104	
182.86981	154	
189.86394	1286	1+
190.93338	192	
191.85912	756	
196.88476	232	
197.86658	154	
200.94760	100	
205.87804	118	
207.87398	434	1+
207.88844	180	
207.94891	304	
208.94023	122	
209.87201	112	
209.94293	1424	1+
210.83849	124	
210.88396	722	1+
212.41583	104	
212.87994	5550	1+
222.95156	992	1+
224.94993	1498	1+
225.93986	116	
225.97195	132	
226.89708	286	
226.94722	10580	1+
226.96761	298	
227.88362	114	
227.99617	112	
228.21677	112	1+
228.37706	114	
228.72648	110	1+
228.89376	520	
228.94292	10390	1+
229.03476	116	1+
230.30439	94	
230.89021	6938	1+
230.93767	130	
230.99778	130	
231.40078	84	1+
232.88525	1192	1+
234.88065	472	
235.51261	96	
235.83500	94	
237.05662	160	
237.11708	116	
237.43275	100	
240.83858	240	
240.94141	942	
240.96339	1092	1+
241.94103	754	
242.82237	138	
242.94215	2812	1+
242.95804	620	
243.13037	200	1+
243.82233	148	
243.95937	338	
244.13254	210	1+
244.79585	212	1+
244.95808	4730	1+
245.82766	124	
245.94256	336	
246.90716	244	
246.95355	5050	1+
246.97800	366	1+
247.90692	116	
247.93359	212	1+
248.04801	144	
248.80488	498	1+
248.89868	2698	1+
249.53732	94	
250.80242	110	
250.94789	238	1+
251.04421	122	
251.91292	176	
252.89140	116	
253.90535	538	1+
254.80999	100	
254.84314	138	
255.83287	106	
257.03560	94	
258.83815	464	1+
259.79494	108	
259.87240	100	
260.96900	906	1+
261.83502	176	
263.82697	356	1+
264.96452	120	
264.97577	436	1+
265.87595	222	1+
265.97721	294	1+
266.09090	106	
266.78864	112	
266.81132	432	1+
266.85045	256	1+
267.13412	116	
267.81417	242	1+
267.97470	874	
268.80214	96	
268.91118	100	
268.95726	164	
269.96812	1040	1+
269.98762	96	
270.13407	104	
270.37758	98	
270.80464	118	
271.75513	114	
271.80967	200	1+
271.84237	108	
271.86329	168	
271.91608	350	
272.09732	110	
272.84792	218	
273.36275	116	
273.79465	158	
273.91205	192	
274.79015	352	1+
276.83879	120	
278.85026	400	1+
280.79439	1504	1+
281.11910	256	
281.85474	266	1+
282.79158	198	
283.78928	580	1+
283.85198	654	1+
283.87902	114	
284.07124	94	
284.79141	384	1+
284.82713	252	
284.98371	94	
285.43063	108	
285.84649	1064	1+
286.80583	166	
286.87719	114	
288.18807	112	
288.79402	106	
290.78946	180	
290.87154	114	
291.79088	100	
292.11512	178	1+
293.43237	108	
294.59553	96	
294.85896	310	1+
294.92731	96	
295.79189	106	
296.80934	456	
297.81079	224	
297.86495	314	1+
298.02296	114	
298.80191	1926	1+
298.86729	258	1+
301.81350	272	
301.86081	356	
302.79660	124	
302.85942	244	
302.93917	298	1+
303.76863	96	
303.80985	624	1+
303.85751	1312	1+
304.87173	206	1+
305.78147	102	
305.89096	160	
306.13154	110	
306.40854	96	
306.43478	112	
306.93258	118	
307.31463	110	
308.79634	106	
308.86743	100	
308.89310	96	
309.29959	140	1+
310.87733	308	
311.86628	98	
311.88291	210	
312.94633	138	
313.97788	106	
314.82409	118	
316.81129	354	1+
316.87182	190	1+
316.89767	94	
318.81254	130	
318.93885	122	
319.82189	376	1+
320.01587	202	1+
320.14334	100	
320.94941	102	
321.82036	782	1+
321.86593	464	1+
322.92898	188	
324.89632	130	
325.07650	180	1+
325.90012	172	
326.87275	414	
326.89473	126	
327.31060	102	
328.88748	136	
329.87162	394	1+
330.35627	102	
331.81720	132	
334.74725	120	
336.94951	120	
339.82632	572	1+
340.94029	178	
341.83595	162	
342.88643	130	
345.84466	100	
347.72576	130	
349.31768	124	
350.89505	94	
352.05105	230	1+
352.88658	118	
354.04921	190	1+
354.17846	100	
355.71284	160	
355.77501	116	
360.85540	108	
362.77327	260	1+
363.72684	98	
367.33287	174	
END IONS

###FS:    #m/z: 322.93086 #charge 1+
###MS: 51
###MSMS: 52
BEGIN IONS
TITLE=Cmpd 38, +MS2(322.9309), 28.0-35.0eV, 1.1min #52
RTINSECONDS=66.345
SCANS=51-52
PEPMASS=322.93086	3143856
CHARGE=1+
124.91618	82	
146.40085	78	
174.02022	92	
187.87077	98	
192.89074	122	
196.52492	86	
196.76095	80	
196.88159	78	
201.04384	118	
202.45617	110	
202.95806	90	
205.95182	500	
207.97554	112	
209.09460	90	
210.83421	154	
211.41847	92	
211.91693	98	
211.94891	78	
214.89803	168	
214.98098	88	
218.88709	94	
222.95159	154	
223.96152	720	1+
224.45383	92	
224.92908	92	
225.79282	94	
227.01851	80	
230.88914	90	
231.05666	92	
231.89156	156	
232.05220	78	
232.13470	88	
232.90519	98	
235.06437	82	
235.81981	80	
235.90941	106	
235.99175	84	
236.83720	102	
237.04879	78	
238.94082	276	
239.07758	162	
239.78719	388	
240.07903	82	
240.11012	78	
240.82129	106	
240.94145	4418	
241.45774	124	1+
241.78779	192	1+
241.93985	13428	1+
241.96540	152	
242.81716	306	1+
242.94210	9562	1+
244.94079	2606	1+
246.85618	114	
246.97592	366	1+
247.81582	84	
248.78527	86	
248.83551	120	
248.89965	92	
249.00806	90	
249.50238	92	
250.84062	92	
250.95645	128	
251.07127	120	
251.93169	114	
253.84076	98	
253.92859	78	
255.78090	192	
256.96657	104	
257.79454	288	1+
259.91792	78	
260.34064	154	
260.83352	126	
261.79795	80	
261.83059	578	1+
262.23953	92	
262.66664	80	
262.83092	358	1+
263.00360	84	
263.97750	88	
264.79928	214	1+
265.25255	84	
266.54398	98	
266.81844	82	
266.87318	78	
267.13748	142	
267.79097	304	1+
267.86580	92	
267.94067	118	
268.79849	262	1+
268.90648	92	
268.95699	128	
269.84168	104	
270.01893	94	
270.35211	92	
271.78239	124	
271.80293	130	
272.79870	84	
272.81813	78	
272.85211	294	1+
273.04404	84	
273.79397	146	
273.90724	100	
274.80381	308	1+
274.84237	174	1+
275.12370	100	
275.83539	80	
275.91253	80	
276.05570	110	
276.29592	100	
276.86811	82	
277.41774	90	
277.85515	86	
278.03970	98	
278.86553	136	
279.09242	874	1+
279.27996	90	
280.06632	84	
280.80992	274	1+
281.86211	276	1+
282.04049	88	
282.79313	130	
282.86716	208	1+
282.94889	86	
283.28715	654	1+
283.79110	348	
284.00326	128	
284.29265	480	1+
284.81296	378	1+
287.80465	106	
287.89084	110	
287.93396	80	
288.18168	80	
288.22551	112	
289.79143	206	1+
289.88229	98	
291.80423	166	
292.01104	86	
292.87001	100	
294.01021	84	
294.81499	80	
294.85998	142	
294.96250	88	
295.89118	98	
296.81167	164	
296.88285	96	
297.80334	82	
297.96686	88	
298.78810	420	1+
299.83474	86	
300.86110	200	1+
300.95639	98	
304.37878	80	
305.28779	98	
306.80096	546	1+
306.88454	860	1+
307.82175	104	
307.88826	610	1+
308.17157	82	
308.29162	264	1+
308.86751	88	
309.80982	82	
310.31651	140	
311.86522	158	
311.90086	94	
312.80617	86	
312.87051	110	
313.15897	142	
313.36363	106	
313.41459	78	
313.59472	84	
316.17469	82	
319.33972	88	
319.74055	84	
320.07292	82	
321.03395	78	
322.43236	78	
323.07823	78	
323.88360	140	
324.88925	176	
325.89913	128	
END IONS

###FS:    #m/z: 340.94154 #charge 1+
###MS: 51
###MSMS: 53
BEGIN IONS
TITLE=Cmpd 39, +MS2(340.9415), 28.0-35.0eV, 1.1min #53
RTINSECONDS=67.117
SCANS=51,53
PEPMASS=340.94154	1110418
CHARGE=1+
58.59525	90	
105.56654	100	
194.90081	128	
203.93172	86	
205.94972	148	
208.88067	198	1+
209.93610	398	1+
210.67097	86	
212.88290	122	
212.89406	128	
213.88098	198	
213.93915	1102	1+
214.88369	132	
215.88778	982	1+
217.88677	184	
221.99305	140	
222.03244	100	
226.89632	158	
228.43227	98	
228.91128	86	
228.94643	140	
229.96285	100	
230.88916	348	
230.90361	152	
231.89701	208	
231.95035	1504	1+
232.89175	796	1+
233.89700	554	1+
233.94894	356	1+
235.62958	102	
237.94110	142	
238.83676	92	
238.91492	100	
239.04399	128	
239.78878	110	
240.23002	170	
240.53473	88	
240.83366	172	
240.96255	182	
241.12134	136	
242.43347	108	
242.94680	272	
243.14642	104	
243.82998	166	
244.44868	92	
244.46790	132	
246.94519	88	
246.97769	116	
248.84724	102	
249.90434	176	
249.96111	450	1+
251.84119	86	
251.90940	128	
252.35800	102	
253.00611	88	
253.80853	118	
253.83501	92	
253.90288	382	1+
253.96382	84	
254.90576	322	1+
254.96423	604	1+
255.07028	106	
255.42591	94	
255.96698	392	1+
256.90145	94	
257.80049	130	
257.83510	116	
257.91262	148	
258.79967	112	
258.84497	432	1+
258.91618	134	
258.94128	92	
258.96552	130	
259.50350	92	
259.95897	118	
260.84071	224	
260.93061	90	
261.84087	148	
261.95095	86	
262.83826	86	
264.91816	128	
265.85549	126	
267.04720	96	
267.13699	126	
267.25374	94	
267.85016	112	
268.79451	220	1+
268.83581	382	1+
271.41937	86	
271.84432	166	
271.88897	180	1+
272.44998	86	
272.85226	110	
272.93535	130	
273.79833	112	
274.13896	100	
275.80717	108	
275.84877	724	1+
276.55719	106	
276.85269	618	1+
277.94644	96	
277.96280	168	
278.84781	254	
278.94779	84	
279.34752	92	
279.85905	132	
279.92060	138	
281.86569	90	
282.80874	162	
282.86199	160	
283.38700	88	
283.79834	100	
284.29889	90	
284.86902	94	
285.94035	266	
286.36465	126	
287.46100	86	
287.64427	102	
289.78770	172	
290.21052	110	
290.48353	98	
290.85525	90	
291.07705	92	
291.14294	100	
291.39881	100	
291.80455	200	1+
292.43783	138	
292.85613	94	
292.88271	106	
293.86740	88	
294.27952	124	
294.57685	102	
294.86273	408	1+
295.95855	86	
297.83494	92	
298.13247	90	
298.42722	106	
298.89491	96	
299.42246	94	
299.87279	404	1+
302.16576	100	
303.94564	160	
304.26286	92	
304.81635	102	
305.03024	122	
305.80596	148	
305.88422	100	
305.92331	96	
306.88164	156	
307.79912	282	1+
308.29796	88	
308.43057	88	
309.32806	96	
309.79857	256	1+
310.87872	148	
310.91736	86	
311.88304	238	1+
314.81599	104	
314.96871	100	
320.74362	86	
320.77897	96	
320.86329	194	1+
320.89957	98	
321.01186	86	
323.13850	86	
324.89037	394	1+
324.90396	136	
326.81463	88	
326.87554	172	1+
328.02042	148	
328.18927	166	
329.90469	168	1+
330.87134	130	
331.81387	142	
332.81400	130	
333.89663	96	
334.67989	96	
338.77131	126	
342.90178	466	1+
345.83921	96	
END IONS

###FS:    #m/z: 363.95761 #charge 1+
###MS: 51
###MSMS: 54
BEGIN IONS
TITLE=Cmpd 40, +MS2(363.9576), 28.0-35.0eV, 1.2min #54
RTINSECONDS=67.8895
SCANS=51,54
PEPMASS=363.95761	439680
CHARGE=1+
182.86330	102	
187.86909	116	
189.86341	472	
191.85939	640	
196.88339	292	
200.87282	224	1+
207.87531	344	1+
209.94550	1202	1+
210.88356	754	1+
212.87955	2690	1+
213.90744	100	
221.45259	102	
222.95352	544	
222.97464	114	
223.94753	2222	1+
224.94894	1832	1+
226.88033	118	
226.94749	7792	1+
226.97920	152	
227.13892	96	
227.79106	196	1+
227.88471	150	
227.89821	160	
227.93302	380	
228.89561	618	1+
228.94271	7546	1+
230.79499	220	1+
230.88951	5462	1+
230.91738	92	
231.01165	102	1+
231.85641	138	1+
232.88550	918	1+
234.87994	316	
235.43686	98	
235.89843	150	
238.05295	220	1+
238.84282	118	
238.94328	130	
238.98666	94	
240.07781	138	
240.82772	124	
240.94119	782	
240.96393	870	
241.94241	580	
242.83003	152	
242.94204	2162	1+
243.83137	114	
243.96293	148	
244.83864	110	
244.95743	3648	1+
244.98360	132	
245.13129	96	
245.80524	214	1+
245.82405	104	
245.94378	342	
246.81009	148	1+
246.90439	208	1+
246.95351	3768	1+
247.79967	488	1+
248.80338	422	1+
248.85729	96	
248.90125	1544	1+
249.03258	254	1+
249.89212	96	
250.79215	258	1+
250.89587	396	
250.94768	224	
250.97023	254	
251.91396	130	
252.89335	128	
253.83919	184	
253.90565	516	1+
254.00428	114	
255.87172	98	
258.02085	112	
258.83191	132	
258.84999	128	
258.89549	104	
258.97294	348	1+
260.84301	138	
260.96740	916	1+
261.83102	170	
262.83437	132	
264.05185	96	
264.79618	114	
264.84951	286	1+
264.96423	120	
265.09271	120	
265.79260	102	
265.82078	124	
265.98075	126	
266.40952	98	
266.81485	846	1+
266.96961	576	1+
267.97179	498	1+
268.78298	148	
268.81754	196	1+
268.84893	242	1+
269.78312	106	
269.96853	628	
271.79978	144	
271.84398	212	1+
271.91994	98	
274.79381	92	
274.81757	206	1+
276.81195	236	1+
276.85334	372	1+
277.09051	106	
277.92529	150	
278.79868	162	
279.10123	128	
279.48716	124	
279.79758	226	
279.80807	152	
280.79134	1252	1+
281.81618	150	
281.85287	118	
281.99333	120	
282.86905	106	
283.06948	228	
283.85193	586	1+
283.95720	212	1+
284.82482	280	
285.84674	752	1+
286.88046	112	
287.78894	210	1+
288.82364	114	
288.84136	110	
289.07872	108	
289.87673	226	
290.40818	94	
290.78506	186	
290.79901	190	1+
290.86851	100	
291.80174	226	1+
292.44139	244	
293.87455	138	
294.04309	174	1+
294.86786	176	1+
296.80847	578	1+
297.40728	112	
298.80352	1598	1+
298.99558	96	
299.46719	104	
299.84992	130	
299.87042	140	
300.80015	512	1+
300.92453	94	
301.32737	94	
301.86314	598	1+
302.94051	96	
303.80740	226	
303.82462	208	1+
303.85731	1292	
304.30809	96	
304.80867	110	
305.80598	154	
305.94038	96	
306.14209	118	
306.88313	126	
307.28032	106	
307.77096	98	
307.83580	254	1+
308.88241	144	
309.86986	416	1+
310.31044	134	
310.87543	282	1+
311.22723	100	
311.85892	142	
312.88602	94	
313.67106	102	
313.77091	94	
314.81752	260	1+
315.79790	208	
315.90413	142	
316.81882	186	
316.87044	186	1+
317.81431	122	
317.93764	242	1+
319.82742	106	
319.86876	112	
321.39064	106	
321.81664	590	1+
321.86764	180	
322.93021	116	
324.88904	148	
326.28200	120	
326.75674	192	1+
326.87193	382	1+
329.27593	100	
329.86712	130	
330.65344	98	
334.92291	100	
337.76718	104	
337.83796	140	
338.83409	110	
339.83170	296	
340.82847	140	
340.93784	252	
341.06666	120	
342.90020	108	
345.71142	140	
351.39406	112	
352.77131	124	
355.42510	106	
358.15503	96	
360.86703	110	
360.96827	142	
362.70492	116	
362.84704	146	
366.17915	108	
367.33381	110	
367.58794	96	
368.33772	150	
END IONS

###FS:    #m/z: 507.84682 #charge 1+
###MS: 55
###MSMS: 56
BEGIN IONS
TITLE=Cmpd 41, +MS2(507.8468), 28.2-35.2eV, 1.2min #56
RTINSECONDS=71.553
SCANS=55-56
PEPMASS=507.84682	184620
CHARGE=1+
196.01799	270	
223.96010	152	
223.97404	394	1+
227.95489	142	
232.90019	424	1+
236.89264	152	
240.00158	156	
251.07761	248	1+
257.87349	416	1+
261.87387	160	
262.89477	160	
266.16886	126	
266.86471	160	
267.78481	180	
268.77785	220	1+
271.79617	202	1+
272.85374	634	1+
274.02683	126	
276.85684	142	
278.39649	246	1+
280.81381	138	
280.88501	124	
282.79238	216	1+
283.81445	136	
284.85168	410	1+
284.87455	360	1+
285.40615	124	
285.85456	346	1+
285.87659	288	1+
287.39601	278	1+
287.85182	534	
288.80705	162	1+
288.86937	132	
289.88036	984	
290.86382	812	1+
291.98189	144	
293.87401	1118	1+
295.87725	534	1+
296.85764	178	
296.98489	148	
297.88359	144	
298.80404	140	
298.84645	128	
298.88235	132	
299.78198	166	
299.91256	124	
300.85404	198	
301.85161	200	
301.89051	188	
302.85681	156	
303.86862	300	
304.88173	238	
305.86185	706	1+
306.01628	176	
307.80940	208	
307.88956	844	
308.13964	492	1+
308.87865	1896	1+
309.84496	162	
310.15954	704	1+
311.02798	130	
311.88487	3722	1+
312.81016	124	
313.87278	216	
314.86967	746	1+
315.81759	290	1+
316.86365	146	
316.88602	226	
317.89435	126	
318.85941	316	
321.85494	144	
322.06791	152	1+
324.86170	208	
325.85983	150	
325.89866	448	
326.23698	138	
326.76101	142	
326.88865	1340	1+
328.80798	202	1+
328.86984	380	1+
330.83565	132	
330.87778	204	
331.06216	148	
331.89211	226	
332.87332	362	
332.94909	206	
333.87904	242	
333.90200	180	
334.83436	604	1+
334.87331	304	1+
335.03815	264	1+
335.83781	528	1+
336.89736	142	
337.88131	360	
338.73051	154	
339.78152	150	1+
340.01311	150	
341.86632	292	1+
342.88730	234	1+
343.41556	140	
346.84168	140	
348.72825	140	
348.88856	132	
349.77004	278	1+
350.72515	138	
350.79467	224	
350.88437	606	1+
351.90662	342	1+
352.77656	166	
352.91006	288	1+
353.85015	616	1+
354.78088	224	1+
354.91211	196	1+
356.89526	176	
357.72764	126	
357.80985	124	
359.95776	140	
360.38738	154	
361.85806	294	1+
362.54507	128	
362.83753	242	1+
365.18531	286	1+
365.84713	136	
366.18752	206	1+
366.83585	1270	1+
367.70768	1614	1+
367.73259	146	
368.38785	128	
368.87468	142	
368.89738	534	1+
369.78284	374	1+
370.78716	276	1+
370.84042	132	
371.82872	200	
371.87028	316	1+
372.04107	156	
373.18892	132	
373.72300	318	1+
373.81406	252	1+
373.90237	224	1+
375.73626	184	
375.91066	156	
379.92047	132	
380.35285	198	
380.71645	262	
380.85689	200	
381.72348	218	
381.79208	190	
381.85030	536	1+
382.71456	396	1+
382.85674	364	1+
383.71426	244	1+
383.77181	180	1+
384.85163	1716	1+
385.94107	180	1+
386.83471	150	
387.88503	232	1+
388.79700	414	1+
388.81868	162	
389.71487	192	
390.84189	1544	1+
391.60360	140	1+
392.22056	102	1+
392.79054	128	
392.83109	158	
392.87256	230	
393.08700	136	
393.79778	208	
393.82829	340	1+
393.89722	570	1+
394.09405	134	
394.74192	136	
394.78492	244	1+
394.83224	226	1+
394.89909	426	1+
396.73661	254	1+
396.87156	128	
397.85229	146	
398.41233	132	
398.72762	1202	1+
398.86959	164	
399.85174	138	
401.80526	204	1+
402.86713	450	
403.87173	1318	1+
404.72094	322	1+
404.76101	248	1+
404.91118	178	
405.78748	190	
405.87069	228	
406.86800	172	
407.73271	212	
407.86939	1196	
408.85217	1522	1+
408.86592	990	
409.72331	484	
409.82110	140	
410.73441	328	1+
410.84150	194	
410.87411	238	1+
411.81326	300	
412.21505	126	
412.72970	288	1+
412.80931	188	
412.84979	296	1+
412.86318	284	1+
413.07732	158	
413.86321	178	1+
415.72280	252	1+
415.86801	318	1+
421.88399	662	
422.82771	132	
422.86234	202	
422.89084	374	
423.86767	594	1+
424.82831	248	
424.86929	350	1+
425.74999	142	
426.77091	140	
426.86430	1622	1+
427.73486	1022	1+
428.09097	124	
428.84828	970	1+
428.88341	450	1+
429.74597	188	
429.82584	168	
430.09292	122	1+
430.74390	524	1+
431.87312	542	1+
433.85625	198	
433.91761	230	1+
434.82861	128	
435.86455	252	
439.89422	550	1+
441.89937	126	
442.88459	222	
444.87417	2166	1+
445.74399	534	1+
445.90469	154	
447.70241	388	1+
448.70526	284	1+
449.87603	998	1+
449.89634	138	
450.75345	190	1+
452.84552	162	
457.90411	1080	1+
462.88470	1208	1+
463.14130	126	
464.78844	268	1+
466.69795	224	1+
467.70049	146	1+
467.88767	1376	1+
468.79010	166	
468.95031	166	
469.23759	124	
470.09387	152	1+
476.72150	176	1+
480.93064	136	
485.89999	474	1+
487.80175	126	
487.91144	154	
500.80993	152	1+
506.26081	126	
509.85368	270	
512.28780	144	
END IONS

###FS:    #m/z: 336.94675 #charge 1+
###MS: 55
###MSMS: 57
BEGIN IONS
TITLE=Cmpd 42, +MS2(336.9467), 28.0-35.0eV, 1.2min #57
RTINSECONDS=72.3255
SCANS=55,57
PEPMASS=336.94675	147252
CHARGE=1+
183.86146	82	
186.87084	84	
189.86287	148	
192.89063	116	
197.09871	104	
198.89915	86	
203.98081	108	
205.95238	168	
207.97400	94	
209.91060	96	
210.04371	80	
211.94442	5320	
212.87839	1164	1+
212.94635	174	
213.08555	80	
213.94043	1454	1+
214.88214	172	
214.89615	84	
215.88766	342	
215.93725	388	1+
216.02444	84	
217.85495	118	
217.88064	246	
217.93575	110	
222.97908	80	
223.12224	86	
223.95652	244	
226.97693	104	
227.78614	90	
227.89191	410	1+
227.95237	162	
228.84429	78	
228.89404	290	1+
229.95525	4328	1+
230.05233	98	1+
230.88987	1860	1+
231.82791	94	
231.94969	1380	1+
231.99066	100	
232.82770	122	
233.83461	92	
233.89719	196	
234.82748	336	1+
234.88875	416	1+
235.95031	290	
238.50884	96	
239.82731	138	
239.88175	92	
240.83627	102	
240.84968	294	1+
241.90014	94	
242.01101	78	
242.79377	86	
243.83844	120	
244.36998	116	
244.44699	94	
246.01800	130	
246.90701	134	
246.97491	124	
247.96748	908	1+
247.98570	84	
248.57047	86	
248.89977	630	1+
249.96152	664	1+
250.83178	250	
250.99008	86	
251.83877	388	1+
251.93171	88	
252.97125	1756	1+
253.90569	390	1+
254.96792	1202	1+
255.07455	328	1+
255.79779	134	
255.85149	416	1+
256.40807	98	
256.85447	354	1+
256.91044	90	
256.96465	146	
257.96189	216	1+
258.05391	94	
258.84645	86	
258.98014	94	
259.89415	78	
260.80139	266	1+
260.83591	226	1+
260.85382	108	
260.94315	88	
261.02774	94	
261.15845	86	
261.85248	252	1+
262.23324	78	
263.02092	80	
264.80871	80	
266.86251	142	
267.84398	252	
268.83993	992	1+
269.05406	86	
269.10795	84	
270.66323	88	
270.98519	172	
271.91731	122	
272.01956	86	
273.05448	84	
273.36076	80	
273.79049	208	1+
273.85414	86	
274.03524	80	
274.85926	178	
275.85495	942	1+
275.88051	136	
276.82023	114	
276.83563	108	
276.85465	844	1+
277.83238	1024	1+
278.01950	80	
278.83470	816	1+
278.90856	80	
280.14067	92	
281.44020	88	
281.91064	94	
281.92734	78	
282.89113	132	
283.02593	124	
284.93937	94	
285.40335	106	
285.43878	94	
285.84895	628	1+
286.16568	106	
286.85225	410	1+
287.07395	82	
288.41533	92	
288.83029	78	
289.51327	88	
289.81129	140	
290.85662	154	
290.88063	166	
291.13037	104	
291.85888	92	
292.87717	138	
292.93731	100	
293.11263	110	
293.40408	80	
293.42789	106	
293.85442	126	
293.88713	118	
294.93503	118	
296.97035	160	1+
297.89166	106	
298.06224	96	
298.22372	82	
298.79615	82	
299.42082	92	
299.85190	88	
301.29513	104	
301.88173	172	
302.95132	80	
303.57194	82	
303.94432	86	
304.87072	318	1+
307.03458	96	
308.89394	130	
309.87364	430	1+
310.11456	106	
310.85032	88	
310.87624	362	1+
311.41321	82	
311.88295	244	1+
312.39136	100	
313.08425	92	
318.40566	84	
319.93493	84	
320.02974	164	
321.94526	120	
324.53277	106	
324.89815	138	
325.01070	84	
325.94786	102	
326.89829	116	
328.88796	192	
329.82531	80	
330.72696	84	
330.87438	98	
330.93499	104	
333.20822	90	
335.88552	78	
336.15080	92	
336.20725	84	
337.76140	122	
339.47073	84	
END IONS

###FS:    #m/z: 359.96253 #charge 1+
###MS: 55
###MSMS: 58
BEGIN IONS
TITLE=Cmpd 43, +MS2(359.9625), 28.0-35.0eV, 1.3min #58
RTINSECONDS=73.098
SCANS=55,58
PEPMASS=359.96253	100528
CHARGE=1+
198.87990	86	
205.88096	246	1+
205.94979	152	
206.01676	96	
209.94407	782	1+
210.89368	136	
213.90086	220	
215.88211	222	1+
216.86113	84	
220.91949	96	
221.89140	142	
222.89684	100	
222.95141	878	1+
224.94817	1214	1+
224.96722	110	
225.96209	86	
226.89011	142	1+
226.94790	4024	1+
226.97323	188	
227.92892	280	
228.94274	5016	
229.88608	340	1+
229.94388	156	
230.54172	114	
230.88955	294	1+
231.11805	106	
231.81103	94	
231.93146	106	
232.87945	84	
233.95967	134	
234.86780	116	
234.89879	94	
234.92673	136	
235.95371	98	
240.46027	92	
240.83816	340	1+
240.94015	284	
240.96338	626	1+
241.78658	154	
241.94238	292	
242.95817	834	1+
244.37775	114	
244.95721	2554	1+
245.83450	144	
245.89456	144	
245.94404	158	
246.81004	118	
246.95333	1832	1+
246.97506	286	1+
248.80454	266	
248.97990	136	
250.80487	94	
250.95188	340	
250.97781	296	1+
252.95814	376	
253.36938	94	
253.83473	92	
253.89516	88	
254.00125	94	
255.65729	92	
256.83666	116	
256.95678	106	
256.98456	86	
257.90059	84	
258.83811	308	1+
258.91204	134	
258.97451	372	1+
260.07420	84	
260.96938	518	1+
262.90604	232	1+
263.97686	110	
264.81793	112	
265.78267	90	
265.98119	84	
266.56599	86	
266.81178	778	1+
267.13683	150	
267.97392	552	
268.96561	1096	1+
269.12426	88	
269.79294	216	1+
269.88581	202	1+
269.96993	914	1+
271.04143	88	
273.44199	86	
273.91174	102	
273.96938	234	
274.82425	94	
275.00359	96	
275.87782	296	1+
276.81311	140	
276.85519	292	1+
276.91033	200	1+
277.58152	100	
277.81067	86	
278.00916	94	
278.80051	170	
278.85445	126	
279.53869	88	
279.79243	1350	1+
279.84712	86	
280.79460	1132	1+
280.85588	212	1+
281.81519	94	
282.79304	138	
282.88867	84	
282.92595	86	
283.79783	104	
283.92848	94	
283.98635	114	
284.57448	88	
284.82429	402	1+
284.87726	148	
285.16319	88	
285.86634	90	
287.02837	94	
287.90446	86	
290.88550	100	
291.33781	102	
291.78783	124	
292.43944	122	
292.86546	356	1+
294.81559	132	
295.55106	86	
295.87153	92	
295.93778	116	
296.80703	208	
297.80678	274	
297.89292	94	
298.80341	2128	1+
299.86678	92	
300.43497	92	
303.85723	138	
303.87747	302	1+
303.94625	154	
305.15237	90	
305.31987	92	
305.92730	86	
305.94470	86	
306.27992	90	
306.38292	104	
306.47738	86	
306.88511	376	1+
306.95694	88	
307.13072	112	
307.88808	250	1+
308.84236	92	
309.88843	136	
310.43032	92	
314.41119	98	
315.12816	102	
316.81808	138	
317.81495	156	
318.76946	88	
318.82107	126	
318.93594	174	
319.87326	90	
320.13998	110	
320.82265	258	1+
321.98951	92	
322.79400	138	
323.38445	130	
324.89443	136	
329.08983	94	
329.15482	84	
330.89285	94	
333.75071	92	
333.80233	94	
333.93904	104	
334.71828	86	
336.94212	442	1+
337.81657	88	
339.83216	124	
340.93787	166	
341.18342	86	
343.04768	92	
343.10219	108	
347.41677	92	
351.60873	112	
352.73875	130	
353.93311	92	
355.41457	126	
355.91802	110	
358.78477	136	
359.05464	90	
359.72813	90	
360.99554	84	
363.69280	84	
363.71618	90	
END IONS

###FS:    #m/z: 507.84699 #charge 1+
###MS: 59
###MSMS: 60
BEGIN IONS
TITLE=Cmpd 44, +MS2(507.8470), 28.2-35.2eV, 1.3min #60
RTINSECONDS=76.7695
SCANS=59-60
PEPMASS=507.84699	135834
CHARGE=1+
196.01612	384	1+
210.03394	152	
214.88453	212	
215.05107	120	
222.98137	140	
223.97400	140	
224.98055	204	
232.89887	178	
232.91399	240	1+
235.87114	124	
239.85893	178	
255.94907	138	
268.98024	148	
270.79828	188	1+
271.86126	144	
272.85387	130	
273.85305	142	
278.39196	170	
280.80218	266	1+
285.84368	146	
287.85286	558	
288.78985	188	1+
289.88157	574	
290.13363	232	1+
290.86911	358	
291.86250	256	1+
291.87984	156	
293.37437	128	
293.87426	1750	1+
294.93691	198	1+
296.84955	176	
298.80600	202	
298.86035	160	
299.80614	128	
300.84321	194	1+
300.91336	236	1+
301.88158	126	
302.16286	118	
303.80421	142	
303.86763	242	
303.94814	126	
304.88325	228	1+
305.86128	692	1+
307.89188	634	
307.93589	176	1+
308.01323	124	
308.14421	592	1+
308.88083	1374	1+
310.15817	206	1+
310.84396	312	1+
311.81586	118	
311.88416	3084	1+
314.05703	132	1+
314.86533	928	1+
314.98610	170	1+
315.89740	162	1+
316.86512	192	
317.96179	186	1+
318.86202	140	
320.93718	142	
323.87432	156	
323.91799	178	
324.14569	152	
324.86438	196	
324.90553	136	
325.74446	168	1+
325.85728	220	
325.90142	570	
326.82840	148	
326.88459	1140	1+
327.80618	124	
327.86148	796	1+
327.89601	284	
328.86668	642	1+
328.88914	200	
330.15893	284	1+
330.80649	266	1+
331.88372	186	
332.83722	122	
332.87489	946	1+
332.90213	248	
332.96042	154	
335.89290	128	
336.05275	150	
336.94860	244	1+
337.81918	188	1+
337.88196	404	1+
337.99376	128	
340.90433	134	
341.09924	128	
345.82669	236	1+
349.75193	162	
349.79413	120	
349.89837	134	
350.88674	338	
352.77684	144	
352.83821	160	
353.01795	144	
353.85119	548	1+
353.88611	130	
355.88935	176	
356.12624	134	
357.83806	144	
358.80502	192	1+
361.77217	170	1+
361.86795	128	
365.77170	130	
366.77626	120	
366.83702	406	1+
367.70918	1002	1+
367.87582	126	
368.83114	126	
368.87226	364	1+
368.90198	156	
369.83875	254	
370.02172	176	1+
370.83430	136	
370.86552	248	1+
371.73011	472	1+
372.38681	156	
374.37836	124	
374.82020	290	1+
378.97962	122	
380.72158	690	1+
381.83855	140	
382.71367	458	1+
382.73783	198	
382.85872	186	
382.89590	158	
384.76128	244	1+
384.78294	182	
384.84831	784	1+
384.89591	140	
385.39803	154	
385.88389	124	
386.85429	160	
387.72653	194	
387.84830	228	
388.79348	178	
388.84696	334	
389.20129	370	1+
389.71917	334	1+
390.84240	734	
391.07582	262	1+
391.84348	386	
391.91720	142	
392.82993	140	
392.86779	196	
393.87943	138	
394.83832	126	
394.86309	188	
396.73055	168	
397.86284	300	1+
398.73192	1006	1+
399.85079	338	
400.03587	126	
401.73277	260	1+
402.82495	138	1+
402.86900	266	
402.89480	176	
403.87089	1540	1+
404.92799	134	
405.40182	148	
405.74570	138	
405.78857	136	
405.81166	118	
407.72871	280	1+
407.86822	996	
408.85282	1146	1+
408.92495	182	1+
409.72645	450	1+
410.08359	132	
410.73059	310	1+
410.84035	196	
410.85290	234	
411.84168	124	
411.89610	160	
412.37611	218	1+
412.73369	622	
412.81340	138	
412.84104	174	
413.08294	186	1+
413.80643	122	
416.79790	118	
416.85999	356	1+
416.87744	150	
416.89283	152	
417.86651	356	1+
421.88357	230	
423.75164	414	1+
423.77968	130	
423.82488	258	1+
423.86711	760	1+
424.70572	122	
425.66581	144	1+
426.74663	178	
426.86627	740	
427.73630	1080	1+
427.86487	512	
428.80879	260	1+
428.84894	282	
428.88492	204	
429.84665	130	
429.87773	134	
430.74198	644	1+
430.85021	168	
431.86856	676	
432.13928	184	1+
432.86905	388	
433.85326	226	1+
435.86619	166	
439.89553	624	1+
439.92403	186	1+
440.74171	300	1+
443.19271	136	
443.20743	134	
444.87388	1434	1+
445.75607	278	
446.70977	364	1+
446.78505	142	
446.88182	408	1+
447.71067	256	1+
449.88135	886	1+
450.72063	120	
450.74343	362	1+
450.77132	194	
451.90165	226	1+
457.90517	830	1+
459.71000	136	
459.89862	188	1+
460.22723	130	
462.88539	592	1+
465.72488	170	
467.89123	1190	1+
467.94148	178	1+
468.77208	122	
469.77366	120	
475.71538	128	
482.84190	144	
485.90005	846	1+
491.70901	148	
499.80667	198	1+
509.28172	242	1+
END IONS

###FS:    #m/z: 336.94713 #charge 1+
###MS: 59
###MSMS: 61
BEGIN IONS
TITLE=Cmpd 45, +MS2(336.9471), 28.0-35.0eV, 1.3min #61
RTINSECONDS=77.5415
SCANS=59,61
PEPMASS=336.94713	124920
CHARGE=1+
103.35141	78	
108.18537	74	
123.59412	94	
182.86712	98	
185.86830	90	
190.95677	84	
205.95061	136	
206.95385	74	
207.97456	94	
209.00959	80	
210.00660	74	
210.88244	240	1+
211.89769	86	
211.94538	2596	1+
212.87902	1378	1+
213.93961	936	1+
214.89263	76	
215.88689	534	1+
217.88186	152	
219.83850	106	
221.88057	80	
223.97059	174	1+
224.06583	94	
224.83877	102	
225.91147	80	
226.38971	84	
226.97199	148	
228.89406	182	
228.94012	142	
229.89695	92	
229.95534	3084	1+
230.89011	2302	1+
231.95143	924	
232.04101	88	
232.89389	152	
233.89959	214	
233.93724	120	
234.09391	74	
235.38242	78	
235.89238	192	
235.97069	82	
236.07824	96	
237.38563	96	
237.88914	92	
238.22249	86	
239.79989	90	
240.84051	128	
242.97268	78	
243.84053	80	
244.97116	84	
245.86762	86	
246.02747	84	
246.90564	158	
247.96486	306	
248.89915	440	1+
248.92483	100	
249.83685	106	
249.95659	932	1+
250.02836	86	
251.07006	180	
251.36807	96	
251.83504	128	
252.83228	122	
252.90290	572	1+
252.97210	978	1+
253.84245	82	
254.08918	126	
254.96552	774	1+
255.07496	194	
255.78241	140	
256.13283	74	
256.96494	290	1+
257.11820	88	
257.49256	96	
258.39778	78	
258.85550	254	
258.91153	156	
259.10489	84	
259.85027	148	
260.83287	106	
260.94631	82	
261.22217	82	
261.41853	102	
261.83327	236	1+
262.53170	92	
264.83069	78	
264.85742	126	
266.05878	74	
266.80440	80	
267.84029	210	
268.84107	746	1+
268.90208	88	
269.43050	88	
269.79596	134	
269.89024	86	
270.98127	240	
271.36269	76	
271.87293	76	
271.91888	156	
272.84947	76	
272.87687	142	
273.79387	154	
273.89923	76	
274.86977	116	
275.04215	94	
275.20944	84	
275.81059	126	
275.86413	92	
276.18185	80	
276.81692	132	
276.85737	352	
277.83166	74	
277.86350	190	
278.83714	904	1+
278.87240	102	
278.89440	82	
280.14653	76	
280.93442	84	
281.05672	154	
281.81583	74	
282.92004	92	
284.09355	98	
284.43763	76	
284.92677	80	
285.84987	1146	1+
287.37984	78	
287.85337	578	1+
288.80225	132	
289.96257	80	
290.52315	90	
291.80651	214	1+
292.43457	86	
293.10285	162	
293.48175	86	
293.85993	130	
294.00076	316	1+
295.47718	76	
295.85995	198	1+
295.87026	82	
295.89312	110	
295.97813	160	1+
296.26952	104	
296.36429	112	
297.37791	84	
297.90299	78	
298.42416	178	
298.87251	90	
300.87958	180	1+
301.45944	84	
302.90451	78	
303.77260	80	
303.86912	94	
303.94647	90	
304.88883	108	
304.92945	78	
305.88194	252	1+
306.27553	102	
309.86607	128	
309.88348	138	
310.86345	94	
312.03986	80	
312.87906	82	
317.52131	94	
318.74312	102	
318.82437	88	
322.07335	130	
323.14250	98	
324.83581	86	
324.89353	146	
325.90133	80	
327.40152	118	
329.37294	106	
329.89334	276	1+
335.03293	78	
335.82221	92	
336.65108	76	
END IONS

###FS:    #m/z: 359.96279 #charge 1+
###MS: 59
###MSMS: 62
BEGIN IONS
TITLE=Cmpd 46, +MS2(359.9628), 28.0-35.0eV, 1.3min #62
RTINSECONDS=78.314
SCANS=59,62
PEPMASS=359.96279	85860
CHARGE=1+
178.94331	84	
193.08706	106	
198.96979	84	
200.87796	122	
205.93222	86	
205.94810	214	
208.88717	214	
209.94464	666	1+
216.10924	102	
216.39100	86	
220.48554	86	
220.96085	136	
221.94445	164	
222.95242	1168	
223.88773	212	1+
224.95131	1162	1+
225.94560	106	
226.94784	5248	1+
226.97007	148	
227.93165	156	
228.89501	112	
228.94289	3766	
232.85194	136	
234.86567	238	
235.81931	88	
236.69950	128	
237.37214	128	
239.02185	122	
239.90460	126	
240.82490	126	
240.94070	216	
240.96332	1150	1+
241.00147	108	
241.94014	120	
242.94126	110	
242.96311	748	1+
244.95765	2656	1+
245.83413	118	
245.94211	208	
246.44734	88	
246.81363	182	
246.95364	2386	1+
246.99508	100	
248.06916	90	
248.80356	410	1+
249.04417	116	
250.79838	180	
250.95006	294	1+
250.97122	132	
251.58615	92	
252.09263	90	
252.92769	88	
252.95160	272	1+
253.03124	84	
253.84479	84	
254.83761	88	
254.87569	90	
257.02792	148	
257.56923	100	
257.89860	132	
258.39768	106	
258.44541	84	
258.79728	208	1+
258.85060	158	
258.97286	328	
259.15638	104	
260.82751	98	
260.97036	242	
261.97313	98	
262.46009	94	
263.37571	92	
263.97693	230	1+
264.07666	122	
264.15336	84	
264.82013	298	
265.00672	88	
265.08832	88	
266.81417	438	
267.10049	140	
267.44689	90	
267.81552	224	
267.84972	116	
267.97321	260	
268.80531	106	
269.11408	90	
269.41217	84	
269.84867	158	
269.97020	360	1+
271.84583	104	
271.92522	90	
272.22706	84	
272.94260	106	
273.80036	148	
273.96842	156	
274.80209	84	
274.81922	100	
275.47814	98	
275.97111	98	
276.10028	86	
276.85271	194	
276.87519	86	
277.79896	448	1+
277.85345	82	
278.79497	154	
278.84336	190	
278.87521	186	
280.26182	86	
280.79346	1218	1+
280.83043	122	
281.98201	206	1+
282.02209	94	
282.27969	92	
283.09982	126	
283.11237	84	
283.80127	140	
283.82192	290	1+
284.82361	210	1+
285.82047	240	1+
285.85875	88	
286.89841	130	
290.80408	128	
291.78873	192	
292.81268	210	1+
292.90565	84	
292.95168	94	
294.86454	160	
296.81116	598	1+
297.43243	92	
298.80472	1594	1+
298.95945	108	
299.37358	86	
299.42284	86	
299.87493	158	
300.22688	110	
301.26320	86	
301.78215	94	
301.81567	86	
303.41125	88	
305.31333	82	
307.79243	82	
308.00127	82	
310.20981	88	
310.87811	186	
311.15778	102	
312.86360	110	
315.76003	222	
316.81473	462	1+
318.16696	94	
318.80032	98	
318.93761	128	
322.81388	146	
323.01826	86	
323.10318	82	
324.91788	132	
328.16182	92	
329.85862	116	
329.87489	240	1+
331.71230	92	
332.40852	86	
334.87089	126	
336.94957	194	
336.99801	90	
337.07215	140	
338.83759	162	
340.18828	90	
340.93815	328	1+
341.39389	84	
342.03825	106	
344.90707	114	
351.78634	88	
352.88817	124	
355.41685	172	
356.78275	140	
358.20134	176	
358.76064	170	1+
359.75173	186	1+
359.86451	262	1+
360.46133	84	
363.46349	84	
END IONS

###FS:    #m/z: 322.93105 #charge 1+
###MS: 63
###MSMS: 64
BEGIN IONS
TITLE=Cmpd 47, +MS2(322.9311), 28.0-35.0eV, 1.4min #64
RTINSECONDS=82.003
SCANS=63-64
PEPMASS=322.93105	2688354
CHARGE=1+
177.53815	92	
192.88722	106	
193.93768	92	
197.95981	76	
200.83667	114	
201.04318	128	
205.95318	162	
205.97267	150	
206.97254	74	
207.40436	76	
207.87332	90	
207.97736	142	
210.03230	80	
210.83864	98	
211.91119	78	
212.89403	126	
213.94503	90	
214.89407	164	
216.88947	264	1+
217.87483	84	
220.87184	76	
222.95321	364	1+
223.95825	248	1+
226.89382	90	
227.92401	90	
227.95390	162	
228.49535	96	
228.89254	86	
229.43356	104	
229.91180	76	
230.88967	270	1+
230.90728	136	
231.05635	92	
231.80344	78	
232.91267	256	1+
235.38639	92	
236.09328	104	
238.04123	90	
238.45982	84	
238.93698	170	
239.78895	78	
240.44306	102	
240.78771	176	
240.82445	280	1+
240.94148	3744	
241.94245	3364	
242.81839	186	
242.83360	118	
242.89076	84	
242.94212	10006	1+
242.98939	80	
243.82183	82	
244.85730	94	
244.87491	102	
244.94023	2626	1+
245.84411	106	
246.83253	138	1+
246.90701	106	
246.97324	128	
246.99117	172	
247.01826	98	
248.53565	78	
249.43488	92	
249.93174	180	
249.98973	80	
250.92248	78	
250.94942	102	
251.92662	156	
252.82426	80	
252.92742	78	
252.95321	104	
254.78626	88	
255.89831	208	1+
256.45720	82	
256.81717	100	
256.84167	94	
257.79757	346	
258.03452	98	
258.82909	158	
258.91036	188	1+
261.83488	276	
262.83454	178	
263.83141	288	1+
263.93024	98	
263.97950	104	
264.04601	82	
264.84776	118	
265.08841	90	
268.95544	158	
269.79818	136	
269.85777	120	
270.79925	108	
271.01669	78	
271.41147	84	
271.77145	84	
271.79865	92	
271.82051	84	
271.84300	218	1+
273.79285	136	
273.86231	80	
274.05145	78	
275.81070	188	
276.81657	100	
276.85566	98	
277.41352	102	
277.80643	88	
277.91707	76	
278.40648	100	
278.48443	82	
279.09056	1016	1+
279.44206	92	
279.85961	104	
279.87151	130	
280.01434	228	1+
280.26175	102	
280.85804	356	1+
283.09065	90	
284.29306	362	
284.39235	88	
284.81031	88	
284.87224	128	
284.89312	80	
285.87884	86	
286.84947	76	
289.41943	76	
289.78923	90	
289.87802	116	
290.86878	88	
291.52661	92	
291.80318	150	
291.85601	184	1+
292.43514	102	
292.94140	84	
297.90987	106	
298.80713	112	
298.88513	74	
298.92688	90	
299.27388	78	
299.78301	162	
300.17302	78	
300.78811	84	
301.37619	88	
301.87647	124	
302.83359	80	
304.86942	92	
304.88791	94	
304.92550	90	
304.94446	84	
305.81138	88	
307.16455	88	
307.79723	354	1+
308.89854	80	
309.41241	76	
310.87397	78	
311.93706	114	
312.94069	108	
312.98219	84	
313.23638	104	
314.95094	78	
316.10483	98	
318.06459	74	
319.88431	92	
320.25446	102	
320.73486	78	
320.85339	78	
322.75626	78	
324.53048	76	
324.89130	500	1+
325.21057	110	
END IONS

###FS:    #m/z: 340.94168 #charge 1+
###MS: 63
###MSMS: 65
BEGIN IONS
TITLE=Cmpd 48, +MS2(340.9417), 28.0-35.0eV, 1.4min #65
RTINSECONDS=82.7755
SCANS=63,65
PEPMASS=340.94168	930112
CHARGE=1+
185.01890	106	
192.88946	154	
192.92836	136	
196.88074	116	
197.41409	86	
205.94918	304	1+
208.95716	146	
210.94002	82	
211.94710	94	
212.87795	140	
213.87918	210	
213.94016	804	
215.88820	710	1+
215.93730	366	1+
217.88892	280	1+
220.87802	156	
221.09846	84	
222.14394	78	
223.96129	190	
225.86347	98	
227.50906	78	
227.88494	78	
228.90050	108	
228.95128	142	
230.88953	642	1+
230.90909	94	
231.95028	1552	1+
233.89630	326	1+
233.94878	318	1+
236.95232	84	
239.12076	80	
239.79942	124	
240.23396	138	
240.83269	124	
240.84678	108	
240.90811	78	
241.82142	84	
241.84401	154	
241.95934	92	
241.98598	80	
242.88270	86	
243.50894	92	
243.83207	144	
243.87505	78	
243.89426	142	
243.96523	80	
245.94574	274	1+
246.52656	102	
246.84854	100	
246.97638	342	
249.96214	306	
250.84753	128	
250.90873	92	
251.02765	92	
251.59200	78	
251.92921	88	
251.95918	136	
252.50054	84	
252.97662	88	
253.95977	110	
254.96698	982	1+
255.07101	92	
255.84669	226	1+
256.26352	164	
256.91075	126	
256.96289	402	
257.39012	92	
258.80721	112	
258.84756	544	1+
258.86994	86	
259.44923	80	
259.95834	264	1+
260.83190	192	
261.84149	180	
262.84425	128	
263.89803	104	
264.86863	108	
264.90422	80	
265.42437	80	
265.85052	82	
266.09483	84	
266.91864	84	
267.13711	152	
267.82651	82	
267.92208	92	
268.84076	194	
268.86294	146	
269.04740	94	
270.07174	90	
270.43322	80	
270.83085	124	
270.84910	80	
271.85251	96	
272.83098	86	
272.97278	146	
273.81569	100	
275.80720	116	
275.82239	88	
276.16774	88	
276.82753	88	
276.85719	870	1+
276.99853	90	
277.96010	158	
278.11362	104	
278.84420	820	1+
278.89642	92	
279.62680	84	
280.47560	96	
280.83783	154	
283.79014	90	
283.86668	92	
284.35927	104	
284.87894	86	
285.42842	92	
285.86431	96	
287.36323	108	
287.40699	86	
289.79319	176	
291.80786	264	
292.83848	84	
293.37027	94	
294.86356	138	
294.93706	92	
295.88894	82	
297.02855	94	
297.07733	96	
297.41806	88	
297.80915	80	
297.85615	126	
297.97240	154	
298.80883	78	
298.85175	86	
299.87330	162	
300.86178	234	1+
301.03743	80	
302.27862	106	
302.87228	210	1+
305.88084	148	
306.88209	96	
308.10900	84	
308.87111	116	
309.05360	172	1+
310.82419	130	
310.87659	246	1+
313.01770	94	
313.87580	108	
314.83121	78	
315.94104	94	
316.66628	78	
316.81061	86	
317.01795	82	
319.25647	88	
320.42049	92	
321.81725	92	
322.27164	178	
322.33314	78	
323.10534	78	
324.29155	134	
324.89532	284	1+
325.16346	84	
325.60645	84	
326.93973	86	
327.43035	96	
327.88165	88	
328.19202	82	
330.82150	148	
332.90332	92	
334.50720	104	
335.87392	80	
335.90985	92	
END IONS

###FS:    #m/z: 363.95777 #charge 1+
###MS: 63
###MSMS: 66
BEGIN IONS
TITLE=Cmpd 49, +MS2(363.9578), 28.0-35.0eV, 1.4min #66
RTINSECONDS=83.548
SCANS=63,66
PEPMASS=363.95777	370836
CHARGE=1+
113.66314	94	
176.93822	100	
179.09027	90	
189.86376	456	1+
191.85836	554	1+
192.89135	102	
192.98120	86	
195.89890	84	
206.93964	218	1+
207.87281	122	
209.87755	408	1+
209.94427	1410	1+
210.83242	172	1+
210.88102	354	1+
211.90801	150	1+
212.87995	2596	1+
217.87116	82	
222.95205	852	1+
224.94999	1154	1+
225.59235	108	
225.96174	260	
226.90036	86	
226.94834	7690	1+
226.97294	176	
227.89799	90	
228.79827	88	
228.89481	408	1+
228.94295	7092	1+
229.05970	88	1+
230.88953	3802	1+
230.96132	88	
232.88486	366	
234.87873	120	
236.05843	228	1+
238.82895	144	
239.06854	130	
240.94232	826	
240.96355	812	1+
241.03205	88	
241.94014	2386	1+
242.00640	104	
242.05783	94	
242.84138	140	
242.89400	84	
242.94282	1732	1+
243.07818	92	
243.53168	94	
243.83243	272	1+
244.02532	112	
244.44677	106	
244.81937	88	
244.95813	3558	1+
245.90479	118	
246.81296	162	
246.90419	120	
246.95415	4254	1+
246.98165	236	1+
247.98178	264	1+
248.80191	354	1+
248.85021	224	1+
248.87552	88	
248.90049	1122	1+
250.50612	92	
250.79870	176	
250.96898	272	
251.07163	108	
251.39524	86	
251.78662	132	
251.80161	106	
251.84126	80	
252.02661	80	
252.39647	126	
253.84262	80	
253.90667	164	
254.84318	80	
254.90266	100	
255.40205	90	
256.00319	84	
256.96478	84	
257.97218	478	1+
258.34235	106	
258.84307	238	1+
258.91616	148	
259.96136	392	1+
260.82670	280	1+
260.96556	324	1+
261.82884	238	1+
263.97406	238	1+
263.99261	92	
264.81905	126	
265.08743	140	
265.35530	112	
265.90478	96	
266.81403	932	1+
267.35617	96	
267.78865	134	
267.92687	108	
267.93950	82	
267.97294	536	
268.01514	98	
268.79875	194	1+
268.95926	128	
269.84068	134	
269.97008	906	
271.85564	130	
276.80586	82	
276.81815	86	
276.85638	414	1+
277.93616	210	1+
278.79833	214	
278.85562	420	1+
278.90878	84	
279.10442	246	1+
279.79065	1242	1+
280.01315	106	
280.79308	1084	1+
281.85190	84	
281.96074	142	
282.04484	82	
282.42829	92	
282.79006	450	1+
282.82866	158	
283.07034	92	
283.33525	112	
283.44276	80	
283.85175	356	
284.82581	128	
284.84512	594	1+
284.98682	86	
285.01799	84	
285.79489	124	
285.84665	382	1+
286.82297	88	
288.41612	92	
289.88501	122	
290.79692	264	1+
291.37350	84	
292.43914	146	
294.87873	102	
294.93505	84	
295.52587	92	
295.84806	140	1+
295.93755	108	
296.80893	170	
297.80927	326	
298.36558	102	
298.80452	1514	1+
298.99019	98	
299.87958	100	
300.79913	676	1+
300.98640	88	
301.79870	424	1+
301.86214	462	1+
303.80835	412	1+
303.85810	1162	1+
303.94941	160	
305.15054	86	
305.39061	96	
305.60747	106	
305.83320	116	
306.86910	298	1+
306.89295	152	
309.52884	104	
309.83661	124	
310.87964	206	
311.12677	122	
311.95094	90	
314.81821	86	
314.90951	84	
315.39587	92	
316.81133	332	1+
317.10792	94	
318.95380	86	
319.82277	100	
319.86850	110	
321.81834	544	1+
321.86538	172	
322.87354	90	
322.90063	172	
322.92715	156	
323.23758	80	
323.93549	172	
324.88256	188	
325.90274	114	
326.87353	560	
327.05059	106	
329.87660	86	
332.41965	108	
334.29621	106	
336.94726	192	
337.94617	128	
339.83279	178	
340.38759	82	
340.93942	332	
341.08338	104	
341.66171	104	
344.89683	200	1+
347.73055	86	
351.28658	94	
353.37927	88	
353.89170	96	
356.71123	224	1+
360.87099	104	
363.76085	138	
363.95424	92	
364.69559	102	
366.29196	100	
368.16956	84	
368.83454	84	
END IONS

###FS:    #m/z: 322.93108 #charge 1+
###MS: 67
###MSMS: 68
BEGIN IONS
TITLE=Cmpd 50, +MS2(322.9311), 28.0-35.0eV, 1.5min #68
RTINSECONDS=87.2635
SCANS=67-68
PEPMASS=322.93108	3453638
CHARGE=1+
58.31920	84	
189.06962	74	
192.89213	284	
196.48547	96	
196.88523	276	1+
196.90201	76	
201.04474	130	
205.94694	124	
206.94918	186	
207.87158	72	
207.97165	120	
209.91934	96	
212.85624	84	
214.82771	82	
214.89032	122	
215.89460	92	
216.89332	78	
219.05443	114	
221.07271	96	
221.94015	74	
222.95506	144	
223.45449	88	
223.95973	380	
225.86892	72	
226.79112	78	
227.78393	130	
227.86087	72	
227.95746	90	
230.83379	116	
230.89054	422	1+
231.03051	72	
232.39123	86	
233.88359	106	
233.91385	164	
234.44901	76	
235.05197	84	
237.89217	240	1+
238.10852	98	
238.88467	90	
238.89613	154	1+
238.94180	76	
239.78706	524	1+
240.78947	306	1+
240.81960	116	
240.94123	3632	
240.97461	106	
241.94032	13094	1+
242.05263	102	1+
242.82045	90	
242.94252	9112	1+
243.82557	236	
244.82397	254	1+
244.93956	2126	1+
245.95997	94	
246.97548	726	1+
247.99373	116	
248.84195	244	1+
250.79797	80	
250.86980	72	
251.79060	84	
252.46906	78	
253.45352	104	
253.49448	90	
253.78975	76	
254.91370	78	
254.95900	98	
255.78178	130	
255.83933	112	
256.39424	96	
256.84446	218	
257.08418	136	
257.50632	88	
257.79787	220	1+
258.52087	102	
258.83215	164	
258.93833	76	
258.96458	76	
260.33587	94	
260.57565	78	
260.83734	202	
260.85952	96	
261.83060	608	1+
261.90520	112	
262.00246	72	
262.96547	94	
264.22771	84	
264.52074	82	
264.94844	88	
265.09829	142	
268.13795	74	
268.86388	90	
268.92294	84	
269.85429	218	1+
269.87997	120	
270.80865	74	
271.15635	78	
271.35874	92	
272.36076	84	
272.84557	84	
273.79566	130	
274.48066	86	
275.77170	136	
275.81214	106	
276.84754	72	
276.86284	98	
277.36450	76	
277.85342	74	
279.09243	702	1+
279.83529	104	
279.99689	72	
280.85554	248	1+
280.93846	78	
283.03551	90	
283.25844	84	
283.78577	100	
283.85121	78	
284.29431	294	
284.35702	94	
284.79212	72	
285.98499	82	
289.85189	76	
289.87299	74	
289.90213	98	
290.00881	78	
291.80265	160	
292.80058	88	
293.87729	174	
294.15746	74	
294.82450	88	
294.86042	194	
296.45516	76	
296.80848	74	
297.79547	106	
298.99970	80	
299.78213	136	
299.88384	88	
301.42101	76	
302.75482	74	
302.92815	80	
303.11814	74	
303.47328	88	
303.81257	104	
303.88559	270	1+
304.94868	96	
306.87822	254	1+
307.80807	146	
308.17158	92	
308.84649	90	
309.81311	72	
310.80697	72	
310.87361	168	
311.71364	148	
311.96342	74	
312.80706	104	
313.76910	72	
313.85809	72	
313.89189	76	
315.05524	72	
315.82845	70	
318.82503	76	
320.06017	72	
322.85392	74	
323.97807	126	
324.89061	166	
325.73276	76	
325.89127	138	
326.74599	76	
326.88739	114	
327.82804	78	
327.89255	96	
END IONS

###FS:    #m/z: 340.94180 #charge 1+
###MS: 67
###MSMS: 69
BEGIN IONS
TITLE=Cmpd 51, +MS2(340.9418), 28.0-35.0eV, 1.5min #69
RTINSECONDS=88.036
SCANS=67,69
PEPMASS=340.94180	1200356
CHARGE=1+
188.55973	110	
190.93227	144	
192.03569	78	
192.93530	76	
192.98124	76	
193.94626	106	
196.88498	78	
205.94903	216	1+
210.83683	96	
212.87918	486	1+
213.94092	1594	1+
215.89068	276	1+
215.93673	308	
216.56625	78	
217.88359	102	
223.83074	84	
223.95723	202	
224.89133	76	
224.97350	92	
226.97032	136	
228.94467	74	
230.83800	76	
230.88922	182	
231.88498	82	
231.95113	1188	1+
232.39864	152	
232.88786	138	
233.89917	210	
233.95066	324	1+
235.65400	94	
235.95307	154	
236.85802	110	
237.93263	86	
238.36278	104	
238.82753	102	
239.00970	92	
239.10260	76	
239.78878	138	
239.83422	96	
241.23392	74	
241.62128	80	
241.84671	76	
241.93657	176	1+
242.82721	376	1+
243.83123	320	1+
243.88070	82	
245.54248	82	
246.97619	270	
248.85729	176	
248.98690	80	
249.03332	76	
249.90251	136	
249.96126	490	1+
250.57245	80	
250.94781	78	
252.68392	104	
252.95510	118	
253.80753	94	
253.83861	84	
254.96736	388	1+
255.07802	140	
255.28446	100	
255.78689	82	
255.85573	74	
255.89164	236	1+
256.91834	370	
256.96624	302	
257.83825	78	
258.84622	140	
258.95321	226	1+
259.39936	94	
259.85104	264	
259.90375	102	
259.97192	116	
260.83737	390	1+
261.43446	92	
262.83351	142	
263.44755	76	
263.46761	80	
264.10990	76	
264.29950	110	
264.91828	90	
265.85663	80	
267.13949	142	
267.82764	128	
268.03317	98	
268.83907	318	
269.84482	158	
269.89403	78	
270.82930	130	
270.84876	128	
271.83836	90	
271.91933	78	
272.85276	226	
272.93393	84	
274.80207	84	
276.35538	98	
276.85715	996	1+
277.53034	96	
277.84308	852	1+
278.84646	738	1+
279.05427	78	
280.05035	76	
281.10931	86	
281.85700	248	1+
281.89615	82	
282.88649	80	
283.42410	74	
283.78282	80	
283.92866	78	
283.95133	78	
284.81385	116	
286.03659	84	
286.38151	78	
289.79249	130	
289.88761	114	
292.43754	320	1+
292.81569	88	
292.87148	88	
292.93892	94	
294.01843	78	
294.05214	84	
294.42272	94	
294.86546	366	1+
294.94544	84	
296.25677	86	
297.89462	78	
298.04081	120	
298.43764	74	
298.83036	176	1+
299.15063	88	
299.78770	168	
299.87559	92	
301.82423	80	
301.87598	140	
302.40448	106	
302.86740	86	
302.89603	86	
302.92155	84	
302.95411	114	
306.89495	92	
307.80120	90	
307.89159	142	
308.88777	120	
309.81516	178	1+
310.11030	78	
310.87234	108	
310.88924	186	1+
312.84741	86	
316.44577	84	
316.83658	86	
318.01135	78	
319.90180	86	
322.03571	82	
323.90701	78	
324.89331	128	
324.96866	92	
325.89481	80	
326.95513	74	
327.88948	206	1+
329.87372	152	
330.82197	204	
331.81664	214	
331.88694	74	
332.80685	78	
335.00802	78	
335.92556	80	
337.96096	80	
338.38787	90	
340.70548	80	
340.82266	82	
341.87977	88	
342.31471	146	
342.90268	234	
END IONS

###FS:    #m/z: 363.95806 #charge 1+
###MS: 67
###MSMS: 70
BEGIN IONS
TITLE=Cmpd 52, +MS2(363.9581), 28.0-35.0eV, 1.5min #70
RTINSECONDS=88.808
SCANS=67,70
PEPMASS=363.95806	481106
CHARGE=1+
106.58091	88	
182.87276	110	
185.91854	90	
187.86759	128	
189.86622	280	
191.85884	518	
196.88562	212	
205.94675	134	
207.87618	320	1+
207.94648	160	
208.94692	162	
209.87062	150	
209.92139	94	
209.94416	1218	1+
210.88318	354	
212.87879	1846	1+
212.90813	94	
216.41272	92	
221.89139	92	
221.94808	98	
222.95411	798	1+
223.41571	92	
224.95120	1340	1+
224.97143	166	
225.08741	100	
226.81844	180	1+
226.94763	7988	1+
227.91999	98	
228.89562	534	1+
228.94312	10528	1+
229.49165	130	
230.41365	94	
230.83042	170	1+
230.89046	3064	1+
232.88443	666	1+
233.96196	116	
234.89288	120	
235.84879	108	
236.51059	92	
238.06753	132	
238.79702	90	
239.07045	168	
239.96461	84	
240.06044	88	
240.83655	160	
240.94010	672	
240.96515	492	1+
241.93996	2314	1+
242.67016	124	1+
242.81878	360	1+
242.94147	1438	1+
242.95954	760	
243.82253	284	1+
244.95798	4026	1+
246.43814	96	
246.80615	104	
246.90703	154	
246.95398	4766	
246.97664	336	
247.90485	160	
247.95650	92	
248.80536	212	
248.90123	1332	1+
249.80731	170	
250.89699	192	
250.96950	96	
251.22796	92	
251.40309	122	
251.80610	92	
252.73476	108	
253.90833	374	
254.13814	84	
256.91122	236	1+
258.84308	230	
258.97062	128	
259.85260	158	
259.89632	204	1+
259.98927	92	
260.97027	286	1+
261.82962	666	1+
261.86323	100	
262.30806	92	1+
263.00490	146	
263.08868	94	
263.38185	86	
264.84874	226	1+
264.96784	86	
266.77992	204	1+
266.81424	714	1+
267.80391	452	1+
267.97424	806	1+
268.83827	196	1+
269.02315	160	1+
269.96845	1002	1+
270.80559	144	
271.84793	286	1+
272.86362	86	
275.80231	136	
275.91850	92	
276.86822	210	
278.79848	192	
278.84869	118	
279.10711	224	1+
279.86077	94	
279.92469	84	
280.79330	1244	1+
280.99219	94	
281.85742	104	
282.00264	122	
282.78947	274	1+
282.84670	462	1+
283.07212	230	
283.84988	388	1+
283.98698	86	
284.02367	124	
284.08984	142	
284.82459	270	
285.79017	108	
285.84446	382	
285.98280	96	
286.08594	110	
286.82759	210	1+
286.88344	134	
286.93043	88	
287.10101	88	
288.38820	94	
290.34110	94	
290.78505	138	
290.99020	104	
291.85730	180	1+
292.93569	98	
293.11876	136	
294.85829	214	1+
296.81090	400	
297.81336	218	
298.80352	1780	1+
299.04212	100	
299.78516	84	
300.80303	494	1+
301.86322	518	1+
302.01817	88	
302.81274	108	
303.80736	112	
303.85658	944	1+
303.94615	98	
304.77499	88	
305.81494	176	
306.92534	154	
308.86800	134	
310.13628	86	
311.61476	94	
311.88599	122	
312.32847	96	
312.95202	96	
314.81934	96	
315.82336	102	
316.81521	238	
317.81314	130	
318.81945	232	1+
318.93475	130	
320.14024	86	
320.93690	104	
321.82084	206	
321.88591	84	
322.43020	84	
322.62799	124	
322.82119	112	
322.88228	120	
322.92877	226	
323.99994	92	
324.88940	94	
325.89480	122	
326.87564	764	1+
327.75055	86	
328.53974	96	
329.94376	112	
334.87453	100	
336.94912	154	
337.83395	156	
338.06263	90	
339.75350	96	
339.82674	434	
340.93685	348	
342.32027	100	
344.37271	92	
344.50847	92	
352.88997	88	
353.76380	196	1+
353.78386	100	
354.06507	92	
355.72129	122	
357.89931	100	
360.38699	94	
361.18462	116	
361.71232	108	
362.84193	182	
365.63447	88	
365.77504	88	
367.77340	168	
END IONS

###FS:    #m/z: 322.93096 #charge 1+
###MS: 71
###MSMS: 72
BEGIN IONS
TITLE=Cmpd 53, +MS2(322.9310), 28.0-35.0eV, 1.6min #72
RTINSECONDS=92.4955
SCANS=71-72
PEPMASS=322.93096	3183556
CHARGE=1+
135.70427	74	
192.88729	88	
193.89169	136	
197.88543	76	
198.02897	82	
198.05136	80	
205.94830	488	1+
205.97253	74	
209.90350	78	
209.94964	78	
211.90067	78	
211.95976	74	
213.12697	102	
213.14667	74	
213.85688	84	
214.88643	122	
220.89364	78	
221.88031	92	
222.38182	76	
222.95296	160	
223.41964	82	
223.81609	72	
223.89163	86	
223.96002	454	
224.87736	90	
225.82092	74	
226.89831	84	
227.92750	72	
228.84266	74	
229.91182	134	
230.07276	74	
230.88980	196	
231.03963	78	
232.49954	88	
232.84799	88	
233.96423	88	
234.84030	78	
235.86122	82	
236.01789	80	
238.89666	110	
238.94055	220	1+
239.79256	196	
240.03458	90	
240.78699	156	
240.83068	94	
240.89097	72	
240.94159	1828	
240.96841	166	
241.82751	80	
241.93853	7028	1+
241.99542	106	
242.82468	114	
242.94075	5328	1+
242.99301	78	
243.05471	74	
243.82167	480	1+
243.87709	84	
244.82453	324	1+
244.85782	88	
245.90431	74	
246.98246	432	1+
247.94582	106	
248.83680	116	
248.85302	266	1+
250.93516	84	
250.97241	126	
251.78624	102	
251.92536	124	
253.34813	96	
253.90739	78	
254.83516	70	
255.00004	110	
255.07051	74	
255.33163	98	
255.67129	84	
256.90748	78	
257.79856	386	1+
257.84931	118	
258.83272	296	1+
258.89936	72	
259.80722	72	
259.97314	78	
260.33576	80	
260.83412	114	
261.34139	106	
261.82908	552	1+
262.35451	76	
262.83168	328	1+
263.12487	72	
263.86598	106	
265.93664	72	
267.16944	72	
267.81842	76	
267.84631	76	
267.91673	120	
267.93894	82	
268.09352	72	
268.22033	82	
269.45441	70	
269.85996	74	
270.35035	78	
270.36431	82	
271.05327	104	
271.84501	82	
273.79326	434	1+
275.01175	78	
275.78611	78	
275.81577	114	
276.80947	228	
276.86557	88	
277.83914	90	
277.96431	78	
278.35090	92	
278.96417	84	
279.09191	1310	1+
279.91868	92	
280.26372	76	
281.80840	92	
281.84677	74	
282.36028	84	
282.86010	84	
282.93012	84	
283.35554	72	
283.79284	134	
284.29180	340	1+
284.78603	76	
284.82505	84	
284.90408	72	
285.03589	72	
285.85612	86	
285.88292	90	
286.87182	200	1+
289.02017	72	
289.78780	538	1+
289.81214	76	
289.87315	256	1+
289.88394	116	
290.89385	104	
291.10554	70	
291.81081	104	
291.93980	84	
292.81307	76	
292.86392	76	
294.94346	84	
295.83536	72	
296.81226	160	
298.01760	72	
298.58817	86	
299.78790	202	1+
300.86839	104	
300.91188	90	
300.94378	82	
302.88131	362	1+
303.79421	102	
304.97871	82	
306.88211	414	1+
307.71940	106	
307.80370	434	1+
307.88835	250	1+
308.17135	86	
309.24810	72	
310.31994	90	
310.88518	122	
311.86852	78	
312.80735	274	1+
312.86502	72	
316.80597	188	1+
318.25884	80	
319.51303	118	
324.28717	78	
324.89312	150	
325.89215	144	
325.90675	124	
326.40912	92	
326.90612	72	
END IONS

###FS:    #m/z: 340.94165 #charge 1+
###MS: 71
###MSMS: 73
BEGIN IONS
TITLE=Cmpd 54, +MS2(340.9416), 28.0-35.0eV, 1.6min #73
RTINSECONDS=93.2675
SCANS=71,73
PEPMASS=340.94165	1123426
CHARGE=1+
193.95606	72	
195.88257	274	1+
195.89869	76	
200.87994	78	
205.94726	204	1+
209.94424	82	
211.71858	98	
212.87734	126	
213.87833	116	
213.93910	344	1+
215.88587	418	1+
217.88200	98	
217.93468	74	
218.88496	84	
221.05817	84	
221.38502	84	
222.97736	72	
223.84380	72	
224.95116	76	
225.95394	110	
226.87213	88	
226.94713	126	
227.78493	72	
227.89628	94	
227.95904	78	
228.00366	140	
228.94895	132	
230.88846	640	1+
231.86849	130	
231.89098	376	1+
231.94716	598	1+
233.40115	112	
233.86882	72	
233.89872	72	
233.96790	90	
234.13721	90	
235.89721	194	
236.89378	76	
238.83601	196	1+
239.78855	212	1+
240.46591	110	
240.51939	76	
241.51448	102	
241.84053	86	
241.94971	84	
242.78917	72	
242.94001	72	
243.83715	212	
243.85430	74	
244.00936	80	
244.42949	72	
244.85218	82	
245.44403	72	
245.87728	72	
246.97575	244	
249.83358	108	
249.90454	166	
250.99412	102	
251.90557	72	
253.12531	82	
254.05793	92	
254.89428	84	
254.90986	82	
254.97050	160	
255.07263	92	
255.93610	80	
256.85183	140	
256.86530	142	
256.91563	116	
257.88867	72	
258.84777	318	
258.89563	78	
259.80321	86	
259.85036	212	
260.83988	544	1+
260.88104	84	
260.89853	86	
261.82945	170	
261.88941	72	
262.96541	74	
263.79844	82	
263.83319	76	
263.91017	76	
264.89840	86	
265.00053	84	
267.89307	212	1+
267.93701	72	
268.43354	78	
268.84494	304	
269.83853	186	
270.50380	78	
271.79759	78	
271.84634	96	
272.00441	100	
272.93644	118	
274.09195	80	
274.86374	78	
275.48856	72	
275.86300	76	
276.81442	72	
276.85791	972	1+
277.92334	80	
278.84530	898	1+
280.46318	74	
280.82516	72	
280.88273	84	
280.89942	104	
281.02134	78	
281.12345	78	
281.63255	96	
281.86961	132	
282.35003	72	
282.85975	80	
282.97574	78	
283.86425	120	
283.87508	156	
284.13132	88	
286.03053	74	
288.79914	82	
290.78684	84	
290.83932	78	
292.33874	74	
292.43129	134	
292.87409	74	
293.84926	142	
293.87270	102	
293.91513	98	
294.86602	186	
294.92443	76	
297.89453	94	
297.97915	86	
298.40979	84	
298.87003	318	1+
298.91276	80	
299.02947	72	
299.52252	80	
299.78423	120	
301.56801	78	
301.85872	158	1+
302.14861	72	
302.17394	72	
304.82059	90	
305.82868	72	
305.87917	366	1+
305.95318	90	
306.88259	266	1+
307.16172	74	
307.79925	358	1+
308.29219	114	
308.84877	102	
310.17975	72	
312.79994	72	
313.46134	160	
314.17351	74	
315.47000	90	
317.81877	78	
326.30241	76	
327.87028	84	
328.89395	120	
330.56635	88	
330.81076	72	
334.02005	72	
337.43512	98	
338.11434	80	
339.94359	76	
340.61430	94	
343.91478	146	
345.90371	76	
END IONS

###FS:    #m/z: 363.95773 #charge 1+
###MS: 71
###MSMS: 74
BEGIN IONS
TITLE=Cmpd 55, +MS2(363.9577), 28.0-35.0eV, 1.6min #74
RTINSECONDS=94.04
SCANS=71,74
PEPMASS=363.95773	462758
CHARGE=1+
148.78452	106	
189.86404	364	
191.85935	190	
195.00457	84	
196.88455	80	
200.49532	88	
203.88759	82	
207.95053	106	
209.87328	192	
209.94384	650	
210.90115	150	
212.04552	82	
212.88003	1900	1+
215.88189	106	
216.88982	84	
221.07623	86	
222.95091	766	
224.95114	552	1+
226.94800	3320	1+
226.97240	172	
227.93254	124	
228.89269	228	
228.94235	3612	1+
230.89003	2626	1+
232.88595	178	
233.88240	136	
235.84604	80	
236.85265	106	
237.05993	116	
239.95205	92	
240.82017	142	
240.83434	246	1+
240.94175	224	
240.96125	218	
241.94052	286	
241.96405	270	
242.85773	86	
242.94354	564	
242.95998	388	
243.82582	368	1+
243.83992	112	
244.93728	122	
244.95833	1870	1+
245.94267	256	
246.80806	116	
246.95466	1878	1+
247.07391	170	1+
247.80482	416	1+
248.80668	358	1+
248.89974	856	
250.84265	92	
250.89542	262	1+
250.96873	166	
251.06969	134	
251.97225	102	
252.84097	262	1+
252.89756	110	
253.90582	220	
257.99160	228	1+
258.44510	82	
258.83784	586	1+
259.81858	114	
259.90492	134	
262.82985	228	
263.42560	86	
263.97793	176	
265.08838	96	
265.97741	178	
266.81244	1022	1+
266.84956	88	
266.91267	90	
267.97701	314	1+
268.84190	150	
269.96903	338	1+
271.10880	168	
271.91817	160	
272.93060	82	
273.08044	88	
276.81271	86	
276.85616	392	1+
276.99059	90	
277.81236	112	
278.09998	152	
278.41890	94	
278.80186	132	
278.84768	130	
279.06281	82	
279.79163	1310	1+
280.60109	92	
280.79313	1034	1+
280.84656	302	1+
281.04740	88	
281.85183	196	1+
282.13401	142	
282.18924	90	
282.79151	146	
283.79160	118	
283.85286	106	
283.90576	86	
284.79295	226	1+
284.82301	310	
284.85151	142	
285.84507	608	1+
286.81543	122	
286.86219	124	
288.59875	90	
288.95981	84	
289.84743	94	
291.81567	100	
291.93141	88	
292.74144	82	
292.86068	128	
293.12121	138	
293.15780	86	
295.16478	90	
295.86653	92	
295.89037	114	
295.93015	122	
296.80980	388	
296.84361	94	
297.11098	166	
297.80637	214	
297.84115	130	
298.80229	2372	1+
298.92742	130	
299.87496	104	
300.66250	80	
301.86139	590	1+
302.79284	146	
303.82651	80	
303.85500	786	1+
303.94639	158	
304.43432	106	
304.81018	184	
306.43864	88	
306.83840	114	
306.88108	86	
307.03032	80	
307.89182	132	
308.31184	98	
312.80823	82	
314.31720	88	
316.09611	84	
316.81382	528	1+
318.05094	82	
318.81497	88	
318.93608	160	
319.82573	98	
319.87065	142	
320.43355	94	
321.61946	106	
321.81713	554	1+
321.86806	96	
322.93182	126	
324.89113	134	
326.38906	80	
326.82544	146	
326.87639	162	
327.66791	108	
328.88416	116	
329.80994	82	
329.87488	138	
330.14904	112	
330.85660	108	
332.05472	118	
334.82519	82	
336.94927	226	
338.27032	116	
338.94173	82	
339.82826	134	
342.48858	92	
343.71221	90	
345.62252	88	
350.83100	92	
352.12434	80	
352.18203	98	
360.22621	94	
361.71830	116	
365.72698	106	
367.31264	82	
368.89328	82	
END IONS

###FS:    #m/z: 336.94676 #charge 1+
###MS: 75
###MSMS: 76
BEGIN IONS
TITLE=Cmpd 56, +MS2(336.9468), 28.0-35.0eV, 1.6min #76
RTINSECONDS=97.7055
SCANS=75-76
PEPMASS=336.94676	88394
CHARGE=1+
56.97655	88	
159.60430	88	
189.86224	78	
192.88819	130	
193.44369	72	
208.02716	88	
209.14265	74	
210.88235	132	
211.94430	932	1+
212.87936	1074	1+
213.93708	354	1+
214.89667	124	
215.88739	112	
215.93638	130	
217.88367	86	
218.83840	74	
223.96009	74	
226.12593	78	
226.89644	74	
227.86470	72	
227.89368	124	
227.95343	74	
228.84965	94	
228.89422	212	
229.95627	826	1+
230.85497	74	
230.88943	1872	1+
230.99498	80	
231.94841	308	1+
232.12450	80	
232.33004	104	
232.39598	74	
233.91238	78	
234.82290	190	
236.35972	78	
236.89397	84	
237.92382	78	
239.10650	92	
239.84504	108	
239.85727	146	
240.83904	194	
241.84162	540	1+
243.85204	72	
244.53503	78	
244.95566	82	
246.01387	96	
247.96539	226	
248.90278	468	1+
249.82696	84	
249.95893	126	
251.84028	306	
251.91021	250	
251.92703	72	
251.95660	94	
252.84542	292	
252.88106	74	
252.97095	498	
253.08976	136	
253.90342	160	1+
254.09495	84	
254.96720	192	
255.07368	256	
255.64763	84	
255.91079	186	1+
255.95760	72	
256.07681	138	
256.96077	76	
257.87122	76	
257.88667	72	
258.80399	84	
258.82255	364	1+
258.84861	758	1+
259.96162	126	
261.83272	84	
262.82014	82	
262.87806	94	
263.07294	74	
263.82886	258	1+
264.04965	78	
266.12891	80	
267.14154	74	
267.24203	78	
267.81437	78	
267.84657	132	
268.84054	744	
268.91868	84	
269.84409	434	
270.98351	76	
271.63800	86	
271.86432	100	
271.92087	178	
276.85834	672	1+
277.83562	298	
278.83728	562	1+
278.93928	80	
279.10573	80	
280.83142	76	
280.86656	72	
281.68002	72	
281.87022	86	
282.81050	74	
282.94884	80	
282.97977	84	
283.46951	102	
283.80838	72	
285.85357	202	
286.81184	82	
286.85046	916	1+
286.91145	90	
288.89288	74	
289.12488	72	
289.58437	72	
289.85725	136	
290.39991	96	
290.78498	84	
290.86753	156	
291.86543	80	
292.38688	80	
292.84906	72	
293.10864	138	
293.86578	116	
294.12570	74	
294.86450	304	1+
294.95168	78	
295.86563	182	1+
296.91456	90	
298.45027	84	
298.85560	84	
298.87459	224	1+
301.80476	86	
304.86084	122	
304.94334	172	
305.00015	80	
305.07768	82	
305.93395	106	
306.84074	78	
307.10975	82	
309.02144	86	
309.80796	90	
310.86009	104	
310.88555	130	
311.14681	72	
311.39387	86	
311.82284	76	
311.96813	74	
313.87429	80	
315.90397	76	
317.35907	92	
318.99793	74	
319.73505	78	
319.85782	92	
320.56554	92	
322.79426	74	
323.08193	122	
323.57351	78	
323.88823	146	
324.01088	84	
324.76036	96	
324.88401	108	
324.90224	72	
326.86602	80	
327.10584	78	
328.88957	74	
329.88560	76	
334.80359	80	
335.90979	86	
338.86673	74	
338.95276	76	
341.62567	96	
END IONS

###FS:    #m/z: 507.84662 #charge 1+
###MS: 75
###MSMS: 77
BEGIN IONS
TITLE=Cmpd 57, +MS2(507.8466), 28.2-35.2eV, 1.7min #77
RTINSECONDS=98.486
SCANS=75,77
PEPMASS=507.84662	87280
CHARGE=1+
103.43265	118	
196.02053	122	
222.97413	114	
223.97727	318	
224.97806	282	
232.89845	142	
239.06753	170	
258.87598	114	
264.77986	120	
267.78342	124	
270.36839	148	
270.80697	238	
272.85450	110	
275.85165	122	
278.83539	116	
279.83569	136	
287.85533	290	
289.03495	118	
289.87728	438	
290.86624	202	
290.87912	218	
291.78660	150	
293.87413	590	1+
295.81188	278	1+
295.87366	126	
296.85171	132	
297.90808	260	1+
298.80591	306	1+
298.87962	122	
300.79801	216	1+
303.03935	114	
303.87021	176	
304.64013	162	
304.78911	158	1+
305.86140	428	1+
307.88737	258	
308.14441	276	
308.81193	110	
308.87620	704	1+
310.15977	408	1+
310.80358	294	1+
311.88411	1630	1+
313.91262	206	1+
314.86768	884	1+
316.99433	120	
321.98827	244	1+
323.87752	224	1+
325.85607	120	
326.78016	114	
326.88166	968	1+
328.86789	120	
328.89774	186	
330.81936	110	
332.81134	116	
332.87718	180	
335.81133	244	1+
336.77022	108	
336.87493	116	
336.94634	170	1+
337.88568	498	1+
340.07499	112	
341.83000	124	
342.77790	250	1+
343.81806	170	1+
344.42042	112	
345.78292	282	1+
346.82041	142	
347.76882	442	1+
348.30706	134	
348.91331	120	
349.75563	184	
350.78383	230	
350.84440	140	
350.89239	132	
351.78821	130	
351.86990	116	
352.79241	172	1+
352.88405	110	
352.91241	130	
353.85749	230	1+
356.77549	170	
356.88985	198	
357.72799	190	
360.87384	212	1+
361.84906	134	
362.79071	146	
364.72673	112	
364.77564	140	
365.71755	170	
366.73841	126	
366.77415	124	
366.84138	436	1+
367.04579	236	1+
367.71084	496	
367.73864	142	
367.76952	386	1+
368.06577	116	
368.71234	302	
368.74071	116	
368.90055	304	1+
369.70822	162	
369.83772	138	
370.20600	120	
370.78880	218	
371.72547	142	
372.71684	324	1+
372.79731	144	
373.71974	264	1+
376.74339	132	
377.72774	180	
378.72573	130	
378.90883	118	
380.72357	396	
381.71540	204	
381.83897	142	
382.06973	110	
382.71286	122	
382.86049	142	1+
383.77002	132	
383.78785	110	
384.85694	502	1+
384.89911	114	
385.77776	282	1+
386.80277	110	
387.72840	120	
387.85128	258	
388.84541	114	
389.19777	194	1+
390.05967	146	
390.72381	208	1+
390.78078	286	1+
390.84329	582	
392.83455	122	
392.86316	326	1+
394.41105	158	
395.72135	276	1+
395.93251	126	
398.73339	538	
398.87370	126	
399.73098	670	1+
399.85465	218	
401.79778	142	
403.80204	128	
403.87001	908	1+
404.80472	116	
405.78571	368	1+
407.73137	476	1+
407.87000	260	
408.85402	746	1+
409.72148	406	
409.86458	174	
410.73757	168	
410.76627	224	1+
410.83845	356	1+
410.86474	174	
411.71680	204	
411.74281	118	
412.73147	188	
412.85142	180	
413.07451	112	
413.68386	116	
413.85226	130	
414.67921	180	
416.74346	118	
416.88427	114	
421.74533	408	1+
421.87788	124	
422.74850	266	1+
422.86760	158	
423.77524	182	
423.79708	118	
423.87341	120	
424.77170	162	
424.82303	112	
425.66912	136	1+
425.75845	326	
425.88153	190	
426.76094	266	
426.86311	796	1+
427.73900	918	1+
428.85259	108	
428.86811	126	
429.69576	160	
429.73157	182	
430.74422	788	1+
431.87158	228	
433.77917	172	1+
434.86299	134	
435.70857	150	
435.85543	108	
435.89713	152	
437.73207	118	
439.89875	178	
440.89429	190	
441.78489	126	
443.76068	382	1+
444.68070	126	
444.87219	1702	1+
445.74025	606	1+
445.92034	150	
447.10641	166	1+
447.71280	178	
448.77531	284	1+
449.87845	494	1+
450.70135	148	
450.75412	164	
451.74793	192	1+
457.90332	390	1+
462.88356	632	1+
467.88998	874	1+
469.78432	190	1+
469.89105	112	
481.76850	122	
483.76031	110	
485.89790	584	1+
507.11538	118	
END IONS

###FS:    #m/z: 359.96281 #charge 1+
###MS: 75
###MSMS: 78
BEGIN IONS
TITLE=Cmpd 58, +MS2(359.9628), 28.0-35.0eV, 1.7min #78
RTINSECONDS=99.258
SCANS=75,78
PEPMASS=359.96281	64392
CHARGE=1+
65.67567	80	
138.56721	100	
180.50882	80	
187.01674	96	
193.08515	76	
196.02245	86	
204.03169	90	
206.03779	84	
207.94942	230	
209.94296	612	
217.95089	78	
218.91068	86	
222.42225	84	
222.95181	386	1+
223.58101	74	
223.74616	110	
223.97862	112	
224.87378	92	
224.94940	1176	1+
225.97027	170	
226.88138	94	
226.89987	76	
226.94813	2450	1+
227.44249	78	
227.93155	176	
228.87588	80	
228.94322	2444	
229.44101	100	
233.03907	78	
233.39560	104	
233.85967	168	1+
235.94832	76	
238.54276	76	
238.84440	78	
239.06595	80	
240.10773	78	
240.22630	86	
240.94425	170	
240.96419	576	1+
241.93814	146	
242.95999	132	
243.96446	80	
244.85770	74	
244.95676	1168	1+
244.98456	76	
246.01979	200	1+
246.53745	90	
246.80860	108	
246.95419	1298	1+
246.97620	222	
247.80839	78	
248.39650	76	
248.80142	502	1+
248.97797	94	
250.41094	76	
250.97108	270	1+
251.03120	102	
251.04456	80	
252.00110	76	
252.85319	202	1+
252.95709	152	
253.38112	100	
254.55518	92	
254.85477	238	1+
256.91136	78	
257.92619	86	
258.83531	174	
258.97727	214	
259.43292	76	
259.83685	240	1+
259.96948	80	
260.83776	170	1+
260.96859	428	1+
262.01836	86	
262.95184	76	
265.81161	846	1+
266.03490	96	
266.81375	708	1+
267.35851	96	
267.85256	144	
267.97428	386	
268.80915	130	
269.37554	76	
269.96694	416	
273.38704	90	
273.44195	104	
273.81369	80	
275.89010	168	
276.80665	106	
276.85501	196	
277.03327	86	
277.64491	74	
277.80381	138	
277.91892	76	
278.08678	100	
278.79857	510	1+
278.85113	446	1+
278.90885	78	
279.34967	80	
279.90398	100	
279.96570	78	
280.79236	928	1+
280.83516	178	
280.92613	88	
282.89063	86	
283.85734	134	1+
283.97732	138	
284.04672	92	
284.42540	90	
284.82581	432	1+
284.94320	74	
289.80938	118	
289.85998	82	
289.93468	96	
290.40375	74	
290.86754	146	
291.47213	80	
291.78716	234	1+
292.93716	272	
293.11562	86	
294.41443	90	
294.87595	90	
296.80981	212	
296.93984	100	
297.50073	84	
297.81013	262	
297.94265	158	
298.42044	88	
298.58801	80	
298.80476	1298	1+
298.93091	100	
299.84378	80	
299.89240	78	
300.62034	88	
300.79468	78	
300.86268	118	
302.83820	90	
303.88834	106	
304.86976	296	1+
306.03044	84	
307.33360	118	
308.42370	108	
308.79320	180	1+
308.87235	152	
309.94418	74	
310.87837	166	1+
312.91277	78	
313.18609	94	
313.89069	106	
314.81192	118	
314.87498	182	1+
315.81401	628	1+
316.11828	78	
316.89780	90	
319.82276	178	
320.92380	94	
321.80083	196	
321.81849	678	1+
323.01913	112	
324.78496	88	
327.77233	82	
331.40394	96	
334.84403	82	
337.82339	82	
338.08064	84	
340.94506	74	
343.72112	78	
344.16307	92	
344.89941	80	
346.75590	78	
349.82660	86	
352.39410	86	
354.92730	78	
356.77270	154	
359.02219	116	
359.76369	168	
361.42595	80	
361.78542	88	
363.42599	74	
365.32248	74	
END IONS

###FS:    #m/z: 507.84664 #charge 1+
###MS: 79
###MSMS: 80
BEGIN IONS
TITLE=Cmpd 59, +MS2(507.8466), 28.2-35.2eV, 1.7min #80
RTINSECONDS=102.935
SCANS=79-80
PEPMASS=507.84664	108540
CHARGE=1+
196.01760	424	
222.97738	140	
223.97585	184	
224.97705	522	
232.89729	134	
234.88812	294	1+
235.91855	134	
238.06842	140	
240.79231	150	
247.99959	120	
250.96924	122	
252.07689	178	
257.80307	150	
264.15345	118	
265.08338	146	
266.16435	214	
271.80037	142	
271.84596	316	1+
276.85882	134	
278.83431	142	
279.84850	120	
283.87005	166	
285.85811	244	1+
287.85275	452	1+
288.87061	128	
289.86019	450	1+
289.87686	660	1+
290.86585	450	1+
293.87630	254	
294.87778	140	
295.85711	136	
295.97479	126	
296.86002	328	
299.80442	200	1+
300.12749	136	
300.85766	146	
303.86712	478	1+
305.85434	252	1+
305.86763	196	
307.89038	254	
308.14226	454	1+
308.87242	464	
308.88675	488	1+
310.15884	274	1+
311.88455	1410	1+
312.80965	148	
312.86863	208	
314.86945	250	
316.86977	166	
316.89344	132	
318.93421	172	
319.87409	124	
320.87896	146	
322.83427	220	1+
323.01588	138	
323.87737	194	
324.86040	124	
324.89568	138	
325.90600	270	
326.81217	236	1+
326.88484	1146	1+
327.02144	126	
328.86471	120	
328.90314	122	
328.96914	216	1+
330.16431	138	
331.81815	164	
331.87667	124	
332.87752	530	1+
332.90404	150	
334.91239	150	
336.77560	154	
336.94723	230	1+
339.72942	126	
339.82392	128	
339.88311	226	
342.88714	178	1+
343.76669	182	
347.77782	420	1+
347.84219	130	
348.72802	126	
348.88474	138	
348.91791	196	1+
349.76292	216	1+
349.81025	120	
350.75261	120	
351.89422	148	
353.85098	172	
355.89189	242	1+
358.71667	158	1+
362.85217	130	
364.83846	134	
364.93122	208	1+
365.78809	118	
366.08743	156	
366.18201	174	
366.20429	158	
366.84088	196	
367.71026	366	
367.76498	216	
367.89890	208	1+
368.71098	162	
369.71553	148	
371.82586	204	1+
371.87254	130	
372.71630	272	1+
373.71965	236	1+
374.81975	186	
374.88403	398	1+
375.01938	120	
375.73303	176	
375.88437	352	1+
376.73175	252	1+
377.78264	142	
380.71929	272	
380.77689	240	1+
380.81216	122	
381.72069	168	
381.84165	164	
382.71391	376	1+
382.86182	158	
383.79010	146	
384.85031	1080	1+
385.85013	658	1+
386.77190	138	
389.20223	142	
389.71998	270	
390.71547	134	
390.84120	318	
391.75118	190	
391.82045	118	
391.83885	230	
392.79164	162	1+
392.82880	172	
394.74557	292	1+
394.83120	190	1+
395.86446	118	
398.72854	666	
398.86638	244	
399.73615	406	
399.82115	134	
399.85314	154	
400.72866	788	1+
401.79528	196	
403.87204	284	
404.18783	142	
404.85174	132	
404.87670	160	
405.73851	224	1+
405.86754	240	
406.78849	172	
406.86803	118	
407.04664	150	1+
407.74587	486	1+
407.86792	346	
408.85503	1208	1+
409.72837	738	1+
410.84043	204	
411.76360	178	
411.84089	170	
412.73047	522	1+
412.83322	140	
412.88942	150	
414.75954	118	
416.73753	218	1+
421.72857	120	
421.81783	154	
421.87529	770	1+
422.85435	198	
423.77215	214	
423.87356	438	1+
424.76469	230	
425.74935	422	
426.76588	290	
426.86549	630	1+
427.73378	1120	1+
428.85056	134	
429.87519	122	
430.74273	596	1+
430.85690	126	
431.86692	196	
432.86918	146	
433.85213	146	
434.89643	132	
436.88398	216	1+
439.89253	276	
440.75655	170	1+
440.89519	186	
444.87365	1366	1+
445.74064	284	
445.81568	146	
446.75313	220	
447.71118	286	
447.74672	176	
447.79667	122	
447.87957	136	
448.70971	152	
448.75715	140	
449.87752	368	1+
450.73866	162	
450.75524	182	
451.75165	236	1+
453.99103	122	
457.90371	446	1+
460.22451	148	
462.88206	856	1+
465.72383	208	
467.70865	248	1+
467.88803	976	1+
469.89046	164	
470.72380	136	
485.90166	318	
487.90322	228	
END IONS

###FS:    #m/z: 336.94680 #charge 1+
###MS: 79
###MSMS: 81
BEGIN IONS
TITLE=Cmpd 60, +MS2(336.9468), 28.0-35.0eV, 1.8min #81
RTINSECONDS=103.707
SCANS=79,81
PEPMASS=336.94680	81462
CHARGE=1+
110.28870	80	
176.08529	90	
196.86620	136	
206.94314	84	
207.96914	104	
209.94438	84	
210.88480	194	
211.94470	824	1+
212.87836	1222	1+
213.93767	582	1+
214.89684	132	
215.05825	82	
215.88814	140	
216.89034	82	
220.88466	76	
220.95612	78	
221.94455	74	
224.96262	76	
227.79044	82	
227.96104	76	
229.07660	74	
229.95469	1082	
230.53408	88	
230.85082	172	1+
230.88850	1674	1+
231.87600	74	
231.95215	552	
233.82644	224	
234.14630	92	
234.82409	144	
234.83974	118	
234.90528	76	
235.08316	72	
235.63874	84	
235.82286	72	
237.15865	92	
238.07853	72	
238.89018	72	
238.92410	88	
239.01720	88	
239.82303	112	
239.84343	212	
240.83628	432	1+
240.85265	114	
241.84295	272	1+
243.85587	92	
244.84250	80	
246.39333	80	
246.90553	148	
246.94511	112	
246.97649	336	
247.89338	80	
247.96450	266	
248.90137	574	1+
248.97180	146	
249.83245	70	
249.95958	372	1+
250.15085	74	
250.83476	130	
250.88344	86	
250.90989	84	
251.07199	70	
252.79491	74	
252.84001	122	
252.97289	536	
253.09851	112	
253.90854	404	1+
254.96374	310	1+
255.02785	74	
255.07758	162	
255.84854	332	1+
256.85198	282	1+
256.88234	76	
256.99641	86	
258.84885	568	1+
259.04535	82	
259.96543	74	
260.83854	88	
260.85414	126	
260.95019	70	
261.83102	306	1+
262.42211	90	
262.87467	74	
264.90431	90	
265.85257	78	
266.01288	72	
267.83890	972	1+
268.95681	72	
269.86483	214	
270.48942	78	
270.79704	80	
270.83370	112	
270.91974	74	
270.95621	78	
271.91489	168	
272.81919	88	
272.87384	98	
273.91292	132	
274.86099	152	
274.90185	72	
275.85603	874	1+
275.88992	94	
275.92663	72	
276.15932	80	
276.85883	896	1+
277.83172	910	1+
277.88892	82	
278.83532	784	1+
279.10051	88	
280.00634	84	
280.26400	74	
282.43429	76	
283.87107	148	
284.14576	92	
284.88393	102	
284.93502	80	
285.85305	156	
286.85129	800	1+
289.85780	112	
290.85544	118	
291.85470	250	1+
292.26117	104	
292.88111	70	
292.99838	74	
293.10869	160	
293.92778	100	
294.85341	74	
295.87818	80	
295.90568	72	
297.79326	84	
297.89905	72	
297.94350	104	
298.04527	80	
299.11232	76	
299.87484	322	1+
300.31584	74	
301.05645	104	
301.83560	78	
302.44521	88	
302.85214	104	
304.15403	72	
307.86349	84	
307.98390	90	
309.86482	130	
310.43681	72	
310.87490	128	
312.91479	82	
313.89089	80	
314.97202	86	
316.25129	84	
319.54386	76	
320.89754	82	
322.04861	130	
322.89118	72	
323.84525	86	
324.89150	112	
325.87238	88	
327.33040	86	
327.94393	86	
328.71800	74	
329.76973	78	
329.86536	84	
329.88806	80	
330.51702	84	
331.04431	86	
331.81299	70	
332.75318	80	
332.90533	80	
333.83590	94	
335.86965	78	
337.25242	72	
338.79669	72	
340.02045	82	
END IONS

###FS:    #m/z: 359.96236 #charge 1+
###MS: 79
###MSMS: 82
BEGIN IONS
TITLE=Cmpd 61, +MS2(359.9624), 28.0-35.0eV, 1.8min #82
RTINSECONDS=104.48
SCANS=79,82
PEPMASS=359.96236	59158
CHARGE=1+
51.67100	76	
107.40519	90	
198.03215	128	
201.91306	84	
206.86168	86	
207.40416	84	
207.97055	84	
209.11436	100	
209.88376	204	1+
209.94319	408	1+
214.97379	86	
215.41866	82	
216.86084	86	
217.83301	82	
220.96156	82	
221.88683	152	
222.95359	538	
223.89259	130	
223.96590	372	1+
224.51276	82	
224.86091	98	
224.94754	294	
225.95233	194	
226.89679	84	
226.94807	2648	1+
227.92881	122	
228.79242	78	
228.90122	128	
228.94357	2508	
229.41528	78	
229.94164	76	
233.93747	186	1+
233.96233	78	
234.10514	80	
234.58617	84	
236.84472	92	
237.86267	82	
238.97307	158	
240.09697	126	
240.83605	92	
240.89482	90	
240.94139	476	1+
240.96408	754	1+
241.05057	78	
241.78925	92	
242.95806	326	1+
244.95943	1254	1+
245.94081	78	
246.81955	76	
246.95312	1220	
248.08863	82	
248.80353	492	1+
248.95765	86	
250.94863	454	
250.97403	136	
252.87525	138	
252.95155	290	1+
254.81184	78	
256.88386	110	
256.97852	76	
258.88265	138	
259.79880	134	
259.92760	102	
260.33567	94	
260.79894	118	
260.87289	76	
260.96932	292	
261.97097	186	
262.09018	92	
262.95338	82	
264.82013	136	
264.86664	76	
265.83615	80	
266.81417	586	1+
267.97349	254	
268.79583	90	
268.84110	92	
269.79647	140	
269.84992	80	
269.95259	78	
269.97188	220	
270.88733	116	
271.01692	80	
274.44184	76	
274.89077	116	
275.07066	78	
275.96981	156	
276.02679	90	
276.80812	110	
277.04563	92	
277.81397	162	
278.08532	80	
278.79807	122	
278.84754	128	
279.10356	104	
279.79323	1558	1+
279.91460	90	
280.33770	80	
280.79515	1288	1+
280.92823	88	
283.99062	78	
284.08576	82	
284.39409	82	
284.82454	336	1+
284.90611	80	
285.00127	80	
286.14902	86	
286.96356	82	
287.91106	82	
289.80381	254	1+
290.03368	98	
291.78788	134	
292.43731	96	
293.11885	134	
294.86881	120	
295.20703	76	
295.92703	94	
296.01999	78	
296.81249	388	
296.92486	80	
297.80864	180	
298.00279	86	
298.80317	1590	1+
299.87380	204	
300.87145	138	
301.78624	82	
302.80483	88	
302.86002	132	
304.94870	92	
306.11212	108	
306.98931	88	
307.88706	96	
308.87702	126	
309.04537	104	
309.80546	86	
312.85202	88	
312.88117	120	
312.94748	102	
313.34260	82	
313.99537	94	
314.01500	76	
316.81572	494	1+
318.79981	84	
318.93747	108	
319.86017	80	
321.39034	78	
321.81785	158	1+
323.02037	138	
324.01964	88	
324.07953	86	
324.89476	268	1+
326.01410	90	
326.91943	96	
327.32792	90	
336.94615	120	
337.01570	94	
338.94748	98	
339.82129	96	
340.94162	116	
342.80677	80	
342.87523	82	
344.12451	76	
345.71832	84	
345.86943	92	
346.38971	100	
347.92047	76	
349.76216	92	
351.38512	78	
354.78049	106	
358.86412	80	
END IONS

###FS:    #m/z: 322.93070 #charge 1+
###MS: 83
###MSMS: 84
BEGIN IONS
TITLE=Cmpd 62, +MS2(322.9307), 28.0-35.0eV, 1.8min #84
RTINSECONDS=108.171
SCANS=83-84
PEPMASS=322.93070	1802712
CHARGE=1+
110.08778	72	
136.46485	78	
190.49708	82	
192.88919	248	1+
195.40935	70	
196.93481	78	
200.88259	74	
201.04239	128	
205.94932	376	1+
207.87463	70	
208.90494	72	
211.89735	106	
212.87790	70	
212.90275	82	
213.88518	98	
213.91253	74	
214.87108	70	
214.89435	80	
217.15036	70	
220.99414	74	
222.86977	138	
222.95549	150	
223.95752	432	
225.04663	90	
225.33227	78	
227.93024	126	
228.89281	72	
228.91027	156	
228.93159	80	
229.85604	82	
230.83990	68	
230.89567	68	
232.90905	86	
234.09432	118	
236.59361	68	
236.94291	100	
237.06218	82	
237.79268	80	
238.82989	70	
238.89207	76	
238.94201	150	
239.02868	90	
239.79104	138	
239.88926	72	
239.90673	78	
240.50979	122	
240.79189	70	
240.81889	106	
240.83634	128	
240.94118	1306	
240.96215	136	
241.82565	96	
241.94268	770	
242.33768	86	
242.94231	2798	1+
243.82208	196	
244.82149	140	
244.85417	104	
244.94113	730	
246.97775	158	
247.97933	178	
248.84003	106	
248.92083	72	
249.84968	132	
252.12962	82	
252.89861	90	
253.83774	136	
254.11284	74	
254.84608	92	
255.09812	74	
255.77751	76	
257.79667	128	
257.85005	72	
258.83153	512	1+
259.33971	100	
260.33949	84	
260.83531	112	
261.35722	102	
261.82960	1076	1+
263.35594	106	
263.79257	146	1+
264.84784	120	
265.83895	76	
266.02466	70	
266.86250	72	
267.29813	72	
267.79290	112	
268.78777	70	
268.85487	238	1+
270.84202	150	
271.05344	86	
271.35680	130	
271.77132	86	
271.78948	76	
272.41953	72	
272.92475	86	
272.98315	76	
273.79198	276	
273.81134	216	
274.10422	80	
275.08884	88	
275.80927	272	
276.81005	148	
276.84383	190	1+
277.12949	100	
278.86146	86	
279.09306	718	1+
279.80955	88	
280.16930	94	
281.87359	84	
282.08807	74	
282.12131	150	
282.79600	78	
283.78755	260	1+
283.84948	120	
284.29285	474	
284.86140	78	
285.02608	90	
286.82021	82	
286.91574	72	
286.96789	70	
287.80397	104	
289.79027	178	
290.78802	186	
291.41949	86	
291.44086	74	
291.80238	460	1+
292.09526	204	1+
293.82067	146	
294.33860	96	
296.03885	72	
296.81084	84	
297.79494	88	
299.78373	178	1+
300.00063	94	
301.33566	82	
301.40608	74	
301.77301	72	
301.87719	140	
303.94205	76	
305.80487	72	
306.88639	76	
306.94422	78	
307.79951	518	1+
308.87638	116	
309.86591	76	
309.90473	74	
310.80795	200	1+
311.90759	92	
312.81044	286	1+
313.87540	76	
313.89925	98	
314.79852	76	
314.84057	70	
314.84900	70	
316.98070	82	
317.82299	72	
318.90448	78	
320.15674	74	
321.76705	100	
324.38048	72	
324.77370	78	
324.89829	316	1+
325.80225	72	
326.84834	70	
327.71681	72	
327.81256	70	
END IONS

###FS:    #m/z: 340.94138 #charge 1+
###MS: 83
###MSMS: 85
BEGIN IONS
TITLE=Cmpd 63, +MS2(340.9414), 28.0-35.0eV, 1.8min #85
RTINSECONDS=108.943
SCANS=83,85
PEPMASS=340.94138	688576
CHARGE=1+
186.96812	80	
192.48165	94	
196.88404	252	1+
208.94201	78	
210.93528	142	
212.88083	120	
212.98152	92	
213.88203	244	
213.94007	544	1+
215.88871	390	
216.38014	76	
217.88405	152	
217.93634	84	
218.69658	108	
221.89011	76	
225.59051	88	
226.95001	130	
227.46240	106	
227.95568	74	
227.99456	106	
230.88590	826	1+
231.07501	88	
231.88806	602	1+
231.95026	280	1+
233.89588	236	1+
233.94784	124	
235.53687	106	
237.79145	220	1+
238.48988	86	
238.88271	256	1+
239.78622	94	
240.83565	108	
240.90620	78	
241.23226	80	
241.83957	370	1+
243.83038	124	
246.07266	92	
246.97736	246	
247.01636	100	
248.85305	134	
248.87080	92	
248.89705	132	
248.91702	74	
248.97321	80	
249.37248	90	
249.40739	124	
249.79959	72	
249.96033	108	
250.95374	184	1+
250.97086	88	
250.98667	92	
253.78986	94	
254.03248	76	
254.90314	142	
254.96341	212	
255.07467	76	
255.78520	148	
255.96550	104	
256.80966	72	
256.86712	88	
256.89435	196	
256.91561	122	
257.01040	106	
257.79984	76	
257.84742	78	
258.84525	490	
259.85311	334	
259.89544	190	
260.83393	192	
261.84367	134	
261.88514	82	
261.90344	76	
262.85145	148	
263.82853	78	
265.91336	230	1+
268.02731	84	
268.84214	272	
269.84233	242	
271.91620	80	
272.42747	76	
273.79447	228	
273.91753	74	
274.88140	118	
275.86639	144	
275.89192	94	
276.79631	74	
276.81874	92	
276.85633	518	
277.85930	326	
278.80931	88	
278.84711	980	1+
282.85791	160	
283.09725	90	
284.79415	84	
286.34189	94	
288.86169	98	
289.87797	138	
290.07146	76	
290.39789	82	
292.85757	90	
292.88049	86	
293.80800	76	
293.87573	148	
294.86430	174	
295.80659	84	
296.17013	78	
297.01021	98	
297.11526	94	
297.51757	88	
297.88616	76	
297.90521	88	
297.97452	110	
298.89155	80	
299.56709	82	
299.87369	376	1+
301.82198	82	
301.86362	140	
302.95136	80	
303.86985	80	
304.37907	84	
306.39172	80	
306.72468	88	
307.81596	74	
308.29650	104	
308.45189	86	
308.79703	76	
309.10778	76	
309.81767	98	
310.54292	78	
311.12307	74	
313.86884	78	
314.01205	82	
314.89112	116	
317.39426	84	
319.01940	84	
319.33308	92	
320.90875	80	
321.90997	78	
322.72569	78	
323.72812	88	
324.89632	146	
325.80639	86	
325.89283	84	
326.94967	86	
328.18849	92	
330.81866	100	
334.87352	76	
334.90914	84	
335.39925	84	
335.59471	74	
337.45119	92	
337.99281	76	
338.72881	80	
338.92110	82	
340.03874	82	
341.04736	76	
341.83195	88	
341.94355	86	
342.17935	80	
342.38179	108	
343.71895	76	
343.87148	100	
344.08322	72	
END IONS

###FS:    #m/z: 363.95741 #charge 1+
###MS: 83
###MSMS: 86
BEGIN IONS
TITLE=Cmpd 64, +MS2(363.9574), 28.0-35.0eV, 1.9min #86
RTINSECONDS=109.715
SCANS=83,86
PEPMASS=363.95741	266558
CHARGE=1+
130.02905	92	
182.86842	144	
184.86398	90	
187.87938	96	
189.86017	422	1+
191.85771	366	1+
194.50403	94	
194.89229	112	
196.88534	226	
200.88668	130	
205.94612	82	
207.87142	102	
208.93851	838	1+
209.94173	718	1+
210.88322	288	1+
212.87960	1832	1+
214.89703	96	
222.95488	564	1+
222.97486	232	1+
224.92137	94	
224.94815	762	1+
225.57752	92	
225.89662	92	
225.96033	88	
226.79085	80	
226.94820	3826	1+
226.97382	294	1+
228.89575	820	1+
228.94264	4802	1+
230.83153	146	
230.88957	2872	1+
231.11067	88	
232.01865	88	
232.88652	182	
234.01117	80	
234.88314	160	
235.43531	92	
238.52961	80	
239.83390	328	1+
239.96733	84	
240.14431	80	
240.82138	138	
240.94236	224	
240.96276	570	1+
241.12419	108	
241.94068	1114	1+
242.82173	272	
242.94306	800	1+
242.96281	194	
243.82960	148	
244.82786	106	
244.86784	84	
244.95800	2254	1+
245.82266	180	1+
245.86409	110	1+
246.00233	84	
246.90382	190	
246.95350	1832	1+
247.55147	90	
247.81085	124	
247.85355	144	
248.80136	542	1+
248.90019	1598	1+
249.36682	86	
250.94962	84	
250.96990	170	
251.07103	104	
251.87670	92	
252.18827	100	1+
252.99620	100	
253.85633	90	
253.90745	154	
255.09780	130	
258.05818	80	
258.44122	80	
258.83475	224	1+
258.89777	298	1+
260.83336	192	
260.96955	130	
261.82979	228	
262.83157	202	
262.85475	94	
262.91979	88	
263.83573	122	
264.01002	84	
265.08933	158	
266.10033	90	
266.41951	90	
266.81589	838	1+
266.85266	146	
267.78676	290	1+
267.97324	742	1+
268.80986	228	1+
268.84257	296	1+
268.95650	282	
269.97239	388	1+
270.80170	198	1+
270.83096	168	
270.90563	90	
271.91800	206	
272.80768	232	1+
272.92638	96	
273.49483	100	
276.85627	192	
277.85156	300	1+
278.80104	300	
279.79785	196	
280.09823	120	
280.79131	1710	1+
280.87736	84	
281.92521	102	
282.11543	90	
282.57291	122	
282.87882	84	
283.07149	134	
283.79054	318	1+
284.82499	222	
284.86669	88	
284.99214	108	
285.82493	122	
285.84604	282	
285.98060	92	
286.06171	96	
286.92855	96	
288.75767	102	
288.95798	128	
289.85682	184	1+
290.41665	106	
290.79143	170	1+
290.82444	96	
291.80660	124	
291.82861	92	
292.34497	82	
293.34949	90	
293.86527	138	1+
294.05014	92	
294.43136	130	
295.05336	82	
295.83623	92	
296.81197	130	
297.45078	88	
297.80647	158	
298.80245	2610	1+
299.32915	90	
299.87222	80	
301.64062	92	
301.80043	110	
301.86191	392	1+
302.07146	80	
302.80319	352	1+
302.83614	88	
303.80823	238	1+
303.82636	84	
303.85670	934	1+
307.88481	232	1+
308.84235	82	
309.82441	88	
309.86879	314	1+
311.85983	98	
312.91463	92	
314.92709	112	
314.94679	82	
316.81803	266	
317.03769	98	
317.09687	90	
317.43813	80	
317.81689	184	
317.93354	350	1+
317.96118	130	
318.81334	140	
319.82138	130	
320.82723	98	
321.81774	212	
322.82519	120	
322.92827	112	
323.77081	122	
323.89140	86	
324.47811	104	
324.81589	136	
326.87455	218	
327.87031	88	
333.53970	80	
334.76989	90	
334.88760	106	
336.94690	128	
337.86423	82	
338.33578	84	
339.82786	210	
340.93885	160	
344.98709	102	
346.02074	106	
347.72650	226	1+
349.86094	88	
354.43039	84	
361.83579	110	
362.71115	110	
363.71342	94	
364.83623	82	
365.78960	140	
369.17678	84	
END IONS

###FS:    #m/z: 322.93087 #charge 1+
###MS: 87
###MSMS: 88
BEGIN IONS
TITLE=Cmpd 65, +MS2(322.9309), 28.0-35.0eV, 1.9min #88
RTINSECONDS=113.403
SCANS=87-88
PEPMASS=322.93087	1911484
CHARGE=1+
185.89016	84	
187.94153	92	
192.85680	92	
193.96024	70	
195.07315	74	
196.88240	192	
197.86797	76	
199.96546	74	
201.04862	92	
206.89700	72	
211.45060	94	
211.79137	72	
212.82777	146	
212.89366	210	1+
212.94243	86	
218.84842	114	
222.38540	72	
222.52097	104	
222.94621	102	
223.95776	308	1+
226.97956	74	
227.13856	84	
227.93015	218	1+
227.95360	74	
228.89825	72	
229.84344	126	
230.07567	88	
230.83992	112	
233.43491	94	
234.00946	84	
234.92666	90	
234.97964	76	
236.00858	84	
236.36619	76	
237.79299	148	
238.01214	86	
238.84274	84	
238.93601	88	
239.07999	126	
239.78841	504	1+
239.91640	84	
240.82364	70	
240.89558	138	
240.94150	1094	
240.96340	192	
241.94039	3128	1+
242.82396	168	
242.88305	72	
242.94234	2218	1+
243.82410	178	
244.44850	102	
244.82059	590	1+
244.83664	82	
244.93808	490	1+
245.39189	178	
245.86267	150	
246.85825	82	
246.97712	512	1+
248.85081	160	
249.39778	74	
250.89531	70	
251.06813	108	
251.22411	92	
251.33279	76	
251.93205	106	
252.00884	92	
253.01968	78	
253.80921	80	
254.14596	88	
254.81336	72	
255.12185	84	
255.78295	94	
257.08288	74	
257.80491	120	
257.88862	76	
257.90213	80	
257.96157	88	
258.83399	222	
258.97087	76	
259.39722	80	
260.34077	138	
260.79958	88	
260.83089	330	
260.89688	70	
261.36095	76	
261.37514	92	
261.83086	140	
262.35271	142	
262.82860	570	1+
262.91948	116	
263.88031	84	
264.80665	90	
264.85525	244	1+
265.98886	74	
266.06283	86	
268.85266	102	
268.89245	78	
269.34994	70	
269.45433	78	
269.84849	114	
270.40059	72	
270.83276	90	
270.90465	78	
271.36140	146	
271.79980	74	
271.84562	126	
273.79355	372	
273.81371	94	
273.91438	128	
275.81031	322	1+
275.88397	78	
276.79483	92	
276.84324	98	
277.80213	106	
278.09252	94	
278.94978	72	
279.09226	1422	1+
279.11789	74	
281.00415	98	
281.78094	70	
282.79422	188	
282.83906	74	
283.79037	468	1+
284.04634	72	
284.08167	76	
284.29486	286	
286.78309	70	
287.04488	144	1+
287.41324	80	
287.79033	86	
287.81251	86	
289.78808	530	1+
289.80601	72	
291.80606	240	1+
293.87734	78	
294.37032	72	
294.86225	278	1+
295.08696	92	
296.02087	78	
296.16255	74	
296.80956	128	
296.90165	70	
297.38196	88	
297.83253	156	
298.87477	80	
299.03590	88	
299.78454	548	1+
303.87971	100	
304.26114	72	
304.92714	94	
305.30272	96	
305.80194	152	
305.88230	370	1+
307.79734	518	1+
309.02569	74	
310.82444	92	
312.12243	72	
312.80875	120	
313.75136	78	
313.86688	74	
314.80948	78	
314.82727	102	
316.33151	76	
317.80792	92	
319.03251	74	
319.28475	86	
319.89554	148	
321.93414	122	
323.13841	72	
323.41206	90	
324.89285	234	1+
327.80586	76	
END IONS

###FS:    #m/z: 340.94156 #charge 1+
###MS: 87
###MSMS: 89
BEGIN IONS
TITLE=Cmpd 66, +MS2(340.9416), 28.0-35.0eV, 1.9min #89
RTINSECONDS=114.184
SCANS=87,89
PEPMASS=340.94156	726100
CHARGE=1+
181.87070	88	
190.93160	122	
198.08082	100	
206.94999	84	
209.94427	74	
210.93629	74	
212.87893	78	
213.87803	286	
213.89218	202	
213.94131	270	
214.89196	212	
215.88576	324	
216.86263	80	
217.88287	98	
221.87648	126	
222.89306	82	
223.05461	98	
223.95742	106	
227.10352	82	
227.95184	174	
228.94934	134	
230.89091	280	
231.88974	690	1+
231.94982	152	
232.07466	90	
232.95679	120	
233.94719	132	
235.89406	130	
235.93126	102	
235.98915	84	
236.89024	154	
237.05607	80	
238.88947	140	
239.84133	148	
239.89937	118	
240.83974	548	1+
241.40010	106	
242.93996	110	
243.83446	366	1+
245.03330	110	
245.87730	98	
246.94809	136	
249.90030	148	
249.96049	166	
250.33913	86	
250.88350	128	
250.89896	80	
252.44194	98	
253.58837	88	
253.90811	146	
254.96659	208	
255.06619	76	
255.14334	72	
256.51597	78	
256.84933	244	
256.89899	86	
256.97246	106	
257.45094	78	
257.85066	144	
258.84673	426	
259.01385	76	
259.84987	238	
260.36121	102	
260.83357	524	1+
261.09205	76	
262.35661	98	
263.83830	76	
264.42690	78	
264.85957	82	
266.96492	88	
268.84040	396	
269.84296	214	
270.83881	92	
271.84441	130	
271.95359	78	
272.84816	90	
272.97443	94	
273.35673	84	
273.79765	128	
274.40530	84	
274.87740	86	
274.90806	88	
275.80753	116	
275.96024	86	
276.37716	156	
276.80669	76	
276.85888	412	
277.85800	204	
278.84410	580	1+
279.86523	116	
279.91023	114	
280.09929	78	
280.85928	126	
280.90988	118	
283.80015	84	
283.91820	76	
284.07995	74	
285.35190	90	
287.41339	76	
287.91297	98	
288.11090	78	
289.78494	242	1+
289.81836	90	
289.87477	98	
291.81688	140	
292.43506	74	
292.83422	76	
293.96149	78	
295.87690	106	
296.88352	308	1+
297.78715	114	
297.92224	98	
298.14852	76	
298.85348	82	
299.78507	104	
299.87316	170	
299.93873	74	
300.85411	74	
300.95657	106	
301.80930	84	
301.82582	92	
302.22729	74	
302.86564	140	
302.91034	108	
306.43661	78	
306.88181	74	
307.79747	90	
308.46251	102	
308.88041	100	
309.79908	156	
311.03504	102	
311.85776	116	
311.87947	80	
311.92890	88	
313.54278	90	
314.58733	84	
314.81377	82	
315.28442	74	
315.82321	74	
317.09278	74	
317.87131	74	
318.87002	80	
322.05101	80	
322.19897	88	
323.88726	76	
324.89334	100	
325.81019	98	
327.73700	84	
328.73373	94	
328.88807	142	
329.45304	74	
329.87326	148	
330.81581	288	1+
333.86746	72	
337.15347	92	
338.86921	78	
339.89825	80	
340.71481	106	
END IONS

###FS:    #m/z: 363.95768 #charge 1+
###MS: 87
###MSMS: 90
BEGIN IONS
TITLE=Cmpd 67, +MS2(363.9577), 28.0-35.0eV, 2.0min #90
RTINSECONDS=114.956
SCANS=87,90
PEPMASS=363.95768	274194
CHARGE=1+
103.97783	88	
189.86397	400	
191.85789	454	1+
193.85714	190	
193.93440	96	
196.88437	196	
197.88749	108	
199.10501	84	
200.94424	138	
202.99105	86	
207.87680	140	
208.89250	82	
208.91013	96	
209.94301	998	1+
209.97281	92	
210.88569	528	
212.87830	1960	1+
214.89704	140	
215.41138	84	
222.95416	720	1+
224.83679	92	
224.85446	126	
224.89572	92	
224.95058	1194	1+
224.97241	112	
225.49091	96	
226.89888	166	
226.94670	4774	1+
226.96953	158	
227.39953	92	
227.88124	88	
227.93309	210	
228.85170	96	
228.89515	500	
228.94306	4526	1+
229.42249	96	
230.39184	96	
230.83417	142	
230.88942	3226	1+
232.01991	112	
232.13285	100	
232.88916	180	
233.88516	188	
234.88121	150	
234.92779	192	
235.42795	86	
236.40844	112	
236.81817	86	
236.93008	120	
238.00456	96	
239.84379	314	1+
240.87184	98	
240.94101	226	
240.96440	542	1+
241.82877	96	
241.89775	150	
241.92108	116	
241.94455	110	
242.94398	382	
242.96015	214	
243.08615	90	
243.19285	88	
243.82227	278	1+
243.83230	220	
243.92492	96	
243.95568	210	
244.95814	2746	1+
245.88884	84	
246.81337	134	
246.85028	84	
246.90375	128	
246.95322	2362	1+
247.39656	100	
248.80575	492	
248.90115	1370	1+
250.79499	92	
250.89342	284	1+
251.79369	96	
251.91159	102	
251.93484	90	
253.08570	130	
253.90927	132	
254.84110	224	1+
254.85915	82	
254.88052	102	
256.44934	90	
258.84127	208	
259.95947	92	
260.83104	114	
260.90257	88	
261.09707	88	
261.83045	502	1+
263.43569	92	
263.50532	88	
263.97856	96	
264.44293	88	
264.81520	138	
264.83282	254	1+
265.09101	172	
265.83477	156	1+
265.97719	126	
266.02675	102	
266.81392	616	1+
266.97314	328	1+
267.97593	284	1+
268.37507	98	
268.81377	118	
269.80677	132	
269.96945	500	
270.88756	86	
271.86135	124	
271.91888	158	
272.91436	100	
273.86658	94	
276.81034	184	1+
276.85772	206	
277.10460	174	1+
277.85578	122	
278.79939	114	
278.84590	102	
279.79784	110	
279.81899	84	
279.89804	94	
280.13018	92	
280.79364	852	1+
281.85845	140	
282.79113	562	1+
282.82816	194	
283.35556	86	
283.85074	264	
284.82278	214	
285.81930	236	1+
285.84745	388	
286.90348	106	
287.92758	120	
290.68028	118	
292.86214	90	
294.03702	130	
295.50236	90	
296.80660	320	
296.84445	94	
296.88455	84	
297.76881	102	
297.80997	180	
298.80315	1618	1+
299.86685	90	
299.87638	218	1+
301.86037	324	
302.13148	84	
302.80275	156	
302.85481	858	1+
303.81227	136	
303.85618	716	1+
304.44293	90	
304.48589	98	
305.81935	122	
306.88152	96	
306.94079	100	
308.92844	126	
308.95894	86	
310.87303	258	1+
314.81984	130	
316.81464	346	
318.81531	150	
319.83009	104	
319.87102	86	
320.81873	148	
321.81802	132	
321.86567	128	
324.79512	138	
324.89481	112	
326.87398	250	1+
326.91936	94	
330.38320	90	
336.95017	122	
338.77427	118	
339.82686	344	1+
340.94046	122	
342.91355	92	
344.78279	84	
346.97511	84	
352.82525	88	
354.78702	112	
358.21738	84	
END IONS

###FS:    #m/z: 322.93077 #charge 1+
###MS: 91
###MSMS: 92
BEGIN IONS
TITLE=Cmpd 68, +MS2(322.9308), 28.0-35.0eV, 2.0min #92
RTINSECONDS=118.63
SCANS=91-92
PEPMASS=322.93077	1916002
CHARGE=1+
183.92812	78	
186.00726	72	
207.97751	68	
212.90109	70	
213.38524	108	
215.84594	74	
216.83214	70	
217.04528	84	
221.06716	72	
221.88401	80	
222.65096	86	
222.95392	152	
223.95865	146	
224.81659	72	
227.11457	92	
228.03341	72	
228.89801	254	1+
229.51161	72	
230.83260	76	
230.84931	80	
234.84963	82	
234.88187	108	
235.92460	82	
236.90153	80	
237.02260	80	
237.79261	82	
239.07854	194	
239.42960	82	
239.78774	134	
239.95808	72	
240.82450	228	
240.94169	582	
241.83048	138	
241.94329	868	
242.82175	204	
242.94188	2618	1+
243.80189	72	
243.82036	134	
244.36827	74	
244.82282	70	
244.93909	396	
244.98282	84	
245.00004	92	
245.85599	72	
246.85637	72	
246.97643	172	
249.04696	88	
249.07487	78	
250.83111	302	1+
251.02541	68	
251.79246	80	
252.34596	254	1+
253.94611	92	
255.04130	68	
255.77920	86	
255.80088	74	
255.84389	72	
256.79343	68	
256.89286	98	
257.08075	82	
257.79454	364	1+
258.65819	86	
258.82736	136	
259.34211	92	
260.17741	78	
260.33862	286	
261.00565	72	
261.83226	230	
262.35275	78	
262.83271	388	
262.85595	70	
263.97861	90	
264.06787	80	
264.09557	78	
264.90059	140	
265.05641	70	
265.08667	70	
265.35832	92	
266.85828	286	
267.79352	144	
269.79032	198	1+
269.88386	84	
269.96057	74	
270.36021	70	
270.83370	72	
270.94191	88	
271.87647	88	
272.34461	86	
272.84735	78	
273.79513	572	
273.81168	186	
274.82227	82	
274.86500	72	
275.80850	284	1+
276.85535	124	
277.16013	104	
278.84698	68	
279.09112	978	1+
279.79770	74	
281.79642	120	
281.81518	94	
283.00891	72	
283.07530	124	
283.13270	68	
283.36824	80	
283.78919	490	1+
284.20170	70	
284.29618	174	
284.86437	70	
285.10895	72	
285.16954	68	
285.29802	72	
285.83455	96	
286.91595	68	
287.79341	122	
288.79905	74	
289.11623	72	
289.79013	248	
289.87015	200	
290.80958	88	
291.06339	70	
291.76339	72	
291.80497	222	
292.84050	78	
293.37645	76	
294.81380	104	
297.79310	68	
298.06643	88	
298.76409	82	
298.80436	80	
298.82783	132	
298.88110	84	
299.78418	260	1+
300.82442	68	
305.44447	100	
305.87585	94	
306.88280	226	1+
307.72747	110	
307.79826	394	1+
309.80116	76	
310.80388	158	
310.88060	82	
310.95010	72	
311.82951	68	
312.80767	224	
313.11455	78	
314.80751	72	
314.82457	150	
314.86378	68	
315.91278	84	
317.09224	86	
318.87025	72	
319.78092	68	
320.79261	112	
321.82414	82	
322.30881	70	
323.75679	68	
324.11462	76	
324.86245	74	
324.89320	128	
325.90173	108	
327.91244	80	
END IONS

###FS:    #m/z: 340.94144 #charge 1+
###MS: 91
###MSMS: 93
BEGIN IONS
TITLE=Cmpd 69, +MS2(340.9414), 28.0-35.0eV, 2.0min #93
RTINSECONDS=119.402
SCANS=91,93
PEPMASS=340.94144	736554
CHARGE=1+
182.87053	84	
183.86976	88	
191.95231	92	
208.93879	78	
210.37525	88	
211.08811	78	
212.87883	268	
213.87735	324	1+
213.94005	162	
215.88808	378	
215.93878	268	1+
217.88661	98	
220.83166	80	
221.97188	76	
223.92089	86	
224.90862	88	
225.94660	82	
226.96847	102	
227.59215	98	
228.08331	98	
230.88953	192	
231.89044	236	
231.95031	290	
233.89617	168	
233.94685	160	
235.87032	78	
235.89599	164	
237.00567	86	
237.06517	120	
237.43666	96	
238.88620	80	
239.78677	272	
239.81905	76	
239.95332	82	
240.07012	86	
240.22726	164	
240.83731	168	
241.84363	390	
241.93330	160	1+
242.88503	142	1+
243.83102	134	
244.82510	92	
245.93693	82	
245.95434	78	
247.88941	90	
247.98438	76	
248.89900	226	
249.90402	90	
249.96060	152	
250.33522	92	
250.85415	84	
250.90369	76	
250.92247	76	
251.88101	210	
253.35173	84	
253.97958	76	
254.96579	154	
256.90364	76	
257.83357	144	
258.84757	322	
258.91696	76	
259.85316	328	
260.33961	84	
260.83752	270	
261.84496	220	
262.83484	160	
264.36318	94	
266.83238	84	
266.86364	134	
268.84139	396	1+
269.80042	138	
270.83942	150	
271.79662	130	
271.84619	114	
271.86512	78	
272.77886	98	
272.93507	74	
273.48242	102	
273.79061	170	
274.80590	136	
274.83654	78	
274.85826	140	
274.88174	214	
275.01775	94	
275.80905	124	
275.86370	80	
276.85668	446	
277.86340	286	
277.90742	82	
277.96568	88	
278.84719	972	1+
279.39910	102	
279.50161	92	
279.81389	82	
279.84994	694	1+
280.65856	88	
280.78203	80	
280.95087	84	
281.85591	176	
282.79996	86	
282.82708	110	
282.88153	192	
283.36210	104	
283.85408	94	
283.94711	106	
287.87000	134	
288.37148	98	
289.78911	88	
291.80380	246	
291.83281	76	
292.06614	76	
292.81826	200	1+
294.87808	98	
295.20287	78	
295.27492	88	
295.87194	96	
295.92720	78	
296.04523	90	
296.85921	126	
297.40109	82	
297.93914	74	
298.39526	88	
299.78830	88	
299.87125	124	
300.02859	90	
300.13931	90	
300.87472	104	
301.93697	80	
303.04115	76	
303.87088	132	
303.94816	108	
305.87365	134	
305.89530	90	
305.99822	88	
306.87753	76	
307.79731	204	
308.88776	108	
309.41430	74	
310.87688	102	
312.86482	76	
314.82207	94	
321.91437	78	
322.07298	92	
323.38329	100	
324.38662	86	
324.84233	82	
325.38479	78	
326.76404	84	
328.13705	76	
328.82787	84	
330.81319	258	1+
331.77301	114	
334.94072	102	
336.40548	94	
342.14577	92	
342.25905	78	
343.91242	100	
344.31117	102	
345.06580	80	
END IONS

###FS:    #m/z: 363.95759 #charge 1+
###MS: 91
###MSMS: 94
BEGIN IONS
TITLE=Cmpd 70, +MS2(363.9576), 28.0-35.0eV, 2.0min #94
RTINSECONDS=120.174
SCANS=91,94
PEPMASS=363.95759	271868
CHARGE=1+
178.94334	94	
181.86967	100	
186.93806	106	
187.93998	98	
189.86343	490	1+
191.85838	516	
191.93980	82	
196.88151	78	
207.87638	314	1+
208.94047	80	
209.94438	1036	1+
210.88449	530	
212.85806	88	
212.87957	1458	1+
222.95355	498	1+
223.82888	94	
224.42452	78	
224.94756	1054	1+
225.87575	90	
226.94755	5072	1+
226.97469	176	
227.08641	96	
227.93188	284	
228.89454	226	
228.94331	3130	1+
228.99809	82	
229.89366	136	
230.42043	90	
230.88981	3320	1+
232.84986	92	
232.88503	352	1+
232.96249	108	
233.90212	90	
234.92705	86	
235.09263	88	
236.88992	90	
240.83783	182	
240.94056	144	
240.96523	270	
241.94244	134	
241.96536	142	
242.81651	302	1+
242.85730	194	1+
242.94115	420	1+
242.95553	304	
244.84803	92	
244.93952	194	1+
244.95809	2368	
245.00366	90	
245.82139	94	
246.81424	106	
246.91443	214	
246.95352	2276	1+
247.08485	84	
248.80409	284	
248.90072	1176	1+
249.80798	140	
250.06367	92	
250.89702	122	
250.97799	128	
251.04605	166	
251.53146	78	
251.80337	262	1+
252.03808	80	
252.89629	264	1+
253.82956	100	
254.82960	82	
256.40782	82	
256.84400	80	
256.92733	92	
258.83074	308	1+
258.97621	140	
258.98915	104	
260.83323	156	
261.83209	200	
262.82789	124	
262.84992	90	
263.85812	84	
264.10153	80	
264.96005	96	
266.81509	938	1+
267.78304	118	
267.97375	418	1+
268.81161	98	
268.84064	102	
268.99321	80	
269.84354	120	
269.96848	556	
270.81168	134	
270.83172	138	
272.04047	120	
272.84413	108	
272.86777	178	1+
274.32824	80	
275.42543	94	
275.83502	84	
276.42244	100	
276.85437	274	1+
278.79948	496	1+
279.10612	92	
279.85414	102	
280.79240	778	1+
280.90737	78	
282.79224	224	
282.82640	144	
282.87939	162	
283.07094	130	
283.79074	160	
283.84961	224	1+
284.82360	418	1+
284.87867	216	1+
284.93357	96	
285.84612	452	1+
286.82304	220	
289.86486	312	1+
290.15916	84	
290.78202	104	
291.82637	174	
294.88428	84	
295.44116	80	
295.95883	88	
296.04292	90	
296.61830	88	
296.80842	514	
297.80277	1998	1+
298.80411	1652	1+
299.39499	84	
299.78613	80	
299.82923	104	
300.49647	84	
300.79836	508	1+
301.41547	144	
301.86155	650	1+
302.32766	90	
303.80561	284	1+
303.85595	636	
304.37041	94	
304.44716	90	
306.78915	94	
306.86748	166	1+
307.44557	90	
307.79613	138	
307.84447	94	
308.14337	84	
311.86131	96	
313.80792	92	
313.83129	86	
313.93417	84	
315.86612	84	
316.81705	698	1+
316.86534	78	
318.31360	82	
318.93956	162	
318.97555	78	
320.09963	80	
320.82169	80	
321.81900	110	
321.86780	172	
322.82932	90	
322.93104	144	
323.84849	152	
326.87425	98	
327.06629	106	
327.71907	82	
328.25939	90	
328.88688	156	
329.87184	200	
330.03291	90	
330.38333	98	
330.92333	84	
337.20068	82	
339.82900	250	
340.94306	148	
342.79780	124	
344.36117	80	
345.72082	82	
348.12427	86	
351.83880	106	
352.88741	82	
353.84301	82	
356.05947	78	
357.17952	88	
361.71739	84	
362.71233	122	
364.75415	160	
364.78237	78	
368.83947	88	
END IONS

###FS:    #m/z: 507.84635 #charge 1+
###MS: 95
###MSMS: 96
BEGIN IONS
TITLE=Cmpd 71, +MS2(507.8463), 28.2-35.2eV, 2.1min #96
RTINSECONDS=123.828
SCANS=95-96
PEPMASS=507.84635	139744
CHARGE=1+
196.01678	162	
214.02895	118	
222.97684	156	
223.97498	140	
224.97545	382	
239.80934	116	
250.97356	192	
266.16999	110	
268.10874	180	1+
270.85987	156	
272.85458	118	
275.95118	168	
281.78610	172	1+
287.85301	488	1+
288.88980	134	
289.78156	144	
289.84908	152	
289.87963	732	1+
290.85629	324	1+
293.87577	536	1+
299.88825	154	
300.85934	168	
301.84736	178	1+
303.87596	338	1+
303.98605	158	
305.11554	300	1+
305.86342	308	
307.89106	560	
308.14080	552	1+
308.87230	384	
308.89157	702	1+
309.86872	202	
310.15379	164	
310.79065	134	
310.86452	142	
311.16649	222	
311.88550	1518	1+
313.88025	148	
313.96920	138	
314.86547	574	1+
316.76179	354	1+
318.81781	110	
318.85885	114	
319.86966	116	
321.89311	192	1+
321.98840	126	
322.86900	112	
324.85930	206	
325.87153	114	
325.90172	234	
326.88359	844	1+
327.41938	210	1+
327.80574	122	
327.82254	112	
328.86928	132	
328.88481	130	
329.89228	118	
330.88752	116	
331.88930	166	
332.87408	516	1+
334.82623	118	
335.90202	260	1+
336.77331	204	
336.94830	114	
337.04986	110	
337.83405	116	
337.88788	122	
339.76805	242	1+
339.82502	124	
342.78154	380	1+
342.95560	166	
343.82867	256	1+
343.91194	206	
346.77530	166	1+
348.41439	188	
348.84837	220	
349.76609	570	1+
350.72815	124	
350.88773	244	1+
350.90717	112	
352.91572	158	
353.79169	328	1+
354.03836	128	
355.71809	214	1+
356.80521	160	1+
357.72801	204	1+
359.97890	132	
360.77913	172	
360.91759	214	1+
361.86727	264	1+
364.81416	134	
366.73871	496	1+
366.84533	154	
366.86884	196	
367.70889	812	1+
367.76657	112	
367.84137	132	
367.88212	164	
367.90356	224	1+
369.71138	348	1+
369.83948	452	1+
370.05589	128	
372.77587	130	
372.93134	134	
373.72548	512	1+
373.78568	114	
373.81466	116	
373.89969	200	
374.88870	256	1+
374.91473	136	
375.72306	198	1+
376.74581	132	
378.88179	114	
378.90749	182	1+
379.90786	206	1+
380.71953	368	
381.71703	434	1+
384.85224	628	1+
385.77336	278	1+
386.85052	156	1+
387.77798	120	
387.87339	208	1+
388.80090	148	
389.20255	410	1+
389.72242	286	1+
390.74281	118	
390.84119	664	1+
390.85992	124	
391.80892	326	1+
392.72996	124	
392.83410	326	1+
393.75173	136	
395.40283	148	
396.73398	166	
396.82004	198	1+
397.74283	138	
398.72987	972	1+
399.77662	178	1+
400.72339	290	1+
400.81001	162	
402.79732	308	1+
402.86115	120	
403.77032	120	
403.87449	544	
404.87264	708	1+
405.06344	186	1+
405.73491	112	
405.78768	112	
406.76322	190	
407.74382	146	
407.86704	292	
408.75146	112	
408.79586	146	
408.85253	722	
408.86616	484	
409.16513	124	
409.72557	880	1+
409.85694	392	
410.74368	190	
410.84187	272	
411.72630	510	1+
411.81037	122	
411.82842	130	
412.85714	120	
413.75785	192	1+
416.73560	222	1+
416.83068	110	
418.74818	266	1+
418.78924	120	
420.72568	152	
421.74268	152	
421.88126	228	
422.73097	124	
422.81301	134	
423.77396	246	
423.80199	174	
423.86848	158	
424.71274	214	1+
424.79726	120	
425.75488	298	
426.75412	504	
426.86389	330	
427.73494	332	
427.86665	214	
428.73299	182	
428.85067	352	1+
428.88629	184	
429.70387	144	
429.73832	118	
429.76479	198	1+
431.23339	122	
431.86814	586	1+
434.88922	286	1+
435.71696	164	1+
435.86646	116	
439.89823	268	
440.69830	200	1+
440.88997	180	
441.14601	122	
442.21245	116	
442.68018	170	
443.77096	146	
444.87308	1832	1+
445.74651	338	1+
447.71310	406	1+
448.74076	118	
448.77108	224	1+
449.87829	596	1+
450.74937	160	
451.69416	126	
451.87048	360	1+
452.76738	124	
452.87219	308	1+
457.90819	436	1+
460.22230	114	
462.88867	170	
463.58508	136	
463.89013	122	
465.72610	222	
467.79264	192	1+
467.88859	790	1+
468.71607	114	
476.69711	192	
482.79414	130	
483.90996	112	
485.90440	150	
486.89861	114	
487.63860	118	
492.81129	144	
500.72972	122	
END IONS

###FS:    #m/z: 336.94647 #charge 1+
###MS: 95
###MSMS: 97
BEGIN IONS
TITLE=Cmpd 72, +MS2(336.9465), 28.0-35.0eV, 2.1min #97
RTINSECONDS=124.6
SCANS=95,97
PEPMASS=336.94647	79512
CHARGE=1+
164.51268	98	
183.86984	72	
185.09393	88	
196.51295	78	
196.88361	82	
200.43794	72	
200.87819	76	
200.95107	134	
205.97239	76	
208.98106	70	
210.11686	76	
210.88314	146	
211.94491	1354	1+
212.87815	1286	1+
213.93905	772	1+
215.38810	110	
215.89007	330	1+
215.94409	76	
221.88574	82	
223.83105	244	1+
223.89133	72	
223.96021	164	
225.86432	126	
225.97073	68	
226.94242	68	
228.89751	266	1+
229.95552	1224	
230.82861	82	
230.85119	102	
230.88940	972	1+
231.83469	78	
231.94978	550	1+
232.83161	328	1+
232.88499	80	
233.89826	164	
234.89746	298	1+
235.57116	72	
235.83982	74	
235.89852	204	1+
236.82980	86	
237.20387	72	
237.83215	72	
240.83797	540	1+
240.86245	68	
241.79490	86	
241.84287	394	1+
242.54400	88	
242.80236	72	
243.41885	74	
244.83654	84	
246.59014	100	
246.87769	72	
247.83903	72	
247.89543	70	
247.96525	236	
248.90079	550	1+
249.83051	152	
249.95967	126	
250.28845	100	
250.83422	482	1+
250.88541	74	
250.94985	240	
252.90630	72	
252.97230	792	1+
253.08617	80	
253.90607	330	1+
254.84603	336	1+
254.95768	244	1+
255.84876	284	1+
255.97091	72	
256.88000	88	
256.90167	70	
256.97660	76	
257.39221	76	
258.16301	80	
258.44905	106	
258.84645	190	
258.93498	78	
259.82459	104	
259.85501	280	
259.89499	114	
259.90986	98	
260.81963	72	
260.83910	140	
260.93834	82	
262.39007	100	
262.41819	72	
262.83403	134	
263.83678	114	
264.84444	102	
266.83443	90	
267.84585	194	
268.84306	1428	1+
270.05538	88	
271.91956	130	
272.38931	76	
272.79265	70	
272.81806	94	
272.88496	80	
272.91847	68	
273.15568	92	
273.80425	204	
274.11880	74	
274.86518	70	
275.84239	238	
275.86883	124	
276.85772	968	1+
276.99467	72	
277.83794	148	
278.83132	500	1+
279.19791	96	
279.93089	84	
280.81098	84	
280.87048	182	
280.91794	82	
281.86762	80	
282.06749	92	
282.85999	72	
283.09112	92	
283.79389	70	
285.85278	116	
286.85028	892	1+
286.92625	72	
286.99877	102	
287.87848	68	
289.82237	76	
289.88430	70	
291.64620	100	
291.81198	70	
292.95581	72	
293.85752	156	
293.99413	102	
294.10856	124	
294.86945	90	
294.89159	230	1+
295.86992	80	
298.82492	176	
300.81334	194	1+
300.87964	74	
301.41907	86	
303.84621	100	
304.86326	74	
305.76625	80	
305.89111	90	
306.87749	86	
307.19896	84	
307.89954	122	
308.89229	74	
309.87157	564	1+
309.94371	88	
310.87815	346	1+
311.04941	84	
311.86549	144	
313.80591	70	
315.75138	84	
315.99575	68	
319.06030	102	
321.67005	96	
324.85569	88	
325.07253	80	
326.88157	74	
326.90155	72	
326.93059	76	
327.07699	68	
327.73902	80	
328.82060	70	
328.88223	112	
328.92045	100	
329.73835	78	
329.87368	70	
332.26049	82	
332.36149	76	
332.76891	72	
333.74625	72	
336.40553	78	
336.84680	84	
336.87122	70	
341.89114	72	
END IONS

###FS:    #m/z: 359.96213 #charge 1+
###MS: 95
###MSMS: 98
BEGIN IONS
TITLE=Cmpd 73, +MS2(359.9621), 28.0-35.0eV, 2.1min #98
RTINSECONDS=125.373
SCANS=95,98
PEPMASS=359.96213	60030
CHARGE=1+
74.89063	82	
174.95777	78	
177.93592	94	
190.47498	86	
196.89715	76	
200.87803	76	
208.95713	110	
209.92479	96	
209.94477	868	1+
211.93986	92	
222.89145	106	
222.95387	466	1+
223.89305	88	
224.85164	102	
224.89036	76	
224.94992	992	1+
226.94638	2910	1+
228.94247	2992	
232.90601	90	
234.62404	90	
234.93072	78	
235.85739	92	
237.97233	76	
239.39536	110	
239.84405	214	1+
240.82130	154	
240.94224	290	1+
240.96329	318	
241.78393	136	
241.96667	254	
242.95824	380	1+
244.91404	100	
244.95827	1534	1+
245.56354	94	
246.81272	140	
246.95427	1602	1+
248.44261	80	
248.80476	222	
249.80527	214	
250.87020	140	
250.90281	78	
250.95294	220	
251.06660	132	
253.00557	76	
253.87389	90	
254.85534	86	
255.92073	100	
256.87621	80	
257.98039	98	
258.44524	90	
258.80057	126	
258.84668	128	
258.98240	96	
259.79710	98	
259.85446	84	
260.44258	94	
260.94510	154	
260.96554	324	1+
261.00300	108	
261.99475	84	
262.81743	280	1+
262.95260	182	
263.05522	86	
263.87419	96	
265.01232	78	
265.97919	108	
266.81664	620	
267.38634	104	
267.97786	116	
268.83898	106	
269.97108	380	1+
269.98393	86	
270.83528	78	
270.88469	146	
271.03352	152	
271.55906	84	
272.13796	86	
272.43774	88	
274.84279	120	
275.08907	78	
275.80853	244	1+
275.97412	98	
276.43260	84	
276.85596	374	1+
277.91846	176	1+
279.01540	76	
279.03599	108	
279.36189	90	
279.80214	132	
279.84848	222	1+
280.26570	100	
280.79364	1024	1+
280.87298	94	
280.95510	82	
280.96938	90	
281.12567	80	
281.92307	76	
282.79177	148	
283.89965	84	
283.98041	116	
284.82102	126	
284.87231	96	
285.82493	84	
286.86953	166	
286.92637	100	
287.83342	172	
287.86079	82	
287.88785	78	
288.81918	94	
289.81427	78	
289.82893	86	
290.55654	108	
290.79953	80	
290.98579	102	
291.78944	90	
292.87906	210	1+
293.00038	104	
295.85717	88	
296.04752	84	
296.81133	208	
297.81089	302	
298.27016	90	
298.80299	1920	1+
299.00216	96	
299.02763	90	
299.70528	104	
299.86882	172	
299.99865	76	
300.06064	82	
300.79616	222	1+
303.78768	136	
303.95032	76	
306.88851	122	
307.30680	142	
307.38955	82	
307.79823	180	1+
309.92004	84	
310.99554	92	
314.82149	98	
315.35224	76	
316.81548	252	
317.26073	92	
317.81496	120	
318.93449	84	
319.82188	150	
320.76372	98	
320.82108	96	
321.81801	238	
322.78348	78	
322.92807	108	
323.02031	298	1+
324.89314	180	
326.94821	80	
327.89343	118	
328.75799	94	
328.89400	82	
330.87407	80	
331.00818	84	
332.88545	86	
333.13879	84	
336.94619	148	
339.80996	82	
339.83027	80	
340.16582	94	
341.88893	80	
342.90864	158	
343.90793	84	
349.78966	84	
351.73729	84	
356.77550	364	1+
357.04502	80	
358.77105	78	
359.96744	76	
END IONS

###FS:    #m/z: 507.84648 #charge 1+
###MS: 99
###MSMS: 100
BEGIN IONS
TITLE=Cmpd 74, +MS2(507.8465), 28.2-35.2eV, 2.2min #100
RTINSECONDS=129.029
SCANS=99-100
PEPMASS=507.84648	131526
CHARGE=1+
192.02581	124	
196.01647	528	1+
210.02962	126	
214.88538	180	
222.97185	730	1+
226.06163	134	
232.89635	178	
250.90793	150	
251.07228	122	
262.01200	130	
264.87340	148	
266.17355	134	
275.85536	118	
275.92258	124	
286.82970	118	
287.85652	186	
289.84753	126	
289.88243	130	
289.96274	152	
290.13036	188	
290.87643	206	
291.88179	188	
293.87210	850	1+
296.85565	330	1+
298.80105	120	
298.90788	118	
300.85862	164	
303.80544	236	1+
303.87112	390	
304.85945	518	1+
305.86214	436	1+
306.12309	158	
307.89589	228	
308.14404	600	1+
308.81006	116	
308.87749	186	
308.89058	226	
308.92533	166	1+
309.88273	128	
310.15642	404	
311.16455	200	
311.88503	1548	1+
313.79125	114	
314.86373	374	
316.81426	264	1+
317.77743	136	
318.88230	204	1+
324.86758	128	
324.94758	136	
325.89852	256	
326.80660	146	1+
326.88413	1358	1+
327.85132	146	
328.87151	248	
329.18144	114	
329.89079	126	
330.83157	128	
330.88269	178	1+
331.78996	158	1+
332.87472	472	1+
334.82354	146	
336.94937	116	
337.99136	130	
338.87854	130	
342.83006	154	
343.79700	114	
343.83775	124	
345.90418	236	1+
346.04409	136	
347.77975	344	1+
347.83207	220	1+
348.16067	138	
348.73074	126	
349.74989	130	
350.82462	120	
350.88690	178	
351.77263	404	1+
351.88470	124	
352.91464	116	
353.32609	112	
353.81892	116	
353.85153	146	
354.87911	320	1+
356.87019	236	1+
357.85031	142	
360.72744	236	1+
360.78559	188	
360.82022	134	
363.69976	140	
363.87764	162	
364.39103	168	
364.86200	342	1+
365.79530	170	
366.73711	364	1+
366.78686	260	1+
366.84386	130	
367.70930	400	
368.70904	212	
369.71597	172	
369.84022	342	1+
370.72032	142	
370.79447	400	1+
371.72849	120	
371.87201	122	
373.72038	370	1+
374.81112	116	
376.78668	160	
377.73306	266	1+
377.80140	264	1+
380.71959	806	1+
380.79255	220	1+
381.84754	118	
382.73053	166	
383.78064	176	
383.84604	872	1+
384.85229	630	1+
386.90035	216	1+
387.74052	160	1+
387.77538	390	1+
387.95601	116	
389.19876	200	
389.72292	164	
389.85907	122	
390.84386	370	
391.73547	134	1+
391.83655	668	1+
392.95392	134	
393.80505	192	
394.83941	114	
395.68521	122	
395.81083	144	
395.86955	144	
397.21721	218	1+
397.72733	1094	1+
398.73187	934	1+
399.30559	126	
399.76734	136	
399.81337	172	1+
399.85348	290	
400.73273	412	1+
402.83298	140	
402.86368	878	1+
403.76431	130	
404.87390	592	1+
405.75647	354	1+
406.80064	138	
407.06890	200	1+
407.73102	262	
407.86871	956	
408.76503	268	1+
408.85328	708	
409.71913	258	
409.85147	444	
410.73612	504	1+
410.84121	310	1+
410.87954	120	
411.83111	174	1+
412.72970	274	
412.78484	126	
412.87348	118	
413.07855	202	
414.73965	146	
416.81587	268	1+
416.88069	116	
417.88256	130	
420.73425	256	1+
421.14330	126	
421.37784	154	
421.88292	376	
422.68069	146	
422.85711	180	
423.78245	316	
423.87365	180	
424.08763	128	
424.77059	168	
424.79897	114	
425.75491	376	
425.82522	226	
426.08858	114	
426.11361	140	
426.74134	282	
426.75998	168	
426.86218	864	
427.73959	990	1+
427.78500	120	
427.84990	178	
428.69743	462	1+
428.84744	396	
428.88773	116	
429.69905	388	1+
430.73868	428	1+
430.87703	136	
431.86859	312	
432.86618	186	
433.79088	156	
439.89694	322	1+
443.74796	136	
443.76624	158	
444.68387	146	
444.87432	1256	1+
445.75012	244	
445.77858	280	1+
446.74495	190	
447.71341	894	1+
447.75057	142	
449.76098	416	1+
449.87936	202	
450.70122	288	1+
450.75234	626	1+
457.90414	516	1+
458.70568	134	
459.72780	120	
462.88605	696	1+
465.71401	254	1+
466.78441	112	
467.70162	112	
467.79800	172	1+
467.88876	1004	1+
468.73242	126	
470.72550	214	1+
472.70780	162	
472.72443	178	
485.90286	370	
487.79803	244	1+
END IONS

###FS:    #m/z: 336.94666 #charge 1+
###MS: 99
###MSMS: 101
BEGIN IONS
TITLE=Cmpd 75, +MS2(336.9467), 28.0-35.0eV, 2.2min #101
RTINSECONDS=129.801
SCANS=99,101
PEPMASS=336.94666	81868
CHARGE=1+
117.03923	92	
182.86570	114	
185.86518	98	
197.87516	76	
199.87679	72	
205.95125	76	
209.88032	74	
210.72083	72	
210.88401	92	
211.94502	1438	1+
212.87951	710	1+
213.93853	528	1+
213.95904	86	
215.88737	174	
215.94043	202	
217.94376	92	
220.10051	84	
223.82734	72	
223.96119	124	
223.97588	72	
225.88001	74	
226.89536	118	
226.97384	90	
227.17371	74	
228.84610	74	
228.89245	90	
229.95634	1170	
230.88952	1150	1+
231.95017	666	1+
232.43592	80	
232.83660	80	
233.83057	270	1+
233.89668	110	
233.91171	118	
233.94724	126	
235.89560	120	
240.83443	74	
240.96518	76	
241.09106	88	
241.84241	484	1+
244.86730	86	
245.38249	96	
246.97604	176	
247.97574	178	
248.37485	86	
248.90042	232	
249.05278	72	
249.83251	94	
249.85429	134	
249.90584	96	
249.96101	134	
250.83441	266	
250.90498	180	
250.95263	278	1+
251.15984	94	
251.83332	262	1+
252.95576	322	1+
252.97242	1072	1+
253.90608	94	
254.01871	86	
254.96536	186	
255.78311	76	
255.87353	82	
255.92436	92	
256.37253	116	
256.91421	74	
257.02761	74	
257.88984	222	1+
258.84393	436	1+
261.86691	210	1+
261.93442	78	
262.05223	72	
262.83467	136	
263.05488	100	
264.05973	94	
265.38045	86	
266.24507	82	
266.80251	82	
266.84329	98	
266.87599	86	
267.83232	72	
268.84131	434	
268.86431	80	
269.09458	88	
269.84546	406	1+
270.86524	118	
270.98434	76	
271.91701	192	
272.17423	86	
272.86968	166	
272.91743	130	
273.42157	86	
273.84376	82	
273.86453	76	
273.88121	80	
273.90045	76	
274.91601	82	
274.98722	86	
275.86475	76	
276.80467	76	
276.85495	766	1+
277.01304	72	
277.88839	92	
277.91684	78	
278.83523	614	1+
278.86431	190	
279.85865	202	
279.88501	118	
280.06024	72	
283.95758	84	
285.20454	74	
285.85521	224	
286.84960	1260	1+
286.91781	76	
287.04904	72	
287.93366	82	
290.07149	108	
291.85963	178	
292.16244	78	
292.86909	72	
292.97727	84	
293.10550	84	
293.19140	80	
293.88170	108	
294.85142	214	
294.86898	128	
294.99828	80	
295.93316	90	
296.35677	156	1+
297.88864	84	
298.22966	78	
298.80428	92	
300.41996	92	
300.85417	98	
301.01183	88	
302.88524	88	
303.10536	76	
303.78333	74	
305.85867	82	
306.77202	76	
307.83538	106	
308.87725	102	
309.50716	84	
309.81412	96	
309.86077	156	
309.96569	76	
310.87372	172	
310.93025	78	
316.41271	80	
316.81282	80	
316.87584	134	
317.74899	92	
318.06393	78	
318.90113	76	
319.89027	100	
320.99416	82	
323.08298	72	
323.82500	78	
323.87594	88	
323.89341	186	1+
324.03986	72	
329.82733	130	
330.83186	88	
331.61831	90	
332.00991	84	
332.40888	120	
332.54699	82	
335.86073	76	
336.99561	112	
340.60729	116	
END IONS

###FS:    #m/z: 359.96226 #charge 1+
###MS: 99
###MSMS: 102
BEGIN IONS
TITLE=Cmpd 76, +MS2(359.9623), 28.0-35.0eV, 2.2min #102
RTINSECONDS=130.573
SCANS=99,102
PEPMASS=359.96226	51400
CHARGE=1+
84.73936	84	
158.50626	84	
161.06119	80	
190.53434	82	
198.96145	84	
207.41117	88	
208.92615	80	
209.94394	416	1+
210.42317	78	
220.95583	84	
222.95438	484	1+
223.83267	92	
223.87674	126	
223.88919	230	1+
223.96764	140	
224.94879	500	1+
224.96551	628	1+
226.12583	90	
226.94766	2356	1+
227.93379	252	
228.79041	130	1+
228.89247	96	
228.94256	2660	1+
231.02283	76	
233.87203	94	
233.89288	80	
233.92090	94	
233.96079	84	
234.86286	144	
234.93783	148	
235.43147	84	
239.89453	162	1+
240.82310	122	
240.96328	500	1+
242.90512	110	
242.95740	142	
243.48791	84	
243.82728	112	
244.90245	98	
244.95894	1228	1+
245.94344	142	
246.80736	100	
246.84077	84	
246.95394	1840	1+
246.97935	144	
248.80443	520	1+
250.80348	200	
250.95218	194	
251.06637	86	
251.18116	96	
252.87936	146	
252.95598	244	
255.04525	98	
255.34086	110	
255.60433	78	
256.95298	92	
258.84357	130	
259.40129	104	
259.56168	174	
259.58926	78	
260.96905	234	
261.96699	150	
262.47595	102	
262.80400	86	
262.89106	106	
262.96344	144	
263.96024	300	1+
264.81746	96	
265.83646	100	
266.81419	754	1+
267.97381	264	
269.22672	80	
269.79375	136	
269.87012	92	
269.96900	286	
270.80315	78	
270.89024	112	
274.64125	118	
275.85544	80	
275.97311	260	
276.57886	78	
276.80907	442	1+
277.86068	216	
278.80025	298	
278.81638	134	
279.09849	102	
279.79581	182	
280.11281	120	
280.79495	1300	1+
280.82151	86	
280.84809	80	
280.91971	78	
281.85162	92	
281.92920	80	
282.59993	88	
282.79462	142	
282.83403	80	
283.83252	124	
285.71903	88	
289.82938	82	
289.91670	88	
290.79154	320	1+
291.97754	78	
292.97084	78	
294.81697	80	
294.92642	96	
296.81014	274	
296.89500	172	
297.80788	202	
298.80420	1552	1+
298.99996	82	
299.96712	78	
300.01580	76	
300.78753	92	
300.80773	248	
301.56380	82	
301.78860	120	
301.99630	84	
303.81389	114	
303.95029	84	
304.78361	76	
304.81363	82	
304.83533	90	
304.93161	80	
305.00454	80	
305.82207	80	
308.88751	88	
309.37548	84	
309.80136	270	
309.93091	90	
309.96642	130	
310.17298	92	
311.85992	140	
312.00759	102	
314.46516	84	
314.81153	90	
314.82495	180	
316.26859	90	
316.81310	408	1+
317.43369	84	
318.93462	144	
320.43806	82	
320.81524	154	
320.93470	78	
321.82206	140	
322.15447	78	
322.92790	108	
323.01734	82	
323.53805	90	
327.84801	84	
328.29311	92	
329.32524	112	
334.87785	78	
336.94846	134	
337.94716	154	
338.94836	84	
339.15637	92	
339.40510	124	
340.83827	110	
340.94429	114	
343.70450	168	1+
344.06023	110	
344.14476	80	
344.76367	202	1+
345.01106	78	
349.41319	114	
354.87406	82	
355.05600	82	
355.41593	86	
356.78039	100	
357.79268	78	
359.59253	98	
359.71957	150	1+
END IONS

###FS:    #m/z: 322.93087 #charge 1+
###MS: 103
###MSMS: 104
BEGIN IONS
TITLE=Cmpd 77, +MS2(322.9309), 28.0-35.0eV, 2.3min #104
RTINSECONDS=134.245
SCANS=103-104
PEPMASS=322.93087	1874132
CHARGE=1+
185.92858	80	
191.05873	82	
192.89595	70	
196.88404	192	
200.88508	80	
201.02441	92	
201.04749	98	
203.95634	70	
205.95248	156	
206.95192	90	
210.94735	82	
212.87949	106	
212.89541	102	
214.88564	80	
216.85358	78	
218.89814	78	
221.51110	80	
221.94290	160	
222.94806	82	
223.79761	80	
223.81977	84	
223.96077	350	1+
225.03357	96	
228.84765	134	
228.95584	72	
231.60178	76	
231.70834	78	
234.62989	82	
234.87873	70	
235.00207	84	
235.06601	72	
236.84309	92	
236.89782	98	
237.79781	122	
238.04253	90	
238.39685	92	
239.78597	402	1+
240.09312	98	
240.82460	108	
240.89259	72	
240.94119	1396	
241.82163	82	
241.94222	752	
242.94260	2128	1+
243.81744	646	1+
244.81813	392	1+
244.93986	504	
246.45299	72	
246.85830	130	
246.97883	202	1+
248.84518	76	
248.85943	114	
248.91510	84	
248.97355	72	
249.81103	86	
249.85743	90	
250.47482	78	
251.83203	168	
251.85105	254	1+
251.92307	84	
252.23300	78	
252.46293	94	
252.83399	104	
253.35173	94	
253.84038	188	
254.40843	70	
255.78068	228	
255.91084	72	
255.95580	78	
256.12119	100	
256.83865	94	
257.80211	352	
258.30493	82	
258.79815	172	
258.83559	218	
258.85658	120	
258.97042	86	
259.84862	142	
260.34036	110	
260.83205	282	
261.83983	204	
261.88118	80	
262.83383	122	
263.80191	94	
263.81639	72	
263.84184	72	
263.93301	92	
263.97952	108	
264.80073	78	
265.06115	126	
265.78666	86	
266.02298	94	
266.36344	84	
266.86872	124	
267.13543	80	
267.36028	100	
267.79213	78	
268.13785	78	
269.34377	92	
269.84784	78	
269.89587	86	
271.52443	84	
271.77907	146	
271.84163	76	
271.85808	90	
272.34704	128	
272.79169	500	1+
273.79403	418	1+
273.81020	76	
275.81020	402	1+
277.80653	74	
278.91897	90	
279.09224	770	1+
279.75864	74	
280.80962	146	
280.91794	82	
282.80127	140	
283.06817	92	
283.79010	534	
283.87913	76	
284.29440	308	1+
284.79038	268	
284.86013	280	1+
284.88335	92	
284.90185	80	
286.00958	74	
286.91616	72	
287.79695	98	
289.78845	244	
290.79008	146	
290.87671	76	
291.80160	96	
293.12243	72	
293.94674	74	
294.88450	72	
296.38769	106	
296.92686	90	
297.79288	72	
299.78428	344	1+
300.00725	134	
301.40615	86	
303.37251	80	
303.86894	72	
303.91823	80	
305.76283	94	
306.83002	110	
306.88156	194	
307.79989	482	1+
309.79822	84	
309.86836	218	1+
311.89616	70	
312.80235	126	
314.80573	174	1+
315.75132	74	
316.43894	70	
316.93721	74	
317.80779	204	1+
319.28285	74	
319.75707	82	
320.73475	78	
320.79423	72	
321.81861	98	
323.03004	74	
324.37994	98	
324.80064	80	
324.89068	192	
327.88171	90	
327.95447	84	
END IONS

###FS:    #m/z: 340.94157 #charge 1+
###MS: 103
###MSMS: 105
BEGIN IONS
TITLE=Cmpd 78, +MS2(340.9416), 28.0-35.0eV, 2.3min #105
RTINSECONDS=135.017
SCANS=103,105
PEPMASS=340.94157	719182
CHARGE=1+
192.92623	252	
194.88614	78	
196.88283	136	
198.87975	84	
198.95600	78	
209.94251	90	
210.14880	84	
210.94376	80	
212.83666	84	
212.87915	188	
213.87957	88	
213.93987	214	
214.86555	78	
214.88256	142	
214.94143	88	
215.88961	220	
217.88092	138	
218.83289	98	
218.88237	92	
220.87276	88	
220.88750	94	
221.88237	88	
223.95762	100	
225.00520	76	
226.87416	82	
226.95925	78	
228.84259	142	
230.88762	518	1+
231.88993	324	1+
231.95192	456	1+
233.89803	420	1+
233.94662	142	
235.80835	88	
235.89324	76	
237.81728	94	
238.88508	192	
238.90054	240	1+
239.49192	94	
239.78776	112	
239.84845	106	
240.23017	76	
240.82267	260	1+
240.83726	178	
240.88340	76	
241.84483	122	
242.89420	82	
244.34681	86	
244.94406	76	
249.90215	102	
249.96172	206	
250.97470	92	
250.99455	156	
251.83545	86	
253.80339	78	
254.97007	206	
255.97346	126	
256.08188	76	
256.26439	78	
256.86309	76	
257.80300	128	
257.85416	198	
257.87656	106	
257.89950	132	
258.84532	570	1+
258.91109	86	
259.34600	92	
259.51819	100	
259.95546	148	
260.35752	76	
260.83826	354	1+
261.84249	200	1+
261.87221	98	
261.88420	126	
261.94875	138	
262.35308	172	
263.34297	168	
263.84601	140	
263.93791	86	
264.86458	124	
264.91928	92	
264.96056	76	
266.84016	90	
266.92080	100	
267.13944	76	
267.85494	82	
267.90873	84	
268.12970	76	
268.79080	210	1+
268.84242	256	
270.82544	138	1+
271.84448	94	
271.96158	86	
272.93140	96	
273.86391	152	
273.97645	78	
274.86043	280	
274.87668	88	
274.90080	154	
275.03146	76	
275.80742	124	
275.86661	228	
276.85790	1116	1+
276.87872	90	
278.03970	78	
278.84626	964	1+
278.88203	100	
278.92325	80	
278.95553	124	
279.91192	94	
280.85484	372	1+
281.86022	244	1+
283.35732	166	
284.43370	90	
284.85394	76	
285.04880	84	
285.43247	90	
287.91498	78	
289.78557	152	
291.80229	128	
291.89613	78	
292.67433	84	
293.80283	130	
293.87948	124	
293.94041	80	
294.86347	96	
294.97111	80	
296.22022	88	
297.21917	90	
297.87437	98	
298.79508	154	
298.85531	74	
299.14669	74	
299.78818	98	
299.87370	206	
300.87085	330	1+
301.78775	138	
303.28280	106	
304.33795	80	
304.85447	78	
306.88317	120	
307.80070	270	
308.87057	142	
309.79925	90	
311.88558	106	
312.42406	82	
312.79741	78	
314.09953	80	
315.58979	84	
315.82759	92	
318.88159	78	
321.42767	88	
321.88799	80	
324.53260	88	
324.88248	88	
326.87059	86	
328.90062	84	
330.55952	76	
330.82198	178	
331.40595	80	
334.75418	78	
335.09114	78	
337.34096	82	
337.36775	82	
339.06347	84	
342.89960	110	
343.90792	86	
END IONS

###FS:    #m/z: 363.95756 #charge 1+
###MS: 103
###MSMS: 106
BEGIN IONS
TITLE=Cmpd 79, +MS2(363.9576), 28.0-35.0eV, 2.3min #106
RTINSECONDS=135.79
SCANS=103,106
PEPMASS=363.95756	274206
CHARGE=1+
63.67614	80	
144.66188	90	
187.93812	86	
189.86168	324	
191.86108	382	
194.89072	96	
196.86969	82	
196.88497	156	
200.89012	184	
201.94795	78	
205.06772	80	
207.87857	404	1+
209.94397	780	1+
210.88300	474	1+
210.90105	88	
212.88040	1312	1+
212.90823	112	
218.91444	78	
221.42882	84	
222.95252	328	
223.83445	84	
223.87663	78	
223.95694	170	
224.88903	198	1+
224.94973	1156	1+
224.99149	114	
225.09462	100	
225.92741	98	
226.94750	3952	1+
228.05571	102	
228.11331	88	
228.83963	108	
228.89557	450	1+
228.94243	5996	1+
230.83629	144	
230.88959	3002	1+
232.88506	288	
233.83102	98	
233.90084	80	
233.93413	98	
234.88299	114	
237.06787	90	
237.90050	78	
238.02530	84	
239.07424	82	
240.88853	300	1+
240.94225	86	
240.96337	396	1+
241.08884	86	
241.83516	346	1+
242.94368	488	1+
242.95743	442	1+
243.53185	98	
243.82488	308	
244.82143	338	
244.86847	208	1+
244.95769	2490	1+
245.94270	104	
246.84797	170	1+
246.90735	284	
246.95341	3446	1+
247.53183	86	
248.80495	518	1+
248.90045	1598	1+
249.00430	92	
250.44211	90	
250.79082	84	
250.89933	316	1+
250.96845	176	
251.06847	134	
251.53330	84	
252.14746	78	
252.80410	96	
253.90186	116	
256.36659	78	
256.41966	90	
258.84082	778	1+
259.90483	88	
260.09803	84	
260.96873	406	1+
260.99981	78	
261.07928	84	
261.33901	82	
261.83064	340	1+
265.82072	94	
266.13098	78	
266.81532	602	1+
267.78758	312	1+
267.97502	240	
269.84615	186	1+
269.88405	92	
269.92226	98	
269.96971	142	
270.08988	84	
270.81422	80	
271.44972	88	
271.91363	84	
273.90304	96	
274.80909	198	1+
274.86983	186	1+
275.84304	84	
275.91471	194	1+
276.85633	338	1+
277.85851	226	1+
278.07249	78	
278.15460	84	
278.54579	86	
278.80107	160	
278.84585	480	1+
279.09733	104	
279.80373	214	
279.83422	90	
279.99454	78	
280.10433	96	
280.79342	804	1+
280.83550	84	
280.86239	118	
281.75820	102	
281.85246	80	
281.96639	80	
282.79306	594	1+
282.88133	78	
282.89875	88	
282.99107	150	
283.06643	78	
284.82179	432	1+
284.84973	254	
284.91661	84	
285.16917	78	
285.79074	264	1+
285.84534	444	
285.87283	106	
288.84522	82	
290.83355	114	
291.48914	94	
292.06763	82	
295.14582	82	
296.80973	330	
297.80222	1308	1+
299.87214	118	
300.80128	720	1+
300.87359	218	
301.85854	460	1+
303.10514	78	
303.85680	480	1+
304.92553	78	
305.40340	90	
306.12721	82	
306.81703	88	
307.45849	92	
307.84426	308	1+
307.87801	312	1+
309.11672	88	
309.82353	94	
311.12961	100	
312.85663	88	
314.81314	314	1+
315.83393	82	
316.31678	90	
317.42497	78	
317.81298	124	
317.94591	92	
318.04857	88	
318.81042	242	1+
319.84016	82	
319.93720	100	
320.09745	92	
320.95815	114	
320.97881	82	
321.81548	122	
321.86838	244	1+
322.04592	78	
322.82147	80	
322.93201	114	
323.93777	84	
324.85524	88	
324.88841	108	
325.14532	128	
326.87234	110	
328.88522	324	1+
328.93851	80	
335.87818	80	
336.87384	84	
338.56862	96	
338.76187	96	
338.94324	124	
339.76022	106	
339.82976	112	
340.96551	80	
343.43208	100	
350.75967	78	
351.88255	80	
352.88058	178	
359.29920	84	
359.79072	158	1+
362.85158	118	
363.71625	86	
366.84676	82	
368.09677	78	
END IONS

###FS:    #m/z: 322.93081 #charge 1+
###MS: 107
###MSMS: 108
BEGIN IONS
TITLE=Cmpd 80, +MS2(322.9308), 28.0-35.0eV, 2.3min #108
RTINSECONDS=139.464
SCANS=107-108
PEPMASS=322.93081	1823988
CHARGE=1+
183.25756	76	
185.86824	80	
190.92785	84	
191.93456	102	
192.88925	74	
193.88646	72	
200.87642	82	
201.04427	172	
201.36925	72	
205.95038	196	
206.94658	92	
209.83391	84	
209.94461	68	
210.89961	126	
211.83018	78	
212.83469	86	
212.87771	68	
214.89198	168	
217.39134	78	
220.95419	86	
221.94822	422	1+
222.95240	314	1+
224.11022	76	
224.40065	82	
225.97781	76	
226.79267	92	
227.93220	136	
228.88693	84	
228.91146	70	
229.83006	70	
230.83523	108	
230.89140	202	1+
233.38968	116	
233.95002	88	
233.98106	92	
235.58588	72	
236.85841	94	
237.00945	76	
237.79351	116	
238.90330	78	
238.94162	108	
239.07063	72	
239.78842	508	1+
239.95802	70	
240.77682	74	
240.83112	188	1+
240.94250	910	
241.93950	2444	1+
242.02212	80	
242.78905	70	
242.94242	1754	1+
243.81951	186	
243.87690	76	
244.82160	182	
244.93914	474	1+
244.98322	114	
245.85396	84	
246.44174	76	
246.85251	80	
246.89486	82	
246.97642	284	
247.04535	82	
247.39101	96	
247.90878	70	
248.84403	228	1+
249.03548	140	
249.93155	78	
251.06921	74	
252.51410	94	
253.78413	76	
254.87066	80	
254.91005	94	
255.78892	104	
256.79159	286	1+
256.80358	72	
256.84090	140	
257.79757	200	1+
258.83364	328	1+
259.85862	70	
259.87448	78	
260.33961	76	
260.82897	744	1+
261.34339	70	
261.83158	458	1+
262.08437	72	
262.96507	86	
263.37997	84	
263.83255	186	
264.10555	90	
264.36702	72	
264.95232	78	
265.05683	100	
265.35832	82	
266.06497	70	
266.25316	84	
267.79321	120	
267.84232	100	
267.88067	68	
267.98937	72	
268.84379	90	
270.37841	70	
270.80038	70	
271.35845	84	
271.81561	74	
272.91638	86	
273.47867	82	
273.79273	808	1+
275.04256	72	
275.08114	84	
275.81034	324	1+
276.84963	70	
277.83938	88	
278.79311	72	
279.05007	70	
279.09167	1452	1+
279.12348	74	
279.88362	80	
281.79799	70	
282.36222	74	
282.79376	78	
282.87048	280	1+
283.07156	104	
283.35052	84	
283.78844	248	1+
284.17901	74	
284.29513	410	1+
284.86595	74	
286.92413	90	
287.90260	76	
289.79073	182	
289.87074	72	
290.78940	278	
290.85730	122	
291.80469	332	1+
291.87403	70	
292.76628	76	
293.36815	72	
294.85266	72	
296.01561	76	
297.80035	72	
297.88349	140	
298.83066	128	
298.92115	74	
299.42025	96	
299.45847	96	
299.78208	464	1+
299.83053	72	
299.88399	116	
301.78772	70	
301.81344	70	
305.80868	120	
305.90577	100	
306.14881	76	
306.79777	876	1+
306.88066	154	
307.79956	766	1+
308.87937	72	
309.87932	114	
310.11557	152	
310.76093	78	
310.87712	72	
312.81492	72	
313.11663	84	
313.82340	70	
316.81915	124	
318.89011	78	
319.15344	78	
319.97204	80	
321.87932	78	
322.92451	84	
323.88405	82	
324.32468	70	
324.89403	264	1+
325.72856	82	
326.85274	76	
END IONS

###FS:    #m/z: 340.94161 #charge 1+
###MS: 107
###MSMS: 109
BEGIN IONS
TITLE=Cmpd 81, +MS2(340.9416), 28.0-35.0eV, 2.4min #109
RTINSECONDS=140.244
SCANS=107,109
PEPMASS=340.94161	717424
CHARGE=1+
62.92572	142	
183.87303	76	
186.99489	74	
190.94997	82	
202.37915	72	
205.95329	140	
207.95278	100	
210.94109	122	
211.89902	74	
212.87671	566	1+
213.87755	374	1+
213.94059	624	1+
214.89442	72	
215.88782	238	1+
215.93509	78	
217.38577	92	
223.96133	182	
224.97886	84	
226.95140	194	
227.95538	80	
228.80724	86	
228.85549	78	
228.90903	116	
229.83937	92	
229.96029	92	
230.89081	116	
230.90876	82	
231.43009	100	
231.84812	112	
231.88702	106	
231.95167	512	
233.90242	78	
233.94899	72	
234.33822	76	
234.90299	78	
237.79234	82	
238.04994	74	
238.83822	116	
238.90517	94	
239.82849	92	
241.84125	328	
241.94625	78	
242.00961	88	
242.85386	76	
242.94408	80	
243.13351	74	
243.50913	76	
243.83420	218	
243.87606	202	1+
244.83096	84	
245.82459	112	
245.86173	72	
246.03881	88	
246.85706	112	
248.08467	94	
249.79934	86	
251.88070	94	
251.95802	76	
253.91096	72	
253.97161	94	
254.90659	180	1+
254.96689	170	
255.00231	78	
256.96638	72	
257.85707	128	
257.95779	78	
258.84721	560	1+
258.97624	74	
259.83154	624	1+
259.91663	278	1+
260.80942	82	
260.83509	556	1+
260.89792	182	1+
261.03110	106	
261.86905	80	
262.54015	126	
263.35007	72	
263.85521	84	
264.86846	78	
265.03647	74	
266.49763	74	
267.82837	80	
268.83889	700	1+
269.34785	80	
270.00084	94	
270.79075	78	
271.80176	72	
271.92320	92	
272.34650	106	
273.78966	386	1+
273.81372	92	
274.42335	82	
274.43789	82	
274.86403	112	
275.80965	152	
275.85100	74	
276.36947	74	
276.85907	710	1+
277.14401	74	
277.92510	72	
278.84467	548	1+
278.88182	74	
279.91568	156	
280.14635	82	
280.85439	114	
280.95301	80	
281.00005	90	
281.04972	72	
281.79132	78	
281.87164	78	
282.38904	82	
282.91321	170	
283.35345	84	
283.83943	76	
283.86003	72	
284.83755	76	
284.93311	82	
285.81646	74	
287.91495	72	
288.79258	308	1+
288.86616	100	
289.50708	98	
289.78973	210	1+
294.37648	76	
294.86326	170	
295.87104	238	
296.84473	72	
297.89254	84	
298.30828	72	
298.79805	84	
299.01661	78	
299.78297	228	1+
300.82855	94	
300.85135	124	
301.15745	90	
301.86101	194	1+
301.90941	72	
302.11607	88	
302.94853	98	
305.83713	84	
305.92336	80	
306.88724	180	
307.79877	140	
308.53389	88	
309.41453	72	
309.80761	84	
310.87863	262	1+
312.80503	192	
313.81013	76	
314.01471	124	
314.81935	120	
315.82179	110	
318.59187	98	
318.83751	82	
319.88768	90	
323.12984	76	
323.49384	100	
324.89567	72	
325.80589	72	
326.30700	88	
326.83041	96	
327.00175	80	
327.89612	122	
328.88492	86	
330.81124	114	
332.74666	78	
332.82810	138	
341.83424	84	
343.83468	92	
344.77174	72	
END IONS

###FS:    #m/z: 363.95742 #charge 1+
###MS: 107
###MSMS: 110
BEGIN IONS
TITLE=Cmpd 82, +MS2(363.9574), 28.0-35.0eV, 2.4min #110
RTINSECONDS=141.017
SCANS=107,110
PEPMASS=363.95742	268498
CHARGE=1+
131.35814	82	
172.86232	92	
187.86645	178	
189.86324	480	
191.85934	592	1+
196.88403	482	
196.91754	86	
197.95800	84	
199.94829	78	
203.95436	76	
205.94940	122	
207.87379	160	
209.87295	136	
209.94387	954	1+
210.03328	78	
210.88450	136	
212.87961	2354	1+
213.50338	86	
216.40752	82	
220.80623	92	
222.95335	390	
223.83615	84	
223.94537	1542	1+
226.88293	86	
226.94836	4764	1+
226.97401	126	
227.78708	114	
227.92889	116	
228.89532	228	
228.94280	4906	1+
230.89028	2896	1+
232.07659	94	
232.36299	82	
232.88600	386	1+
234.87968	228	
235.86293	100	
240.82275	182	
240.83616	144	
240.96114	352	
241.82556	228	1+
241.94522	290	
242.94222	996	1+
242.96072	508	1+
244.03412	82	
244.53498	84	
244.81948	256	1+
244.84687	278	1+
244.93914	174	
244.95770	2692	1+
245.88101	94	
245.94093	96	
246.41655	98	
246.90326	204	
246.95303	1838	1+
247.81001	186	
247.90096	86	
248.01891	88	
248.03499	146	1+
248.15823	80	
248.80252	734	1+
248.90029	816	
249.09466	116	
249.85379	90	
250.85815	98	
250.90247	180	
250.96920	196	
251.91526	136	
252.78918	80	
253.90733	194	
256.44930	80	
256.95477	90	
257.08066	100	
258.84632	720	1+
259.40557	112	
260.51981	100	
260.82777	482	1+
260.84476	90	
260.97020	528	1+
261.86749	120	
262.47390	76	
263.06897	90	
263.82590	140	
263.97098	224	1+
264.86055	76	
265.81775	98	
266.81497	1060	1+
267.05719	80	
267.10342	80	
267.77992	84	
267.97585	582	1+
268.96549	538	1+
269.85159	158	
269.96950	466	1+
270.10534	124	
270.80348	94	
270.84402	90	
271.84642	140	
271.92342	150	
272.83710	96	
273.04434	86	
275.81465	82	
276.81275	160	
276.85794	226	1+
277.35432	80	
278.44730	98	
278.79907	372	
278.84605	226	1+
279.06329	84	
279.10378	108	
279.79084	1472	1+
280.79343	1258	1+
281.86304	108	
282.78644	80	
282.83224	84	
283.78873	220	1+
283.85267	314	
284.82922	154	
284.96997	130	
285.84684	462	1+
286.83069	82	
287.56496	106	
287.91707	96	
289.42958	78	
289.88168	194	
290.79077	134	
290.85782	230	1+
294.92188	86	
296.80886	684	1+
298.80481	1578	1+
298.87894	86	
299.36964	94	
300.80145	560	
301.86230	300	1+
301.96903	116	
302.84014	126	
302.95474	162	
303.04574	102	
303.85753	772	1+
306.77916	90	
308.56439	90	
314.82215	152	
315.93037	106	
316.11141	102	
316.13297	104	
316.81619	392	
317.81202	566	1+
317.84005	92	
318.94253	96	
320.96784	78	
321.82019	330	1+
321.86844	522	1+
322.93540	188	1+
322.97072	98	
323.67502	80	
323.82234	128	
324.19006	80	
324.85790	86	
324.89981	112	
325.01764	90	
325.14151	86	
326.16819	86	
326.75301	88	
326.87229	176	
327.88629	90	
328.83250	82	
329.05898	80	
330.22042	84	
330.90319	82	
334.78113	110	
336.94360	96	
337.88179	86	
339.37354	78	
339.89380	78	
341.83147	126	
343.41868	100	
346.62063	92	
350.78287	78	
352.79438	86	
352.88767	124	
354.76093	76	
355.20717	76	
356.01331	86	
357.31193	92	
357.75842	88	
358.81744	94	
359.16391	94	
359.87171	90	
362.70116	264	1+
362.84326	88	
366.33203	80	
366.76575	104	
END IONS

###FS:    #m/z: 322.93100 #charge 1+
###MS: 111
###MSMS: 112
BEGIN IONS
TITLE=Cmpd 83, +MS2(322.9310), 28.0-35.0eV, 2.4min #112
RTINSECONDS=144.685
SCANS=111-112
PEPMASS=322.93100	1821078
CHARGE=1+
125.16206	78	
131.52714	80	
178.06876	82	
196.88584	138	
198.89395	66	
201.03764	74	
205.94846	296	1+
212.45327	74	
212.95817	90	
213.89826	78	
214.90159	92	
215.89661	140	
218.38794	76	
218.90377	72	
218.97072	74	
220.37929	68	
222.37820	70	
222.88561	80	
222.90408	116	
222.95172	230	
223.95922	118	
224.81670	68	
224.83126	88	
225.81368	74	
226.84733	140	
226.93311	66	
227.95581	76	
227.98882	80	
228.06303	80	
228.91667	88	
230.84679	180	
231.93469	82	
233.08231	70	
234.33978	94	
234.92954	88	
235.90270	80	
236.10069	74	
238.94297	214	
239.07258	68	
239.78814	420	1+
240.04169	74	
240.82579	218	
240.94254	530	
241.94245	630	
242.81796	94	
242.94286	2564	1+
243.83281	142	
244.51194	90	
244.81999	120	
244.94174	476	
245.83015	98	
245.85961	90	
246.93319	76	
246.97583	124	
247.78692	82	
247.97668	72	
248.84271	166	
249.93935	74	
250.15696	86	
250.93009	80	
252.82625	82	
253.58237	96	
253.84726	66	
254.01899	222	1+
254.83918	68	
254.90231	72	
254.99219	78	
255.09844	72	
255.78219	238	1+
255.82059	72	
256.33356	70	
256.80125	74	
256.90184	66	
258.08972	72	
258.44905	68	
258.83161	166	
259.13024	86	
259.83381	142	
259.84869	82	
260.34029	148	
260.83155	970	1+
260.85708	70	
261.47605	92	
261.83340	694	1+
262.35628	76	
263.35561	70	
263.98163	122	
264.07449	122	
264.85587	112	
265.84656	176	1+
266.04502	92	
266.81845	70	
266.87480	72	
267.41275	68	
267.79431	122	
267.94302	86	
268.44764	78	
269.18635	68	
269.79415	92	
269.94479	102	
271.35966	268	
271.80060	130	
271.85282	80	
272.84949	94	
273.79465	294	
274.79599	178	
275.81111	136	
277.02719	68	
278.01114	74	
278.18327	70	
278.79787	94	
279.09183	810	1+
280.93044	86	
281.09779	142	
281.79701	102	
281.89819	98	
282.83924	84	
283.79527	186	
283.87240	66	
284.06301	118	
284.29362	226	
284.43582	104	
284.84769	70	
284.86242	74	
284.87683	128	
286.83064	70	
287.78810	66	
288.75295	68	
288.89088	100	
289.78910	174	
289.85711	336	1+
289.88111	66	
290.78713	132	
291.80482	328	1+
292.58855	80	
294.43108	86	
294.86337	84	
295.02792	78	
296.92059	84	
297.81605	76	
299.78255	464	1+
302.79776	112	
305.13754	76	
306.88042	206	
307.80134	858	1+
308.08746	92	
308.94819	66	
309.79692	76	
309.95265	70	
311.92047	94	
312.80401	66	
312.83217	80	
312.86706	66	
313.05148	112	
313.78481	66	
314.06458	68	
314.75682	78	
314.80681	78	
314.81737	210	1+
318.31800	76	
319.74187	90	
324.74986	246	1+
324.89597	150	
326.81308	68	
326.89062	160	
END IONS

###FS:    #m/z: 340.94171 #charge 1+
###MS: 111
###MSMS: 113
BEGIN IONS
TITLE=Cmpd 84, +MS2(340.9417), 28.0-35.0eV, 2.5min #113
RTINSECONDS=145.457
SCANS=111,113
PEPMASS=340.94171	706194
CHARGE=1+
143.61659	92	
183.52697	72	
191.96077	102	
192.88945	86	
192.93859	78	
193.89653	102	
197.89051	76	
205.92512	70	
205.95528	134	
206.95440	70	
208.95882	158	
210.93500	118	
211.94888	110	
213.88587	84	
213.90008	72	
213.93837	352	1+
215.88734	222	
215.93776	104	
216.02635	76	
218.46034	88	
218.87872	146	
224.83261	86	
226.94433	222	
227.10537	100	
228.90920	80	
230.88887	158	
231.88970	340	1+
231.95284	390	1+
233.94595	206	
234.08269	88	
235.83683	128	
235.86680	88	
238.88803	86	
239.88653	130	
239.92172	86	
240.83926	320	1+
240.88325	72	
241.84463	212	1+
241.90516	154	
243.82881	122	
244.47939	86	
245.96584	72	
246.39452	72	
246.65402	100	
246.91022	80	
247.40063	74	
247.86359	158	
248.90017	162	
249.90361	98	
249.96117	280	1+
251.43426	74	
251.88324	140	
251.95534	124	
253.42237	100	
254.03649	102	
254.96545	106	
255.92250	80	
256.83089	80	
256.85092	88	
256.88846	92	
256.91002	130	
257.84748	72	
258.84766	494	
259.85162	280	
259.95838	138	
260.83868	438	1+
260.94426	74	
261.09308	72	
261.84106	270	1+
263.89429	72	
263.92005	78	
265.03862	70	
265.51263	70	
265.91674	72	
266.87067	134	
268.84238	260	
268.87631	76	
269.67605	84	
269.84165	130	
271.47987	80	
271.85257	250	1+
272.83851	214	1+
272.93596	138	
272.97323	72	
273.79142	74	
274.36068	80	
274.42771	74	
274.81204	74	
274.86424	122	
274.89616	366	1+
276.86038	894	1+
277.92579	136	
277.97623	82	
278.36947	78	
278.57432	94	
278.84509	640	
279.79507	72	
279.86334	294	1+
280.89327	96	
281.05155	76	
281.79465	74	
281.93338	70	
282.04890	94	
282.91648	150	
283.35438	82	
283.43220	92	
283.78815	72	
283.86652	84	
284.79963	116	
284.88666	114	
288.02271	72	
289.35843	92	
289.79046	134	
290.87345	164	
290.90431	78	
291.80172	72	
292.07607	82	
292.88191	194	1+
294.86523	208	
295.87576	138	
296.83168	80	
296.86330	80	
297.13861	94	
297.87808	90	
297.89857	80	
297.96777	100	
298.26780	78	
298.81120	76	
298.89570	84	
299.78926	110	
299.87097	362	
299.91788	78	
300.77962	116	
300.84618	276	1+
301.73232	74	
306.32286	78	
306.88369	236	1+
307.38073	78	
307.79785	250	
308.13498	76	
308.79702	282	1+
308.81662	72	
309.81635	124	
309.92643	74	
310.87969	252	1+
311.15584	84	
312.81056	94	
313.94925	78	
314.01910	80	
314.84656	74	
315.89539	82	
316.72524	100	
320.94811	72	
320.96578	92	
321.83937	98	
322.03673	110	
324.89672	124	
325.89480	70	
326.89657	120	
327.88443	158	1+
328.36183	102	
328.82194	164	
329.87440	118	
330.82008	112	
334.79908	72	
338.26127	78	
339.37996	76	
340.71160	82	
344.77334	134	1+
345.10233	124	
END IONS

###FS:    #m/z: 363.95766 #charge 1+
###MS: 111
###MSMS: 114
BEGIN IONS
TITLE=Cmpd 85, +MS2(363.9577), 28.0-35.0eV, 2.5min #114
RTINSECONDS=146.23
SCANS=111,114
PEPMASS=363.95766	273898
CHARGE=1+
174.42044	88	
183.87310	76	
189.86241	354	1+
191.85805	290	
196.88474	168	
198.04268	96	
198.45409	108	
206.95708	92	
208.45257	86	
209.86767	84	
209.94463	762	
210.88381	278	
212.87988	1164	1+
214.89257	370	1+
215.13873	76	
218.87643	84	
220.86996	130	
221.88946	78	
222.44970	86	
222.95377	498	1+
224.94998	768	1+
226.94739	4228	1+
226.97308	116	
228.89656	678	1+
228.94304	3992	1+
229.04130	144	1+
230.05067	78	1+
230.83137	92	
230.85540	88	
230.89016	1790	1+
232.88388	448	1+
232.90883	128	
233.81941	80	
234.38521	88	
234.88184	228	1+
237.08303	92	
238.06332	120	
238.84462	120	
239.84752	76	
240.93993	402	1+
240.96316	166	
241.12328	80	
242.81957	610	1+
242.94094	538	1+
242.95854	550	
243.82223	454	1+
244.95805	1836	1+
245.94317	82	
246.44307	110	
246.90706	192	
246.95289	2494	1+
247.85109	92	
247.90790	100	
248.80238	496	1+
248.90129	1016	1+
250.89546	222	
250.97118	82	
251.97974	96	
252.89572	150	
253.64020	92	
253.90738	90	
254.93577	88	
255.91093	80	
257.02623	92	
258.83406	128	
258.97468	88	
259.43306	84	
259.97759	76	
260.83886	136	
260.97012	298	1+
261.02760	80	
261.83081	118	
261.84717	100	
261.88943	78	
262.83021	474	1+
263.98396	80	
264.81785	122	
265.86852	106	
266.81379	700	1+
266.85338	228	
267.97714	108	
268.81181	146	
268.98072	90	
269.09177	78	
269.35151	74	
269.97014	580	1+
271.84749	128	
271.91657	192	1+
272.45168	76	
274.51492	76	
275.34560	80	
275.85791	110	
275.89818	104	
276.35537	82	
276.80857	108	
276.86078	112	
277.85284	236	1+
278.01719	74	
278.79822	144	
278.83855	264	1+
279.79894	214	
280.79313	754	1+
281.88814	94	
282.79058	756	1+
282.91568	82	
283.80862	80	
283.85060	272	
283.98839	86	
284.82759	268	
284.84482	112	
285.84710	412	
287.78790	78	
287.91301	74	
288.63023	80	
289.17272	74	
291.78666	76	
292.07212	78	
293.11798	132	
296.80919	112	
296.87379	74	
297.05402	76	
297.11517	104	
297.80868	254	
297.89666	76	
298.80304	2000	1+
298.82897	128	
299.20173	82	
299.86396	328	1+
300.50274	114	
301.79899	406	1+
301.94765	78	
302.85971	108	
303.80487	112	
303.85599	822	1+
304.83779	154	
304.91026	88	
305.85444	88	
305.90605	212	1+
306.43436	98	
307.13688	114	
307.57698	96	
308.88440	76	
310.87739	120	
311.13173	78	
311.86171	94	
312.82316	84	
313.14477	100	
315.81326	430	1+
316.36326	108	
316.81353	298	1+
317.87995	84	
318.26536	74	
318.80805	130	
318.93600	74	
319.82278	90	
320.80922	92	
320.81841	384	1+
320.88099	128	
321.81821	260	1+
321.86643	190	
322.01595	74	
323.00400	76	
323.74145	76	
324.81075	272	1+
325.87308	410	1+
327.71678	80	
328.93823	88	
329.16122	82	
330.82000	84	
331.02994	98	
332.01217	96	
333.84286	76	
336.94785	178	
337.94606	128	
338.96611	84	
339.75117	92	
340.93766	162	
341.35322	90	
344.14035	78	
351.14364	84	
351.77257	90	
356.77700	170	
358.18268	90	
361.72578	102	
361.84267	88	
362.42976	80	
364.01363	78	
366.09446	94	
366.17482	100	
366.28481	94	
367.66560	92	
END IONS

###FS:    #m/z: 507.84612 #charge 1+
###MS: 115
###MSMS: 116
BEGIN IONS
TITLE=Cmpd 86, +MS2(507.8461), 28.2-35.2eV, 2.5min #116
RTINSECONDS=149.898
SCANS=115-116
PEPMASS=507.84612	109432
CHARGE=1+
196.01629	158	
222.97386	178	
223.97534	184	
224.98100	122	
230.88680	136	
239.79115	128	
241.80371	164	
252.08038	116	
266.16830	144	
268.79489	132	
269.92635	156	
280.78455	168	1+
284.84834	174	1+
285.79696	156	
286.85177	260	1+
289.81002	130	
289.87883	188	
290.86384	280	
290.87969	304	
291.79836	134	
291.87171	236	
292.14536	124	
293.87286	1114	1+
297.85740	230	1+
297.91829	126	
300.85413	120	
303.86910	242	
304.88340	140	
305.86321	212	
307.89049	346	
308.14523	178	
308.87221	562	1+
308.89507	192	
309.14498	304	
310.15827	424	1+
310.80163	230	1+
310.87513	110	
311.88403	1240	1+
313.88153	250	
314.86695	626	1+
314.88579	134	
317.82159	208	1+
320.78201	144	
323.00055	116	
323.80965	248	1+
323.87679	250	
324.86044	118	
325.07293	126	
325.90498	202	
326.88159	1104	1+
327.89643	182	
329.87288	192	
330.88791	126	
330.91201	134	
331.84043	138	
332.87500	468	1+
335.88216	222	
337.88427	308	1+
338.81175	114	
339.88029	198	
340.78939	146	
342.86803	124	
343.77064	174	
345.02946	146	1+
346.73504	138	
347.77934	134	
348.75363	614	1+
348.78293	144	
348.88400	190	1+
349.75644	594	1+
349.79654	128	
350.80713	154	
351.18458	116	
351.82184	110	
355.16081	214	1+
355.86994	136	
355.88868	402	1+
356.81145	120	
356.83595	304	1+
358.86831	134	
359.91466	116	
361.92189	144	
362.84635	136	
363.79706	136	
363.84279	242	1+
365.76824	112	
367.70763	894	1+
367.76255	278	1+
368.85187	130	
369.80195	116	
369.84128	140	
370.78837	174	1+
370.90023	234	1+
371.72640	212	
372.79454	130	1+
372.82628	136	
373.71864	116	
374.71412	114	
374.81177	164	
375.72444	154	1+
376.78348	262	1+
378.90518	186	1+
379.19504	110	
379.34826	116	
380.71797	594	1+
380.86014	206	
383.71811	344	1+
383.77662	150	
383.86992	152	
384.74698	118	
384.78549	172	
384.85204	680	1+
384.99624	214	1+
385.78031	134	
386.84446	476	1+
387.73773	154	
387.84758	350	1+
389.20198	120	
389.71887	126	
389.76896	120	
389.77285	116	
390.83925	536	1+
391.07065	168	
392.78747	346	1+
392.83380	114	
392.86307	116	
393.73997	282	1+
393.78952	286	1+
394.82987	168	
396.73360	138	
398.72913	614	1+
398.80597	114	
398.86771	210	1+
399.84886	224	
400.72979	394	1+
401.78539	146	
402.74489	150	
403.72602	170	1+
403.80364	136	
403.87061	362	
404.75756	422	1+
404.87146	586	1+
405.78849	138	
406.73625	174	
407.72855	260	
407.74671	218	
407.82717	114	
407.86932	498	
408.07262	156	
408.15778	142	
408.72907	136	
408.85444	784	1+
409.72230	606	1+
409.75692	116	
410.69133	116	
410.88215	122	
411.79430	144	
411.83072	186	1+
412.73707	162	
413.07879	316	
414.67724	114	
416.74290	116	
418.87465	186	1+
420.73766	242	1+
421.88340	268	
422.80223	142	
422.87054	122	
423.77394	378	
423.87104	182	
424.77372	182	
424.86181	158	
425.73120	110	
425.75615	502	1+
425.82752	136	
426.07761	126	
426.81795	118	
426.86354	424	
427.73452	1258	1+
427.86294	204	
427.90106	164	
428.84138	138	
429.06314	114	
429.69870	136	
429.76978	164	
429.85924	114	
430.69998	338	
430.74672	274	1+
431.68470	128	
431.87161	176	
432.87234	128	
433.85475	174	
434.88777	210	
435.71500	212	1+
435.86028	134	
439.68022	244	1+
439.89230	466	1+
443.76307	138	
444.87197	1294	1+
445.67811	170	
446.74361	126	
447.71086	440	1+
448.77052	274	1+
449.87941	236	1+
450.69391	128	
450.74384	364	1+
451.74777	280	1+
455.61562	140	1+
457.71059	138	
457.90391	492	1+
462.88083	664	1+
462.91371	112	
464.16064	152	
465.72142	208	1+
467.70664	174	
467.89741	224	
468.76289	114	
470.06368	216	1+
485.90246	214	
491.80599	114	
END IONS

###FS:    #m/z: 336.94629 #charge 1+
###MS: 115
###MSMS: 117
BEGIN IONS
TITLE=Cmpd 87, +MS2(336.9463), 28.0-35.0eV, 2.5min #117
RTINSECONDS=150.67
SCANS=115,117
PEPMASS=336.94629	70882
CHARGE=1+
68.19121	96	
70.17245	98	
176.85006	86	
196.01571	78	
196.88578	68	
198.99226	96	
200.84839	72	
211.94511	1194	1+
212.87967	1316	1+
213.94071	530	
214.88013	360	1+
215.86037	128	
217.88071	104	
219.82573	94	
219.88932	70	
222.95395	106	
223.84732	102	
223.96218	146	
226.45271	102	
226.85922	74	
227.79045	82	
228.84994	72	
228.89727	120	
229.92861	88	
229.95603	1160	1+
230.88879	1060	1+
231.53262	82	
231.95002	364	
232.82812	84	
232.88569	128	
232.90296	80	
233.82891	88	
233.89884	128	
234.82884	118	
234.90262	94	
235.36569	92	
235.88942	96	
236.82253	148	1+
238.88615	82	
239.85076	174	
239.98091	80	
240.13473	72	
240.83161	78	
241.05679	94	
241.08134	80	
241.84466	352	
242.84807	304	
244.95602	72	
245.38053	102	
245.40765	112	
245.97712	80	
246.90238	94	
247.08219	72	
247.96782	188	
248.89909	538	1+
249.83033	140	
249.99184	82	
250.15447	68	
250.82825	472	1+
250.96181	100	
251.01403	86	
251.88607	100	
251.91209	126	
251.93175	140	
252.84641	70	
252.96921	632	
253.81340	98	
253.86245	106	
253.90502	182	
254.92963	78	
254.96569	364	
255.07467	68	
255.85988	70	
256.84932	124	
256.89269	276	1+
257.83364	146	
257.85216	112	
258.85033	794	1+
259.85396	600	1+
260.82890	224	1+
260.93038	80	
261.85526	86	
262.95373	80	
264.84462	110	
265.01434	70	
265.08842	70	
265.87035	82	
266.07675	70	
266.12082	88	
266.84264	70	
267.84063	272	
267.86004	94	
268.13991	94	
268.84283	334	
269.84661	264	
269.92027	72	
270.97895	88	
271.86851	72	
271.91438	146	
273.87481	78	
273.95774	72	
274.90626	142	
275.81255	72	
275.85630	502	1+
277.83512	126	
277.88874	72	
278.83436	428	1+
278.85378	198	
279.08103	68	
280.05818	74	
280.39323	70	
280.90326	92	
282.82128	84	
282.98574	74	
283.43414	86	
283.78608	76	
283.86727	124	
284.86029	76	
285.85199	182	
286.42324	90	
286.85001	1168	1+
289.87750	102	
290.09441	88	
291.42665	278	1+
293.10833	74	
294.86910	186	
295.35895	84	
295.82357	70	
296.87227	70	
297.88827	82	
298.81333	72	
298.89385	72	
299.07866	96	
300.88715	144	
302.38326	98	
302.81076	86	
302.89174	72	
303.73220	74	
304.86540	240	1+
305.89495	68	
307.34014	78	
307.80274	70	
308.19515	92	
308.53824	102	
308.86638	124	
309.86560	230	
310.87611	94	
311.82957	72	
311.88184	68	
313.08011	68	
313.90828	76	
314.81796	70	
315.73592	70	
315.82105	72	
316.71219	68	
317.81444	104	
320.76962	102	
320.89290	78	
323.88832	174	
324.43781	88	
327.28814	104	
330.77837	74	
331.73267	78	
332.87864	84	
333.55544	124	
333.88337	70	
335.76628	82	
END IONS

###FS:    #m/z: 359.96214 #charge 1+
###MS: 115
###MSMS: 118
BEGIN IONS
TITLE=Cmpd 88, +MS2(359.9621), 28.0-35.0eV, 2.6min #118
RTINSECONDS=151.442
SCANS=115,118
PEPMASS=359.96214	48510
CHARGE=1+
49.41180	76	
93.42312	86	
187.93805	84	
188.87871	78	
205.94823	134	
207.87306	88	
207.95105	74	
208.96331	92	
209.94511	500	1+
215.00783	86	
217.94699	88	
219.87126	94	
221.89310	142	
222.95444	222	
223.57759	78	
223.78694	74	
223.94805	808	1+
224.87688	92	
224.93067	86	
224.94918	574	1+
224.97232	206	
225.89591	126	
225.97232	118	
226.90173	78	
226.91833	74	
226.94840	2900	1+
226.97207	84	
227.93208	118	
228.94321	3190	
229.94175	78	
229.99755	90	
232.45852	106	
233.82882	78	
233.96227	132	
234.86644	78	
240.68685	228	
240.83532	74	
240.96460	328	1+
241.09293	92	
241.90581	158	1+
242.08899	84	
242.96228	366	
244.84619	74	
244.95851	1460	1+
244.99036	88	
245.43277	76	
245.94521	186	
246.00796	100	
246.95297	1492	1+
247.80200	362	1+
247.97741	114	
248.00765	94	
248.77757	82	
249.83431	90	
250.95631	230	
250.98071	92	
251.11298	82	
252.87755	76	
252.95838	182	
254.95717	76	
255.79115	76	
256.07792	76	
256.85263	76	
257.85689	90	
258.44508	88	
258.84335	216	
258.92107	78	
258.97049	86	
258.98830	86	
259.80312	112	
259.96333	78	
260.83716	122	
260.85807	180	
260.96859	350	1+
261.17059	102	
261.83778	82	
261.93887	114	
262.83595	76	
264.09847	132	
264.81748	162	
264.98467	78	
266.38554	84	
266.41356	104	
266.81553	606	1+
267.97053	166	
268.80969	118	
269.89205	92	
269.97081	492	1+
271.07346	130	
271.85002	134	
272.42555	84	
273.85269	112	
274.35836	80	
274.85597	152	
275.81049	92	
276.80856	92	
276.85577	84	
277.80866	532	1+
277.86187	100	
277.91772	224	1+
278.84639	174	
279.10249	160	
280.79308	664	
280.87467	88	
281.07633	76	
281.43035	84	
281.86479	114	
284.82680	342	1+
284.90994	74	
286.79918	76	
287.84825	100	
287.87555	82	
288.90164	78	
289.37755	90	
289.89423	78	
290.03590	76	
290.79189	98	
291.78358	198	
291.97846	136	
292.79424	106	
292.86150	140	
293.32840	94	
293.93218	76	
295.01110	92	
295.92889	84	
296.80945	682	1+
296.92372	140	
297.11190	82	
298.08569	74	
298.80394	1752	1+
299.03198	112	1+
300.80256	242	
304.44282	92	
305.84999	86	
307.84093	124	
307.89146	102	
310.85664	84	
311.12852	140	
313.18613	76	
313.91026	74	
315.81897	182	
315.87738	224	1+
316.39113	94	
316.81482	674	1+
319.81897	388	1+
320.97438	94	
321.38171	74	
323.03480	104	
327.14138	90	
327.33695	78	
327.81013	84	
332.81777	126	
336.68675	84	
336.95643	118	
339.98209	86	
340.05498	74	
340.83165	126	
340.93569	98	
341.32809	82	
342.90693	80	
344.70657	138	
346.41958	80	
348.45665	84	
353.77308	212	1+
355.42963	78	
357.71468	98	
358.20386	110	
358.81289	94	
359.14324	80	
359.76470	110	
360.92786	80	
363.75129	74	
END IONS

###FS:    #m/z: 507.84647 #charge 1+
###MS: 119
###MSMS: 120
BEGIN IONS
TITLE=Cmpd 89, +MS2(507.8465), 28.2-35.2eV, 2.6min #120
RTINSECONDS=155.107
SCANS=119-120
PEPMASS=507.84647	95552
CHARGE=1+
196.01712	272	
224.97866	200	
232.89622	122	
252.08027	188	
266.16666	164	
267.91526	174	1+
272.85417	130	
275.46399	108	
278.94267	220	1+
279.94778	144	1+
282.79267	204	1+
285.85385	174	
287.85101	168	
287.93620	152	
288.87051	188	
289.88184	594	
289.91381	120	
290.12997	354	
290.78096	274	1+
290.86545	264	
291.86492	114	
291.88290	110	
293.87387	712	1+
295.82750	130	
297.95363	272	1+
298.01105	120	
298.20013	108	
298.83806	284	1+
298.85808	108	
301.28234	108	
303.80750	136	
303.86759	220	
304.10989	114	
305.86344	306	
306.12812	150	
306.88048	118	
307.19075	118	
307.86981	158	
307.89585	334	
308.14220	832	1+
308.87107	618	1+
309.79148	176	
310.16138	110	
311.16203	146	
311.88416	980	1+
312.80390	120	
313.06668	192	1+
313.88342	142	
314.86384	268	
315.82516	118	
315.87440	114	
316.77155	156	1+
318.88605	162	
322.83723	186	1+
322.86878	124	
323.87946	180	
324.85870	218	1+
325.83511	142	
325.90296	222	
326.14576	110	
326.88912	324	
327.89635	256	
328.88366	620	1+
330.16881	134	
330.82873	192	
331.38786	244	1+
333.78226	118	
333.83433	240	1+
334.60632	138	
334.99905	110	
337.87748	280	1+
339.40764	134	
339.83126	134	
340.80623	148	
342.87472	108	
344.15323	130	
347.77486	206	
348.37881	140	
348.73046	224	1+
348.79050	188	
349.76503	270	1+
350.40787	106	
350.84176	144	
351.01939	206	1+
351.76417	128	
352.80115	144	
358.04801	166	
358.76619	144	
364.17537	208	1+
364.89854	212	1+
365.79172	150	
366.74313	164	
367.70518	840	1+
367.76569	184	1+
368.70754	526	1+
369.83369	120	
370.80956	176	
371.19123	124	
371.27351	170	
371.72370	108	
371.80083	310	1+
372.73918	122	
374.06162	106	
374.71738	124	
375.74659	112	
375.88593	150	1+
376.78613	134	
376.81141	186	
376.92813	178	1+
377.78252	110	
378.73097	120	
378.81052	110	
380.71664	880	1+
381.78434	146	
382.03240	142	
383.71946	156	
383.77339	282	1+
384.85241	478	1+
385.80169	194	
386.03430	124	
386.72699	294	1+
386.84442	122	
387.72917	192	1+
387.84806	128	
388.80273	122	
389.20219	302	1+
389.71689	138	
390.75564	240	1+
390.78705	128	
390.81554	108	
390.83732	628	1+
390.86858	392	1+
391.83793	542	1+
392.01764	136	
392.73112	106	
393.80180	196	1+
394.78277	238	1+
396.73984	296	1+
396.87216	128	
398.73016	610	
398.79655	328	1+
399.69211	108	
399.72928	612	1+
399.79956	278	1+
399.84780	140	
400.97139	104	1+
401.79773	104	
402.73599	162	
403.87623	640	1+
404.81103	154	
405.73212	290	1+
405.78903	230	1+
405.86139	116	
407.72388	276	
407.74222	310	
407.86536	450	
408.74274	258	
408.85625	492	
408.90837	142	1+
409.72528	562	1+
409.77268	110	
409.86477	272	
410.69349	104	
410.79795	104	
410.83544	332	1+
411.83816	190	1+
413.75110	242	1+
416.87897	124	
418.24679	104	
418.74705	136	
420.89175	120	
421.73853	354	1+
421.89027	204	
422.69579	108	
422.77600	438	1+
422.83011	112	
422.86887	454	1+
422.89736	114	
424.83225	138	
425.75725	830	1+
425.82392	226	1+
425.86449	130	
426.74038	132	
426.79678	110	
426.86404	624	1+
427.70465	134	
427.73779	626	1+
427.76968	216	
427.87919	204	1+
428.09268	160	
428.85098	134	
429.69953	436	1+
430.66847	120	
430.74410	448	
431.86667	132	
432.87300	232	
433.85824	128	
434.88544	152	
435.71162	198	1+
435.83722	116	
438.89234	360	1+
439.89430	310	1+
442.88915	146	
443.76123	114	
444.68958	168	
444.75926	104	
444.87364	922	1+
445.71707	152	
445.74377	148	
445.78070	294	1+
446.74652	220	
446.88175	132	
447.71171	536	1+
448.74297	154	
449.74649	540	1+
449.87813	244	
450.75069	404	1+
450.87688	164	
457.90670	322	1+
462.88335	646	1+
465.72503	246	
466.73245	104	
467.88889	462	1+
470.72870	358	1+
471.62958	136	
474.19688	124	
485.90033	386	1+
END IONS

###FS:    #m/z: 336.94644 #charge 1+
###MS: 119
###MSMS: 121
BEGIN IONS
TITLE=Cmpd 90, +MS2(336.9464), 28.0-35.0eV, 2.6min #121
RTINSECONDS=155.879
SCANS=119,121
PEPMASS=336.94644	73910
CHARGE=1+
155.90601	82	
185.92872	84	
193.89666	78	
195.07126	72	
196.88300	82	
197.95806	88	
205.94517	84	
206.94556	88	
210.88386	190	
211.94423	1324	1+
212.87854	1120	1+
213.93996	718	1+
215.88734	190	
215.95235	80	
217.88551	72	
217.93847	74	
219.91664	74	
223.97406	74	
224.96975	72	
225.95403	80	
226.89811	72	
227.95343	72	
228.89442	180	
229.05808	88	
229.95492	1482	1+
230.54710	78	
230.88931	1030	1+
231.95072	208	
232.82452	112	
232.89174	208	
232.95488	90	
233.87596	76	
233.94752	80	
234.03018	74	
234.89669	74	
238.07657	74	
239.79037	74	
239.86162	150	
240.83532	472	1+
241.07201	88	
241.50885	74	
242.54961	70	
242.93232	74	
243.84178	102	
243.87127	70	
246.84081	94	
246.90252	88	
247.44704	82	
247.96585	182	
248.04803	76	
248.33837	80	
248.90017	282	1+
249.00219	82	
249.82800	92	
249.95844	124	
250.83100	348	1+
250.88248	118	
250.94969	106	
250.96327	70	
251.06250	82	
251.90934	72	
252.54528	74	
252.84311	138	
252.97052	684	1+
253.83673	92	
253.90652	440	1+
254.96859	184	
255.07348	216	
256.84855	78	
256.89092	150	
258.84736	192	
259.01961	86	
259.80109	74	
259.83265	86	
259.85806	84	
260.82529	72	
261.50382	88	
262.83402	70	
263.88032	74	
265.84680	306	1+
266.03202	80	
266.86682	70	
267.07743	80	
267.84007	178	
268.81399	82	
268.84271	946	1+
270.98663	140	
271.91830	230	
272.00820	92	
272.55330	74	
272.84935	72	
273.84814	82	
273.85989	180	1+
274.89912	104	
275.88019	78	
276.85667	896	1+
276.88647	80	
277.03319	76	
277.83260	714	1+
277.97321	74	
278.05826	78	
279.88160	74	
280.83482	134	
281.05166	72	
281.86521	104	
281.95175	70	
281.98935	70	
282.93425	72	
283.04182	104	
285.42640	110	
285.85236	166	
285.87181	218	1+
286.85083	1248	1+
288.33822	82	
288.80441	128	
289.78914	74	
289.87468	72	
291.81404	76	
291.86230	82	
292.10338	80	
293.10795	144	
293.86695	178	
294.50328	80	
294.87031	142	
295.33614	78	
295.87416	84	
295.97559	96	
296.06039	84	
296.91858	84	
297.89483	74	
298.31661	70	
298.42078	112	
298.83222	76	
298.85324	74	
299.89004	76	
300.98197	78	
303.44966	82	
304.20736	100	
304.86200	130	
304.88451	92	
306.94402	94	
307.89457	90	
308.88642	132	
309.86701	124	
310.75083	70	
310.87615	110	
312.86657	88	
314.75697	96	
315.08636	76	
315.76526	158	1+
316.50882	92	
316.86524	78	
317.35493	84	
318.35326	88	
321.86376	100	
323.76945	198	1+
323.88943	250	1+
324.89454	182	1+
325.38509	100	
326.34693	86	
328.72686	84	
328.92294	82	
329.41960	72	
330.81415	100	
331.83768	84	
333.82260	92	
334.76734	82	
337.78488	100	
338.79890	70	
338.88933	82	
342.54105	80	
END IONS

###FS:    #m/z: 359.96222 #charge 1+
###MS: 119
###MSMS: 122
BEGIN IONS
TITLE=Cmpd 91, +MS2(359.9622), 28.0-35.0eV, 2.7min #122
RTINSECONDS=156.651
SCANS=119,122
PEPMASS=359.96222	48228
CHARGE=1+
64.26734	78	
84.69304	90	
183.93311	82	
207.94757	82	
208.88090	150	
209.94420	506	
211.42353	90	
222.95290	494	1+
224.94765	378	1+
224.97303	142	
225.97261	148	
226.06100	78	
226.89419	120	
226.94818	2858	1+
226.97120	138	
227.88401	112	
227.94370	114	
228.94321	3112	1+
232.82905	120	
233.84324	84	
233.95937	136	
234.86342	278	1+
234.96458	86	
236.08202	78	
240.47196	86	
240.84521	256	1+
240.94160	420	1+
240.96153	562	1+
241.91825	80	
242.96275	346	1+
243.86746	96	
243.93642	76	
244.95967	1140	1+
245.85002	76	
245.89043	80	
246.80816	306	1+
246.95346	1026	
246.97494	156	
248.80850	282	
248.86282	90	
249.80098	142	
250.95050	120	
252.10665	76	
252.87318	80	
252.95723	274	
252.98863	84	
253.55501	84	
254.09288	78	
255.87853	80	
256.50834	78	
257.06720	78	
258.89918	108	
258.97653	78	
259.03184	78	
259.79724	112	
260.14332	100	
260.42293	78	
260.49020	84	
260.83251	130	
260.96996	160	
261.97037	110	
263.06094	84	
263.97778	80	
264.81960	138	
264.92045	84	
265.09275	96	
266.81468	554	1+
266.88877	92	
266.97893	78	
266.99860	240	1+
267.97275	264	1+
268.82188	100	
268.95479	82	
269.80623	186	1+
269.84382	98	
269.97300	376	
271.89677	94	
272.84623	100	
275.96910	100	
276.79618	82	
276.85910	306	1+
277.80614	162	
277.92637	80	
278.10948	80	
278.80098	154	
278.84588	154	
279.61474	94	
279.80135	82	
279.88970	102	
280.79461	1124	1+
280.82568	134	
280.83669	142	
280.86852	80	
280.95582	76	
281.82533	186	1+
281.93550	88	
282.79341	138	
282.86319	82	
284.08983	100	
284.82454	364	1+
284.87867	136	
285.94734	76	
286.42532	90	
287.00549	80	
288.91187	86	
289.84907	100	
290.79230	122	
291.31919	92	
291.78878	100	
291.80665	104	
292.43459	146	
292.91382	78	
292.93733	84	
293.84834	106	
295.83622	84	
296.81090	450	
297.06855	76	
297.80957	216	
297.93290	86	
298.80509	1572	1+
298.94671	76	
300.07317	76	
301.78528	136	
301.86470	338	1+
303.14156	78	
303.37251	86	
303.82761	92	
305.76630	76	
306.03056	80	
307.77819	138	
307.83947	142	
307.88911	114	
308.80220	154	
309.80163	104	
310.16665	80	
310.89377	80	
311.82745	108	
312.91402	76	
315.74026	96	
316.81687	476	1+
317.88097	76	
318.82201	228	1+
318.93844	212	1+
321.42558	130	
321.76456	92	
321.81905	198	
322.82048	204	
322.92799	100	
323.01571	294	
323.88651	122	
324.89418	248	
326.37822	78	
328.89909	92	
331.73386	132	
332.81634	84	
333.14321	84	
333.82032	82	
336.90083	92	
336.94241	158	
337.94627	126	
338.77868	140	
338.94392	96	
340.06346	80	
340.94056	84	
342.20468	88	
342.72015	86	
344.07887	80	
356.16602	86	
356.87082	84	
358.70594	76	
360.42420	86	
361.71451	76	
362.28713	78	
362.41321	104	
END IONS

###FS:    #m/z: 322.93091 #charge 1+
###MS: 123
###MSMS: 124
BEGIN IONS
TITLE=Cmpd 92, +MS2(322.9309), 28.0-35.0eV, 2.7min #124
RTINSECONDS=160.32
SCANS=123-124
PEPMASS=322.93091	1661558
CHARGE=1+
76.68754	96	
189.91640	86	
192.88678	232	1+
196.01912	72	
196.88453	162	
197.02602	84	
197.08656	82	
197.88888	94	
205.94954	190	
206.96237	74	
210.98453	120	
212.05068	72	
212.88458	142	
212.90031	116	
216.97486	80	
221.94517	160	
222.38374	120	
223.83450	98	
223.96120	174	
224.95488	74	
226.83691	68	
227.84788	70	
228.79434	80	
228.83656	92	
230.83480	184	
230.84915	122	
230.88848	150	
231.87653	76	
235.33956	72	
235.88567	104	
236.03096	68	
236.83605	88	
237.79136	122	
238.82759	90	
238.94502	96	
239.78860	176	
240.78902	90	
240.81915	190	
240.94136	1076	1+
240.96184	222	
241.78747	74	
241.82290	432	1+
242.35096	86	
242.82557	298	1+
242.94354	2452	1+
243.81798	394	1+
244.93982	624	
245.44231	86	
246.97778	108	
247.85347	226	1+
248.83973	80	
248.89996	170	
249.02368	72	
249.97007	82	
250.08664	72	
250.81523	72	
251.35240	90	
253.32251	104	
253.35954	92	
253.83669	72	
253.85135	138	
254.98026	72	
255.78266	116	
255.80484	242	
256.78219	120	
257.79906	274	
257.85337	76	
257.87374	78	
258.09372	70	
258.83249	178	1+
258.85385	72	
258.89528	74	
259.07926	96	
259.79332	72	
260.33653	242	1+
260.83251	306	
260.91107	86	
261.83232	244	
261.86137	70	
261.97488	94	
262.83152	136	
262.84837	72	
263.85699	82	
263.98768	112	
264.82873	92	
264.97419	74	
266.82910	86	
267.17175	82	
268.41336	100	
268.86013	88	
268.95495	108	
268.99116	80	
269.34577	88	
269.78111	74	
271.35036	90	
271.36454	96	
271.81992	88	
272.34242	74	
272.84731	108	
272.88210	70	
272.90005	80	
273.79456	534	1+
274.38514	86	
274.84461	74	
275.81087	414	1+
278.13646	84	
278.84607	118	
278.93522	78	
279.09344	454	
279.36188	72	
279.80844	142	
280.09567	226	
280.11368	160	
280.79470	126	
280.81695	80	
281.35434	84	
281.87169	90	
282.05920	86	
282.86827	76	
283.35547	154	
283.46117	114	
283.79339	104	
284.29476	270	
284.35271	74	
284.86521	194	
285.29437	182	
285.83312	90	
285.87167	134	
286.86143	150	
287.13224	82	
287.87259	94	
289.78945	324	1+
289.80820	94	
289.91638	74	
291.80881	308	1+
291.84996	68	
291.97109	74	
293.05936	84	
294.38076	70	
294.85291	96	
296.81482	142	
297.47732	72	
297.79234	120	
299.78346	362	1+
301.85590	80	
301.93781	80	
302.75282	92	
302.86381	98	
303.80924	72	
305.79866	84	
307.13340	82	
307.80192	504	1+
307.88707	114	
309.87907	98	
310.41578	94	
310.82198	88	
312.80735	158	
312.88429	76	
318.50863	88	
322.14582	78	
323.13421	80	
325.89693	132	
326.85074	72	
327.89913	70	
328.09066	98	
END IONS

###FS:    #m/z: 340.94169 #charge 1+
###MS: 123
###MSMS: 125
BEGIN IONS
TITLE=Cmpd 93, +MS2(340.9417), 28.0-35.0eV, 2.7min #125
RTINSECONDS=161.093
SCANS=123,125
PEPMASS=340.94169	649306
CHARGE=1+
188.95473	72	
191.95909	98	
192.93152	78	
196.88126	84	
197.10377	94	
200.87623	72	
202.88251	78	
205.07308	82	
208.88177	98	
209.94431	74	
210.87591	92	
210.89899	128	
212.87728	318	1+
213.88490	214	1+
213.94076	352	1+
215.88817	150	
215.92687	98	
216.83585	78	
217.88046	276	1+
217.89993	74	
218.38614	86	
219.97337	72	
221.01044	90	
223.96557	132	
224.96001	76	
226.83251	168	
226.92948	82	
227.90183	104	
227.93680	72	
228.82210	76	
228.94187	146	
230.88864	700	1+
231.85041	72	
231.89168	624	1+
231.90655	78	
231.95254	452	1+
233.94543	84	
235.82915	72	
235.89547	322	1+
236.84631	92	
237.79545	136	
238.09184	82	
238.84279	92	
239.79052	78	
239.84833	104	
239.92210	84	
240.79177	80	
240.84081	800	1+
241.84513	528	1+
242.79487	78	
243.83275	206	
243.84777	134	
244.95770	118	
245.83976	162	1+
246.22179	88	
249.14203	76	
249.89646	78	
249.96049	90	
250.04771	86	
250.89812	138	
250.96901	74	
253.98339	88	
254.90562	84	
254.95319	84	
255.07659	88	
255.96479	138	
256.84946	140	
256.89089	202	1+
257.79654	128	
258.84582	562	
258.90850	86	
258.97843	76	
259.79532	82	
259.85130	332	
260.33584	84	
260.83660	274	
261.84689	166	
261.97866	96	
262.83023	74	
264.07584	130	
264.96447	76	
265.00042	82	
265.35833	72	
265.83249	80	
265.86653	94	
266.85372	108	
268.84356	84	
269.37780	90	
270.37847	90	
270.82071	76	
270.85122	72	
270.98832	88	
271.36051	74	
271.85055	176	
271.98381	72	
272.84957	214	1+
273.33830	84	
273.79599	110	
274.05533	90	
274.31421	88	
274.89402	112	
275.35587	98	
275.91424	80	
276.36568	80	
276.86126	426	
276.91955	284	1+
277.81306	98	
277.83706	82	
277.86215	544	
277.88213	122	
277.92484	192	1+
277.96377	88	
278.84579	1098	1+
279.98654	82	
280.37889	80	
280.59663	88	
281.05906	90	
281.87156	72	
282.03229	76	
282.79585	88	
282.86001	218	
282.90150	72	
283.34935	92	
284.40453	74	
289.79355	132	
294.86684	158	
294.93506	86	
296.90572	74	
297.78636	238	1+
297.89686	76	
297.99034	84	
298.85987	106	
298.87477	72	
299.87529	176	
299.90724	86	
300.42855	76	
300.78413	132	
301.86211	156	
301.91157	82	
302.22732	132	
302.94520	144	
303.87202	82	
307.80155	186	1+
308.82713	76	
309.42540	88	
310.86341	72	
311.92284	80	
312.80387	74	
316.03294	72	
316.84086	78	
316.86296	86	
316.92204	84	
321.92980	100	
324.89322	126	
326.88919	128	
327.85019	72	
327.91913	88	
328.18760	142	
328.88572	126	
330.58850	84	
330.81872	202	
332.79337	82	
337.89798	92	
340.78164	80	
341.96625	104	
342.28206	82	
344.27483	80	
344.89474	76	
END IONS

###FS:    #m/z: 363.95769 #charge 1+
###MS: 123
###MSMS: 126
BEGIN IONS
TITLE=Cmpd 94, +MS2(363.9577), 28.0-35.0eV, 2.7min #126
RTINSECONDS=161.873
SCANS=123,126
PEPMASS=363.95769	239908
CHARGE=1+
189.86367	274	
191.85843	286	
192.88232	86	
194.04377	84	
196.88560	176	
203.99503	108	
207.86966	94	
209.86748	204	
209.94295	828	1+
210.88421	366	
211.92654	178	
212.87905	1842	1+
222.05786	88	
222.95237	504	1+
224.06361	104	
224.94929	718	1+
224.97601	182	
225.52142	172	1+
225.88987	172	
225.97523	116	
226.88870	96	
226.90477	92	
226.94772	3966	1+
227.01271	122	
227.41831	82	
228.89628	162	
228.94229	4072	1+
229.89325	100	
230.57480	98	
230.85038	208	1+
230.88937	2888	1+
231.98370	108	
232.07286	80	
232.88318	654	1+
235.88384	88	
236.86154	98	
237.91373	86	
238.93570	86	
240.79930	82	
240.82495	340	1+
240.94447	274	
240.96141	478	1+
241.94213	448	1+
242.82222	192	
242.94367	328	1+
242.96025	454	
243.82343	212	
244.81680	308	1+
244.83047	188	
244.95915	1330	1+
245.94985	80	
246.45339	80	
246.90956	134	
246.95326	1860	1+
247.87207	102	
247.91286	86	
248.80143	624	1+
248.89921	674	
249.04854	82	
249.47128	128	
249.91396	94	
250.89596	144	
251.04638	136	
251.91824	104	
251.94938	140	
253.90854	132	
253.98554	106	
254.86474	118	
254.99426	102	
255.79088	82	
256.86629	80	
257.89934	182	1+
258.14691	88	
258.82809	126	
258.84641	422	
259.82947	118	
260.83100	402	
260.96755	514	1+
261.82844	438	1+
261.97247	256	1+
263.78963	190	1+
264.02765	80	
264.82330	124	
264.87246	80	
265.81706	206	
265.97543	92	
266.08325	108	
266.81480	982	1+
267.97362	598	1+
268.81012	266	1+
268.84460	94	
269.94660	116	
269.96776	248	
270.96916	150	
271.91808	214	
271.99016	94	
272.96905	78	
274.38884	80	
274.56794	92	
274.91593	82	
276.45753	82	
276.85603	228	
277.10678	84	
277.60186	86	
277.81504	80	
277.85937	134	
278.36349	92	
278.79960	144	
278.84799	340	1+
279.43784	84	
279.80042	142	
280.79351	1162	1+
280.82609	102	
281.85870	166	
281.94786	80	
282.79383	206	
282.83183	280	1+
282.90636	120	
283.01480	82	
283.06648	80	
283.78918	470	1+
283.84830	146	
283.86644	98	
284.82322	322	
284.85169	92	
284.93300	90	
285.84461	480	1+
285.87973	82	
286.41911	98	
289.86045	126	
290.09450	80	
291.04731	80	
291.86269	106	
293.11585	86	
294.11641	118	
294.86375	134	
295.86583	130	
296.80934	302	
297.80322	1694	1+
298.80357	1626	1+
299.87660	218	
300.03803	94	
300.46237	104	
301.79663	128	
301.86327	516	
302.85953	236	
303.80666	166	
303.85602	750	
304.84388	80	
305.31327	88	
306.83299	98	
306.93962	92	
307.84346	98	
310.96272	80	
315.45448	80	
315.81925	156	
316.81649	432	1+
317.88161	186	1+
318.81434	114	
318.88310	212	1+
319.11469	86	
319.81397	80	
319.83282	100	
319.93705	96	
320.82721	134	
321.82171	386	1+
321.87413	148	
322.86833	82	
322.88421	144	
323.81429	84	
323.86115	244	1+
324.89776	78	
325.40956	90	
326.87530	142	
327.83258	84	
332.94981	104	
334.90713	94	
336.94331	140	
337.76690	92	
339.82716	156	
341.05851	90	
341.83673	80	
343.71201	90	
355.81636	80	
356.41185	98	
359.72614	132	
360.18391	110	
363.13814	82	
END IONS

###FS:    #m/z: 322.93099 #charge 1+
###MS: 127
###MSMS: 128
BEGIN IONS
TITLE=Cmpd 95, +MS2(322.9310), 28.0-35.0eV, 2.8min #128
RTINSECONDS=165.584
SCANS=127-128
PEPMASS=322.93099	1638706
CHARGE=1+
180.89163	76	
192.88557	224	1+
195.08146	90	
196.01239	86	
201.04501	86	
203.87901	78	
205.94916	364	
206.97596	112	
208.88341	78	
209.03604	100	
210.88827	78	
211.99020	72	
212.88141	74	
213.88386	72	
214.42138	82	
215.84682	134	
217.09788	74	
217.83856	86	
218.84720	90	
221.02904	76	
222.87269	86	
222.94721	74	
223.95887	384	
226.82418	76	
227.78679	122	
228.03696	86	
228.09446	72	
228.91338	72	
230.89128	72	
235.33942	100	
235.82540	76	
236.52536	86	
236.79443	198	1+
238.02751	152	
238.89571	82	
238.94183	172	
239.07440	80	
239.78860	358	
239.83977	92	
240.13283	86	
240.94086	710	
241.90670	86	
241.94139	672	
242.94206	2706	1+
243.06224	88	
243.82153	192	
244.34483	102	
244.81923	188	
244.94148	636	
245.86365	78	
246.84983	692	1+
246.90811	78	
246.97522	122	
247.97460	76	
248.83942	120	
250.94814	180	
250.96794	128	
251.15184	174	
251.86102	74	
251.92523	74	
252.35817	72	
253.34982	78	
254.87447	74	
255.80474	78	
256.04444	76	
256.79313	122	
256.85268	74	
257.79785	260	
258.83156	102	
259.21750	88	
260.34350	86	
260.80028	112	
260.83817	136	
261.79652	116	
261.82832	1038	1+
261.84771	86	
261.99843	80	
262.82906	648	1+
262.85367	108	
263.33980	82	
263.35568	78	
264.85649	88	
265.80050	114	
265.88857	76	
267.79233	138	
267.83879	126	
268.80987	78	
268.91046	76	
270.91071	132	
271.34433	76	
271.79713	174	
272.58169	94	
273.79708	238	
274.81215	86	
275.81054	202	
275.98980	86	
276.84328	74	
277.86789	84	
279.02383	78	
279.09263	616	
280.09404	294	
280.13824	76	
280.79411	72	
280.81489	92	
280.85404	76	
281.43059	72	
281.85759	176	
281.88026	112	
281.96024	74	
282.45326	74	
282.85728	72	
283.01049	72	
283.06851	78	
283.35908	150	
283.46949	112	
283.79080	384	1+
284.29381	264	1+
284.86333	196	
284.88008	136	
285.16507	72	
285.80016	74	
287.79831	72	
289.79283	186	
289.80653	228	
290.78413	100	
291.80049	200	
292.86561	76	
296.80663	74	
298.80704	142	
298.89802	86	
299.40747	82	
299.78506	254	
299.85826	84	
303.87327	72	
303.94646	144	
304.88865	76	
305.80515	130	
305.89709	78	
306.87960	122	
307.79767	496	1+
307.86129	94	
307.89061	108	
308.78218	74	
309.41641	72	
309.80146	72	
309.83317	94	
309.87617	194	1+
310.75491	80	
310.81025	160	
312.80275	392	
313.76455	74	
313.83419	92	
315.89512	84	
316.13070	78	
318.89224	82	
321.13291	72	
323.86292	74	
324.76093	92	
324.88910	210	
325.89542	118	
END IONS

###FS:    #m/z: 340.94165 #charge 1+
###MS: 127
###MSMS: 129
BEGIN IONS
TITLE=Cmpd 96, +MS2(340.9416), 28.0-35.0eV, 2.8min #129
RTINSECONDS=166.356
SCANS=127,129
PEPMASS=340.94165	642516
CHARGE=1+
66.38311	84	
142.83615	74	
191.95756	72	
194.89264	80	
197.87526	70	
199.86632	72	
205.94851	164	
206.40463	76	
208.94195	74	
210.93746	120	
212.88464	78	
213.88653	142	
213.94092	362	
214.88280	274	1+
215.93899	120	
217.88344	236	
217.92185	98	
220.88999	86	
223.00842	80	
224.96019	108	
226.38438	94	
226.94536	136	
228.85174	108	
229.93048	78	
230.88665	146	
231.89350	132	
231.94783	106	
232.88723	126	
232.90426	312	1+
232.95249	88	
235.36546	92	
235.87064	86	
238.84021	222	1+
238.88884	142	
239.78607	92	
240.85307	102	
240.94081	92	
240.95960	100	
241.01294	86	
241.84459	610	1+
241.90618	218	
242.03594	74	
243.83710	158	
243.94877	160	1+
244.83959	140	
245.98523	94	
246.97648	194	
246.99929	88	
247.88032	222	1+
250.84190	74	
250.94952	98	
251.33090	92	
252.52576	106	
253.34996	96	
254.82789	72	
254.90578	92	
254.96567	104	
255.90845	98	
256.45145	70	
257.83178	144	
258.84748	354	
258.90383	298	1+
258.96668	92	
259.84912	278	
259.89457	92	
259.96325	78	
260.43075	90	
260.83822	202	
260.84972	158	
261.45025	82	
261.47620	76	
261.84786	120	
261.91304	72	
262.35262	74	
262.85256	104	
263.35247	94	
263.84421	124	
263.97795	72	
264.84837	74	
264.86450	94	
266.84252	84	
267.04151	70	
267.99305	84	
268.84595	124	
269.38190	72	
270.51556	84	
270.83250	224	
271.85328	102	
272.80880	80	
272.83112	78	
273.78919	88	
274.79771	212	
274.86199	188	
274.90292	168	
275.35996	76	
275.80867	176	
275.84427	114	
275.86924	142	
276.83291	74	
276.85962	1034	1+
276.89437	80	
278.06591	88	
278.37393	82	
278.84737	578	1+
278.89016	86	
279.88275	238	1+
279.92462	78	
280.09661	74	
280.90350	84	
281.79523	92	
281.85394	198	
281.98288	80	
283.85822	76	
283.91198	74	
284.06723	86	
284.42516	106	
284.50805	72	
284.55590	86	
286.85056	76	
289.78897	116	
290.79939	208	1+
290.90007	70	
291.86483	86	
292.88167	74	
294.80232	86	
294.86526	142	
295.87333	130	
296.85288	90	
296.89057	408	1+
298.42476	98	
298.85982	72	
299.78430	248	1+
299.87768	200	
300.90957	80	
302.18031	74	
305.88971	150	
307.79945	180	
310.80867	98	
310.87608	74	
312.06379	74	
313.94096	78	
316.13779	74	
317.37228	102	
319.02614	92	
320.88862	78	
322.11931	80	
322.42340	102	
323.03607	134	
324.90918	72	
326.04301	74	
326.93703	92	
327.35255	92	
327.89710	72	
328.81948	142	
328.89051	192	
330.71147	72	
330.81201	118	
338.80343	80	
343.91045	102	
344.81702	72	
345.72798	152	1+
345.83057	78	
345.90093	72	
345.93977	104	
END IONS

###FS:    #m/z: 363.95779 #charge 1+
###MS: 127
###MSMS: 130
BEGIN IONS
TITLE=Cmpd 97, +MS2(363.9578), 28.0-35.0eV, 2.8min #130
RTINSECONDS=167.129
SCANS=127,130
PEPMASS=363.95779	246738
CHARGE=1+
119.19182	76	
177.43356	84	
182.86876	84	
189.86319	564	
191.85935	286	
193.85886	166	
196.88518	252	
197.02102	80	
202.98249	80	
207.87043	150	
207.94755	136	
209.86781	86	
209.94330	756	1+
210.83070	182	1+
210.88521	214	
212.87905	1578	1+
212.90456	88	
214.88881	136	
216.87738	90	
218.91531	114	
222.90954	80	
222.95260	314	1+
224.94992	820	1+
224.96862	130	
225.97052	392	1+
226.89872	192	
226.94881	3936	1+
227.87390	92	
227.89292	88	
228.89474	218	
228.94251	4672	1+
229.89147	84	
230.88919	2384	1+
232.88690	198	
234.35116	108	
234.88184	110	
234.91066	98	
235.84990	116	
236.55563	94	
237.89855	86	
240.82839	196	
240.94232	292	
240.96178	442	1+
241.92482	78	
241.94283	850	1+
242.80421	92	
242.82428	446	1+
242.94274	542	1+
242.96020	260	
243.82836	302	1+
243.89628	78	
244.81787	170	
244.95762	2120	1+
244.99786	110	
245.94342	114	
246.85033	206	1+
246.90394	164	
246.95318	2462	1+
247.39093	92	
248.04027	76	
248.80294	654	1+
248.90137	1250	1+
248.94105	242	1+
248.98702	84	
249.83427	94	
249.94529	204	1+
250.79752	140	
250.86403	86	
251.79448	80	
253.90453	406	1+
254.18300	84	
254.83548	76	
256.26461	96	
257.14577	84	
257.83226	314	1+
258.13748	80	
258.83576	270	1+
258.85685	120	
258.97149	118	
260.83640	190	
261.83109	152	
261.97017	94	
262.82886	168	
262.84435	132	
262.87112	120	
265.07427	98	
265.81906	146	
266.81193	1086	1+
266.85675	94	
267.00640	94	
267.97284	170	
268.84174	284	1+
269.92533	92	
269.96785	280	
270.01305	98	
271.84832	258	1+
271.91496	154	
272.03043	80	
272.17429	82	
273.27939	88	
273.91917	82	
274.81617	82	
274.95284	84	
275.92262	86	
276.85682	318	1+
277.09510	82	
277.81058	118	
278.79889	222	
278.84632	230	1+
279.80010	258	
280.14855	92	
280.79405	980	1+
280.84552	166	
282.79026	122	
282.84995	470	1+
282.89896	88	
283.08912	82	
283.79305	110	
283.85082	328	1+
283.98657	100	
284.82544	178	
285.84587	724	
286.86995	100	
287.95866	88	
289.32105	80	
289.83283	118	
291.85283	90	
292.86656	120	
293.12774	86	
293.90268	96	
293.93202	98	
294.86218	114	
296.10855	84	
296.80747	684	1+
297.11327	100	
297.85015	76	
298.71600	104	1+
298.80500	1446	1+
300.17964	78	
300.80109	330	1+
301.02042	82	
301.86286	390	1+
302.79681	288	1+
303.85763	592	1+
303.95027	92	
304.83500	94	
304.88660	112	
305.13541	86	
306.01101	86	
306.02690	90	
306.31848	92	
306.83233	86	
308.86611	164	
310.61235	106	
310.88205	174	1+
315.45695	88	
315.82181	162	
315.93706	132	
316.81400	310	
320.14200	112	
321.81901	492	1+
322.05338	78	
322.29783	88	
322.92380	146	
324.87892	134	
324.88969	110	
325.56430	110	
325.89887	84	
326.86880	198	
327.81680	154	1+
329.87597	84	
332.89646	78	
334.94954	78	
335.88338	80	
337.94304	90	
338.96284	142	
339.82821	198	1+
340.93683	138	
342.88125	108	
343.16592	80	
343.70696	204	1+
344.90141	82	
348.72855	116	
349.14468	92	
350.65609	78	
356.10140	88	
356.77303	100	
358.86865	80	
359.71461	156	
360.84415	100	
361.85944	82	
363.72313	104	
363.92448	78	
365.71661	98	
END IONS

###FS:    #m/z: 322.93071 #charge 1+
###MS: 131
###MSMS: 132
BEGIN IONS
TITLE=Cmpd 98, +MS2(322.9307), 28.0-35.0eV, 2.9min #132
RTINSECONDS=170.801
SCANS=131-132
PEPMASS=322.93071	1592700
CHARGE=1+
186.90614	82	
187.98873	72	
193.09383	82	
195.92109	78	
196.88821	106	
197.90462	76	
199.95843	72	
201.04545	142	
204.11412	94	
205.95081	202	
207.97393	126	
209.92281	84	
210.37528	78	
211.90209	70	
212.88251	238	1+
212.99064	94	
215.90008	92	
217.49442	88	
217.92362	80	
218.84720	70	
219.95301	82	
220.05706	66	
221.88574	100	
222.95488	370	1+
223.81909	96	
223.96059	232	1+
226.89433	74	
228.85000	66	
228.89819	78	
229.20123	80	
230.83144	82	
230.85106	104	
232.90430	72	
234.93099	136	
234.96059	66	
235.44080	90	
235.88589	66	
238.89952	82	
239.79053	144	
240.78428	136	
240.82114	166	
240.83659	80	
240.94095	682	
240.96410	80	
241.94272	668	
242.00700	72	
242.78734	74	
242.82305	72	
242.94023	2160	1+
243.81868	494	1+
243.95515	72	
244.81913	308	1+
244.85023	84	
244.88459	80	
244.94213	464	
246.85529	138	
246.90340	70	
246.93921	74	
246.97703	246	
247.85212	68	
248.85405	144	
249.06832	78	
250.86987	68	
251.92694	72	
252.01884	98	
252.09480	78	
252.78816	168	1+
252.92568	82	
253.08395	76	
253.34593	86	
253.91897	72	
257.80296	222	
258.79643	124	
258.83316	486	
259.79706	176	
259.90415	86	
259.94560	88	
260.33845	124	
260.83402	124	
261.79200	72	
261.83165	408	
262.57316	92	
262.83346	264	
263.34408	72	
263.82749	208	
263.85222	82	
263.98195	100	
266.07264	72	
266.85192	92	
267.02116	68	
268.48193	144	
269.23907	76	
270.38822	96	
270.84337	262	1+
271.57725	86	
272.35251	82	
272.87988	72	
273.79332	238	
274.79758	108	
275.80921	160	
276.87192	120	
277.80807	182	
278.02967	80	
278.07680	72	
279.09124	1016	1+
279.86901	72	
281.80472	74	
281.89652	84	
281.91064	78	
281.98927	74	
282.41826	76	
283.07667	78	
283.79097	408	1+
283.86638	80	
284.29246	698	
285.86632	102	
287.78852	74	
288.05226	68	
289.79287	136	
289.80740	122	
289.88299	120	
290.43528	72	
290.83855	70	
291.80717	480	1+
292.07189	74	
292.31955	80	
295.86481	72	
297.79065	172	
298.05786	94	
298.80261	80	
299.78355	382	1+
301.78291	68	
301.86565	138	
302.02026	90	
303.87142	80	
304.36784	72	
305.80386	280	
306.76978	82	
306.87733	90	
307.80066	378	
307.89135	78	
308.79493	166	
308.91116	72	
311.02112	88	
311.71454	88	
311.88849	70	
312.80829	104	
313.90587	80	
314.85281	84	
314.94218	68	
316.76694	72	
316.81891	68	
318.05533	76	
318.37314	70	
320.26323	70	
322.82713	88	
324.88899	186	
325.90018	126	
326.08763	76	
326.81045	70	
327.72302	70	
327.82804	76	
END IONS

###FS:    #m/z: 340.94141 #charge 1+
###MS: 131
###MSMS: 133
BEGIN IONS
TITLE=Cmpd 99, +MS2(340.9414), 28.0-35.0eV, 2.9min #133
RTINSECONDS=171.572
SCANS=131,133
PEPMASS=340.94141	634124
CHARGE=1+
51.58090	82	
79.42340	84	
139.62584	74	
183.86680	72	
184.96676	74	
187.31078	92	
191.96074	82	
192.92906	102	
196.88524	150	1+
197.92526	84	
199.88532	76	
200.88491	74	
206.95026	76	
210.93656	76	
212.87965	178	
213.88060	168	
213.94002	446	
214.89593	198	
215.88787	112	
217.05644	72	
220.87455	152	
222.38565	92	
223.03432	98	
226.94690	82	
227.87445	102	
228.83395	158	
228.91292	74	
230.85132	88	
230.88798	168	
231.89166	368	
231.94726	140	
231.95881	120	
233.84769	80	
233.87197	140	
233.89278	70	
233.91438	76	
233.95645	86	
234.35876	80	
235.88390	90	
236.88463	70	
238.85929	72	
239.90676	94	
240.54392	86	
240.88510	70	
241.83948	242	
242.82680	104	
243.83900	156	
243.86930	80	
244.08010	78	
244.13398	72	
244.83071	74	
244.95894	130	
248.90175	360	1+
249.89324	128	
249.96284	262	1+
250.33914	98	
250.50419	98	
250.99609	86	
251.08968	92	
251.32912	76	
251.57657	82	
251.88087	86	
251.91342	88	
253.89855	98	
254.87094	84	
254.91669	72	
254.96640	344	
255.02375	88	
255.07760	134	
255.84762	258	1+
255.86766	90	
257.79892	74	
258.79071	74	
258.84659	1022	1+
258.90977	118	
259.10897	76	
259.83551	74	
259.86734	74	
259.89630	84	
259.96360	126	
260.83515	786	1+
260.88258	82	
262.88646	82	
262.96847	72	
263.85818	82	
264.06981	90	
264.83244	82	
264.86523	170	
267.03107	78	
267.12758	76	
267.84719	106	
268.84526	346	
269.82021	70	
270.87214	82	
271.80974	76	
272.35038	70	
272.84711	90	
272.85810	236	1+
273.79224	258	1+
273.83604	70	
273.91756	70	
274.09002	96	
275.48855	90	
275.81002	142	
275.88604	80	
275.90443	94	
276.81261	74	
276.85569	1134	1+
276.87113	276	
277.92459	178	
278.84468	850	1+
278.87988	276	1+
279.86344	242	1+
280.44466	74	
280.91984	94	
282.85690	100	
282.91975	84	
284.35486	86	
284.40062	84	
284.81886	74	
287.79858	78	
289.79032	150	
290.02966	86	
290.86037	86	
292.02380	92	
293.86988	110	
295.87620	94	
296.93282	210	1+
298.87049	72	
299.78316	162	
299.90716	92	
299.93919	84	
300.86943	76	
301.78369	72	
301.85595	72	
301.89874	72	
302.94608	186	
303.41988	78	
303.85739	130	
304.40438	78	
305.72930	84	
307.79923	504	1+
310.88067	96	
311.88188	114	
312.80518	108	
314.82000	114	
316.81477	80	
317.39027	72	
318.39709	72	
321.28051	74	
324.89423	158	
325.81019	80	
325.90208	106	
328.81981	232	
328.88858	102	
330.81513	262	
333.88349	70	
334.28465	96	
336.06295	96	
339.92640	72	
341.78887	74	
342.18837	84	
342.74097	72	
342.77061	98	
END IONS

###FS:    #m/z: 363.95740 #charge 1+
###MS: 131
###MSMS: 134
BEGIN IONS
TITLE=Cmpd 100, +MS2(363.9574), 28.0-35.0eV, 2.9min #134
RTINSECONDS=172.345
SCANS=131,134
PEPMASS=363.95740	245070
CHARGE=1+
74.88946	78	
182.86760	94	
186.93776	90	
188.43992	100	
189.86604	272	
191.85926	220	
191.94047	94	
200.83648	92	
206.03944	90	
207.87530	138	
209.86959	76	
209.94630	384	1+
210.88508	254	
211.87002	168	
212.04716	74	
212.87915	1562	1+
214.88507	100	
215.84773	80	
215.88552	114	
218.89799	76	
221.86399	82	
222.95104	598	1+
224.83984	88	
224.89197	78	
224.94675	324	1+
224.97427	104	
225.04135	94	
225.88582	98	
225.97140	196	
226.83537	78	
226.88618	76	
226.94746	3928	1+
226.97357	128	
227.89795	126	
228.85430	78	
228.89613	580	
228.94215	4048	1+
228.97270	90	
230.83289	190	
230.88869	3208	1+
232.02076	80	
234.87833	174	
236.04940	84	
236.86495	90	
238.89912	92	
239.08183	80	
239.89340	190	1+
239.95987	424	1+
240.82387	252	1+
240.94128	190	
240.96177	356	1+
241.94427	112	
242.91179	198	
242.94159	562	1+
242.95831	392	
243.43018	84	
243.81932	810	1+
243.89621	104	
244.82284	524	1+
244.95849	2100	1+
245.94037	144	
246.81463	122	
246.95401	1840	
246.97972	138	
247.39487	98	
247.81246	76	
248.80300	706	1+
248.90170	746	1+
250.80202	136	
250.91566	90	
250.96838	96	
251.86660	90	
252.04587	92	
252.07903	98	
252.80460	74	
252.95328	86	
253.90917	84	
258.02476	92	
258.83837	284	1+
259.09087	84	
259.83171	110	
260.83390	208	
261.83423	536	1+
263.79446	104	
264.85233	110	
264.98251	76	
265.81558	570	1+
265.84661	74	
266.81646	384	1+
267.97395	178	
268.40362	82	
268.81287	390	1+
268.83985	172	1+
269.01538	80	
269.96658	316	
270.84176	82	
271.00069	78	
271.85528	126	
271.91868	88	
273.81967	102	
276.81104	166	
278.10687	236	1+
278.84672	248	1+
279.80084	368	
280.32314	112	
280.79522	1018	1+
280.81810	148	
281.85077	78	
282.56281	82	
282.79454	390	1+
282.86031	82	
283.09536	86	
283.84580	682	1+
284.35684	74	
284.82749	216	
286.14042	76	
286.41469	100	
286.81666	126	
288.01089	100	
289.83284	104	
290.01684	122	
290.78682	78	
291.80404	136	
292.43422	184	
293.12228	142	
293.87097	102	
296.80808	482	1+
298.80508	1150	
298.82977	104	
299.80168	1364	1+
301.86065	646	1+
302.34306	104	
302.95774	92	
303.85693	412	1+
306.33544	76	
306.38491	94	
306.87175	106	
307.79865	74	
307.84409	138	
307.88746	102	
308.80694	96	
308.88988	92	
310.72924	82	
310.82842	186	1+
311.92921	94	
313.52307	82	
313.95801	82	
314.81879	138	
315.81297	890	1+
316.43475	86	
316.81411	664	1+
317.92751	216	1+
318.66465	86	
318.81728	202	
319.78118	92	
319.88843	76	
320.80496	96	
321.81932	282	1+
321.86901	248	
322.92899	180	
323.80967	218	
324.22076	82	
324.83826	86	
325.84965	158	1+
329.82075	74	
332.42203	108	
334.43305	104	
336.18686	98	
336.25196	90	
336.94018	214	1+
338.77321	140	
339.82727	276	
340.94296	146	
341.38491	76	
342.79547	84	
344.73051	84	
346.01995	102	
349.62420	82	
350.84697	82	
350.89290	82	
354.06038	78	
355.18176	80	
355.57287	92	
356.77326	84	
358.89653	82	
359.70385	78	
359.72053	86	
366.34657	76	
367.95092	80	
END IONS

###FS:    #m/z: 507.84616 #charge 1+
###MS: 135
###MSMS: 136
BEGIN IONS
TITLE=Cmpd 101, +MS2(507.8462), 28.2-35.2eV, 2.9min #136
RTINSECONDS=176.005
SCANS=135-136
PEPMASS=507.84616	79310
CHARGE=1+
196.01514	186	
211.03927	170	
212.04513	114	
222.97380	204	
223.92132	150	
223.97366	120	
224.97766	390	
232.89682	250	
234.40758	106	
236.89225	174	
242.90073	114	
256.93114	118	
258.81081	102	
264.15234	138	
268.78291	122	
270.80482	120	
275.95449	162	
279.10243	138	
282.13105	136	
286.93518	170	1+
289.87560	220	
290.86506	406	
293.87603	542	1+
294.85243	242	1+
298.84468	104	
299.83941	102	
299.88375	122	
300.84557	138	
300.86025	118	
300.89771	178	
303.80540	162	
304.87691	140	
305.86339	528	1+
307.89072	368	
308.14309	520	1+
308.87446	568	1+
309.78830	212	1+
309.89032	240	
310.15666	646	1+
310.86908	128	
311.81010	188	1+
311.88655	702	1+
313.88534	228	1+
314.86780	174	
315.86572	116	
316.42144	102	
319.39023	168	
319.88951	132	
320.89813	220	
324.86039	130	
324.90426	138	
326.81471	322	1+
326.88462	720	1+
326.98542	316	1+
328.86160	462	1+
328.88166	216	
330.16434	148	
331.15750	102	
332.83617	106	
335.77813	118	
335.84106	152	
336.94738	272	
337.88365	184	
338.88296	186	
344.82101	260	1+
345.90838	136	
347.72759	154	1+
347.77151	116	
348.76336	274	1+
350.88803	138	
352.91168	118	
355.71079	104	
355.89111	322	1+
356.76437	102	
356.81483	124	
359.75713	208	1+
366.74206	406	1+
366.84085	122	
367.70647	642	1+
367.76617	288	1+
367.79891	126	
367.84417	138	
368.83551	206	
369.38874	102	
369.83356	394	1+
370.78504	136	
373.72472	296	
374.72701	144	
377.88728	124	
378.77850	110	
379.72508	174	
380.71807	336	
380.85970	170	
381.71387	666	1+
381.78822	102	
381.83776	110	
383.77423	286	1+
383.79947	116	
383.82995	166	1+
384.85512	148	
384.87532	110	
385.77625	116	
385.85425	116	
386.85503	112	
387.72229	116	
387.77881	130	
388.73509	110	
389.20072	148	
389.90914	122	
390.69329	144	
390.84575	398	1+
392.83140	262	
393.41922	102	
393.75920	116	
395.86315	124	
395.90978	102	
396.73781	116	
397.79821	188	1+
398.72664	1392	1+
398.75584	192	1+
398.87147	142	
398.90178	112	
399.70566	184	
402.29279	114	
402.86618	536	1+
403.76283	198	
404.72175	134	
405.75977	198	
405.77829	224	1+
406.74698	120	
407.72915	376	
407.76527	120	
407.86706	576	
408.76181	262	
408.85387	434	
408.87270	338	
409.38186	108	
409.72756	184	
409.81624	140	
409.85318	376	
410.72306	136	
410.74271	186	
410.83837	530	1+
410.86900	234	
411.72379	562	1+
411.81026	102	
412.73016	390	1+
412.84457	106	
412.88657	112	
414.74229	140	
416.88108	290	1+
420.87726	576	1+
421.73625	212	
421.87909	462	1+
422.74887	142	
423.75212	136	
423.77354	592	1+
424.82970	116	
425.74571	778	1+
426.86548	556	1+
427.09015	164	
427.72911	402	
428.17792	158	
428.72542	194	
428.74645	454	1+
428.76880	110	
428.78825	102	
428.85364	416	1+
429.69840	144	
430.22268	112	
430.75178	218	
431.86879	222	
433.85609	160	1+
435.71497	152	
437.71563	116	
439.74524	160	1+
439.89866	230	
440.89878	122	
441.48575	114	
442.37922	112	
444.76734	140	
444.87313	918	1+
444.89815	132	
445.74337	412	1+
446.10908	116	
446.74895	288	1+
446.78317	210	1+
447.71151	200	
448.74992	196	1+
449.87746	412	1+
450.70648	116	
450.75047	160	
450.76497	148	
450.82648	106	
451.75733	238	1+
457.90276	442	1+
462.88457	504	1+
463.69028	108	
464.73315	154	
465.72498	114	
467.70231	180	
467.89036	354	1+
468.70665	114	
470.73006	184	
485.90244	248	
508.91395	122	
END IONS

###FS:    #m/z: 336.94634 #charge 1+
###MS: 135
###MSMS: 137
BEGIN IONS
TITLE=Cmpd 102, +MS2(336.9463), 28.0-35.0eV, 3.0min #137
RTINSECONDS=176.778
SCANS=135,137
PEPMASS=336.94634	65346
CHARGE=1+
185.89831	68	
196.00534	74	
203.17834	74	
207.04533	78	
207.87658	70	
208.84258	84	
209.01308	68	
210.88392	152	
211.94398	1580	1+
212.87918	836	1+
213.94049	656	1+
214.89106	68	
215.85518	72	
215.88872	144	
216.89082	290	1+
217.88239	128	
217.94205	78	
218.84196	70	
218.91119	68	
219.84222	72	
223.03984	74	
223.95781	78	
226.39368	74	
227.89176	74	
228.85551	80	
228.89494	220	
229.95432	632	
230.89072	532	1+
231.94991	490	
232.82657	78	
233.04126	84	
233.83230	128	
233.84432	92	
233.89851	200	1+
233.94751	70	
233.99615	84	
234.83193	88	
235.94798	74	
236.43864	80	
236.49182	78	
237.64688	86	
239.85921	132	
240.84056	128	
241.84610	240	
242.83884	122	
244.08026	72	
244.97878	76	
247.90682	86	
248.85340	66	
248.90075	566	
249.82839	74	
249.95385	428	1+
250.00440	74	
250.07102	70	
250.83326	590	1+
250.95471	308	1+
251.06836	136	
251.82176	74	
251.83664	428	1+
252.95296	262	
252.97147	534	
253.90606	142	
254.11311	92	
254.90799	192	
254.96712	170	
255.86333	68	
255.88800	94	
256.02413	84	
256.80553	74	
256.84930	80	
256.96071	80	
257.83553	70	
257.85377	92	
257.88297	102	
258.84570	192	
259.83809	144	
259.84881	104	
259.89007	122	
259.94537	90	
260.78758	76	
260.82248	92	
260.94528	76	
261.84762	68	
262.82916	128	
262.90964	86	
264.59898	68	
265.16432	90	
265.90675	104	
266.84767	106	
267.94602	146	
268.84178	796	1+
268.93475	102	
269.79298	70	
271.87262	70	
272.85080	170	
273.35680	92	
273.91334	92	
274.84914	94	
274.86800	112	
275.90425	90	
275.95283	68	
276.85769	398	
276.93268	220	1+
277.02917	92	
277.83773	114	
277.86263	458	1+
278.83994	202	
279.09936	78	
279.83548	306	
280.20644	78	
280.93413	72	
280.99212	68	
283.90706	66	
285.47843	100	
285.85151	208	
286.84876	816	1+
287.84993	444	1+
289.15810	76	
289.85846	272	1+
289.88317	82	
292.07605	68	
292.82154	84	
292.87407	66	
293.10794	140	
293.81239	82	
293.84180	78	
293.87109	134	
294.12364	110	
294.40581	78	
294.83437	158	
294.87055	84	
294.89518	98	
295.44578	68	
295.89728	76	
296.08102	100	
296.16568	68	
296.99247	80	
298.80044	86	
298.88951	68	
299.06179	78	
299.87294	102	
300.58163	90	
304.52033	94	
304.90363	92	
306.02411	86	
307.85691	78	
307.89795	78	
308.16067	72	
309.86766	146	
312.88217	78	
315.84071	68	
315.90157	102	
316.38660	72	
320.12408	84	
323.95319	74	
326.15083	90	
326.86837	108	
328.72219	74	
328.76461	74	
329.76962	76	
330.82294	78	
330.99510	82	
331.88038	68	
335.29372	80	
337.29095	88	
341.61875	100	
END IONS

###FS:    #m/z: 359.96196 #charge 1+
###MS: 135
###MSMS: 138
BEGIN IONS
TITLE=Cmpd 103, +MS2(359.9620), 28.0-35.0eV, 3.0min #138
RTINSECONDS=177.553
SCANS=135,138
PEPMASS=359.96196	45390
CHARGE=1+
134.95450	80	
186.83722	74	
191.95909	78	
193.38220	88	
194.94420	78	
205.04844	74	
207.95454	84	
209.94590	188	
210.88659	142	
213.03707	88	
216.87208	84	
217.01118	86	
218.05238	80	
221.88683	184	
222.92429	106	
222.95181	676	1+
224.94887	1036	1+
225.97338	440	1+
226.94794	2730	1+
228.94276	2234	1+
229.39631	72	
231.83558	76	
232.82543	88	
232.95125	172	1+
233.85778	90	
233.93410	84	
238.40816	72	
238.84067	94	
239.07980	74	
240.78524	142	1+
240.82444	84	
240.84001	92	
240.90067	84	
240.96464	268	
241.08167	86	
241.96619	220	
242.81781	92	
242.95943	588	1+
243.90773	84	
244.90589	162	
244.95810	1644	1+
245.84565	134	
245.94273	108	
246.95416	1224	
248.34232	76	
248.80372	316	1+
250.91787	86	
250.95357	98	
250.97679	106	
251.97196	86	
252.95568	158	
252.97855	76	
253.40817	78	
253.83521	222	
254.90406	78	
256.80909	74	
256.92194	94	
257.78236	166	
258.83628	168	
258.88676	72	
258.97251	234	
259.03572	84	
259.40781	72	
259.79711	72	
260.83621	72	
260.90246	90	
260.94859	104	
260.96911	304	
262.81629	78	
262.95135	152	
263.04106	84	
264.82846	94	
265.81823	374	1+
265.97358	148	
266.85010	134	
267.11541	76	
267.81154	80	
267.92666	78	
267.97192	164	
268.84219	92	
269.97410	166	
270.97640	74	
271.96790	94	
272.59997	82	
273.52903	78	
273.97381	102	
274.85284	84	
275.08100	72	
275.18453	72	
275.81988	104	
275.90025	74	
275.97136	182	
276.34510	86	
276.80968	138	
276.85217	182	
277.80379	116	
278.79671	258	
278.84579	276	1+
279.79829	322	
280.79394	1164	1+
280.92986	110	
281.12061	132	
281.36861	100	
281.87576	78	
281.90237	90	
282.83251	106	
282.86460	246	1+
282.90118	74	
283.10341	76	
283.82263	100	
284.81111	86	
284.82679	130	
284.89832	116	
286.84923	82	
289.83515	78	
289.85366	144	
289.92900	116	
290.92719	102	
292.33845	100	
292.94222	152	
294.80405	106	
296.80994	524	1+
297.61497	80	
297.97537	208	1+
298.80458	1774	1+
298.83731	84	
299.33961	86	
299.87369	72	
300.80006	74	
300.85209	72	
301.85256	72	
301.87727	80	
302.45149	78	
304.86309	86	
304.92642	114	
305.92725	74	
305.97669	82	
306.87001	100	
307.84177	90	
309.79578	128	
313.82529	72	
314.81730	76	
316.81539	650	1+
318.93932	112	
319.93467	74	
320.81915	260	1+
322.88687	72	
323.02158	92	
323.82850	142	
324.89938	100	
326.77945	76	
328.75153	88	
328.88278	72	
329.87177	192	
330.16667	96	
332.78682	84	
334.33632	82	
336.14180	72	
336.94599	210	
340.02967	72	
340.78399	82	
345.71166	92	
346.40833	76	
348.16341	98	
349.75551	266	1+
355.72354	76	
356.77690	76	
358.77069	84	
363.72202	122	
364.71919	74	
END IONS

###FS:    #m/z: 507.84638 #charge 1+
###MS: 139
###MSMS: 140
BEGIN IONS
TITLE=Cmpd 104, +MS2(507.8464), 28.2-35.2eV, 3.0min #140
RTINSECONDS=181.214
SCANS=139-140
PEPMASS=507.84638	81822
CHARGE=1+
196.01593	122	
214.88586	278	
223.97419	142	
224.05054	144	
224.97765	400	
234.89394	142	
240.07886	140	
250.97224	282	
259.41916	126	
259.86630	106	
264.79649	120	
266.17777	110	
267.16735	130	
269.92544	110	
272.38922	174	
275.84711	210	1+
277.96501	128	
283.81819	142	
285.89005	144	
287.85502	702	1+
287.97521	110	
288.78141	142	
289.88107	134	
290.85953	382	1+
290.88978	132	
290.91571	140	
293.87266	490	1+
295.93681	106	
296.85116	306	1+
296.87970	226	1+
299.79968	278	1+
301.86034	236	1+
305.86482	546	1+
305.93656	122	
307.89358	298	
308.14258	314	
308.78960	184	1+
308.81551	208	
308.87448	310	
308.89370	176	
309.14700	280	
309.86870	146	
309.89268	130	
310.15818	230	
311.16160	130	
311.88417	984	1+
313.87664	328	1+
314.86104	290	1+
314.88145	272	1+
318.88764	164	
320.99372	188	1+
325.90119	212	
326.88669	474	
327.89835	230	
328.09116	136	
328.87592	196	
330.02007	114	
330.81400	104	
330.87727	166	
331.02348	186	1+
332.87564	170	
335.84123	124	
335.88084	162	
336.94534	252	1+
337.80741	174	
337.89907	106	
338.56173	122	
338.88238	148	
339.84196	152	
344.17547	132	
344.83163	204	
344.89538	194	1+
346.76909	356	1+
347.77137	248	1+
348.57803	106	
348.80998	230	1+
348.92505	112	
349.76398	128	
350.77888	112	
350.88893	188	1+
352.26537	106	
352.77987	126	
355.96015	106	
357.72732	124	
358.78726	130	
360.76121	150	
362.83286	184	1+
362.85135	118	
364.87168	114	
365.78707	260	1+
366.71198	460	1+
366.84133	272	1+
367.70999	404	1+
368.74652	114	
368.89820	154	
369.78275	128	
369.83465	228	1+
369.90578	148	
370.71797	160	
370.80835	122	
371.78006	106	
372.90184	104	
373.71787	222	
373.74445	118	
373.78317	128	
374.72407	146	
374.78619	122	
375.85959	196	
376.73138	172	1+
378.75023	330	1+
380.72036	780	1+
382.71359	364	1+
383.77318	222	1+
383.79456	110	
383.99156	110	
384.73494	120	
385.84957	112	
387.84478	176	
388.76460	118	
389.71529	152	
389.84213	148	
390.18682	182	1+
390.73321	152	
390.78788	118	
390.84052	262	
390.89365	280	1+
391.84223	330	1+
391.90052	174	1+
392.73759	144	
393.83206	236	1+
396.73621	148	
398.73301	240	
398.86213	126	
399.72862	946	1+
399.85474	204	
400.86395	124	
402.86324	176	
403.87234	214	
404.80922	146	
404.89744	386	1+
405.73776	172	
405.76398	248	
405.86501	116	
406.05412	164	
407.73735	254	
407.74899	388	1+
407.87127	442	
408.84942	264	
409.72284	314	
409.86461	270	
409.88229	286	1+
410.08418	108	
410.83749	122	
411.72988	350	1+
411.85654	168	
413.07491	214	
414.13754	104	
414.68157	120	
415.69099	120	
417.74047	148	
417.81967	106	
421.88225	576	1+
422.75314	122	
422.83408	108	
422.84928	116	
423.73784	118	
423.77349	764	1+
424.76555	474	1+
424.83030	126	
424.87098	136	
425.74882	536	1+
426.08508	120	
426.86517	592	1+
427.73491	934	1+
428.79640	296	1+
429.70261	202	
429.80052	194	1+
429.82054	118	
430.74186	334	1+
431.87184	168	
432.69268	168	
432.82366	104	
432.87423	230	
434.89081	238	1+
436.77142	106	
442.68504	110	
443.77050	138	
444.75935	158	
444.86725	528	1+
445.72362	176	
445.74681	168	
445.81112	208	1+
445.88348	136	
446.10704	132	
446.69355	106	
446.87370	132	
447.70998	348	
447.75594	194	
448.71140	252	
448.77928	214	1+
449.69630	476	1+
449.88372	252	
450.70035	338	1+
450.74577	282	1+
450.88206	168	
457.91212	350	1+
462.88281	494	1+
465.72690	360	1+
467.89082	274	
468.89453	138	
470.73912	112	
474.80525	164	
485.90089	512	1+
END IONS

###FS:    #m/z: 336.94664 #charge 1+
###MS: 139
###MSMS: 141
BEGIN IONS
TITLE=Cmpd 105, +MS2(336.9466), 28.0-35.0eV, 3.1min #141
RTINSECONDS=181.986
SCANS=139,141
PEPMASS=336.94664	65082
CHARGE=1+
185.87172	82	
192.89585	72	
196.88046	100	
200.87785	72	
205.94931	98	
207.03670	84	
209.93570	70	
210.89915	98	
211.94410	1244	1+
212.88032	1106	
213.94093	400	1+
215.88860	300	1+
215.93798	134	
217.88416	214	
217.93643	80	
218.83737	128	
223.06705	132	
223.83245	74	
224.97516	108	
226.89166	146	
226.97390	88	
228.82778	74	
228.84617	68	
228.89620	190	
229.95546	1248	1+
230.88963	1404	1+
231.20990	70	
231.83363	94	
231.95009	410	1+
233.50822	90	
233.83022	78	
233.89814	142	
234.06363	84	
234.36870	86	
234.83333	158	
235.90093	78	
236.85432	132	
237.79428	82	
238.84647	68	
238.86980	152	
239.18795	82	
239.83473	104	
239.95584	74	
240.78394	114	
240.82207	100	
240.84076	478	1+
241.84459	416	1+
241.90494	206	1+
242.79906	110	
245.58929	88	
246.90414	268	
246.97470	122	
247.38710	76	
247.64414	100	
247.96675	688	1+
248.33812	82	
248.90185	664	1+
249.05674	96	
249.96439	228	1+
250.83995	470	1+
250.95251	120	
251.06806	70	
251.87818	68	
251.89183	80	
252.08093	76	
252.80880	76	
252.97034	500	1+
253.90369	118	
254.90996	90	
254.96786	294	
255.04902	68	
255.07554	202	
255.84208	86	
256.85205	186	
256.89208	68	
256.91158	74	
256.97040	90	
257.59870	82	
257.84514	646	1+
257.93177	110	
258.84748	538	1+
260.83922	212	1+
262.87378	78	
266.35162	72	
267.84337	140	
268.16636	68	
268.84335	884	1+
268.90052	82	
269.76105	76	
270.96821	74	
270.98815	68	
271.05150	104	
271.87627	78	
271.91427	132	
272.80479	70	
272.83906	74	
272.97805	118	
273.77699	68	
273.81231	194	1+
273.87044	78	
273.92122	92	
274.86290	212	
275.85930	100	
275.87329	72	
275.88823	90	
276.02273	68	
276.85929	984	1+
276.87750	94	
277.13746	92	
277.83649	230	
277.92032	88	
278.80588	100	
278.83446	526	1+
279.14702	72	
280.10756	160	
280.88700	120	
282.07987	88	
282.13558	92	
283.98268	66	
284.36944	72	
284.85817	72	
285.10262	68	
285.85193	158	
286.41079	108	
286.84996	1124	1+
290.93496	212	1+
292.42260	72	
292.87114	90	
293.10831	70	
293.87528	70	
294.11649	76	
294.87002	212	
295.08658	66	
296.04099	88	
296.33082	72	
296.82132	76	
297.24443	78	
297.89593	142	
299.06207	140	
299.35887	74	
299.40989	74	
299.87526	112	
300.87109	86	
302.34735	68	
302.85718	72	
302.89170	76	
303.49171	98	
305.88004	72	
309.86674	194	
310.43026	114	
310.86970	136	
311.07351	70	
311.87487	70	
315.52912	82	
317.86476	74	
319.88996	78	
322.80983	80	
323.88058	82	
324.28051	78	
324.89934	140	
326.74193	102	
326.85954	80	
327.62595	88	
327.85283	76	
330.14462	70	
330.80965	194	1+
332.03895	70	
332.09051	78	
332.77780	74	
335.02844	72	
338.76281	68	
340.42820	76	
340.80838	94	
341.08530	70	
END IONS

###FS:    #m/z: 359.96229 #charge 1+
###MS: 139
###MSMS: 142
BEGIN IONS
TITLE=Cmpd 106, +MS2(359.9623), 28.0-35.0eV, 3.1min #142
RTINSECONDS=182.757
SCANS=139,142
PEPMASS=359.96229	45530
CHARGE=1+
200.88846	72	
201.93251	78	
209.92640	78	
209.94555	358	
210.86682	76	
210.88285	80	
210.93587	74	
210.94765	164	
216.91318	80	
217.89834	78	
220.96164	138	
222.95193	596	1+
223.89306	72	
224.88518	86	
224.94787	758	1+
224.97541	136	
226.07950	84	
226.36023	82	
226.87430	76	
226.94740	2040	1+
226.97316	154	
227.93345	72	
228.86849	82	
228.94385	2898	
229.44111	84	
229.94734	86	
230.89224	76	
234.86692	272	
237.01991	142	
238.45951	102	
239.79232	82	
240.07493	84	
240.10433	74	
240.83434	106	
240.96225	564	1+
241.05090	92	
241.78948	76	
241.94452	88	
242.96220	314	1+
243.87094	78	
244.95877	1184	1+
246.55534	88	
246.80695	160	
246.95465	1274	1+
246.97619	168	
247.80578	148	
247.85867	98	
247.98236	74	
248.80482	322	
248.84931	76	
248.89952	76	
249.07610	76	
249.80357	174	
250.94985	96	
250.97108	126	
252.84209	78	
252.89658	74	
252.95517	168	
253.08517	134	
253.83151	96	
255.91467	84	
257.12998	74	
258.83902	98	
258.85301	142	
258.90140	92	
258.97452	152	
260.83307	202	
260.96948	168	
260.98854	78	
262.95147	128	
263.58915	98	
263.83596	128	1+
263.86429	82	
264.62285	102	
264.82140	128	
264.96143	88	
265.63653	74	
266.81559	354	
267.02720	74	
267.78583	218	1+
267.81495	190	
267.97777	180	
268.08313	106	
268.85400	78	
268.95599	78	
269.13234	76	
269.97043	450	1+
271.36658	78	
271.85119	78	
271.89164	120	
273.91085	80	
273.96999	126	
274.01087	100	
274.41137	78	
274.82439	74	
275.97385	146	
276.81048	232	
277.80176	564	1+
277.85313	94	
278.79968	314	1+
278.84476	106	
279.83600	72	
279.85465	84	
280.79429	1568	1+
280.83591	122	
280.86377	216	1+
280.99221	74	
281.89169	144	1+
281.94451	98	
282.36856	106	
284.82725	266	
285.97419	76	
286.07388	80	
287.98582	104	
288.80733	72	
289.78934	76	
290.83088	116	
291.78796	166	
291.83496	86	
291.86669	116	
293.11794	184	
293.84031	260	1+
293.84981	96	
294.81442	96	
296.58433	88	
296.80929	314	
296.88250	82	
297.80934	136	
298.80439	1834	1+
298.85140	76	
299.00380	76	
299.87099	186	
300.79496	110	
301.78429	74	
302.89194	108	
303.80484	76	
304.54360	112	
306.13805	90	
306.78397	78	
307.82980	222	1+
308.89402	72	
309.79876	112	
309.90279	80	
314.81820	78	
316.81657	628	1+
318.93153	74	
321.82357	238	1+
322.24282	80	
322.92788	192	
323.80513	106	
324.36241	92	
324.85335	78	
325.10360	96	
327.55073	80	
327.89477	116	
335.75933	80	
335.80007	74	
336.94634	314	1+
337.76482	90	
337.87533	90	
338.88477	76	
339.46618	102	
340.76812	78	
340.94541	98	
342.90662	104	
345.71154	72	
351.53487	90	
355.78629	74	
356.83131	74	
358.78777	104	
361.71458	84	
END IONS

###FS:    #m/z: 322.93083 #charge 1+
###MS: 143
###MSMS: 144
BEGIN IONS
TITLE=Cmpd 107, +MS2(322.9308), 28.0-35.0eV, 3.1min #144
RTINSECONDS=186.411
SCANS=143-144
PEPMASS=322.93083	1588656
CHARGE=1+
70.13146	204	
192.89109	68	
196.88703	228	1+
207.98323	74	
209.82706	68	
209.94067	80	
211.93806	84	
213.13209	76	
213.84627	72	
214.89810	80	
215.41869	100	
215.97372	76	
216.85370	78	
218.89391	76	
219.38178	72	
220.97592	94	
221.94268	76	
223.79208	68	
223.96406	122	
227.93091	70	
229.00791	70	
229.91354	74	
234.43757	80	
234.92860	94	
235.34837	94	
238.82978	72	
238.94128	86	
239.78731	302	1+
239.93718	74	
240.11396	70	
240.13473	74	
240.64488	92	
240.82191	202	
240.94163	750	
240.98804	76	
241.05416	298	1+
241.78558	68	
241.82164	80	
241.94305	494	
242.82313	122	
242.94156	1944	1+
243.82252	598	1+
244.84855	74	
244.94110	480	1+
245.04011	90	
245.12456	80	
246.02115	66	
246.97307	148	
247.04354	66	
248.94045	80	
249.05463	92	
249.43645	80	
251.07650	68	
251.92304	76	
253.84999	70	
254.83349	80	
255.78430	128	
256.83880	72	
256.89570	72	
257.22450	66	
257.79964	220	
258.14910	92	
258.79981	114	
258.83417	448	
259.80615	80	
259.91766	94	
260.33624	104	
260.35151	84	
260.80336	70	
260.83887	296	
261.83071	856	1+
261.85756	76	
262.83261	528	1+
263.03143	66	
263.86210	138	
263.98168	152	
264.84736	218	1+
264.90866	80	
264.98030	82	
265.97973	138	
266.79237	66	
266.87123	94	
266.98314	72	
267.79710	114	
268.79992	72	
268.90633	68	
269.45055	78	
269.84755	66	
269.87990	186	1+
270.85783	100	
271.77339	68	
271.81792	70	
271.85171	132	
272.07335	68	
272.34466	68	
272.87570	108	
273.79661	500	1+
273.86437	72	
274.36446	82	
275.79390	160	
275.80998	526	1+
275.94092	90	
279.09209	668	
279.23039	70	
280.09589	332	
280.66261	78	
280.84512	94	
281.79716	70	
281.86314	86	
283.78937	272	1+
283.86738	224	1+
284.29257	198	
285.29803	78	
285.38076	76	
286.85147	70	
287.90228	74	
288.78772	486	1+
289.78979	412	1+
289.80723	104	
289.87050	142	
290.84874	84	
290.87935	90	
291.80548	222	1+
291.97318	84	
292.82374	66	
292.84786	196	1+
293.16004	84	
293.80179	76	
293.81619	82	
293.87740	86	
294.00364	92	
294.34274	72	
294.37441	94	
295.63355	96	
295.82975	74	
296.85463	196	
297.02650	78	
298.80634	120	
299.78516	526	1+
300.64552	92	
301.86374	248	1+
302.77625	98	
303.80905	76	
304.08084	80	
306.75071	74	
306.88312	154	
307.79755	566	1+
307.89256	82	
308.10685	86	
308.87505	112	
309.81216	74	
310.87764	72	
311.79915	80	
312.02462	74	
312.76934	80	
312.80558	98	
313.76904	84	
313.81323	128	
314.82003	68	
315.82523	108	
315.87133	76	
320.12147	76	
320.77306	80	
322.81562	100	
322.89596	90	
322.94857	70	
324.89032	86	
325.04601	80	
325.81457	66	
326.81290	70	
327.73500	68	
END IONS

###FS:    #m/z: 340.94144 #charge 1+
###MS: 143
###MSMS: 145
BEGIN IONS
TITLE=Cmpd 108, +MS2(340.9414), 28.0-35.0eV, 3.1min #145
RTINSECONDS=187.183
SCANS=143,145
PEPMASS=340.94144	632632
CHARGE=1+
83.40068	102	
85.35418	76	
186.13143	82	
191.93001	78	
191.96595	94	
192.83098	74	
193.88966	92	
194.92210	98	
199.86466	74	
202.86171	78	
208.07871	84	
208.95815	82	
210.93485	132	
212.87773	82	
213.88024	142	
213.94031	530	1+
214.86616	74	
214.89390	168	
215.88922	190	
216.88580	84	
217.88047	134	
217.93810	80	
225.86538	96	
225.95764	92	
226.34002	80	
226.83371	80	
228.94000	148	
229.12489	80	
229.84297	92	
230.85125	90	
230.88875	342	
231.88919	392	1+
231.95033	196	
233.94643	122	
234.88338	104	
234.90310	78	
235.88203	86	
237.93099	78	
238.88814	90	
239.78978	174	
239.89137	116	
240.78608	82	
240.83736	72	
240.88324	74	
240.90611	80	
241.84364	382	
241.90774	138	
242.83901	236	
243.84229	140	
243.89423	158	
244.83644	78	
245.79459	78	
245.93311	84	
246.08890	92	
246.92583	76	
248.86478	76	
248.98321	84	
249.82482	84	
251.87824	86	
252.13163	88	
253.42409	74	
254.07753	100	
254.39069	110	
254.96763	302	1+
255.13932	76	
255.78028	116	
255.83615	84	
256.87238	98	
256.91103	124	
256.96264	190	
257.45321	78	
258.84574	160	
259.85356	236	
259.96214	130	
260.33803	150	
260.83644	552	1+
260.85611	136	
260.91459	76	
261.47595	72	
262.81410	78	
264.86589	128	
266.84639	216	
267.78801	72	
267.84431	140	
267.95978	102	
268.83798	466	1+
268.86631	142	
269.33950	86	
270.36640	88	
270.83418	82	
271.35244	76	
271.84290	224	
271.91578	240	1+
272.34650	88	
274.78767	84	
274.87834	160	
275.80824	114	
275.83730	76	
275.86163	114	
276.85851	852	1+
277.92336	84	
278.84212	196	
279.15460	76	
279.84857	490	
280.16104	74	
280.25974	78	
280.88905	78	
280.91566	76	
280.93564	108	
285.06151	78	
287.82784	80	
287.87571	78	
289.79086	172	
290.32873	94	
290.86037	110	
292.47509	74	
293.85422	86	
293.87249	192	
294.80332	138	1+
294.86524	134	
295.87837	160	
296.98407	72	
297.60652	88	
297.78468	76	
298.83216	80	
298.87668	72	
299.72006	78	
299.79003	264	
299.82271	76	
300.87843	124	
301.85800	266	
302.85654	164	
302.94644	108	
305.59557	122	
305.80862	104	
306.80451	228	1+
307.88775	152	
308.87024	94	
309.94178	104	
311.42845	92	
312.95163	106	
313.08617	78	
314.88344	78	
315.76661	76	
315.98085	82	
318.93597	74	
319.82272	82	
321.82184	84	
321.93857	82	
322.90225	90	
323.88707	74	
326.14501	74	
326.17606	78	
330.81381	104	
331.76162	94	
332.10407	100	
333.92809	106	
335.89180	74	
345.95809	74	
END IONS

###FS:    #m/z: 363.95750 #charge 1+
###MS: 143
###MSMS: 146
BEGIN IONS
TITLE=Cmpd 109, +MS2(363.9575), 28.0-35.0eV, 3.2min #146
RTINSECONDS=187.956
SCANS=143,146
PEPMASS=363.95750	241332
CHARGE=1+
50.00562	84	
185.87494	84	
187.86736	90	
189.86244	300	1+
191.86203	134	
196.88617	200	
207.94836	134	
208.87238	136	
208.88879	96	
209.94225	838	1+
210.88499	400	1+
212.87879	1528	1+
214.44996	84	
222.95077	246	
223.83813	170	
223.92103	80	
223.95163	620	1+
224.95315	448	1+
226.94812	3066	1+
228.41370	90	
228.89482	444	1+
228.94356	3224	1+
229.99939	82	
230.82956	144	
230.89051	2734	1+
231.80228	90	
232.88619	284	
233.87633	278	1+
234.92872	90	
236.83580	84	
239.04449	80	
239.38752	122	
240.94110	224	
240.96081	266	
241.83769	294	1+
241.94270	136	
241.95807	152	
242.82659	448	1+
242.94109	420	1+
243.83057	360	1+
244.02639	88	
244.81860	136	
244.95799	2862	1+
245.87243	172	
246.43614	90	
246.90227	190	
246.95388	2038	1+
246.99595	86	
248.41340	88	
248.50098	98	
248.80534	292	
248.84935	104	
248.90008	698	
250.38966	80	
250.80186	142	
250.81925	84	
250.97136	216	1+
251.85381	260	1+
251.94827	76	
251.97786	144	1+
253.90160	120	
254.04621	78	
254.47489	98	
255.87315	98	
256.85269	106	
256.92137	80	
257.06325	114	
258.83770	132	
258.85987	158	
258.96899	358	1+
259.86251	86	
260.83650	160	
261.20034	82	
261.83199	532	1+
262.83334	372	1+
262.97333	84	
263.98106	152	
264.81947	184	
265.81908	168	
265.97358	218	
266.81507	480	
266.86458	88	
266.90687	76	
267.06729	86	
267.08327	84	
267.81822	234	
267.97402	156	
268.81315	216	
269.03671	82	
269.89192	82	
269.96924	166	
270.64304	78	
270.84491	176	1+
270.87945	88	
270.96435	146	
271.81007	88	
271.91567	142	
274.94278	80	
276.85766	258	1+
278.80348	208	
278.85042	98	
279.10442	124	
279.79526	190	
280.45300	84	
280.79378	1032	1+
280.92794	78	
281.10495	106	
281.86115	276	1+
282.80080	222	
282.84985	264	1+
283.79248	106	
283.85395	224	1+
283.98504	116	
283.99934	80	
284.82829	396	1+
285.13211	96	
285.79628	166	
285.84815	578	1+
286.82056	276	1+
286.88989	78	
287.92959	80	
289.88485	130	
290.36197	82	
290.89605	90	
292.80466	82	
295.86985	78	
296.37943	76	
296.81060	400	
297.81190	274	
298.80232	2490	1+
299.87361	120	
300.88858	96	
300.94073	92	
301.86165	390	1+
301.89464	78	
302.74614	90	
303.85489	416	1+
304.33579	76	
304.44498	92	
305.89180	78	
306.52672	86	
306.88117	256	1+
306.93325	82	
309.86786	112	
309.93738	76	
310.87560	86	
311.11844	76	
314.06044	82	
314.81999	106	
315.82329	80	
316.81542	514	
317.95914	76	
318.35547	88	
318.81331	108	
319.86678	96	
319.88895	108	
319.96097	78	
321.82118	78	
322.81061	124	
322.93068	240	
323.80210	200	1+
323.95555	76	
324.46436	76	
324.88964	174	
326.87401	440	
326.89451	100	
327.87801	202	
329.87325	138	
330.05967	110	
335.66911	92	
335.87611	84	
336.81519	110	
337.83268	142	
339.16096	92	
340.94463	112	
343.37075	82	
343.73029	80	
346.71547	84	
347.76487	88	
348.86012	84	
350.89503	80	
353.13231	82	
361.04447	86	
361.71396	194	1+
362.30998	120	
365.72108	78	
366.76366	82	
367.77536	100	
END IONS

###FS:    #m/z: 322.93085 #charge 1+
###MS: 147
###MSMS: 148
BEGIN IONS
TITLE=Cmpd 110, +MS2(322.9308), 28.0-35.0eV, 3.2min #148
RTINSECONDS=191.609
SCANS=147-148
PEPMASS=322.93085	1517026
CHARGE=1+
83.92307	94	
193.83356	72	
195.87664	118	
197.86995	74	
200.87606	90	
201.04013	92	
202.05098	82	
205.94915	338	
207.96342	84	
209.94248	72	
209.96546	70	
212.87757	66	
213.88044	94	
215.85101	90	
215.89084	74	
217.92908	76	
218.88728	78	
219.05447	84	
219.92420	72	
222.89006	88	
222.95156	86	
223.12405	72	
223.96193	250	
225.85119	110	
226.79247	68	
227.93234	74	
228.85651	134	
229.38180	66	
229.83991	94	
229.88010	66	
230.83240	68	
230.85135	66	
233.89673	68	
236.00581	72	
237.24351	68	
238.83363	142	
238.93965	134	
239.17682	76	
239.78516	118	
239.90840	74	
240.82161	112	
240.83614	260	1+
240.94125	898	
241.93938	2672	1+
242.18469	108	
242.81736	104	
242.94174	1936	1+
243.08162	74	
243.59527	76	
243.82029	198	
243.97486	114	
244.78070	76	
244.81838	196	
244.85586	84	
244.93986	756	1+
246.84149	108	
246.85507	192	1+
246.97470	196	
247.97982	188	
248.01185	76	
250.95147	72	
250.96920	74	
251.12058	66	
251.80230	68	
251.86708	92	
253.82386	122	
253.85616	66	
254.90776	106	
255.78465	180	
255.82621	86	
256.78537	66	
257.79820	500	1+
258.83535	284	1+
258.85564	66	
258.86926	72	
258.89346	74	
259.79999	146	
260.34010	224	
260.82892	780	1+
261.05158	96	
261.59147	126	
262.05428	84	
262.07016	72	
262.35936	192	
262.98520	80	
263.34355	182	
263.82676	120	
263.88407	92	
264.49702	74	
264.86026	90	
264.96433	72	
265.00041	88	
265.87047	242	1+
266.06074	80	
266.85865	80	
267.58112	82	
267.84707	104	
268.34898	68	
268.86193	116	
271.79832	104	
271.85777	200	
271.87478	74	
272.48214	106	
272.80257	70	
273.79453	358	
274.02106	72	
274.05122	66	
274.40313	82	
275.81109	298	1+
276.75952	78	
276.83282	84	
278.80180	66	
279.09225	1060	1+
279.85510	72	
281.11551	68	
282.78446	338	1+
283.07035	128	
283.78757	280	1+
283.85968	88	
284.13773	86	
284.29444	240	1+
284.42718	74	
284.86582	124	
284.90386	74	
285.78656	124	
285.80843	76	
285.85453	198	1+
286.80009	80	
287.79170	174	
287.81297	86	
287.90873	82	
288.81980	78	
288.87837	72	
289.42739	68	
289.78915	334	1+
289.87662	164	
291.80503	414	1+
295.43679	80	
297.79296	88	
298.21894	82	
298.81744	78	
299.78328	258	
300.86715	74	
301.77567	68	
303.88067	86	
304.76261	78	
304.83211	122	
305.77262	78	
305.80594	122	
307.80031	148	
307.89532	112	
308.08288	70	
308.79856	574	1+
308.90287	80	
310.17307	88	
310.82722	180	1+
311.88237	274	1+
313.80574	76	
314.82224	228	1+
315.75380	84	
317.38984	82	
319.39917	74	
320.19401	74	
323.88723	74	
324.13476	96	
324.85785	104	
324.96886	70	
325.89448	84	
326.47335	80	
327.22819	72	
327.73470	66	
END IONS

###FS:    #m/z: 340.94166 #charge 1+
###MS: 147
###MSMS: 149
BEGIN IONS
TITLE=Cmpd 111, +MS2(340.9417), 28.0-35.0eV, 3.2min #149
RTINSECONDS=192.382
SCANS=147,149
PEPMASS=340.94166	614568
CHARGE=1+
159.45995	74	
197.92510	76	
198.03568	84	
201.01011	90	
209.83950	74	
209.94621	76	
212.88417	126	
213.86875	100	
213.88190	74	
213.94020	166	
214.87709	124	
215.88628	424	1+
220.87213	72	
220.91190	80	
222.00649	80	
226.89658	74	
226.96675	80	
230.89009	126	
230.96683	98	
231.85620	80	
231.88767	494	1+
231.95143	214	
232.94526	368	1+
233.01577	102	
234.84590	72	
234.87418	72	
235.07567	94	
235.89381	74	
236.89442	74	
237.99505	78	
238.84023	132	
238.88429	144	
238.91107	84	
239.84564	90	
239.88745	78	
240.23531	98	
240.79941	86	
240.83990	670	1+
241.84424	478	1+
241.87658	72	
241.91550	100	
242.89215	76	
243.39761	72	
243.80393	74	
243.83364	88	
243.87286	92	
244.83580	194	
245.44597	76	
246.44726	82	
246.86202	136	
247.85086	78	
249.90308	130	
249.96069	302	
249.97544	84	
250.97081	84	
251.96402	86	
253.96444	372	1+
254.87259	76	
254.90496	108	
255.07525	140	1+
255.51021	100	
256.86541	102	
257.80271	288	
257.84832	90	
257.86186	102	
257.96168	76	
258.84716	804	1+
259.96009	92	
260.83331	316	
260.86214	72	
261.34106	76	
261.84846	144	
262.34243	104	
262.35842	114	
263.43149	88	
263.93414	94	
264.87318	134	
264.95240	78	
265.53058	82	
266.08908	74	
268.83572	82	
270.85075	198	
271.02920	116	
271.48213	106	
271.79649	120	
271.84436	94	
272.94471	106	
273.79468	126	
274.85899	116	
275.85750	540	1+
275.99205	94	
277.90579	96	
278.84567	408	
279.55109	74	
279.85314	276	
279.88091	132	
280.01285	74	
280.84902	298	1+
282.84438	100	
282.87425	140	
282.96114	86	
283.35555	80	
283.78694	156	
284.46023	88	
285.36632	84	
285.42667	78	
288.45085	92	
288.84257	102	
289.32954	84	
289.79180	104	
290.53183	92	
290.87692	86	
291.80458	92	
292.33455	74	
292.43736	98	
293.87394	132	
294.86656	122	
295.84950	104	
295.98836	82	
296.80638	94	
298.44112	80	
298.81929	124	
299.78472	160	
302.79236	126	
302.85991	74	
304.36819	92	
304.79886	78	
304.86967	98	
304.89970	74	
304.99357	94	
305.80814	96	
306.37875	100	
306.42805	78	
306.68166	86	
306.88185	86	
307.79801	156	
309.91801	80	
310.87773	302	1+
311.77979	86	
313.80812	78	
314.61330	100	
315.16057	86	
315.96081	74	
316.85834	80	
319.44935	78	
319.48680	104	
323.30611	86	
323.89039	116	
324.89437	148	
325.81144	86	
326.62204	86	
327.77268	88	
329.92530	86	
330.09286	72	
330.14905	98	
330.81975	120	
331.34117	98	
332.46691	76	
339.94087	72	
342.88854	98	
343.71456	80	
END IONS

###FS:    #m/z: 363.95760 #charge 1+
###MS: 147
###MSMS: 150
BEGIN IONS
TITLE=Cmpd 112, +MS2(363.9576), 28.0-35.0eV, 3.3min #150
RTINSECONDS=193.154
SCANS=147,150
PEPMASS=363.95760	237466
CHARGE=1+
45.55486	76	
56.43656	94	
103.93400	100	
182.86885	92	
183.86816	78	
183.93971	80	
189.86160	504	1+
191.85917	206	
196.88485	134	
198.88163	90	
200.88324	98	
207.95100	88	
209.94360	1054	
210.88383	128	
212.87957	1108	1+
214.88885	134	
215.97035	90	
218.87093	88	
220.87911	96	
222.95330	256	
224.95066	282	
225.05767	88	
225.94774	128	
225.99998	78	
226.94867	3140	1+
226.97039	140	
227.92935	78	
228.40058	78	
228.89586	386	1+
228.94335	4432	1+
229.07797	110	
230.42808	84	
230.83280	76	
230.86047	90	
230.88907	2452	1+
232.88460	534	1+
234.88414	122	
234.93616	82	
236.91109	88	
240.82398	420	1+
240.96310	498	1+
241.89328	132	1+
241.94360	120	
242.94444	466	1+
242.96319	346	
243.82068	572	1+
244.82251	364	1+
244.84241	82	
244.95793	2072	1+
245.44201	94	
245.89248	78	
245.94560	220	
246.50383	86	
246.95346	1968	1+
246.97280	82	
247.05708	90	
247.36187	86	
247.80508	150	
247.90000	730	1+
247.97349	172	
248.80090	186	
248.90215	610	1+
248.93877	102	1+
249.39194	82	
249.80048	244	1+
250.88667	86	
250.90052	78	
251.83747	98	
251.97395	122	
252.07841	142	
252.89788	350	1+
253.90240	292	1+
254.12234	78	
254.82539	96	
254.84726	82	
254.86771	142	
255.02550	86	
255.45716	78	
256.98037	96	
258.41342	80	
258.84753	218	
258.97039	82	
259.82790	86	
259.84350	110	
259.89590	90	
260.83083	618	1+
260.96755	342	1+
261.18841	82	
261.83193	414	1+
263.83022	100	
263.84606	82	
264.82067	140	
264.86038	78	
264.87847	92	
265.08540	138	
265.82040	122	
266.00471	92	
266.42737	104	
266.81302	1034	1+
267.78811	146	
267.88036	94	
267.97346	266	
269.97111	316	1+
270.98641	92	
271.92473	114	
272.03678	82	
273.44606	116	
276.35370	80	
276.80788	120	
276.85489	236	
277.83351	134	
277.86027	146	
278.80023	344	
278.84866	78	
279.10268	114	
279.79126	1102	1+
280.02121	90	
280.79337	934	1+
280.81508	150	
280.85212	146	
281.11731	118	
281.43266	94	
282.14568	104	
282.78841	512	1+
283.85459	164	
283.98539	130	
284.09824	86	
284.82384	360	1+
284.84627	104	
285.84868	306	
286.80191	78	
286.81076	128	
286.84111	156	
287.83689	86	
290.79633	106	
292.39954	80	
292.83973	232	1+
293.12239	80	
293.94080	92	
294.34269	84	
295.42671	84	
295.56605	84	
296.80878	338	
297.81043	344	
298.80292	1448	1+
299.97153	92	
300.79961	582	1+
300.87477	86	
301.86279	244	
302.85483	636	1+
303.78758	82	
303.81118	128	
303.85719	532	1+
304.11094	88	
304.79861	76	
304.87709	252	1+
306.84501	218	1+
307.43912	102	
307.87380	236	1+
314.81990	104	
315.82103	100	
316.81420	302	
318.44170	90	
318.81268	350	1+
319.43627	84	
321.81862	596	1+
322.92891	170	
323.84959	80	
323.92827	76	
324.89355	140	
326.85282	82	
326.87400	124	
329.87881	94	
330.80967	90	
330.84097	80	
331.58533	142	
333.33571	90	
334.76082	78	
336.58965	76	
344.84901	78	
348.02825	92	
352.76523	82	
355.92055	178	
356.77036	138	
362.06737	80	
362.70612	190	1+
365.42328	92	
366.88903	88	
368.72137	86	
368.83220	84	
369.49985	82	
END IONS

###FS:    #m/z: 322.93080 #charge 1+
###MS: 151
###MSMS: 152
BEGIN IONS
TITLE=Cmpd 113, +MS2(322.9308), 28.0-35.0eV, 3.3min #152
RTINSECONDS=196.807
SCANS=151-152
PEPMASS=322.93080	1483224
CHARGE=1+
189.92963	78	
199.89252	84	
201.04420	222	
205.95142	66	
212.88482	74	
213.91297	68	
214.89261	68	
218.57318	78	
218.87804	66	
222.95368	74	
223.92802	76	
223.95076	86	
223.96303	76	
224.11742	72	
225.59771	72	
226.81869	84	
227.81859	68	
228.90936	82	
229.95267	78	
230.79142	72	
230.83529	116	
233.03180	78	
235.88001	96	
237.01303	92	
238.83144	74	
238.89099	76	
238.93994	70	
239.78860	202	
240.82410	284	1+
240.93995	1378	1+
242.82393	688	1+
242.85207	80	
242.94188	1766	1+
243.78267	70	
243.81932	776	1+
244.82039	472	1+
244.93784	694	
245.01941	70	
245.87150	80	
246.82873	132	
246.97439	96	
248.84463	126	
249.06726	134	1+
250.88743	72	
251.04110	72	
251.33705	72	
251.80986	66	
252.35384	76	
252.85753	70	
252.88491	86	
253.39657	78	
254.05205	68	
254.34959	96	
254.82158	86	
255.20414	84	
255.78432	200	
256.85494	84	
257.79580	284	1+
258.83368	304	
258.85360	102	
258.97649	68	
259.83197	178	
260.36125	70	
260.83101	116	
261.42853	104	
261.77599	98	
261.83474	262	
262.08829	126	
262.81013	68	
262.83076	204	
262.84834	136	
262.96830	78	
263.11454	88	
263.52341	84	
263.83412	186	
263.97756	132	
264.85513	124	
264.87560	112	
265.07841	74	
265.80165	120	
266.08004	72	
266.83249	106	
267.79186	68	
267.82823	72	
267.84808	104	
268.84224	100	
269.86575	92	
270.36415	88	
271.84817	70	
271.87471	78	
272.35291	94	
273.79517	126	
273.86033	82	
274.37282	94	
275.80825	208	1+
277.80726	130	
277.85164	68	
279.03528	176	1+
279.09243	736	1+
279.85749	76	
279.93516	68	
280.14476	68	
280.82011	86	
281.81358	74	
281.85306	82	
282.88450	184	
283.04807	70	
283.14897	72	
283.79106	122	
283.84784	88	
283.86860	86	
284.07534	72	
284.29113	256	
284.79833	70	
284.85850	126	
284.87560	68	
285.29891	110	
285.84557	80	
287.79200	66	
287.81483	136	
288.16502	70	
289.78786	226	1+
289.80983	156	
290.84878	74	
291.80252	226	1+
292.97518	84	
294.39737	74	
295.86354	74	
296.03698	78	
296.81451	216	1+
296.86103	106	
299.78583	224	
299.88474	90	
300.47559	80	
300.55592	80	
300.78325	176	
303.18242	84	
303.83918	70	
303.86975	146	
304.37007	76	
305.80409	244	
307.79817	572	1+
308.47336	72	
309.10386	70	
312.90781	112	
313.76430	66	
313.89962	98	
314.02568	74	
314.65898	66	
314.86431	194	1+
315.17351	80	
315.96514	78	
316.76250	74	
316.81031	74	
316.82809	76	
316.89166	80	
318.76737	80	
319.60747	84	
320.79228	84	
320.99644	68	
321.81531	80	
323.83649	104	
324.13883	72	
325.90110	82	
327.89703	74	
328.26158	66	
END IONS

###FS:    #m/z: 340.94155 #charge 1+
###MS: 151
###MSMS: 153
BEGIN IONS
TITLE=Cmpd 114, +MS2(340.9415), 28.0-35.0eV, 3.3min #153
RTINSECONDS=197.578
SCANS=151,153
PEPMASS=340.94155	606244
CHARGE=1+
176.95800	74	
191.95386	72	
192.88591	100	
205.94883	102	
209.89269	70	
212.87751	400	1+
213.94122	446	
214.12831	72	
215.88841	504	1+
217.88661	274	1+
218.02288	88	
220.38503	80	
220.87936	88	
221.94479	230	1+
222.42932	76	
224.84598	152	
225.84001	88	
225.90399	90	
226.99608	88	
228.94369	136	
230.88740	660	1+
231.88899	464	1+
231.95232	528	1+
232.85159	142	
233.89711	166	
233.95616	68	
234.56956	80	
234.90181	110	
235.10748	82	
235.33724	82	
237.05349	94	
238.85770	84	
238.90512	80	
239.07977	86	
239.78882	328	
239.90274	72	
239.99961	88	
240.23046	144	
240.83854	100	
240.88394	268	1+
241.84098	86	
241.96119	90	
242.84644	72	
242.90333	112	
243.82798	276	1+
244.87229	68	
244.98061	70	
245.06365	70	
245.84445	110	
246.97385	128	
247.83725	72	
248.54524	80	
248.90124	74	
249.96097	190	1+
251.85270	68	
251.88431	72	
254.96661	402	1+
255.38851	94	
257.79394	86	
257.82366	80	
257.85988	202	
258.84809	206	
259.34157	318	1+
259.81031	78	
259.85136	476	1+
259.95839	258	
260.00686	78	
260.83558	498	1+
260.93448	70	
261.04559	72	
261.07521	88	
262.87615	82	
262.92567	78	
263.00515	94	
263.81027	90	
263.85898	214	1+
264.36141	68	
264.90040	108	
264.91639	90	
265.39629	92	
266.41379	70	
266.84239	82	
267.13513	72	
267.83776	470	1+
268.84142	400	1+
269.09217	68	
269.85566	76	
270.84135	148	
271.19093	94	
271.83009	78	
272.83687	122	
273.84560	68	
273.93540	126	
274.86116	394	1+
274.89668	148	
275.81032	154	
275.89432	104	
276.85526	656	
277.82472	78	
277.85920	346	
278.84466	696	1+
278.93345	88	
279.05833	70	
279.85588	114	
279.89898	88	
280.81480	76	
280.89145	68	
281.94145	98	
282.05528	74	
282.87660	170	
283.86749	170	
284.91434	72	
285.79153	68	
285.86847	126	
285.94719	102	
287.16357	76	
288.79506	102	
289.78881	142	
291.80622	70	
291.88305	68	
292.80683	74	
292.85719	84	
292.96675	72	
293.87294	72	
293.90085	70	
294.86991	82	
296.16156	94	
297.75315	80	
297.87084	68	
297.89231	184	
298.82566	84	
298.86224	80	
298.87642	84	
299.79917	114	
299.87686	162	
300.87970	102	
300.93424	72	
301.85822	130	
302.86163	70	
302.89385	84	
303.86640	266	1+
303.89235	144	1+
303.93342	72	
306.88374	132	
307.03894	68	
307.45832	80	
307.80095	374	1+
309.88954	152	
310.87604	98	
312.05059	72	
313.80561	78	
314.78092	68	
315.08389	84	
315.82547	88	
318.88273	126	
319.96111	126	
321.89896	72	
322.01585	78	
326.89930	86	
327.28381	98	
328.81828	78	
328.90040	84	
330.81352	290	
330.89677	72	
331.94533	78	
333.54905	70	
338.83984	94	
340.71485	98	
341.78327	138	
342.23858	96	
343.24599	68	
346.27121	76	
END IONS

###FS:    #m/z: 363.95758 #charge 1+
###MS: 151
###MSMS: 154
BEGIN IONS
TITLE=Cmpd 115, +MS2(363.9576), 28.0-35.0eV, 3.3min #154
RTINSECONDS=198.351
SCANS=151,154
PEPMASS=363.95758	235662
CHARGE=1+
180.87683	88	
183.93146	106	
189.86235	278	
191.85805	266	1+
194.89493	92	
205.87922	90	
207.87456	286	
207.94921	128	
208.94906	78	
209.94497	624	
210.88705	294	
211.86488	80	
212.88078	1594	1+
222.03032	90	
222.95315	404	
223.82899	86	
223.94830	764	1+
224.89134	168	
225.88581	78	
226.89880	136	
226.94770	3682	1+
226.98333	110	
228.82587	138	
228.89638	180	
228.94249	3490	1+
229.08216	82	
229.87453	104	
230.85960	186	1+
230.88849	2928	1+
232.01480	80	
233.10674	80	
233.40840	102	
234.90990	90	
235.88166	112	
238.93943	80	
239.79622	86	
240.82360	146	
240.93798	156	
240.96445	178	
241.82578	130	
241.93996	740	1+
241.95990	86	
242.06425	80	
242.82389	80	
242.94318	518	1+
242.96167	252	1+
243.81614	398	1+
244.00544	100	
244.81807	336	1+
244.93785	180	
244.95780	1520	1+
244.99818	96	
246.02739	96	
246.39522	82	
246.80784	120	
246.83672	148	
246.90606	126	
246.95376	1804	1+
247.39292	96	
248.34603	98	
248.80161	856	1+
248.90078	490	
250.90061	342	1+
251.80659	120	
252.85497	94	
252.88823	84	
253.90577	236	
253.92000	78	
254.85691	86	
254.91070	100	
255.06482	78	
255.44913	92	
256.04831	78	
256.92055	138	
258.80833	84	
258.84540	318	1+
258.98217	82	
260.83259	386	1+
260.96843	248	
262.83122	620	1+
263.48540	86	
264.81708	164	
264.96668	472	1+
265.81591	82	
266.81090	1014	1+
268.80056	268	1+
268.84648	102	
268.95922	128	
269.84575	80	
269.96794	460	1+
271.04518	78	
271.84127	138	
271.91905	82	
272.41977	106	
273.18029	78	
273.34844	80	
276.81380	128	
276.85569	476	1+
278.02976	96	
278.80011	170	
278.84071	144	
279.79723	304	
279.84460	90	
280.79370	1122	1+
280.82428	82	
280.85607	88	
281.84875	116	
282.79419	86	
282.96929	100	
283.85383	92	
284.05075	78	
284.57015	102	
284.82575	440	
284.85334	78	
284.99926	82	
285.82502	224	
285.84511	500	1+
288.86881	86	
289.86960	122	
293.11593	98	
296.80991	376	
297.80906	400	
298.80591	1134	
299.01465	84	
299.80520	1210	1+
299.86367	80	
300.77338	92	
301.86036	198	1+
302.80358	254	
303.80952	130	
303.85571	452	
304.78919	108	
304.85380	246	
306.82158	82	
307.79469	80	
307.84530	238	
307.88056	180	
309.80104	92	
309.87241	80	
310.87840	112	
312.35675	94	
312.86742	78	
313.06021	78	
314.82033	104	
315.03811	82	
316.81727	150	
317.81218	114	
318.12743	100	
318.81662	160	
320.92488	134	
321.81771	204	
321.87042	240	1+
323.15391	106	
323.29721	100	
324.01945	110	
324.39121	90	
324.82013	82	
324.87822	108	
324.89520	108	
324.93086	120	
325.82369	80	
326.87147	134	
327.40362	88	
327.49014	114	
335.36742	104	
335.87614	82	
336.94710	260	
340.93614	116	
344.72144	82	
348.86720	80	
350.85612	94	
355.92482	90	
357.72044	94	
359.71131	78	
360.15127	80	
360.65012	80	
361.72805	156	
361.77304	84	
363.77007	84	
END IONS

###FS:    #m/z: 507.84651 #charge 1+
###MS: 155
###MSMS: 156
BEGIN IONS
TITLE=Cmpd 116, +MS2(507.8465), 28.2-35.2eV, 3.4min #156
RTINSECONDS=202.018
SCANS=155-156
PEPMASS=507.84651	73502
CHARGE=1+
196.01579	212	
210.03129	104	
214.88904	142	
217.10868	102	
223.79406	106	
223.96945	112	
224.97650	448	
232.06921	110	
234.88357	102	
238.06124	106	
248.85309	104	
248.90138	114	
251.97977	138	
257.87046	116	
258.87841	222	
269.93018	218	1+
269.95846	112	
272.85531	120	
273.88678	114	
278.82139	190	1+
280.96323	100	
284.92463	104	
285.92350	146	
287.84965	552	1+
288.11342	124	
289.88339	296	1+
291.87582	148	
292.87294	134	
293.87262	272	1+
299.84161	102	
301.15578	102	
303.86912	352	1+
305.09893	122	
305.86282	356	
305.95870	122	
307.80531	146	
307.88717	602	1+
307.95048	136	1+
308.14140	408	
308.79207	160	
309.15410	414	1+
310.88119	812	1+
310.97811	112	
311.82094	104	
313.96229	104	
314.86045	390	1+
315.86153	256	1+
316.07420	100	
320.82053	166	1+
322.97024	264	1+
324.86138	286	1+
324.89430	188	
325.14084	130	
325.90137	236	
326.88681	722	1+
327.81284	168	1+
328.86848	150	
330.82311	134	
330.90847	148	
332.87887	170	
333.87641	354	1+
334.88020	248	1+
335.43184	122	
336.82041	118	
336.90168	156	
337.64262	100	
337.89794	160	
340.42349	100	
340.76781	100	
340.79545	144	
342.01851	102	
343.87029	100	
344.82639	100	
345.81153	218	1+
346.90446	274	1+
347.78168	136	
347.88862	142	
348.81015	130	
349.73522	136	
349.76085	278	1+
349.97490	184	1+
350.72953	124	
350.76132	252	1+
350.77808	286	1+
352.30435	112	
353.85910	178	
355.89048	118	
358.77813	126	
358.81066	144	
358.92112	214	
359.78854	102	
364.04273	120	
364.77459	184	1+
365.79618	164	
366.75415	168	
367.71127	210	
367.76774	178	1+
368.70902	234	
368.77237	340	1+
368.89031	128	
369.54193	110	
369.70940	168	
369.83757	228	1+
371.80206	230	1+
372.72116	110	
373.32622	104	
373.72260	506	1+
373.78152	100	
377.31104	126	
379.00605	118	
380.72103	668	1+
380.85919	130	
382.05264	114	
383.81799	108	
384.74415	306	1+
384.83223	106	
384.84888	280	1+
385.74693	194	1+
387.71921	142	
387.85345	136	
389.20379	200	1+
389.71770	156	
389.74035	142	
390.83919	552	1+
391.91063	122	
392.80248	126	
393.78913	198	1+
395.76613	108	
396.68745	182	
396.73398	148	
396.73975	436	1+
398.72743	990	1+
399.86317	132	
400.72942	154	
403.73310	106	
403.87412	234	
404.75225	282	1+
405.86981	366	1+
406.04936	126	
407.74403	364	1+
407.86904	1058	1+
408.06920	104	
408.77867	120	
408.85187	304	
409.72867	222	
409.85490	304	
410.08615	136	
410.73534	146	
410.83994	306	1+
412.73804	118	
412.84377	118	
415.18392	102	
416.74942	374	1+
419.87882	106	
420.88770	118	
421.88410	328	
422.82746	216	1+
423.77680	202	
424.76676	202	
424.83280	102	
425.74454	238	
426.71765	150	
426.76064	238	
426.86364	114	
427.73836	558	1+
427.76838	204	
427.86674	176	
428.09685	186	
428.67045	106	
428.74242	306	1+
428.80165	126	
428.84714	272	1+
428.88718	218	
429.69966	274	1+
430.73817	284	1+
431.67897	142	
431.86757	438	1+
433.85515	144	
434.76426	130	
434.89300	104	
439.89546	456	
442.68503	176	
443.69348	118	
443.74003	130	
443.76236	138	
444.74916	104	
444.78736	184	1+
444.87515	394	
444.93790	138	
445.71692	170	
445.74880	638	1+
445.87354	448	1+
446.89343	124	
447.71288	308	
447.78787	180	1+
448.70310	120	
448.89723	106	
449.72047	164	
449.88087	268	
450.75230	390	1+
450.88371	142	
451.88586	114	
457.90448	228	1+
458.28871	132	
462.88149	350	1+
465.72731	304	1+
466.18752	150	
467.88793	394	1+
470.72791	150	
480.92103	124	
485.90151	144	
489.23990	146	
507.65813	136	1+
END IONS

###FS:    #m/z: 336.94687 #charge 1+
###MS: 155
###MSMS: 157
BEGIN IONS
TITLE=Cmpd 117, +MS2(336.9469), 28.0-35.0eV, 3.4min #157
RTINSECONDS=202.79
SCANS=155,157
PEPMASS=336.94687	62202
CHARGE=1+
182.86587	68	
185.86477	74	
185.92348	70	
189.86060	70	
196.87964	70	
208.22739	76	
208.90848	74	
209.89091	72	
209.90514	78	
211.83975	70	
211.94468	780	
212.87856	1184	1+
212.90619	72	
213.94015	398	
214.89796	74	
215.88585	380	1+
215.97229	70	
222.40372	96	
223.14796	116	
223.96140	72	
225.36016	76	
225.86153	82	
225.88917	78	
227.80344	86	
227.96172	86	
229.41130	94	
229.84876	68	
229.95737	1222	
230.02746	74	
230.84925	66	
230.89040	1060	1+
231.95173	466	
232.82941	108	
232.84990	118	
233.89866	104	
233.94709	220	
234.82247	96	
234.83468	100	
235.82181	80	
235.89669	270	1+
238.05987	68	
238.13599	72	
238.37598	74	
238.85582	76	
239.77911	68	
239.81931	84	
239.84768	86	
240.83865	208	
240.89079	68	
241.84288	514	
243.86911	92	
244.40444	80	
244.84827	78	
244.95683	74	
244.97337	82	
245.03658	68	
246.90351	110	
246.97393	88	
247.96686	392	
248.89935	304	
249.84214	72	
250.83527	326	1+
250.88700	190	1+
250.95336	102	
250.98991	100	
251.05066	72	
251.07020	68	
251.82450	86	
251.86161	94	
252.97066	678	1+
253.08464	70	
253.36531	102	
253.90670	174	
254.01262	74	
254.96421	240	1+
255.08036	88	
256.37206	108	
256.86616	68	
256.88694	94	
256.91548	142	
257.84462	724	1+
257.87477	72	
258.85990	180	
259.85006	724	1+
259.96311	84	
260.80978	72	
260.83039	240	1+
261.79808	68	
262.93151	74	
263.37692	118	
263.99995	78	
265.08638	74	
267.81428	72	
267.84178	350	
267.92100	84	
267.97089	90	
268.84119	296	
269.08061	88	
269.83686	180	
270.85309	106	
270.98379	220	
272.84684	74	
272.86548	72	
272.98713	86	
273.90698	98	
274.82428	102	
274.86172	120	
275.39271	72	
275.86211	186	
275.99205	92	
276.85628	804	1+
277.83708	170	
278.83441	668	1+
278.87353	98	
279.87104	76	
281.86509	214	1+
285.84978	862	1+
287.88334	76	
288.84093	84	
288.86266	122	
289.85385	70	
291.37772	70	
291.80149	70	
291.87359	134	
292.05898	136	
292.07737	96	
292.88674	68	
292.93912	80	
293.10746	80	
293.71978	70	
294.86696	168	
294.90335	84	
295.87845	72	
296.86688	278	1+
297.21888	72	
297.82890	80	
297.88846	108	
298.05786	68	
298.89373	164	
298.91463	76	
299.30791	74	
299.87703	124	
302.84881	72	
303.86268	76	
304.86567	154	
304.99807	80	
305.82645	66	
305.85652	108	
307.89044	130	
308.01205	68	
308.87253	314	1+
309.82699	74	
310.20352	70	
313.88365	72	
319.06357	80	
319.82420	144	
319.93105	68	
320.87772	82	
323.88984	334	1+
324.05945	94	
327.88137	72	
327.93063	72	
329.87874	78	
330.88354	74	
333.90539	74	
337.00918	68	
338.81924	74	
338.94611	74	
END IONS

###FS:    #m/z: 359.96241 #charge 1+
###MS: 155
###MSMS: 158
BEGIN IONS
TITLE=Cmpd 118, +MS2(359.9624), 28.0-35.0eV, 3.4min #158
RTINSECONDS=203.562
SCANS=155,158
PEPMASS=359.96241	41816
CHARGE=1+
181.94001	94	
200.87460	82	
208.89054	116	
209.94443	302	
213.87875	82	
216.86220	90	
220.85727	94	
220.89147	288	1+
222.95563	598	1+
224.19475	108	
224.95204	286	
225.95254	206	
226.94863	2312	1+
226.97349	100	
228.94361	1962	1+
231.83931	86	
232.82647	108	
232.84250	90	
233.02221	84	
233.06727	80	
234.03752	82	
234.12985	76	
234.83268	84	
234.86657	88	
235.88979	96	
236.09874	98	
238.94158	98	
240.82263	196	
240.96224	350	
241.90028	338	
241.94169	104	
242.96288	272	
244.95798	1186	1+
245.94276	130	
246.95290	936	1+
248.04988	84	
248.80391	788	
248.92511	90	
248.95392	156	
250.89007	72	
250.92816	86	
250.95009	146	
251.04215	74	
251.78858	78	
252.87893	78	
252.90816	90	
252.95816	146	
253.08222	80	
253.84279	98	
254.42975	82	
254.84408	82	
255.90484	82	
258.14281	126	
258.83420	230	
258.86185	104	
258.89930	92	
258.92914	94	
258.97412	94	
259.79760	220	
259.97718	74	
260.96891	402	1+
261.41252	74	
263.87328	74	
263.92788	72	
263.94109	206	1+
264.12347	78	
264.81541	84	
265.83211	74	
265.85644	104	
266.40472	98	
266.81721	374	
267.81040	362	1+
267.97335	132	
269.56149	80	
269.90203	80	
269.96835	112	
270.83690	428	1+
271.42523	74	
273.97008	214	
274.42134	136	
275.03508	104	
275.97377	126	
276.81103	170	
276.86196	288	
277.10304	112	
277.80923	102	
277.86078	144	
278.80224	192	
278.84511	110	
278.86766	98	
279.03787	80	
279.10387	146	
279.49739	86	
279.79751	174	
279.85254	76	
280.79300	914	1+
280.83507	192	1+
281.09258	94	
281.87778	78	
282.35859	102	
283.82824	132	
284.82441	368	1+
285.79646	78	
286.79710	80	
286.85120	94	
286.91587	88	
287.62742	94	
289.82691	144	
289.92703	112	
291.78857	86	
292.43709	98	
293.11982	100	
293.43994	74	
293.85004	76	
296.44492	102	
296.72599	72	
296.80503	564	1+
296.92506	94	
297.90939	74	
298.02611	90	
298.80389	1860	1+
299.04438	86	
300.87284	114	
301.51903	96	
304.44296	86	
304.84379	86	
304.87529	118	
304.95726	98	
305.32857	104	
305.44423	134	
306.88778	76	
307.13973	74	
308.89004	92	
309.15535	76	
310.88047	78	
312.83190	88	
313.95030	138	
314.85727	122	
315.04261	80	
315.17995	82	
316.82061	262	
318.38612	90	
318.88349	78	
320.81758	344	1+
320.88883	82	
321.81722	306	1+
322.73247	74	
323.01232	140	
323.16291	74	
324.88890	78	
327.81251	82	
327.89114	246	1+
328.96182	90	
336.72517	72	
336.93941	76	
337.97534	76	
339.15610	84	
339.21703	72	
341.35316	98	
341.77968	94	
342.02049	92	
342.90693	108	
344.41573	72	
346.78554	76	
351.18038	78	
355.09186	72	
357.76904	156	
357.97137	80	
END IONS

###FS:    #m/z: 507.84632 #charge 1+
###MS: 159
###MSMS: 160
BEGIN IONS
TITLE=Cmpd 119, +MS2(507.8463), 28.2-35.2eV, 3.5min #160
RTINSECONDS=207.233
SCANS=159-160
PEPMASS=507.84632	68308
CHARGE=1+
210.03061	150	
223.97475	106	
224.97795	448	
232.89665	264	
234.89547	128	
236.89216	160	
237.93844	120	
258.87572	186	
259.86222	106	
265.08721	134	
266.16994	216	
276.85850	130	
277.99151	102	
278.81086	226	1+
284.02154	112	
286.79613	134	
286.90953	118	
287.85245	392	1+
289.87815	262	1+
291.09387	114	
291.86226	156	
292.09839	130	
292.88098	106	
293.87633	124	
293.96052	102	
295.64182	108	
295.87137	102	
296.85765	322	1+
298.80425	168	
300.84551	160	
303.86978	278	1+
305.86478	142	
307.88858	108	
308.14120	384	1+
308.79430	162	1+
308.85104	112	
308.87585	218	
309.88358	154	
310.15671	116	
311.16137	134	
311.88295	754	1+
312.90602	128	
314.86360	486	1+
316.90423	104	
318.81333	102	
320.37420	104	
322.88470	194	1+
323.85956	254	1+
325.90031	210	
326.88167	856	1+
327.89703	584	1+
328.87707	334	1+
329.80843	326	1+
332.87568	124	
334.80783	322	1+
334.84615	134	
334.86860	166	1+
336.78091	106	
340.76480	160	
345.78413	124	
346.07374	102	
347.78060	170	
347.81401	152	
347.85999	178	1+
349.76801	176	
349.78696	260	1+
350.02162	194	1+
350.60333	104	
350.77217	108	
350.82618	246	1+
350.88572	160	
353.90439	138	
355.80233	114	
355.86318	126	
356.95096	114	
361.82756	158	
363.75252	142	
364.72641	214	1+
364.83096	132	
365.71421	436	1+
365.76909	140	
366.18492	108	
366.84370	270	
367.70527	654	1+
367.78764	110	
367.84408	138	
368.74312	148	
368.81978	138	1+
368.84382	136	
368.89952	132	
371.72811	102	
372.78500	116	
373.38551	116	
373.71792	140	
373.79217	128	
373.82321	172	1+
374.73135	122	
376.78906	136	
380.71712	372	
380.78309	118	
381.32145	108	
381.72184	226	
381.83929	202	
381.85534	138	
382.72216	116	
383.71277	126	
383.77740	110	
384.85534	448	1+
385.79449	216	1+
386.73950	112	
387.85153	104	
388.77647	118	
390.84505	254	1+
390.85970	188	
391.74678	186	1+
392.49489	108	
392.84400	120	
393.30227	104	
393.79818	108	
396.74450	134	
398.73544	538	
399.71059	140	
399.73538	698	1+
402.72145	102	
403.75273	110	
403.87353	544	1+
405.75206	214	
405.89898	124	
406.76019	152	
407.74176	490	1+
407.86763	284	
408.76435	214	
408.85322	722	1+
408.86967	234	
409.71805	182	
409.73854	164	
410.72332	168	
410.83893	116	
411.62350	112	
411.71948	150	
411.73893	104	
412.20902	106	
413.05054	114	1+
413.72940	110	
416.74302	110	
416.76183	156	1+
417.73191	200	1+
417.85017	140	
418.84924	138	
421.82222	148	1+
421.88757	176	
422.86882	136	
422.88341	146	
423.77598	532	1+
423.79831	132	
423.85943	172	1+
424.83005	214	1+
425.75472	676	1+
426.86395	306	
427.73308	1272	1+
427.74753	182	
427.86129	186	
428.71180	104	
428.73897	876	1+
428.85272	234	
428.87664	136	
429.70505	136	
429.75637	146	
430.65022	104	
430.80491	110	
431.86854	294	
432.87180	226	
436.72563	104	
439.05354	108	
439.89541	274	1+
443.68019	128	
443.77910	228	1+
444.80252	114	
444.87375	622	1+
444.89965	244	
445.72056	132	
445.74835	280	
446.10495	188	
447.71003	718	1+
448.75155	138	
449.87916	348	1+
450.69756	224	1+
451.03384	108	
451.75360	104	
457.90511	284	
458.91056	120	
460.87300	112	
462.88426	208	
463.73511	134	
463.88320	128	
464.79349	126	
465.72006	148	
467.89124	338	1+
478.70723	110	
479.02984	114	
482.24315	124	
485.89354	228	1+
END IONS

###FS:    #m/z: 336.94686 #charge 1+
###MS: 159
###MSMS: 161
BEGIN IONS
TITLE=Cmpd 120, +MS2(336.9469), 28.0-35.0eV, 3.5min #161
RTINSECONDS=208.005
SCANS=159,161
PEPMASS=336.94686	62976
CHARGE=1+
185.87616	100	
186.87402	70	
187.18138	74	
198.95279	92	
200.86422	88	
209.96017	98	
210.89319	90	
211.94428	882	
212.87856	1306	1+
213.93932	490	
214.89720	128	
215.88717	264	1+
218.87639	74	
219.94424	70	
220.30486	68	
223.85297	92	
226.94995	70	
227.41275	80	
228.89449	134	
229.95480	1612	1+
230.88967	946	1+
231.95232	470	
232.87795	74	
233.51938	96	
233.83149	178	
233.89830	112	
233.98854	90	
234.82792	166	
235.03599	78	
235.94039	84	
236.85233	90	
237.08323	102	
237.12835	72	
238.05942	84	
239.84941	140	
239.92374	86	
240.84144	730	1+
241.84412	602	1+
243.83661	136	
243.85317	164	1+
244.88264	92	
246.90885	94	
247.96428	390	1+
248.90286	578	
249.83446	70	
249.89437	68	
249.96229	92	
250.83459	142	
250.85808	70	
251.03703	68	
251.07025	78	
251.82200	72	
251.83904	116	
251.88011	78	
251.91527	74	
252.92506	94	
252.95390	104	
252.97164	444	1+
253.00011	72	
253.87765	70	
253.90775	600	1+
254.86864	78	
254.96587	156	
255.96278	126	
256.86852	122	
257.19098	74	
257.87108	82	
257.99720	78	
258.84656	534	1+
261.92104	74	
262.02643	78	
262.95156	116	
263.83444	84	
264.35914	72	
266.89061	86	
267.84413	180	
267.97896	68	
268.84179	430	
268.95995	184	
269.78927	84	
269.85566	90	
269.92252	92	
269.94641	80	
270.85276	94	
270.98058	78	
271.04900	72	
271.84831	92	
271.92029	186	
272.85734	72	
272.87357	76	
272.88790	78	
273.08861	92	
273.79562	130	
274.85940	142	
276.03703	82	
276.85868	640	1+
277.83875	130	
277.98858	78	
278.80008	116	
278.83701	494	1+
279.88967	98	
280.01704	68	
280.89047	224	1+
281.05612	72	
281.80364	74	
283.88519	76	
284.83138	70	
285.02884	144	
285.84865	1016	1+
286.85103	632	1+
289.73045	110	
289.82870	70	
291.85849	136	
292.00466	80	
292.05941	80	
292.88065	76	
293.10359	78	
293.85215	70	
293.91096	98	
294.10886	72	
295.43481	98	
295.86776	86	
295.89261	90	
296.45092	80	
297.11202	92	
297.89292	90	
298.89685	70	
299.85005	86	
299.87458	96	
299.91787	82	
300.94598	72	
301.87913	84	
302.88499	74	
303.07114	76	
303.89889	68	
304.99575	88	
305.08832	72	
306.83639	80	
307.91502	76	
307.99042	92	
308.83150	68	
309.08060	112	
309.42735	100	
309.86482	104	
309.96104	76	
312.87462	138	
314.39334	76	
316.88468	68	
317.05990	72	
317.43157	68	
321.77826	68	
323.38137	72	
323.95772	76	
324.89160	100	
325.89333	122	
330.78977	74	
330.92548	80	
331.16932	72	
331.88209	84	
334.40379	76	
336.74544	74	
337.41961	96	
338.88695	72	
340.03418	98	
340.70720	72	
341.78441	110	
END IONS

###FS:    #m/z: 359.96256 #charge 1+
###MS: 159
###MSMS: 162
BEGIN IONS
TITLE=Cmpd 121, +MS2(359.9626), 28.0-35.0eV, 3.5min #162
RTINSECONDS=208.778
SCANS=159,162
PEPMASS=359.96256	43264
CHARGE=1+
147.12845	100	
200.89361	80	
207.95047	114	
208.87524	92	
209.07173	96	
209.94440	500	
210.86632	136	
220.95858	168	
221.05838	72	
221.88953	80	
222.95282	826	1+
223.89988	170	1+
224.94975	648	1+
225.96866	196	1+
226.57820	100	
226.89385	130	
226.94747	2588	1+
227.01020	76	
227.89221	272	1+
227.91782	84	
228.83795	142	
228.94360	2742	1+
229.00230	80	
231.00978	72	
231.80002	78	
232.83058	124	
233.95862	112	
234.86091	126	
234.93458	232	1+
238.48977	96	
238.96987	80	
240.82025	158	
240.83938	124	
240.86922	94	
240.94246	172	
240.96321	680	1+
241.02984	104	
241.78891	96	
241.90138	104	
242.95398	142	
243.54511	74	
243.93826	78	
244.95875	1030	1+
245.02680	98	
246.81539	92	
246.95259	1040	
246.97360	154	
248.56843	100	
248.80464	228	
248.89428	72	
249.80346	110	
249.84997	78	
250.83578	128	
250.95282	356	
250.98258	88	
251.04249	146	
252.10424	88	
252.87529	150	
252.95514	156	
255.00015	90	
256.86736	94	
257.79570	268	1+
257.91222	80	
258.84800	184	
258.97094	192	
259.85028	122	
259.94340	80	
259.98516	98	
260.37280	102	
260.94746	114	
260.97013	398	1+
261.45041	76	
261.83723	84	
262.95277	72	
263.86809	72	
264.45679	82	
264.82038	258	
264.96239	76	
265.08950	86	
265.82265	116	
265.94456	82	
265.97050	82	
266.76839	74	
266.81206	610	1+
267.79028	92	
267.97534	292	
268.12967	130	1+
269.94236	86	
269.96927	250	
272.01222	82	
273.21470	82	
273.84750	204	1+
273.97213	142	
274.02509	72	
274.79606	86	
274.96788	218	1+
275.01944	84	
275.80556	446	1+
276.88412	78	
277.08263	84	
277.14773	80	
278.79804	152	
279.01323	84	
279.11028	184	1+
279.44416	92	
279.79947	108	
279.82394	112	
279.87037	130	
279.95562	82	
280.79460	642	
280.84825	98	
281.79365	318	
281.98448	94	
282.02191	102	
282.83074	82	
283.09752	84	
283.81482	104	
283.98246	78	
284.79002	100	
284.82410	88	
288.85037	82	
288.95974	94	
289.83069	78	
290.83717	76	
291.93155	80	
292.43720	100	
292.86971	90	
295.11639	76	
296.80950	806	1+
296.89507	72	
297.25507	74	
298.80416	1626	1+
299.07653	102	
299.86807	116	
300.06041	80	
301.86177	84	
303.09023	86	
304.03614	88	
305.44016	86	
308.87253	256	1+
308.95031	76	
309.79250	78	
311.80743	114	
312.87560	72	
313.10383	80	
313.80386	86	
313.88634	84	
314.82007	74	
314.84846	76	
315.03155	86	
315.44827	88	
316.81825	254	
318.88556	72	
319.82317	138	
320.91278	100	
321.81720	322	1+
324.37547	106	
325.90545	88	
327.80816	72	
333.40120	78	
336.94826	146	
340.86338	106	
340.94527	72	
345.41461	92	
349.76660	116	
356.30736	116	
357.80626	80	
359.76001	110	
360.15626	80	
362.28676	78	
363.81682	76	
364.21035	86	
END IONS

###FS:    #m/z: 322.93091 #charge 1+
###MS: 163
###MSMS: 164
BEGIN IONS
TITLE=Cmpd 122, +MS2(322.9309), 28.0-35.0eV, 3.6min #164
RTINSECONDS=212.436
SCANS=163-164
PEPMASS=322.93091	1398868
CHARGE=1+
56.28859	66	
185.41992	94	
192.52460	108	
193.96336	66	
194.90002	72	
196.88344	74	
196.98487	78	
200.95121	74	
203.06824	70	
206.95133	194	
209.92476	78	
209.94620	84	
211.83272	106	
212.89459	152	
214.89433	72	
215.86391	98	
218.37883	74	
220.87730	100	
221.06937	76	
221.94605	68	
222.95162	76	
223.90418	74	
223.96203	140	
225.00809	82	
227.78689	138	
227.81838	110	
229.85380	78	
230.83634	148	
230.88918	260	1+
233.51730	90	
233.87613	88	
235.05789	68	
235.88564	90	
236.43292	82	
236.89764	74	
236.93543	106	
237.78900	146	1+
238.88044	80	
238.99451	66	
239.07626	86	
239.78526	282	1+
240.59158	66	
240.81929	268	1+
240.94047	628	
241.89996	84	
241.94011	2712	1+
242.82123	114	
242.94041	2482	1+
243.82002	146	
243.91714	76	
244.34313	84	
244.82001	518	1+
244.98454	70	
245.89445	92	
246.85226	66	
246.97753	218	
247.85298	272	1+
247.97823	94	
248.84102	294	
249.11666	94	
249.96645	114	
251.82213	68	
251.95644	70	
252.05574	90	
253.80948	78	
253.83076	78	
255.78680	108	
256.22116	66	
256.91753	82	
257.79465	168	
257.87096	70	
258.80075	66	
258.83327	300	
259.13437	78	
259.35196	68	
259.38368	82	
259.92183	76	
259.95955	68	
260.83059	654	1+
261.34025	210	
261.83255	478	1+
261.85634	72	
261.88947	98	
262.35625	92	
263.35197	68	
263.83398	216	
264.85400	338	
264.99857	96	
265.01808	94	
265.35831	114	
265.79636	76	
266.35134	148	
266.84647	198	
266.86176	136	
267.79014	74	
267.80971	66	
268.34416	94	
268.92866	66	
269.83962	80	
269.89825	92	
270.36622	106	
270.85683	68	
271.79678	114	
271.84421	80	
271.86023	120	
272.34925	252	
273.79277	250	1+
275.47616	92	
275.79028	76	
275.80980	414	1+
276.36751	66	
277.86775	76	
277.99911	72	
278.84734	68	
279.09082	850	1+
279.80976	66	
280.00280	72	
280.10954	150	
280.82103	82	
280.84969	336	1+
281.00840	72	
281.79850	166	
282.27547	96	
282.87214	78	
282.93187	86	
284.29359	564	1+
284.45238	90	
284.78952	86	
284.85804	144	
285.86991	70	
288.75932	66	
289.78996	262	1+
289.81090	232	
289.88715	74	
290.05436	68	
290.85010	70	
290.88108	86	
291.04269	92	
291.11837	66	
291.80367	212	1+
292.09926	76	
293.44177	92	
293.99958	84	
296.80852	382	1+
298.90854	84	
299.78638	172	
299.88392	74	
300.79031	130	
301.78996	78	
301.88374	72	
303.86716	70	
305.80353	72	
305.87779	68	
307.80005	536	1+
307.87098	82	
307.89416	128	
308.74074	70	
309.80333	84	
311.88770	82	
311.92744	112	
312.80327	290	1+
313.80616	192	1+
314.90977	86	
315.84950	78	
320.89973	76	
322.87156	68	
323.81622	70	
324.49044	80	
324.76081	74	
325.26736	74	
327.89769	82	
END IONS

###FS:    #m/z: 340.94159 #charge 1+
###MS: 163
###MSMS: 165
BEGIN IONS
TITLE=Cmpd 123, +MS2(340.9416), 28.0-35.0eV, 3.6min #165
RTINSECONDS=213.208
SCANS=163,165
PEPMASS=340.94159	576794
CHARGE=1+
175.92407	72	
196.98300	72	
197.10197	98	
205.94971	100	
207.19212	80	
208.94244	254	1+
211.07025	74	
211.88282	78	
212.88131	72	
213.88022	104	
213.94215	288	
214.41793	80	
214.92147	82	
215.88789	184	
216.88810	90	
217.88027	72	
220.88685	104	
223.96056	136	
224.83859	72	
225.84892	82	
227.95310	82	
228.84524	78	
228.89075	74	
229.51558	72	
231.89086	96	
231.92634	104	
231.95198	668	1+
232.89118	70	
233.87036	86	
233.90050	156	
233.94806	142	
235.11519	78
[truncated: 1,402,571 more chars]
