# Supplementary material for: High-Throughput Venomics
Source: J Proteome Res. 2023 Apr 3;22(6):1734–46. doi: 10.1021/acs.jproteome.2c00780 (PMC10243144; doi:10.1021/acs.jproteome.2c00780)
Supplement: Supplementary file 9 — pr2c00780_si_009.zip [file pr2c00780_si_009.zip › Manual files/Calloselasma rhodostoma MGF/210702_Calloselasma_halfplate000156_5.1.201.mgf]

###	D:\Data\Julien\210702_Cr_half_TFA\210702_Calloselasma_halfplate000156.d\ProteinAnalysisResults.mgf
###	D:\Data\Julien\210702_Cr_half_TFA\210702_Calloselasma_halfplate000156.d\analysis.baf
###	210702_Calloselasma_halfplate000156.d
###	Instrument: maXis HD
###	Manufacturer: Bruker
###    PeakWidth 0.30, MiniumIntensity 10, S/N 1Apply threshold 0, Threshold 10
###    Retain Residuals no, Create neutrally no,
###    FullScan Parameters: AdductIon (+)+H (-)-H, LowMass 0, HighMass 8000, MaxCharge charge decon 4, MinPeaks 3
###    Perf. isotope decon yes, Max Charge Istopic decon 6, MW agreement 0.00, Abund. cutoff 2.00, Envelope cutoff 75.00
###    MaxRes   Parameters: AdductIon (+)+H (-)-H, LowMass 0, HighMass 8000 
###    Perf. isotope decon yes, Max Charge Istopic decon 6, Abund. cutoff 2.00
###    MSn      Parameters: AdductIon (+)+H (-)-H, LowMass 0, HighMass 8000 
###    Perf. isotope decon yes, Max Charge Istopic decon 4, Abund. cutoff 0.05
###    Global Charge Limit: no 3, Prefer FullScan Result: yes, Export what: 2 (0=non deconv/1=deconv only/2=mixed), NoMSMSSignals: 150, Intensity threshold: 10, NoMSSignals (deconv): 2, NoMSSignals (non-deconv): 2, NormalizeData: no, SingleCharged: yes
###
COM=210702_Calloselasma_halfplate000156.d
USERNAME=Demo User

###FS:    #m/z: 322.93034 #charge 1+
###MS: 1
###MSMS: 2
BEGIN IONS
TITLE=Cmpd 1, +MS2(322.9303), 28.0-35.0eV, 0.0min #2
RTINSECONDS=1.3325
SCANS=1-2
PEPMASS=322.93034	3375864
CHARGE=1+
193.97089	2414	
206.94012	6922	
208.94612	14768	1+
211.94427	40592	1+
213.93994	38136	1+
215.88777	5032	
215.93748	6222	
217.94107	10606	
222.95206	69024	1+
224.95135	14826	
226.94720	252962	1+
227.19929	2716	
228.94304	547854	1+
229.45496	3174	
231.95159	24458	1+
233.89850	3432	
233.94924	3966	
234.97063	6096	
234.99846	10774	
235.12841	2404	
235.20377	3310	
238.45507	4764	
239.01983	3600	
239.07876	3578	
239.14677	6284	
239.98121	2758	
240.23074	7856	
240.96250	29362	1+
241.46381	2660	
242.96205	7868	
243.16938	2436	
243.46592	2624	
244.91293	2874	
244.95756	145406	1+
245.18523	3128	
245.94382	5866	
246.95302	136696	1+
248.03260	2490	
248.97466	2518	
249.91037	11216	1+
249.97210	106344	1+
250.94699	33426	1+
250.99719	3850	
251.19839	3646	
251.91006	3148	
252.47163	2734	
252.94793	8834	
252.97168	1408534	1+
253.19074	3324	
253.21404	5514	
253.90556	21616	1+
254.94209	111582	1+
254.96707	554358	1+
255.22954	4456	
256.26165	5388	
256.91357	11912	1+
256.96434	74494	1+
258.88484	2492	
258.91064	3792	
258.96453	22640	1+
260.97963	3742	
261.98112	10712	
262.96752	4980	
263.05618	2496	
263.13373	2648	
263.97842	238062	1+
265.25113	2648	
266.97469	2304	
267.26613	3070	
267.97320	98702	1+
268.95943	13460	
269.97458	47252	1+
270.98114	29890	1+
271.91683	2840	
272.88168	11330	1+
272.95193	21434	1+
272.97555	15960	1+
273.18609	2842	
274.27249	4952	
279.09116	5100	
279.22971	5326	
280.26251	2866	
281.24542	10822	1+
281.98888	4086	
282.27740	10016	
282.97350	2360	
283.17342	5836	
283.26137	11544	1+
283.94769	12540	
283.98802	4224	
284.29291	6900	
284.32892	2626	
285.20166	4034	
285.22329	2422	
285.94211	213476	1+
285.98378	45260	1+
286.27290	2696	
287.97933	3784	
288.20682	10154	1+
288.25197	10408	1+
289.88643	3462	
290.20503	2842	
290.26776	20042	1+
290.89007	9120	1+
291.09960	2778	
291.19773	5540	
291.97457	8066	
292.05890	5286	
293.10784	2836	
293.20884	4992	
293.97596	44410	1+
293.99781	69644	1+
294.12658	2646	
294.16372	2998	
294.93636	12928	1+
295.13001	7908	1+
295.22494	7060	
295.96949	4300	
295.99195	35332	1+
296.25825	3354	
296.29274	2682	
297.07976	3144	
297.24059	9242	1+
298.08453	3812	
298.27298	4116	
298.96867	2542	
299.25595	2948	
300.28832	5264	
301.20114	2454	
301.95888	2666	
302.17392	11800	1+
302.30349	9742	1+
302.94540	15416	
303.95242	59628	1+
303.99519	23634	1+
304.28252	9542	1+
304.92495	5878	
305.26678	4468	
305.95248	6034	
306.90462	19220	
307.24675	55496	1+
307.89303	3326	
308.14211	10044	1+
308.21550	3554	
308.29497	2342	
308.87143	17006	1+
309.20398	2786	
309.22169	2622	
309.27542	2964	
310.12101	2870	
310.15676	3644	
310.30947	9922	1+
311.16401	2718	
311.20071	2578	
311.21923	4178	
311.27354	4690	
311.86968	40606	1+
311.93546	11512	
311.98678	36804	1+
312.32381	5554	
312.80572	3148	
312.90087	6722	
312.94766	8994	
313.21772	4320	
313.23510	3282	
313.27302	3772	
313.29041	4782	
313.86555	18228	1+
313.92954	276428	1+
314.67941	2912	
314.89342	10530	1+
315.17906	2296	
315.86488	2596	
316.28290	12508	1+
316.31902	4558	
316.86386	3424	
316.88832	3710	
316.94024	8100	
317.21193	2354	
317.87034	3110	
318.29898	39154	1+
318.93524	165012	1+
319.28319	3140	
320.93480	389798	1+
322.15771	2702	
322.19401	5154	
322.27420	3172	
322.87894	15354	1+
322.90765	13304	
322.93014	7595732	1+
323.11502	8312	
323.17435	14444	1+
323.23811	9532	1+
323.27323	3374	
323.33174	5004	
323.35385	4352	
323.37818	7690	
324.13572	3296	
324.20588	2370	
324.28864	4286	
324.32535	4698	
324.87768	18874	1+
325.20013	2446	
325.21701	2404	
325.25390	26974	1+
325.28979	2946	
325.90194	5606	
326.15184	2750	
326.17304	5500	
326.30377	4734	
326.33937	2602	
326.87230	150116	1+
326.96906	19176	1+
327.00696	5072	
327.17659	3456	
327.19858	6000	1+
327.26960	37496	1+
327.33515	2970	
328.31840	5146	
END IONS

###FS:    #m/z: 340.94110 #charge 1+
###MS: 1
###MSMS: 3
BEGIN IONS
TITLE=Cmpd 2, +MS2(340.9411), 28.0-35.0eV, 0.1min #3
RTINSECONDS=2.1045
SCANS=1,3
PEPMASS=340.94110	1470846
CHARGE=1+
196.87912	206	1+
205.95078	116	
209.02413	116	
210.93978	420	1+
211.94504	288	1+
213.08739	136	
213.94033	3706	1+
215.88737	990	1+
215.93677	1138	
217.88092	474	1+
217.93775	282	
218.02888	122	
218.85876	136	
222.95550	392	1+
225.93514	372	1+
227.92103	186	
229.92974	112	
229.95075	150	
230.95731	124	
231.03070	144	
231.11584	146	
231.94993	4900	1+
233.07014	306	1+
233.89795	852	1+
234.91443	114	
235.01055	130	
235.89568	164	
235.95050	510	1+
237.21047	236	1+
238.04939	264	1+
239.90491	328	
240.23097	1280	1+
240.67731	116	
240.95422	136	
240.96648	186	1+
241.11431	172	1+
242.03933	226	
243.94686	124	
244.96198	144	
244.99331	138	
245.94852	198	
246.97677	360	1+
247.94324	398	1+
248.21827	114	
248.98683	148	
249.04104	180	
249.96020	1598	1+
250.24127	280	1+
251.88511	140	
252.97972	166	
253.00105	122	
253.04370	358	1+
253.96285	150	
254.04457	292	1+
254.28328	180	1+
254.96376	3092	1+
255.07702	872	1+
255.17223	330	1+
256.01700	160	1+
256.05064	240	1+
256.91507	340	1+
257.89520	138	
258.85931	122	
258.91224	124	
258.96464	392	
259.00717	222	1+
259.94424	140	
259.95991	176	
260.93460	154	1+
261.25972	122	
261.96692	144	
261.99522	118	
262.96869	126	
263.05444	324	1+
263.89408	120	
264.07764	118	
264.23494	280	1+
264.26828	168	
264.99119	206	
265.01650	248	1+
265.26233	138	
266.15082	162	
266.86595	120	
266.99313	300	1+
267.04726	172	
267.13744	176	
267.17346	194	
267.93845	208	
268.01518	134	
268.40521	114	
268.93779	170	
269.08126	156	
269.80406	160	
270.03009	112	
270.07751	300	1+
271.16916	120	
272.10802	180	
272.93624	658	1+
272.97943	362	
273.04406	122	
273.84500	118	
273.92834	218	1+
273.98335	168	
274.02249	156	
274.03317	156	
276.06123	162	1+
276.97178	174	1+
278.04988	234	1+
278.09695	176	1+
278.20513	156	
278.24985	206	
278.28011	324	1+
278.43749	178	
279.02688	114	
279.17620	328	1+
279.79790	126	
279.96347	314	1+
280.26186	176	
280.65021	112	
281.05032	184	
282.27765	330	
283.03815	112	
283.16548	114	
283.27988	220	
283.86527	150	
283.99005	134	
284.29736	292	1+
285.00219	150	
285.22363	128	
286.02281	176	1+
286.10559	186	1+
286.98228	112	
287.20579	134	
288.06338	130	
288.19691	142	
288.26510	234	1+
288.94957	138	
289.06991	284	
290.88667	132	
292.05864	430	1+
292.44046	144	
292.87648	128	
293.29240	164	
294.10434	128	
296.32984	186	
296.97087	502	1+
297.22540	222	1+
297.33463	210	
297.97086	288	1+
298.08303	284	
298.31638	114	
298.58027	158	
298.87707	154	1+
299.06346	512	1+
299.08566	126	
300.51441	276	1+
302.09370	112	
302.17880	240	1+
302.24219	146	
302.94380	170	
304.26301	198	
304.76455	186	1+
304.91873	342	1+
304.94511	294	1+
305.07411	160	1+
305.13490	352	1+
306.27596	216	
306.31501	134	
306.79484	236	1+
306.88554	218	
307.06336	244	1+
307.24225	352	1+
307.28312	264	
307.31144	136	
307.85980	182	1+
307.88692	124	
308.14065	214	1+
308.29384	840	1+
308.32682	286	1+
309.03954	128	
309.91916	124	
310.31196	150	
310.85302	132	1+
310.88484	122	
310.91220	126	
311.85758	156	1+
312.05346	314	1+
313.03001	114	
313.94834	204	1+
315.98846	202	1+
317.07664	120	
317.11730	112	
317.45787	126	
318.11238	124	
318.59712	372	1+
319.09835	206	
321.02216	236	1+
321.22429	656	1+
321.95084	146	
322.14116	118	
322.30811	624	1+
323.15319	114	
323.18272	152	
323.23639	896	1+
324.02928	138	
324.11903	114	
324.29216	160	
324.77877	212	1+
325.25155	304	1+
326.89069	128	
327.13773	116	
327.17986	112	
328.18803	168	
328.31907	180	
328.65551	114	
328.81583	270	
328.84266	124	
328.88483	114	
329.18179	122	
329.82643	128	
329.87505	148	
330.04356	266	1+
330.17181	238	1+
330.31549	126	
332.06150	188	1+
332.09105	120	
332.99780	264	1+
335.89366	294	1+
336.20442	234	1+
336.97623	172	1+
337.13182	246	1+
337.35794	116	
338.18538	198	1+
339.10601	184	
339.22345	112	
339.25019	236	1+
340.06277	128	
340.30314	270	1+
340.39285	160	
341.10344	286	1+
342.14701	380	1+
342.20611	518	1+
342.25564	276	1+
342.27724	358	
342.31090	354	1+
342.90123	362	1+
343.14787	286	1+
343.27886	170	
344.29668	154	
345.11350	120	
END IONS

###FS:    #m/z: 363.95707 #charge 1+
###MS: 1
###MSMS: 4
BEGIN IONS
TITLE=Cmpd 3, +MS2(363.9571), 28.0-35.0eV, 0.1min #4
RTINSECONDS=2.877
SCANS=1,4
PEPMASS=363.95707	858026
CHARGE=1+
189.86446	290	1+
191.95658	508	1+
196.88156	188	
205.94962	302	1+
206.07950	204	1+
207.87537	146	
207.94334	142	
208.94090	138	
209.94435	1208	1+
210.04215	134	
210.88534	146	
212.87964	1450	1+
215.89102	132	
216.41173	170	
222.85847	116	
222.95231	2150	1+
224.06050	130	
224.94959	2556	1+
224.97182	144	
226.94840	7608	1+
226.97229	240	
227.45172	102	1+
227.89173	128	
227.93114	290	
228.89375	392	1+
228.94272	7330	1+
229.02213	112	1+
229.96453	216	1+
229.99254	184	1+
230.88856	2394	1+
232.54265	130	
233.98384	132	
234.15085	150	
234.89505	172	
235.05861	160	
235.54246	132	
236.16116	212	1+
237.04397	244	1+
239.42827	176	1+
240.03762	138	
240.06469	124	
240.96468	756	1+
241.13109	116	
242.10453	170	
242.96100	958	1+
243.06203	124	
243.16538	128	
243.87889	244	1+
244.03893	326	
244.95817	3990	1+
245.04812	162	
245.94338	278	
245.97967	174	
246.05139	118	
246.17638	94	1+
246.57651	118	
246.90421	390	1+
246.95395	4748	1+
247.96888	164	
248.07289	150	
248.90033	1068	1+
249.04098	160	
249.07532	146	
250.21759	216	1+
250.89538	280	1+
250.94719	184	
250.97138	210	
251.07622	118	
251.96199	236	1+
252.89974	396	1+
252.98913	186	1+
253.02021	156	
253.06952	142	
254.08789	118	
256.01260	208	1+
258.97493	216	
259.07405	124	
259.97428	210	
260.97011	1326	1+
260.99037	178	
261.99424	428	1+
262.93173	148	
262.98696	150	
263.17279	136	
263.88248	134	
263.98077	156	
264.07386	150	
264.90174	156	
264.97937	356	1+
265.07127	292	1+
266.24642	804	1+
266.86589	166	1+
267.00778	144	
267.15946	156	
267.97409	654	1+
268.05417	146	
268.96400	846	1+
269.07369	150	1+
269.11738	148	
269.84841	118	
269.96961	582	1+
270.93478	114	
271.10414	116	1+
271.84280	204	1+
271.86849	234	1+
271.91365	252	
272.02721	210	1+
272.93345	136	
272.97046	236	1+
274.93925	148	
275.06711	186	1+
275.09321	122	
275.92960	180	
275.97266	276	1+
276.10559	152	
276.84772	200	
277.04936	138	
277.84877	216	
279.02811	144	
279.06371	118	
279.08612	146	
280.01521	246	1+
280.10634	120	
280.26249	316	1+
280.96427	274	1+
281.12347	462	1+
281.23062	128	
281.98265	146	
282.95300	132	
283.05668	244	
283.07591	290	
283.24757	114	
284.89195	272	1+
284.91074	216	
285.06384	118	
285.81920	198	1+
285.84387	422	
285.94205	376	
286.15617	228	1+
286.98901	120	
287.80683	136	
288.06274	194	
289.06546	148	
289.14184	156	
289.88202	142	
291.06823	260	1+
291.86903	268	1+
292.99856	118	
293.03594	264	1+
293.04658	302	1+
293.11794	118	
293.43835	128	
294.32784	142	
295.00595	270	1+
296.88372	120	
296.92527	362	1+
297.07975	528	1+
298.13541	142	
298.58506	184	
298.80103	122	
299.02645	160	
299.23684	180	
301.06591	148	1+
301.15289	128	
301.85762	190	
302.04142	126	
302.22110	1174	1+
302.24707	306	1+
303.01866	142	
303.16910	292	1+
303.81039	242	
303.85674	616	
303.94687	160	
304.05956	172	1+
304.14678	408	1+
304.51681	126	1+
305.15175	246	1+
306.08544	378	1+
306.10595	114	
306.27601	254	
306.88543	210	
306.92653	120	
307.14149	306	1+
307.29218	726	1+
307.78993	116	
307.89002	228	
307.93379	266	1+
308.21045	196	1+
308.29309	522	1+
309.89176	172	
310.01063	120	
310.30788	272	1+
310.87636	742	1+
311.02943	332	1+
311.95889	234	1+
312.07107	206	1+
313.27984	118	
313.88825	134	
314.29097	328	1+
315.44545	146	
315.97568	168	1+
316.97445	212	1+
318.59660	166	
318.93489	378	1+
319.09713	286	1+
319.17627	232	1+
320.31181	182	1+
321.81731	400	1+
322.93083	326	1+
323.01915	546	1+
323.05375	264	1+
324.24639	244	1+
324.32664	464	1+
325.12562	142	
326.79870	148	
327.09766	134	
327.13619	132	1+
327.21256	150	1+
327.26705	194	1+
328.18982	276	1+
328.90901	140	
329.06583	182	1+
329.91387	120	
330.97931	132	
333.06117	128	
333.19762	170	
335.11342	198	1+
335.34502	134	1+
336.80764	198	1+
336.94411	832	1+
337.07304	156	
338.35769	206	1+
339.82977	226	
340.03630	120	
341.31696	116	
342.25352	132	
342.27786	398	1+
342.90620	200	
343.14919	134	
344.18743	274	1+
344.90942	164	
345.87307	134	
346.22764	148	
347.09501	116	
347.30280	154	
349.20201	260	1+
349.32095	820	1+
350.13507	124	1+
351.33879	282	
352.01204	194	1+
356.89881	180	1+
358.97244	170	1+
360.12163	126	
360.35983	228	1+
361.07840	144	
362.17973	116	
362.23053	502	1+
362.34954	318	1+
363.11261	128	
363.21320	308	1+
363.23607	374	1+
364.15216	226	1+
364.18262	230	1+
365.08327	214	1+
365.11225	186	1+
365.31712	182	
365.35314	260	1+
365.77885	126	
366.28011	154	
366.35739	174	1+
367.01331	142	1+
367.29728	172	1+
367.33162	358	1+
368.21599	122	
368.42402	1366	1+
369.10991	114	
369.19848	116	
369.22184	168	
369.23964	160	1+
369.34269	150	
END IONS

###FS:    #m/z: 363.95750 #charge 1+
###MS: 5
###MSMS: 6
BEGIN IONS
TITLE=Cmpd 4, +MS2(363.9575), 28.0-35.0eV, 0.1min #6
RTINSECONDS=6.5465
SCANS=5-6
PEPMASS=363.95750	852902
CHARGE=1+
178.94744	208	
189.86254	948	
190.95484	356	1+
191.85774	936	1+
196.88296	352	
200.89277	134	
200.94761	212	
205.95177	216	
206.92269	144	
206.94902	398	1+
207.87650	470	1+
208.94101	296	
209.94457	2664	1+
210.88311	480	1+
211.86420	124	
212.87880	3086	1+
214.89252	588	1+
216.41216	244	
219.85902	216	1+
220.86013	190	1+
222.95270	5442	1+
223.89357	136	
224.21487	140	1+
224.90555	186	
224.94930	8682	1+
225.04215	140	
225.88134	144	
226.85581	148	1+
226.89494	310	1+
226.94791	16984	1+
226.97461	242	
227.93183	474	
228.04655	190	
228.89484	800	1+
228.91293	128	
228.94331	20064	1+
229.17438	144	
230.88844	4734	1+
230.95471	146	
231.01767	210	
233.22140	116	1+
233.95886	210	1+
234.91733	144	
235.88873	260	1+
236.98501	304	1+
237.06317	480	1+
237.93237	150	1+
239.42837	174	
240.08115	132	
240.83536	134	
240.96278	3350	1+
241.94127	168	
242.95898	2384	1+
243.88158	138	
244.95840	7618	1+
244.98534	216	
245.03906	130	
245.93832	290	
246.45649	124	
246.52027	116	1+
246.91013	154	
246.95311	8976	1+
247.00157	148	
247.03952	136	
247.10644	142	
247.52508	90	1+
248.11961	214	1+
248.84423	196	1+
248.90061	1314	1+
248.98497	142	
249.01511	132	1+
249.04152	282	1+
250.89576	412	1+
250.95038	150	
250.97541	172	
251.04318	136	
251.96368	204	1+
252.88739	134	
253.08715	202	
253.90441	448	
254.02201	112	1+
254.10142	238	1+
254.99053	186	1+
255.91857	124	
255.96943	138	
256.84361	224	1+
258.97274	288	
259.06548	262	1+
259.97537	210	
260.97002	2238	1+
261.04577	140	
261.82791	232	1+
261.89778	124	
262.93110	134	
262.96994	302	
263.17466	136	
263.20043	150	
263.84909	234	1+
263.98366	214	
264.11599	132	
264.15959	230	1+
264.97081	576	1+
264.97925	146	
265.08862	176	1+
265.14922	160	
265.97671	426	1+
266.03513	262	1+
266.24609	642	1+
266.50793	166	1+
267.01330	148	
267.05374	192	1+
267.10578	198	
267.16967	160	
267.97437	1002	1+
268.11310	274	1+
268.92589	150	
269.08265	130	
269.84346	236	1+
269.96866	1532	1+
270.79446	130	
271.08141	150	
271.79857	140	
271.92619	394	1+
273.02244	170	1+
274.21208	202	
274.99388	158	
276.14191	198	1+
276.85634	456	1+
278.05345	178	1+
278.06756	174	1+
278.17046	130	
278.84814	150	
278.98325	230	1+
279.01425	134	
279.85988	126	
279.94146	394	1+
280.10550	138	
280.26069	300	1+
280.94420	288	1+
281.02341	172	1+
282.92055	128	
283.04552	136	
283.06978	200	1+
283.84688	146	
283.98526	420	1+
284.89260	136	
285.09564	132	
285.84753	552	1+
285.92285	134	
285.95042	126	
285.99426	208	1+
286.92400	126	
287.03800	242	
287.91522	224	1+
288.06753	458	1+
288.80404	190	1+
289.89143	160	
292.11099	264	1+
292.12381	274	1+
293.06282	162	
293.93656	244	1+
294.24382	208	1+
294.28776	170	1+
295.24388	138	1+
296.14158	142	
297.15096	146	
298.08113	474	1+
298.87221	148	
298.90944	126	
299.03137	146	
299.88389	206	
299.96263	126	
300.20527	142	
300.23005	164	
300.86640	222	
300.93011	218	1+
300.99717	198	1+
301.14634	210	1+
301.26468	138	
301.87198	446	1+
302.09595	132	
302.22301	1374	1+
302.89306	192	
303.81130	222	
303.85568	832	1+
303.94301	158	
304.15699	116	1+
304.21932	232	
304.77930	188	
305.10540	218	1+
306.42795	132	
306.79060	208	
307.28822	1218	1+
307.30567	140	
307.80404	154	
307.89057	408	1+
307.96243	266	1+
308.14867	282	1+
308.25686	166	
308.29272	862	1+
308.79351	140	
308.94601	134	
308.99855	130	
309.01675	128	
309.32446	130	
310.30657	148	
311.77031	130	
311.88643	422	1+
313.08756	158	1+
313.92815	322	1+
314.03923	218	
315.16198	134	
315.17394	130	
316.10836	176	
316.81269	318	1+
317.25837	230	1+
318.93476	258	
319.04361	136	
319.06762	150	
319.12618	230	1+
319.87042	160	
319.88617	216	1+
319.96136	212	
320.79160	182	1+
320.81210	214	1+
320.95567	232	1+
321.17842	262	1+
321.81770	144	1+
321.86573	150	
322.92987	442	1+
323.01540	352	1+
323.04243	134	
323.16738	504	1+
324.17737	376	1+
324.24200	242	
324.29083	204	1+
324.32323	300	
324.96132	138	
325.14556	298	1+
325.90055	136	
326.34121	142	
326.87319	624	1+
326.96001	152	1+
327.80819	260	1+
328.18829	270	1+
328.88873	178	
329.07205	216	1+
330.16138	154	
330.85359	196	1+
331.16108	208	1+
332.09540	266	
333.88014	212	1+
334.09124	118	1+
336.94855	824	1+
338.19806	136	
339.10870	162	
339.24114	170	
339.82853	198	
339.90772	172	1+
342.17109	192	1+
342.90380	194	
342.97296	138	
343.27365	198	
343.87275	146	
345.16962	146	1+
345.28494	304	1+
346.21761	206	1+
347.10101	188	1+
347.14314	150	
347.99518	186	1+
348.17548	162	1+
348.21757	222	1+
349.32567	726	1+
351.10399	206	1+
351.13922	126	
354.18521	158	1+
354.20535	134	
357.06599	278	1+
359.20944	146	
360.10726	146	
360.18051	128	
361.08904	192	1+
361.19057	240	1+
361.36469	130	
361.93621	230	1+
362.33625	128	
363.21924	134	
363.33202	254	1+
364.14176	244	1+
365.01612	194	
365.05450	190	1+
365.17352	196	1+
365.27837	308	1+
365.31392	156	
365.38505	366	1+
366.32975	740	1+
367.03851	170	1+
367.33188	642	1+
367.94115	184	1+
368.42454	1058	1+
368.90791	94	1+
369.04223	138	
END IONS

###FS:    #m/z: 336.94685 #charge 1+
###MS: 5
###MSMS: 7
BEGIN IONS
TITLE=Cmpd 5, +MS2(336.9469), 28.0-35.0eV, 0.1min #7
RTINSECONDS=7.3185
SCANS=5,7
PEPMASS=336.94685	284530
CHARGE=1+
190.93223	134	
196.87930	110	
205.02192	102	
205.95078	142	
208.98102	96	
210.88242	138	1+
211.94466	13988	
211.98140	106	
212.87948	518	1+
212.94872	524	
213.94044	5198	1+
214.05364	186	1+
215.88826	1068	1+
215.93692	568	
217.93756	148	
217.98167	100	
221.89143	134	
221.96429	140	
222.98587	108	
223.95880	174	
224.96243	102	
225.88373	136	
226.89810	158	
227.01837	212	1+
227.89820	94	
229.95533	14698	1+
230.11062	96	
230.88974	946	1+
231.04467	94	
231.10668	100	
231.90854	118	
231.92881	116	
231.95006	6758	1+
232.20688	94	
233.89733	1074	1+
235.07698	160	1+
235.09449	94	
235.89722	440	
235.94972	258	1+
236.44637	98	
237.05109	286	1+
238.04603	114	
238.21440	188	
238.89017	96	
238.95291	414	1+
239.00098	104	
239.21736	132	
241.89728	130	
241.95238	120	
242.11227	100	
242.89048	112	
243.04335	102	
244.97204	152	
245.97942	136	
246.97586	176	
247.89186	96	
247.96605	2544	1+
248.03480	116	
249.04299	342	1+
249.06531	152	
249.09354	112	
249.96167	1300	1+
250.94796	106	
251.06584	326	1+
251.80205	128	
251.92472	110	
251.95851	298	
251.97647	126	
252.04989	164	1+
252.11224	126	
252.23692	130	1+
252.88465	106	
252.92176	204	1+
252.97169	5882	1+
253.00885	106	
253.90527	184	1+
254.08925	184	
254.49257	100	
254.96704	3520	1+
255.03257	130	
255.07581	794	1+
255.09763	156	
256.16919	126	
256.26213	108	
256.91292	184	
256.96465	618	
257.04813	258	1+
257.50821	104	
258.09304	164	
258.96138	156	
259.15245	122	
259.95862	146	
260.95798	100	
260.97897	270	1+
262.16944	150	
262.88921	158	1+
263.13644	98	
264.06027	108	
265.01869	174	
265.08611	130	
265.10224	152	
266.24828	148	
267.00372	302	1+
268.95525	142	
269.08325	102	
269.80217	194	1+
270.86127	154	
270.98218	806	1+
271.81247	202	1+
271.84522	142	
271.91764	124	1+
272.24921	100	
272.97780	508	
273.87830	94	
276.02831	176	1+
276.07253	250	1+
277.01075	100	
277.96074	132	
278.23214	106	
278.83886	122	
278.91649	132	
279.06120	106	
279.83083	252	1+
279.96674	110	
280.21108	118	
280.26073	102	
280.80314	198	1+
280.93954	138	
280.95162	118	
281.04942	158	
281.28183	114	
281.86629	140	
282.00831	96	
282.04416	436	1+
282.10005	216	1+
283.04196	394	1+
283.97953	224	1+
284.92409	220	1+
286.85088	306	1+
287.01966	134	
288.87273	250	1+
289.62155	100	
289.80792	94	
290.85454	246	1+
292.05716	204	
293.07457	136	
293.24794	120	
293.99673	224	1+
294.14696	146	
294.43114	96	
295.02421	130	
295.10406	128	
295.14226	114	
295.28183	116	
295.97704	180	
295.99563	156	
296.22062	186	1+
296.26029	172	1+
296.96763	106	
297.07086	136	
297.09732	126	
297.40962	94	
297.88072	228	1+
298.43107	102	
299.05976	498	1+
300.23058	132	
300.51883	142	
302.11855	296	1+
303.77761	520	1+
305.28336	96	
306.07754	202	1+
306.87866	402	1+
307.88010	290	1+
308.29472	288	
309.29667	156	
309.36260	106	
310.08178	202	
310.88091	540	1+
311.07183	172	1+
312.85680	124	
313.03057	98	
313.18511	118	
314.03893	264	1+
315.02834	156	1+
316.44093	324	1+
317.90074	120	
319.29081	248	1+
321.04147	144	
321.22218	246	1+
321.32720	232	
322.14148	122	
322.31486	204	
323.01912	166	1+
323.18343	102	
323.23796	370	1+
324.89581	262	1+
325.18504	224	1+
327.58314	102	
327.81044	124	
328.89059	124	
333.29530	122	
333.32569	112	
334.06589	98	
334.17308	144	1+
334.94421	236	1+
335.30743	148	
335.78865	114	
337.11132	118	
337.21756	130	
337.25547	124	
337.28405	204	1+
337.35442	128	
338.10099	288	1+
338.14605	256	
338.83953	124	
339.16436	122	
339.60085	102	
340.30624	196	1+
340.39037	118	
340.94150	148	
341.24537	216	
END IONS

###FS:    #m/z: 507.84727 #charge 1+
###MS: 5
###MSMS: 8
BEGIN IONS
TITLE=Cmpd 6, +MS2(507.8473), 28.2-35.2eV, 0.2min #8
RTINSECONDS=8.0905
SCANS=5,8
PEPMASS=507.84727	262698
CHARGE=1+
191.95556	462	1+
196.01586	532	
225.97463	188	1+
230.84465	206	
232.07306	278	
234.89172	408	1+
235.07775	202	1+
235.89729	284	1+
237.05620	184	
237.90464	308	1+
238.14054	292	1+
239.09647	194	1+
240.96273	230	1+
242.98049	262	1+
245.02126	314	1+
245.05943	276	
246.08676	320	1+
246.95110	224	1+
248.04877	278	1+
248.08687	282	1+
248.85466	232	
249.02299	344	1+
251.92979	236	1+
252.08201	852	1+
253.02913	226	
253.13548	194	1+
253.99158	144	1+
255.23283	214	
257.09919	200	1+
258.07172	528	1+
258.94805	178	1+
259.89377	192	
261.07362	322	
261.09929	186	1+
262.13629	298	1+
262.92815	234	
264.90874	484	1+
265.09002	366	1+
265.91592	452	1+
266.09431	254	1+
266.13250	300	1+
266.16726	266	1+
266.86375	262	
268.10828	220	
268.97062	296	1+
269.06222	182	
269.51445	158	1+
269.92342	208	
270.09051	242	
270.80679	254	1+
270.86822	1070	1+
271.87469	756	1+
272.85396	1676	1+
272.91902	146	1+
274.85056	388	1+
274.88405	182	
275.99415	154	1+
277.03781	238	1+
277.05515	300	1+
278.02507	260	1+
279.09578	264	
279.84828	504	1+
279.98010	254	1+
280.11216	228	
280.85117	428	1+
280.88273	426	1+
282.04826	268	1+
282.12399	410	1+
282.91812	172	1+
282.94007	228	
283.19288	140	1+
283.24162	228	1+
284.11662	332	1+
285.81255	214	
285.84657	198	
285.94339	1208	1+
286.04694	330	1+
286.92805	574	1+
287.11070	458	1+
287.88904	258	
288.86941	560	
288.92498	248	1+
289.15502	206	1+
289.80333	266	1+
289.88136	2156	
290.86566	2946	1+
292.86312	492	
292.94186	218	1+
293.12404	668	1+
293.87287	6520	1+
294.10015	248	
294.13024	472	1+
294.28000	146	1+
295.03027	216	1+
295.06336	270	1+
295.20887	242	1+
295.80826	470	1+
295.91590	180	
295.97106	302	1+
296.85266	996	1+
296.88273	2172	1+
297.94016	394	1+
297.96751	456	1+
297.98601	250	1+
298.01854	272	1+
298.10560	308	1+
298.80817	436	1+
298.87878	1938	1+
298.94473	286	1+
298.96804	334	1+
299.52116	148	1+
299.81130	296	1+
299.91936	348	1+
300.85834	1274	1+
301.02432	166	1+
301.05604	414	1+
301.20018	228	
301.87647	358	
301.95366	246	1+
302.13508	178	1+
302.88265	228	
303.61059	166	1+
303.81124	142	1+
303.87358	182	
303.95324	516	1+
304.88141	266	
306.78339	302	1+
306.87875	286	
307.05205	234	1+
307.28380	262	
307.89025	3290	1+
308.02926	424	1+
308.14126	648	
308.29576	484	1+
308.78741	362	1+
308.88236	3168	1+
309.07905	188	1+
309.15174	1886	1+
309.30122	312	1+
309.88859	2224	1+
310.15641	1510	1+
310.54554	100	1+
311.02775	358	1+
311.19126	304	1+
311.88396	17336	1+
311.92984	206	1+
311.97038	532	1+
312.11882	226	1+
312.13395	276	
312.17103	192	1+
312.82322	410	1+
313.05947	204	
313.12366	162	1+
313.14723	378	1+
313.81866	344	1+
314.06690	278	1+
314.86761	1074	
314.89451	2326	1+
315.08964	254	1+
315.12192	258	1+
315.13737	240	1+
315.87652	638	
316.46631	154	1+
316.58193	196	
316.86328	990	1+
316.88884	2378	1+
316.92765	408	1+
317.82117	376	1+
318.00095	388	1+
318.08892	186	
318.86308	634	
318.88481	494	1+
319.01179	196	1+
319.05922	290	1+
319.13998	236	1+
319.86118	306	
320.30214	206	1+
320.43888	246	1+
320.88269	426	1+
320.89997	294	1+
321.11911	238	1+
321.93439	210	
322.78025	238	1+
322.98547	418	1+
323.24060	286	1+
323.94079	478	1+
323.97888	304	1+
324.04012	256	
324.06424	264	1+
324.12542	360	1+
324.85940	420	
324.90164	180	
325.75677	184	1+
325.90132	628	
326.05932	474	1+
326.52192	170	1+
326.89686	1706	1+
327.88223	430	
327.89901	1190	1+
327.96691	206	
328.11738	324	1+
328.18637	266	1+
328.27866	164	1+
328.87125	404	
328.94430	352	1+
328.97645	366	1+
329.15560	260	1+
329.30971	268	1+
329.86830	292	
329.89498	1448	1+
331.12488	412	1+
331.89888	2814	1+
331.98027	190	1+
332.12827	340	1+
332.18686	338	1+
332.81765	426	1+
332.87651	1488	1+
332.90376	2032	1+
332.93338	426	1+
332.95193	426	1+
334.87963	310	
334.89788	2720	1+
334.97326	478	1+
335.16007	344	
335.20502	198	
336.05316	338	1+
336.07929	336	1+
336.12610	296	1+
336.17469	316	1+
337.02395	234	
337.09634	334	1+
337.79991	194	1+
337.88055	394	
338.02993	180	
338.14699	316	1+
338.82890	336	1+
338.88719	600	1+
339.05917	452	1+
339.17502	236	1+
339.23433	194	1+
340.00086	354	1+
340.05721	270	1+
340.94131	596	1+
341.00315	244	1+
341.51337	230	1+
342.91056	200	
343.87572	276	
343.90379	668	1+
344.10675	250	
344.14591	180	
344.88463	604	1+
345.13604	204	
345.41697	196	1+
347.91345	182	
348.17108	414	1+
348.83947	226	1+
348.91529	298	
349.11207	398	1+
350.01365	188	
350.13876	428	1+
350.83857	946	1+
350.88707	318	
350.91250	566	1+
351.01988	262	1+
351.33532	196	1+
351.76578	754	1+
351.84071	812	1+
351.88105	298	
351.97172	252	
352.11825	474	1+
352.16719	228	
352.21806	188	1+
352.77040	668	1+
352.87847	194	
352.91178	786	
352.99676	214	1+
353.90786	842	1+
354.16085	190	1+
354.20755	426	1+
354.41546	244	1+
354.99863	350	1+
355.02975	312	1+
355.06656	210	
355.13732	212	
355.17619	234	1+
355.21359	376	1+
355.85165	484	1+
355.89945	974	1+
356.60358	254	1+
356.85591	416	1+
357.11717	236	1+
357.32886	146	1+
358.06883	160	1+
358.08706	212	1+
359.95337	236	1+
360.14891	402	1+
360.20885	208	1+
361.07434	270	1+
361.15337	310	1+
361.86589	264	
362.84081	330	1+
362.98008	290	1+
363.19126	542	1+
363.38988	290	1+
364.84432	296	
365.84856	212	
366.79033	282	
366.83880	3072	1+
366.88247	470	1+
366.99333	272	1+
367.33759	770	1+
367.79065	254	
368.79644	218	
369.07594	200	1+
369.12134	206	
369.16419	402	1+
369.83824	516	1+
370.22663	182	1+
370.78813	502	1+
370.91537	300	1+
371.18671	728	1+
372.18235	634	1+
372.78464	248	1+
373.71675	214	
373.82641	230	
373.90855	624	1+
374.81439	338	1+
374.86713	340	1+
375.81553	224	1+
375.98781	222	1+
376.34954	190	1+
376.88037	192	
376.96972	396	1+
377.04051	290	1+
377.74708	142	1+
377.96768	236	1+
378.08614	214	1+
378.86203	332	1+
379.14362	282	1+
379.19469	286	1+
379.79720	362	1+
380.09459	810	1+
380.15641	238	1+
380.79800	296	1+
380.85624	766	1+
381.09996	684	1+
381.11892	230	
381.33881	294	1+
381.73026	156	1+
382.23024	268	1+
382.85686	634	1+
383.01444	210	1+
383.09772	182	
383.11949	330	1+
383.17259	540	1+
383.21081	326	1+
384.17701	446	1+
384.21553	214	1+
384.39235	374	1+
384.85080	5676	1+
384.89643	250	
385.14546	394	1+
385.23914	242	1+
385.39449	396	1+
386.05104	228	1+
387.96270	228	1+
388.17545	180	
388.75654	144	1+
388.79578	820	1+
388.85048	228	
389.09099	278	1+
389.17160	218	
389.20203	388	
389.86473	580	
390.18504	182	
390.19971	484	1+
390.79691	206	
390.84083	928	
390.86105	432	
391.81986	1082	1+
391.84239	512	
392.15203	446	1+
392.31869	244	1+
392.82675	780	1+
392.86591	3250	1+
393.08800	280	
393.16283	292	1+
393.19811	356	1+
393.68358	214	1+
393.80063	780	1+
393.89380	238	1+
393.96925	184	
394.83214	576	1+
394.86005	638	1+
396.81073	324	1+
396.85789	210	
397.06681	288	1+
397.13350	180	
397.25802	224	1+
397.80880	200	1+
397.86232	890	1+
398.86633	642	1+
398.90223	422	1+
399.07586	244	1+
399.21750	402	1+
400.13110	500	1+
400.86969	312	1+
401.07109	156	1+
401.13410	340	1+
401.15683	222	1+
401.36977	164	1+
402.40652	156	1+
402.86535	1018	
402.94432	248	1+
403.23258	536	1+
403.87323	3320	1+
404.08717	274	1+
405.06116	378	1+
405.86955	866	
405.90200	238	
406.10817	190	1+
406.86607	444	
407.14451	306	1+
407.78047	226	
407.81581	294	
407.86744	11288	1+
407.92830	542	1+
408.02511	296	1+
408.17601	326	1+
408.29943	140	1+
409.23201	204	1+
409.81088	264	
410.34812	284	1+
410.38080	284	1+
410.40669	202	1+
410.54148	116	1+
410.80863	1844	1+
410.84086	632	
410.87521	3318	1+
410.91453	222	
411.22001	364	1+
411.72357	460	1+
411.81230	1606	1+
412.03668	236	1+
412.22323	230	1+
412.84931	1014	1+
412.87430	432	
413.07401	1068	
413.19321	256	
413.27325	122	1+
413.41452	152	1+
413.87771	696	1+
414.34637	198	1+
414.57864	200	1+
414.81642	402	1+
414.86755	198	
415.16045	362	1+
415.19867	508	1+
415.39471	196	1+
415.58250	168	1+
416.87999	866	1+
417.05770	238	1+
417.13753	304	1+
417.81950	172	1+
419.21992	248	1+
419.24638	190	1+
420.20905	218	1+
420.25198	174	1+
421.08347	214	1+
421.88170	1988	1+
422.17656	218	
422.21710	292	1+
422.95324	210	1+
422.97498	354	1+
423.41964	168	1+
423.95784	176	1+
424.14214	1154	1+
424.87152	312	
425.77917	212	1+
425.82535	230	1+
425.88346	2470	1+
426.81584	278	1+
426.86335	2424	1+
426.93676	308	
427.09758	430	1+
427.14675	184	
428.17925	328	1+
428.24656	426	1+
428.38503	210	
428.85249	566	1+
428.88565	7016	1+
428.95905	138	1+
429.17384	360	1+
429.22802	186	
430.74391	194	
430.87415	2436	1+
431.32028	196	
433.20362	194	
433.34108	180	
433.35950	194	1+
433.88986	838	1+
434.82256	386	1+
435.00669	304	1+
435.32726	184	
435.82625	294	1+
435.86189	288	
436.00578	268	1+
436.27160	224	1+
437.14900	522	1+
438.13858	410	1+
438.92772	262	1+
439.08191	342	1+
439.14296	360	1+
439.89364	886	
440.89939	502	
441.00707	276	1+
441.88989	290	
441.92464	276	1+
442.15602	440	
443.15765	238	
444.06473	204	1+
444.14736	880	1+
444.33510	188	1+
444.38429	336	
444.71669	144	1+
444.87573	2860	1+
445.04084	290	1+
445.22413	430	1+
445.39272	400	1+
446.10786	310	1+
446.22586	364	1+
446.33083	198	1+
446.77758	180	
447.88597	258	
448.04772	340	1+
448.16619	212	
448.87983	1286	1+
449.18023	280	1+
449.87789	898	1+
450.40633	256	1+
450.76629	426	1+
450.95313	156	1+
451.87680	274	
452.05788	306	1+
452.90216	366	
454.20986	326	1+
455.06530	280	1+
455.13316	134	1+
455.78222	174	1+
456.82023	274	1+
457.16665	238	1+
457.90342	1404	1+
457.98620	186	1+
459.16188	712	1+
461.15996	544	1+
462.15736	350	1+
462.34908	248	1+
462.88472	854	1+
464.18198	192	
464.89925	240	
464.93530	280	1+
466.17499	256	
466.19266	364	1+
466.40075	222	
466.42759	246	1+
466.85214	218	1+
467.12882	302	1+
467.73574	220	1+
467.88900	1764	1+
468.03655	164	1+
468.31903	162	1+
468.78183	314	
468.81147	216	1+
469.09781	276	1+
469.91310	402	1+
470.00548	178	1+
470.23724	194	1+
471.96556	212	1+
472.34614	220	1+
473.27043	164	1+
473.82816	138	1+
476.76724	166	1+
477.13445	176	1+
479.25864	248	1+
482.21871	172	1+
482.78372	282	1+
483.27963	276	1+
484.28456	208	1+
485.22619	190	1+
485.75330	234	1+
485.90261	1120	1+
486.18144	156	1+
486.79973	174	1+
487.39981	262	1+
488.43964	394	1+
488.48370	274	1+
489.13602	170	1+
489.24331	220	1+
489.34892	198	
490.90532	192	
491.27071	202	1+
491.38712	224	1+
491.80225	280	1+
491.85373	240	1+
492.22021	198	1+
492.48842	262	1+
493.36854	186	
493.40050	216	1+
493.45809	162	1+
494.16822	118	1+
494.81897	216	1+
494.86439	180	1+
495.45290	106	1+
495.86523	144	1+
496.78719	290	1+
499.80304	184	1+
500.18236	152	1+
500.80971	136	1+
501.16045	142	1+
501.36158	138	1+
501.77051	242	1+
501.86554	274	1+
503.07896	222	1+
503.13582	164	1+
503.30043	266	1+
503.35316	3652	1+
503.45909	500	1+
504.08051	154	1+
504.27823	500	1+
504.40924	576	1+
504.43052	184	
504.46170	338	1+
504.50078	270	1+
504.79611	206	1+
505.22763	218	1+
505.28803	296	1+
505.33515	668	
505.40518	556	1+
505.45361	414	1+
505.51638	226	1+
506.02383	164	1+
506.12865	324	1+
506.44240	354	1+
506.46534	248	1+
507.09805	136	1+
507.21414	294	1+
507.24418	300	1+
507.27404	170	1+
507.30994	282	1+
507.32404	512	1+
507.39093	184	
507.48628	576	1+
507.70389	168	1+
508.21741	226	1+
508.44713	348	1+
508.48759	436	1+
508.50862	192	
508.54319	310	1+
508.57531	144	1+
508.85437	212	1+
508.91802	226	1+
509.42134	414	1+
510.19346	394	1+
510.35836	238	1+
510.39250	586	1+
510.43403	258	1+
510.46412	258	1+
510.82723	120	1+
511.20320	378	1+
511.28214	520	1+
511.31952	368	1+
511.51075	194	1+
511.76440	152	1+
511.87771	124	1+
512.20636	250	1+
512.28608	330	1+
512.38116	216	1+
512.48505	220	1+
512.80192	126	1+
512.93783	224	1+
END IONS

###FS:    #m/z: 363.95740 #charge 1+
###MS: 9
###MSMS: 10
BEGIN IONS
TITLE=Cmpd 7, +MS2(363.9574), 28.0-35.0eV, 0.2min #10
RTINSECONDS=11.767
SCANS=9-10
PEPMASS=363.95740	856998
CHARGE=1+
183.93063	144	
189.86359	902	1+
191.85813	876	1+
191.95273	138	
193.01141	114	
196.88396	590	1+
200.88891	192	
200.94703	116	
205.03489	278	1+
205.88180	166	
205.95049	196	
207.87266	256	
207.94821	226	
208.88831	194	
208.94144	370	
208.95777	126	
209.86852	194	
209.88659	264	
209.94401	3036	1+
210.88489	1054	1+
210.94096	204	
212.87949	4032	1+
214.90375	178	
218.91020	134	
218.99013	132	
221.88629	202	1+
221.94305	130	
221.97364	130	
222.01371	156	
222.09981	146	
222.95244	5056	1+
223.97734	122	
224.94890	7722	1+
225.42970	80	1+
225.89021	802	1+
225.99866	128	
226.05173	198	1+
226.15699	142	1+
226.91364	116	
226.94760	13516	1+
227.52251	148	1+
227.87964	150	
227.93165	378	
228.89436	1108	1+
228.94344	19108	1+
229.00049	310	1+
230.33619	116	1+
230.88964	5394	1+
230.95808	292	1+
231.02767	120	
232.88508	714	1+
233.82101	196	1+
234.88097	460	
235.07465	124	
236.05389	128	
236.84367	162	
237.90345	296	1+
238.06355	284	1+
238.90562	234	1+
239.05436	296	1+
239.79242	146	
240.05689	234	1+
240.96296	3122	1+
242.95946	2940	1+
243.93914	126	
244.91933	114	
244.95804	7756	1+
245.21915	126	1+
245.93991	202	
246.05350	130	
246.90784	272	
246.95382	8630	1+
248.03374	126	
248.90054	1668	1+
249.04003	250	
249.97032	396	1+
250.89784	450	1+
250.97215	338	1+
252.23118	358	1+
252.89695	306	1+
252.94774	150	
253.04124	194	1+
253.23360	216	1+
253.83524	234	1+
254.06925	156	1+
255.93044	122	
258.06576	154	
258.84532	122	
258.97483	542	1+
260.20218	160	
260.83740	178	1+
260.96974	1560	1+
261.88625	196	
262.05846	296	1+
262.97194	638	1+
263.05688	244	1+
263.10402	128	
263.93704	138	
264.96260	438	
265.01656	170	
265.08635	242	1+
265.97495	524	
266.21297	126	
266.24730	510	1+
266.88958	140	
266.93043	152	1+
266.95494	136	
267.00098	164	1+
267.78278	130	
267.97528	1150	1+
268.84373	136	
268.90859	158	
269.12505	114	
269.79884	136	
269.96933	920	1+
271.84685	124	
271.91862	462	1+
272.93532	210	
273.06384	116	
273.79152	162	1+
274.05002	172	1+
276.85503	142	
277.04765	300	1+
277.88294	148	1+
279.08393	136	
279.10640	194	
280.25814	126	
280.88500	140	
280.94263	144	
281.01133	116	
281.09273	132	
281.15249	136	
281.90340	152	
281.93264	152	1+
282.12265	180	1+
282.73288	132	1+
282.97048	134	
283.07135	166	
283.84800	204	
283.86500	286	1+
283.98351	644	1+
284.78643	142	
285.01627	134	
285.84980	434	1+
285.93976	356	1+
288.06404	286	1+
288.15780	114	
288.82210	206	1+
289.87695	212	
290.79179	230	
290.94292	112	
291.07162	116	
291.56419	112	
292.26168	136	
293.28962	170	1+
293.85015	240	1+
294.12224	138	
294.86718	264	1+
294.92575	460	1+
295.93040	314	1+
296.13972	226	1+
297.10121	124	
297.93077	142	
298.80327	606	1+
299.86647	134	
300.01128	234	1+
300.87208	150	
301.08425	138	
301.79644	122	
301.81536	230	
301.86041	424	1+
302.22183	740	1+
303.01052	126	
303.80507	430	1+
303.85526	806	1+
303.88628	314	1+
303.92180	210	1+
303.99405	114	
304.22074	588	1+
304.92389	142	1+
305.12518	342	1+
305.87543	530	1+
306.87972	336	1+
306.92449	148	
306.93983	142	
307.24591	148	1+
307.28402	206	
308.16796	116	
308.29449	596	1+
308.88621	152	
309.16532	226	1+
309.32654	136	
309.87455	448	1+
310.30883	438	1+
310.41752	114	
310.84863	370	1+
310.87551	324	1+
312.92878	114	
313.02873	120	
313.10809	112	
313.88543	256	1+
315.29976	164	
315.82317	114	
316.80850	210	
317.00608	134	
318.93817	140	
319.14655	152	
319.30503	138	
319.93795	148	
320.04593	280	1+
320.25858	126	
320.86483	388	1+
321.29907	156	
321.39571	114	
321.81815	192	
321.96584	126	
322.81898	346	1+
322.93173	196	
323.08245	258	1+
324.24298	222	
324.32381	184	1+
324.89354	456	1+
325.30993	140	
326.16808	200	1+
326.87079	578	1+
329.17810	136	
329.82468	132	
329.89888	134	
331.16400	140	
332.08849	126	
332.78504	150	
332.86510	204	1+
333.08919	152	
334.76920	116	
334.87742	224	1+
336.77575	132	
336.80643	264	1+
336.94758	598	1+
338.89112	260	1+
338.94409	112	
339.82737	366	1+
340.18901	130	
340.93887	208	
341.78407	114	
342.27040	332	1+
342.88243	200	1+
343.89030	214	1+
344.86965	182	1+
347.23314	122	
347.30890	228	
349.16960	120	
349.32534	586	1+
350.33056	458	1+
350.34106	150	
355.22117	120	
356.09336	202	1+
356.18434	210	
358.97329	188	
359.95661	120	
360.17972	126	
361.18699	276	1+
361.34713	150	
361.78619	176	1+
362.03327	152	1+
362.08127	182	1+
363.02076	204	1+
363.14427	406	1+
363.23262	124	
363.25862	130	
364.14634	350	1+
364.21232	194	
364.91060	238	1+
365.28334	190	1+
365.35697	130	
366.39104	118	
367.32658	304	1+
368.10735	140	
368.42427	464	1+
369.21965	166	1+
369.34163	212	
END IONS

###FS:    #m/z: 507.84673 #charge 1+
###MS: 9
###MSMS: 11
BEGIN IONS
TITLE=Cmpd 8, +MS2(507.8467), 28.2-35.2eV, 0.2min #11
RTINSECONDS=12.539
SCANS=9,11
PEPMASS=507.84673	308322
CHARGE=1+
191.95372	464	1+
196.01586	372	1+
199.88692	444	1+
217.90180	232	
217.95373	250	
224.95178	224	1+
230.84802	524	1+
230.88921	220	1+
231.06452	298	1+
234.86064	234	1+
234.90582	260	1+
235.90465	220	1+
237.05729	354	1+
237.08686	204	1+
237.12768	186	
239.97139	184	
240.08954	184	
241.97189	184	1+
243.06845	224	1+
243.08916	164	1+
243.90776	318	1+
243.97052	360	1+
244.90983	258	1+
246.03393	208	
246.05000	184	1+
248.01128	228	1+
248.09450	190	1+
248.85165	382	1+
248.94913	200	
248.97480	222	
249.11929	262	1+
250.96899	468	1+
252.07802	440	1+
252.81637	166	1+
252.96870	186	1+
253.79667	156	1+
256.01893	338	1+
256.88716	210	1+
258.85403	208	1+
259.00536	168	1+
259.11417	316	1+
260.10752	294	1+
262.11110	282	1+
262.92551	214	1+
264.03654	144	1+
264.08109	246	
264.41616	316	1+
265.08748	596	1+
265.16599	498	1+
265.90524	186	
266.16779	434	1+
266.24943	136	1+
266.86452	174	
266.88931	470	1+
267.89152	396	1+
268.86136	174	
268.87605	230	1+
268.91691	304	1+
268.96065	190	
269.02087	378	1+
269.08479	208	
269.89080	256	1+
270.85914	620	
271.15972	192	
271.87547	906	1+
271.93903	400	1+
272.38204	272	1+
272.85350	1108	1+
272.98878	184	1+
273.02152	274	1+
273.80317	464	1+
274.04156	382	1+
274.10817	264	1+
274.42169	192	
275.93591	352	1+
275.98796	238	1+
276.79601	296	1+
276.85174	484	1+
276.89746	236	1+
277.08417	280	1+
278.11378	220	
280.93195	268	1+
281.07137	168	1+
283.79263	580	1+
284.03571	208	1+
284.87693	498	1+
285.35622	132	1+
285.94252	1168	1+
285.97529	194	1+
286.04033	198	1+
287.09496	254	1+
287.39847	260	1+
287.85125	262	
287.88908	232	
288.02221	306	1+
288.07734	324	1+
288.79507	234	1+
288.86913	372	
288.89210	188	
289.88067	2014	
290.05087	392	1+
290.12949	232	1+
290.86902	3330	1+
290.97010	340	1+
291.14672	336	1+
292.79499	320	1+
292.87945	180	
293.08124	328	1+
293.38956	228	
293.87413	8066	1+
294.12365	486	1+
295.03806	248	1+
295.14043	244	1+
295.81952	180	
296.00494	412	1+
296.04139	178	1+
296.85806	216	
296.88151	1612	1+
297.01160	284	1+
297.81925	328	
297.86188	226	
298.04970	282	1+
298.11073	336	1+
298.16880	146	1+
298.81938	284	
298.85401	394	1+
298.87866	1752	1+
299.00128	410	1+
299.11676	198	1+
299.92107	620	1+
300.69275	90	1+
300.86539	1142	1+
300.97554	196	
301.49571	226	1+
302.20764	158	1+
302.49668	146	1+
302.82063	432	1+
302.85963	306	
303.11584	174	1+
303.80791	200	
303.86641	180	
303.95147	874	1+
304.01138	236	1+
304.14752	164	1+
304.78635	220	1+
304.88346	438	
304.98411	338	1+
305.98776	266	1+
306.18296	236	
306.88271	192	
307.09397	444	1+
307.13569	256	
307.31906	146	1+
307.81145	174	
307.89158	3070	1+
307.98595	374	1+
308.14288	876	1+
308.29467	404	1+
308.79366	196	
308.87783	626	
309.36889	178	
309.89029	1948	1+
310.04614	170	1+
310.07593	254	1+
310.15754	1032	1+
310.27496	134	1+
310.56361	124	1+
310.87821	334	
310.91143	336	
311.02459	484	1+
311.07822	172	1+
311.88379	15790	1+
311.94350	184	1+
311.99769	190	
312.10453	374	1+
312.82631	334	1+
313.01264	334	1+
313.10997	264	1+
313.13210	220	1+
313.98609	188	1+
314.08967	184	
314.13647	142	1+
314.16183	196	
314.27300	100	1+
314.51634	96	1+
314.86917	852	
314.89316	1692	
314.93697	236	
315.81180	258	
315.83233	186	
315.88039	514	
316.15844	222	1+
316.86463	750	1+
316.88999	1610	1+
316.97713	300	1+
316.99732	168	1+
317.03078	192	1+
317.82443	730	1+
318.85943	772	1+
318.88611	766	1+
320.88870	420	1+
320.92463	294	1+
321.03387	174	
321.41094	284	1+
321.85706	408	1+
322.13167	434	1+
322.91485	256	
322.96716	392	1+
323.13549	368	1+
324.11263	518	1+
324.76797	170	1+
324.85988	996	1+
324.94128	244	1+
325.00253	280	1+
325.11857	524	1+
325.89943	1306	1+
326.05718	458	1+
326.16944	272	1+
326.24143	202	1+
326.38818	194	1+
327.03261	246	1+
327.05909	268	1+
327.10366	222	1+
327.88348	550	
327.89668	986	1+
328.08284	162	1+
328.86890	706	1+
328.97553	178	
329.17224	172	
329.81125	178	
329.89642	946	
330.82730	248	
330.89643	818	
331.89802	3380	1+
332.87596	760	
332.90276	2302	1+
332.95360	344	1+
333.82825	224	
333.86260	418	1+
333.89253	2192	1+
333.99907	150	1+
334.80874	286	1+
334.83403	364	1+
334.89786	1832	1+
335.86696	204	
336.07190	158	1+
336.17358	226	
336.87682	1000	1+
336.89540	208	
336.94622	376	1+
337.02386	466	1+
338.00161	284	1+
339.38366	254	1+
339.88198	464	1+
340.13382	136	1+
340.16866	382	1+
340.93670	224	1+
340.97550	228	1+
341.06903	200	1+
341.91067	286	1+
342.20806	376	1+
343.08571	286	1+
343.15656	294	1+
343.99857	206	
344.06554	176	1+
344.08321	248	1+
344.97247	318	1+
345.89057	376	1+
345.90053	682	1+
346.25225	258	1+
346.67901	240	1+
347.05019	276	1+
347.19032	298	1+
347.67836	160	1+
347.97653	312	1+
348.13883	364	1+
348.22628	174	1+
348.37216	160	1+
348.82777	178	
348.89186	176	
348.91396	364	1+
350.11694	228	1+
350.32849	212	
350.88967	332	
350.91591	724	
350.94732	176	
350.96402	584	1+
351.18583	200	
351.83695	294	
351.90115	238	
351.96731	332	1+
352.13374	232	1+
352.14587	192	
352.17242	294	
352.42106	276	1+
352.77766	696	1+
352.85372	384	1+
352.91189	1252	1+
353.16630	250	1+
353.25200	174	1+
353.40938	198	1+
353.85418	278	1+
353.89554	302	
353.98229	216	
354.05645	418	1+
354.90929	772	1+
354.97386	234	1+
355.13947	262	1+
355.17326	216	
355.89616	750	1+
355.94961	312	1+
355.98596	264	1+
356.09409	270	1+
356.18508	228	
356.85628	262	
356.95229	260	1+
357.87414	322	1+
358.85524	192	
359.13955	242	1+
359.84487	264	1+
360.77482	224	1+
361.09547	224	1+
362.19114	184	
362.81599	218	1+
362.87050	468	1+
363.06576	262	1+
363.18131	154	1+
363.34189	234	1+
363.87516	352	1+
363.91398	196	
364.10979	218	
364.78628	228	1+
364.84772	356	1+
364.91138	368	1+
365.28456	248	1+
365.92973	258	1+
366.60579	134	1+
366.83872	3668	1+
367.33157	214	
367.39504	224	1+
367.70593	426	1+
367.93076	296	1+
368.06087	180	
368.07817	276	1+
368.70732	274	1+
368.88857	764	1+
369.03345	432	1+
369.89054	486	1+
370.17493	204	
370.78226	522	1+
370.91643	186	
371.19164	480	1+
372.19198	350	1+
372.71936	250	1+
372.84819	378	1+
372.92032	208	
372.98005	382	1+
373.08212	220	1+
373.14659	306	1+
373.79666	274	1+
374.48229	218	1+
375.01157	230	1+
375.12674	312	1+
375.17061	214	1+
377.22154	266	1+
377.97204	262	1+
378.22707	224	1+
379.96014	358	1+
380.11884	354	1+
380.85756	718	1+
380.88349	212	
380.94592	176	
381.09399	224	
381.15039	174	1+
381.80011	220	1+
381.83317	222	1+
382.85683	712	1+
383.09108	204	
383.12025	434	1+
383.29589	230	1+
383.80453	166	1+
384.21492	298	1+
384.33797	180	1+
384.85050	6972	1+
385.21630	170	1+
385.39429	252	
385.79888	334	1+
386.12420	364	1+
387.85626	522	
387.89690	224	
388.17658	176	
388.70358	262	1+
388.79512	882	1+
389.05126	184	1+
389.20557	582	1+
389.86655	262	
390.19145	504	1+
390.84486	750	
390.86472	722	1+
391.81029	272	
391.83645	1322	1+
392.06657	212	
392.86704	2552	1+
392.94216	458	1+
393.08643	628	1+
393.73894	182	1+
393.80177	1236	1+
394.39177	330	1+
394.83636	654	1+
394.86071	920	1+
395.04431	94	1+
395.08293	180	
395.20525	318	1+
395.23933	268	1+
395.78386	206	1+
395.91024	394	1+
396.41750	222	1+
396.65170	94	1+
396.80976	176	
396.90890	276	1+
397.36145	352	1+
397.41843	156	1+
397.80530	302	1+
397.86903	418	1+
398.71242	210	1+
398.87193	294	1+
399.78190	178	1+
400.96411	212	1+
401.23967	174	
402.86296	1114	
403.07287	274	1+
403.12776	348	1+
403.23351	596	1+
403.87212	3912	1+
404.13242	204	1+
405.12489	398	1+
405.16069	242	1+
405.87435	1680	
405.90487	344	1+
405.97094	130	1+
406.80388	336	1+
406.85912	488	
407.86515	12768	1+
408.03768	182	
408.23562	232	1+
409.81363	392	
410.13903	226	1+
410.81423	236	
410.84645	354	
410.87548	3294	1+
411.81038	2058	1+
412.16491	290	1+
412.20455	650	1+
412.72767	172	
412.84745	912	1+
412.87241	866	1+
412.92330	312	1+
413.07878	676	
413.13307	204	1+
413.79862	254	1+
414.86874	244	
415.19085	246	
415.35064	318	1+
415.73516	276	1+
415.84098	354	1+
415.87562	1098	1+
416.07645	298	1+
416.74021	216	1+
416.87939	916	1+
417.03350	286	1+
417.13820	228	1+
419.88185	176	
419.98893	252	1+
420.34511	168	1+
420.82815	222	1+
421.04851	174	1+
421.74759	190	1+
421.81435	204	1+
421.88175	2962	1+
422.13878	242	
422.78092	226	1+
423.07771	336	1+
423.16843	230	1+
424.00915	290	1+
424.14556	766	1+
424.87899	2780	1+
424.92782	188	
425.19419	310	1+
425.78853	184	
426.08875	232	1+
426.86454	1682	
426.93702	506	
427.02872	212	1+
427.63202	122	1+
427.86786	934	
427.97485	102	1+
428.39602	148	1+
428.84813	652	1+
428.88645	5518	1+
428.91475	266	
429.06638	210	1+
429.18464	210	
429.23242	472	1+
429.78516	234	1+
429.82360	500	1+
430.23259	354	1+
430.40699	200	1+
430.74052	368	1+
430.85748	486	
430.88317	1348	
431.12531	190	1+
431.17840	270	1+
431.87124	1380	1+
433.01770	390	1+
433.19055	270	1+
433.85458	212	
434.02710	230	1+
434.81960	294	1+
434.88853	584	
435.86489	386	
436.89140	230	1+
437.14784	332	
437.81543	160	1+
439.14351	412	1+
439.89452	1524	1+
441.17687	166	1+
441.90616	248	
442.15496	484	1+
443.94087	224	1+
444.15267	340	1+
444.38555	556	1+
444.80959	296	1+
444.87310	3212	1+
445.11170	168	1+
445.13923	258	1+
445.21555	196	1+
446.17957	236	1+
446.84763	210	
446.89344	550	1+
448.15767	248	1+
448.80124	366	1+
448.89037	1468	1+
449.61382	292	1+
450.35653	252	1+
450.40899	302	1+
450.77123	196	
450.94136	282	1+
451.12282	172	
451.14928	280	1+
451.23757	122	1+
452.84048	162	1+
452.90302	178	
453.16565	184	1+
453.33227	208	1+
453.41169	250	1+
453.87083	298	1+
456.24749	268	1+
457.17435	226	1+
457.68483	192	1+
457.76741	218	1+
457.90315	1462	1+
460.16536	504	1+
460.37667	250	1+
461.92995	334	1+
462.16293	244	1+
462.88169	1122	1+
464.89820	574	1+
465.07206	190	1+
465.16633	192	
465.79155	266	1+
465.89793	424	1+
466.16431	266	1+
467.88903	1504	1+
468.78399	362	
468.85120	442	1+
469.77722	202	
469.88585	280	
469.91330	326	
470.18285	170	1+
470.38940	184	
471.90118	234	1+
475.37116	258	1+
478.24923	218	1+
480.92095	238	
482.75759	306	1+
482.80587	218	1+
484.90057	404	1+
485.90123	340	1+
486.32721	194	1+
486.38727	180	
486.79560	332	1+
487.29300	206	1+
487.90132	266	1+
488.26344	326	1+
488.86649	158	1+
489.46239	370	1+
490.38566	358	1+
490.46467	270	1+
491.11800	206	1+
491.38530	226	1+
491.42099	356	1+
491.67388	176	1+
491.91449	158	1+
492.42944	174	1+
493.84464	204	1+
494.93952	254	1+
495.19865	174	1+
495.71930	142	1+
495.73579	246	1+
496.79772	172	
499.08813	170	1+
500.41257	236	1+
500.77987	194	1+
502.27161	218	1+
503.35494	2638	1+
503.42004	164	1+
503.49760	270	1+
503.74449	276	1+
504.44084	656	1+
504.50163	306	1+
505.12430	190	
505.33480	584	1+
505.38887	386	1+
505.43880	548	1+
505.47268	304	
506.80440	170	1+
507.21754	138	1+
507.23859	188	1+
508.01083	206	1+
508.33986	372	1+
508.86680	254	1+
509.27620	240	1+
509.30419	432	1+
509.34891	388	1+
509.73216	220	1+
509.77783	158	1+
509.84549	248	1+
510.11952	288	1+
510.39939	172	1+
510.50164	256	1+
510.91191	166	1+
511.06543	176	1+
511.22310	176	1+
512.46492	202	1+
512.83148	228	1+
512.98411	198	1+
END IONS

###FS:    #m/z: 336.94676 #charge 1+
###MS: 9
###MSMS: 12
BEGIN IONS
TITLE=Cmpd 9, +MS2(336.9468), 28.0-35.0eV, 0.3min #12
RTINSECONDS=13.3115
SCANS=9,12
PEPMASS=336.94676	245182
CHARGE=1+
71.49855	90	
124.14055	104	
155.81411	92	
192.89004	218	1+
205.95327	126	
209.88308	104	
211.94483	12302	
212.88267	714	1+
212.94619	524	
213.01537	146	1+
213.86884	162	
213.94004	4488	1+
214.04653	96	
214.88321	1006	1+
215.88697	830	1+
215.93755	458	
217.88286	466	1+
217.93741	130	
221.94151	148	
222.96215	106	
222.97324	196	1+
223.02311	98	
223.95760	222	
225.90730	94	
226.05548	126	
226.43310	158	
226.90995	96	
227.89718	156	
227.95699	148	
228.89181	182	
229.93526	194	
229.95546	9598	
230.01666	120	
230.85483	150	1+
230.88920	1278	1+
230.95572	310	
231.20965	92	
231.95100	4104	1+
232.45600	92	
232.49955	96	
232.82929	120	
233.89710	1056	1+
233.94966	652	
234.01580	132	
234.03004	96	
234.77821	118	
234.99627	100	
235.89450	160	
235.94700	368	1+
236.01136	126	
237.57464	102	
238.05212	210	
238.94605	122	
239.03723	132	
239.09749	94	
242.02783	188	1+
242.96096	194	1+
242.99809	216	1+
244.94302	278	1+
245.44031	98	
245.52690	92	
245.71914	106	
246.98237	130	
247.96623	1876	1+
248.02939	130	
248.90032	224	
248.99117	282	1+
249.05182	118	
249.19750	94	
249.82841	98	
249.90797	242	1+
249.96150	1464	1+
250.82768	190	
250.98475	144	
251.95787	254	
251.97675	136	
252.97127	5734	1+
253.13171	124	
253.90540	128	
253.92577	132	
254.09044	136	
254.58253	102	
254.81146	194	1+
254.96761	2732	1+
255.07647	258	
256.03441	246	1+
256.07901	198	
256.26170	148	
256.90487	164	
256.96410	534	1+
257.18311	128	1+
258.13721	122	
258.49647	96	
258.91204	360	1+
258.96110	370	1+
259.95906	308	1+
260.06434	94	
261.14461	114	
261.88065	160	1+
262.04418	194	1+
263.07257	182	1+
264.98155	142	
265.01903	240	1+
265.92462	134	
265.95992	110	
266.04522	126	
266.17125	100	
267.00109	252	
268.85172	118	
268.97095	106	
269.11793	174	
269.42618	116	
269.80787	92	
270.93866	132	
270.98412	616	1+
271.91780	110	
272.08206	144	
272.84938	140	
272.97582	582	1+
274.18764	278	1+
275.04362	104	
275.81072	118	
275.95121	154	
276.01865	92	
276.07992	130	
277.96415	108	
278.04471	130	
278.81068	160	1+
279.11063	278	1+
279.85198	218	1+
280.03618	110	
280.88212	152	
281.05020	108	
281.92299	100	
281.99018	106	
282.11491	158	
282.80452	142	
282.88667	102	
283.02690	130	
283.86305	136	
284.92039	102	
286.81165	152	
286.85479	212	
286.88189	198	1+
287.14027	104	
288.86624	142	
289.50674	144	
290.02312	182	1+
290.87302	248	1+
291.80359	134	
293.10631	92	
293.15138	94	
293.99831	170	
294.03254	104	
294.39329	96	
294.85672	142	
294.94453	94	
295.97227	198	
295.98973	168	
296.25553	116	
296.43640	92	
296.80637	142	
297.81872	130	
298.80300	126	
298.85986	104	
299.05653	116	
302.83157	102	
305.56454	108	
306.30841	362	1+
306.88687	308	1+
307.86776	194	1+
308.29673	298	
310.85516	222	1+
311.88194	104	
314.99890	90	
315.25186	134	
316.80970	154	1+
316.93269	128	
322.30825	162	
322.87561	176	1+
322.96252	180	1+
323.23570	160	
324.89672	334	1+
328.83243	182	1+
328.88795	222	
329.11869	92	
329.86931	124	
330.13290	94	
330.87996	128	
334.11174	164	1+
334.15139	112	
335.05637	116	
335.24064	122	
336.34689	316	1+
336.93095	94	
337.20859	92	
337.25455	166	
338.87593	136	
338.96270	110	
339.21530	120	
339.25645	204	
340.12472	94	
341.08542	96	
341.24598	136	
END IONS

###FS:    #m/z: 322.93052 #charge 1+
###MS: 13
###MSMS: 14
BEGIN IONS
TITLE=Cmpd 10, +MS2(322.9305), 28.0-35.0eV, 0.3min #14
RTINSECONDS=17.0055
SCANS=13-14
PEPMASS=322.93052	2979596
CHARGE=1+
102.78179	88	
191.95596	362	
192.00845	138	
192.89141	252	
193.15854	86	
196.89032	106	
201.04590	102	
201.96367	84	
203.01105	116	
205.95098	142	
208.97938	102	
209.86614	100	
210.90484	212	
212.07758	88	
214.89515	150	
214.97171	116	
215.92865	102	
217.87477	106	
218.06313	94	
218.89604	92	
220.87122	290	1+
221.94620	132	
222.95254	434	
223.95994	412	
225.07239	84	
226.97471	114	
227.06716	106	
230.85248	126	
230.90252	246	1+
231.11616	96	
233.89853	338	1+
233.98049	106	
234.99294	86	
236.97421	88	
237.16422	86	
238.87858	104	
239.08176	294	
240.94068	780	
240.95777	170	
241.93910	2696	1+
242.12454	100	
242.69904	92	
242.81758	332	1+
242.94106	1940	1+
243.01701	114	
243.82156	244	1+
243.88199	418	1+
244.93973	490	
245.22877	84	
245.87802	146	
246.97786	212	
247.23823	86	
247.38797	174	
248.18338	96	
248.85655	124	
248.89920	328	1+
248.91531	94	
248.99565	116	
249.16119	86	
250.47114	96	
250.67523	100	
251.92960	90	
251.96683	90	
253.15917	138	
253.92124	102	
254.12879	146	
255.17369	116	
256.81667	202	1+
257.79775	204	
259.21928	86	
259.84049	92	
260.10604	102	
260.85532	142	
260.97591	94	
261.03735	100	
261.89342	170	
262.16879	134	
263.13656	86	
263.90149	108	
263.97879	126	
264.05886	352	1+
265.02632	162	
265.84916	134	
265.94876	100	
266.04285	192	1+
266.24665	314	
266.38124	84	
267.91883	90	
268.96465	192	
269.00326	96	
269.79822	146	
270.43538	186	1+
270.91755	106	
270.99033	116	
271.55668	96	
271.83908	128	
272.84545	110	
272.98514	90	
273.78886	252	1+
274.93414	86	
275.05440	130	
275.07086	140	
275.80858	394	1+
276.07142	86	
276.84234	100	
278.17300	94	
279.09167	1086	1+
282.26256	358	1+
282.27613	180	
282.86328	108	
283.06917	108	
283.08030	140	
283.26584	238	1+
284.05171	142	
284.24946	92	
284.29333	1006	1+
285.92646	86	
286.86811	100	
287.26543	92	
287.67753	118	
287.90885	98	
288.05963	86	
289.88209	194	
289.90162	100	
290.78808	104	
291.12108	118	
291.80842	374	1+
292.12225	92	
292.88448	110	
293.06712	230	1+
296.29482	100	
296.83215	96	
296.86773	166	
297.06638	96	
298.07900	84	
298.82575	94	
298.87725	116	
299.40751	86	
299.78491	144	
300.81579	132	
301.16089	122	
302.56484	92	
302.82508	84	
304.09583	132	
305.29520	130	
305.80260	86	
305.85704	124	
306.88235	174	
307.79619	156	1+
307.88710	526	1+
308.29247	474	
308.88780	308	1+
310.31005	470	
310.41739	92	
310.82859	118	
311.88786	238	
312.03173	94	
312.87639	124	
313.02912	186	
313.83316	114	
313.85623	196	1+
314.82008	88	
314.93579	84	
316.81559	182	1+
318.59628	96	
319.27615	86	
320.22026	132	
321.03613	86	
321.81955	86	
323.02202	136	1+
323.16623	112	
323.23816	1616	1+
324.14465	136	
324.20794	144	
324.89322	160	
324.90723	138	
325.31877	266	1+
327.04633	100	
327.79942	166	
END IONS

###FS:    #m/z: 340.94127 #charge 1+
###MS: 13
###MSMS: 15
BEGIN IONS
TITLE=Cmpd 11, +MS2(340.9413), 28.0-35.0eV, 0.3min #15
RTINSECONDS=17.7775
SCANS=13,15
PEPMASS=340.94127	1525730
CHARGE=1+
192.92571	120	
199.88683	132	
205.01097	112	
208.96095	100	
211.94701	188	
212.88277	154	
213.87827	176	
213.94008	3530	1+
214.88084	106	
215.05811	96	
215.88655	1534	1+
215.93862	636	
216.41094	96	
217.88331	418	1+
217.93747	92	
219.88218	158	
221.95059	236	1+
222.95514	162	1+
223.09677	92	
223.50198	96	
225.86943	192	1+
225.95400	136	
226.94618	94	
226.96370	92	
227.01715	102	
227.91834	94	
229.07068	94	
229.45234	100	
230.84548	152	
230.89033	198	
231.88996	108	
231.95052	3846	1+
232.99051	136	
233.89869	536	
233.94879	506	
234.98693	92	
235.01708	90	
235.89375	252	
235.94509	424	1+
236.22160	98	
237.04248	178	1+
239.66325	92	
240.23017	532	1+
240.96330	150	
241.05280	94	
243.55278	128	
243.88927	176	
244.03529	92	
244.05530	102	
244.44116	98	
244.95368	128	
244.96513	114	
246.97320	340	1+
247.37216	116	
247.89442	256	1+
247.90303	140	
247.94211	240	
248.03205	102	
248.24920	92	
248.54127	92	
249.04000	144	
249.41159	98	
249.96275	778	1+
250.95019	254	1+
250.99420	122	
251.17726	90	
251.89634	204	1+
251.92905	164	
252.23950	92	
252.25636	100	
253.01048	94	
253.03710	92	
253.08926	110	
254.96542	1796	1+
255.07325	116	
256.17125	188	
256.86759	120	
256.91551	318	1+
256.96508	464	1+
257.79711	98	
257.97905	98	
258.84392	104	
262.06607	128	
262.47957	92	
262.96322	116	
263.98261	166	
267.13633	160	
267.98499	116	
268.48996	92	
268.83876	140	
269.80342	116	
271.09763	92	
271.84746	276	1+
272.93426	714	1+
272.97773	232	
273.80153	132	
274.94159	100	
275.94088	94	
278.96290	580	1+
279.94520	328	1+
279.96424	374	1+
280.07268	90	
280.45299	96	
280.93159	98	
280.94791	212	1+
281.02068	120	
281.05378	138	
282.27581	184	
282.91952	142	
283.02902	106	
283.42898	106	
283.78847	172	
283.86438	208	1+
284.29403	98	
285.10700	98	
285.82054	130	
287.00958	90	
288.06365	202	
288.73248	100	
288.81314	102	
290.78934	132	
291.90107	130	
293.87572	142	
295.27297	168	
296.97839	96	
297.81340	232	1+
297.97814	242	
298.08258	112	
298.31321	162	
298.69857	92	
298.99948	128	
299.06000	328	1+
299.78559	96	
300.03295	176	1+
300.94001	114	
302.08679	158	
302.16853	104	
302.61596	102	
303.94338	118	
306.27611	146	
306.88650	100	
307.23962	130	
307.31289	164	
307.79963	254	1+
308.29542	254	
308.31361	140	
310.30597	132	
310.87946	652	1+
311.23254	96	
311.86118	130	1+
311.88710	328	1+
312.09424	100	
313.12301	142	
314.09536	122	
314.94622	106	
315.94073	94	
316.28165	116	
317.82607	148	
317.87968	120	
319.89241	134	
321.12966	192	1+
321.28287	188	1+
321.91884	92	1+
322.42745	94	
322.90012	134	
323.23768	350	1+
324.89003	156	
324.98390	110	
325.89238	360	1+
327.79766	170	
328.15583	136	
328.19189	174	1+
328.88393	98	
329.32392	102	
329.94806	92	
330.81219	136	
330.88464	182	
335.88832	112	
336.98774	208	1+
337.35397	124	
339.04845	124	
339.11064	96	
339.14468	98	
341.16044	120	
342.31420	180	
342.53847	118	
342.90764	106	
343.20319	130	
344.37512	92	
END IONS

###FS:    #m/z: 507.84694 #charge 1+
###MS: 13
###MSMS: 16
BEGIN IONS
TITLE=Cmpd 12, +MS2(507.8469), 28.2-35.2eV, 0.3min #16
RTINSECONDS=18.55
SCANS=13,16
PEPMASS=507.84694	337636
CHARGE=1+
196.01616	180	1+
199.88634	364	
200.88614	208	
209.94596	344	1+
216.02142	196	1+
224.97811	210	
230.84891	346	1+
232.09528	220	1+
236.88325	164	1+
240.03737	178	1+
241.04170	230	1+
245.97273	256	1+
246.03501	384	1+
246.09057	210	
247.92345	308	1+
248.85730	224	
249.08947	224	1+
249.87106	184	
250.03044	162	
252.08019	242	1+
254.09589	230	
255.94962	240	1+
256.78950	160	1+
256.90447	214	1+
256.98629	296	1+
257.94005	190	1+
258.88051	264	1+
262.89087	212	1+
264.93148	462	1+
266.12639	288	1+
266.16571	292	
266.86779	458	1+
267.12806	210	1+
267.98419	162	
268.88280	220	
270.85980	370	
271.85616	220	
271.87743	570	1+
271.99995	194	1+
272.85444	690	1+
272.93350	264	
273.00773	236	1+
275.07343	248	1+
277.01977	182	1+
277.85763	284	1+
278.40725	192	1+
278.80273	214	1+
278.86125	192	1+
278.90346	324	1+
278.93818	154	1+
279.97120	212	1+
282.92038	356	1+
282.95134	282	1+
284.87437	404	1+
285.79231	214	1+
285.94193	602	1+
286.02354	188	1+
286.79244	262	1+
286.87101	250	
287.84331	382	
287.88547	174	
287.97431	156	
288.87012	592	
289.00885	214	1+
289.88301	1318	
290.12940	164	
290.86643	2440	1+
290.94348	264	1+
291.06548	230	1+
291.92013	186	1+
291.97455	350	1+
292.06554	150	1+
292.40537	164	1+
293.71739	136	1+
293.87368	5804	1+
294.12499	152	
294.81225	210	
296.12858	158	
296.85816	304	
296.88319	588	1+
297.05528	154	1+
297.81801	204	
297.87286	792	1+
298.81447	398	1+
298.85398	204	
298.87917	596	1+
299.00281	196	
299.81634	294	1+
299.85367	152	
300.84635	334	
300.86555	372	
300.99113	314	1+
301.87723	172	
302.88546	232	
303.87346	488	1+
303.95151	248	
305.03726	144	1+
305.14539	212	1+
305.85112	336	
305.92691	220	1+
305.96237	240	1+
306.06726	254	1+
306.85941	212	
306.87437	188	
307.08858	154	1+
307.89087	2174	1+
308.09277	178	1+
308.14108	986	1+
308.87931	2324	1+
308.94613	234	1+
309.30252	270	1+
309.88603	1340	1+
309.91501	192	
310.06141	178	
310.16007	932	1+
311.88353	12240	1+
312.81542	252	1+
312.93842	186	
313.10367	196	1+
313.20913	238	1+
314.37948	348	1+
314.86701	746	
314.89520	1390	1+
314.95396	166	
315.87436	486	
316.10830	182	1+
316.86453	704	
316.89184	628	
317.03631	232	1+
317.79667	150	1+
317.82057	240	
317.88646	730	1+
317.93881	230	1+
317.99777	164	
318.85946	316	1+
318.93654	274	1+
321.04334	168	1+
322.86258	232	
323.03762	154	
323.38426	222	1+
323.85733	442	1+
323.92048	190	
323.99490	496	1+
324.09174	188	1+
324.17674	226	1+
324.28416	160	1+
324.85790	322	1+
324.90558	220	
324.99852	436	1+
325.04769	450	1+
325.54535	152	
325.90259	528	
326.89585	1746	1+
327.16384	172	
327.18181	208	
327.89613	1174	1+
328.86962	470	1+
329.39442	214	
329.89220	1098	1+
330.91305	216	
330.97410	358	1+
331.80802	176	
331.89463	1978	1+
331.97895	218	1+
332.11296	138	1+
332.87885	698	
332.89984	1236	1+
332.95090	240	
333.83695	238	1+
333.85361	166	
333.86833	222	
334.04688	216	1+
334.07087	184	
334.16505	160	1+
334.81867	154	
334.89866	1014	1+
334.98032	264	1+
335.84638	172	1+
336.88690	688	1+
336.94704	272	1+
337.02237	1510	1+
337.11116	264	1+
337.55619	270	1+
337.88365	462	1+
338.55713	184	1+
339.88018	328	
339.90269	280	1+
340.86536	176	1+
340.90597	258	1+
341.04164	300	1+
341.20543	254	1+
341.32150	158	
343.08774	246	1+
344.00755	312	1+
344.72906	140	1+
344.75546	218	1+
344.91200	318	1+
345.37363	156	
345.88163	190	
346.03326	236	1+
346.17726	158	1+
346.63007	170	1+
346.85502	338	1+
347.85544	196	1+
347.89164	340	
348.78227	220	1+
348.91982	172	
349.14414	278	1+
349.90874	156	
350.83754	186	
350.88075	596	1+
350.91490	492	1+
350.95879	370	1+
351.17884	158	
351.41193	156	
351.87916	364	1+
352.78771	292	1+
352.91171	246	
352.97513	162	
352.99308	254	
353.14416	336	1+
353.85147	482	
353.90849	1126	1+
354.21613	520	1+
354.90925	756	1+
355.02133	322	1+
355.88959	612	1+
356.85501	166	
359.01746	210	1+
363.38452	178	
363.99718	222	1+
364.85114	476	1+
365.07707	202	1+
366.18648	200	
366.84001	2250	1+
366.91898	314	1+
366.97030	252	1+
367.08304	196	1+
367.31930	208	1+
367.71396	314	
367.79235	220	
367.88522	514	1+
368.70904	200	
368.89721	360	1+
369.14684	164	
369.83601	328	1+
370.00160	194	1+
370.14660	260	1+
370.72663	478	1+
370.78720	540	1+
371.05276	430	1+
371.15098	176	1+
371.18457	190	
371.72658	338	1+
372.00427	268	1+
372.17125	204	1+
372.85486	462	1+
373.00437	196	1+
373.20175	322	1+
373.83648	186	
373.86012	360	1+
373.88339	198	1+
373.90100	232	1+
374.96253	242	1+
375.30964	172	1+
375.84939	214	1+
377.37940	250	1+
378.10947	252	1+
379.53665	120	1+
380.07114	248	1+
380.37109	166	
380.73424	156	
380.85591	342	1+
381.09978	210	1+
381.90598	298	1+
381.93938	154	1+
382.17047	230	1+
382.38434	244	1+
382.85639	368	1+
383.19850	162	
384.05218	248	1+
384.10614	376	1+
384.79443	132	1+
384.84959	4688	1+
384.89561	444	1+
385.40059	194	
386.33127	338	1+
387.28632	160	1+
387.72943	300	1+
387.81997	184	1+
388.17420	324	
388.79374	430	1+
389.19884	322	
389.71117	194	
389.86551	242	
390.19692	434	1+
390.84392	1072	
390.91521	170	
391.20222	284	1+
391.80822	182	
391.84556	576	
392.10935	152	1+
392.76994	196	
392.86398	1324	1+
393.08568	2512	1+
393.19851	190	
393.79934	716	1+
394.39007	162	
394.84595	408	1+
395.79435	188	1+
396.22546	164	
396.37918	206	1+
396.97503	172	1+
398.74590	434	1+
398.86698	316	
398.94453	284	1+
399.78872	220	1+
399.85296	254	1+
400.13255	158	
401.12407	324	1+
402.86768	2898	1+
403.00473	256	1+
403.15212	282	1+
403.22974	248	
403.37213	298	1+
403.87270	2088	1+
405.86853	1406	1+
406.04746	352	1+
406.72946	326	1+
406.81214	506	1+
407.03684	246	1+
407.28110	216	
407.73038	252	1+
407.81891	362	1+
407.86632	7192	1+
408.08244	192	
408.65474	176	1+
409.07312	394	1+
409.16092	212	1+
409.82145	190	
409.91981	184	
410.08030	286	1+
410.23193	194	1+
410.34893	202	1+
410.84385	270	1+
410.87337	1720	1+
411.30776	154	1+
411.72813	690	1+
411.81042	1250	1+
412.21394	168	
412.72997	478	1+
412.84983	468	
412.86633	744	1+
413.07815	466	1+
413.80745	166	
414.12355	158	
414.82163	180	
414.95735	152	1+
415.19225	166	1+
415.83884	290	1+
415.87380	216	
416.87525	912	1+
417.20067	200	1+
418.85199	160	
419.13700	170	
419.98474	244	1+
420.06613	276	1+
420.11171	252	1+
421.13441	188	
421.74419	156	
421.88342	1444	1+
422.33996	314	1+
422.95384	176	1+
423.84225	182	
423.87877	566	1+
423.91081	162	
424.14142	208	
424.22434	358	1+
425.00740	276	1+
425.14034	394	1+
425.77049	278	1+
425.88141	994	
426.01339	196	1+
426.86238	1486	1+
427.19249	200	1+
427.80978	168	
428.09097	342	1+
428.14641	452	1+
428.19751	142	1+
428.54611	96	1+
428.74360	206	
428.85226	294	
428.88510	2996	1+
429.85038	210	
430.16669	136	1+
430.63312	132	1+
430.73708	558	1+
430.77012	194	
430.82520	226	
430.85566	166	
430.88326	594	
431.87159	1058	1+
431.98773	254	1+
432.23050	204	1+
432.42234	256	1+
433.15892	212	
433.82210	214	
433.86100	174	
434.72565	152	
434.89134	582	
435.14423	168	
436.14604	322	1+
436.90360	226	1+
439.89190	884	1+
441.04241	164	1+
441.15252	614	1+
442.15790	530	1+
443.89112	220	
443.94327	186	1+
444.38442	534	1+
444.74487	214	1+
444.87187	2422	1+
444.91255	166	
445.11087	366	1+
446.11184	264	1+
446.14030	222	1+
446.39763	176	
446.81244	168	1+
446.89004	598	1+
449.87636	536	1+
450.02301	228	1+
450.09190	226	1+
450.90119	182	
451.67537	104	1+
451.77428	296	1+
451.87783	444	1+
451.90493	448	1+
452.71003	186	1+
456.99504	192	1+
457.14349	150	1+
457.90338	1330	1+
459.05325	192	1+
459.16063	478	1+
460.16459	416	1+
462.16578	320	1+
462.88494	1142	1+
462.90955	206	1+
464.26846	214	1+
464.34139	208	1+
465.14509	246	
465.89349	158	
466.78473	340	1+
467.02799	158	1+
467.88855	998	1+
468.09581	268	1+
469.90466	324	1+
470.24535	188	1+
472.81785	138	1+
474.24112	268	1+
476.77873	248	1+
481.79302	124	1+
485.89825	670	1+
486.79316	320	1+
486.90018	394	1+
489.45834	338	1+
490.70509	184	1+
491.78355	182	
492.80302	180	1+
492.93553	202	1+
497.75098	200	1+
503.25640	198	1+
503.35590	856	1+
504.40752	308	1+
504.49979	254	1+
504.80719	232	1+
505.33302	156	
506.45320	428	1+
507.86096	440	1+
508.40523	290	1+
508.66904	154	
509.23129	176	1+
509.41006	220	1+
509.43414	256	1+
509.79241	252	1+
509.88711	162	
510.25640	182	1+
510.43825	204	1+
510.50818	154	
511.20722	208	1+
511.29297	158	
511.85228	186	1+
513.18721	134	1+
END IONS

###FS:    #m/z: 322.93061 #charge 1+
###MS: 17
###MSMS: 18
BEGIN IONS
TITLE=Cmpd 13, +MS2(322.9306), 28.0-35.0eV, 0.4min #18
RTINSECONDS=22.2355
SCANS=17-18
PEPMASS=322.93061	2913646
CHARGE=1+
62.17314	86	
171.85314	88	
191.95508	200	
192.88883	462	1+
193.95117	90	
197.10028	82	
199.85713	124	
200.99990	88	
201.04510	306	
202.85241	108	
203.14337	86	
205.94875	128	
206.04136	92	
210.03163	102	
210.89876	278	1+
212.87643	262	1+
212.89171	204	
214.89447	156	
215.88677	266	1+
217.01578	122	
217.89863	152	
221.09454	92	
222.95150	524	1+
222.97902	90	
223.05237	88	
223.96120	128	
224.21665	96	
224.97823	114	
225.60537	98	
225.88140	94	
226.91373	114	
226.94382	188	1+
227.93421	188	
228.90920	170	
230.88908	120	
231.51954	126	
233.90006	374	1+
235.04928	106	
235.07979	212	1+
235.13789	88	
235.84602	88	
236.20079	84	
236.80118	90	
236.95780	100	
238.17685	106	
238.94557	128	
239.08182	144	
239.78893	268	1+
239.95407	114	
240.09858	92	
240.19193	90	
240.94071	806	
240.96350	296	
241.93902	3278	1+
242.94134	2070	1+
243.03370	90	
243.37278	88	
243.88059	310	
244.02546	142	
244.54452	90	
244.90103	150	
244.93865	558	1+
244.96331	102	
246.97507	550	1+
246.99201	122	
247.85400	92	
248.85675	130	
249.86586	98	
249.92753	96	
250.89792	136	
251.24521	88	
251.43027	82	
251.91701	90	
252.46949	84	
252.97122	146	
253.11897	82	
253.83532	178	
254.02832	130	
255.10620	118	
255.78205	222	1+
255.80413	88	
256.83866	116	
257.95381	94	
258.84579	126	
260.17476	142	
261.97310	90	
262.17767	90	
262.93944	114	
263.81658	82	
264.91843	148	
265.01570	102	
265.85521	134	
266.24394	106	
266.84273	104	
266.87388	86	
266.99761	178	1+
267.01916	108	
267.98364	98	
268.91858	104	
269.08163	86	
269.79438	112	
269.95478	118	
272.92684	92	
273.00023	102	
274.81024	92	
275.81777	152	
276.70217	106	
277.09061	104	
277.85140	96	
279.08909	976	1+
279.81064	188	1+
280.26368	146	
282.04868	126	
282.11277	128	
282.85896	132	
283.07200	258	
283.78879	148	
283.87283	92	
284.01419	114	
284.29576	484	1+
284.87233	164	
286.91979	150	
288.04404	94	
288.87355	416	1+
289.79150	288	
290.86535	232	1+
291.40923	94	
291.80133	130	
292.13232	90	
293.11370	84	
293.18949	84	
293.39553	102	
294.30507	84	
294.85804	200	
295.27690	102	
295.78754	108	
295.85970	88	
297.81744	120	
301.93917	102	
301.98517	114	
302.85636	122	
306.64533	92	
306.88427	156	
307.79895	314	1+
307.89258	218	
308.29281	516	
308.48645	82	
309.29759	248	
310.02844	102	
310.26829	84	
310.28326	84	
310.30952	406	
310.87507	408	1+
312.04107	92	
312.80534	184	1+
313.02620	204	
314.03856	96	
315.80466	128	
318.87262	86	
320.13822	84	
320.31246	88	
320.82365	84	
321.17897	146	
322.31242	92	
322.92204	84	
323.23830	946	1+
323.99819	116	
324.09933	94	
324.88723	200	1+
325.05519	96	
325.24914	102	
326.21950	152	
326.82170	88	
327.14337	88	
328.39764	92	
END IONS

###FS:    #m/z: 340.94134 #charge 1+
###MS: 17
###MSMS: 19
BEGIN IONS
TITLE=Cmpd 14, +MS2(340.9413), 28.0-35.0eV, 0.4min #19
RTINSECONDS=23.0075
SCANS=17,19
PEPMASS=340.94134	1389282
CHARGE=1+
190.93287	92	
192.89411	134	
194.12060	164	
195.56030	98	
196.88583	134	
197.86282	88	
197.87687	94	
200.84667	86	
201.02071	106	
205.95066	120	
208.96083	94	
209.96585	92	
213.89186	142	
213.93999	2568	1+
215.88881	604	1+
215.93773	548	1+
217.85729	100	
217.88222	382	1+
217.93630	124	
218.91096	118	
219.88154	232	
222.95495	446	1+
223.88779	92	
223.95911	304	1+
224.48877	90	
228.94663	298	1+
230.88853	530	1+
230.96403	92	
231.94978	2266	1+
232.85383	92	
233.12728	86	
233.87343	130	
233.89806	694	1+
233.94993	624	1+
234.02981	160	
234.50528	102	
235.89390	508	1+
235.92553	108	
235.94610	174	
237.21445	168	1+
239.90122	278	1+
239.95230	142	
240.06433	92	
240.22993	648	
240.39383	112	
240.88689	146	
241.07587	100	
241.12125	138	
241.13381	108	
242.23629	84	
243.09136	84	
244.95372	110	
245.44228	102	
245.83463	96	
245.96388	92	
246.13340	88	
247.04633	94	
247.94084	272	
248.03195	156	1+
248.89745	530	1+
248.94768	180	
249.89900	348	1+
249.96360	524	1+
250.92513	164	
251.24821	162	
251.78985	92	
251.96374	274	1+
254.03289	228	1+
254.60801	86	
254.96592	1396	1+
255.07647	220	
255.44925	98	
256.96268	610	1+
257.79489	120	
258.23177	100	
258.90569	272	1+
258.96429	134	
259.87803	90	
260.88974	218	1+
260.92912	134	
261.42048	102	
262.84434	252	1+
262.91854	98	
262.97688	120	
263.02825	102	
263.17248	84	
263.97668	88	
264.94442	100	
265.01933	192	1+
266.07817	152	1+
267.13548	198	
267.85826	122	
268.00002	164	
269.60151	86	
270.88333	96	
272.93447	294	
272.98398	132	
273.85215	90	
273.91849	136	
274.82085	86	
274.86500	134	
275.07898	90	
275.80939	126	
278.04389	84	
278.24245	88	
278.96330	240	
279.75211	96	
279.96693	106	
280.05985	354	1+
280.09907	100	
281.26417	130	
282.28359	148	
283.02866	250	1+
283.04283	140	
283.28664	90	
283.92640	114	
285.12108	92	
289.87738	172	1+
289.95115	122	
290.96094	118	
291.01313	140	
291.84557	204	1+
291.91051	92	
292.43739	162	
292.81799	148	
295.02301	128	
295.04293	126	
295.86979	214	1+
295.97635	206	
295.99588	246	1+
296.25032	86	
296.88888	94	
297.59377	106	
297.97203	136	
298.05581	86	
298.07810	90	
298.21255	98	
298.81004	166	
298.96803	96	
299.88177	92	
300.93481	296	1+
301.88861	84	
302.16852	164	
302.24240	100	
302.27697	96	
302.86097	180	1+
303.80698	180	
304.02857	212	1+
306.40407	106	
306.90142	114	
307.09240	90	
307.13625	104	
307.24743	92	
307.28603	90	
308.04429	132	
308.23469	118	
308.29508	368	1+
310.06484	86	
310.30823	134	
310.32882	84	
310.87901	360	1+
312.86511	126	
313.88424	120	
315.87375	164	
317.44657	108	
317.78577	86	
318.59122	110	
319.90389	90	
321.35522	84	
321.96515	104	
322.29771	214	1+
322.89940	106	
322.92506	86	
323.00380	88	
323.05881	94	
323.23618	122	
324.89370	356	1+
326.00089	114	
326.58451	94	
327.10587	98	
327.39457	100	
330.81521	292	1+
331.99432	102	
332.08823	84	
333.32892	90	
337.25588	130	
339.24739	230	1+
340.37948	94	
341.30837	186	1+
342.90319	134	
343.24303	240	1+
343.90808	92	
345.03586	92	
345.41459	86	
END IONS

###FS:    #m/z: 336.94674 #charge 1+
###MS: 17
###MSMS: 20
BEGIN IONS
TITLE=Cmpd 15, +MS2(336.9467), 28.0-35.0eV, 0.4min #20
RTINSECONDS=23.78
SCANS=17,20
PEPMASS=336.94674	209912
CHARGE=1+
196.09460	92	
197.89243	86	
199.85948	102	
203.09777	92	
205.92867	92	
205.94688	138	
206.94449	242	1+
207.88078	282	1+
207.97853	92	
209.93758	114	
210.88505	342	1+
211.94428	6794	1+
212.87810	1162	1+
213.94035	3476	1+
215.88828	980	1+
215.93623	528	1+
217.88355	500	
222.82693	102	
222.95051	126	
223.96404	136	
224.97892	92	
226.56152	86	
227.10561	122	
227.90026	104	
227.95155	154	
228.89238	546	1+
229.95552	5914	1+
229.99559	86	
230.88904	1688	1+
231.95008	2552	1+
232.91815	102	
233.02038	90	
233.89915	336	
233.94850	604	1+
234.82147	96	
234.89805	278	
235.87157	168	
235.89432	272	
236.08211	100	
236.87922	264	1+
238.21137	86	
239.05695	102	
239.10845	100	
239.91078	104	
239.95167	120	
240.10827	96	
240.95531	86	
241.89888	108	
244.72322	90	
245.88691	112	
246.97392	194	
247.07224	114	
247.83931	110	
247.96571	1946	1+
248.02934	164	
248.89826	366	1+
249.96340	946	1+
249.99060	212	1+
250.70848	102	
250.82886	96	
250.86220	90	
251.13822	90	
251.18320	90	
251.79070	160	
251.96484	162	
252.19979	92	
252.23448	132	
252.89223	194	1+
252.90499	428	1+
252.97140	3728	1+
253.10740	92	
253.90682	248	1+
254.11838	158	
254.96662	2050	1+
255.07235	500	1+
256.81144	92	
256.91097	214	
257.16173	88	
257.80466	98	
257.96491	100	
258.81623	94	
258.84742	138	
261.01423	136	
261.12874	116	
261.83945	90	
262.52595	120	
262.82361	280	1+
263.80084	110	
266.14800	96	
267.03221	184	1+
267.42847	132	
267.53305	104	
267.84726	110	
268.83925	352	1+
269.07248	172	1+
269.12449	94	
269.79608	150	
270.89321	132	
270.98159	694	
271.85493	86	
272.85895	254	1+
272.97632	164	
273.25525	100	
273.79281	210	1+
274.14076	84	
274.18516	104	
274.39702	100	
274.81219	88	
275.97521	144	
277.73905	92	
277.83435	666	1+
278.18095	92	
278.83508	574	1+
281.92912	102	
282.27393	148	
282.51340	94	
282.67873	110	
283.09106	134	
283.79683	272	1+
283.86594	376	
285.85165	150	
286.54349	92	
286.84646	374	1+
287.17567	88	
287.84521	288	1+
288.17551	90	
288.46927	94	
288.90249	198	1+
289.57694	102	
290.26993	100	
290.85394	134	
291.80227	122	
291.92728	88	
292.26114	126	
293.10808	360	1+
293.29476	122	
293.97211	106	
294.00693	88	
294.06082	92	
294.29461	94	
294.91030	136	
294.94228	138	
295.17988	132	
295.89068	86	
295.93623	230	1+
295.97216	230	1+
296.80718	106	
296.97555	162	1+
298.08449	90	
298.87304	130	
299.06444	128	
300.02607	120	
300.66678	94	
301.82468	88	
303.81239	132	
304.86550	86	
305.03232	114	
306.79352	92	
306.87996	220	1+
306.95843	180	1+
307.79876	98	
308.30090	90	
308.81991	164	1+
309.87140	414	1+
310.31075	152	
310.87415	418	1+
312.95165	90	
313.03256	116	
313.96795	198	
314.82012	88	
314.87608	184	1+
316.52647	90	
318.43200	86	
319.57461	90	
322.31506	208	1+
323.77765	102	
323.88549	106	
323.94208	92	
324.81250	112	
324.89285	616	1+
325.83691	86	
326.30069	156	
327.87064	86	
328.31756	136	
328.81516	144	
328.88790	244	
329.31485	90	
331.67650	92	
331.76614	86	
331.99796	138	
333.32923	86	
334.31026	266	1+
335.77019	92	
336.25183	96	
336.89387	120	
337.11047	94	
338.57770	86	
339.34844	100	
339.82238	152	
END IONS

###FS:    #m/z: 322.93041 #charge 1+
###MS: 21
###MSMS: 22
BEGIN IONS
TITLE=Cmpd 16, +MS2(322.9304), 28.0-35.0eV, 0.5min #22
RTINSECONDS=27.4595
SCANS=21-22
PEPMASS=322.93041	2852534
CHARGE=1+
127.63301	84	
187.93232	86	
191.95866	126	
192.89051	276	
196.88206	202	
199.00474	92	
203.85970	88	
203.89921	120	
205.95061	328	1+
214.89457	86	
215.88749	200	
216.88607	112	
220.00395	112	
220.72054	110	
221.89784	146	
221.96729	152	
222.95249	152	
223.01764	166	1+
223.95876	276	
224.97665	156	
227.90357	224	1+
230.84868	232	1+
233.90287	102	
235.82334	166	
236.79774	90	
237.79330	150	
237.96412	194	1+
238.87833	120	
238.94402	130	
239.08392	136	
239.78729	116	
239.90078	88	
240.94018	2804	1+
241.39994	96	
241.96132	158	
242.82394	248	1+
242.94097	2872	1+
243.88610	360	1+
244.36408	86	
244.82088	230	1+
244.93966	882	1+
246.05061	110	
246.53599	86	
246.91010	100	
246.97703	110	
247.07553	106	
247.91648	86	
248.20672	98	
249.53931	86	
250.10022	94	
251.61525	82	
251.98348	136	
252.23018	150	
257.85898	86	
258.83285	150	
259.02799	84	
259.06265	84	
259.08786	84	
259.80564	108	
259.92574	94	
260.17455	356	1+
260.83649	134	
261.47760	134	
261.83435	130	
261.89814	174	
261.97867	84	
262.49156	84	
262.84835	110	
262.93006	88	
262.97389	242	1+
264.82545	118	
265.06612	88	
266.55583	82	
266.86979	90	
266.99541	200	1+
268.03532	90	
269.34146	86	
270.02537	100	
270.08777	84	
270.80767	150	
271.84823	142	
272.01028	94	
273.22867	82	
273.79387	234	1+
274.83154	84	
274.86504	100	
275.80848	294	1+
276.18193	86	
276.39802	100	
276.86396	136	
276.89239	82	
277.53226	106	
277.79234	84	
278.58268	92	
279.09071	1254	1+
279.50156	108	
280.14216	132	
281.29318	136	
281.87153	88	
282.13162	84	
283.03479	256	1+
283.07059	192	
283.27830	94	
283.31842	90	
283.98214	146	1+
284.09013	84	
284.29587	434	
284.84999	82	
284.91737	124	
284.99998	130	
285.29974	218	
285.84859	144	
285.87261	84	
286.89502	82	
286.91260	88	
287.89129	122	
288.80738	82	
289.79012	188	
290.07315	144	1+
290.88188	86	
292.81426	88	
293.86954	136	
294.27751	82	
294.86098	274	
295.85079	94	
297.01392	88	
298.80469	112	
298.87054	92	
299.78698	128	
300.78637	90	
300.87022	192	1+
301.14410	88	
302.24717	90	
303.78131	84	
304.26306	84	
304.92250	142	
305.29624	84	
305.81905	150	
306.14228	86	
306.28861	114	
307.04297	110	
307.79910	288	
307.89120	100	
308.27272	84	
308.29362	638	1+
308.79478	142	
308.86958	98	
308.89109	96	
309.80196	112	
310.30834	218	
310.80677	88	
310.83933	82	
310.88359	318	1+
313.81736	236	1+
313.86878	144	
315.03158	112	
316.92400	112	
318.88465	140	
320.13477	134	
321.03584	92	
321.09310	132	
321.81794	114	
322.30988	84	
323.14687	208	
323.24015	426	
323.52014	104	
323.75018	90	
323.92662	86	
324.20898	170	
324.88907	544	1+
324.91332	86	
325.16486	198	1+
325.29280	100	
326.85984	88	
327.07587	214	1+
327.71258	88	
327.89310	88	
END IONS

###FS:    #m/z: 340.94111 #charge 1+
###MS: 21
###MSMS: 23
BEGIN IONS
TITLE=Cmpd 17, +MS2(340.9411), 28.0-35.0eV, 0.5min #23
RTINSECONDS=28.232
SCANS=21,23
PEPMASS=340.94111	1313966
CHARGE=1+
189.86312	138	
192.88728	122	
192.92414	106	
211.00070	100	
212.94756	146	
213.52679	98	
213.87751	160	
213.94039	2332	1+
214.89527	126	
215.88849	1098	1+
215.93723	546	
217.88512	176	
217.93907	258	
219.87919	126	
219.93838	92	
220.56898	98	
223.96186	154	
224.97639	140	
225.94964	128	
226.95095	94	
230.88692	516	1+
231.95029	2066	1+
233.09351	100	
233.89919	710	1+
233.94673	380	1+
235.89177	628	1+
236.02889	128	
236.95270	138	
240.04438	160	1+
240.22928	332	1+
240.83922	94	
242.00275	142	
242.94473	120	
244.88474	98	
244.95466	104	
246.95167	140	
246.97530	600	1+
247.94162	314	
248.43494	104	
249.96174	388	1+
250.89951	144	
251.63076	92	
251.95709	180	
252.95629	118	
253.83608	164	
254.91152	102	
254.96591	1060	1+
255.01872	140	
255.07511	430	1+
255.92972	110	
256.85157	310	1+
256.96801	182	
257.97533	90	
258.72724	104	
258.78464	92	
258.83846	144	
258.91294	86	
258.95685	310	1+
259.95695	208	1+
260.98186	92	
261.42848	88	
262.85037	94	
263.01334	100	
263.89623	116	
264.02646	164	
264.22390	120	
265.20809	88	
267.23593	86	
267.41648	108	
268.83847	142	
269.00613	126	
269.11584	212	
269.14426	92	
269.45861	102	
270.48330	124	
270.97455	98	
272.14603	96	
272.93493	238	
273.84818	94	
274.79181	124	
274.82659	88	
275.58054	98	
275.85201	266	1+
278.32448	108	
278.89855	130	
278.93107	94	
278.96525	380	1+
279.03149	88	
279.85389	174	
279.96739	324	1+
280.26141	250	1+
280.86755	128	
280.90360	90	
281.04928	148	
281.45927	130	
281.94346	110	
282.06328	94	
282.35810	92	
282.89065	124	
283.03726	138	
284.40034	92	
285.01381	126	
287.81906	88	
288.01928	88	
288.26697	138	
288.42776	90	
289.06641	172	
289.79109	150	
289.96621	126	
290.86062	156	
292.43369	172	
292.93811	146	
293.87817	120	
294.27943	90	
294.43702	150	
294.86512	152	
295.51526	90	
295.97509	100	
296.97111	138	
297.79311	290	1+
297.83475	274	1+
297.97249	182	
298.07873	104	
298.40571	90	
298.91438	102	
299.23280	206	1+
299.78190	114	
301.86488	342	1+
301.87746	174	
302.08243	112	
302.17514	196	
304.26284	96	
304.89291	138	
305.79394	88	
306.27538	116	
306.84645	160	
306.88296	180	
307.30306	148	
307.80231	270	
307.81850	116	
307.87924	248	1+
308.28721	236	
308.30966	112	
309.15802	90	
309.27834	170	
309.32350	154	
309.81093	206	1+
310.30792	104	
310.87888	262	
311.88050	114	
312.79910	174	
312.86359	154	
313.06006	106	
313.95177	98	
314.77242	90	
315.06434	88	
315.85315	116	
316.26435	92	
317.93385	116	
320.12566	188	1+
320.29792	136	
321.22208	106	
321.90364	88	
322.30868	176	
322.39268	88	
323.01854	234	1+
324.89024	178	1+
326.89503	140	
327.15710	92	
327.80184	236	1+
328.18603	202	
328.31409	174	
328.83374	112	
328.88568	252	1+
330.87526	172	
334.48683	108	
334.76991	138	
335.32492	108	
338.91756	160	
343.07045	92	
344.21980	104	
END IONS

###FS:    #m/z: 363.95721 #charge 1+
###MS: 21
###MSMS: 24
BEGIN IONS
TITLE=Cmpd 18, +MS2(363.9572), 28.0-35.0eV, 0.5min #24
RTINSECONDS=29.004
SCANS=21,24
PEPMASS=363.95721	752260
CHARGE=1+
187.86662	154	
189.86298	412	1+
191.85835	454	
192.88847	162	
196.88550	158	
205.94964	114	
207.87510	272	1+
207.94748	194	
208.01467	96	
209.86742	192	
209.94395	1524	1+
210.88447	740	1+
212.87864	4148	1+
216.41329	136	
220.46128	106	
222.95156	1122	1+
224.94975	1596	1+
224.96988	176	1+
225.88427	114	
226.89200	284	
226.94699	8520	1+
226.96925	352	
227.88267	168	
227.93491	152	
228.89420	1024	1+
228.94248	6006	1+
229.03636	102	
230.88955	5704	1+
232.88681	676	1+
232.90903	258	1+
233.91523	156	1+
234.88202	398	
236.71259	110	
239.42849	132	
240.83709	122	
240.90345	150	
240.94270	298	
240.96352	872	1+
241.83704	110	
241.89608	98	
241.94260	238	
242.86803	190	1+
242.87883	180	1+
242.94788	696	1+
242.95580	616	
243.82328	148	
244.81766	124	
244.95744	3548	1+
245.20358	120	
245.83876	162	
245.93888	182	
246.39713	106	
246.43588	108	
246.80793	130	
246.90786	350	1+
246.95321	4088	1+
248.80060	338	1+
248.90013	2204	1+
248.96903	148	
250.89767	358	1+
250.97017	254	
251.07509	116	
252.08176	260	1+
253.82893	126	
253.90615	410	
254.34741	114	
257.08123	270	1+
257.91033	162	
258.84842	138	
258.97299	352	
260.84403	254	1+
260.96968	406	1+
262.97379	326	1+
263.00326	108	
263.97790	248	1+
264.81259	276	1+
264.85113	148	
264.96340	142	
265.12229	188	
266.35324	104	
266.78765	194	1+
266.86004	370	1+
267.06900	178	1+
267.13770	134	
267.97335	628	1+
269.73658	106	
269.96878	910	1+
270.95398	114	
271.80101	110	
271.84412	150	
271.91863	114	
272.91565	228	1+
272.94048	112	
273.79497	106	
273.93470	132	
274.86027	120	
275.56789	106	
275.98610	100	
276.86012	136	
276.87636	96	
277.07840	104	
277.91906	124	
277.97486	108	
278.79524	276	
279.90017	138	1+
280.79318	694	1+
281.08605	100	
281.85851	220	1+
282.79295	376	1+
282.88016	112	
282.92616	166	
283.85565	136	
284.82938	124	
284.84908	208	
284.87059	146	
285.84562	492	
286.22870	122	
287.65263	98	
287.81827	160	
289.80446	230	1+
289.88031	156	
290.25041	178	1+
290.78560	340	
290.86311	230	
291.77411	122	
295.93214	110	
296.08103	100	
296.81144	232	
297.04135	126	
297.07817	120	
297.80045	856	1+
297.86810	220	1+
297.97372	108	
298.80361	728	1+
299.34627	102	
301.79965	282	1+
301.86170	838	1+
302.00018	152	
302.89385	128	
303.31368	106	
303.80697	688	1+
303.85655	1508	1+
303.94584	150	
303.99728	102	
304.08140	100	
304.13450	96	
304.22251	118	
304.27175	114	
304.75902	204	1+
305.27920	328	1+
306.87826	182	
306.92926	96	
307.13158	102	
308.29112	222	
308.31931	396	1+
308.79363	124	
309.04518	132	1+
309.91293	100	
310.87503	250	1+
310.93306	276	1+
312.87118	158	
313.88874	100	
313.91972	102	
314.86930	194	1+
315.05832	244	1+
315.82139	148	
315.89025	202	1+
316.81406	492	1+
318.93045	154	
319.82202	112	
319.86941	168	
320.85106	110	
320.95543	108	
321.02603	236	1+
321.81931	804	1+
321.87266	132	
322.23218	276	1+
322.30844	102	
322.87541	100	
322.92465	148	1+
323.01040	100	
323.17609	100	
324.32496	108	
324.78253	272	1+
324.81963	160	
324.88623	124	
324.93342	114	
325.44481	102	
325.94327	104	
326.87213	686	1+
327.90099	122	
328.18935	142	
330.90123	204	1+
332.40824	136	
332.44848	106	
333.79618	234	1+
335.88409	146	
336.89829	116	
336.94472	484	1+
337.83390	134	
338.76233	124	
338.94945	118	
339.82659	886	1+
340.19048	170	
340.94179	186	
344.83385	126	
345.29936	246	1+
347.90452	168	
348.93111	132	
349.32072	250	1+
349.75357	160	1+
351.33366	140	
352.75893	142	
352.86911	108	
353.76174	240	1+
355.88690	130	
356.77787	122	
361.72164	128	
361.81243	124	
363.36291	204	1+
363.95588	116	
365.36484	202	1+
365.38682	140	
366.33426	130	
367.24920	100	
367.32954	134	
369.21289	124	
END IONS

###FS:    #m/z: 363.95724 #charge 1+
###MS: 25
###MSMS: 26
BEGIN IONS
TITLE=Cmpd 19, +MS2(363.9572), 28.0-35.0eV, 0.6min #26
RTINSECONDS=32.6865
SCANS=25-26
PEPMASS=363.95724	548158
CHARGE=1+
181.00731	98	
182.86528	430	1+
187.86753	184	
189.86372	1794	1+
191.85879	1022	1+
191.96050	108	
194.89021	170	
196.88542	614	1+
199.88802	126	
200.88435	110	
205.94928	438	1+
207.87699	1162	1+
207.94783	182	
208.94477	152	
209.08930	100	
209.86922	542	
209.94348	2320	1+
210.88391	1250	1+
212.01571	252	1+
212.87969	8658	1+
213.08877	136	
214.89609	716	1+
215.43654	100	
215.88219	104	
218.91038	100	
221.94503	142	
222.88718	344	1+
222.95226	5824	1+
224.88178	114	
224.94853	7946	1+
225.86563	104	
225.88380	184	
225.91733	172	1+
226.89472	564	1+
226.94773	17272	1+
226.97389	258	
227.10666	104	
227.17015	188	1+
227.85928	98	
228.89473	1326	1+
228.94278	20222	1+
229.01351	86	1+
229.22738	110	
230.86105	98	
230.88978	12706	1+
231.01514	218	1+
231.06659	116	
231.92900	124	
232.08916	110	1+
232.88453	1648	1+
233.41072	106	
233.96540	150	
234.88268	418	
235.11241	98	
235.61775	156	1+
236.86034	120	
236.90428	140	
237.90722	106	
238.89181	104	
239.04566	156	1+
240.94066	242	
240.96261	3632	1+
241.94203	384	
242.03477	174	1+
242.52521	102	
242.88847	226	1+
242.94085	934	1+
242.96020	2694	1+
243.12269	118	
243.30534	92	1+
243.82373	230	1+
244.95791	7308	1+
244.98123	128	
245.34367	112	1+
245.83445	152	1+
245.90035	112	
245.94351	194	
246.80474	536	1+
246.90484	388	1+
246.95337	8746	1+
247.97920	132	
248.85659	104	
248.90029	3440	1+
248.99903	186	1+
249.81658	116	
249.96913	414	1+
250.89658	598	
250.94478	120	
251.83857	126	
251.91200	132	
252.04532	180	1+
252.89002	114	
252.95340	102	
253.90214	420	1+
256.85144	120	
258.91768	156	
258.97258	532	1+
260.83102	444	1+
260.96902	2084	1+
262.51738	112	
263.90443	218	1+
263.98045	608	1+
264.07794	338	1+
264.96927	310	1+
265.11224	98	
265.80757	270	1+
265.97571	182	1+
266.24539	126	
266.84914	174	1+
266.87179	150	
267.02552	96	
267.10678	174	1+
267.78193	448	1+
267.91792	228	1+
267.94960	128	
267.97286	1118	1+
268.78507	358	1+
268.84551	202	1+
268.93768	108	
268.96357	1530	1+
269.01974	110	
269.96815	1340	1+
270.80902	150	
271.02076	108	
271.91731	176	
272.09422	116	
272.11955	256	1+
274.80391	130	
275.40513	106	
275.90682	332	1+
275.92542	134	
277.86252	168	
278.12762	178	1+
278.79537	190	
278.84118	126	
278.85628	118	
279.10120	186	
279.79753	108	
279.84870	156	1+
280.79217	720	1+
283.78861	168	
283.84977	626	1+
284.20773	98	
284.40515	126	1+
284.81003	174	
284.87381	192	
285.10012	104	
285.79200	270	1+
285.84510	688	
287.85882	148	
288.78844	136	
289.06057	98	
289.88251	112	
290.12827	150	
290.78764	288	
291.10565	96	
292.81419	118	
293.11676	204	
293.85479	234	1+
293.88135	104	
294.28359	270	1+
294.85582	166	1+
294.92929	146	
296.80661	352	1+
298.80295	874	1+
300.79963	390	1+
301.06567	174	1+
301.86113	512	
302.09904	186	1+
302.22599	312	1+
302.24801	124	
302.86108	320	
303.80740	414	
303.85538	2096	1+
303.94303	126	
304.81008	222	
304.92456	246	1+
305.76408	112	
305.81038	130	
305.82208	146	1+
305.93090	208	1+
306.97977	140	
307.28733	106	
307.59419	114	
307.88741	428	1+
308.29275	448	1+
308.88865	300	1+
308.94677	156	
309.27704	116	
309.86958	128	
310.31027	190	
310.87952	306	
310.99763	122	
311.88263	254	
312.82430	190	1+
312.87048	206	
313.88470	118	
314.81567	134	
314.88063	236	1+
316.10803	124	
316.81376	224	
317.39871	102	
317.94158	98	
318.74979	102	
318.87206	332	1+
318.93720	514	1+
319.82290	122	
319.93124	200	1+
320.30823	132	
321.81785	290	
321.86962	752	1+
322.29683	102	
322.81715	224	
322.92955	546	1+
323.16532	310	1+
324.30833	102	
324.82037	134	
324.87791	162	
324.90078	220	1+
325.87876	98	
326.87108	746	1+
327.88464	354	1+
328.08620	100	
328.39764	98	
329.86533	134	
332.26590	162	
333.79921	218	1+
334.28449	256	1+
334.78099	104	
336.34264	154	
336.94533	812	1+
337.83358	100	
338.83636	142	
338.87133	196	1+
339.82823	436	
340.93946	152	
341.03291	214	1+
341.89002	298	1+
343.70410	302	1+
346.75012	114	
346.93768	210	1+
347.15175	174	1+
349.17911	134	
349.32301	206	
351.21257	100	
352.76808	132	
354.95529	108	
359.83675	100	
359.94009	96	
359.96153	130	
360.71002	272	1+
361.84067	124	
362.83708	130	
363.72172	126	
367.33484	172	
367.90233	152	
368.14931	140	
368.17943	100	
END IONS

###FS:    #m/z: 507.84640 #charge 1+
###MS: 25
###MSMS: 27
BEGIN IONS
TITLE=Cmpd 20, +MS2(507.8464), 28.2-35.2eV, 0.6min #27
RTINSECONDS=33.4585
SCANS=25,27
PEPMASS=507.84640	222834
CHARGE=1+
196.01544	208	
196.88314	136	
209.94494	286	1+
215.88165	138	
217.89533	346	1+
218.89691	222	1+
226.97235	142	
227.88271	388	1+
238.10393	200	1+
239.07591	278	1+
240.96827	230	1+
241.90028	154	
244.97482	238	1+
248.85662	284	1+
249.93364	176	1+
251.07196	368	1+
256.05537	140	
257.85487	200	1+
258.89243	170	
260.87954	306	1+
261.93382	152	
262.09168	142	
263.37956	260	1+
263.90380	208	1+
264.07720	248	1+
266.16518	516	1+
268.93849	148	
271.87763	310	1+
272.38926	190	
272.85221	828	1+
273.87296	190	
274.95028	166	
275.87203	306	1+
276.13294	218	1+
276.79681	194	
278.07785	158	
279.01359	322	1+
279.89550	138	
281.37908	158	
281.95969	330	1+
281.97598	136	
282.04630	174	1+
285.94056	516	1+
287.85201	346	
288.87016	302	
289.83026	194	
289.86124	1808	1+
289.88337	964	
290.13219	176	
290.38065	132	1+
290.86533	1612	1+
291.88058	496	
292.80216	246	1+
292.90786	196	1+
293.87380	3416	1+
293.96853	248	1+
293.99725	322	1+
295.89845	188	
296.81822	210	1+
296.85576	326	1+
296.88455	134	
297.87452	138	
298.85101	356	
298.88046	368	1+
299.86186	154	
299.93426	190	
300.00507	156	
300.14928	266	1+
300.40079	170	
300.86068	714	1+
300.97160	186	1+
301.87405	204	
301.91377	142	
302.88615	186	1+
302.89985	142	
303.86791	188	
305.85273	412	1+
305.86360	154	
306.58389	220	1+
306.99315	206	1+
307.88943	2034	1+
308.14212	998	1+
308.29658	158	
308.93794	412	1+
309.27812	162	
309.87375	426	
309.88825	732	
309.94120	312	1+
310.00471	248	1+
310.15670	224	
310.38623	152	
310.86648	266	
311.16485	358	1+
311.88282	7620	1+
312.06998	210	1+
313.13571	260	1+
313.76964	138	
313.96873	186	
314.86485	928	1+
315.15462	262	1+
316.82150	280	1+
316.86554	316	
316.89381	272	
317.87609	540	1+
317.89466	174	
318.85843	446	1+
318.93487	162	1+
319.06197	164	
323.03728	278	1+
323.86343	586	1+
324.43573	162	
324.86531	494	1+
325.90063	558	1+
325.98991	272	
327.80214	192	1+
327.88313	758	
327.95703	168	1+
328.19288	166	1+
328.84543	460	1+
328.87217	1026	1+
329.38104	216	
329.84892	388	1+
329.90029	398	1+
330.82430	406	1+
331.52574	136	
331.88704	918	1+
332.17664	228	1+
332.38118	196	
332.87507	322	
332.88849	550	1+
332.94951	210	1+
333.02328	146	1+
333.81323	154	
333.87838	188	
334.89801	298	
335.88181	246	
336.88982	542	1+
336.94721	296	
337.02163	816	1+
337.05313	156	
337.39554	152	
337.96694	152	
339.71441	182	
339.87904	548	1+
340.89139	340	1+
340.94101	136	
342.18172	180	1+
343.91186	168	
344.91900	158	
345.86573	252	1+
346.03338	134	
346.12321	218	1+
346.78037	144	1+
346.89344	146	
348.31702	138	
348.88021	196	
349.38432	226	1+
349.40907	194	
349.91126	280	1+
350.14862	230	1+
350.39130	210	1+
350.84338	232	1+
350.89154	498	
351.88380	232	
352.77496	154	
352.90824	232	
353.77253	156	
353.85123	154	
353.91383	592	1+
354.03304	172	
354.79463	136	
354.99938	276	1+
355.17946	332	1+
355.78152	228	1+
355.88620	304	1+
357.02550	138	
358.20331	262	1+
359.20659	208	1+
359.35442	134	1+
359.40005	282	1+
361.02407	330	1+
362.82768	250	1+
362.84834	218	1+
363.10055	168	
364.92163	150	
366.03249	146	1+
366.78917	506	1+
366.83958	1234	1+
366.92801	168	
367.42882	152	
367.70991	976	1+
368.05282	208	1+
368.96163	206	1+
369.09450	234	1+
369.35417	278	1+
369.83852	448	1+
369.88918	332	1+
370.03479	156	
370.71964	396	1+
370.77901	322	1+
371.19269	182	
371.72326	288	1+
371.88264	318	1+
371.90590	238	1+
372.15109	210	1+
373.71816	156	
373.73974	166	
373.85086	374	1+
374.85357	222	1+
375.18403	154	1+
376.08418	228	1+
377.86610	148	
378.38757	144	
378.77572	170	
379.88541	222	1+
380.72342	504	1+
380.85581	396	
381.73035	346	1+
382.06255	262	1+
382.85990	272	
383.17953	194	1+
383.71435	228	1+
384.84856	3200	1+
384.91332	150	
385.09478	388	1+
385.19253	160	1+
385.21970	192	
387.72083	592	1+
388.02794	138	1+
388.17169	198	1+
388.36821	144	
388.79392	596	1+
388.84930	258	
389.20218	344	1+
389.71618	488	1+
390.05113	200	1+
390.08123	150	
390.79817	430	1+
390.83956	1730	1+
391.05372	136	1+
391.91442	418	1+
392.79774	830	1+
392.86329	392	
393.08422	2014	1+
393.80084	722	1+
393.87155	242	
393.90050	380	1+
394.84128	416	
395.06339	136	
396.17272	140	1+
396.73781	162	
397.24371	136	
397.39914	240	1+
397.72619	192	
397.77807	152	
397.88572	140	
398.86659	322	
399.71309	378	
399.73298	198	
399.80981	158	
402.86190	372	
403.87228	1918	1+
404.91252	258	1+
405.12877	152	
405.72710	156	
406.21657	126	1+
406.73815	210	1+
407.72544	384	1+
407.86514	5722	1+
407.99914	168	1+
408.85516	1790	
409.39542	214	1+
409.81436	150	
410.73658	152	
410.83778	240	
411.80985	634	1+
411.84143	1040	1+
411.87535	316	
412.72860	696	1+
412.84540	900	1+
412.87310	734	1+
413.02610	146	
413.07854	362	1+
413.18330	294	1+
413.75116	182	
413.87684	518	1+
415.87283	658	1+
416.87567	424	1+
417.81957	226	
418.75869	192	1+
419.13462	244	1+
420.99635	196	1+
421.19239	192	1+
421.88196	422	
422.82695	170	
422.88451	754	1+
424.10237	162	1+
424.82041	144	
425.15407	236	1+
425.88303	598	
426.86366	1802	1+
426.94082	210	
427.73940	1034	1+
428.09736	316	1+
428.74465	666	1+
428.88353	1108	1+
429.83969	222	
430.26639	144	
430.32726	210	1+
430.37299	192	1+
430.74036	848	1+
430.87815	198	
431.41989	202	1+
431.86488	560	
432.86700	934	1+
434.07284	224	1+
434.89355	400	1+
435.86033	398	1+
439.89367	1110	1+
441.39596	260	1+
441.77731	146	
442.74490	212	1+
443.85549	188	
444.14512	238	1+
444.38154	260	
444.87258	3122	1+
446.75556	146	
447.82095	146	
448.87839	906	1+
449.14229	190	1+
449.87614	710	1+
450.09547	162	
450.77255	268	1+
451.90111	188	
454.84543	156	
457.90122	1344	1+
460.22054	144	
462.88189	1530	1+
462.93549	162	
465.81444	218	1+
466.70943	136	
466.77903	348	1+
467.88871	1578	1+
469.78563	292	1+
469.88800	418	1+
471.69145	154	1+
481.72446	198	1+
483.66895	148	
483.90498	144	
485.89855	664	1+
486.10223	118	1+
486.75560	138	
486.84203	450	1+
487.79671	304	1+
489.76647	140	
490.10526	214	1+
500.44403	238	1+
500.81507	222	
502.29360	106	1+
503.04905	98	1+
503.39739	206	1+
504.80536	214	1+
505.38974	234	1+
505.44444	234	1+
505.48120	178	1+
506.38999	154	1+
506.44892	156	1+
509.85762	302	1+
510.40553	128	1+
511.79499	200	1+
512.27896	184	1+
512.88213	110	1+
END IONS

###FS:    #m/z: 336.94639 #charge 1+
###MS: 25
###MSMS: 28
BEGIN IONS
TITLE=Cmpd 21, +MS2(336.9464), 28.0-35.0eV, 0.6min #28
RTINSECONDS=34.231
SCANS=25,28
PEPMASS=336.94639	196394
CHARGE=1+
109.90231	92	
182.86733	136	
183.99320	88	
189.90930	90	
192.89439	86	
201.97234	94	
205.95071	124	
209.88566	90	
210.88370	522	1+
210.99164	106	
211.04393	200	1+
211.94484	5800	1+
212.04969	142	1+
212.87885	1910	1+
213.93946	2318	1+
215.07669	98	1+
215.88875	842	1+
215.93505	240	
217.40920	112	
217.88304	338	
221.89912	162	
223.95754	174	
223.97845	124	
225.97121	202	
226.00550	92	
227.89108	306	1+
228.42847	92	
228.89391	190	1+
229.00774	96	
229.95555	5088	
230.15140	266	1+
230.55365	86	
230.88826	2196	1+
230.95776	158	
231.95081	1898	1+
233.58281	90	
233.83678	98	
233.89742	656	
233.94448	334	1+
234.46393	98	
235.82268	150	
235.86614	110	
235.89146	534	1+
238.04778	256	1+
238.12990	112	
240.22428	86	
240.84245	106	
240.96513	264	
242.91312	92	
243.91312	86	
244.08957	92	
244.88451	86	
246.90322	124	
246.97484	252	
247.60528	96	
247.96656	986	1+
248.89893	636	1+
248.91859	146	
249.00351	150	
249.65178	122	
249.95959	796	
250.84020	274	1+
250.91630	440	1+
250.94726	126	
251.92561	280	1+
251.97063	98	
252.78914	96	
252.97125	2374	1+
253.08602	88	
253.90206	454	1+
253.92779	178	1+
254.96585	1588	1+
255.07613	794	1+
255.39439	102	
255.59674	94	
256.88519	104	
256.91517	166	
257.81194	96	
258.89154	102	
259.85500	126	
260.39720	100	
260.98853	206	1+
261.04884	142	1+
263.85145	98	
263.93810	88	
264.79627	226	1+
265.06252	90	
266.39936	92	
266.86027	126	
267.08208	100	
268.45769	100	
268.84155	98	
268.86680	148	
268.90459	92	
269.35384	94	
269.79761	116	
269.84184	112	
269.92111	106	
270.97995	246	
271.73309	104	
271.91749	254	
272.03441	94	
272.43991	90	
272.92147	112	
272.97916	180	
273.97854	172	
274.06559	94	
274.97813	132	
275.81627	90	
275.83449	130	
276.81569	170	
276.85388	142	
276.89788	108	
276.93531	92	
278.07128	178	1+
278.55001	90	
278.84471	148	
278.96384	164	
279.80755	182	1+
279.83304	112	
280.56201	96	
284.09401	90	
284.36426	140	
284.87266	104	
284.98107	120	
285.85127	448	
285.98019	88	
286.84974	784	1+
287.03153	154	1+
288.92498	234	1+
289.00616	204	1+
289.04959	86	
289.88104	116	
291.80375	318	
291.85532	374	1+
292.52324	90	
292.80950	142	
292.82584	86	
292.87552	122	
293.10881	178	
294.00071	368	1+
294.12386	202	1+
296.22265	88	
296.97138	92	
298.08746	112	
299.80724	98	
301.11221	94	
302.46208	88	
303.00493	86	
304.06794	96	
305.75574	96	
305.94445	114	
306.06470	88	
306.26566	144	
306.88623	282	1+
307.29061	98	
307.78780	92	
307.87106	92	
308.29838	138	
308.96817	98	
310.87717	130	
311.87797	172	
312.87031	96	
318.92953	112	
318.97127	100	
320.86999	186	1+
321.05477	96	
321.36596	88	
321.82168	88	
322.26925	126	
322.28626	104	
323.30492	136	
324.27153	92	
324.28944	136	
325.08415	86	
326.89918	126	
328.33502	104	
328.71302	82	1+
328.88230	402	1+
332.02088	94	
333.27323	116	
333.70341	98	
334.30786	122	
334.89331	124	
335.30366	158	
336.32947	88	
336.94302	86	
337.02023	102	
337.21322	184	
337.90894	94	
340.03392	104	
341.35785	114	
END IONS

###FS:    #m/z: 363.95736 #charge 1+
###MS: 29
###MSMS: 30
BEGIN IONS
TITLE=Cmpd 22, +MS2(363.9574), 28.0-35.0eV, 0.6min #30
RTINSECONDS=37.9375
SCANS=29-30
PEPMASS=363.95736	580124
CHARGE=1+
117.40627	108	
134.95455	1202	1+
178.94485	362	1+
182.86864	622	1+
184.95550	114	
185.93117	160	
186.94117	166	
187.86891	546	1+
189.86378	2150	1+
189.97019	126	
190.93277	150	
191.85824	1366	
191.88143	316	1+
193.85221	138	
195.89421	208	
196.88406	394	
199.85844	300	1+
200.87971	156	
202.89054	148	
205.94837	188	
207.87573	2282	1+
207.94793	332	
208.94265	206	
209.87862	3180	1+
209.94428	4722	
210.88380	2638	1+
210.93698	400	1+
212.87960	11280	1+
213.09413	114	
214.89592	712	1+
215.88166	154	
218.91363	178	
219.86494	174	
222.44970	112	
222.52544	86	1+
222.95293	8102	1+
223.88610	148	
224.19896	128	
224.86449	106	
224.88657	140	
224.94841	11200	1+
225.89066	1076	1+
226.80941	104	
226.89571	784	1+
226.94757	21532	1+
227.09121	120	
227.24506	150	1+
227.87798	214	
227.93054	254	
228.13304	280	1+
228.79656	112	
228.89428	2086	1+
228.94269	26106	1+
229.02880	164	1+
229.06431	384	1+
229.13372	192	1+
229.21496	122	1+
230.79041	338	1+
230.88965	15414	1+
230.97881	90	1+
232.88596	1666	1+
233.24711	108	
233.81864	158	1+
233.87918	106	
234.02965	128	1+
234.88185	816	1+
234.90927	222	1+
235.84489	172	
237.01676	154	
238.13348	142	
238.43846	108	
238.84355	300	1+
238.90994	140	
239.04327	264	1+
239.41990	114	
240.04766	224	1+
240.82655	106	
240.93959	548	
240.96314	5100	1+
241.38867	122	1+
241.91420	244	1+
241.94346	580	
242.88339	148	1+
242.95856	3524	1+
243.82711	138	
244.83643	448	1+
244.95728	8006	1+
245.04563	134	1+
245.11734	106	
245.93994	214	
246.90677	328	1+
246.95283	10490	1+
246.97660	462	
247.06174	280	1+
247.85487	124	
248.80596	204	
248.90095	4362	1+
248.98029	108	
249.09445	154	1+
249.18684	146	
250.06950	396	1+
250.86734	132	
250.89476	906	1+
250.96980	678	1+
251.07458	286	1+
251.79805	244	1+
251.91217	224	
252.89854	1088	1+
253.22071	110	
253.83654	148	
253.90414	798	1+
254.84087	194	1+
255.09830	168	1+
255.76940	112	
256.16405	122	
257.37605	186	1+
258.84459	330	
258.90569	106	
258.97283	552	1+
260.05684	216	1+
260.96771	3350	1+
261.84570	118	
263.82619	122	
263.97811	608	1+
264.90777	204	1+
264.96587	234	
265.08597	354	1+
265.85787	148	
265.97506	452	
266.01981	106	
266.78431	210	1+
266.81493	368	1+
266.87136	104	
267.78529	130	1+
267.97346	1116	1+
268.81673	114	
268.83949	204	1+
268.90574	126	
269.79978	650	1+
269.92339	194	
269.96960	1092	1+
271.09511	184	
271.84955	134	
271.91541	424	
273.85934	106	
273.91110	186	
274.95474	112	
276.80100	118	
276.85230	562	1+
276.90451	210	1+
278.01417	238	1+
278.79765	142	
279.01861	194	1+
279.10357	126	
279.85792	118	
280.79141	1484	1+
280.81389	112	
280.84759	142	
281.42059	118	
281.99327	332	1+
283.05585	138	1+
283.10585	260	1+
283.78879	402	
283.85166	524	1+
283.98527	500	1+
284.80471	168	1+
284.87429	180	
285.79246	444	1+
285.84482	1356	1+
286.82116	170	
286.98234	104	
288.87928	386	1+
289.88124	270	1+
290.78770	254	
291.24139	108	
292.43603	316	
292.86167	368	1+
293.29557	152	
294.43462	272	1+
294.92797	240	1+
297.10984	122	
297.80156	1410	1+
298.75925	126	
298.80160	1414	1+
299.87264	142	
300.06455	142	
301.81077	200	
301.86193	1152	1+
301.96832	166	1+
302.80284	132	
302.88344	160	
303.36801	148	
303.80713	596	1+
303.85646	2112	1+
303.95114	204	
304.01644	220	1+
304.22667	124	
305.14992	174	1+
306.10002	156	
307.13218	168	
307.28723	602	1+
307.83174	188	1+
307.88780	112	
308.87452	278	1+
310.30650	484	1+
311.85936	234	1+
311.88226	142	
313.86916	222	1+
314.16266	132	
314.81936	200	
316.81480	218	
316.94376	112	
317.81645	168	
317.86990	104	
318.93611	126	
318.95445	128	
319.82067	122	
319.86938	142	
319.93446	104	
321.30650	136	
321.32637	126	
321.81572	738	1+
321.86615	654	1+
322.93003	114	
323.99240	112	
324.01967	174	
324.89478	140	
326.87265	734	1+
326.91279	142	
327.00079	160	
327.05930	104	
328.30636	126	
329.75628	258	1+
329.87687	372	1+
330.89638	274	1+
332.81885	118	
335.03382	192	1+
335.36767	116	
336.10443	226	1+
336.83453	230	1+
336.94636	784	1+
337.83396	152	1+
337.87457	340	1+
338.76163	128	
338.94459	166	
339.74883	136	
339.82929	816	1+
340.94079	328	1+
341.83749	206	
342.83307	194	1+
342.90336	270	1+
343.88586	216	1+
344.09255	106	
344.97535	106	
346.94867	126	
347.20281	146	
347.90637	118	
348.32337	120	
348.76002	114	
348.91618	126	
349.31974	290	
350.34550	138	
351.33211	122	
353.75699	322	1+
355.88127	104	
356.89810	208	1+
357.10265	152	
357.81341	108	
360.11568	136	
362.71743	346	1+
363.30738	106	
363.72168	296	1+
363.74312	118	
363.76502	106	
364.70300	104	
365.39251	130	
367.05967	146	
367.33059	262	1+
END IONS

###FS:    #m/z: 507.84657 #charge 1+
###MS: 29
###MSMS: 31
BEGIN IONS
TITLE=Cmpd 23, +MS2(507.8466), 28.2-35.2eV, 0.7min #31
RTINSECONDS=38.71
SCANS=29,31
PEPMASS=507.84657	220448
CHARGE=1+
196.01597	442	
209.94470	170	
222.97234	448	1+
224.97924	224	
230.84808	276	1+
230.88926	266	1+
233.89093	178	
238.06359	214	
239.85943	216	
241.87678	222	1+
243.01230	254	
248.85335	182	
250.90615	286	1+
250.97069	592	1+
252.08110	202	1+
252.99165	162	1+
254.41485	160	
259.91503	154	
260.07949	260	1+
261.07919	166	1+
262.38330	152	
264.38275	244	1+
265.83146	106	1+
266.86570	326	
267.77996	150	
270.85902	398	
271.87471	380	1+
272.85450	754	1+
272.89581	168	
275.99296	198	1+
277.83252	222	1+
278.86564	152	
278.99261	172	1+
281.11472	186	
283.94152	354	1+
284.88804	300	1+
284.93903	488	1+
285.93953	370	1+
286.85332	180	
287.84286	264	
287.89064	248	
288.86975	256	
288.89392	168	
289.04374	160	1+
289.80726	196	1+
289.87998	1130	
290.13174	158	
290.86346	1864	1+
291.88109	378	1+
293.29966	88	1+
293.87308	3430	1+
293.89865	186	
294.12271	172	1+
294.98090	188	1+
295.04517	116	1+
296.81522	248	1+
296.85231	272	
296.89472	338	1+
297.13207	288	1+
298.08879	196	1+
298.80128	194	
298.85522	164	
298.87364	216	
299.01412	152	
299.81104	212	1+
299.95229	190	1+
300.85982	234	
302.88309	150	
303.80567	348	1+
303.85719	202	
304.86724	154	
305.85356	348	1+
306.82164	208	
307.28367	202	
307.89140	1168	
308.14198	628	1+
308.29554	150	
308.83743	344	1+
308.87174	1468	1+
309.04116	96	1+
309.87293	924	1+
309.88980	880	1+
310.15715	486	1+
310.94032	158	
311.60549	222	1+
311.88471	5218	1+
313.68414	88	1+
313.88350	1350	1+
313.93692	580	1+
313.96297	222	1+
314.86416	830	1+
314.94239	346	1+
315.82425	302	1+
316.06566	212	1+
316.86335	288	
316.88723	666	1+
317.87366	436	1+
318.87897	300	1+
320.88997	278	
321.30052	236	1+
322.34630	164	
322.80651	298	1+
322.88865	280	
322.91157	202	1+
324.03359	242	1+
324.86278	278	
325.39535	160	
325.86469	206	
325.90054	1026	1+
326.88361	332	
327.89880	558	1+
328.64548	156	
328.86963	284	1+
329.89261	978	1+
329.98183	178	
330.20561	130	1+
330.37376	256	1+
330.82331	200	1+
330.89172	182	
330.92010	160	
331.97594	244	1+
332.74754	186	1+
332.87627	490	
332.90515	310	
333.16812	154	1+
333.88078	236	
334.87962	558	1+
334.90485	282	
335.04938	508	1+
335.38727	228	
335.74942	188	1+
335.84326	204	
335.88485	362	1+
336.01801	880	1+
336.94554	440	
337.02287	882	1+
337.87907	886	1+
337.99498	182	1+
338.13032	154	
338.71517	210	1+
338.84409	152	
339.79148	282	1+
340.89112	190	1+
340.99978	224	1+
341.06649	186	1+
341.82646	194	1+
342.00239	190	1+
343.80752	268	1+
343.87875	190	
344.00203	258	1+
344.41088	244	1+
345.89086	232	1+
346.81252	304	1+
346.97863	224	1+
348.17422	148	1+
348.72836	196	1+
348.89163	172	
348.92216	166	
349.14673	210	1+
349.84301	392	1+
350.88939	572	
350.91589	190	
350.96057	188	1+
351.06303	154	
351.25765	144	1+
351.88609	396	1+
352.26199	182	1+
352.90961	268	
352.96337	176	1+
353.00882	184	1+
353.71371	224	1+
353.85259	236	
353.90893	218	
354.17249	284	1+
355.88983	244	
356.36278	300	1+
356.73509	182	1+
357.80641	202	1+
358.90641	210	1+
360.10843	170	
361.29879	172	
361.83661	176	
361.87209	296	1+
362.91134	176	
363.72779	152	1+
364.84431	168	
365.35208	218	1+
366.18954	194	
366.83953	1030	1+
366.92586	152	
367.05924	132	1+
367.70816	1038	1+
368.05669	168	1+
368.09064	174	
368.89900	578	1+
369.84245	732	1+
370.03158	196	1+
370.78284	180	
371.72659	230	
372.72281	444	1+
373.83227	350	1+
373.89232	298	1+
373.91628	198	1+
374.17112	236	1+
374.79010	242	1+
374.89607	250	1+
375.73383	372	1+
376.09471	228	1+
377.88058	182	
378.38389	276	1+
379.85702	588	1+
380.00403	230	1+
380.71871	182	
380.74293	198	
381.72246	292	
381.79533	194	
382.72002	194	
382.85988	270	
383.71386	170	
384.79336	252	1+
384.85190	2624	1+
384.89148	368	1+
385.73404	186	
385.89225	242	1+
386.85385	442	
387.74348	172	
387.84799	528	1+
388.16754	150	
388.19661	564	1+
388.32369	174	
389.20014	440	1+
389.37571	380	1+
389.79634	198	
389.96367	400	1+
390.81029	186	
390.84267	966	
390.99721	158	1+
391.72487	174	
391.80605	176	
391.83562	1030	1+
391.88752	218	1+
392.86537	248	
393.08477	940	1+
393.10825	166	
393.72012	462	1+
393.80147	476	
393.86492	168	
394.78439	612	1+
394.83334	222	
394.86376	222	
394.89359	268	1+
395.37235	170	
395.87892	330	1+
396.40350	174	
397.72881	360	1+
397.97873	160	1+
398.72963	236	1+
398.86612	312	
399.70896	276	
399.85033	212	
402.77727	180	1+
402.86673	2638	1+
403.87057	2362	1+
404.19513	108	1+
405.09391	292	1+
405.73068	268	
405.91230	468	1+
406.82050	188	
406.85891	242	
407.72565	294	
407.86746	3316	
407.99573	292	1+
408.72745	600	1+
408.85871	3170	1+
409.72869	474	1+
409.81910	162	
410.16203	254	1+
410.24394	142	1+
410.84865	360	
410.93781	216	1+
411.05236	156	
411.08744	222	1+
411.81065	706	1+
411.83936	248	
411.87673	316	
412.72882	634	1+
412.84682	718	
412.87177	278	
412.96671	174	1+
413.07505	228	
413.87891	260	
415.13758	156	
415.87165	904	1+
416.87462	598	1+
418.83813	216	1+
419.08510	174	
421.88252	1100	1+
423.73100	152	
423.87015	234	
423.89268	174	
424.82643	260	1+
424.87121	310	
424.97077	216	1+
425.12346	180	
425.87999	178	
426.75572	170	
426.81286	416	1+
426.86337	2038	1+
426.93809	276	
427.06854	202	1+
427.38087	234	1+
427.73380	262	
428.07236	172	1+
428.09392	160	1+
428.74831	660	
428.78822	190	1+
428.84746	454	1+
428.88364	1020	1+
430.08447	132	1+
430.74075	1600	1+
430.86089	1362	1+
431.86683	1070	1+
432.25021	200	1+
432.84921	242	1+
434.11887	168	
434.88864	612	1+
435.86547	160	
436.86235	154	
439.74805	198	1+
439.89436	728	1+
442.62564	180	1+
443.65575	212	1+
444.38805	404	1+
444.87398	3288	1+
446.10026	246	1+
446.83893	170	1+
448.03643	240	1+
448.77594	172	
448.89303	220	
449.03854	208	1+
449.87886	948	1+
450.17349	156	
450.42108	160	
450.83008	152	
453.40853	160	
453.75822	248	1+
455.85617	218	1+
457.90491	750	1+
462.88363	1210	1+
463.16222	162	
464.79162	278	1+
467.88846	2050	1+
468.77779	194	
468.82615	206	1+
471.77190	162	
478.71688	176	1+
483.90796	192	
484.31598	152	
485.89952	958	1+
488.44666	224	1+
489.11446	156	
489.25188	202	1+
489.88363	180	1+
490.78313	172	1+
497.77853	196	1+
499.20685	172	1+
500.80344	222	1+
502.02058	184	1+
504.79629	142	1+
506.35865	118	1+
506.40473	216	1+
506.47028	244	1+
509.44437	168	1+
509.86317	274	1+
511.86544	168	1+
END IONS

###FS:    #m/z: 336.94662 #charge 1+
###MS: 29
###MSMS: 32
BEGIN IONS
TITLE=Cmpd 24, +MS2(336.9466), 28.0-35.0eV, 0.7min #32
RTINSECONDS=39.482
SCANS=29,32
PEPMASS=336.94662	210584
CHARGE=1+
50.06821	94	
72.23241	90	
97.87457	96	
184.05130	104	
185.87002	190	
187.86992	164	
194.00422	92	
205.96362	92	
208.89402	90	
209.88157	730	1+
211.94456	4958	
211.97756	88	
212.61967	100	
212.87849	1788	1+
212.94650	140	
213.94032	2314	1+
214.87887	330	
214.89404	164	
215.88650	848	1+
215.93439	142	
215.94965	124	
217.54508	94	
217.88109	98	
218.55669	92	
219.84922	84	
220.93833	174	1+
221.89596	140	
222.92973	86	
223.96228	450	1+
226.89659	146	
227.78565	122	
227.89700	118	
228.89536	516	1+
229.95560	5226	1+
230.12605	108	
230.88895	2538	1+
231.57577	92	
231.94999	3310	1+
233.89951	750	1+
234.81946	88	
235.38803	86	
235.89329	324	
238.21100	86	
239.21163	102	
239.79094	108	
240.97477	94	
241.12532	90	
242.78309	212	1+
242.98011	92	
243.06228	92	
246.97382	184	
247.96394	980	1+
248.90192	880	1+
249.96277	906	1+
250.83294	312	1+
250.90471	92	
250.95381	104	
251.78718	154	
251.87015	92	
251.92676	320	1+
252.04036	86	
252.09922	244	1+
252.80113	230	1+
252.90048	412	1+
252.97205	3154	1+
253.50826	86	
254.02637	96	
254.96682	1344	1+
255.05319	94	
255.07669	270	
255.44537	86	
255.62593	88	
256.79555	90	
256.82942	92	
256.85134	106	
256.91588	126	
258.44887	84	
258.84930	174	
258.88166	86	
258.96107	94	
259.85869	106	
260.00470	240	1+
261.83301	104	
262.22714	120	
262.71846	98	
262.82463	188	1+
263.02526	126	
263.86222	98	
266.84481	144	
267.80309	86	
267.83899	100	
268.09947	90	
268.84016	776	1+
268.95006	210	1+
269.79728	122	
270.83998	130	
270.92786	88	
270.98303	304	
271.85080	106	
271.91537	116	
272.02422	86	
272.43700	92	
272.94264	88	
272.97898	138	
273.79416	230	1+
273.85376	172	1+
274.18889	142	
274.53968	108	
274.66914	114	1+
274.88951	114	
275.08912	84	
275.92403	88	
275.97351	96	
276.85938	268	
278.55824	86	
278.74645	100	
278.83329	296	1+
279.00409	118	
279.22471	86	
279.35372	88	
279.46445	96	
279.93003	92	
280.26385	202	
280.85232	204	1+
280.87119	108	
282.86615	206	1+
284.55776	98	
284.98468	114	
285.80194	152	1+
285.86489	272	
286.85064	734	1+
286.91578	128	
287.02596	100	
287.58826	86	
287.80774	164	1+
288.02972	88	
289.41734	162	
289.88198	114	
290.85837	184	
291.80330	270	1+
291.92789	238	1+
292.06982	134	
293.11086	88	
293.84731	316	1+
294.05890	110	
295.97673	198	
296.38768	94	
296.81262	134	
299.93276	126	
300.92218	294	1+
301.94014	254	1+
304.77829	194	
305.88027	300	1+
305.90012	122	
305.97124	154	
306.79952	336	1+
307.30501	142	
308.87622	212	
308.94305	92	
309.87535	690	1+
310.87872	508	1+
312.43159	96	
312.92934	134	
313.86871	120	
314.15369	102	
317.81621	302	1+
318.17769	88	
319.06127	88	
319.93163	94	
320.05322	90	
320.78967	106	
323.21121	94	
323.30639	106	
323.86253	98	
324.89413	180	
326.90274	86	
327.14819	92	
327.80158	90	
328.01691	128	
328.58901	86	
328.88654	286	
329.31516	134	
329.88501	120	
329.92038	112	
330.89224	86	
334.36777	102	
334.84089	130	
337.92486	104	
338.33116	98	
338.62497	98	
338.82029	100	
340.16785	90	
341.12067	86	
342.20442	98	
342.35691	98	
END IONS

###FS:    #m/z: 322.93050 #charge 1+
###MS: 33
###MSMS: 34
BEGIN IONS
TITLE=Cmpd 25, +MS2(322.9305), 28.0-35.0eV, 0.7min #34
RTINSECONDS=43.1775
SCANS=33-34
PEPMASS=322.93050	2787298
CHARGE=1+
190.89321	136	
192.88806	256	1+
194.11878	104	
195.89182	92	
197.89054	134	
201.04438	144	
205.95005	350	
210.90160	176	
212.87842	228	
212.89931	94	
213.87833	168	
214.09739	100	
214.89284	102	
215.97957	102	
218.90358	92	
220.44341	88	
220.86632	120	
220.95221	82	
221.89334	90	
221.94877	128	
222.95303	240	
223.93544	92	
223.95873	674	1+
224.81281	84	
225.96253	142	
227.88307	92	
227.93508	130	
227.95394	84	
228.05558	84	
228.10920	94	
228.84979	84	
228.90930	386	1+
230.89053	258	
232.90160	266	1+
233.93409	116	
233.95860	88	
234.09011	86	
234.88518	184	
236.14418	84	
237.89407	122	
238.04677	220	1+
238.93769	220	
239.07958	244	
239.78598	388	1+
239.95039	86	
240.82118	178	1+
240.94110	3056	
241.46381	202	1+
241.93945	9488	1+
242.83387	90	
242.94168	6708	1+
243.82032	116	
243.86994	132	
243.88552	134	
244.93977	2540	1+
244.96465	98	
245.15567	86	
245.44407	96	
245.82323	128	
246.43986	100	
246.97406	558	1+
247.06630	92	
248.99660	90	
249.09770	142	
250.90030	142	
250.95056	142	
251.85608	82	
251.92995	252	
252.22721	94	
252.79344	330	1+
252.98965	98	
255.17648	82	
255.78218	134	
255.92041	108	
256.45106	90	
256.88184	102	
256.90708	154	
256.99215	84	
257.10256	84	
257.79723	338	1+
259.07152	216	1+
259.34008	84	
259.44885	106	
259.79288	92	
260.83104	386	1+
261.52766	84	
261.83254	258	1+
261.88325	94	
261.90765	124	
262.97115	262	1+
263.83047	120	
263.92409	158	
264.53677	90	
264.83782	128	
265.05988	286	
266.99691	94	
268.14091	138	
269.47844	86	
270.27969	150	1+
270.82876	90	
271.57287	98	
271.80552	84	
271.83787	214	1+
272.04484	106	
272.79142	534	1+
273.79388	454	1+
273.90292	86	
274.24442	92	
275.54545	100	
276.19603	84	
276.81018	210	1+
278.83890	102	
278.85214	92	
279.01269	122	
279.09226	1094	1+
280.79049	118	
282.42419	88	
282.85757	92	
282.87160	198	1+
282.99375	196	1+
283.06945	160	1+
283.13397	134	
283.84717	108	
283.96671	154	
284.01335	92	
284.29498	352	
284.78674	112	
284.81944	140	
284.89134	292	1+
286.07296	94	
286.91738	92	
286.96376	82	
287.79633	178	
287.87967	84	
289.38834	156	
289.78571	288	
289.88548	238	1+
290.80274	590	1+
290.82154	148	
290.86651	222	1+
291.28336	114	
291.36083	90	
291.80176	372	1+
293.79948	248	
293.85044	120	
293.87714	84	
294.29412	86	
296.17326	102	
296.85432	206	1+
296.91605	140	
297.79376	118	
298.02391	98	
298.88622	84	
299.02324	82	
299.78237	218	
300.20289	94	
300.78150	262	1+
300.93323	86	
302.24472	94	
304.88894	154	
305.02800	106	
305.54286	88	
305.87780	98	
306.27640	102	
306.79696	628	1+
306.88583	396	1+
307.79807	458	1+
307.89034	258	1+
308.26228	232	1+
308.29282	278	
309.04276	84	
309.93514	84	
310.24821	86	
310.30797	338	
310.87586	348	1+
311.72124	86	
312.87253	92	
312.93797	122	
313.80015	82	
314.01064	82	
314.81917	148	
315.79719	88	
315.81661	98	
318.04006	92	
320.82496	100	
321.16576	106	
321.88932	292	1+
323.24165	148	
323.81528	130	
323.88431	104	
324.89410	510	1+
325.81026	134	
END IONS

###FS:    #m/z: 340.94130 #charge 1+
###MS: 33
###MSMS: 35
BEGIN IONS
TITLE=Cmpd 26, +MS2(340.9413), 28.0-35.0eV, 0.8min #35
RTINSECONDS=43.9495
SCANS=33,35
PEPMASS=340.94130	1109508
CHARGE=1+
183.54869	98	
192.89160	150	
192.92820	130	
194.05571	94	
196.88579	140	
205.94804	126	
207.97146	100	
210.90433	126	
210.93926	338	1+
211.97636	116	
212.87880	632	1+
213.88142	394	1+
213.94030	1436	1+
215.88677	1546	1+
215.93547	270	
217.88432	464	1+
220.87770	124	
221.89320	140	
222.97352	112	
223.96108	128	
223.99338	134	
227.95171	92	
228.13167	98	
228.89273	148	
229.04007	142	
230.38870	110	
230.88930	1074	1+
231.90818	146	
231.95009	1554	1+
233.89692	832	1+
235.89295	290	
236.89262	134	
237.41568	94	
237.88916	128	
239.89999	148	
240.03126	164	
240.23083	200	
240.83396	146	
241.23497	134	
241.93942	138	
244.95846	164	
246.83212	172	
246.97524	464	
248.89923	176	1+
248.97206	208	1+
248.99052	108	
249.96066	362	1+
250.46731	104	
250.88175	106	
251.51398	114	
251.78887	138	
251.95930	204	
252.79210	140	
253.92035	132	
254.90167	144	
254.96576	818	1+
255.07554	482	1+
255.13736	122	
256.91358	596	1+
256.96516	200	
258.84541	122	
258.88463	136	
258.90852	172	
259.85233	182	
259.95408	108	
260.84701	100	
260.92685	162	
263.95375	214	1+
266.24121	140	
266.42535	96	
267.13785	104	
269.84380	94	
270.79655	316	1+
271.78152	100	
271.85034	140	
271.92107	148	
272.85036	96	
272.93566	216	
272.97610	138	
273.10184	210	1+
273.79301	276	
273.98622	104	
275.81101	144	
276.81260	150	
276.85433	354	1+
276.87849	96	
280.81217	92	
280.85927	102	
280.93598	128	
281.80558	110	
281.93442	142	
282.27764	102	
282.70271	96	
282.86124	148	
282.92498	186	
283.78733	128	
283.80743	126	
284.22243	110	
285.93262	104	
286.91157	162	
289.39642	100	
290.79212	134	
291.80440	128	
292.16416	100	
292.25594	238	1+
292.44143	98	
292.88889	98	
292.90974	114	
293.00122	120	
293.80925	182	
293.85390	198	
293.87373	114	
294.24089	94	
296.87819	152	
297.75054	98	
297.89350	104	
299.00598	112	
299.48838	94	
299.78796	122	
300.05401	92	
300.77750	106	
300.81214	98	
302.17440	166	1+
302.87935	212	1+
303.04240	92	
303.13891	138	
303.85521	102	
304.28536	114	
305.92290	100	
306.05397	100	
306.85506	108	
307.30457	126	
307.79926	414	1+
308.29042	122	
308.86837	130	
309.32734	206	1+
310.87742	322	1+
311.86100	134	
312.80883	162	
313.80281	116	
313.87634	124	
314.82482	148	
314.89740	102	
315.86593	234	1+
315.89103	138	
317.42710	106	
318.00037	258	1+
318.81481	226	1+
318.88308	212	1+
321.07680	96	
322.83665	164	
324.28957	108	
324.45402	98	
324.89522	372	1+
325.01325	118	
325.38939	96	
326.17133	104	
326.36021	92	
326.95922	140	
327.79903	94	
327.89974	140	
329.81868	100	
329.87097	122	
330.81634	140	
331.15787	98	
331.81305	96	
331.88182	100	
331.91360	104	
334.94269	92	
336.92923	124	
339.40272	106	
339.82373	106	
340.82926	94	
340.88944	138	
341.25782	98	
342.37026	98	
342.79245	112	
343.87407	92	
345.09294	100	
345.29498	142	
END IONS

###FS:    #m/z: 336.94651 #charge 1+
###MS: 33
###MSMS: 36
BEGIN IONS
TITLE=Cmpd 27, +MS2(336.9465), 28.0-35.0eV, 0.8min #36
RTINSECONDS=44.722
SCANS=33,36
PEPMASS=336.94651	214234
CHARGE=1+
192.88903	140	
196.88173	134	
200.89018	172	
209.88468	166	
210.88056	240	
211.89682	130	
211.94433	5672	
212.42298	92	
212.87755	2396	1+
212.90824	88	
212.94673	132	
212.98251	98	
213.93913	1880	1+
215.88883	790	
215.93772	206	
215.95264	112	
216.88214	1154	1+
217.88282	776	1+
217.93706	88	
218.69117	96	
221.42151	104	
222.97520	212	
223.95962	270	1+
225.94771	214	1+
226.97220	188	
227.78764	112	
227.89530	272	
228.90245	222	
229.95516	4744	1+
230.88962	3246	1+
230.91565	128	
231.42623	92	
231.83003	92	
231.84681	92	
231.95008	1976	1+
232.83174	154	
232.89363	1026	1+
233.82934	242	1+
233.89963	638	1+
233.95053	550	
235.82394	128	
235.89205	552	1+
237.06707	164	
238.02949	104	
238.45770	98	
239.37028	88	
239.81712	132	
239.95135	126	
240.01972	118	
241.91908	96	
245.09903	98	
246.90514	140	
246.97547	436	
247.96707	1512	1+
248.34215	98	
248.63415	112	
248.79498	92	
248.85510	210	
248.90136	1290	1+
248.95653	618	1+
249.16279	108	
249.95960	524	1+
250.83156	254	
250.90226	298	1+
250.97625	154	
251.06820	126	
251.95909	192	
252.03855	106	
252.83546	276	1+
252.97114	2610	1+
253.09030	126	
253.90750	544	1+
254.93900	116	
254.96525	1226	1+
255.06885	158	1+
255.90991	516	1+
256.38830	88	
256.57691	90	
256.91247	346	1+
257.94959	108	
258.84586	148	
258.91190	138	
260.16797	120	
260.84808	118	
261.59926	98	
261.82573	108	
261.84422	228	1+
262.44396	92	
266.86100	216	1+
267.84201	124	
268.13286	128	
268.50401	88	
268.73878	108	
268.79513	422	1+
268.84316	422	
268.95671	94	
269.79775	364	1+
269.84046	236	
269.95933	364	1+
270.85528	162	
270.98204	498	
271.84026	142	
271.85676	210	1+
271.91543	308	1+
271.94608	180	1+
272.51595	94	
274.84822	108	
276.82510	122	
276.85915	152	
277.83563	136	
278.03160	110	
278.84038	108	
279.83486	304	1+
279.91239	160	
280.96106	88	
281.26256	140	
282.86029	242	1+
282.94531	134	
283.79179	92	
284.87508	234	1+
285.84949	1446	1+
286.20070	90	
286.85070	1130	1+
286.91618	96	
287.42348	100	
289.44427	136	
290.05035	158	
290.85321	120	
290.88347	442	1+
291.37757	88	
291.76761	92	
291.80449	232	1+
291.85775	138	
292.44110	98	
292.93498	156	
293.11008	148	
293.43760	98	
294.27836	188	1+
294.93591	186	
294.99831	92	
295.90791	90	
295.93742	122	
296.19725	94	
296.80743	98	
296.88125	88	
296.92927	242	1+
297.19769	92	
298.31011	122	
298.41053	106	
299.88065	88	
302.27845	118	
302.85761	116	
304.28855	96	
304.88535	160	
305.02560	94	
305.22458	118	
305.37155	98	
305.86945	130	
305.92511	88	
306.88479	284	
307.80457	106	
307.89171	200	
307.92689	202	1+
308.87628	104	
309.57870	102	
309.86902	104	
310.82323	296	1+
310.87605	250	
310.89436	134	
311.85883	136	
311.90379	96	
314.82143	110	
315.27820	120	
315.85628	196	1+
316.48024	94	
317.81398	120	
321.89872	148	
322.82067	90	
322.90757	88	
323.31493	98	
323.89145	88	
324.89262	472	1+
325.13900	116	
325.94664	104	
327.06000	94	
328.80569	126	1+
329.87318	186	1+
329.89804	134	
330.18875	94	
333.77532	88	
334.89806	88	
336.78810	102	
336.95499	132	
338.31104	140	
338.75360	96	
341.71681	100	
341.90529	106	
342.19165	90	
END IONS

###FS:    #m/z: 322.93048 #charge 1+
###MS: 37
###MSMS: 38
BEGIN IONS
TITLE=Cmpd 28, +MS2(322.9305), 28.0-35.0eV, 0.8min #38
RTINSECONDS=48.401
SCANS=37-38
PEPMASS=322.93048	2840492
CHARGE=1+
185.86676	90	
189.88899	104	
192.88749	172	
195.89192	92	
199.88821	148	
203.09453	88	
205.95155	472	1+
209.89310	282	1+
209.94267	172	
210.88264	180	
212.87890	182	
214.89250	242	1+
216.89205	150	
217.88845	216	1+
218.12115	90	
219.38534	92	
219.82920	92	
221.94395	118	
222.89392	170	
223.95948	624	1+
226.91902	112	
227.93135	146	
228.91000	296	
230.89164	696	1+
231.17141	100	
232.90190	98	
233.89922	188	1+
234.82511	118	
235.86686	102	
237.98754	84	
238.43279	88	
238.94592	142	
239.07653	120	
239.78787	658	1+
240.10683	86	
240.44337	88	
240.82110	298	1+
240.94047	4096	
241.94201	3018	
242.02011	112	
242.82401	120	
242.94126	8936	1+
243.82696	122	
244.34292	86	
244.82390	86	
244.84692	126	
244.94055	2456	1+
244.99146	126	
245.82187	84	
246.97616	574	1+
247.39855	102	
247.99972	120	
248.90267	128	
249.04943	206	1+
249.09719	98	
249.14375	122	
249.25416	84	
249.92550	122	
250.83660	84	
250.85269	182	1+
250.94753	174	
250.97218	104	
251.53330	98	
251.93125	192	
253.83608	252	1+
253.84888	218	1+
255.09774	140	
255.57489	130	
255.82057	100	
255.88633	90	
255.95396	92	
257.79725	278	1+
258.83347	134	
259.33491	206	1+
260.80275	264	1+
260.82796	174	
260.84410	192	
261.01948	84	
261.47433	102	
261.84127	116	
262.48824	106	
262.83255	426	1+
263.91201	116	
263.97930	186	
264.07975	92	
264.59054	94	
264.97457	106	
265.55638	94	
265.79080	90	
266.86011	94	
267.86014	100	
267.89125	146	
267.96904	150	
268.87684	130	
269.01326	92	
269.08151	84	
269.79250	254	1+
270.48523	92	
270.98266	96	
271.78060	108	
271.79458	156	
271.90973	122	
272.79670	118	
273.79408	220	
273.81213	112	
274.81159	118	
275.80962	264	
276.80925	134	
277.81744	94	
279.09114	416	1+
279.15502	94	
279.86444	116	
279.96224	90	
280.26187	132	
281.26147	140	
281.79692	184	
281.91885	88	
281.98419	86	
282.85662	142	
283.07351	246	1+
283.35563	92	
283.78884	318	1+
283.86865	170	
284.29375	220	
284.35899	100	
284.87378	140	
285.17946	100	
285.21496	92	
285.29557	192	
286.26102	92	
286.92070	122	
288.36735	106	
289.78696	232	
289.87895	112	
291.80345	152	
291.99447	86	
292.80842	386	1+
292.86627	120	
293.81534	268	1+
293.87340	136	
294.86096	120	
296.80602	118	
296.87505	158	
299.40573	84	
299.74787	92	
299.78230	570	1+
300.81803	98	
301.86854	138	
302.87800	228	1+
303.81026	110	
305.81676	186	1+
305.89243	142	
306.28094	102	
306.42797	176	
306.87946	188	
307.19364	88	
307.79886	582	1+
307.89388	106	
308.29258	376	1+
308.86800	110	
309.04453	196	1+
309.32159	86	
309.80642	96	
310.48220	84	
310.81380	100	
310.83230	270	1+
310.87694	194	
311.07097	100	
311.31649	100	
312.20904	88	
312.80358	492	1+
312.87184	148	
314.82213	220	
315.76231	100	
315.80577	92	
318.07938	92	
318.81541	140	
320.08837	94	
321.83688	126	
322.87108	216	1+
322.89486	154	
324.07053	150	1+
324.32522	128	1+
324.36893	90	
324.73853	86	
324.87343	210	1+
324.89349	388	
325.89710	272	
END IONS

###FS:    #m/z: 340.94118 #charge 1+
###MS: 37
###MSMS: 39
BEGIN IONS
TITLE=Cmpd 29, +MS2(340.9412), 28.0-35.0eV, 0.8min #39
RTINSECONDS=49.1725
SCANS=37,39
PEPMASS=340.94118	1096792
CHARGE=1+
182.87218	92	
189.86124	154	
192.92401	174	
194.08490	92	
196.88360	156	
206.94773	194	1+
207.87457	108	
209.94514	104	
212.10086	94	
212.88144	192	
213.87801	232	
213.94010	1606	1+
214.04236	102	
214.88204	228	
214.89763	148	
215.88639	1390	1+
215.93741	418	
216.41105	92	
217.88168	644	1+
218.91379	120	
219.87794	88	
220.87568	124	
221.56952	110	
222.05608	88	
223.96037	234	
224.33817	90	
224.67307	96	
226.56353	100	
230.05354	102	
230.88687	940	1+
230.90519	214	
230.94628	106	
231.94837	1796	1+
233.89820	1066	
234.42436	90	
234.93603	88	
235.89283	584	1+
235.94720	218	
238.04916	120	
238.07606	106	
238.79727	198	
239.78722	174	
239.88024	108	
239.89230	90	
240.23118	256	
240.83837	96	
241.41525	100	
242.89198	160	1+
243.10262	88	
244.93720	108	
244.96013	116	
245.49052	90	
246.83665	146	
246.97671	276	
247.92936	124	
248.89858	480	1+
249.03828	144	
249.95994	704	1+
249.98801	128	1+
250.42155	92	
251.14603	100	
251.79013	238	1+
252.95213	116	
252.97538	150	
253.79748	92	
253.90778	100	
254.94087	94	
254.96673	1360	1+
255.07764	204	
256.07571	102	
256.13259	94	
256.91003	142	
256.96519	126	
257.80068	104	
257.84737	128	
258.80152	100	
258.85129	110	
258.90938	90	
259.84857	88	
259.95691	296	1+
261.47593	98	
265.85858	248	1+
266.15749	156	
266.97112	90	
267.02334	88	
267.05911	100	
267.09320	92	
268.00107	90	
268.83983	210	1+
269.80071	134	
271.09353	140	
271.24095	100	
271.85510	94	
272.93236	284	
273.79394	184	
273.85194	184	1+
273.92002	130	
274.40097	104	
274.79079	126	
274.89884	94	
275.36225	98	
275.80664	276	1+
276.85271	110	
277.03118	94	
277.85711	218	
278.84679	218	
279.35172	90	
280.09843	140	
280.26146	100	
280.81159	110	
280.85645	172	
282.79790	96	
282.88148	132	
282.90824	146	
284.88293	136	
285.79636	300	1+
286.80048	232	1+
289.11546	148	
289.78911	160	1+
289.87494	318	1+
290.85778	260	1+
290.87517	198	1+
291.11051	90	
291.79987	134	
292.43705	96	
292.88800	110	
292.93775	96	
292.95447	94	
293.84994	158	
293.87278	104	
294.94970	92	
295.87206	108	
296.87961	104	
297.81394	108	
297.92332	120	
298.79631	124	
298.82997	90	
299.06354	122	
299.78308	250	
299.87109	256	1+
300.05808	134	
300.17119	122	
300.42000	114	
301.62999	130	
301.77435	88	
302.17068	304	1+
303.94592	94	
305.80438	190	1+
305.87572	94	
306.30761	92	
306.87490	92	
307.30466	136	
307.48655	102	
307.79761	602	1+
308.88145	150	
309.52023	88	
310.87658	236	
311.86202	404	1+
311.88052	398	1+
312.79431	108	
315.87829	96	
315.95176	100	
317.43358	104	
320.04243	186	
320.83816	128	
323.30392	160	
323.88912	262	1+
324.15046	170	
324.28337	98	
324.89246	226	1+
324.91414	118	
327.02574	98	
328.19044	166	
328.82255	92	
328.88803	122	
330.81520	282	1+
331.73718	174	1+
333.80676	138	
335.39881	90	
340.72287	112	
341.04371	134	
342.90667	158	
343.20254	104	
344.83020	92	
END IONS

###FS:    #m/z: 507.84626 #charge 1+
###MS: 37
###MSMS: 40
BEGIN IONS
TITLE=Cmpd 30, +MS2(507.8463), 28.2-35.2eV, 0.9min #40
RTINSECONDS=49.953
SCANS=37,40
PEPMASS=507.84626	207402
CHARGE=1+
196.01710	230	
202.86781	146	
209.02992	162	1+
217.89583	226	
223.97378	146	
224.97906	196	
230.84689	166	
230.89033	350	1+
234.11092	186	1+
238.13213	176	
239.85705	256	1+
241.85603	144	
246.06289	150	
248.85274	152	
249.87957	172	
250.97017	542	1+
252.07497	188	1+
262.88361	220	1+
263.86674	168	1+
266.02976	172	
266.09869	188	
266.16640	178	
266.86508	260	
268.77953	160	1+
269.11995	188	
269.89678	162	
270.85992	244	
271.85085	576	1+
273.91484	262	1+
273.93972	214	1+
274.85901	182	
274.91806	170	1+
276.85831	162	
277.38572	484	1+
278.87660	196	1+
279.10409	228	1+
280.10875	154	1+
281.37697	402	1+
281.87469	214	
283.94509	268	1+
284.87979	180	
284.90255	170	
287.85257	152	
288.03353	370	1+
288.87014	272	
289.03737	326	1+
289.87694	1598	1+
290.86366	766	1+
293.78445	208	1+
293.81063	320	1+
293.87289	3132	1+
294.03663	268	1+
294.93240	180	1+
294.96881	152	
296.85225	632	1+
296.88576	180	
298.10662	154	
298.87803	338	
298.91158	334	1+
298.96619	290	1+
300.86183	402	
301.85817	188	
301.89357	182	
302.86776	152	
303.85621	226	
303.99184	178	1+
304.88318	268	
305.85984	562	1+
305.95923	226	1+
307.88835	1646	1+
308.14080	722	1+
308.29537	170	
308.87805	1562	1+
309.34844	146	
310.15817	464	1+
310.80742	210	1+
310.96791	220	1+
311.34952	192	1+
311.84695	172	
311.88329	5770	1+
312.02365	316	1+
312.30846	84	1+
312.75571	112	1+
312.95564	244	1+
314.35197	162	
314.86461	676	
314.88702	234	
315.86553	1146	1+
316.19135	130	1+
316.89045	254	
318.81159	216	1+
318.86267	406	1+
321.01624	146	
322.89000	202	
323.12515	158	
323.81481	196	
323.85873	642	1+
324.83735	144	
324.86096	448	1+
324.89464	148	
325.89901	470	
326.88285	1000	1+
327.88328	672	1+
328.10252	168	1+
328.18881	148	
328.39394	152	
328.93618	164	
328.99960	216	1+
329.19403	196	1+
329.89184	874	1+
329.96278	238	1+
330.19711	138	1+
331.84386	262	1+
331.87695	208	
332.80739	222	1+
332.87576	1492	1+
332.90048	182	
332.95031	182	
334.86228	148	
335.80079	156	
335.83741	246	
335.89564	458	1+
336.01053	256	1+
336.13633	146	
336.94809	350	
337.88303	282	
338.06089	240	
338.83474	166	
338.87344	404	1+
339.03014	186	
344.88270	596	1+
345.87378	228	1+
346.82437	362	1+
347.15023	248	1+
349.15604	234	1+
349.90603	510	1+
350.88428	1142	1+
351.80470	158	
351.83985	166	
352.77464	174	
352.86235	146	
353.02550	146	
353.85311	590	1+
353.90398	290	1+
355.05644	192	1+
355.17610	146	
355.70492	180	
355.78346	250	1+
355.83486	376	1+
355.89281	310	
356.03049	162	1+
356.37886	240	1+
357.75133	180	1+
358.20334	196	1+
358.40874	164	
360.76807	152	
361.78509	152	
362.71554	182	
362.88526	312	1+
363.06174	172	
363.51257	192	1+
363.83741	160	
363.91769	192	
365.86331	334	1+
366.18342	280	
366.78348	144	
366.84064	1500	1+
366.86597	284	1+
367.55255	98	1+
367.70613	1162	1+
368.16107	184	1+
368.70747	660	1+
368.89708	632	1+
369.83642	552	1+
370.78496	494	1+
371.83276	402	1+
372.83387	302	1+
373.72276	1108	1+
373.73699	146	
374.72786	710	1+
374.79596	158	
375.83527	234	1+
376.76759	178	
377.01261	170	1+
378.87004	146	
379.71522	484	1+
379.88302	332	1+
380.03131	216	1+
380.71777	362	1+
380.77448	428	1+
380.86034	284	
381.11504	220	1+
381.85161	594	1+
382.72583	248	
383.89736	216	
384.85135	2950	1+
385.89132	190	
388.79238	208	
388.84451	268	
389.02279	208	1+
389.05147	340	1+
389.18449	212	1+
389.71506	540	1+
389.87889	374	1+
390.05774	250	1+
390.79469	342	1+
390.84078	1086	1+
390.88550	292	1+
391.75326	164	
392.07749	588	1+
392.83332	286	
392.86688	526	1+
393.08342	406	1+
393.79654	354	
394.39977	328	1+
394.73359	190	
394.79873	240	
394.84268	262	
394.90053	150	
395.78425	252	
395.86301	442	1+
395.92529	196	1+
396.00818	172	
396.73195	178	
396.77132	230	1+
397.89593	202	
398.05576	168	
398.72921	312	
398.86456	374	1+
399.70989	364	1+
399.72704	150	
400.86168	162	
401.83817	276	1+
402.86178	348	
403.87128	1784	1+
404.39844	252	1+
404.72212	246	1+
405.40255	190	1+
405.87290	408	
406.86065	210	
407.81838	314	1+
407.86808	3116	
408.73974	146	
408.85707	2896	1+
409.72365	422	
410.73932	360	
410.83894	602	
411.63730	106	1+
411.72829	638	1+
411.81030	936	1+
411.92420	210	1+
412.72935	442	1+
412.84975	698	1+
412.86890	186	
413.07778	436	1+
413.87858	166	
414.81063	410	1+
414.87657	214	
415.87070	578	1+
416.87374	438	1+
421.88183	752	1+
423.81776	154	
423.87907	198	
424.87244	210	
425.20396	176	
425.35679	146	
425.85412	178	
425.88058	692	
426.75437	162	
426.86045	2706	1+
427.07055	316	1+
427.73301	336	
428.74325	346	
428.88642	706	1+
429.24619	196	
429.33881	164	1+
429.73494	204	
429.82393	172	
430.74191	640	1+
430.85590	392	
430.89267	164	
431.86466	1144	1+
433.30097	236	1+
433.75019	262	1+
434.88900	174	
435.85803	206	
438.89740	154	
439.89197	1344	1+
441.73645	180	1+
442.16337	304	1+
443.81024	204	1+
443.87643	180	
443.97745	236	1+
444.87225	4128	1+
445.74053	254	
446.71570	282	1+
446.75112	176	
446.81379	146	
446.83018	226	1+
446.90450	198	1+
447.80137	126	1+
448.75303	160	
449.87839	950	1+
450.21214	232	1+
450.77275	254	
455.01642	146	
455.70657	156	
457.77030	244	1+
457.90413	1270	1+
462.88178	1324	1+
462.90679	270	
464.67288	150	1+
464.78493	362	1+
465.78627	212	1+
465.89426	256	1+
466.69856	328	1+
467.88897	1948	1+
468.77661	154	
469.90951	156	
478.71939	232	1+
479.86966	206	1+
485.90013	746	1+
486.79540	158	1+
487.27885	202	
488.24193	160	
491.75378	178	1+
491.84901	332	1+
491.89829	156	
502.76837	110	1+
503.80226	262	1+
504.26600	154	1+
504.80286	204	1+
509.28064	126	1+
509.86403	458	1+
510.60254	144	1+
511.43083	164	
END IONS

###FS:    #m/z: 322.93050 #charge 1+
###MS: 41
###MSMS: 42
BEGIN IONS
TITLE=Cmpd 31, +MS2(322.9305), 28.0-35.0eV, 0.9min #42
RTINSECONDS=53.6325
SCANS=41-42
PEPMASS=322.93050	3425042
CHARGE=1+
68.07263	84	
190.01090	94	
192.89410	134	
193.01702	88	
193.88880	114	
196.05002	90	
196.88211	310	1+
198.89034	144	
199.02352	102	
200.89047	140	
201.04220	84	
202.91413	94	
204.01747	118	
205.94594	402	1+
212.87757	114	
214.89553	472	1+
221.89299	104	
222.42203	100	
222.95577	1042	1+
223.87475	104	
223.95979	882	1+
225.63291	100	
225.87846	88	
225.94462	84	
226.38962	84	
226.89561	142	
228.90995	190	
228.96363	244	1+
230.90745	198	
231.41465	88	
232.91540	92	
233.89090	116	
233.95857	106	
234.88581	86	
235.15258	86	
235.50875	100	
235.92339	84	
236.08198	110	
236.89898	188	
237.62963	104	
238.45940	110	
238.79708	92	
238.93872	222	
239.78557	192	
239.90540	120	
240.08176	86	
240.79293	112	
240.94047	5058	
241.94258	3688	
242.00891	166	
242.06185	138	1+
242.10663	154	1+
242.82338	106	
242.94194	10188	1+
243.81873	308	1+
243.83340	102	
244.36820	106	
244.49686	146	
244.82222	212	1+
244.93969	2468	1+
244.99350	94	
245.05905	138	1+
245.09626	88	
245.85031	240	1+
246.14095	88	
246.97432	618	1+
247.08219	90	
248.04025	106	
248.81826	86	
250.03214	92	
250.96914	138	
251.04880	108	
251.79101	108	
251.92642	160	
251.99130	84	
253.19154	90	
253.39678	102	
253.50599	94	
253.83174	218	1+
253.84381	240	1+
253.92492	106	
254.97978	156	
255.14517	92	
256.90796	122	
257.80004	196	
258.83555	222	1+
259.57544	88	
260.83083	156	
261.83292	206	
261.88524	88	
261.98140	86	
262.19045	94	
262.83333	406	1+
263.17229	84	
263.72866	104	
263.98081	100	
264.86775	116	
266.93888	116	
267.86838	116	
267.91538	96	
268.96276	104	
269.79852	268	1+
269.87822	256	1+
270.60242	92	
270.67136	100	
271.79716	276	1+
271.84569	162	
272.15010	90	
273.79224	808	1+
274.84882	142	
275.80972	400	1+
276.03701	92	
276.84797	106	
276.90857	90	
277.02108	84	
277.81048	180	1+
277.85311	188	1+
278.02955	86	
278.22001	98	
279.09228	698	1+
279.79447	96	
280.29525	120	1+
280.80555	100	
280.87739	108	
281.08864	86	
281.74287	84	
281.96780	210	
282.07731	282	1+
282.58947	100	
282.80105	156	
283.06648	90	
283.78829	254	1+
283.85661	132	
283.93079	100	
283.97117	136	
284.02170	88	
284.29098	360	1+
284.87697	230	1+
285.79148	156	
285.82026	240	1+
285.98391	90	
286.92017	124	
287.80747	168	1+
287.86828	86	
289.78815	344	1+
289.87586	202	1+
289.93948	90	
290.05767	160	
290.91035	86	
291.80305	560	1+
291.92931	100	
292.93660	214	
293.04001	162	1+
293.61432	116	
293.85914	182	1+
296.81142	148	
296.88371	112	
297.83816	158	
298.41615	94	
298.80162	120	
299.78268	290	1+
299.86026	86	
300.80306	116	
301.16020	102	
301.86032	92	
302.04598	90	
304.04022	100	
304.26821	206	1+
304.70867	100	
304.91632	100	
305.29220	98	
305.81660	88	
305.87780	194	
306.79572	484	1+
306.88240	648	1+
307.28447	134	
307.79796	410	1+
308.29504	406	
308.96217	90	
309.52685	92	
309.81621	88	
309.87574	372	1+
309.91764	112	
310.09508	86	
310.30874	250	
310.87960	318	1+
311.80338	360	1+
312.03347	90	
318.90526	92	
319.81525	118	
320.03817	88	
322.34640	108	
322.65481	96	
323.23981	102	
324.46612	118	
324.89235	750	1+
325.32726	86	
325.80940	116	
END IONS

###FS:    #m/z: 340.94119 #charge 1+
###MS: 41
###MSMS: 43
BEGIN IONS
TITLE=Cmpd 32, +MS2(340.9412), 28.0-35.0eV, 0.9min #43
RTINSECONDS=54.4045
SCANS=41,43
PEPMASS=340.94119	1293450
CHARGE=1+
192.88632	230	
192.92944	194	
196.88315	236	1+
202.47000	134	
205.95243	138	
207.87744	106	
208.95913	122	
210.01548	116	
210.89992	112	
210.93464	158	
210.96861	100	
211.01667	124	
211.98456	106	
212.87673	502	1+
212.89653	192	1+
213.87850	324	1+
213.93914	2354	1+
215.88741	1136	1+
215.93846	368	
216.41000	138	
217.55315	168	1+
217.88300	476	1+
217.93832	418	
218.91453	170	
222.06043	98	
222.95432	208	
223.95891	192	
227.89251	104	
227.92575	128	
228.93921	94	
230.88615	1176	1+
230.96421	94	
231.36261	100	
231.95087	1608	1+
232.03359	90	
233.89735	670	1+
233.94786	520	1+
234.80821	94	
235.78663	124	
235.89280	722	1+
235.94470	130	
236.55582	100	
239.78888	392	
239.90827	100	
240.22772	328	1+
240.83481	210	
241.80056	102	
241.85100	184	
242.94237	186	
243.38035	92	
243.88261	94	
243.89883	158	
244.95809	390	1+
245.83465	134	
246.71944	100	
246.97322	414	1+
247.09024	90	
247.44097	96	
247.88166	94	
248.89801	302	1+
249.96144	408	
250.94580	122	
250.97185	282	
251.03429	108	
251.24427	126	
251.78967	122	
253.15885	144	1+
253.90304	346	1+
254.96620	1434	1+
255.07536	284	1+
255.84154	380	1+
256.80195	400	1+
256.90900	198	
256.92995	160	
257.45095	96	
257.96423	104	
258.04066	222	1+
258.83342	196	
258.90884	146	
258.96074	222	
259.91351	290	1+
260.84008	246	
260.85842	90	
261.90265	164	
265.93631	114	
266.79548	286	1+
266.98095	96	
267.13181	164	
268.84039	194	1+
270.79596	130	
271.09798	96	
271.81448	102	
272.04676	92	
272.84901	116	
272.92355	92	
272.93289	158	
272.97707	124	
273.79521	560	1+
274.85494	118	
275.48412	100	
276.81632	226	1+
276.85926	166	
276.89462	186	1+
277.02326	90	
277.86347	100	
277.96315	110	
278.85276	212	1+
278.88605	124	
278.96053	96	
279.81977	126	
280.26387	90	
280.86365	124	
281.00131	106	
282.27636	158	
282.80884	134	
282.93021	102	
283.20881	102	
283.80361	106	
284.88783	122	
285.76255	90	
285.86129	120	
287.79403	114	
287.81196	118	
289.33796	98	
289.80823	116	
289.87821	164	
290.82243	126	
290.86170	132	
291.80593	126	
292.43530	338	1+
292.85114	92	
293.29357	112	
293.81733	152	
293.88080	138	
294.04822	100	
294.86346	158	
295.94596	90	
295.97563	106	
295.99436	230	1+
296.80541	130	
297.88392	94	
297.92445	96	
297.97496	218	1+
299.78306	258	
300.78697	120	
301.86481	136	
302.17513	136	
302.49830	102	
302.86566	94	
303.94878	116	
304.81776	92	
305.82121	122	
305.84392	106	
306.88295	274	
307.30138	102	
307.79838	138	
308.29219	480	1+
308.88531	92	
310.08231	92	
310.14178	134	
310.82428	110	
310.87552	200	
311.86037	240	1+
311.89388	200	
312.80146	90	
312.89386	128	
314.82981	148	
314.87536	128	
315.97388	98	
317.82900	120	
321.42338	90	
323.81270	114	
324.17000	94	
324.89268	554	1+
325.14054	132	
326.13857	98	
326.17256	144	
326.82515	148	
326.90200	138	
328.88450	222	1+
330.81440	494	1+
330.90579	92	
331.79516	90	
331.89604	126	
335.80405	108	
335.90561	108	
338.86639	120	
342.31336	94	
342.90223	254	
END IONS

###FS:    #m/z: 363.95737 #charge 1+
###MS: 41
###MSMS: 44
BEGIN IONS
TITLE=Cmpd 33, +MS2(363.9574), 28.0-35.0eV, 1.0min #44
RTINSECONDS=55.177
SCANS=41,44
PEPMASS=363.95737	572884
CHARGE=1+
143.20488	126	
182.87097	170	
187.86957	210	
189.86207	1098	1+
191.85919	1132	1+
192.88502	184	1+
196.88220	314	1+
200.88618	154	1+
207.87373	598	
207.95566	240	
208.15660	114	
209.87890	1442	1+
209.94215	1180	1+
210.88380	1184	1+
211.50937	130	
212.87943	5132	1+
214.89369	326	
215.88312	110	
216.93234	138	
217.86755	102	
222.95147	1478	1+
223.88871	106	
224.45371	106	
224.94838	2538	1+
224.97135	274	
225.89330	400	1+
225.97025	132	
226.89998	238	1+
226.94683	12096	1+
227.39659	110	
227.87825	196	
227.93050	322	
228.89520	2102	1+
228.94270	13002	1+
230.79428	166	
230.84677	204	
230.88949	7774	1+
232.88492	1412	1+
233.09936	138	
233.96311	102	
234.88308	318	
235.82477	138	
236.00084	116	
237.03712	166	
237.55790	100	
238.50384	106	
238.94785	110	
239.38375	108	
240.83416	154	
240.94025	888	
240.96191	914	1+
241.94193	628	
242.94061	2438	1+
242.95785	882	1+
243.83862	104	
243.89441	116	
244.90303	134	
244.95704	5776	1+
245.83765	138	
245.94314	462	
246.78663	134	
246.80632	154	
246.90281	180	
246.95288	5966	1+
246.97469	312	
247.85295	180	1+
247.93735	208	
247.99204	106	
248.05364	218	1+
248.49586	104	
248.80480	410	1+
248.90038	2502	1+
249.05685	184	1+
249.99506	142	1+
250.89679	172	
250.94780	110	
250.96810	206	
251.45579	140	1+
251.79066	148	
252.88967	114	
253.84503	270	1+
253.90485	410	
256.95209	102	
257.00399	150	
258.79739	106	
258.83842	172	
258.97139	132	
259.97513	136	
260.84989	180	
260.96853	614	1+
261.83074	200	
262.01218	132	
262.81345	254	1+
262.97041	350	1+
263.45162	116	
266.08361	134	
266.78214	436	1+
266.81342	240	1+
266.87777	130	
267.00513	106	
267.78264	300	1+
267.97326	574	
268.95588	350	
269.41617	104	
269.80201	342	1+
269.85542	124	
269.96982	1038	1+
270.85721	216	1+
271.84012	290	1+
271.97291	108	
272.93445	196	
273.79911	194	1+
273.82858	134	
273.91313	136	
275.94405	142	
276.80879	106	
276.85756	510	1+
276.91706	100	
277.91503	158	
278.79770	152	
278.80932	130	
278.83306	124	
279.06792	102	
279.09959	104	
279.79605	134	
280.79114	970	1+
280.85159	144	
281.13371	118	
281.46250	102	
282.82624	136	
283.06660	122	
283.10288	216	1+
283.85037	990	1+
283.94606	118	
284.13023	126	1+
284.78774	234	1+
284.82370	388	1+
284.98788	118	
285.84540	1020	1+
287.80004	126	
287.81468	174	
288.08341	208	1+
288.79355	100	
288.87009	420	1+
289.87477	314	1+
290.78662	622	1+
290.93963	114	
291.80550	122	
292.26190	102	
292.85694	102	
293.87021	404	1+
295.42649	116	
295.93545	218	1+
296.07121	182	1+
296.80849	604	1+
296.86695	106	
296.96902	102	
298.80224	1890	1+
299.87173	226	
300.80460	242	
300.83483	240	1+
300.86269	1134	1+
301.80315	128	
301.86431	988	1+
302.82604	112	
303.13881	198	1+
303.80758	1146	1+
303.85621	2310	1+
304.82887	242	1+
305.87713	346	1+
306.93242	100	
307.28638	136	
307.79379	104	
307.84114	240	1+
308.28966	194	1+
308.35920	132	
308.96653	166	
309.11378	166	1+
309.92780	148	
310.82566	122	
310.87437	288	1+
312.80866	122	
312.87130	130	
313.01761	136	
313.94115	110	
314.82242	268	
316.80949	436	1+
316.85004	106	
317.10454	154	
317.94406	334	1+
319.82299	360	
319.87932	128	
319.91920	102	
321.81812	1046	1+
321.86860	296	1+
322.92944	370	1+
323.16249	160	
323.91389	172	
324.45984	104	
324.89205	376	1+
325.14063	112	
326.87151	630	1+
327.75575	136	
328.88802	134	
328.90139	102	
329.02975	118	
329.87301	148	
330.81285	342	1+
332.90382	122	1+
333.05216	166	
335.89856	122	
336.94241	342	1+
337.83492	426	1+
337.97577	128	
339.83080	770	1+
340.94119	750	1+
341.74477	170	1+
342.90286	148	
343.70760	162	1+
344.83554	110	
344.90911	200	
347.70502	124	
348.76446	270	1+
349.76551	214	1+
350.33076	100	
351.29554	100	
352.47179	140	
352.88902	136	
353.76413	152	
356.18331	114	
356.42088	106	
357.71183	202	1+
357.83112	118	
358.82134	254	1+
359.36639	138	
360.73881	116	
361.70786	296	1+
361.83086	374	1+
363.72058	414	1+
363.95985	132	
364.67211	104	
367.21136	118	
367.77536	442	1+
368.83593	384	1+
369.28238	108	
END IONS

###FS:    #m/z: 363.95747 #charge 1+
###MS: 45
###MSMS: 46
BEGIN IONS
TITLE=Cmpd 34, +MS2(363.9575), 28.0-35.0eV, 1.0min #46
RTINSECONDS=58.8515
SCANS=45-46
PEPMASS=363.95747	679568
CHARGE=1+
178.93150	114	
182.86686	288	1+
183.92380	96	
184.93734	108	
185.92863	106	
187.87041	280	1+
189.86247	2046	
191.85903	2734	1+
192.92559	194	
196.88374	486	
200.94743	252	1+
205.87913	280	
205.94951	272	
207.87426	684	1+
207.94789	398	1+
209.86932	284	
209.88864	124	
209.94392	2528	1+
210.88391	1658	1+
212.42118	100	
212.87960	10212	1+
214.89279	538	1+
214.91578	96	
215.88039	158	
217.89364	132	
218.90374	138	
219.86492	130	
221.70659	96	
221.86004	146	
221.89042	134	
222.95263	5044	1+
223.90342	252	1+
224.19491	146	1+
224.89151	146	
224.94864	6982	1+
224.97645	202	
225.88835	1118	1+
226.00095	110	1+
226.64440	100	1+
226.89431	686	1+
226.94764	20056	1+
226.97224	476	
227.09179	96	
227.13873	248	1+
227.22934	144	1+
227.25985	92	1+
227.83751	146	1+
227.88003	126	
228.02767	130	1+
228.14213	196	1+
228.89482	2078	1+
228.94284	21692	1+
230.19147	96	1+
230.89005	13736	1+
232.88379	1832	1+
233.95832	100	
234.14480	108	
234.88038	900	
235.84525	172	
237.79360	136	1+
240.94153	1254	
240.96201	3050	1+
241.80198	204	1+
241.83194	124	
241.94061	748	
242.83168	142	
242.84392	138	
242.94097	2296	1+
242.95929	2884	1+
244.95745	7974	1+
245.81236	212	1+
245.83797	120	
245.94319	328	
246.03262	110	1+
246.11292	110	
246.90473	294	
246.92775	104	
246.95336	10668	1+
247.90493	122	
248.28628	88	1+
248.80259	526	1+
248.85628	142	
248.90002	4184	1+
249.03904	128	1+
249.26996	98	1+
249.85881	140	
249.92281	242	1+
250.89849	742	1+
250.94727	262	1+
250.96848	492	1+
251.79636	440	1+
252.90009	112	
253.90856	634	
253.95156	176	1+
254.09219	150	
256.39354	96	
256.80946	100	
258.83858	164	
258.97332	426	
259.00791	118	1+
259.04145	136	
259.78292	212	1+
259.84400	142	
260.96893	1642	1+
261.84224	254	
261.87184	100	
262.12192	98	
262.61375	106	
262.80026	110	
263.83093	230	1+
263.97958	414	
264.80243	98	
264.91459	138	1+
265.81378	822	1+
265.97469	312	1+
266.49376	124	
266.81545	482	1+
267.01139	104	
267.13302	204	1+
267.22567	98	
267.34815	98	
267.83583	634	1+
267.97252	1266	1+
268.81652	126	
268.83995	456	1+
268.86922	188	
269.96826	1516	1+
270.80080	318	1+
271.14899	96	
271.91398	616	1+
272.84520	132	
273.80898	294	1+
273.93216	256	1+
274.44208	100	
276.81122	308	1+
276.85427	320	1+
277.03199	186	1+
278.79855	114	
278.85791	126	
279.10300	228	1+
279.79742	116	
279.82794	108	
280.02852	222	1+
280.79353	972	1+
280.84431	246	1+
280.93834	172	
281.82317	492	1+
281.93735	112	
282.79155	708	1+
283.07259	270	1+
283.09664	134	1+
283.43017	120	
283.84994	336	1+
283.98432	392	
284.03840	106	
284.78940	436	1+
284.81910	402	1+
285.84514	1216	1+
285.90361	102	
287.29639	116	
287.60266	104	
287.80238	128	
287.86602	120	
288.00897	110	
289.87874	158	
290.78550	642	1+
290.86635	264	1+
290.95881	102	
293.11457	204	
293.82373	138	
293.88478	304	1+
294.83019	288	1+
295.42852	98	
295.86424	114	
295.93401	154	
296.81046	336	
297.06858	100	
297.81008	156	
298.80403	1910	1+
299.85959	120	
299.88167	98	
300.80324	590	1+
301.86011	776	1+
303.80508	682	1+
303.85652	1686	1+
303.94864	136	
304.94659	106	
305.90053	128	
306.79790	106	
306.82542	338	1+
306.88334	144	
307.03875	100	
307.29221	192	
307.38284	102	
307.88544	524	1+
308.28907	130	
308.88465	338	1+
309.87413	120	
309.91600	248	1+
309.97947	168	
310.30995	160	
310.36757	108	
310.87970	542	1+
311.00052	224	1+
311.82349	144	
311.86263	164	
312.87098	282	
314.88631	110	
316.81383	786	1+
317.87461	186	
318.88288	116	
318.93542	216	
318.95810	152	1+
319.82440	158	
320.88860	108	
320.93164	148	
321.81883	870	1+
321.86787	406	1+
322.84033	158	
322.89155	108	
322.92986	400	
323.80951	172	1+
324.87973	144	
325.89259	138	
326.43784	106	
326.79864	110	
326.87535	782	1+
328.74475	96	
329.82738	104	
329.87165	372	1+
329.89809	98	
329.96599	100	
334.13195	110	
334.96325	100	
336.87762	128	
336.94470	480	1+
337.83122	174	
339.82818	996	1+
339.94095	518	1+
340.93999	342	1+
342.90291	346	1+
343.77867	176	1+
344.17857	122	
347.03365	222	1+
348.20211	106	
348.31659	472	1+
349.31751	310	1+
349.76400	218	1+
352.00016	194	1+
352.88865	154	
353.76177	112	
353.79220	104	
354.89057	126	
355.70635	120	
356.77371	124	
357.72973	100	
359.86291	226	1+
359.96733	122	
360.95610	120	
361.71668	202	
362.38956	144	
362.79195	196	1+
362.83760	136	
363.72170	112	
365.30295	212	1+
367.33035	150	
367.77971	122	
368.32944	104	
END IONS

###FS:    #m/z: 507.84698 #charge 1+
###MS: 45
###MSMS: 47
BEGIN IONS
TITLE=Cmpd 35, +MS2(507.8470), 28.2-35.2eV, 1.0min #47
RTINSECONDS=59.6235
SCANS=45,47
PEPMASS=507.84698	274792
CHARGE=1+
196.01564	392	1+
199.88768	324	1+
214.88727	140	
215.90091	136	
222.97289	236	1+
224.97573	210	
232.89785	224	
236.88932	170	
238.06140	172	
245.97595	254	1+
249.92231	138	
250.90235	146	
250.96997	348	1+
252.90674	160	
252.93005	190	1+
257.86663	152	
266.16581	160	
267.78512	180	
267.85888	136	
268.89853	152	
269.92641	164	
272.85378	206	
273.85425	148	
273.88393	190	1+
275.81578	202	
276.79846	292	
276.96474	172	
277.84520	160	1+
280.87187	206	1+
282.99305	190	1+
283.89821	140	
284.87748	190	
284.88991	408	1+
286.79534	210	
287.85212	352	
288.86935	318	
289.88195	542	
290.86579	792	1+
291.11306	162	1+
291.87752	180	
293.87485	2386	1+
294.85861	274	
296.85510	734	
297.80058	254	1+
298.85434	278	1+
298.88167	228	
299.88299	218	
300.85037	160	
303.86356	342	1+
304.85807	472	1+
304.87671	502	1+
304.90041	178	
305.86235	400	1+
306.78733	172	1+
307.84549	312	1+
307.89029	1274	
308.14171	870	1+
308.29425	158	
308.81775	134	
308.87379	818	
309.83436	294	1+
309.88768	762	1+
310.15398	304	
310.35342	168	
310.87027	236	
310.91899	164	
310.94841	192	
311.18448	132	1+
311.81192	136	
311.88366	5354	1+
312.40505	158	1+
312.81294	372	1+
312.96216	154	1+
314.86415	796	1+
314.91464	186	
315.36845	238	
315.88234	310	
316.86313	748	1+
316.88927	290	
316.99082	198	1+
317.88067	416	1+
317.89888	206	
318.86059	348	1+
318.88484	284	1+
318.93101	158	
319.08721	198	1+
320.84543	144	
323.85531	436	1+
324.35833	154	
324.85802	308	1+
325.39404	134	
325.80628	324	1+
325.82305	262	1+
325.89995	688	
325.96868	152	
326.81900	406	1+
326.85609	150	
326.88376	1084	1+
327.36597	162	
327.52689	160	
327.89977	316	
328.86878	316	
329.87744	218	
329.90008	282	
330.77945	186	1+
330.82328	350	1+
330.87712	170	
331.75707	208	1+
331.88684	262	
331.92147	190	1+
331.96764	140	
332.87724	1224	1+
334.35804	248	1+
334.89902	414	1+
335.33962	138	
335.83853	504	1+
335.88822	298	1+
336.94512	156	
337.02626	224	
337.88345	194	
338.90974	154	
339.87996	134	
340.12583	218	1+
340.77568	134	
340.84516	160	
340.90113	354	1+
344.89572	398	1+
345.90384	238	1+
347.33434	214	1+
348.89251	154	
349.76122	290	1+
349.83686	298	1+
350.16159	290	1+
350.88756	552	1+
350.91643	218	
351.38738	166	
352.77236	140	
352.88860	394	1+
352.91221	204	
353.84929	738	1+
353.89291	274	1+
354.05833	178	
354.11052	184	1+
354.77625	226	1+
355.88795	570	1+
355.92217	268	1+
356.04881	206	1+
356.41191	150	
356.83893	202	
356.92137	356	1+
358.19992	146	
358.77821	162	1+
359.88659	350	1+
362.86294	420	1+
363.01931	184	1+
363.41225	262	1+
364.38054	162	
364.88773	244	1+
366.84262	706	1+
367.70939	988	1+
368.04896	150	
368.83253	160	
368.85759	162	
368.89741	562	1+
369.83578	500	1+
369.89295	412	1+
370.78259	252	1+
370.94503	176	
370.99223	188	1+
372.05088	150	
372.71211	268	1+
372.73275	302	1+
373.09616	144	
373.71588	230	1+
374.73772	352	1+
374.79332	214	1+
375.88456	450	1+
377.19063	174	1+
377.41425	154	1+
378.72172	156	
378.86447	290	1+
380.71712	256	
380.73000	140	
381.72143	266	
381.82981	170	1+
382.71892	204	
382.85522	198	
382.89647	258	1+
383.71170	158	
383.77735	136	
384.28256	122	1+
384.39378	262	1+
384.85007	2560	1+
384.89206	162	
386.72140	162	
387.03628	206	1+
387.84631	512	1+
387.90236	240	
388.72720	148	
388.84835	320	1+
389.71487	296	1+
390.83908	1960	1+
391.91040	274	1+
392.07276	174	
392.86695	870	1+
393.80512	332	
393.86917	554	1+
394.40446	134	
394.78379	290	
395.84170	200	
395.87067	170	
395.90037	402	1+
396.73399	252	1+
396.75615	176	1+
397.36240	238	1+
397.71055	190	
398.73038	1106	1+
398.86869	284	
400.79283	368	1+
401.79646	310	1+
402.86857	1694	1+
402.88518	142	
403.87352	1414	1+
404.09990	138	
404.90823	280	1+
405.87318	248	
406.74243	160	
406.81625	240	1+
407.73104	296	1+
407.86428	4896	1+
408.08320	158	1+
408.85889	840	
409.72601	476	1+
409.81602	260	
409.85426	924	1+
409.91501	268	1+
411.81280	350	
411.83943	160	
412.73140	536	1+
412.84749	596	1+
412.87629	148	
413.07320	352	
413.80933	140	
413.87444	434	1+
415.84363	206	1+
416.88096	290	
417.24012	156	
417.81782	276	1+
418.84672	152	
421.82030	180	1+
421.88206	658	1+
422.06405	252	1+
422.75393	134	
422.85594	178	
423.07161	154	1+
423.77083	232	1+
423.81940	300	1+
423.87032	268	
424.35564	178	1+
424.88044	202	
425.09106	182	1+
425.20147	218	1+
425.73722	236	
425.87913	510	
426.86485	1512	1+
427.39395	172	1+
427.73543	1090	1+
428.83994	496	1+
428.88690	682	1+
430.74253	890	1+
431.86793	1154	1+
432.89167	152	
433.84918	166	
434.88692	428	1+
435.86062	244	1+
438.07060	228	1+
439.74231	168	
439.89437	528	
440.82378	136	
440.88912	736	1+
443.31433	196	
444.87361	2544	1+
445.74418	280	
445.95911	88	1+
446.77234	194	
446.88697	412	1+
447.77921	142	
448.05239	144	
448.75088	236	1+
449.87727	832	1+
450.75004	576	1+
450.77163	292	
451.86739	260	1+
451.88439	254	1+
457.25765	178	1+
457.90770	622	
458.90477	634	1+
458.94633	168	
462.88213	1546	1+
465.89764	334	1+
467.88676	1740	1+
467.91268	182	
468.77400	202	
469.77767	208	
470.22884	134	
473.63806	144	
481.72726	224	
485.89908	552	1+
487.28051	300	1+
496.24891	142	
504.11208	188	1+
504.22200	194	
504.80506	168	
506.43589	166	1+
506.74958	110	1+
508.27939	198	1+
508.39989	240	1+
509.80891	134	1+
509.86585	150	1+
END IONS

###FS:    #m/z: 336.94666 #charge 1+
###MS: 45
###MSMS: 48
BEGIN IONS
TITLE=Cmpd 36, +MS2(336.9467), 28.0-35.0eV, 1.0min #48
RTINSECONDS=60.396
SCANS=45,48
PEPMASS=336.94666	205640
CHARGE=1+
45.85713	80	
194.88911	118	
199.50719	94	
204.02274	84	
206.03059	98	
206.99761	82	
207.88024	86	
207.97416	104	
209.88131	436	1+
210.88343	294	1+
211.94431	5644	1+
212.06518	92	
212.87902	1810	1+
213.94045	1784	1+
214.87159	114	
215.88666	1288	1+
215.93767	734	1+
217.88324	450	1+
218.83844	84	
219.83488	92	
221.92593	100	
222.95634	376	1+
223.96076	360	1+
226.89390	280	1+
227.78767	104	
227.95542	120	
228.82381	80	
229.00588	90	
229.95488	6612	1+
229.99134	202	1+
230.52647	96	
230.88914	2662	1+
231.90974	344	1+
231.92829	98	
231.95004	2726	1+
231.99764	130	
232.91245	268	1+
233.82755	138	
233.89667	634	1+
233.94674	570	1+
234.36609	98	
234.83165	116	
234.84766	84	
235.82393	102	
235.89298	280	
236.85305	80	
237.06150	296	1+
237.09241	92	
238.02911	90	
238.91682	96	
241.47987	96	
242.00943	100	
242.41995	96	
242.78483	196	1+
242.84313	178	
242.94000	88	
243.87281	102	
246.90559	192	
246.97498	526	
246.99706	84	
247.06677	102	
247.85853	92	
247.90793	88	
247.96582	1594	
248.66725	98	
248.89991	728	1+
248.98805	120	
249.83317	136	
249.96121	796	
249.99123	272	1+
250.14477	84	
250.83317	134	
250.95176	160	
251.83917	254	
251.95840	248	
252.07726	112	
252.84108	274	1+
252.97113	3066	1+
253.90534	408	
253.94735	112	
254.86612	102	
254.96637	840	1+
255.07415	284	
255.09686	84	
255.78537	300	1+
255.91752	126	
255.95786	338	1+
256.91586	458	1+
256.96271	244	1+
258.84452	128	
258.88532	84	
258.91315	86	
259.06538	82	
259.85011	214	
259.89411	114	
261.59711	80	
261.83242	264	1+
262.14171	92	
265.00024	94	
265.25975	96	
265.85387	222	1+
266.09080	80	
267.83925	168	
268.84120	854	1+
269.79681	166	
270.24714	88	
270.97920	364	1+
271.91694	100	
272.10962	100	
272.13156	82	
272.80444	164	
272.82504	86	
272.85069	236	1+
272.86773	82	
273.88314	176	1+
273.96831	198	1+
275.86351	208	
275.97810	208	1+
276.85496	108	
277.49954	86	
277.90352	98	
278.25705	82	
278.83615	302	
278.86263	164	
279.01910	94	
279.83580	354	
279.86511	82	
279.96992	146	
280.07055	84	
281.36457	84	
282.52971	86	
282.80810	244	
282.85562	196	1+
283.79759	108	
285.43264	86	
285.85432	82	
286.84894	1038	1+
287.80400	148	
288.42172	90	
289.88102	86	
290.85637	166	
290.88002	96	
291.34653	98	
291.80594	164	
291.85799	224	1+
291.93613	162	
292.23362	84	
292.43526	100	
294.85137	286	1+
294.94958	84	
295.03834	82	
295.88391	88	
297.81538	126	
298.30184	84	
298.91483	90	
299.02308	82	
299.86944	236	1+
300.12832	82	
300.42298	170	
300.95413	84	
302.88426	160	
303.81557	90	
304.86175	128	
304.90361	104	
305.86562	80	
306.96808	174	1+
307.28579	186	
307.88572	402	1+
308.46031	86	
309.87002	160	
310.88097	120	
311.88477	254	
312.86650	160	1+
313.44291	84	
315.38902	88	
318.10119	82	
324.39544	96	
324.89253	326	1+
327.43898	108	
329.88563	124	
329.94132	86	
330.57286	134	
330.90330	80	
331.53590	106	
331.85322	102	
333.91000	100	
335.34305	88	
336.76328	156	
336.99759	120	
337.01373	80	
337.44648	80	
338.32471	94	
338.80452	112	
339.19228	84	
340.19480	92	
341.43025	82	
341.72093	86	
END IONS

###FS:    #m/z: 363.95743 #charge 1+
###MS: 49
###MSMS: 50
BEGIN IONS
TITLE=Cmpd 37, +MS2(363.9574), 28.0-35.0eV, 1.1min #50
RTINSECONDS=64.1055
SCANS=49-50
PEPMASS=363.95743	459210
CHARGE=1+
126.75655	102	
134.95360	434	1+
174.94964	100	
178.94692	226	
182.86680	358	1+
187.86897	462	
189.86300	2120	1+
191.85834	2132	1+
193.85493	138	
193.89642	102	
194.88803	246	1+
196.88359	630	1+
199.88778	104	
199.94463	360	1+
200.89188	234	
200.94861	262	1+
203.87989	102	
204.41604	130	
205.03435	204	1+
205.94784	260	1+
206.89008	114	
207.87397	634	
207.95032	160	
208.88495	482	
208.94429	144	
209.87185	154	
209.94338	3548	1+
210.05479	106	
210.88339	1536	1+
211.18840	94	1+
212.87899	11444	
213.88186	514	
214.89739	526	
215.88180	116	
217.90198	148	
219.86578	106	
221.85286	104	
222.95232	6362	1+
223.88762	106	
224.12209	186	
224.88792	114	
224.90579	154	
224.94844	10182	1+
225.89033	978	1+
225.99423	180	1+
226.89407	822	1+
226.94753	23004	1+
226.97587	186	
227.79630	206	1+
227.87900	138	
228.51295	104	1+
228.84698	248	1+
228.89486	2440	1+
228.94269	29536	1+
229.32683	138	
229.39091	110	
230.22142	128	1+
230.88976	14084	1+
231.00850	126	
231.14594	174	1+
232.53937	154	
232.88527	2594	1+
233.33464	86	1+
234.88013	404	1+
235.36178	104	
235.84807	184	
236.90913	104	
237.06030	122	
237.94180	112	
238.06349	142	
238.89746	208	1+
240.83424	300	1+
240.88972	202	1+
240.94009	816	
240.96257	4384	1+
241.12148	100	
241.93942	3522	1+
242.81968	106	
242.94137	2548	1+
242.95917	3004	1+
243.82410	160	
243.89885	146	
244.86459	102	
244.95795	9028	1+
245.93971	280	
246.90330	654	1+
246.95305	12372	1+
247.80789	188	
247.97973	174	1+
248.54332	100	
248.80093	644	1+
248.84626	118	
248.90057	3780	1+
250.89539	676	1+
251.69491	118	
252.79246	190	1+
252.89897	1162	1+
253.90571	762	1+
257.80528	124	
258.83298	180	
258.84669	202	
258.97427	510	
259.84526	214	1+
259.97638	254	
260.16750	110	
260.96855	2392	1+
262.79788	124	
263.77976	108	
263.84196	156	
264.81745	234	
264.96386	194	
264.98088	170	
265.01652	102	
265.79174	112	
265.82108	128	
265.97349	672	1+
266.79283	152	
266.81576	346	
266.85126	126	
267.13617	138	
267.78291	410	
267.81598	216	
267.97292	1248	1+
268.81080	140	
269.52898	104	
269.79730	198	
269.81320	128	
269.92181	110	
269.96877	1692	1+
270.80332	386	1+
271.41847	126	
271.80648	306	1+
271.84966	144	
271.91805	504	1+
271.95979	102	
272.84967	120	
273.91510	184	
274.42547	100	
276.35193	220	
276.85449	192	1+
278.80072	158	
278.90573	140	
279.10201	262	1+
279.85792	140	
280.79424	1336	1+
280.84835	136	
281.86133	250	
281.88927	216	1+
282.79376	216	
283.07231	128	
283.79539	114	
283.84902	342	1+
283.98615	418	1+
284.10415	286	1+
284.68214	104	
284.78600	170	
284.82692	182	
284.86968	250	1+
285.79875	106	
285.84462	934	1+
289.38383	126	
290.79045	164	
290.88955	262	1+
292.43524	170	
293.85115	250	1+
294.83010	140	1+
296.07489	102	
296.80812	320	
297.80871	326	
297.92153	106	
298.80335	2402	1+
300.80061	690	1+
300.87264	138	
301.81679	182	
301.86108	1464	1+
302.90669	158	
303.80660	878	1+
303.85576	1860	1+
303.88616	122	
304.00714	194	1+
304.36357	110	
305.88881	106	
306.43680	112	
306.88315	148	
307.89084	604	1+
308.87524	108	
308.95031	166	
309.08456	106	
310.31306	104	
310.87844	154	
311.86303	146	
312.14083	172	
314.81980	128	
315.87493	178	
316.81236	474	1+
318.75999	114	
318.88688	120	
318.93469	718	1+
319.09771	134	
319.82249	286	1+
321.81739	602	1+
321.86313	418	1+
322.93017	472	1+
324.04396	106	
324.81479	204	1+
324.87645	122	
324.89621	132	
325.87329	1008	1+
326.02976	194	1+
326.87509	860	1+
326.99672	138	
328.97492	202	1+
330.20311	100	
335.83683	142	
336.83286	378	1+
336.94789	1000	1+
338.94392	132	
339.82944	718	1+
340.93851	124	
343.91681	102	
344.83298	100	
345.90427	226	1+
346.87828	122	
348.78090	184	
348.80959	154	1+
350.76842	124	
352.91634	104	
353.88290	122	
356.18297	170	1+
356.77923	148	
358.19759	166	
360.16844	180	1+
360.86718	198	
361.75293	132	
362.70688	106	
362.84562	108	
363.01675	246	1+
363.71784	120	
363.73601	102	
364.92538	126	
365.71770	104	
367.34565	112	
368.12015	114	
368.83752	216	1+
END IONS

###FS:    #m/z: 507.84655 #charge 1+
###MS: 49
###MSMS: 51
BEGIN IONS
TITLE=Cmpd 38, +MS2(507.8466), 28.2-35.2eV, 1.1min #51
RTINSECONDS=64.8775
SCANS=49,51
PEPMASS=507.84655	204480
CHARGE=1+
196.01331	276	
197.89050	150	
206.97132	148	
214.88990	154	1+
224.97944	184	
229.95663	168	
230.89133	148	
236.88616	150	
238.06513	170	
240.96577	168	
244.96784	198	1+
250.96793	260	1+
252.11590	136	
252.84769	138	
255.08263	314	1+
256.40860	152	
258.96257	224	1+
263.85196	278	1+
268.08344	188	
268.87024	128	
269.92268	140	
271.88154	150	
272.85451	542	1+
272.89051	230	1+
281.79714	142	
281.89111	154	
281.96257	282	1+
284.87206	150	
284.89774	138	1+
286.79178	132	
287.85641	512	1+
289.88150	892	
290.86375	884	1+
291.87958	388	
291.94361	172	
293.87354	1872	1+
296.85465	398	1+
296.87830	212	1+
297.91357	226	1+
300.81345	200	1+
300.84143	234	
300.85770	138	
300.96497	156	
302.88583	272	
303.85885	168	
304.86225	814	1+
304.90015	254	1+
305.80908	166	
307.89021	1122	
308.14221	376	1+
308.34924	154	
308.87430	862	
308.88898	1230	1+
310.15519	456	1+
310.87341	176	
311.02003	144	
311.12397	136	
311.88366	4230	1+
313.34908	150	
313.82270	216	
313.91781	244	1+
314.86664	1080	1+
316.62698	136	1+
316.86544	318	
317.87734	144	
318.86152	152	
318.87849	218	1+
322.88165	182	
323.87424	188	
324.86375	246	
325.86668	152	
325.90295	384	
325.99205	178	1+
326.88150	1736	1+
327.45061	132	
328.82926	132	
328.87183	172	
329.89290	164	
330.83838	148	
330.87946	266	
331.36250	160	1+
331.89841	352	1+
332.01479	188	
332.83888	210	1+
332.87772	284	1+
333.79019	286	1+
334.87617	246	1+
334.89989	258	1+
335.84672	194	
336.94462	264	1+
337.01776	198	1+
337.86156	158	
337.87207	188	
338.85147	138	
338.88506	486	1+
339.89104	460	1+
340.93607	136	
345.75948	140	
346.90408	178	
348.17245	176	
348.72742	206	
348.89448	136	
349.19060	210	1+
349.89346	144	
350.88457	558	1+
351.33938	130	
352.77386	212	
352.91038	286	
353.15961	174	1+
353.85199	624	1+
354.88376	334	1+
357.41082	138	
360.05218	148	
361.86718	152	
363.38613	158	
364.33929	156	
364.84683	188	1+
366.14396	140	
366.74123	142	
366.84098	864	1+
367.70920	776	
367.76620	274	1+
368.70841	892	1+
368.88421	184	
368.90109	128	
369.79667	182	
369.83395	514	1+
370.78663	154	
371.18469	148	
371.38304	262	1+
371.72159	230	1+
373.71952	362	1+
373.90186	226	
374.72791	302	1+
374.79462	412	1+
374.81933	160	
375.88810	134	
380.03985	264	1+
380.71899	396	
380.85556	486	1+
381.72142	220	
381.84357	132	
382.71641	164	
382.73325	136	
383.57316	134	
384.22005	148	
384.85117	1752	1+
384.90097	140	
385.39290	340	
386.74618	154	
387.72976	304	1+
387.75162	156	
387.84300	208	1+
387.87452	304	1+
389.19801	200	
389.71623	244	
389.79989	186	
390.08072	250	1+
390.20547	142	
390.84331	668	
391.84401	570	
391.99551	138	
392.82766	502	1+
392.86239	628	1+
392.89843	266	1+
393.09065	154	
393.79898	498	1+
394.08435	206	1+
394.74222	204	1+
394.80246	286	1+
395.78261	152	
396.77516	168	
397.39970	136	
397.70048	130	
397.85931	136	
398.72817	1090	1+
398.86657	244	
400.72979	274	
402.86289	436	
403.86943	1474	1+
405.73057	138	
405.85605	222	
405.90296	156	
406.86178	210	
407.73069	264	1+
407.86708	1464	
408.74783	298	1+
408.79218	142	
408.85294	2268	1+
409.66847	180	1+
409.72580	426	1+
410.08285	204	
410.84026	350	
410.85269	584	1+
411.75729	134	
411.81160	158	
412.04356	156	
412.72753	136	
412.83757	276	
413.73361	130	
413.86967	134	
415.87306	172	
416.73975	134	
416.87744	436	
419.03947	130	
420.74380	238	1+
421.87631	1182	1+
422.71659	140	
422.85147	182	
424.82449	214	
424.86777	184	
425.74345	142	
425.87342	186	
425.89199	216	
426.15351	132	1+
426.86300	2014	1+
426.89225	262	
426.93778	160	1+
427.73579	1448	1+
428.81742	280	1+
428.85402	360	
428.88399	308	
429.85096	156	
429.87947	320	
430.73972	618	1+
430.86427	1092	1+
431.86653	952	1+
434.86953	242	1+
436.76517	146	1+
439.89375	738	1+
440.21942	132	
440.82922	158	
443.76764	220	1+
443.87723	128	
444.87214	2742	1+
447.87323	208	
448.77248	148	1+
448.89794	218	
449.88181	702	1+
450.75131	138	
457.90561	712	1+
462.22412	128	
462.88249	1452	1+
467.89042	1706	1+
468.78333	338	1+
479.72083	220	1+
483.77877	216	1+
485.89943	1018	1+
489.25098	134	
491.83969	138	
498.79329	206	1+
504.83625	178	
509.85878	208	1+
END IONS

###FS:    #m/z: 336.94657 #charge 1+
###MS: 49
###MSMS: 52
BEGIN IONS
TITLE=Cmpd 39, +MS2(336.9466), 28.0-35.0eV, 1.1min #52
RTINSECONDS=65.65
SCANS=49,52
PEPMASS=336.94657	167102
CHARGE=1+
101.76104	84	
113.96435	184	
143.69447	92	
183.58359	94	
189.86420	132	
192.88962	196	1+
196.88469	80	
197.88225	102	
200.88072	134	
206.00424	90	
207.07907	90	
210.88414	180	
211.79147	98	
211.94457	3548	1+
212.50336	82	
212.87893	1578	1+
213.94033	1500	1+
214.89410	160	
215.88765	722	1+
215.93976	314	1+
216.33508	98	
216.90172	90	
217.88140	306	1+
218.83811	80	
221.36862	102	
223.96382	456	1+
223.97957	82	
226.89798	168	
227.00710	86	
228.89333	272	
229.90010	152	
229.95611	3700	1+
230.20609	110	1+
230.88975	2394	1+
231.95119	1206	1+
232.82162	82	
233.83054	84	
233.89990	316	1+
234.82532	82	
234.89026	80	
235.03399	88	
235.89705	132	
236.08200	90	
238.49562	104	
239.78769	240	
240.05690	84	
240.13855	88	
241.84561	186	1+
242.64380	108	
242.65685	108	
245.89622	92	
246.51089	94	
247.96552	794	1+
248.85506	86	
248.90025	686	1+
249.13412	86	
249.82871	570	1+
249.96179	380	
250.50248	82	
250.74168	92	
250.83120	394	1+
250.89873	106	
251.07591	82	
251.38729	88	
251.81627	150	
251.90942	84	
252.78953	100	
252.89077	80	
252.97072	1722	1+
253.04419	86	
253.90416	652	1+
254.16588	84	
254.90607	426	1+
254.96604	682	
255.07487	170	
255.80650	98	
256.07972	80	
256.96281	126	
257.36452	110	
257.84477	518	1+
258.84622	350	1+
258.90970	256	1+
259.07586	162	
259.57332	80	
260.85312	104	
260.88456	92	
260.93233	110	
261.82581	148	
262.82879	196	1+
263.42808	94	
263.92388	84	
264.16343	98	
265.01026	96	
267.41294	92	
267.84398	250	
268.83967	892	1+
268.93442	92	
268.95294	94	
269.00827	120	
269.12944	92	
270.98093	370	
271.79763	108	
271.91722	130	
272.40126	80	
272.98121	142	
273.44031	80	
273.73035	94	
273.79480	218	
273.88815	96	
273.91391	130	
274.43583	90	
274.85626	82	
275.82877	88	
275.84509	208	
275.86102	108	
276.85341	246	
277.83452	198	
277.86705	354	1+
278.83676	202	
279.83343	212	1+
280.27594	100	
280.88298	128	
281.04761	80	
281.86262	80	
282.06742	94	
284.66145	90	
285.85101	326	
286.84998	730	1+
287.00235	140	1+
287.81093	134	
287.85431	470	1+
288.87861	86	
289.82030	166	1+
290.85908	340	1+
291.40077	88	
292.43935	140	
292.80188	98	
292.89953	86	
293.11939	150	
294.30050	90	
294.86121	112	
296.39376	88	
296.42572	100	
296.94377	82	
298.04284	108	
298.84131	102	
298.86409	290	1+
298.88530	96	
299.83270	80	
299.86960	352	1+
302.94636	150	
303.87986	86	
304.86312	128	
305.87136	104	
306.88139	234	
306.92688	126	
307.89081	138	
307.99074	86	
308.06366	96	
308.76411	98	
308.87025	140	
310.86469	226	
312.88926	200	
316.85621	86	
317.12803	116	
319.42335	86	
319.87547	80	
319.89382	156	
320.75235	80	
322.30552	134	
322.75682	80	
323.89099	402	1+
324.89540	340	1+
324.92657	88	
325.38490	84	
327.08813	102	
333.72381	82	
334.85114	132	
336.01370	82	
336.41423	94	
337.33136	82	
338.03049	94	
338.76053	88	
339.81505	122	
340.01581	112	
341.87737	114	
341.89566	96	
END IONS

###FS:    #m/z: 322.93046 #charge 1+
###MS: 53
###MSMS: 54
BEGIN IONS
TITLE=Cmpd 40, +MS2(322.9305), 28.0-35.0eV, 1.2min #54
RTINSECONDS=69.362
SCANS=53-54
PEPMASS=322.93046	2472176
CHARGE=1+
171.85329	88	
180.87174	80	
189.92464	74	
191.10436	86	
192.88977	152	
193.89516	78	
197.13301	102	
201.88535	78	
205.04328	78	
205.95095	282	1+
207.97489	130	
208.82849	84	
209.93911	80	
210.89927	138	
212.99420	92	
214.89770	78	
214.91410	98	
215.97890	108	
218.88458	246	1+
220.13695	76	
220.93446	198	1+
222.07067	80	
223.95942	378	1+
224.01083	90	
225.94102	90	
227.89178	222	1+
228.84891	114	
229.57866	110	
229.99909	74	
230.83617	76	
230.89108	116	
231.05260	74	
233.91500	176	
235.15262	78	
235.82393	76	
235.92932	84	
237.88602	214	1+
237.93121	130	
238.94143	304	
238.99642	76	
239.07980	222	
239.44080	78	
239.78887	286	
240.68869	80	
240.81805	230	1+
240.94113	4212	
241.03759	90	
241.46841	78	
241.93958	13650	1+
242.81798	358	1+
242.94171	9902	1+
243.10469	80	
243.82142	310	1+
243.88640	100	
244.08767	80	
244.44490	102	
244.84815	78	
244.91725	80	
244.94062	2312	1+
245.04942	100	
245.89242	74	
246.97564	1078	1+
247.15147	104	
248.85385	500	1+
248.96540	90	
250.94583	126	
251.83739	80	
251.92706	76	
252.85147	96	
253.81513	114	
253.84076	94	
254.54941	78	
254.91353	74	
255.04347	78	
255.78454	88	
255.80478	84	
256.13675	88	
256.97238	94	
257.45202	156	
257.79618	176	
257.91626	76	
257.95156	84	
258.80608	180	
258.83122	316	1+
258.97626	78	
260.83272	194	
261.82960	736	1+
262.39029	76	
263.85805	80	
264.35892	80	
264.50677	98	
264.85788	98	
265.05807	246	
265.86055	84	
266.85354	150	
268.96124	88	
269.79984	134	
270.57039	96	
270.86795	128	
271.77535	82	
271.84795	260	1+
273.13117	90	
273.79507	282	
273.81448	136	
273.89652	76	
273.93941	86	
275.43118	84	
275.81460	244	
276.15946	78	
276.54902	110	
276.80801	128	
277.93115	116	
279.09227	428	1+
279.84665	86	
280.26763	100	
280.90532	78	
283.41591	80	
283.78937	382	1+
283.85904	116	
284.29274	144	
285.78521	206	1+
286.87002	76	
286.91793	106	
287.41098	76	
287.82218	122	
289.78818	278	1+
289.87636	174	1+
289.89082	110	
291.80692	474	1+
291.92924	108	
292.86138	102	
292.98548	76	
293.39344	92	
294.81876	82	
296.33921	96	
297.86853	134	
298.35082	80	
298.80233	88	
299.51805	90	
299.78592	276	
299.82731	136	
300.12189	104	
300.42208	82	
300.81450	264	1+
301.79947	130	
302.54563	84	
304.09258	124	
305.08145	74	
305.86946	82	
306.27119	74	
306.28924	108	
306.88288	96	
307.79690	476	1+
308.28934	80	
309.79767	184	1+
309.81868	150	
310.31161	92	
310.87220	86	
310.89145	84	
311.88450	356	1+
312.75371	90	
313.80571	78	
316.08298	74	
316.55937	74	
319.39225	108	
319.75681	80	
320.31037	82	
320.82935	82	
320.90431	94	
321.87687	84	
323.88282	404	1+
323.90234	148	
324.85244	126	
325.01224	102	
326.89246	114	
327.04827	82	
327.92972	86	
328.14178	80	
END IONS

###FS:    #m/z: 340.94125 #charge 1+
###MS: 53
###MSMS: 55
BEGIN IONS
TITLE=Cmpd 41, +MS2(340.9413), 28.0-35.0eV, 1.2min #55
RTINSECONDS=70.1345
SCANS=53,55
PEPMASS=340.94125	887890
CHARGE=1+
88.91296	92	
192.93607	110	
193.03743	80	
197.89418	96	
205.94995	190	
210.93801	220	
211.07730	80	
212.15272	100	
212.88110	82	
212.94663	80	
213.88116	300	1+
213.93985	928	
215.88847	304	
215.93863	360	1+
216.89088	210	
217.88402	264	
218.88175	194	
221.89394	142	
223.44318	88	
224.05155	96	
226.11463	82	
226.18856	84	
227.98680	100	
228.79704	92	
228.85608	90	
228.89327	114	
229.05991	84	
230.88655	852	1+
231.88937	624	1+
231.94887	1018	1+
233.89811	522	1+
233.94588	222	
235.89086	162	1+
235.94696	126	
236.82222	86	
237.45555	86	
237.84279	138	
237.98368	80	
238.38733	82	
239.83785	308	1+
240.78676	132	
241.87590	96	
241.99564	86	
243.83369	166	
244.83290	120	
244.94284	110	
245.89815	94	
246.90648	90	
246.97889	204	1+
249.87124	96	
249.90235	174	
249.95611	106	
250.87584	102	
250.90230	210	1+
250.96146	138	
250.97332	228	1+
252.95912	98	
254.90593	270	1+
254.92122	180	
254.96744	452	1+
254.98695	80	
255.90802	258	1+
256.09145	88	
257.79822	154	
257.83157	84	
257.97416	94	
258.64044	96	
258.84252	628	1+
259.23747	100	
259.42730	98	
259.86638	106	
260.03043	108	
260.34140	92	
260.83290	140	
261.83266	146	
261.84892	164	
262.96626	94	
263.05691	84	
264.79473	224	1+
264.84405	120	
264.88831	90	
265.42229	92	
266.09108	82	
267.13849	122	
267.82434	92	
268.13804	80	
268.84219	476	1+
270.01702	80	
270.83668	168	
271.22081	96	
271.59726	112	
272.04652	120	
272.80828	192	1+
272.84553	80	
272.93476	136	
273.83952	88	
273.86707	194	1+
274.54151	108	
275.41528	96	
275.84076	162	
276.85599	644	1+
278.82055	86	
278.84635	410	
279.08291	84	
279.85014	234	
280.26564	80	
280.84034	140	
281.81572	88	
282.86256	148	
284.87502	212	1+
284.93512	84	
289.87687	100	
290.37235	102	
290.78477	132	
290.87967	92	
291.80293	84	
291.93953	88	
292.10032	122	
292.86499	88	
293.86906	126	
294.86405	166	
295.92058	100	
296.25672	92	
296.80764	80	
296.93581	84	
297.97710	210	1+
298.41161	142	
298.80027	122	
299.78276	130	
300.57115	118	
300.87342	92	
301.85820	150	
302.02876	92	
302.93004	92	
302.94703	96	
304.89290	100	
305.80509	80	
307.79584	80	
307.81916	152	
307.87110	82	
308.29295	136	
308.87079	124	
309.85975	112	
309.89402	94	
310.87811	120	
310.98471	106	
311.88690	80	
312.70171	80	
312.95972	104	
313.78401	84	
314.92258	92	
314.94657	82	
316.06767	90	
316.95264	86	
318.88943	110	
319.82678	124	
320.82707	84	
322.14577	86	
322.90878	102	
323.27318	80	
323.89347	82	
324.88836	208	
325.33609	94	
325.89875	80	
326.05704	88	
327.87688	210	1+
328.18975	154	
331.59842	84	
336.92344	92	
337.77597	84	
339.01584	100	
343.75755	98	
345.05181	86	
END IONS

###FS:    #m/z: 507.84620 #charge 1+
###MS: 53
###MSMS: 56
BEGIN IONS
TITLE=Cmpd 42, +MS2(507.8462), 28.2-35.2eV, 1.2min #56
RTINSECONDS=70.9065
SCANS=53,56
PEPMASS=507.84620	147424
CHARGE=1+
197.01753	120	
224.97637	448	1+
230.89051	140	
232.89858	318	1+
233.06721	126	
234.88075	140	
238.88801	128	
241.85404	268	
248.52005	120	
250.90950	186	
255.96196	134	
259.86709	182	
264.66224	120	
266.16858	136	
270.85971	160	
271.80972	152	
271.86650	128	
272.85643	382	1+
274.86788	148	
279.10451	130	
281.41716	122	
281.87519	130	
281.88699	170	
285.97329	152	
286.80274	124	
287.85246	852	
288.86883	132	
289.03085	128	
289.87767	750	1+
290.86321	458	
290.92905	134	
293.87393	1402	1+
295.87045	332	1+
298.80509	210	
298.85413	156	
298.88464	242	1+
300.85976	268	1+
303.86895	158	
304.88345	120	
305.86113	544	
307.14020	446	1+
307.89163	1018	1+
308.14279	374	1+
308.80768	254	1+
308.87332	916	1+
309.89276	244	
310.15874	324	1+
310.96611	124	
311.88335	2408	1+
311.96891	254	1+
312.97392	176	1+
314.86543	1238	1+
315.10879	132	
315.88283	168	
316.82787	126	
316.88929	218	1+
318.85862	126	
318.87183	202	1+
321.81876	172	1+
322.89318	378	1+
323.87546	214	
324.85905	782	1+
324.90198	166	
325.89861	220	
326.03026	148	1+
326.88590	1400	1+
327.14612	140	
328.15125	132	
328.88231	240	
329.41718	180	1+
329.84026	322	1+
329.87228	154	
329.89089	338	1+
330.82097	300	1+
332.87381	646	1+
332.90463	402	1+
333.76344	126	
334.76797	190	1+
334.81802	154	
334.85850	130	
334.89556	136	
335.88514	206	
336.39056	224	1+
336.94567	160	
337.87667	454	1+
339.01355	134	
340.84017	142	
340.90571	270	
345.00870	180	
347.01770	132	
348.89654	160	
348.91737	196	
349.12232	156	
349.83483	338	1+
350.84087	362	1+
350.88779	132	
350.89200	400	1+
352.31173	232	1+
352.77473	148	
352.91155	226	1+
353.81116	120	
353.85015	428	1+
354.05432	154	
355.85233	152	
355.89253	504	1+
356.18938	134	
356.36967	204	1+
356.71268	224	1+
356.83837	150	
360.10221	122	
361.86487	188	
362.37521	162	
364.84557	150	
364.90821	124	
365.78007	252	1+
365.92228	166	1+
366.71367	130	
366.73938	256	1+
366.84317	668	1+
366.92305	190	1+
367.08376	146	
367.70766	986	1+
368.62584	122	
368.88045	178	1+
369.76412	158	
369.83958	464	1+
371.72659	156	
371.78121	228	1+
372.83644	118	
373.71840	202	
373.89911	154	
374.74372	124	
374.82754	160	
377.81471	150	
379.02175	118	
380.72229	474	
380.85527	126	
381.72026	308	
381.78382	124	
381.83800	252	
381.85574	132	
382.72022	196	
383.71872	158	
383.74077	136	
383.80332	226	1+
383.90074	178	
384.77676	132	
384.85202	1056	1+
387.39743	150	
387.84741	246	1+
388.80169	132	
389.20327	122	
389.71726	130	
389.91001	130	
390.05942	176	
390.84230	954	1+
391.91197	128	
392.83128	310	1+
392.89985	270	1+
393.79326	124	
393.87001	130	
394.84104	140	
395.74341	154	
398.72779	834	1+
398.87023	302	1+
399.84752	178	
400.73064	334	1+
403.87412	646	
404.76718	216	1+
404.86957	368	
405.87403	270	
405.91193	154	
406.74520	376	1+
407.86949	712	
408.85679	606	
408.94252	122	
409.18537	144	1+
409.72850	788	1+
409.85799	320	
409.90662	170	1+
410.84253	728	1+
410.87439	300	
411.77337	126	
411.80917	156	
411.86287	186	
412.08880	124	
412.73068	556	1+
413.07608	140	
415.37601	146	
416.74333	232	1+
416.87441	310	
417.84654	142	
418.25476	158	
420.88473	164	
421.74241	256	1+
421.83190	206	1+
421.88264	460	
422.72377	134	
422.81554	124	
422.86917	580	1+
423.76587	180	
423.87106	382	1+
424.75518	316	1+
425.75808	204	1+
425.87052	140	
426.86400	918	1+
427.73517	1278	1+
428.83479	184	
428.84879	244	1+
428.88311	438	1+
429.09593	170	1+
430.74052	658	1+
430.86187	1176	1+
433.85398	142	
434.82629	108	1+
434.85040	132	
434.88826	200	
439.89266	794	1+
440.74816	142	
442.68104	188	1+
442.81512	140	1+
443.76420	138	
444.87237	2530	1+
445.74673	512	1+
446.70891	176	
447.71649	150	
448.74794	192	
448.89882	288	
449.88134	460	
450.39600	152	1+
450.87976	224	
452.95356	122	
453.76304	154	
453.87828	146	
457.90865	786	1+
462.88388	990	1+
464.78994	326	1+
467.88701	774	1+
469.78415	134	
469.89425	232	
485.89824	480	1+
486.79296	126	
487.28496	150	
487.80466	124	
END IONS

###FS:    #m/z: 322.93055 #charge 1+
###MS: 57
###MSMS: 58
BEGIN IONS
TITLE=Cmpd 43, +MS2(322.9305), 28.0-35.0eV, 1.3min #58
RTINSECONDS=74.5865
SCANS=57-58
PEPMASS=322.93055	2587772
CHARGE=1+
52.21337	76	
192.89004	86	
193.89800	116	
196.89863	102	
197.88535	82	
198.89565	78	
199.40839	78	
201.04351	148	
201.52782	80	
205.95057	484	
208.89243	108	
210.18304	84	
210.90112	116	
211.88722	156	1+
212.07035	74	
213.09095	74	
218.39892	124	
218.89267	154	
218.96193	80	
220.20459	74	
220.89367	78	
221.06731	72	
221.93962	96	
222.00678	74	
222.95555	682	1+
223.00239	92	
223.96015	510	1+
224.85876	92	
225.92969	92	
227.01073	102	
227.86461	72	
227.93152	190	
228.91086	136	
229.08573	74	
229.84385	102	
229.93232	72	
230.84476	74	
230.90484	140	
230.97066	92	
231.37945	82	
233.64519	88	
233.86083	100	
234.94750	74	
235.10186	84	
235.79164	78	
236.38949	80	
238.07428	364	1+
238.93851	198	
239.07806	280	1+
239.78737	194	
240.02828	76	
240.33541	78	
240.82461	172	
240.88869	72	
240.94119	4500	
241.83020	144	
241.93940	14176	1+
242.81762	126	
242.83316	110	
242.94146	10044	1+
242.98281	72	
243.81992	388	1+
244.94014	2290	1+
244.98281	88	
245.05359	82	
246.82950	120	
246.97642	514	1+
246.99396	92	
247.10901	76	
247.85463	230	1+
247.89551	98	
248.84073	124	
249.96822	78	
250.89903	76	
251.01896	78	
252.37750	94	
252.42614	76	
252.87692	74	
252.96092	84	
254.45136	98	
254.92917	74	
255.78549	82	
256.79017	154	1+
256.89184	80	
256.95287	90	
257.89668	84	
257.97745	78	
258.82956	168	
260.17924	78	
260.33740	98	
260.82944	122	
260.84900	74	
261.83119	138	
261.85566	72	
262.35248	76	
262.83204	604	1+
262.93344	74	
263.10072	76	
263.17240	78	
263.97896	96	
264.79858	84	
264.85493	316	1+
265.05465	410	1+
265.88827	196	1+
267.00694	84	
267.81632	80	
267.84336	232	1+
268.03334	80	
268.51216	98	
268.79625	238	1+
268.95754	122	
269.09795	106	
269.79987	164	1+
270.85074	216	1+
271.80109	120	
272.79582	140	
273.78639	112	
273.80016	92	
274.79377	82	
275.80902	128	
276.49428	94	
276.83515	202	1+
277.85762	82	
278.03776	210	1+
278.91966	152	
279.09252	616	1+
279.80416	80	
280.95693	106	
281.15241	84	
281.86222	88	
282.88712	92	
283.06671	82	
283.79093	126	
283.81267	74	
284.29256	206	
284.90990	76	
286.08228	80	
287.80869	102	
288.81024	92	
288.86341	254	1+
289.11205	88	
291.79685	88	
291.87807	94	
292.02780	100	
292.44154	100	
294.82665	96	
295.51303	92	
297.41600	108	
298.80495	146	
298.84279	74	
299.78925	250	1+
299.86669	86	
302.86569	92	
303.60985	92	
304.79533	296	1+
304.89665	72	
305.92721	88	
306.03484	82	
306.75901	86	
306.87724	116	
307.89146	166	
308.79746	414	1+
308.81483	202	1+
308.89506	100	
309.29977	76	
309.86832	76	
310.93016	88	
311.71889	78	
312.01833	80	
313.80240	72	
314.81993	100	
314.99030	74	
316.03507	80	
320.87752	76	
321.11288	74	
322.91121	90	
324.89404	284	1+
325.88006	122	
327.16166	78	
END IONS

###FS:    #m/z: 340.94127 #charge 1+
###MS: 57
###MSMS: 59
BEGIN IONS
TITLE=Cmpd 44, +MS2(340.9413), 28.0-35.0eV, 1.3min #59
RTINSECONDS=75.358
SCANS=57,59
PEPMASS=340.94127	921352
CHARGE=1+
187.58834	138	
189.86213	154	
192.92715	140	
207.97056	90	
208.16885	78	
208.88375	84	
208.93692	206	1+
212.87894	286	
213.88125	128	
213.93998	950	1+
215.06177	86	
215.88638	782	1+
215.93706	178	
217.88383	298	1+
221.11451	100	
221.88242	86	
223.96090	140	
226.94803	144	
227.53484	82	
228.79598	100	
228.94803	228	1+
230.88740	846	1+
231.42063	82	
231.95059	1238	1+
232.10294	110	
233.89747	322	
233.94352	116	
235.89078	294	1+
236.81226	132	
237.88955	198	
238.84169	78	
239.51481	84	
239.91549	82	
240.83246	154	
240.90217	78	
240.93856	114	
241.08847	226	1+
241.81980	78	
241.84036	208	
242.78519	78	
243.52045	102	
243.83218	110	
246.90453	92	
246.94906	140	
246.97476	218	1+
247.14011	80	
248.85394	102	
248.89883	82	
249.02349	80	
249.79734	94	
249.85354	78	
249.90605	90	
249.95896	374	1+
250.89876	134	
251.95750	254	
253.12104	78	
253.84443	80	
254.83725	124	
254.96544	514	1+
255.13412	92	
256.26330	96	
256.85094	98	
256.91337	112	
256.96550	330	1+
258.03020	124	
258.84826	840	1+
259.87853	78	
259.90253	126	
260.33558	82	
260.83257	744	1+
261.34136	98	
262.35829	98	
263.93177	78	
265.85640	82	
266.03660	98	
266.84216	80	
266.87280	112	
267.14156	340	1+
268.41327	80	
268.83961	192	
268.95501	86	
268.97111	86	
269.22068	80	
269.84567	78	
270.01535	90	
270.18648	82	
270.82510	100	
271.90487	96	
272.81094	230	1+
272.84385	182	
272.91708	150	
272.93517	192	
273.91317	102	
273.98422	88	
274.85848	114	
274.87734	136	
275.41916	92	
276.80801	224	1+
276.85534	584	1+
278.84579	838	1+
278.86975	130	
279.90190	96	
280.85133	164	
281.38499	86	
282.86571	238	1+
282.87305	112	
282.89206	90	
283.88613	118	
283.95143	100	
285.09265	80	
285.81846	92	
286.05548	92	
286.41482	108	
287.03662	90	
287.37109	104	
288.85543	78	
289.43601	82	
289.88109	80	
290.50870	100	
290.85699	100	
291.48471	120	
292.43284	84	
292.93722	166	
294.86693	118	
294.94389	252	1+
294.98357	92	
295.86095	176	
296.85357	98	
296.86777	104	
296.88400	216	1+
297.12360	88	
297.86187	216	1+
297.97732	108	
298.27003	82	
299.78805	136	
300.82215	90	
301.00375	84	
301.48493	98	
301.86668	210	
302.17736	114	
302.85156	90	
303.92678	112	
303.94398	146	
304.86509	84	
306.88055	158	
309.01945	102	
310.87676	250	
310.91948	86	
311.03188	84	
311.87778	118	
317.00932	100	
321.70732	88	
321.87936	78	
323.60196	80	
323.88474	86	
324.43962	88	
324.89117	386	1+
324.93762	80	
325.29156	164	
326.18156	116	
326.83342	78	
327.89820	128	
328.18945	122	
328.88630	140	
329.73268	80	
329.87622	100	
332.06129	80	
332.81141	94	
334.80304	88	
336.56958	106	
337.89998	80	
340.05474	92	
340.22205	86	
341.77774	92	
342.90274	186	
END IONS

###FS:    #m/z: 336.94650 #charge 1+
###MS: 57
###MSMS: 60
BEGIN IONS
TITLE=Cmpd 45, +MS2(336.9465), 28.0-35.0eV, 1.3min #60
RTINSECONDS=76.1305
SCANS=57,60
PEPMASS=336.94650	119544
CHARGE=1+
78.83355	80	
142.67915	98	
167.79983	82	
182.86722	80	
190.95504	94	
191.45248	92	
192.87226	76	
192.89013	124	
196.08798	74	
197.96317	88	
204.00368	94	
205.95079	202	
206.94641	88	
207.98818	86	
209.95150	118	
210.88491	252	
211.88653	148	
211.94504	2614	1+
212.47106	74	
212.87929	1120	1+
213.94129	546	1+
214.89256	96	
215.88547	192	
215.93577	286	1+
216.89134	122	
219.80011	90	
219.87128	80	
221.94151	98	
221.95896	74	
223.95831	150	
224.37296	78	
224.97241	294	1+
226.89819	98	
228.89377	306	
229.95510	2248	1+
230.88909	2108	1+
231.95234	900	1+
232.82120	74	
233.83072	88	
233.89583	210	
233.94917	120	
234.82852	154	
234.90209	80	
235.87055	74	
236.44606	76	
236.85240	138	
237.07142	94	
238.05752	80	
238.89208	76	
240.83292	204	
240.94524	90	
240.96133	206	1+
241.80623	74	
241.84594	120	
242.84436	196	
243.01283	74	
243.37658	98	
243.84298	112	
245.63650	92	
246.90472	312	
246.97946	230	
247.96958	416	1+
247.99578	86	
248.90106	844	1+
249.05868	84	
249.10317	76	
249.95859	724	1+
250.82759	278	1+
251.84916	138	
251.87731	126	
251.90440	112	
252.84089	98	
252.97194	1458	1+
253.07020	82	
253.90386	430	1+
253.95204	74	
254.78516	110	
254.80385	132	
254.96586	750	1+
255.07225	178	
256.09947	90	
256.26249	88	
256.41211	106	
256.89623	86	
257.04564	76	
257.08483	74	
257.84332	82	
257.86872	72	
257.90458	80	
258.84429	304	1+
260.02078	84	
260.13362	98	
260.83323	164	
260.84796	100	
261.84219	272	1+
261.88735	84	
263.07087	78	
265.08656	76	
266.35546	92	
267.84221	226	
268.84075	1046	1+
268.95712	80	
269.91834	80	
270.79260	78	
270.97933	88	
271.91766	118	
272.85839	132	
272.98025	92	
273.87988	224	1+
274.47826	88	
274.86073	164	
275.58407	102	
275.79151	222	1+
275.86245	132	
275.95326	82	
276.85673	432	1+
277.83579	108	
278.83702	614	1+
279.39069	84	
279.91244	94	
279.96579	78	
281.21026	86	
281.85787	378	1+
283.91822	82	
285.85011	820	1+
286.85149	680	1+
287.86667	140	
289.81633	78	
289.87890	106	
290.91038	76	
291.43657	92	
291.86837	86	
292.86425	92	
292.94350	82	
293.01273	88	
293.05099	76	
293.11016	138	
293.85009	108	
293.88378	74	
293.99534	94	
295.72398	74	
295.77493	88	
295.85503	74	
295.92463	82	
296.97817	88	
297.88481	102	
298.31465	74	
299.00201	112	
299.01495	80	
299.80089	76	
299.92208	94	
301.80682	76	
302.94419	110	1+
304.39783	114	
305.58803	78	
307.89242	124	
309.86806	100	
310.81585	86	
310.87499	194	1+
310.96493	82	
315.44986	96	
315.89087	74	
317.06843	96	
318.21093	78	
322.42355	96	
322.74326	90	
324.07286	74	
324.30050	112	
324.89113	82	
325.88997	76	
328.91385	74	
329.87436	88	
331.84244	74	
331.89166	162	
333.45446	80	
339.40506	98	
340.76248	118	
341.75968	84	
341.89531	204	1+
END IONS

###FS:    #m/z: 322.93058 #charge 1+
###MS: 61
###MSMS: 62
BEGIN IONS
TITLE=Cmpd 46, +MS2(322.9306), 28.0-35.0eV, 1.3min #62
RTINSECONDS=79.8115
SCANS=61-62
PEPMASS=322.93058	2395864
CHARGE=1+
187.93815	82	
189.91955	92	
190.89568	88	
192.89240	76	
193.89308	82	
195.89373	78	
198.89385	90	
200.06804	72	
201.04564	130	
205.94943	148	
206.95011	88	
207.94576	72	
207.97201	102	
208.13169	74	
209.94306	152	
210.89908	152	
212.38161	82	
212.89905	74	
213.88640	304	1+
219.92216	96	
220.95753	132	
221.08201	88	
221.94666	132	
222.02129	80	
222.95769	532	1+
222.97386	144	
223.96294	336	1+
224.87903	84	
225.48887	96	
225.88739	86	
226.84258	150	
230.93712	86	
233.91151	82	
233.95428	112	
234.15944	72	
234.89663	72	
238.08131	306	1+
238.94178	150	
239.03627	72	
239.83436	88	
239.90600	90	
240.82136	120	
240.94175	3782	
240.95973	232	
241.81928	432	1+
241.93953	12142	1+
242.94179	8680	1+
243.89717	112	
244.80979	82	
244.93992	1832	
245.44013	94	
245.81932	120	
246.33964	86	
246.97477	250	1+
248.85187	108	
248.93152	84	
248.96168	86	
250.33717	88	
250.94788	72	
251.92733	134	1+
252.10460	72	
253.34986	78	
253.60583	76	
253.84527	126	
253.92669	106	
253.97757	102	
254.91378	74	
255.78373	194	
256.85846	72	
256.89698	86	
257.08294	98	
257.80249	142	
257.85455	104	
258.83607	328	1+
259.96918	78	
260.33755	100	
260.55755	74	
260.82657	112	
261.83002	498	1+
262.21910	102	
262.79224	72	
263.21631	82	
263.53710	92	
263.98084	126	
264.84625	92	
265.07172	74	
265.14250	72	
265.85687	88	
267.06127	76	
268.91056	76	
269.14036	88	
269.34344	114	
269.82937	76	
270.80640	102	
270.85518	78	
272.34444	76	
272.84631	116	
273.79043	148	1+
273.86861	78	
274.84576	120	
274.86310	86	
275.80654	122	
276.85476	160	
277.18460	84	
278.02532	218	1+
278.84750	140	
279.09169	570	
280.79626	88	
280.83708	98	
281.47374	96	
281.86118	72	
282.99809	92	
283.06945	262	
283.51472	78	
283.78769	114	
284.29433	294	
285.42863	78	
285.84951	72	
285.98459	78	
287.41306	72	
287.91688	106	
288.19620	74	
289.04949	92	
289.78512	210	
290.86885	142	
291.79469	214	1+
292.04682	76	
293.43751	86	
294.85827	128	
294.94546	74	
296.01137	82	
296.02886	120	
296.82106	106	
297.81753	82	
298.08523	84	
299.78167	78	
300.81797	80	
301.87095	144	
302.87911	78	
303.87522	72	
304.87675	104	
304.93582	80	
305.80506	84	
305.87828	250	
305.97475	84	
306.42361	100	
306.88309	158	
307.77267	102	
307.79793	116	
307.81428	128	
307.89526	116	
308.80467	142	
308.88120	78	
309.94813	92	
310.87597	94	
311.06459	110	
312.80690	348	1+
315.18432	92	
319.14016	80	
320.10591	108	
320.39381	112	
321.88788	72	
322.22956	76	
323.24196	118	
324.78709	88	
324.90222	268	1+
END IONS

###FS:    #m/z: 340.94131 #charge 1+
###MS: 61
###MSMS: 63
BEGIN IONS
TITLE=Cmpd 47, +MS2(340.9413), 28.0-35.0eV, 1.4min #63
RTINSECONDS=80.5835
SCANS=61,63
PEPMASS=340.94131	834558
CHARGE=1+
95.05731	104	
180.03872	90	
189.86116	120	
196.88728	128	
196.91597	86	
197.88500	104	
202.88813	76	
203.55310	92	
207.60764	82	
208.13328	78	
208.94225	132	
209.94497	106	
210.93874	188	
212.87735	86	
213.87864	148	
213.93941	1434	1+
214.87847	132	
215.89026	526	
215.93684	348	
217.88133	354	1+
217.94722	92	
220.94845	78	
222.95145	76	
223.61942	112	
223.96085	266	
225.97119	90	
226.97572	76	
227.33492	92	
230.89261	106	
231.43161	78	
231.89072	130	
231.94987	1026	1+
233.10305	90	
233.89935	426	
233.94836	216	1+
234.95001	168	1+
235.56534	82	
235.79499	84	
236.89616	294	1+
236.91300	122	
239.78958	78	
239.82393	162	
240.23161	78	
240.83444	82	
240.88695	90	
240.90039	78	
241.84467	144	
242.83515	400	1+
242.94562	162	
243.51448	90	
245.44975	112	
245.84246	88	
246.97831	110	
247.04711	110	
247.08198	84	
248.16212	98	
248.90264	106	
248.93280	100	
249.96238	260	
250.85286	84	
250.96609	122	
251.78663	78	
251.95729	120	
252.27030	96	
252.51205	98	
253.90224	196	1+
253.92307	84	
253.99710	78	
254.96674	670	1+
255.07963	212	1+
256.85308	120	
256.96595	368	1+
257.59315	82	
258.00519	78	
258.82450	80	
258.84706	260	
259.08317	82	
259.84892	256	
259.91111	200	1+
259.95447	312	1+
260.08654	84	
260.33558	76	
260.56944	96	
260.83466	150	
260.93631	80	
261.83317	392	1+
261.93626	118	
262.52961	82	
263.66662	80	
263.88741	96	
264.87101	82	
266.84796	126	
268.84381	124	
269.07375	100	
269.80076	210	
271.41504	80	
271.79061	188	1+
271.91696	96	
272.84325	80	
272.93078	124	
275.00174	80	
275.81225	134	
275.85550	90	
275.92273	96	
276.85803	306	
277.85247	272	
277.87106	138	
278.84540	996	1+
278.88029	88	
278.98222	80	
279.96449	146	
280.80877	86	
281.99111	84	
282.93027	126	
282.96250	80	
283.78794	112	
285.91001	80	
286.86453	210	1+
286.91352	76	
286.94089	76	
287.00132	78	
288.41305	94	
288.78613	178	1+
288.83675	94	
290.85408	82	
291.10309	78	
291.80412	144	
292.04679	80	
293.07014	92	
293.87188	172	
294.92609	86	
295.97241	106	
296.80643	130	
297.97138	288	1+
298.42903	102	
298.85771	78	
299.39279	80	
299.78845	132	
300.07295	78	
302.87773	100	
303.17603	84	
304.88981	130	
307.89057	326	
308.29624	80	
308.80040	104	
308.87119	118	
310.87492	144	
312.87434	130	
312.99503	78	
313.94727	90	
314.82023	134	
314.90529	100	
315.16011	84	
315.85382	88	
317.12289	78	
317.89539	154	
320.93283	138	
321.59489	94	
322.01801	86	
325.89732	146	
326.82812	78	
326.89723	88	
328.87972	208	1+
330.81678	266	
336.06985	96	
341.39185	112	
342.90360	98	
343.90424	108	
344.20638	100	
346.10635	80	
END IONS

###FS:    #m/z: 363.95732 #charge 1+
###MS: 61
###MSMS: 64
BEGIN IONS
TITLE=Cmpd 48, +MS2(363.9573), 28.0-35.0eV, 1.4min #64
RTINSECONDS=81.356
SCANS=61,64
PEPMASS=363.95732	335936
CHARGE=1+
169.56701	114	
172.92696	86	
184.05799	98	
189.86484	502	1+
191.85865	386	
191.87917	114	
194.90158	86	
196.88172	114	
196.91751	108	
200.88862	140	
205.87827	160	
207.87414	316	1+
207.95003	124	
208.96171	90	
209.94445	1298	
210.88197	414	1+
212.87975	1712	1+
214.89298	152	
214.90862	94	
222.95173	730	1+
222.97559	248	1+
224.95076	1060	1+
225.50581	116	
225.88677	224	1+
225.96921	132	
226.91583	100	
226.94746	6310	1+
227.49224	84	
228.89493	588	1+
228.91876	116	
228.94270	7224	1+
229.07645	96	
229.86886	94	
230.83107	104	
230.88920	2702	1+
230.96330	92	
232.88851	672	1+
234.45016	84	
234.88132	168	
237.02449	110	
239.07388	90	
240.82442	286	1+
240.94041	768	
240.96269	418	
241.94329	548	
242.15970	92	
242.81535	110	
242.94203	1594	1+
242.95912	792	
243.82257	716	1+
244.83693	100	
244.95735	3332	1+
246.80869	126	
246.85052	146	
246.90477	164	
246.95325	4072	1+
247.01420	154	
248.80292	848	1+
248.90079	1420	1+
248.91811	114	
250.16813	100	
250.79877	246	1+
250.89746	164	
250.96993	108	
253.90670	450	
254.38490	102	
254.86361	118	
255.91469	98	
256.45119	100	
258.45467	90	
258.83431	128	
258.86289	90	
259.96472	466	1+
260.82802	582	1+
260.96909	392	1+
261.64076	86	
262.99115	86	
263.14453	90	
263.38351	112	
263.52132	144	
263.83138	156	
264.82154	324	
264.90843	94	
265.04029	118	
265.82668	144	
266.81228	474	1+
266.84661	156	1+
267.97021	616	1+
268.81314	188	
269.80868	138	
269.85988	244	1+
269.96881	828	1+
270.80610	106	
271.84439	124	
271.91679	370	1+
274.79414	90	
276.80932	114	
276.85387	286	1+
276.95811	94	
277.41727	162	
278.80129	274	
279.80163	226	
280.03474	84	
280.10991	108	
280.75739	98	
280.79489	818	
280.96566	198	1+
281.42860	86	
281.79202	836	1+
281.82145	118	
283.85055	342	
283.98358	190	
284.01339	94	
284.79926	122	
284.82408	282	
284.84961	202	
285.84697	786	1+
287.81687	84	
288.79154	178	1+
289.03901	88	
291.44075	84	
294.85998	240	1+
296.80752	662	1+
296.86418	110	
298.80403	1906	1+
299.86891	184	
300.56562	112	
300.80164	258	
300.86199	862	1+
301.20146	88	
301.80204	122	
301.80610	146	
301.86401	730	1+
302.79881	144	
303.80651	114	
303.85695	848	1+
305.82461	296	1+
305.85955	94	
305.98960	88	
306.13736	100	
306.77808	90	
306.93082	88	
308.13895	114	
309.93512	90	
309.96968	86	
310.62307	92	
310.87963	108	
310.99105	96	
311.86304	94	
312.87204	90	
313.87629	198	1+
313.91421	110	
314.66796	108	
314.92947	98	
315.39128	94	
315.81234	92	
316.43041	108	
316.81132	480	1+
317.83644	154	
318.93720	134	
320.83837	98	
321.81839	180	
321.87446	150	
321.97607	86	
322.93181	196	
324.88447	120	
325.89256	90	
326.03828	86	
326.26558	100	
326.87266	442	1+
327.91030	88	
329.02993	94	
329.87444	130	
330.91469	92	
335.35684	102	
335.84614	178	1+
336.94497	142	
337.05283	88	
337.11261	86	
338.83288	92	
339.43890	106	
339.82970	106	
340.31044	86	
340.94488	176	
342.03399	106	
342.95609	102	
352.88955	128	
356.18204	92	
356.43489	94	
357.71077	90	
361.24743	102	
361.74242	100	
362.91576	114	
365.44170	96	
367.20792	192	1+
367.79076	126	
367.92702	94	
END IONS

###FS:    #m/z: 363.95745 #charge 1+
###MS: 65
###MSMS: 66
BEGIN IONS
TITLE=Cmpd 49, +MS2(363.9574), 28.0-35.0eV, 1.4min #66
RTINSECONDS=85.058
SCANS=65-66
PEPMASS=363.95745	402664
CHARGE=1+
126.76892	98	
134.95441	566	
153.86123	86	
167.85808	140	
174.95282	122	
176.94808	102	
181.95841	84	
182.86928	128	
183.92860	102	
187.88273	112	
189.86335	1528	1+
191.85734	1236	1+
193.08343	102	
194.86303	140	
194.88549	98	
196.88509	228	
196.95042	114	
197.88304	130	
198.55607	106	
198.87973	86	
199.86001	160	
201.00520	102	
201.95496	98	
203.98117	100	
205.95052	108	
207.87608	1030	1+
207.94651	692	1+
209.94473	4390	1+
210.88359	1008	1+
212.87969	7200	1+
213.85875	90	
214.03491	84	
221.85742	86	
222.95272	4900	1+
222.98821	102	1+
223.88780	278	1+
224.94907	6524	1+
224.97453	124	
225.89007	1048	1+
226.18863	106	1+
226.89523	714	1+
226.94796	21430	1+
227.10131	118	
228.86142	114	
228.89485	1012	1+
228.94336	27364	1+
228.99410	122	
229.09328	250	1+
229.15013	174	1+
229.37107	124	1+
230.05183	116	
230.88995	9838	1+
231.80716	218	1+
232.88785	1204	1+
232.91083	148	
232.92305	104	
233.87994	384	1+
233.96628	102	
234.56199	88	
234.88430	314	1+
234.90060	84	
235.96712	92	
237.06765	86	
239.90160	146	
240.89927	110	
240.94051	1818	1+
240.96329	2382	1+
241.89245	92	
242.55548	114	
242.94191	1284	1+
242.95911	2332	1+
243.55717	100	
243.82330	122	
243.84168	136	
244.82128	148	
244.84114	256	1+
244.89442	270	1+
244.95772	9050	1+
245.94172	206	
246.80867	114	
246.87304	86	
246.90387	456	1+
246.95326	11322	1+
248.80026	808	1+
248.89982	1560	1+
249.04393	134	
249.91585	100	
249.99363	88	
250.89390	920	1+
250.97189	300	
251.91301	204	
253.08517	126	
253.90560	568	1+
256.38035	98	
257.90984	176	1+
258.83119	168	
258.94478	112	
258.97445	434	1+
260.83413	244	
260.85815	112	
260.96802	2072	1+
261.56753	124	
261.82670	512	1+
262.79450	84	
262.82780	322	1+
262.88419	262	1+
263.84650	94	
263.97759	130	
264.81989	202	
264.97061	562	1+
265.97647	384	1+
266.81579	270	
266.99261	92	
267.09907	102	
267.78240	304	1+
267.81521	122	
267.97164	990	1+
268.81672	204	
268.84271	136	
268.86515	184	1+
269.39386	86	
269.41434	94	
269.79987	264	1+
269.93029	88	
269.96830	1700	1+
270.16251	92	
270.98849	90	
271.84536	150	
271.91432	260	
272.91681	152	
273.17034	102	
273.92210	108	
274.05163	92	
274.50938	88	
275.81772	114	
276.09015	100	
276.80843	370	1+
276.86106	248	
276.92097	94	
277.84813	406	1+
278.79661	406	
279.79901	218	
279.92605	90	
279.99883	98	
280.79261	822	
281.79804	422	
281.84913	228	1+
281.99251	132	
282.78852	800	1+
283.03284	90	
283.85216	174	
283.98691	164	
284.82524	576	1+
285.07330	200	1+
285.84590	630	1+
285.96174	108	
286.05414	90	
287.44232	84	
287.86326	170	
289.92920	100	
290.78790	120	
292.86225	272	1+
292.94233	142	
293.11535	222	
293.79954	130	
294.14059	92	
295.85652	260	1+
296.80905	518	1+
296.85840	200	1+
298.79976	2770	1+
298.86281	328	1+
299.35677	86	
300.82969	100	
301.86246	338	
302.35103	92	
302.86147	166	
303.01458	108	
303.80752	184	
303.85639	1124	1+
303.94806	108	
305.00674	90	
306.43493	166	
307.15696	86	
307.43476	86	
307.87932	128	
308.87777	214	1+
310.87032	206	1+
311.54561	86	
311.82325	84	
312.94655	114	
313.03190	88	
314.81783	344	
316.81649	274	
317.81514	204	
317.86702	142	1+
318.14267	104	
318.81514	118	
318.93485	418	1+
320.81858	412	1+
321.74505	94	
321.79199	136	
321.82375	342	1+
321.86666	270	
322.93213	314	
325.10348	94	
325.88445	164	
326.87405	246	1+
328.88956	114	
330.32520	84	
331.05057	100	
335.61953	90	
336.82554	352	1+
336.94522	358	1+
339.15397	86	
340.94514	112	
343.27653	110	
344.36586	84	
344.76344	108	
344.97480	84	
345.89903	84	
348.04425	84	
353.89440	90	
356.79177	100	
360.86587	126	
368.71886	182	1+
END IONS

###FS:    #m/z: 507.84671 #charge 1+
###MS: 65
###MSMS: 67
BEGIN IONS
TITLE=Cmpd 50, +MS2(507.8467), 28.2-35.2eV, 1.5min #67
RTINSECONDS=85.83
SCANS=65,67
PEPMASS=507.84671	133152
CHARGE=1+
80.07143	118	
196.01785	262	
210.03622	136	
222.97340	470	1+
223.97608	296	1+
230.88859	158	
232.89795	196	
236.89202	130	
248.90547	172	
250.90515	140	
250.97194	120	
251.88057	238	1+
253.09173	134	
258.88193	124	
259.86585	124	
262.13795	140	
265.08700	170	1+
266.16474	282	1+
267.77991	140	
269.89715	142	
272.39018	276	1+
272.85550	212	
283.86263	152	
285.85675	174	
286.79337	118	
287.85339	416	
288.86886	192	
289.12764	222	1+
289.87941	938	1+
290.86196	372	1+
292.86236	190	
293.87321	1440	1+
294.91106	248	1+
296.85646	168	
297.85693	126	
298.84720	140	
300.80206	238	
300.85997	314	
301.85897	178	
302.87277	118	
303.81513	158	
303.84799	144	
303.86773	472	
304.88706	134	
305.86212	1216	
307.85613	118	
307.89019	932	1+
308.14216	194	
308.87165	448	
308.92733	152	
309.14402	208	
309.81233	132	
309.88631	486	1+
309.99443	134	
310.16208	126	
311.35581	172	
311.88375	2474	1+
312.40544	166	
313.86351	522	1+
314.83249	138	
314.86714	452	1+
317.77326	108	1+
317.88797	302	1+
318.86289	124	
319.99406	212	1+
320.87773	250	1+
323.60040	118	
323.86464	168	
324.87447	120	
325.17069	116	
325.90142	458	
326.88088	1596	1+
327.89866	254	
328.86645	236	
329.16106	148	1+
329.86712	200	
329.88314	152	
330.80901	344	1+
330.82533	228	1+
330.87894	184	
331.88953	138	
332.87629	284	
332.91847	142	
333.87733	132	
334.90158	120	
335.90183	146	
336.94601	274	1+
337.87706	260	1+
338.84809	124	
340.83056	328	1+
341.89896	188	1+
346.06785	126	
346.82955	134	
346.87923	300	1+
348.91655	150	
349.75488	238	
350.83223	166	
350.88256	418	1+
350.95710	206	1+
351.77061	190	1+
351.85381	124	
353.85469	342	
353.90899	174	
354.03904	128	
354.83214	134	
354.88301	374	1+
355.88625	276	1+
356.04716	146	
357.84828	116	
359.83364	130	
361.18742	164	1+
361.83933	144	
361.86956	262	1+
365.77207	116	
366.74478	184	
366.78574	272	1+
366.84160	226	
367.71030	1084	1+
367.84351	164	
367.91371	128	
368.83721	386	1+
368.90596	138	
369.74149	122	
369.92257	122	
370.78227	142	
371.72494	136	
372.84576	336	1+
373.72015	378	1+
373.73902	150	
374.00368	296	1+
374.81996	254	
376.88882	156	
377.89109	136	
379.90168	126	
380.71778	930	1+
381.39336	148	
381.47508	116	
381.78780	208	
381.83876	118	
382.85289	248	1+
383.71986	136	
384.78479	176	
384.85038	1416	1+
388.38191	214	1+
389.71370	174	
389.91643	128	
390.84236	498	
390.89427	138	
391.04780	198	1+
391.84144	288	
391.91680	130	
392.83355	392	1+
393.79614	134	
396.77757	168	1+
397.72661	1546	1+
398.37098	120	
398.72664	1554	1+
399.85225	340	1+
401.72314	118	
402.86599	154	
403.87151	826	1+
405.76216	212	
405.85083	154	
405.87509	262	1+
407.73128	334	1+
407.82637	158	
407.86772	1290	
408.70291	160	
408.85370	1030	
409.72378	706	1+
409.84914	966	1+
411.80931	308	
412.40872	122	
412.72962	174	
412.83892	292	1+
413.07395	132	
413.85806	176	
414.76238	118	
415.81023	196	1+
416.73748	150	
416.87842	192	
421.88034	382	1+
422.73957	130	
422.82776	168	
423.75086	168	
423.76480	196	
423.87123	238	
424.86948	166	
425.75624	524	1+
426.86181	688	
426.93834	164	
427.73523	750	
428.74945	426	
428.77285	144	
428.84702	210	
428.88185	330	1+
429.69885	158	
429.74242	652	1+
429.82764	220	1+
430.74144	398	1+
431.86683	710	1+
432.86714	518	1+
434.96721	128	
435.71244	156	
439.89472	438	1+
439.92336	152	
441.77046	128	
441.89244	220	
444.74060	354	1+
444.87197	1810	1+
445.74662	252	1+
447.71396	460	1+
449.77664	132	
449.87827	826	1+
450.70895	136	
450.74904	244	
450.77413	144	
457.90576	368	1+
460.89088	136	
462.88577	912	1+
464.40925	148	1+
465.72158	188	
465.89505	120	
466.75508	118	
467.88708	636	1+
468.72554	196	1+
468.77269	170	1+
469.88820	208	1+
483.91475	130	
485.90198	688	1+
496.11458	130	
505.81187	150	1+
511.26811	132	1+
END IONS

###FS:    #m/z: 336.94621 #charge 1+
###MS: 65
###MSMS: 68
BEGIN IONS
TITLE=Cmpd 51, +MS2(336.9462), 28.0-35.0eV, 1.5min #68
RTINSECONDS=86.6105
SCANS=65,68
PEPMASS=336.94621	105726
CHARGE=1+
92.25760	84	
117.80430	78	
128.99491	102	
143.65184	106	
179.93331	78	
196.88743	128	
198.95257	82	
203.47633	88	
205.95036	180	
206.98024	78	
210.88883	114	
211.87721	78	
211.94555	3132	
212.62687	98	
212.88065	1170	1+
212.94600	108	
213.93961	1800	1+
214.89129	108	
215.88817	576	
215.93604	186	
217.87978	174	
218.84356	80	
220.87719	90	
223.95815	138	
226.97366	98	
227.89525	156	
228.89682	300	
229.95528	3900	
230.43514	80	
230.88970	2070	1+
231.43551	78	
231.94964	1582	1+
232.82430	366	1+
233.82745	306	1+
233.86775	172	1+
233.89962	258	
234.92633	88	
235.89065	120	
236.90559	78	
238.05145	124	
239.05316	88	
239.94977	78	
240.44315	88	
240.83120	140	
241.15002	84	
241.84275	370	
241.88201	150	
242.84025	176	
243.89401	96	
244.89416	78	
245.44783	92	
246.90227	276	1+
246.97800	220	
247.94363	96	
247.96693	950	1+
248.90035	730	1+
249.41714	118	
249.95829	226	1+
250.79982	84	
250.83222	176	
251.04421	114	
251.83405	322	1+
251.87856	98	
251.95528	124	
252.11417	78	
252.86554	78	
252.90647	148	
252.92533	100	
252.97181	1996	1+
252.99621	116	
253.79176	96	
253.90611	234	
253.95805	158	
254.90548	132	
254.96680	1202	1+
255.07856	118	
256.80909	102	
256.87985	88	
256.90455	108	
256.96612	190	
257.47083	102	
257.84616	382	1+
259.08325	96	
260.87921	80	
263.51315	84	
264.86541	130	
265.09641	82	
266.02883	92	
267.84562	298	
268.83838	636	1+
269.83916	372	1+
269.85181	232	
270.04333	80	
270.98080	264	1+
271.91715	126	
272.33432	100	
272.80473	82	
272.85717	206	1+
272.97422	146	
274.88448	80	
275.85776	78	
276.56549	96	
276.85874	396	1+
277.96653	112	
278.83613	248	
278.86234	168	
278.88484	176	1+
278.97625	78	
279.04409	80	
279.82948	108	
279.85575	276	1+
279.96262	144	
280.83532	78	
281.03115	94	
281.05573	108	
281.07477	114	
282.52121	102	
282.87237	136	
285.84841	1082	1+
286.85114	940	1+
287.91072	78	
288.99923	78	
290.86215	108	
290.97522	76	
291.80312	110	
291.85757	314	1+
292.25894	98	
292.43825	158	
292.78794	88	
292.93726	86	
294.05446	78	
294.86511	252	1+
296.91843	88	
297.88402	96	
298.85131	94	
299.42453	80	
300.86543	76	
301.52115	92	
301.82392	84	
302.05882	78	
302.77615	88	
307.88831	128	
308.87639	84	
309.91659	134	
309.93296	78	
310.87604	114	
311.35935	98	
312.02276	76	
312.88408	86	
313.61418	96	
316.05239	78	
316.88487	80	
319.89533	102	
320.95468	80	
321.96942	100	
323.92488	88	
324.80273	110	
325.15883	84	
325.89227	94	
325.92652	124	
327.82575	78	
330.87876	92	
330.91795	82	
331.91606	84	
332.38371	96	
332.48667	100	
333.13170	104	
334.20184	78	
334.33411	84	
335.73875	78	
335.98874	82	
336.34893	104	
336.66091	106	
337.39251	96	
340.89276	84	
341.90738	312	1+
341.99080	88	
END IONS

###FS:    #m/z: 363.95746 #charge 1+
###MS: 69
###MSMS: 70
BEGIN IONS
TITLE=Cmpd 52, +MS2(363.9575), 28.0-35.0eV, 1.5min #70
RTINSECONDS=90.325
SCANS=69-70
PEPMASS=363.95746	446096
CHARGE=1+
56.27244	90	
71.36051	94	
107.86632	104	
115.95654	144	
132.96034	488	
134.95551	1354	1+
150.15822	86	
165.91561	104	
171.85214	104	
173.60903	84	
174.95443	90	
178.94559	668	
181.86456	188	1+
184.95440	128	
186.93948	112	
189.86264	1250	1+
191.85921	1416	1+
193.85297	110	
196.88566	424	
200.94593	280	
203.41129	102	
205.94744	180	
206.89396	158	
207.87428	388	
207.94506	124	
208.88385	256	
208.94020	96	
209.87046	110	
209.94385	3888	1+
210.88411	1066	1+
210.92821	162	
212.87921	4608	
213.12098	88	
213.57709	94	
213.88218	176	
214.53441	100	
214.89452	528	
215.86402	106	
215.88516	214	
216.41235	170	
218.91326	224	1+
219.88574	86	
221.95527	90	
222.95253	3616	1+
224.02755	124	1+
224.88984	156	
224.94977	4930	1+
225.47049	94	
225.88644	134	
226.89570	302	
226.94787	18892	1+
227.00965	272	1+
227.09008	112	1+
227.33006	88	1+
227.89606	130	
228.89477	1238	1+
228.94313	21842	1+
229.04350	100	
230.88963	6644	1+
231.80385	86	
232.02029	88	
232.88667	992	1+
234.48080	84	
234.87901	330	1+
236.89704	140	
236.97898	86	
237.90418	92	
239.07097	222	
239.44629	100	
240.82578	186	1+
240.94160	520	
240.96408	2090	1+
241.94430	454	
242.81881	390	1+
242.94152	1776	1+
242.95938	2096	1+
243.82128	278	1+
244.91076	86	
244.95743	6738	1+
245.05782	94	
245.43968	122	
245.82546	84	
245.84299	84	
246.21815	86	1+
246.81138	266	1+
246.90907	254	
246.95344	10832	1+
248.80261	528	1+
248.88063	90	
248.90120	1992	1+
249.07981	88	
250.79414	270	1+
250.89509	182	
250.90797	368	1+
250.97168	490	1+
251.04863	142	
252.09958	98	
252.89555	120	
253.79673	136	
253.90829	494	1+
254.16169	100	
255.13834	86	
255.89682	92	
258.84365	486	1+
258.97202	524	1+
260.96792	1430	1+
261.02540	86	
261.80376	128	
261.83861	538	1+
261.99238	118	
262.62310	86	
263.86209	84	
263.97633	242	
264.08551	84	
264.49272	92	
264.82046	176	
264.89522	270	1+
264.96696	360	1+
265.81860	148	
265.85281	198	1+
266.00683	86	
266.81333	870	1+
267.35034	90	
267.78471	146	
267.97399	988	1+
268.81206	238	
269.40210	94	
269.92021	106	
269.97084	1238	1+
270.80588	140	
271.91087	250	1+
272.65276	106	
272.85487	200	
274.85823	148	
276.80808	124	
276.85343	244	
277.81096	134	
277.84075	358	1+
277.86158	112	
278.79796	622	1+
279.10590	264	1+
280.11057	160	1+
280.79483	1292	1+
280.92654	102	
281.85993	214	
282.78996	162	
282.86251	130	
283.31840	94	
283.78618	404	1+
283.85142	254	
283.97916	342	1+
284.82298	272	1+
284.85589	152	
284.95473	132	
284.98079	214	1+
285.00014	98	
285.84743	552	1+
286.82890	104	
286.89057	102	
289.86961	238	1+
290.79951	90	
291.34001	88	
293.11691	126	
294.86520	120	
295.86569	128	1+
295.93640	134	
296.80898	916	1+
298.80265	2166	1+
299.86761	102	
301.76454	84	
301.85906	226	
302.80105	206	
302.85685	806	1+
303.12657	92	
303.80835	368	
303.85807	720	1+
304.88052	266	1+
306.43341	156	
306.88090	326	1+
307.10764	90	
309.91489	128	
311.86283	138	
314.81839	128	
314.87715	134	
315.76423	84	
315.81187	590	1+
315.98693	92	
318.86227	316	1+
318.88665	102	
319.86519	252	1+
319.89922	158	1+
320.82180	180	
320.93689	90	
320.96111	84	
321.82201	284	
322.82111	158	
322.92926	284	
325.89530	204	
326.15475	92	
326.87369	378	1+
329.87432	138	
330.45023	92	
331.91366	88	
333.77067	84	
335.37019	90	
336.94418	404	1+
340.07708	84	
340.39431	86	
340.83006	104	
340.93977	220	
347.88834	94	
348.77034	116	
349.76920	90	
349.81702	104	
354.92950	88	
358.11054	94	
358.17597	88	
359.95911	152	
363.10501	94	
366.78107	102	
END IONS

###FS:    #m/z: 507.84643 #charge 1+
###MS: 69
###MSMS: 71
BEGIN IONS
TITLE=Cmpd 53, +MS2(507.8464), 28.2-35.2eV, 1.5min #71
RTINSECONDS=91.0965
SCANS=69,71
PEPMASS=507.84643	142468
CHARGE=1+
196.01489	332	1+
222.97510	280	
224.97601	464	
230.89055	170	
238.05935	134	
239.92159	220	1+
250.90797	180	
253.80115	116	
262.91759	124	
266.09590	184	1+
266.16699	148	
266.86620	220	
267.94125	116	
269.79925	220	1+
272.85193	170	
273.85548	176	
274.85188	116	
275.80029	190	1+
278.86233	112	
280.85882	150	
287.85279	250	
287.93422	144	
288.84278	114	
288.86797	140	
289.87922	184	
290.13043	130	
290.86344	458	1+
290.88083	314	
293.87441	774	1+
295.97278	120	
296.86050	222	
297.06520	114	
299.81164	126	
302.81528	114	
302.88973	344	1+
303.80477	122	
303.86834	350	1+
304.80205	192	1+
305.83160	156	
305.86202	366	1+
307.89061	732	
308.14171	442	1+
308.87070	614	1+
309.79793	192	
309.89539	232	
310.15717	240	
310.88448	130	
311.88282	1174	1+
312.09592	158	
313.82140	118	
314.78542	148	
314.87076	426	1+
319.85803	192	
323.82596	112	
323.87397	666	1+
324.90376	198	
325.89908	212	
326.75839	112	
326.82467	118	
326.88415	1328	
327.39030	132	
327.80308	116	
327.89731	508	1+
328.81594	114	
328.86586	248	
328.88196	134	
329.89728	268	
332.76482	332	1+
332.87888	530	1+
334.89955	120	
334.91589	166	
338.87783	266	1+
342.71836	142	
342.90598	114	
344.81869	222	1+
346.79537	226	1+
346.89179	160	
347.81934	132	
349.76173	118	
350.02272	114	
350.88425	284	1+
352.93518	134	
353.85097	168	
354.77741	290	1+
354.90286	156	
355.89265	520	1+
356.26512	124	
356.71063	246	1+
356.82911	138	
357.85292	150	
358.98012	126	
360.85957	242	1+
365.79598	146	
366.84176	262	1+
367.70824	1078	1+
367.76529	298	1+
369.89643	290	1+
370.83366	150	
371.19639	122	
371.72441	170	
371.79761	112	
372.78508	188	
373.72034	272	
373.75099	154	
373.91836	112	
374.81404	124	
375.73053	166	
375.74281	170	
375.83995	128	
375.86472	120	
376.88999	202	
377.83322	146	
378.73363	164	
378.80080	150	
380.71623	930	1+
380.85705	298	
381.84420	470	1+
383.71540	374	1+
383.77724	156	
384.74997	142	
384.85507	274	
384.89701	278	1+
385.85547	200	
387.74740	144	
388.86691	144	
389.19961	166	
389.71260	448	
389.87141	204	1+
390.73225	156	
390.76858	106	1+
390.84452	838	1+
391.72943	114	
391.90605	150	
392.82385	280	1+
393.85394	140	
394.78956	164	1+
398.72749	1592	1+
398.87820	140	
399.68855	118	
399.84932	340	
401.73186	192	
402.86949	622	1+
405.75763	120	
406.85921	148	
407.73639	600	1+
407.86967	326	
408.85200	782	
409.72598	312	
409.81929	132	
409.84984	370	
409.86681	262	
410.72700	540	1+
410.83838	350	
410.89431	116	
411.81159	276	
412.84804	342	1+
413.07218	400	1+
415.72039	178	
416.88287	134	
418.85443	196	
420.73520	144	
421.78345	134	
421.88385	218	
422.87440	112	
423.78014	126	
423.87019	218	
423.90936	162	
424.70541	112	
424.77258	176	
424.82904	184	
424.86893	304	
425.75407	244	
425.88847	170	
425.94967	142	
426.69374	112	
426.75548	232	
426.86313	916	1+
427.73339	1188	1+
428.84600	450	1+
429.69149	178	1+
429.87191	162	
430.74139	492	1+
431.87306	480	
432.87081	272	
433.84789	152	
439.89455	266	1+
440.73173	168	1+
444.23384	126	1+
444.87359	1810	1+
445.74365	580	1+
446.78954	142	1+
447.71545	354	
447.88523	128	
449.69137	198	
449.88007	156	
450.70224	166	
450.74759	188	
450.87907	126	
452.76577	144	
457.90420	738	1+
459.90675	142	
460.22713	136	
462.88326	942	1+
462.90744	148	
464.78183	170	1+
465.72021	122	
466.90227	136	
467.70216	114	
467.88898	1286	1+
470.72741	264	1+
485.89854	450	1+
486.78931	116	
508.92130	122	
END IONS

###FS:    #m/z: 336.94647 #charge 1+
###MS: 69
###MSMS: 72
BEGIN IONS
TITLE=Cmpd 54, +MS2(336.9465), 28.0-35.0eV, 1.6min #72
RTINSECONDS=91.869
SCANS=69,72
PEPMASS=336.94647	98428
CHARGE=1+
182.86778	70	
192.88985	180	
193.00194	72	
199.16073	72	
205.95047	146	
205.96994	184	1+
209.89120	70	
210.88304	234	
211.88725	142	
211.94499	724	1+
212.87721	1232	1+
212.91167	92	
213.93986	550	
215.86387	74	
215.88984	370	
215.93736	126	
218.43894	74	
223.97682	116	
224.97443	108	
226.89738	72	
228.44151	86	
228.89380	160	
228.91356	70	
229.05085	80	
229.95532	1202	1+
230.82115	80	
230.89015	1526	
231.87787	126	
231.95210	382	
232.04506	84	
232.94535	416	1+
233.83470	140	
233.89748	328	1+
233.94979	306	1+
234.46218	78	
234.81912	142	1+
235.82223	260	1+
235.89321	116	
237.06235	90	
238.07681	70	
239.84936	138	
240.53072	70	
240.83547	112	
241.85056	94	
242.84378	264	1+
244.98500	72	
245.39790	74	
246.90655	128	
247.46242	76	
247.96556	182	1+
248.89949	610	1+
248.98938	122	
249.83098	438	1+
250.10401	100	
250.97043	170	
251.88139	156	
251.92123	70	
252.25822	82	
252.83608	264	1+
252.95240	90	
252.97109	858	
253.85455	82	
253.94336	144	
254.86493	86	
254.96383	174	
255.96553	78	
258.84772	360	1+
259.10283	138	
259.82886	266	1+
260.93858	72	
262.84400	116	
263.80036	74	
263.84809	72	
264.87137	148	
265.01935	128	
265.08258	70	
265.88773	80	
266.51152	78	
266.85789	114	
266.96500	100	
267.01090	80	
268.84158	520	1+
270.84652	82	
270.98346	114	
271.43358	74	
271.78209	92	
271.91302	94	
273.88673	100	
274.36232	70	
274.85291	148	
275.96341	74	
276.85479	256	
276.87215	72	
276.97599	78	
277.04144	78	
277.84090	136	
278.11414	86	
278.83667	332	
278.86576	146	
278.89026	90	
279.40098	86	
279.83391	158	
279.85526	162	
280.86638	198	1+
282.85788	74	
283.02493	74	
284.53303	114	
285.80822	76	
285.84963	246	
285.93673	90	
286.41276	80	
286.43562	104	
286.84950	1148	1+
286.96353	80	
287.03634	84	
288.21884	106	1+
289.85724	326	1+
290.17788	72	
290.33075	70	
291.86826	292	1+
292.43321	72	
292.58200	96	
292.93069	72	
293.00857	78	
293.11065	150	
293.97218	86	
294.26696	72	
294.86487	178	
294.90555	86	
295.11644	78	
295.99729	150	
296.85326	92	
297.97830	70	
298.19134	76	
298.31045	70	
298.41428	84	
298.55627	72	
298.86796	242	1+
305.89117	100	
307.80093	84	
307.89024	216	
308.87385	320	1+
309.16392	76	
309.90056	78	
311.54322	90	
311.86319	134	
311.87946	70	
313.87982	74	
317.13848	78	
318.44089	88	
321.05133	74	
321.90564	90	
323.04796	72	
323.42995	74	
324.89485	256	1+
326.88161	90	
327.38975	78	
328.78018	74	
328.88480	70	
329.87898	88	
330.16893	98	
330.40968	98	
330.94360	80	
332.09489	92	
332.90564	70	
333.84481	100	
334.81714	70	
336.78146	70	
336.87373	82	
336.92789	104	
336.96627	94	
338.83738	74	
338.96195	70	
339.50666	80	
341.75271	68	
END IONS

###FS:    #m/z: 322.93077 #charge 1+
###MS: 73
###MSMS: 74
BEGIN IONS
TITLE=Cmpd 55, +MS2(322.9308), 28.0-35.0eV, 1.6min #74
RTINSECONDS=95.538
SCANS=73-74
PEPMASS=322.93077	1259220
CHARGE=1+
66.19711	82	
74.99783	74	
159.29253	94	
187.93810	70	
192.89073	72	
198.92992	90	
201.37110	72	
203.86858	68	
205.95002	146	
210.90433	70	
210.94148	96	
211.88281	72	
212.96695	74	
215.57171	112	
217.53237	84	
221.06548	86	
221.94621	74	
223.96035	202	
225.97413	80	
227.78709	74	
227.82198	72	
227.92970	136	
228.07784	84	
228.88159	72	
228.89540	166	
230.89050	74	
233.65451	94	
233.95840	74	
233.99047	110	
237.00540	76	
237.05446	80	
238.87236	70	
239.38950	86	
239.79069	202	
240.08541	72	
240.82354	272	1+
240.94047	1314	
241.94056	4280	1+
242.02029	80	
242.82005	144	
242.94215	2718	1+
243.82246	130	
244.82183	124	
244.94019	838	1+
246.82176	66	
246.84822	216	1+
246.87159	82	
246.94874	66	
246.97618	272	1+
248.89974	80	
248.95220	66	
249.96526	72	
250.33895	76	
252.00294	66	
252.82026	68	
253.83651	68	
254.79044	78	
256.02277	114	
256.04023	72	
256.44508	78	
256.85033	66	
256.89184	76	
257.79810	406	
257.91435	92	
257.99897	68	
258.83342	136	
258.89519	76	
259.79882	66	
259.83184	116	
260.34351	92	
260.82901	1074	1+
261.34326	84	
263.89419	76	
263.91607	78	
263.97863	76	
264.92048	84	
265.36815	80	
266.79832	66	
266.85719	154	
267.84493	150	
268.05183	92	
268.84618	72	
269.34576	252	1+
269.80141	66	
269.96356	118	
270.96052	70	
271.02616	68	
271.77965	80	
271.79550	92	
271.84709	96	
272.00006	68	
272.34855	76	
273.79438	176	
273.86644	92	
275.04254	68	
275.79005	74	
277.79808	92	
277.81365	148	
278.23642	70	
278.32056	100	
278.80807	66	
279.09183	844	1+
279.11778	68	
279.36834	74	
281.14018	70	
281.79321	136	
282.08780	72	
282.76911	76	
282.79195	82	
282.91579	86	
283.03912	96	
283.78775	162	
283.84787	116	
284.19521	76	
284.28961	194	
284.86571	66	
285.29714	112	
285.42865	70	
285.98459	82	
286.90948	78	
289.78770	348	1+
289.81302	68	
289.87528	108	
290.79929	326	1+
290.85514	84	
291.40707	114	
291.80175	274	1+
292.44115	68	
292.82809	68	
297.01590	70	
297.81943	68	
298.82020	120	
299.78702	224	
300.98612	68	
305.21898	68	
305.79869	78	
306.88858	392	1+
307.80047	100	
307.91707	68	
308.79924	112	
309.71892	70	
309.87039	74	
310.81802	76	
311.88364	70	
312.81140	120	
312.86252	88	
312.90406	70	
312.98630	106	
313.87466	84	
314.82693	92	
318.87906	70	
319.81814	74	
320.08839	76	
321.70949	74	
322.00064	108	
322.73913	76	
322.80875	152	
322.88794	154	
323.76316	68	
324.15917	68	
324.93965	72	
325.20312	92	
327.89630	134	
END IONS

###FS:    #m/z: 340.94151 #charge 1+
###MS: 73
###MSMS: 75
BEGIN IONS
TITLE=Cmpd 56, +MS2(340.9415), 28.0-35.0eV, 1.6min #75
RTINSECONDS=96.318
SCANS=73,75
PEPMASS=340.94151	483052
CHARGE=1+
133.42809	76	
197.92538	74	
206.96583	76	
208.95800	80	
209.89288	88	
212.88036	160	
213.94006	316	1+
214.43190	74	
214.88589	434	1+
215.93694	136	
217.88134	138	
221.87478	84	
221.89513	88	
222.04859	76	
223.96387	130	
226.53567	118	
226.89632	82	
227.90327	72	
228.84549	106	
228.86326	122	
229.89719	74	
230.89148	148	
231.89022	334	
231.95086	72	
232.84602	78	
232.89500	182	
233.30638	78	
233.89708	234	
233.94647	190	1+
235.06983	90	
236.06111	74	
237.83778	82	
237.93254	84	
238.01967	82	
238.84471	84	
238.99431	88	
239.07226	94	
239.78887	146	1+
240.23099	108	
240.84122	854	1+
241.78714	88	
241.84418	724	1+
241.91057	140	
242.82596	74	
243.83173	222	
246.98020	264	1+
248.85180	148	
249.82658	74	
249.96854	88	
250.09443	72	
250.46566	100	
250.80002	86	
251.14611	74	
251.84511	78	
252.19597	96	
252.79310	76	
252.88893	84	
253.10029	76	
253.34010	90	
254.96679	168	
255.84999	80	
256.84727	98	
256.86671	104	
256.89049	244	
256.91376	86	
256.96273	130	
257.01959	74	
257.80019	76	
257.85040	162	
257.93602	92	
258.82005	72	
258.84374	878	1+
258.86165	192	
259.92856	104	
260.83360	460	1+
261.92464	82	
262.00861	90	
262.03021	72	
262.35830	92	
262.84081	112	
262.88155	80	
263.91448	296	1+
264.06984	82	
264.83835	84	
264.86715	132	
264.91754	244	1+
266.84673	226	
267.13644	100	
267.81223	84	
267.84828	138	
267.87046	72	
268.84326	232	
270.82987	106	
271.82020	152	
272.90623	102	
272.93447	116	
273.45229	72	
273.86270	72	
274.86096	302	
274.87957	148	
275.72286	84	
275.84234	156	
275.86625	170	
275.89433	78	
276.85707	456	1+
278.84744	1264	1+
279.80547	90	
281.85862	180	
282.86312	154	
283.14281	74	
283.86420	82	
284.13552	94	
284.86570	114	
285.17116	72	
286.80351	84	
286.91569	72	
286.98037	112	
289.87858	212	1+
290.02741	84	
292.45168	92	
293.87045	104	
294.89094	86	
296.85559	134	
297.79937	74	
297.99211	86	
298.88946	80	
301.88029	140	
302.17646	114	
303.07521	72	
304.94141	86	
305.80275	72	
305.87606	118	
308.89260	110	
309.91571	86	
310.80915	92	
311.87560	128	
311.89087	78	
312.80720	126	
312.82765	78	
313.20787	76	
315.85720	126	
318.91640	74	
319.80744	72	
323.80517	100	
323.88758	228	1+
324.28299	80	
324.39536	110	
324.60792	88	
325.73057	74	
326.19160	76	
326.89490	72	
328.19351	150	
329.77611	70	
330.81743	158	
331.16485	72	
331.81974	70	
332.40829	74	
333.57796	96	
335.20360	92	
335.41065	92	
338.92329	92	
340.38276	102	
341.03134	104	
341.58688	96	
341.90150	240	1+
346.09728	86	
END IONS

###FS:    #m/z: 336.94644 #charge 1+
###MS: 73
###MSMS: 76
BEGIN IONS
TITLE=Cmpd 57, +MS2(336.9464), 28.0-35.0eV, 1.7min #76
RTINSECONDS=97.0905
SCANS=73,76
PEPMASS=336.94644	81472
CHARGE=1+
192.86877	76	
194.89299	78	
197.88203	78	
203.93342	90	
206.52971	86	
206.88478	70	
210.02456	76	
210.46606	84	
210.83129	88	
211.94570	1212	
212.87816	774	1+
213.94069	394	
215.88665	158	
216.88255	72	
217.88357	122	
218.83930	136	
221.89125	72	
222.86179	82	
222.96161	98	
223.90247	78	
223.95682	94	
227.17581	80	
227.89203	386	1+
227.95364	100	
228.89437	330	1+
229.01738	80	
229.04685	72	
229.15438	70	
229.95496	916	
230.88975	1578	1+
230.91727	132	
231.84287	86	
231.90655	72	
231.95005	390	1+
233.83128	384	1+
235.07177	90	
235.38818	100	
235.82739	84	
235.95164	90	
236.82403	82	
238.02560	72	
238.50681	78	
238.94605	88	
239.78861	88	
239.94942	136	
240.96118	82	
241.84325	456	1+
241.85949	110	
241.88282	70	
242.07276	70	
242.87124	70	
244.36446	82	
244.97685	72	
246.90261	68	
246.95756	132	
246.97756	94	
247.96804	192	
248.90124	454	
248.93255	76	
249.83407	130	
249.96018	132	
250.08859	92	
250.83238	116	
250.84606	100	
250.91171	98	
250.95209	92	
251.07198	72	
251.83063	240	1+
251.96012	72	
252.87932	80	
252.95042	70	
252.97194	612	
253.42018	102	
253.75459	68	
253.90736	160	
254.90417	76	
254.96763	146	
255.07300	180	
255.92098	198	1+
256.05985	124	
256.26215	98	
256.37067	80	
256.88487	90	
257.06928	78	
257.85113	162	
257.88271	80	
258.84656	556	1+
260.83273	200	
260.85697	104	
261.05346	88	
261.83591	78	
262.79435	88	
262.82617	94	
263.83122	348	1+
263.99367	96	
265.43015	68	
265.87923	134	
266.53977	82	
266.78030	72	
266.86341	136	
267.83724	944	1+
267.97494	70	
268.83951	740	1+
269.12208	90	
269.99316	84	
270.83483	148	
270.98076	70	
271.80577	72	
272.84677	138	
274.79164	68	
274.85467	80	
274.86797	352	1+
275.84558	108	
276.85834	514	1+
277.86273	298	1+
278.38806	92	
278.81396	122	
278.83489	714	1+
278.88399	78	
278.99268	98	
280.26161	72	
281.05768	74	
282.80410	84	
282.95098	82	
283.86838	74	
285.08648	70	
285.85291	150	
285.91845	96	
286.85218	402	
287.41542	70	
287.85098	412	
288.83596	140	1+
289.05573	80	
291.80963	80	
292.89754	72	
293.10609	248	1+
293.87394	168	
294.86568	172	
295.89004	74	
297.89097	76	
298.85842	156	
299.86672	134	
301.11646	70	
303.42416	68	
304.86083	70	
306.88102	290	
308.57048	70	
308.86284	378	1+
308.90732	84	
309.63051	90	
309.86564	312	1+
311.71905	86	
311.87367	76	
311.88821	278	1+
313.87095	68	
313.94955	100	
319.03928	70	
319.89282	86	
322.16144	76	
324.89641	176	
326.89533	72	
327.41674	100	
328.05064	74	
328.72016	78	
328.89410	86	
329.89132	116	
330.81538	80	
335.29572	68	
336.81060	76	
338.22729	88	
338.24303	78	
338.96382	106	
END IONS

###FS:    #m/z: 322.93082 #charge 1+
###MS: 77
###MSMS: 78
BEGIN IONS
TITLE=Cmpd 58, +MS2(322.9308), 28.0-35.0eV, 1.7min #78
RTINSECONDS=100.758
SCANS=77-78
PEPMASS=322.93082	1388782
CHARGE=1+
190.89586	68	
193.02212	70	
195.91593	68	
200.88658	74	
201.04484	284	
202.00742	72	
205.94810	72	
206.88163	66	
206.89326	78	
206.97470	66	
212.89411	66	
214.89467	66	
215.87991	66	
218.88539	80	
220.88636	66	
221.49084	72	
221.94168	118	
222.94921	120	
223.06164	90	
224.95466	94	
225.89842	66	
226.83711	68	
227.78469	132	
228.06493	80	
229.45405	96	
230.82951	130	
230.88846	78	
230.90511	152	
233.92115	66	
237.03011	74	
238.01033	72	
238.04273	70	
238.82737	72	
238.97170	72	
240.78597	104	
240.84672	70	
240.94164	1410	
241.78554	72	
241.82189	70	
241.93908	3790	1+
242.12865	90	
242.81588	104	
242.94123	2752	1+
243.81996	280	
244.03583	100	
244.81766	382	1+
244.83652	68	
244.94004	842	1+
245.38249	78	
245.86742	78	
246.85264	74	
246.97703	158	
247.97563	146	
248.83078	86	
248.89959	74	
250.95923	94	
252.83793	94	
254.01317	70	
254.39057	78	
254.41598	72	
254.86872	80	
257.80584	88	
258.83394	478	1+
259.34479	152	
259.89803	86	
260.83064	1198	1+
261.90741	78	
262.07797	76	
262.35857	78	
262.85396	98	
263.97791	80	
264.83230	66	
265.06236	140	
265.39448	84	
265.84367	294	1+
265.98447	70	
266.87045	68	
268.03916	76	
268.06952	66	
269.06362	72	
269.80329	152	
270.11595	70	
270.81258	66	
271.85165	82	
271.99606	82	
273.01545	92	
273.79440	258	1+
273.85435	70	
274.05334	70	
275.81165	122	
277.93562	70	
278.85963	70	
279.09240	996	1+
279.18959	66	
279.84447	72	
280.28946	66	
280.80469	68	
280.83327	66	
280.91965	70	
281.08264	72	
281.10120	72	
281.18764	68	
281.79292	78	
281.84452	72	
282.85782	74	
283.85403	106	
284.20990	80	
284.29272	274	
284.78879	276	1+
284.86033	76	
284.92209	76	
286.92000	158	
287.88395	104	
287.91074	72	
287.92947	74	
289.79298	66	
289.80686	106	
289.88141	134	
290.79113	74	
291.80651	218	
292.80369	118	
292.85745	78	
293.43739	92	
294.81683	68	
294.86979	70	
295.19216	78	
295.72636	90	
295.84244	76	
295.91209	82	
296.79787	72	
297.77604	72	
298.79198	80	
299.78203	386	1+
300.80144	124	
301.96511	72	
302.90867	88	
303.79859	74	
305.06688	90	
305.80364	226	
306.88379	78	
307.79683	462	1+
307.88001	166	
308.89972	86	
309.88973	76	
310.42400	92	
310.87309	136	
311.00426	70	
311.88367	82	
312.80515	142	
315.83013	72	
318.81575	68	
319.89313	66	
320.29040	68	
321.21658	76	
321.81950	74	
321.87689	74	
322.82126	96	
323.01704	66	
324.52141	90	
324.80618	318	1+
324.89421	122	
325.89891	112	
327.80166	66	
END IONS

###FS:    #m/z: 340.94143 #charge 1+
###MS: 77
###MSMS: 79
BEGIN IONS
TITLE=Cmpd 59, +MS2(340.9414), 28.0-35.0eV, 1.7min #79
RTINSECONDS=101.53
SCANS=77,79
PEPMASS=340.94143	548538
CHARGE=1+
114.87340	84	
189.86539	98	
190.92989	108	
190.94316	84	
192.93497	78	
194.88952	78	
197.88369	86	
208.95626	118	
209.10180	86	
210.88826	76	
212.87761	176	
213.84610	76	
213.88190	226	
213.93947	196	
214.88086	118	
215.88765	364	1+
218.07224	100	
218.89077	76	
219.96573	80	
222.45326	94	
222.88737	86	
223.96538	130	
225.56293	98	
226.38799	76	
228.94082	80	
229.84084	120	
230.88919	550	1+
231.95345	340	1+
231.97387	76	
232.48290	94	
232.55384	80	
232.89261	272	1+
234.48669	78	
234.87982	76	
237.79237	82	
237.89483	78	
238.85361	134	
239.86663	76	
240.83711	692	1+
240.84832	298	
240.88586	154	1+
240.94051	92	
241.24336	78	
242.82523	82	
243.83628	144	
243.87485	80	
244.82680	108	
246.97493	196	
247.88111	108	
248.94616	76	
249.91966	96	
249.96335	166	
253.54319	98	
254.96870	142	
255.79075	80	
255.88924	100	
255.92139	134	
256.25865	86	
256.85688	240	1+
256.87238	80	
256.90876	110	
256.95480	80	
258.82796	88	
258.84960	316	
258.87180	80	
258.90062	112	
259.85251	290	
259.89789	94	
259.95662	192	
260.83607	224	
261.35343	212	1+
261.84227	182	
262.83038	128	
262.84579	96	
264.87033	96	
264.96437	94	
265.11428	76	
265.71437	78	
266.59974	90	
266.85623	110	
267.32814	94	
267.83304	614	1+
267.97309	80	
268.14259	90	
268.83946	412	1+
269.80168	108	
270.19876	126	
271.83890	76	
272.80452	78	
272.93447	76	
273.79541	96	
273.92133	94	
274.08201	92	
274.86155	112	
275.87642	126	
276.85845	1196	1+
277.81267	78	
277.92083	228	1+
278.84454	1026	1+
279.88301	114	
280.84523	168	
280.86420	86	
281.85323	90	
281.92703	92	
282.03244	90	
282.89499	78	
282.95288	78	
283.00450	90	
283.35374	106	
283.43615	114	
283.87046	110	
283.96985	114	
285.05079	98	
285.87471	78	
289.82238	78	
289.99838	78	
290.78278	84	
290.94120	128	
291.80637	76	
292.94134	76	
293.87934	80	
294.85145	86	
295.15236	86	
296.87397	88	
297.77372	96	
297.83783	82	
297.86740	120	
298.04203	88	
299.78390	274	1+
299.87276	78	
301.38275	86	
301.86020	100	
301.87847	76	
303.73432	78	
303.89266	80	
304.44509	136	
304.87960	124	
304.93154	102	
306.12937	78	
306.38722	84	
306.88316	168	
308.39589	90	
309.81422	86	
310.86281	96	
310.87907	132	
311.89012	78	
312.80727	142	
313.03212	112	
315.08419	86	
323.30406	102	
324.02853	80	
325.55341	80	
325.84532	96	
325.89605	136	
326.17449	120	
327.80799	82	
327.91261	76	
327.93937	84	
330.80300	90	
331.84900	84	
332.82931	82	
332.98823	78	
338.95474	78	
342.89987	86	
END IONS

###FS:    #m/z: 507.84616 #charge 1+
###MS: 77
###MSMS: 80
BEGIN IONS
TITLE=Cmpd 60, +MS2(507.8462), 28.2-35.2eV, 1.7min #80
RTINSECONDS=102.303
SCANS=77,80
PEPMASS=507.84616	84702
CHARGE=1+
196.01783	110	
223.97883	362	
224.97843	456	
228.89455	138	
232.90065	106	
233.90671	116	
234.87910	122	
235.92804	134	
236.88893	148	
252.90054	154	
264.09274	120	
266.17029	186	
267.17082	130	
268.78950	114	
276.79598	110	
277.91404	106	
280.87854	130	
281.58497	108	
283.81694	110	
287.78886	112	
287.85213	390	
288.84222	214	1+
288.87217	112	
288.93805	136	
289.88113	138	
290.86483	162	
293.87372	732	1+
295.88374	120	
296.11234	252	1+
296.76895	128	
296.85959	210	
296.88466	124	
298.80085	178	
299.80274	112	
302.14531	132	
303.86509	368	
303.98431	160	1+
304.86145	468	1+
305.80729	130	
305.86569	394	1+
307.89092	394	
308.14647	138	
308.81438	156	
308.87595	226	
308.92868	110	
309.10460	216	1+
309.80625	120	
309.85799	128	
309.88991	202	
310.16005	336	1+
310.89318	124	
311.86103	138	
311.88495	790	1+
311.91156	110	
312.99069	118	
313.88783	146	
314.86496	596	1+
314.88798	284	1+
315.82692	110	
320.90408	124	
321.99212	218	1+
322.86410	186	
323.82381	160	1+
324.86376	118	
325.90439	298	
326.88191	1068	1+
327.81350	108	
333.81026	116	
335.84176	200	
335.88619	158	
337.88084	320	1+
337.94803	166	
338.85326	154	
345.79952	264	1+
347.76038	110	
347.77532	470	1+
349.22568	116	
349.75738	368	1+
349.89504	128	
351.88457	136	1+
351.94212	186	1+
352.79154	116	
352.92261	108	
353.80977	112	
356.87915	132	
357.79380	182	1+
364.79413	150	
365.78020	110	
366.70644	776	1+
366.85941	124	
367.70814	664	1+
367.84245	110	
368.81808	340	1+
369.71420	218	
370.02756	150	1+
371.19471	118	
372.72081	222	
373.71954	308	
374.90012	152	
375.73724	178	
375.80445	108	
376.39062	108	
376.78263	118	
377.80651	112	
378.77971	130	
378.85324	152	
380.71502	1286	1+
381.71772	874	1+
381.83619	156	
382.85852	176	
382.89771	126	
383.71720	134	
384.74952	136	
384.77506	120	
384.85129	578	1+
384.91676	116	
385.14573	152	
385.40442	120	
385.85571	334	1+
387.76911	122	
387.84438	248	1+
389.20247	112	
389.71182	134	
390.73363	304	1+
390.84069	654	1+
392.07639	222	
392.82788	300	
392.90119	208	1+
393.74789	110	
393.78666	140	
394.82465	146	
395.74500	132	
396.76485	142	
396.90090	146	
398.73134	524	
399.72935	514	1+
399.85150	238	
402.86667	940	1+
403.76852	152	
403.87072	792	1+
405.75985	332	1+
405.78991	142	
405.86135	222	
406.85460	218	
407.73725	236	
407.86740	508	
408.74384	158	
408.85234	750	1+
409.72985	180	
410.73401	166	
410.81026	134	
410.84597	322	1+
412.72876	192	
412.84782	150	
413.07569	136	
413.83285	148	
413.85745	126	
414.84037	388	1+
418.75318	116	
418.81688	118	
418.85613	114	
419.20927	108	
419.74027	192	1+
421.88533	240	1+
422.74492	162	
423.77886	112	
423.82424	330	1+
423.87319	122	
425.75223	402	
426.75567	246	
426.86230	788	1+
427.73506	1040	1+
428.84886	174	
429.70675	174	
429.76396	162	
430.72050	126	
430.73950	380	1+
430.85081	126	
431.68176	332	1+
431.86813	668	1+
439.89682	414	1+
441.87145	140	
442.69569	116	
443.76566	138	
444.87250	1032	1+
445.72076	126	
445.74181	242	
446.68256	122	
446.72580	130	
446.87818	472	1+
447.71417	506	1+
447.73929	134	
449.88103	594	1+
450.69849	124	
450.75023	296	
454.36743	112	
457.90528	476	1+
461.21609	128	
461.87935	574	1+
462.88160	500	1+
467.89408	282	
468.75857	132	
468.88964	126	
469.88652	162	
472.72712	138	
485.89779	466	1+
487.11815	106	
END IONS

###FS:    #m/z: 322.93092 #charge 1+
###MS: 81
###MSMS: 82
BEGIN IONS
TITLE=Cmpd 61, +MS2(322.9309), 28.0-35.0eV, 1.8min #82
RTINSECONDS=105.97
SCANS=81-82
PEPMASS=322.93092	1550888
CHARGE=1+
183.86818	88	
185.92839	72	
187.91477	68	
192.89231	74	
196.88221	108	
199.88907	98	
199.92903	86	
201.04247	228	
202.97170	68	
205.94793	68	
206.11592	114	
207.97224	86	
208.44886	90	
209.92637	88	
209.93733	78	
212.89913	76	
213.97545	68	
214.88934	224	1+
215.02036	72	
215.97210	76	
223.79221	82	
223.82145	72	
223.95937	272	1+
227.91085	78	
227.93313	148	
229.08572	84	
229.83222	76	
230.85311	90	
230.89176	120	
231.03030	92	
231.89170	66	
232.07274	70	
234.39648	136	
234.88717	102	
235.88582	74	
236.01209	126	
236.94880	92	
237.85095	124	
238.02943	74	
238.48231	74	
238.94139	80	
239.78784	188	
239.97862	80	
240.52326	66	
240.82155	330	
240.90059	72	
240.94245	1010	
241.01852	68	
241.85609	70	
241.94177	868	
242.02806	90	
242.81786	196	
242.94212	3554	1+
243.81991	382	1+
243.87399	72	
243.90354	78	
244.01094	76	
244.44559	74	
244.85285	122	
244.93854	514	1+
245.89008	74	
246.85442	82	
246.97672	174	
247.85448	74	
247.98225	80	
248.83978	66	
248.91124	102	
249.00421	72	
251.39930	94	
252.83857	190	1+
253.34778	76	
253.39873	74	
253.55109	92	
255.80072	82	
255.91851	66	
257.79862	288	
258.83188	328	1+
258.85174	134	
258.97046	80	
259.34387	68	
260.33922	442	
260.83287	360	1+
262.35076	74	
262.83060	418	1+
264.05389	78	
264.97264	110	
265.08811	66	
265.85643	82	
266.05890	68	
266.49565	70	
266.78627	78	
266.85109	104	
267.78399	74	
267.83215	66	
268.54236	76	
269.08569	86	
270.35620	100	
270.44081	80	
271.80498	88	
271.83405	74	
272.98303	78	
273.79067	358	1+
274.81002	72	
275.81118	268	
277.64463	76	
277.81063	76	
279.09404	732	1+
280.24282	66	
280.81720	78	
280.87676	84	
281.94765	68	
282.86661	122	
283.06855	70	
283.35980	74	
283.79033	212	1+
283.85724	118	
284.29251	320	
284.86644	158	
285.08225	84	
285.79977	68	
285.83089	74	
287.99609	74	
289.78378	304	1+
289.80794	78	
290.86146	176	1+
293.15374	72	
293.95302	80	
294.85466	68	
297.78629	70	
298.27407	82	
298.80874	76	
299.02979	68	
299.78631	290	1+
300.05206	68	
300.86909	70	
300.88616	74	
302.03526	66	
302.81685	68	
302.87231	72	
303.15249	78	
304.36815	76	
304.89219	128	
305.90336	74	
305.94030	66	
306.19783	100	
306.87615	102	
307.79744	562	1+
307.89313	140	
308.07888	72	
308.89599	86	
310.86777	80	
310.92828	70	
311.74927	68	
311.80511	234	1+
312.92323	80	
315.85155	68	
316.29035	78	
317.89736	66	
318.02703	68	
319.13804	92	
319.75468	70	
322.89878	110	
324.89553	92	
325.76585	76	
325.81029	238	
327.02593	92	
327.12152	68	
END IONS

###FS:    #m/z: 340.94158 #charge 1+
###MS: 81
###MSMS: 83
BEGIN IONS
TITLE=Cmpd 62, +MS2(340.9416), 28.0-35.0eV, 1.8min #83
RTINSECONDS=106.742
SCANS=81,83
PEPMASS=340.94158	600746
CHARGE=1+
105.44791	72	
189.03223	90	
192.88919	76	
192.93174	78	
194.08473	102	
196.00015	90	
198.53699	96	
199.05308	94	
200.86424	92	
203.13977	92	
205.94971	74	
207.97602	72	
209.94428	90	
210.93484	78	
212.88028	156	
212.90176	110	
213.94034	654	1+
214.03136	84	
215.90171	126	
217.93459	116	
218.02884	74	
219.89280	72	
221.94359	142	
223.83796	74	
224.96221	78	
226.95173	260	1+
229.94713	74	
230.88801	374	1+
231.95166	350	
233.89955	188	
233.94934	152	
235.89013	230	1+
236.93733	102	
237.01258	178	1+
237.38928	88	
237.79444	100	
238.03128	72	
238.83870	106	
239.88358	118	
240.23474	164	
240.84084	566	1+
240.90219	74	
241.43062	98	
244.83260	140	
246.83516	80	
246.86229	74	
246.89467	96	
246.97424	200	
248.89973	72	
249.89926	128	
250.83471	88	
252.79692	74	
253.00088	86	
253.35324	92	
253.83480	76	
253.90552	114	
254.90200	92	
254.97093	126	
254.99413	102	
255.07171	156	
255.09436	102	
255.78331	222	
256.07781	76	
256.85063	84	
256.96665	88	
257.85588	124	
257.90263	90	
258.84572	564	1+
258.94445	116	
259.90150	98	
260.83909	392	1+
261.86481	110	
263.86247	272	1+
264.79718	148	
264.92644	92	
266.41759	94	
266.84658	72	
268.35096	72	
268.40935	88	
268.84935	258	1+
268.95542	74	
270.58248	108	
270.83100	94	
271.84426	100	
273.89639	344	1+
274.86323	106	
274.93013	74	
275.51891	84	
275.84140	84	
275.86625	84	
276.85601	676	1+
276.92810	102	
278.79586	74	
278.84601	910	1+
279.81577	74	
279.94006	94	
280.39543	78	
280.79794	100	
280.85819	198	
281.06389	102	
281.40574	78	
282.80000	92	
282.85571	100	
283.15109	74	
283.86808	74	
284.86163	130	
285.87258	72	
286.01382	90	
287.41315	94	
287.79561	124	
289.79077	218	1+
289.87678	74	
290.82039	78	
290.85808	80	
291.80124	138	
292.35756	102	
292.87461	112	
293.43993	116	
293.85195	86	
294.04142	82	
294.86764	188	
295.95853	84	
296.85414	136	
298.88920	72	
299.78496	106	
300.78600	78	
300.88071	118	
301.86863	200	1+
302.16979	88	
302.93849	90	
303.89065	74	
305.96161	104	
306.87395	106	
307.79239	92	
307.89263	124	
310.87829	80	
310.92987	86	
311.39820	88	
311.88341	136	
312.22440	100	
312.80396	100	
312.89496	100	
313.05142	72	
313.86225	86	
315.07303	72	
317.95001	82	
318.03754	94	
319.93012	88	
322.17668	96	
322.90211	102	
323.88003	100	
324.89381	74	
328.18847	82	
328.38200	106	
328.88983	122	
330.81567	142	
332.81168	100	
334.29597	100	
334.60832	90	
335.79033	100	
336.27017	82	
338.82586	86	
340.30124	80	
344.25858	80	
345.26857	98	
END IONS

###FS:    #m/z: 363.95743 #charge 1+
###MS: 81
###MSMS: 84
BEGIN IONS
TITLE=Cmpd 63, +MS2(363.9574), 28.0-35.0eV, 1.8min #84
RTINSECONDS=107.514
SCANS=81,84
PEPMASS=363.95743	232170
CHARGE=1+
185.03710	80	
185.86826	108	
189.86319	594	1+
191.85945	312	
192.02034	136	
196.88244	156	
205.95333	94	
207.41095	124	
207.95317	106	
208.87288	78	
209.94499	614	
210.88449	438	
210.90463	86	
211.08829	86	
212.88006	2056	1+
215.84213	90	
221.60624	94	
221.89670	80	
221.94609	140	
222.95184	632	1+
224.94983	440	
224.97943	160	
225.97311	84	
226.88764	124	
226.94783	3460	1+
226.97151	186	
227.89139	488	1+
227.90881	106	
227.93186	132	
228.11971	88	1+
228.87679	112	
228.89523	416	1+
228.94320	4692	1+
230.89039	3334	1+
231.05838	78	
232.88467	278	
233.83264	96	
233.85904	88	
233.96156	86	
234.88256	156	
235.88192	146	
238.93568	94	
240.07764	80	
240.82433	146	
240.94317	464	
240.96157	630	1+
241.08551	78	
241.94505	246	
242.83377	160	
242.88471	92	
242.94234	880	1+
243.81942	394	1+
244.89495	76	
244.90968	80	
244.95732	1950	1+
245.85580	186	1+
245.94162	272	
246.43954	94	
246.48391	82	
246.90726	96	
246.95311	2044	1+
246.97722	112	
247.43935	108	
247.81674	76	
247.89913	86	
248.80412	634	1+
248.90023	1092	1+
250.89350	364	1+
250.94692	102	
250.98434	116	
251.49845	94	
251.83173	82	
251.98538	82	
252.80376	104	
253.89030	94	
253.90556	98	
254.85566	86	
255.12747	80	
255.91440	88	
258.83792	140	
259.86220	168	
260.39503	118	
260.83689	564	1+
260.96725	150	
261.37681	114	
261.82961	160	1+
262.78537	98	
263.85232	76	
264.02987	90	
264.81789	100	
265.09034	84	
266.59577	80	
266.81386	880	1+
266.86499	88	
266.95999	86	
267.15769	90	
267.73384	94	
267.97453	610	1+
268.80700	490	1+
268.96166	354	1+
269.80948	346	1+
269.84500	184	
270.06590	76	
270.83291	192	1+
271.91942	178	1+
273.86246	92	
273.91098	76	
274.01203	96	
274.90994	98	
275.76969	84	
276.81026	138	
276.85937	272	1+
278.80184	90	
278.84659	186	
279.10198	194	1+
279.79189	1192	1+
279.85166	118	
280.79369	1006	1+
281.12356	84	
281.85760	186	
282.79579	584	1+
282.82510	80	
283.06855	94	
283.89743	78	
284.82787	146	
284.84430	600	1+
284.86778	132	
285.82528	78	
285.86054	210	
286.82693	116	
287.00939	156	
287.90076	76	
288.93048	78	
289.33353	82	
289.41503	76	
291.86391	204	1+
292.09289	94	
292.78576	76	
293.97640	126	
294.43338	78	
295.83936	100	
295.93355	162	
296.80875	198	
297.81246	178	
298.80361	1782	1+
298.93204	86	
301.86174	384	1+
302.80014	384	1+
303.85477	704	1+
304.00511	78	
304.83084	80	
306.12936	84	
308.06812	84	
308.87563	134	
309.81794	92	
309.87686	98	
309.90775	82	
311.86434	128	
316.81521	700	1+
317.77726	78	
318.81051	84	
319.12458	76	
319.83357	76	
320.82828	258	1+
321.81519	208	
321.86146	120	
322.81951	116	
323.75250	76	
324.80255	78	
325.14186	138	
325.76582	80	
326.87495	190	
327.87173	94	
329.77178	80	
329.86577	80	
334.87543	94	
336.94896	196	
340.93958	282	1+
342.80790	134	
342.90650	84	
344.13115	78	
344.41352	82	
346.41491	88	
350.95962	86	
351.79754	80	
352.43571	90	
352.78974	162	
358.78472	92	
361.71757	154	
362.33993	88	
368.90077	78	
END IONS

###FS:    #m/z: 363.95743 #charge 1+
###MS: 85
###MSMS: 86
BEGIN IONS
TITLE=Cmpd 64, +MS2(363.9574), 28.0-35.0eV, 1.9min #86
RTINSECONDS=111.198
SCANS=85-86
PEPMASS=363.95743	246564
CHARGE=1+
58.39892	90	
66.69159	88	
174.95127	98	
185.87330	84	
189.86333	952	
191.85806	930	1+
195.41945	90	
196.88488	192	
199.96553	92	
205.87940	206	
207.87326	420	
207.94925	198	
208.88839	114	
209.87852	956	1+
209.94351	1546	1+
210.88321	818	1+
212.87977	3966	1+
213.02919	92	
213.89496	84	
213.90549	142	
217.87096	84	
220.89743	100	
222.90010	84	
222.95224	2312	1+
223.86591	84	
224.94924	2806	1+
224.97513	98	
225.10363	90	
225.88708	122	
226.89835	142	
226.94748	8418	1+
227.92807	102	
227.99357	98	1+
228.89499	864	1+
228.94315	11060	1+
230.89013	5458	1+
232.56310	102	
232.88657	618	1+
232.90368	358	1+
233.03723	86	
233.99624	92	
234.54677	84	
234.88346	228	
237.91203	132	
238.93566	88	
240.82491	84	
240.94115	244	
240.96304	1302	1+
241.79507	104	
241.83624	94	
241.94057	136	
242.95860	1486	1+
243.82060	572	1+
244.95745	3686	1+
245.94077	184	
246.80890	284	
246.90650	302	1+
246.95368	4466	1+
246.97913	238	
247.00485	88	
248.80218	526	1+
248.90033	1682	1+
250.02719	106	
250.06908	86	
250.79941	226	
250.84037	256	1+
250.89567	404	1+
251.08592	220	1+
252.10630	90	
253.34768	98	
253.83601	84	
253.90762	334	1+
255.00591	84	
256.41779	92	
256.49066	88	
256.88593	102	
258.83202	296	
258.97212	400	1+
259.10554	92	
259.15358	114	
259.84304	350	1+
260.82933	108	
260.96806	612	1+
261.83169	268	
262.82717	136	
263.06896	88	
263.93587	84	
264.81791	134	
264.86455	94	
265.08528	184	1+
266.05821	104	
266.81500	476	1+
266.85735	218	
267.01487	98	
267.97383	900	1+
268.81403	142	
268.84120	118	
268.86957	178	
269.80011	160	
269.84763	114	
269.97047	890	1+
270.83379	222	1+
270.87120	90	
271.47601	84	
271.91754	258	
272.10131	92	
274.38672	100	
275.81132	164	
276.85774	116	
277.10885	92	
278.80101	130	
278.85203	214	1+
279.10595	126	
279.79872	298	
280.79324	1358	1+
281.84924	86	
282.32518	94	
282.78929	198	
282.83052	118	
282.84414	98	
282.86347	134	
283.78841	192	
283.85225	314	
284.78993	128	
284.82448	284	
284.84772	168	
284.99508	88	
285.35796	84	
285.82433	334	1+
285.84614	606	1+
285.94727	90	
287.57962	84	
287.78734	248	1+
287.87023	96	
287.92419	90	
289.87429	166	
290.52095	84	
290.62785	94	
290.83303	84	
291.99231	94	
293.10592	88	
293.85526	404	1+
295.80883	94	
296.81026	292	
297.78462	88	
297.80172	1922	1+
299.87694	156	
299.98187	82	
300.80055	546	1+
300.83717	126	
301.86270	476	
302.86252	276	
302.92572	90	
303.02622	114	
303.81054	270	
303.85716	1042	1+
304.02183	90	
308.88096	164	
309.86712	136	
310.87631	86	
311.86132	152	
314.91174	90	
316.51741	86	
316.81679	818	1+
318.93686	164	
320.74861	120	
320.81602	282	1+
321.05836	100	
321.86714	274	
322.93008	114	
323.81964	148	
324.13028	86	
324.87668	336	1+
324.90149	96	
326.17599	100	
327.93901	92	
328.88798	108	
330.06393	86	
336.91224	96	
336.94758	154	
339.82767	118	
340.94546	118	
342.90439	84	
343.71262	140	
347.86565	84	
348.93796	94	
349.95158	108	
354.78142	94	
356.54834	116	
359.98586	94	
362.72201	194	1+
364.11655	88	
365.71120	84	
365.91985	98	
366.91729	88	
368.84178	84	
369.09390	86	
END IONS

###FS:    #m/z: 507.84624 #charge 1+
###MS: 85
###MSMS: 87
BEGIN IONS
TITLE=Cmpd 65, +MS2(507.8462), 28.2-35.2eV, 1.9min #87
RTINSECONDS=111.97
SCANS=85,87
PEPMASS=507.84624	108674
CHARGE=1+
196.01753	100	
214.88943	158	
224.97813	230	
227.95602	130	
232.89707	214	
243.01850	104	
261.38864	102	
264.91355	202	1+
266.17202	136	
267.84249	106	
269.81317	100	
270.80261	120	
277.04338	102	
284.87289	230	1+
285.79410	220	1+
285.85747	108	
285.95269	98	
286.78305	170	1+
287.84453	162	
287.85981	120	
288.86798	234	1+
289.85338	124	
290.13214	138	
291.87031	150	
292.88677	120	
293.87524	396	
294.80298	146	
294.85939	222	
294.87939	188	
295.88776	130	
295.97842	116	
296.85324	174	
297.85767	100	
297.95762	102	
298.04370	100	
298.38432	118	
299.81151	102	
303.80158	156	
303.86381	314	1+
305.86142	726	1+
307.88888	600	
308.14369	540	1+
308.81165	118	
308.86995	696	1+
309.92138	120	
310.15827	390	1+
310.89789	124	
311.88248	1022	1+
312.93621	124	
314.81541	206	1+
314.86401	340	
316.78252	120	
316.86170	112	
316.94378	132	
317.87868	188	1+
319.85088	160	1+
320.91377	274	1+
322.87699	106	
323.87329	258	
324.81972	308	1+
325.90063	222	
326.88414	1286	1+
328.80472	230	1+
328.87140	184	
329.29700	106	
329.86866	118	
330.77081	194	1+
330.81155	228	1+
331.83849	102	
332.88536	160	
333.87558	512	1+
334.80590	234	1+
335.75247	110	
337.01553	122	
337.88141	198	
340.29571	138	
340.85777	146	
342.10226	102	
342.12491	128	
347.88912	134	
348.73046	274	1+
348.83791	138	
349.77442	160	
350.75581	120	
350.88733	444	1+
351.79542	154	
353.78420	130	
353.81442	114	
355.85577	110	
357.27697	100	
358.78371	136	
359.77880	120	
360.81174	216	1+
361.79951	132	
363.93083	110	
366.70931	774	1+
366.80558	186	1+
366.84055	476	1+
367.71151	666	1+
367.73440	186	
367.76703	260	1+
367.84407	408	1+
368.90329	114	
369.70947	128	
369.76943	154	
369.79661	312	1+
369.83234	158	
370.80270	274	1+
371.73131	126	
372.77914	392	1+
373.72205	280	1+
373.78104	252	1+
374.75126	110	
375.74795	154	
378.78138	122	
380.71863	440	1+
380.85769	116	
381.84081	148	
382.71610	356	1+
382.89843	114	
383.79386	124	
384.84886	442	1+
385.75456	102	
385.84184	406	1+
387.77759	128	
387.90313	182	
388.74086	244	1+
389.20520	116	
390.84051	516	1+
391.84211	296	1+
391.91099	106	
392.82261	346	
394.86153	104	
397.74467	128	
398.73070	364	
398.82228	108	
398.86594	118	
399.72833	1052	1+
399.81165	136	
399.85389	268	1+
401.75476	214	1+
403.86589	354	1+
405.76076	188	
405.87229	190	
406.86662	142	
407.72800	270	
407.86938	508	
408.74024	124	
408.85339	862	1+
409.72571	944	1+
410.84388	186	
411.81044	156	
411.93773	110	
413.07814	194	
414.79608	132	
415.75978	134	
416.74266	134	
421.74456	168	
421.77986	172	1+
421.88610	246	
422.86921	140	
422.88908	200	
423.72760	142	
423.76576	162	
423.78149	182	
423.83217	148	
423.86815	102	
424.73696	118	
424.77224	106	
424.83092	192	
424.86441	100	
425.75389	564	
426.75223	448	
426.86292	646	1+
427.73429	1954	1+
428.84737	804	1+
428.88149	110	
429.70479	114	
431.27191	118	
431.69438	222	1+
431.86692	658	
434.88462	248	1+
436.16134	120	
439.89530	210	
440.83443	176	1+
440.89585	102	
441.74704	114	
442.69089	132	
443.76382	234	
444.69135	152	
444.87289	1338	1+
445.74466	132	
446.87566	352	
447.70926	522	1+
448.76704	364	1+
449.20342	152	1+
449.87785	618	1+
450.70047	188	
450.74738	494	1+
450.98721	104	
452.70330	108	
455.70682	198	1+
457.90343	136	
462.68654	132	
462.88291	516	1+
464.70132	252	1+
464.78341	104	
464.88257	198	
465.72659	136	
465.85111	136	
467.89283	498	1+
469.88939	114	
470.73063	162	
485.90531	106	
486.90492	196	1+
498.13925	102	
508.91801	114	
END IONS

###FS:    #m/z: 336.94662 #charge 1+
###MS: 85
###MSMS: 88
BEGIN IONS
TITLE=Cmpd 66, +MS2(336.9466), 28.0-35.0eV, 1.9min #88
RTINSECONDS=112.742
SCANS=85,88
PEPMASS=336.94662	71516
CHARGE=1+
52.95244	72	
125.59234	90	
130.07801	108	
192.44430	96	
194.89119	80	
198.95543	78	
199.53492	76	
201.88357	86	
202.07547	92	
203.88427	100	
204.94115	84	
205.87763	76	
207.97057	78	
208.88873	78	
209.93904	80	
211.94483	1618	1+
212.87783	938	1+
212.89739	146	
213.94062	538	
214.89596	116	
215.11211	86	
215.93609	72	
220.88267	94	
223.97741	106	
226.89819	70	
226.99652	76	
227.78835	194	1+
227.83310	74	
228.89622	132	
229.95576	840	
230.88846	1134	1+
231.82508	184	1+
231.94878	470	1+
232.89070	106	
235.82622	90	
235.88563	86	
236.73713	88	
239.47308	84	
239.90051	72	
240.38814	84	
240.89016	78	
241.84574	170	
242.83860	72	
243.88669	88	
244.90567	82	
245.39990	82	
246.85241	148	
246.97356	96	
247.96672	298	
248.89958	464	
249.96030	250	
250.41683	86	
250.83035	98	
250.96912	128	
251.83788	294	
252.00726	82	
252.03999	84	
252.83551	214	
252.86908	202	1+
252.97361	780	1+
253.08793	84	
253.90565	114	
254.01069	74	
254.87789	140	1+
254.96457	440	1+
255.07942	126	
255.37490	72	
255.90086	82	
256.26429	108	
256.83882	90	
256.85630	132	
257.40759	84	
257.85096	186	
257.90108	86	
258.06226	100	
258.43912	96	
258.84607	306	
258.86446	116	
259.85415	258	
260.82275	332	1+
261.09307	100	
262.49554	84	
262.83356	148	
262.85170	74	
263.83490	122	1+
265.08249	76	
267.83696	894	1+
268.83911	686	1+
269.79736	92	
269.92258	80	
270.82939	84	
270.96654	134	
272.84415	138	
272.91619	72	
272.97398	190	
273.02601	78	
273.80964	88	
274.39276	100	
274.85938	136	
275.84528	92	
275.86881	126	
275.89411	94	
276.86333	88	
277.83929	74	
277.86573	192	
278.41282	72	
278.83459	752	1+
278.85715	94	
280.88273	76	
281.32729	96	
281.80137	72	
281.82174	76	
282.87638	150	
283.02815	112	
283.86566	122	
285.06359	72	
285.84687	886	1+
286.84938	762	1+
287.86507	120	
289.40874	72	
289.83665	104	
289.86661	80	
290.87925	76	
291.45322	90	
291.80325	70	
293.10439	164	
294.05427	72	
294.86828	100	
295.00254	74	
295.96938	122	
296.84868	74	
297.87605	120	
297.89882	74	
298.80034	132	1+
298.86915	172	1+
300.53714	88	
300.81325	194	1+
300.85168	258	1+
304.86480	248	1+
305.02816	86	
307.89026	174	
308.85316	74	
308.87447	74	
309.87116	170	
310.87902	92	
311.86624	80	
311.88233	90	
312.80389	80	
316.86095	80	
317.15151	84	
318.95579	76	
320.14137	72	
320.40277	76	
322.76772	78	
322.80965	76	
323.88730	172	
324.89082	192	
325.86114	94	
326.02291	88	
328.72677	88	
328.82694	70	
328.88964	108	
330.38077	72	
331.03089	72	
333.88215	134	
336.76755	74	
336.84218	80	
338.71565	140	
338.80591	82	
339.29194	72	
339.92774	80	
341.78230	74	
END IONS

###FS:    #m/z: 363.95764 #charge 1+
###MS: 89
###MSMS: 90
BEGIN IONS
TITLE=Cmpd 67, +MS2(363.9576), 28.0-35.0eV, 2.0min #90
RTINSECONDS=116.417
SCANS=89-90
PEPMASS=363.95764	247712
CHARGE=1+
77.54155	82	
85.45744	86	
88.47249	90	
114.18080	88	
162.29766	80	
189.86203	714	
191.85808	638	1+
191.88085	84	
192.88927	84	
196.88473	118	
200.95100	76	
205.87911	80	
205.92668	80	
206.27572	76	
207.87603	680	1+
207.94750	92	
209.86956	102	
209.94384	1204	1+
210.88412	452	
211.94599	132	
212.87970	3358	
213.88013	110	
214.89687	276	
222.95221	1672	1+
223.92083	94	
224.94868	1938	1+
225.88714	686	1+
226.94763	7096	1+
226.97302	154	
227.91671	86	
228.82107	232	1+
228.89500	798	1+
228.94287	8086	1+
230.88904	4680	1+
230.97572	202	1+
231.97890	134	1+
234.88010	346	1+
234.93513	88	
236.07237	90	
236.81841	78	
237.82298	74	
238.89272	264	1+
239.02772	88	
239.90650	220	1+
240.02461	82	
240.14617	78	
240.82352	412	
240.94341	230	
240.96295	1152	1+
241.94353	118	
242.95897	970	1+
243.82775	88	
243.85545	76	
243.88640	90	
244.81726	84	
244.83099	102	
244.95817	3672	1+
245.04183	90	
245.39013	78	
245.83104	80	
246.81184	264	1+
246.90816	206	1+
246.95295	4426	1+
248.80362	786	1+
248.84346	110	
248.90189	1244	1+
249.35697	92	
250.89099	600	1+
250.96516	92	
251.40281	82	
253.07954	80	
253.90715	452	1+
254.39834	82	
257.41179	82	
258.82721	116	
258.84441	166	
258.97756	386	
260.83509	168	
260.97062	682	1+
261.56135	92	
261.83345	450	1+
261.95604	84	
262.83600	298	1+
263.79279	134	
263.82424	78	
263.97734	344	1+
264.82112	214	
264.96382	96	
265.16619	76	
265.82163	124	
266.41730	90	
266.81202	782	1+
267.97315	454	
269.79838	142	
269.84368	80	
269.96976	880	1+
271.79802	214	1+
271.91578	186	
272.44591	94	
272.86758	80	
272.91684	130	
274.43143	86	
276.80738	118	
276.86206	250	1+
278.79911	310	
279.10122	84	
279.80301	176	
279.86254	78	
280.10553	82	
280.79058	1484	1+
280.82509	136	
280.85120	94	
281.86683	232	1+
281.99315	78	
282.81948	148	
283.82627	144	
283.85030	174	
283.98578	120	
284.34025	98	
284.78567	150	
284.80158	82	
284.82625	504	
284.84735	182	
284.91879	92	
285.82545	244	
285.84705	828	1+
285.93901	100	
286.81529	160	1+
287.88809	90	
289.11028	78	
289.83698	78	
290.79182	116	
292.86765	74	
294.16166	82	
294.85027	136	
295.92481	94	
295.97319	92	
296.81011	784	1+
296.86039	126	
296.92258	76	
298.80385	2544	1+
299.82933	84	
301.34221	84	
301.79717	360	1+
301.86294	494	1+
302.80104	246	1+
302.85036	118	
303.33402	86	
303.35979	88	
303.44331	80	
303.85877	772	1+
306.84159	214	
307.82032	80	
308.30939	82	
308.82699	106	
309.82485	98	
310.43467	94	
312.35649	84	
314.82102	138	
316.81295	326	
317.81495	218	
318.82146	240	1+
318.93444	232	1+
321.81948	336	
321.86850	370	1+
322.93856	80	
323.75218	82	
326.17429	104	
326.87240	458	
327.90153	74	
328.03501	84	
329.87141	144	
330.71486	170	
330.86762	78	
332.03205	76	
333.13406	80	
336.94343	322	1+
338.39474	76	
339.87326	84	
340.94671	102	
342.11838	76	
344.71487	198	1+
346.00971	76	
347.90700	74	
348.39257	96	
349.80106	86	
350.76222	94	
351.10219	92	
354.77568	112	
355.76518	98	
356.77401	92	
358.79395	76	
360.86371	110	
361.36419	96	
362.78145	80	
362.89448	76	
365.11547	78	
366.32246	84	
367.78356	94	
END IONS

###FS:    #m/z: 507.84649 #charge 1+
###MS: 89
###MSMS: 91
BEGIN IONS
TITLE=Cmpd 68, +MS2(507.8465), 28.2-35.2eV, 2.0min #91
RTINSECONDS=117.189
SCANS=89,91
PEPMASS=507.84649	105432
CHARGE=1+
210.03101	226	
222.97498	326	1+
224.97699	458	
232.89745	136	
240.08706	114	
252.88766	182	
254.88813	118	
267.17085	104	
267.94182	142	
269.81367	104	
272.85310	124	
277.84640	200	
287.85270	196	
289.39616	124	
289.88186	186	
289.94849	112	
290.86496	634	1+
293.87677	318	1+
293.97512	108	
294.81482	122	
295.81200	138	
296.87816	158	
297.88104	196	1+
298.79924	156	
303.86586	260	
304.81226	134	
304.86195	156	
305.86233	480	
307.88996	382	
308.14273	194	
308.87037	844	1+
308.89456	228	
309.15065	484	1+
309.16838	118	
309.83938	232	1+
309.89033	184	
309.96934	206	1+
310.15476	304	1+
311.14572	116	
311.80068	180	1+
311.88174	1074	1+
312.88359	896	1+
314.86643	290	1+
316.81928	156	
317.88580	160	1+
318.93191	120	
323.87182	122	
325.82615	144	
325.90155	366	
326.88389	782	1+
327.80973	276	1+
327.84639	136	
328.87668	344	1+
329.80641	154	
330.88552	138	
331.81311	146	
331.87853	136	
332.87173	448	1+
333.00967	114	
333.87298	314	1+
335.84472	184	
335.92784	128	
339.83059	130	
340.01428	118	
342.76356	136	
344.77569	124	
344.83531	198	
347.41007	112	
349.75654	278	
349.80353	150	
349.96792	214	1+
350.80060	120	
350.88767	290	
351.76859	228	1+
351.82725	254	1+
353.78070	106	
354.89592	218	1+
356.77783	222	1+
358.77460	236	1+
359.87308	178	
359.96965	136	
360.75633	124	
361.78514	106	
361.86896	130	
365.78610	138	
366.71157	120	
366.73626	168	
367.71078	442	
368.71092	300	
368.77356	194	
369.83781	150	
369.89674	114	
370.80118	114	
371.74000	156	
371.77906	328	1+
371.79943	134	
372.78028	202	1+
373.72176	206	1+
376.72438	148	
376.76467	114	
377.12165	136	
380.71735	606	1+
380.86143	132	
381.72028	394	1+
381.79378	122	
382.68904	104	
382.83773	150	
382.88163	118	
383.77693	118	
384.85515	134	
384.91546	114	
385.77651	136	
385.84848	398	1+
386.73324	214	1+
386.86602	130	
387.84688	280	1+
389.19673	252	
389.71513	286	1+
390.84434	366	
391.83798	486	1+
392.84078	308	1+
396.01002	106	
396.78768	110	
398.72861	1560	1+
398.86941	106	
399.85493	158	
400.61207	106	
401.80136	134	
401.86874	176	
402.86590	666	1+
403.87104	442	1+
405.76456	266	
406.76117	294	
406.91353	128	
407.74595	334	
407.76489	178	
407.87007	408	
408.06821	108	
408.72459	130	
408.75513	144	
408.79825	194	1+
408.85399	716	1+
409.72709	470	1+
410.08154	110	
410.35696	114	
410.73228	336	1+
410.83995	494	1+
410.87001	134	
412.84468	122	
412.91490	106	
413.40916	118	
417.86333	198	
421.75235	108	
421.87946	774	1+
422.72371	220	1+
422.85763	302	1+
423.77287	358	
423.86379	206	1+
424.77401	188	
425.75731	208	
425.82904	104	
426.17382	134	
426.75416	348	
426.86372	546	
427.73676	548	1+
427.86917	318	
428.09613	122	
428.68059	120	
428.80861	120	
428.85683	174	
429.70191	162	
429.85151	184	
430.70247	108	
430.74320	526	1+
430.86294	132	
431.86877	218	
432.87613	206	
432.93852	104	
433.73369	112	
433.86441	326	1+
434.88623	130	
435.71308	166	
436.01226	110	
439.89609	200	1+
443.74854	166	
443.76492	124	
444.74934	542	1+
444.87511	1120	1+
445.72734	352	1+
445.74890	372	1+
446.20151	106	
446.87855	242	
447.71001	462	1+
447.75606	328	1+
448.80153	198	1+
449.87649	256	1+
450.74336	504	1+
452.76315	256	1+
457.90156	276	1+
462.89025	192	
463.88753	260	
464.79429	102	
465.72695	114	
467.69852	134	
467.89109	514	
468.88022	106	
469.71386	102	
469.75265	116	
471.32948	106	
483.90936	140	
485.89617	718	1+
488.28454	116	
497.26538	110	
503.28027	104	
END IONS

###FS:    #m/z: 336.94671 #charge 1+
###MS: 89
###MSMS: 92
BEGIN IONS
TITLE=Cmpd 69, +MS2(336.9467), 28.0-35.0eV, 2.0min #92
RTINSECONDS=117.962
SCANS=89,92
PEPMASS=336.94671	70812
CHARGE=1+
93.23092	214	
182.87235	72	
188.56669	80	
193.89139	78	
199.11028	76	
205.95012	278	
207.95291	74	
211.94504	1050	1+
212.88031	1356	1+
213.94025	558	1+
214.88069	148	
214.90124	144	
215.86348	112	
215.88710	82	
215.91975	84	
217.87828	74	
218.88167	84	
221.88893	86	
222.83603	100	
227.89511	348	1+
228.82598	90	
228.98194	74	
229.05863	84	
229.95494	1232	1+
230.88983	1130	1+
231.95027	468	1+
232.01160	78	
233.90014	278	1+
233.95357	86	
234.81863	216	1+
235.83802	72	
236.87860	84	
237.06126	146	
237.86234	82	
238.03846	72	
239.41992	80	
239.88358	88	
239.92364	74	
239.96343	106	
240.79262	108	
240.85064	152	
240.92496	76	
241.57358	92	
241.84322	608	1+
242.36607	78	
243.97662	74	
244.00924	118	
244.86655	94	
245.35930	90	
247.43159	76	
247.96395	180	
248.85312	92	
248.90160	360	
248.96747	82	
249.90127	162	
249.96071	134	
250.44833	90	
251.83607	204	
251.88233	72	
251.90255	96	
251.96681	788	1+
252.83338	394	1+
252.85169	84	
252.92968	88	
252.97093	654	1+
253.08256	90	
253.83529	256	1+
254.06578	76	
254.09702	76	
254.90219	128	
254.96610	410	1+
255.07265	166	
255.32716	72	
255.39851	98	
256.44937	86	
257.85742	94	
257.87429	72	
258.54966	76	
258.84694	448	
259.01594	72	
259.34394	102	
259.83181	138	
259.85622	258	
260.85926	284	1+
262.40020	94	
262.84673	176	
262.90164	84	
262.92354	76	
263.97598	76	
265.10051	98	
266.98484	78	
267.35411	78	
267.84064	134	
267.85480	110	
268.84094	1144	1+
268.99515	82	
269.82331	76	
270.18135	88	
270.98836	112	
271.92099	102	
273.35440	94	
274.86011	204	
274.87999	102	
274.89471	78	
275.37424	80	
275.84688	152	
276.85387	878	1+
277.83750	108	
278.02358	96	
278.83186	634	1+
279.83282	432	1+
279.85929	74	
279.98195	80	
280.11159	80	
280.88893	82	
281.83041	82	
281.87761	74	
281.98059	74	
282.87736	80	
283.79003	72	
283.81882	74	
283.86439	74	
283.92844	76	
284.45048	72	
286.84953	1124	1+
288.89284	108	
290.85602	78	
290.95652	98	
291.05089	74	
291.85266	118	
292.43518	80	
292.85650	108	
293.10957	132	
293.52996	106	
293.86128	388	1+
296.90440	78	
297.01580	80	
297.42024	92	
297.97507	82	
299.87249	158	
299.88426	146	
301.87766	84	
301.89218	92	
302.82128	98	
304.85674	90	
304.95094	78	
305.91004	76	
307.79862	84	
307.89110	104	
308.08108	82	
308.57688	74	
308.84026	78	
309.87102	124	
309.90475	90	
310.82971	138	
310.87491	76	
311.88600	128	
312.94814	114	
313.33865	90	
313.81243	78	
314.12330	74	
318.10996	110	
320.61594	84	
323.42298	80	
324.89384	266	1+
327.42577	108	
328.40174	92	
328.89276	134	
329.71153	90	
330.87320	92	
336.01179	144	1+
336.18216	78	
338.73570	78	
339.83740	74	
END IONS

###FS:    #m/z: 322.93096 #charge 1+
###MS: 93
###MSMS: 94
BEGIN IONS
TITLE=Cmpd 70, +MS2(322.9310), 28.0-35.0eV, 2.0min #94
RTINSECONDS=121.626
SCANS=93-94
PEPMASS=322.93096	1678174
CHARGE=1+
84.22568	68	
193.86771	86	
195.96424	70	
196.88688	72	
197.95302	76	
199.88714	134	
201.04191	162	
205.94787	218	
208.90305	78	
208.99004	88	
210.83493	92	
218.84559	70	
218.89621	70	
218.91068	70	
220.12786	108	
222.85993	68	
222.95330	138	
223.96685	90	
228.89253	72	
229.42998	78	
229.84094	68	
230.83613	68	
233.91354	72	
233.93963	80	
234.96650	68	
235.79525	82	
236.16680	70	
236.33842	76	
238.83111	70	
238.94432	136	
239.14626	76	
239.78664	452	
240.82662	68	
240.94036	1048	
240.96890	82	
241.13299	74	
241.94067	3882	1+
242.82269	104	
242.94292	2774	1+
243.81875	110	
244.02103	112	
244.82011	262	
244.94055	630	1+
245.12119	78	
245.80157	68	
245.82111	158	
245.96170	82	
246.01094	86	
246.82009	92	
246.85153	108	
246.97491	412	1+
248.84203	66	
248.89751	72	
249.07228	98	
249.31658	70	
249.83334	142	
249.96661	68	
250.94415	98	
251.86471	70	
251.90545	80	
251.92879	86	
253.35806	80	
253.90910	74	
254.90675	104	
255.13940	74	
256.83868	70	
257.79692	220	
258.02073	84	
258.83446	130	
259.83581	100	
259.90974	78	
260.34429	76	
260.83106	558	1+
261.89141	90	
262.88381	72	
263.35402	76	
264.82462	68	
265.99896	70	
266.81064	80	
268.06755	72	
268.14172	74	
269.16664	76	
269.84556	80	
270.03104	78	
270.13799	66	
270.85313	92	
271.02480	70	
271.79853	208	
271.84650	244	1+
271.89695	128	
273.45842	92	
273.79266	234	
274.79091	136	
275.80900	248	
276.40613	100	
276.81120	106	
276.85588	184	1+
277.01511	68	
277.82369	140	
278.38578	74	
278.91077	86	
279.09215	1178	1+
280.83408	98	
281.23266	78	
281.37075	78	
282.27849	136	
283.06642	70	
283.14093	74	
283.35970	76	
283.59961	90	
283.78974	106	
284.07542	66	
284.20812	104	
284.29433	310	
284.86460	68	
285.79186	118	
285.89391	102	
286.30019	72	
286.87641	78	
286.92847	84	
287.80851	96	
287.91492	106	
289.42330	70	
289.78715	588	1+
290.88316	104	
291.59579	66	
291.80494	566	1+
291.92698	66	
293.84855	122	
295.87169	70	
297.80744	72	
299.78748	338	1+
300.92471	86	
301.77912	98	
302.84900	76	
303.98476	72	
304.88892	70	
305.80297	72	
307.79993	810	1+
307.86774	72	
307.89156	270	1+
309.79895	92	
309.87676	72	
310.72011	82	
311.88827	98	
312.15700	82	
312.72378	68	
312.80701	110	
313.12555	70	
313.77332	72	
315.41325	96	
320.22041	70	
321.43433	90	
321.93208	100	
321.99806	102	
322.28469	82	
323.07673	68	
323.71942	70	
323.82970	74	
323.89350	84	
324.88952	166	
325.02398	78	
326.80851	82	
END IONS

###FS:    #m/z: 340.94164 #charge 1+
###MS: 93
###MSMS: 95
BEGIN IONS
TITLE=Cmpd 71, +MS2(340.9416), 28.0-35.0eV, 2.1min #95
RTINSECONDS=122.398
SCANS=93,95
PEPMASS=340.94164	647104
CHARGE=1+
103.54513	90	
188.95133	82	
189.92470	94	
190.94985	132	
192.92932	136	
200.94060	74	
205.94783	130	
208.86248	84	
208.95787	84	
210.93591	132	
212.87747	436	1+
213.87846	290	1+
213.93976	638	
214.91405	90	
215.88900	210	
215.93881	84	
217.87953	184	
218.52031	96	
219.88858	106	
221.93519	98	
223.79393	92	
223.98866	74	
224.83584	154	
224.96173	102	
224.99307	84	
226.39159	74	
226.91479	84	
226.95328	170	
227.10363	76	
230.88865	122	
231.89134	542	1+
231.95128	530	1+
233.94732	144	
236.82722	214	1+
236.89977	78	
237.14916	80	
237.55756	74	
237.86059	78	
238.85809	92	
239.05130	78	
239.78765	168	
239.85149	82	
239.90571	134	
240.37463	122	
240.83665	798	1+
240.88888	82	
241.84065	564	1+
242.89032	76	
243.00496	96	
243.82800	108	
244.86742	88	
245.90028	74	
246.03326	86	
246.85538	132	
246.97410	98	
249.90157	362	1+
249.95942	158	
250.88339	72	
251.82557	74	
251.88203	158	
251.95739	126	
252.07040	82	
253.23055	94	
254.88836	92	
254.93929	90	
254.96824	234	
255.78437	104	
255.91361	268	1+
256.25431	74	
256.78982	76	
256.85229	202	
257.85002	164	
258.84842	690	1+
260.06043	98	
260.83668	324	
260.90969	188	1+
261.34113	80	
261.84243	174	
262.84863	152	
263.88632	84	
265.87244	84	
265.90278	80	
266.84460	144	
267.58321	106	
267.91058	150	
267.97070	90	
268.34532	78	
268.60849	78	
268.84250	216	
269.84067	122	
271.85104	82	
272.84522	84	
272.88571	80	
272.93620	114	
273.79380	144	
274.43162	102	
274.86141	182	
275.80794	82	
275.83918	90	
275.86146	82	
276.79642	78	
276.85679	484	
277.40560	108	
277.86255	674	
277.96638	110	
278.84513	636	1+
279.57957	96	
279.91030	132	
280.84481	118	
280.85693	124	
280.87700	80	
280.93745	86	
282.42419	106	
282.88445	100	
286.84517	94	
287.88184	98	
290.78688	80	
291.93584	74	
292.33861	98	
292.83218	80	
293.86043	92	
294.87410	118	
295.85030	256	1+
295.89946	208	1+
296.34536	82	
296.92700	82	
297.79489	80	
297.80841	72	
298.34855	122	
298.42468	84	
298.86756	388	1+
299.31012	74	
299.36294	92	
299.38202	98	
299.92387	72	
300.33285	98	
300.41574	86	
300.79221	74	
301.86238	250	1+
302.39820	78	
305.80496	74	
305.90357	76	
306.43643	90	
306.88864	110	
307.79983	122	
308.81311	132	
309.79897	118	
310.88627	202	1+
312.80696	164	
316.76462	104	
316.81675	80	
317.74659	78	
324.89399	140	
330.09732	76	
330.81286	134	
331.01313	72	
331.75020	80	
331.81547	78	
333.93469	72	
333.97268	84	
336.91450	92	
340.35588	148	
341.82076	76	
342.17017	90	
342.78383	78	
342.89801	90	
343.85571	80	
END IONS

###FS:    #m/z: 507.84644 #charge 1+
###MS: 93
###MSMS: 96
BEGIN IONS
TITLE=Cmpd 72, +MS2(507.8464), 28.2-35.2eV, 2.1min #96
RTINSECONDS=123.17
SCANS=93,96
PEPMASS=507.84644	106590
CHARGE=1+
196.01486	136	
212.88910	130	
222.97413	376	1+
224.97808	304	
234.89477	140	
235.92557	150	
238.10683	126	
246.37591	114	
251.07841	206	1+
258.87629	120	
266.09499	132	
267.78031	124	
267.86953	118	
273.85676	134	
274.89554	104	
275.85221	148	
280.79544	124	
284.80623	212	1+
287.85228	454	1+
289.88192	266	
290.86601	466	1+
290.88361	140	
291.80315	208	1+
293.87642	678	1+
294.91397	254	1+
296.64968	122	
296.76875	114	
296.88359	118	
298.80725	136	
299.84287	254	1+
299.87244	108	
300.39432	106	
300.94057	212	1+
303.86782	232	
305.86419	718	1+
307.88981	396	
308.14330	250	
308.81198	156	
308.87068	880	1+
309.15175	564	1+
309.89625	146	
310.15652	380	1+
310.37400	112	
311.88243	1012	1+
313.88108	126	
314.86795	650	1+
315.82085	136	
316.55024	106	
316.86193	150	
323.86150	312	1+
323.87574	136	
325.90215	126	
326.09108	124	
326.88678	788	1+
327.80446	158	
328.86539	184	
329.00798	108	
329.80748	114	
332.87675	184	
333.80984	112	
334.80964	208	1+
335.88646	140	
337.88010	180	
338.43053	110	
338.87922	130	
338.95375	140	
339.83669	134	
341.77952	138	
344.78956	118	
346.89306	154	
347.76254	266	1+
349.72850	180	
349.79927	214	1+
349.91769	242	1+
350.75371	104	
350.89640	148	
351.01366	106	
351.94609	128	
353.86098	120	
353.92171	110	
354.72313	106	
355.89242	276	
356.86287	112	
359.27826	118	
359.87057	120	
361.44341	126	
364.83885	136	
365.78289	322	1+
366.73960	116	
366.81644	124	1+
366.84388	374	
367.71813	156	
367.73968	134	
367.77293	202	
368.70908	432	1+
370.80134	334	1+
371.28381	228	1+
371.72454	354	1+
371.80725	234	1+
372.78457	130	
374.03826	164	
374.77570	114	
374.79265	138	
374.89603	192	
375.73291	104	
375.89429	138	
379.75694	218	1+
380.72026	440	
380.85806	230	
381.71890	302	
381.76869	210	1+
381.84000	118	
382.71624	460	1+
384.85336	468	1+
386.74096	424	1+
386.81773	120	
387.77022	150	
387.84926	148	
388.79819	126	
389.19879	282	1+
389.71600	186	
390.73369	112	
390.84077	974	1+
391.90907	174	
392.82442	302	
394.82273	114	
396.73581	130	
398.72947	458	
398.77740	156	
399.18058	134	
399.72975	320	
399.85371	136	
400.73568	202	
400.85818	116	
401.73156	190	
402.86516	152	
403.80299	346	1+
403.87283	722	1+
405.76511	436	1+
407.74502	280	
407.81701	250	1+
407.86861	650	
408.75167	222	
408.85676	496	1+
409.72582	396	1+
410.72775	284	1+
410.82645	124	
410.84741	498	1+
411.04098	108	
411.80638	158	
412.73059	336	
412.87441	136	
416.87581	206	
417.74636	148	1+
417.86459	274	1+
420.90170	118	
421.74330	118	
421.88569	288	
423.77701	322	
423.82761	156	
423.87211	126	
424.76837	138	
424.82089	204	1+
425.76396	382	1+
425.89249	230	1+
426.74691	176	
426.86477	490	
427.73413	640	1+
427.79596	298	1+
427.86838	250	
428.09031	124	
428.84936	238	
428.88096	144	
429.73846	150	
429.87359	114	
430.70148	138	
430.74132	304	
430.85267	134	
431.86634	938	1+
432.68536	192	1+
434.86890	110	
434.89299	148	
435.71561	120	
435.78899	108	
435.81200	124	
438.79047	198	1+
439.74948	168	
439.89358	500	1+
442.68724	122	
443.76560	108	
443.88831	122	
444.87374	1770	1+
445.75001	202	
446.72053	116	
446.74124	508	1+
447.68091	122	
448.70651	124	
449.69490	628	1+
449.76962	136	
449.87797	368	1+
450.69906	450	1+
450.76253	116	
451.75206	120	
457.69455	112	
457.90489	252	
458.91264	138	
462.88472	604	1+
467.88793	758	1+
470.72435	120	
485.90048	570	1+
487.80493	130	
489.21915	138	
504.67061	160	1+
510.24820	150	
END IONS

###FS:    #m/z: 322.93082 #charge 1+
###MS: 97
###MSMS: 98
BEGIN IONS
TITLE=Cmpd 73, +MS2(322.9308), 28.0-35.0eV, 2.1min #98
RTINSECONDS=126.832
SCANS=97-98
PEPMASS=322.93082	1603972
CHARGE=1+
49.48792	70	
188.10812	98	
192.89074	72	
196.96230	74	
197.89230	78	
200.87625	68	
201.04497	66	
202.89336	74	
205.94888	194	
210.90081	92	
212.87983	130	
214.98998	72	
218.90184	80	
220.91376	70	
221.07070	78	
221.89347	76	
222.95413	90	
223.12207	100	
223.96181	146	
224.84975	86	
224.96567	98	
225.82466	66	
226.00380	88	
227.93269	226	
228.41374	76	
228.84630	86	
230.46518	84	
230.84357	88	
230.88843	74	
231.89176	64	
232.90612	68	
233.79316	66	
233.93398	92	
234.88152	68	
236.79767	72	
239.01948	72	
239.78902	182	
240.78769	66	
240.82973	122	
240.94074	858	
241.94337	688	
242.82382	112	
242.84416	90	
242.94206	1978	1+
243.82885	86	
244.34874	76	
244.37167	78	
244.82026	252	1+
244.87480	66	
244.93838	486	1+
245.88077	68	
246.97385	378	1+
247.06293	80	
247.21521	78	
248.85113	228	
251.33360	90	
251.79060	78	
253.35005	76	
254.90931	100	
255.39833	80	
255.78097	78	
255.84589	70	
255.91678	72	
256.01888	68	
256.09146	68	
256.80117	88	
256.84282	140	
256.90570	74	
256.95868	72	
257.08107	70	
257.79863	272	1+
258.83206	180	
259.34592	116	
259.84405	70	
260.33588	104	
260.83383	212	
261.83178	502	1+
263.14260	80	
263.39799	104	
263.97483	134	
264.87497	174	
264.99817	70	
265.25020	70	
266.06272	66	
266.16310	86	
267.01301	68	
267.80027	128	
268.07960	114	
268.82376	74	
268.86618	92	
269.86570	72	
270.79973	116	
271.79241	78	
272.86737	98	
273.79367	504	1+
273.82089	112	
274.84684	74	
275.04660	72	
275.80938	304	1+
276.84910	102	
278.15439	86	
278.79575	80	
279.01125	66	
279.09366	894	1+
279.14243	74	
280.79021	80	
281.79747	76	
281.83255	66	
282.27776	68	
283.85416	72	
283.86943	152	
284.29494	496	1+
284.40455	88	
284.78575	166	
284.84147	66	
284.87467	70	
287.79511	130	
287.89214	70	
288.19403	66	
289.78970	174	
289.80970	68	
289.87746	160	
290.03372	68	
290.78920	152	
290.82311	82	
290.97749	68	
291.78562	96	
291.80577	450	1+
293.87936	70	
295.02130	76	
295.11415	70	
295.36123	80	
296.81053	112	
297.81613	122	
298.01771	92	
298.82801	118	
299.78379	362	1+
299.85975	86	
300.16455	66	
302.77829	80	
302.90221	88	
304.03590	76	
305.87351	80	
305.91230	102	
307.79832	162	
307.92828	84	
308.80292	102	
308.89607	124	
309.05825	76	
309.24575	104	
310.13429	76	
310.88482	86	
312.80554	188	
313.77559	70	
313.80579	72	
314.82106	342	1+
318.85747	84	
318.94514	76	
319.05285	66	
324.36946	72	
325.80923	140	
326.84137	82	
327.89241	88	
END IONS

###FS:    #m/z: 340.94156 #charge 1+
###MS: 97
###MSMS: 99
BEGIN IONS
TITLE=Cmpd 74, +MS2(340.9416), 28.0-35.0eV, 2.2min #99
RTINSECONDS=127.604
SCANS=97,99
PEPMASS=340.94156	640708
CHARGE=1+
185.87491	78	
194.00090	78	
196.88317	126	
208.94022	74	
209.94094	94	
212.87803	110	
212.90267	80	
213.87649	412	1+
213.94306	240	
214.90481	84	
214.93745	102	
215.89438	252	1+
215.94174	78	
218.87750	124	
219.84760	82	
219.87662	76	
224.85899	78	
224.87582	218	1+
224.95469	82	
225.35253	78	
226.94700	222	1+
228.90924	102	
230.85162	84	
230.89281	570	1+
231.39249	110	
231.85049	120	
231.94914	454	1+
232.88826	112	
233.12518	72	
233.83356	172	1+
233.95143	184	
234.90329	152	
235.00585	84	
235.14690	78	
235.89347	112	
236.89965	120	
238.00831	88	
239.78583	140	
240.84410	460	1+
241.80808	72	
241.88635	110	
241.90289	176	
243.83090	166	
243.84843	182	
244.44294	88	
244.82967	170	
244.89690	78	
245.85228	74	
246.03897	78	
246.85311	192	
246.97484	270	1+
248.11375	78	
248.89905	296	1+
249.95668	76	
250.85412	80	
250.96052	168	
251.33294	176	
251.88591	76	
251.89446	86	
252.85373	142	
253.01170	78	
254.87332	78	
255.77924	82	
256.84823	144	
256.90256	138	
257.07367	80	
257.79891	230	
257.89278	236	1+
258.84982	712	1+
259.41897	120	
259.95844	108	
260.83608	482	1+
261.85863	136	
261.92302	78	
262.00634	76	
263.42951	86	
263.89872	90	
264.86311	196	
264.87960	140	
265.01280	102	
265.02635	72	
265.35656	86	
265.86132	84	
265.92253	88	
266.84512	154	
267.84237	318	1+
270.41082	98	
270.94400	76	
271.80163	74	
271.85089	244	1+
272.43571	94	
272.93427	158	
273.78778	132	
274.86395	192	
274.90157	136	
275.37232	76	
275.86357	90	
276.37175	86	
276.85526	458	
277.86178	390	
277.97013	80	
278.84381	912	1+
278.86371	238	
278.93371	78	
279.88563	300	1+
279.90134	122	
279.92710	74	
280.90750	90	
281.86190	174	
281.96229	86	
283.35366	82	
283.79011	320	1+
283.85789	92	
283.87646	150	
289.79112	150	
290.78937	100	
290.85367	76	
292.06343	76	
292.87200	152	
292.89503	84	
293.86824	434	1+
294.84385	124	
295.94150	80	
295.99654	94	
296.85327	180	
296.90771	78	
297.89791	72	
298.82818	72	
299.77841	126	
299.87261	122	
300.78613	84	
300.85180	126	
300.87898	156	
300.95236	78	
301.07109	76	
301.86618	88	
302.16972	72	
303.72990	76	
304.87006	274	1+
304.92539	82	
305.88646	96	
306.88504	392	1+
306.89260	100	
307.79708	146	
307.89047	288	1+
308.29655	98	
311.19268	102	
311.88506	82	
312.37815	92	
312.80395	118	
314.94683	76	
315.86273	80	
316.28839	82	
316.86077	72	
317.38994	72	
318.41001	102	
319.10958	74	
319.72177	74	
319.76779	76	
321.89368	122	
323.81527	112	
324.89382	488	1+
325.75511	72	
325.81473	80	
326.42225	72	
326.95059	72	
328.76914	74	
328.89182	74	
330.81607	404	1+
330.91013	72	
333.40531	76	
335.89542	150	
338.76270	72	
338.90295	96	
END IONS

###FS:    #m/z: 336.94622 #charge 1+
###MS: 97
###MSMS: 100
BEGIN IONS
TITLE=Cmpd 75, +MS2(336.9462), 28.0-35.0eV, 2.2min #100
RTINSECONDS=128.376
SCANS=97,100
PEPMASS=336.94622	66856
CHARGE=1+
182.86548	82	
185.96389	68	
186.88465	68	
198.03060	80	
200.88220	150	
201.95000	74	
202.97211	70	
205.94826	72	
210.94524	70	
211.94485	1088	
212.88159	920	1+
213.93990	456	
215.88752	110	
215.94180	110	
217.88924	106	
220.88846	86	
221.83819	78	
223.83428	102	
224.90297	82	
225.06289	78	
227.79029	72	
228.89439	72	
229.95501	1698	1+
230.88882	1668	1+
231.95014	442	1+
232.59316	84	
232.84079	72	
233.83008	178	
233.90203	194	
233.94995	140	
234.82512	78	
234.86765	74	
235.89337	102	
236.82812	80	
237.06499	138	
237.79430	118	
238.85364	104	
238.87495	92	
239.83742	292	1+
239.90274	104	
240.12540	72	
240.86212	80	
240.89666	72	
242.84907	142	
243.83199	216	1+
244.79080	68	
246.97407	126	
247.04532	70	
247.96352	456	
248.81824	84	
248.89928	154	
249.16517	94	
249.96399	228	1+
250.57801	96	
250.83251	234	
250.89537	124	
250.95034	174	
251.82864	136	
251.84294	112	
252.91617	124	
252.95463	144	
252.96949	654	1+
252.99047	68	
253.08592	72	
253.90521	226	1+
254.09061	116	
254.85686	92	
254.96769	212	
255.07658	76	
255.89880	82	
255.97735	82	
256.25679	72	
256.91175	174	1+
257.10632	74	
257.89087	146	
258.84812	846	1+
258.89713	88	
259.07526	72	
260.82732	454	1+
261.82856	344	1+
264.17141	78	
264.98032	82	
265.09008	78	
265.43372	96	
265.81866	82	
265.86048	98	
266.62004	90	
266.84773	162	
267.10325	80	
267.80002	96	
267.84810	184	
268.35487	90	
268.84106	956	1+
269.92220	82	
270.87346	84	
271.84730	94	
271.91615	142	
272.43569	88	
272.83698	78	
272.85731	74	
272.90833	72	
273.77891	76	
273.84205	94	
273.89577	288	1+
274.80792	68	
274.86302	198	
275.87285	156	
276.46346	100	
276.79231	80	
276.81263	102	
276.85845	1012	1+
277.36457	92	
277.83916	208	
278.83616	676	1+
279.85666	248	1+
281.04945	76	
281.08653	72	
282.07356	72	
282.43041	76	
282.85766	86	
283.02520	86	
284.38177	74	
285.84988	322	
286.84873	678	1+
287.84823	418	1+
287.92541	78	
288.86881	100	
289.85697	194	1+
290.87899	72	
291.00912	92	
291.85168	70	
291.88529	112	
292.08881	82	
292.44183	80	
292.86725	128	
292.95804	76	
293.89219	78	
294.86903	102	
295.33561	80	
295.97356	72	
297.89302	130	
297.96678	68	
298.13021	72	
299.06557	76	
299.86626	78	
299.99891	92	
302.15468	70	
303.81336	72	
304.44493	78	
304.80916	72	
304.86526	76	
306.88244	96	
306.89903	82	
308.02715	76	
309.86808	70	
310.85457	72	
310.87058	216	1+
311.90735	116	
313.38416	102	
315.94764	80	
316.89194	80	
317.93283	96	
318.11424	70	
318.83521	68	
321.02931	82	
327.94603	72	
329.89381	128	
330.82760	70	
333.11608	72	
336.87373	86	
337.16715	72	
339.71473	80	
END IONS

###FS:    #m/z: 322.93085 #charge 1+
###MS: 101
###MSMS: 102
BEGIN IONS
TITLE=Cmpd 76, +MS2(322.9308), 28.0-35.0eV, 2.2min #102
RTINSECONDS=132.04
SCANS=101-102
PEPMASS=322.93085	1560820
CHARGE=1+
189.96880	72	
192.88858	94	
196.01564	92	
198.96665	94	
200.38068	92	
200.83954	72	
203.88253	86	
207.94922	74	
208.13172	72	
210.02785	90	
210.83670	88	
211.99535	78	
212.89432	90	
213.94299	82	
213.98808	68	
215.97090	116	
219.05437	224	
221.06363	70	
221.94244	82	
222.94901	180	
223.01211	82	
223.95944	122	
225.82116	72	
228.81843	76	
229.04500	72	
230.84736	72	
230.88836	226	1+
231.90670	68	
232.04988	110	
233.83269	68	
234.87767	68	
235.79329	74	
236.04989	78	
237.78615	126	
238.01800	68	
238.93724	106	
239.08362	76	
239.09680	90	
239.78958	256	
239.83028	72	
239.89481	80	
239.99969	78	
240.82137	208	
240.94067	1124	
240.99226	94	
241.78929	68	
241.82052	98	
241.94490	836	
242.82464	148	
242.88639	96	
242.94201	1854	1+
243.82604	304	1+
244.94044	594	1+
246.97635	390	1+
247.85206	176	
248.83388	78	
249.83992	100	
250.33525	78	
251.01382	78	
251.03515	76	
251.07231	72	
252.00306	68	
252.35779	82	
252.86153	90	
253.86416	68	
253.88568	68	
254.12427	90	
255.78161	102	
257.79544	136	
258.80046	202	
258.83561	392	1+
258.97295	124	
259.09498	78	
260.34358	76	
260.83398	124	
261.34319	68	
261.83464	286	
261.85763	68	
261.88138	90	
262.83298	182	
262.89968	72	
263.33817	92	
263.84426	126	
263.95783	72	
264.42484	86	
264.85432	90	
265.08438	92	
265.90450	86	
265.98264	70	
266.81087	72	
266.94298	72	
267.09517	92	
268.85632	76	
269.79492	80	
269.89593	70	
270.05573	78	
270.34805	140	
270.78215	72	
271.85661	90	
273.79394	436	1+
273.85620	70	
273.94359	98	
274.36434	156	
275.51193	76	
275.80711	394	1+
275.84491	124	
276.83930	72	
278.12758	72	
279.09253	1438	1+
280.81060	82	
280.83767	70	
281.89857	72	
282.00536	72	
282.28895	68	
283.02923	74	
283.79296	136	
283.92682	86	
283.97192	150	
284.07556	96	
284.29364	448	1+
284.80291	114	
285.80197	78	
286.41288	100	
287.15079	68	
287.92725	68	
288.78521	320	1+
289.07260	74	
290.79398	306	1+
293.43743	82	
293.88329	118	
295.73060	76	
297.75487	76	
297.81400	74	
298.89605	94	
299.78200	306	1+
300.81803	72	
300.93476	78	
301.87520	70	
302.36419	94	
302.87014	68	
303.83908	72	
304.93148	106	
305.80366	74	
305.99386	86	
307.79844	710	1+
307.82012	98	
307.88922	160	
308.89180	78	
309.80969	72	
310.87403	114	
312.80016	142	
313.00165	68	
313.81365	234	1+
316.03920	108	
320.00968	72	
320.04468	68	
321.76696	76	
322.81199	68	
322.96408	68	
324.89779	86	
325.06173	86	
325.90140	124	
326.89123	110	
327.82356	80	
327.89726	158	
END IONS

###FS:    #m/z: 340.94154 #charge 1+
###MS: 101
###MSMS: 103
BEGIN IONS
TITLE=Cmpd 77, +MS2(340.9415), 28.0-35.0eV, 2.2min #103
RTINSECONDS=132.812
SCANS=101,103
PEPMASS=340.94154	609020
CHARGE=1+
101.64943	76	
194.92397	84	
203.94241	74	
210.88113	78	
212.88043	164	
213.08754	76	
213.88050	156	
213.93980	162	
215.88825	76	
215.93996	112	
221.89499	84	
223.83814	74	
223.88952	146	
224.41343	90	
226.78699	84	
226.84618	92	
226.95000	128	
228.94285	76	
231.95361	132	
232.89729	84	
233.87069	80	
233.90247	74	
233.95002	148	
234.01856	110	
234.93244	76	
235.43160	78	
235.89697	158	
235.95298	194	
237.79422	80	
238.00101	74	
238.83962	114	
239.80292	72	
239.86085	80	
240.01876	82	
240.04710	76	
240.22973	90	
240.49852	100	
240.83640	234	
240.88201	286	1+
240.93261	76	
241.84264	490	1+
241.90408	130	
243.83382	142	
244.34112	74	
244.84115	234	
244.95653	164	
245.83107	84	
246.39136	84	
246.95632	80	
246.97698	124	
247.89339	92	
248.90144	92	
250.02631	78	
251.87840	74	
253.01361	110	
253.05660	110	
254.82160	84	
254.91179	98	
254.96581	182	
255.07457	86	
255.87326	82	
256.86238	110	
256.90751	74	
257.79417	122	
257.81360	92	
257.83554	92	
258.84678	608	
258.90758	114	
259.85204	282	
259.95673	92	
260.83830	500	1+
261.48207	102	
261.91938	158	
262.83756	134	
262.85594	156	
262.87931	122	
262.90542	92	
263.51918	92	
263.85729	94	
264.06986	76	
264.36517	80	
264.77415	84	
266.84673	86	
266.86275	106	
266.88837	82	
267.83264	102	
268.84068	244	
269.12812	80	
269.80311	84	
270.19275	78	
270.83499	124	
272.42748	86	
272.84408	84	
272.86939	86	
272.90596	76	
272.93484	122	
272.99784	102	
273.36475	94	
273.79330	90	
274.86084	156	
274.89884	142	
275.03423	78	
275.81199	108	
275.86491	128	
276.85967	370	
277.82860	104	
277.85931	438	
277.89461	90	
277.92448	84	
278.35115	78	
278.84556	748	1+
280.91149	78	
281.01048	122	
281.85673	284	1+
281.89373	120	
284.82090	78	
284.85414	78	
284.91629	72	
286.93015	82	
287.90658	94	
288.83057	80	
288.97015	110	
290.87847	108	
291.34214	84	
291.80736	94	
292.80267	84	
292.89708	80	
293.87331	114	
294.86467	146	
295.86359	72	
297.86082	74	
299.87222	186	
301.82610	74	
302.08421	84	
302.17212	128	
302.87445	78	
302.94846	110	
307.42206	84	
307.79902	108	
307.89004	130	
308.43669	76	
308.79802	120	
308.86189	80	
308.88520	120	
309.98289	72	
310.87504	196	1+
314.45896	72	
317.98943	94	
319.34403	76	
320.88076	144	
320.94164	74	
329.99938	72	
330.81521	206	
331.81750	78	
343.90312	74	
344.96108	74	
END IONS

###FS:    #m/z: 363.95746 #charge 1+
###MS: 101
###MSMS: 104
BEGIN IONS
TITLE=Cmpd 78, +MS2(363.9575), 28.0-35.0eV, 2.3min #104
RTINSECONDS=133.584
SCANS=101,104
PEPMASS=363.95746	235360
CHARGE=1+
173.70949	90	
184.93541	82	
189.86367	428	
191.85800	294	
196.88329	84	
197.40727	90	
204.88828	76	
207.87244	120	
207.94694	122	
209.94541	196	
210.88705	108	
210.94546	84	
212.87915	1268	1+
214.89611	194	
215.04019	76	
215.89817	84	
221.62972	88	
222.95186	454	1+
223.05257	82	
223.49667	96	
223.88134	206	1+
224.82006	80	
224.94959	942	1+
224.97375	108	
226.57631	90	
226.81827	76	
226.94709	4144	1+
226.97270	232	
227.92829	226	
228.89393	500	1+
228.94227	3972	1+
229.90708	80	
230.88975	2232	1+
232.88428	166	
236.79937	76	
236.96369	78	
237.94003	84	
238.96167	88	
240.82411	80	
240.94412	128	
240.96619	220	
241.94136	98	
242.94259	472	1+
243.82215	144	
243.96716	76	
244.05163	78	
244.82239	134	
244.95718	2162	1+
245.86554	76	
246.81154	208	
246.90538	112	
246.95315	1770	1+
247.03968	104	
247.80583	128	
248.02831	98	
248.80079	456	1+
248.89962	812	1+
250.95154	92	
253.51993	78	
253.90821	134	
254.11839	78	
254.42178	90	
255.80645	78	
256.23679	88	
257.93320	88	
258.83557	336	
259.83911	204	
260.82990	540	1+
260.97127	210	
262.96630	126	
263.83145	188	
264.02973	102	
264.81858	320	
265.08054	162	
265.81243	1084	1+
265.98137	98	
266.81349	764	1+
266.84428	96	
267.03493	94	
267.78183	118	
267.83795	82	
267.92683	78	
267.97251	310	
268.41369	90	
268.84680	146	
269.72065	76	
269.81061	78	
269.96835	456	1+
270.40875	194	
270.81219	86	
270.89951	90	
271.36050	78	
271.91860	258	
272.03249	76	
273.79131	86	
274.42160	76	
276.85531	114	
277.35022	76	
277.81247	114	
277.85076	224	1+
277.93771	76	
278.79834	182	
278.82235	80	
279.09317	84	
279.79600	154	
279.84568	216	1+
280.41776	84	
280.79130	1306	1+
281.12993	76	
282.85884	128	
282.89087	94	
283.58704	106	
283.78164	120	
283.85337	290	
283.91401	92	
283.98391	332	1+
284.82531	332	1+
285.78974	78	
285.84719	378	1+
286.57660	88	
286.82834	78	
287.44844	96	
288.44020	88	
289.85508	280	1+
289.88831	134	
290.32440	86	
290.78727	78	
291.80102	86	
294.11523	84	
295.93291	148	
296.80386	100	
297.80153	2512	1+
298.80393	2166	1+
300.87335	88	
301.18666	76	
301.79837	158	
301.86082	622	1+
302.79868	152	
303.80705	142	
303.85697	672	
303.94591	82	
304.87600	82	
305.37328	76	
306.88676	84	
307.13049	100	
309.36687	78	
310.85250	88	
314.81970	102	
315.07540	94	
315.81367	142	
316.81138	190	
317.31964	84	
317.81636	100	
318.80641	78	
319.82159	118	
321.82522	236	
321.86479	126	
322.93231	166	
323.82044	116	
324.79832	124	
325.50250	74	
325.96085	80	
326.33573	82	
326.87297	132	
328.94272	86	
330.90599	76	
334.29597	102	
336.95032	110	
345.71600	80	
346.41074	92	
348.92901	104	
349.73468	172	
351.76693	78	
353.50125	102	
358.76616	84	
360.86704	82	
367.78807	100	
END IONS

###FS:    #m/z: 363.95720 #charge 1+
###MS: 105
###MSMS: 106
BEGIN IONS
TITLE=Cmpd 79, +MS2(363.9572), 28.0-35.0eV, 2.3min #106
RTINSECONDS=137.25
SCANS=105-106
PEPMASS=363.95720	232434
CHARGE=1+
64.54614	76	
156.22343	92	
187.86711	146	
188.86849	86	
189.86300	650	1+
191.85931	626	
196.88477	248	
201.17056	84	
207.87396	340	
207.90666	78	
209.92612	86	
209.94466	1058	1+
210.88243	902	1+
211.94726	82	
212.88022	3288	1+
215.08154	88	
220.88120	78	
222.95197	1514	1+
223.91908	84	
224.89526	178	
224.94893	1764	1+
224.97873	166	
225.88568	350	1+
226.94756	6456	1+
226.97000	178	
227.07346	82	
228.89584	448	
228.94268	6854	1+
228.98191	90	
230.38871	92	
230.88889	3880	1+
231.06952	86	
231.93082	88	
234.88139	410	
235.14345	78	
236.82486	146	
240.83626	360	1+
240.94244	224	1+
240.96318	1042	1+
241.08694	76	
242.94265	574	
242.96026	800	1+
243.06460	214	1+
243.82279	188	
243.89683	80	
243.93046	82	
244.81878	184	
244.95729	3490	1+
245.94078	192	
246.80799	98	
246.90725	78	
246.95408	3312	1+
247.80843	128	
247.93003	126	
248.80711	252	
248.90108	1222	1+
249.80114	252	1+
250.89791	126	
251.32954	88	
251.92895	94	
252.83910	350	1+
252.94535	80	
253.90821	230	
253.92472	76	
254.08963	94	
254.99610	86	
255.06680	78	
256.91167	154	
258.84492	238	
258.97479	232	
259.96752	1108	1+
260.83386	112	
260.87282	88	
260.96947	926	1+
261.83038	350	1+
261.94678	120	
262.84813	206	1+
263.87830	80	
264.82350	124	
265.80041	98	
265.81973	98	
265.97332	132	
266.81426	964	1+
267.79516	308	1+
267.97281	398	
268.81850	154	
269.09162	80	
269.87087	116	
269.96971	768	
270.80650	78	
271.86803	110	
271.91669	226	
272.39333	76	
272.94896	200	1+
273.78324	78	
274.86099	116	
275.52312	96	
276.09611	88	
276.60219	80	
276.79470	76	
276.81056	84	
276.85630	184	
276.87801	78	
277.79699	76	
278.79931	294	
278.84066	120	
278.85737	76	
279.79869	354	
280.79247	1568	1+
280.90186	94	
281.82242	242	1+
282.82059	200	1+
282.85198	120	
283.07001	200	
283.84820	200	
284.79281	290	1+
284.84119	838	1+
284.86437	78	
285.84330	714	1+
286.09884	78	
286.81484	110	
287.12344	218	1+
287.90689	90	
290.80573	78	
291.85992	102	
292.79637	82	
293.12413	106	
294.85943	196	1+
295.93741	94	
296.81150	326	
296.88240	98	
297.80910	410	
297.93205	120	
298.40925	92	
298.80515	1722	1+
299.86976	132	
299.89008	76	
300.80377	974	1+
300.85777	564	1+
300.93498	104	
300.95207	80	
301.99095	80	
302.79999	176	
303.80497	126	
303.85713	684	
305.81570	80	
305.87568	80	
306.42966	128	
307.42630	98	
307.90852	78	
308.82288	82	
310.81366	80	
310.87524	88	
310.99755	94	
311.89674	86	
312.81263	76	
313.99718	84	
314.78740	76	
315.38920	92	
316.07880	84	
316.31536	86	
316.39324	92	
316.81331	608	1+
318.93095	210	
321.82049	270	1+
321.87162	134	
322.80623	228	1+
322.89563	76	
322.92772	134	
323.93352	80	
324.87992	134	
324.98421	88	
326.01861	94	
326.87236	236	
330.15554	80	
330.71597	76	
333.72608	80	
336.94609	176	
337.74208	88	
339.82927	126	
340.94042	324	1+
341.80454	96	
342.79304	92	
345.71387	86	
345.83257	76	
346.90661	154	
346.94329	88	
348.41297	88	
357.78300	112	
361.70738	86	
364.89984	88	
364.99811	86	
367.73158	184	1+
END IONS

###FS:    #m/z: 507.84588 #charge 1+
###MS: 105
###MSMS: 107
BEGIN IONS
TITLE=Cmpd 80, +MS2(507.8459), 28.2-35.2eV, 2.3min #107
RTINSECONDS=138.022
SCANS=105,107
PEPMASS=507.84588	85588
CHARGE=1+
222.97633	348	
223.97491	214	
224.97823	372	
235.91962	138	
253.93258	138	
254.13125	144	
258.79567	132	
266.13518	132	
269.80022	132	
269.85951	126	
270.81089	182	1+
272.85601	142	
276.83754	136	
280.89322	186	1+
283.96304	122	
284.87371	138	
287.85367	524	
289.78057	268	1+
289.88069	250	
290.86360	318	1+
290.88135	142	
293.87410	258	
294.87469	484	1+
297.82676	110	
298.17451	108	
303.86635	144	
304.87890	140	
305.86575	266	
305.90367	114	
306.79934	196	1+
306.88571	132	
307.85191	124	
307.89441	210	
308.14256	796	1+
308.84538	144	
308.87598	706	1+
309.89725	168	
310.15634	286	1+
311.88427	976	1+
312.56282	118	
314.86425	608	1+
318.86062	138	
319.81701	142	
323.87873	182	
324.86191	232	
324.89923	248	
325.90128	390	
326.88583	1106	1+
328.82016	220	
328.86452	194	
328.88431	126	
329.81001	116	
331.93302	110	
332.87621	620	1+
335.88746	204	
336.94489	152	
338.84629	224	1+
338.88414	288	
344.80118	288	1+
345.88618	290	1+
346.00614	120	
346.88957	246	1+
347.77726	268	1+
348.13117	146	
348.80128	108	
349.72628	122	
349.76085	110	
349.88409	344	1+
350.76189	194	
350.88667	292	1+
351.31068	118	
351.77092	254	1+
351.84461	132	
352.90936	134	
353.94723	108	
355.73453	144	
356.78714	112	
358.87507	320	1+
364.85125	136	
365.78840	152	
366.18282	142	
366.74584	142	
366.78802	142	
367.19094	112	
367.71041	618	1+
367.74347	120	
367.76546	186	
368.77865	130	
369.70461	116	
369.84065	260	1+
369.89627	226	
369.91905	112	
370.78398	124	
371.79719	214	
371.83679	224	1+
371.90700	126	
372.79335	134	
373.71833	218	
374.72337	122	
374.78253	144	
375.52422	108	
375.74442	120	
376.78150	152	
379.91016	254	1+
380.71820	1226	1+
380.85493	108	
381.83566	350	1+
383.71047	220	
383.77705	190	
383.89396	206	1+
384.85114	248	
385.85054	114	
387.72915	124	
389.71488	188	
389.82012	114	
390.05267	182	
390.73293	176	
390.84222	754	1+
392.82630	262	
394.72933	126	
394.78540	116	
395.84058	140	
398.72880	776	1+
399.69460	162	
399.81118	148	
399.84844	312	1+
400.73013	396	1+
400.79349	310	1+
402.72676	144	
402.76614	152	
402.90899	106	
403.78595	114	
403.87418	188	
404.86795	364	1+
405.74077	132	
405.76240	250	
405.85496	132	
406.76376	154	
407.72574	198	
407.75451	392	
407.86875	266	
408.74482	238	1+
408.85695	644	1+
409.71858	106	
410.73687	108	
410.84150	440	1+
410.86800	116	
410.93231	132	
411.08821	114	
411.78680	122	
412.76000	150	
412.87573	124	
414.07608	118	
414.76007	106	
415.82301	112	
417.80147	154	1+
418.75535	136	
421.75209	168	
421.88364	222	
422.71983	132	
422.86494	248	1+
423.77440	190	
424.74682	122	
424.77781	134	
425.75195	442	
425.83403	124	
426.74895	208	
426.76660	246	
426.86169	744	1+
427.73658	966	1+
428.08862	202	
428.84818	212	
429.70163	342	1+
431.86669	452	1+
432.68580	110	
432.87081	318	1+
434.89344	234	1+
435.85569	110	
439.75445	228	
439.89675	214	
441.78613	152	
443.68027	116	
444.74408	470	1+
444.87116	1358	1+
445.74397	288	1+
445.90649	188	1+
446.88829	138	
447.71293	412	1+
448.75906	182	
449.88095	368	1+
450.75384	152	
450.76374	124	
451.77528	114	
451.88302	132	
459.13578	114	
459.91088	148	
462.88353	328	1+
465.72287	168	
467.89189	698	1+
468.63290	184	1+
468.70994	152	
469.89151	122	
471.73272	114	
487.23829	188	1+
488.80180	132	
492.80795	128	
END IONS

###FS:    #m/z: 336.94613 #charge 1+
###MS: 105
###MSMS: 108
BEGIN IONS
TITLE=Cmpd 81, +MS2(336.9461), 28.0-35.0eV, 2.4min #108
RTINSECONDS=138.793
SCANS=105,108
PEPMASS=336.94613	63054
CHARGE=1+
194.90668	70	
198.95645	66	
205.95138	276	
209.94757	88	
211.88816	86	
211.94434	814	1+
212.87950	722	
213.93867	284	
215.04729	92	
215.85593	94	
215.88968	84	
215.93514	116	
219.94756	68	
221.94090	74	
223.96019	120	
224.02023	68	
225.87267	64	
226.90922	78	
226.97213	70	
227.95910	76	
228.84241	88	
228.89855	92	
229.95499	894	1+
230.07746	78	
230.88981	1162	1+
230.91256	70	
231.94854	258	
232.82027	206	1+
232.83286	160	1+
233.05981	66	
233.89775	162	
234.91582	82	
235.79681	104	
235.90830	94	
236.07245	68	
236.82010	74	
237.05649	66	
237.85113	82	
237.97223	72	
238.05973	94	
238.89375	78	
239.78986	96	
239.86307	72	
239.92728	72	
239.94819	64	
240.03010	82	
240.40094	64	
240.83912	332	1+
240.96174	74	
241.84282	234	1+
244.84996	66	
245.15165	84	
246.90439	76	
246.94704	66	
246.97844	230	
247.96537	276	
248.11594	64	
248.89964	476	1+
248.93598	230	1+
251.82923	80	
251.92667	90	
252.80422	98	
252.84102	70	
252.95316	126	
252.97358	752	1+
253.91325	122	
254.09302	88	
254.84798	194	1+
254.90266	94	
254.96770	194	
255.05692	102	
256.90913	186	1+
258.84813	562	1+
258.99417	64	
259.07319	84	
260.85630	170	
260.88286	78	
261.36868	64	
261.96876	72	
262.82898	112	
264.11349	80	
265.57435	92	
267.83637	138	
268.80560	68	
268.84049	1030	1+
269.00500	88	
269.51884	74	
269.79923	80	
269.92738	116	
270.85204	112	
270.98301	152	
271.84531	86	
271.91888	258	
272.87428	212	1+
273.79552	64	
274.38697	70	
275.86699	76	
276.85768	934	1+
276.89228	68	
276.99259	70	
277.05988	72	
277.83705	476	1+
279.83159	160	
280.85949	416	1+
281.10727	66	
282.88239	130	
283.10338	78	
283.82511	72	
285.03263	66	
285.84902	650	1+
286.85065	422	1+
288.87625	66	
290.85792	70	
290.90740	66	
292.09746	70	
292.13697	72	
292.26279	70	
292.43924	68	
292.83407	96	
292.88677	66	
293.00612	72	
293.10640	132	
293.93557	106	
294.09401	112	
294.43318	98	
294.86338	64	
295.86728	66	
295.89109	66	
295.92059	78	
296.18294	70	
297.41369	74	
297.79501	82	
297.83944	90	
297.89482	118	
297.97303	78	
299.42891	76	
299.78154	66	
299.87454	150	
302.15038	70	
303.86463	66	
304.85789	110	
305.87521	150	
305.89724	66	
307.79901	86	
308.14551	72	
309.86873	158	
309.92224	90	
310.09540	70	
310.87172	110	
310.89113	78	
311.82088	68	
312.87752	90	
314.15838	84	
315.85607	76	
320.88455	66	
322.82493	68	
324.03307	78	
324.89105	100	
325.89672	72	
326.71953	132	
326.77525	72	
326.88922	98	
328.73402	82	
330.81637	78	
331.74139	76	
335.70767	70	
339.75344	76	
340.34192	88	
340.77494	64	
342.52950	90	
END IONS

###FS:    #m/z: 363.95766 #charge 1+
###MS: 109
###MSMS: 110
BEGIN IONS
TITLE=Cmpd 82, +MS2(363.9577), 28.0-35.0eV, 2.4min #110
RTINSECONDS=142.478
SCANS=109-110
PEPMASS=363.95766	218886
CHARGE=1+
117.93352	78	
123.81784	80	
157.62026	92	
169.35904	92	
178.94957	118	
180.87209	164	
187.86388	132	
189.86322	774	1+
191.85996	622	1+
193.39766	80	
196.88487	114	
197.88624	134	
203.95265	88	
205.91986	88	
206.53171	98	
208.88544	126	
209.38948	82	
209.86873	200	
209.94521	1532	1+
210.38395	84	
210.88501	622	1+
212.87902	3114	1+
213.89729	278	1+
215.88209	100	
215.97023	82	
222.95329	1514	1+
223.97324	80	
224.94954	1816	1+
224.97018	196	
225.88898	430	1+
225.94599	118	
226.89425	246	1+
226.94787	7412	1+
226.97087	334	
227.79214	144	
227.93118	126	
228.89572	726	
228.94316	8894	1+
229.05755	102	
230.88942	4616	1+
233.83120	78	
234.87552	206	1+
235.84714	124	
236.84381	126	
240.82308	216	
240.93987	90	
240.96400	572	
241.00510	92	
241.93805	124	
241.96210	286	
242.82242	544	1+
242.95907	1016	1+
243.82242	306	1+
243.94327	80	
244.93673	184	
244.95813	2972	1+
245.05952	86	
246.81117	170	
246.85194	98	
246.90699	328	1+
246.95283	3808	1+
247.80925	186	
248.80493	570	1+
248.90093	1826	1+
250.89723	332	1+
250.91461	156	
250.95230	144	
250.97201	144	
251.92929	90	
253.90739	174	
254.89611	184	1+
254.92175	80	
255.86550	96	
256.85856	100	
256.93153	78	
258.83133	150	
258.84791	216	
258.97379	208	
259.05547	90	
259.84448	166	
260.59920	80	
260.83108	92	
260.97017	484	1+
261.83543	202	
261.90545	84	
262.79243	162	
262.83055	126	
262.94151	116	
263.84942	90	
264.81894	246	
265.78957	160	
265.81310	786	1+
266.79263	154	
266.90701	204	1+
267.78351	84	
267.97261	468	
268.08929	112	
268.81161	324	1+
269.79471	162	1+
269.96804	848	1+
271.44450	158	
271.91460	230	
274.86094	152	
276.80816	174	
276.85515	140	
277.81165	138	
277.85470	290	
278.44556	92	
278.79949	164	
278.84282	92	
279.80660	114	
280.79229	1134	1+
281.89607	84	
282.79163	428	1+
282.83226	118	
283.82919	90	
283.85071	290	
283.98679	262	
284.82473	402	
284.85706	168	
284.93902	102	
284.98864	126	
285.79600	136	
285.84756	420	
286.88447	88	
286.92185	84	
287.86088	80	
287.91529	94	
288.84185	172	1+
289.80158	84	
289.86738	110	
290.91767	158	
291.10309	78	
291.79655	182	
292.43709	86	
293.80829	172	1+
293.86512	226	1+
296.81161	368	
297.80847	368	
298.80422	1460	1+
300.80316	190	
300.87627	102	
301.80492	326	
301.86228	518	
303.85876	420	1+
304.89574	96	
306.83856	82	
306.91161	90	
307.87976	134	
308.05064	128	
310.87827	124	
311.87603	128	
312.82564	78	
313.04923	82	
313.87744	94	
314.95113	106	
315.81937	126	
315.94126	78	
315.96077	80	
316.81549	662	1+
318.92783	180	
319.87529	122	
319.95098	88	
320.14215	82	
321.42528	94	
321.81939	144	
321.86709	298	1+
322.81879	126	
323.89154	94	
324.87705	94	
324.91534	164	
326.07576	198	1+
326.87360	278	
326.91263	80	
335.83127	80	
336.94548	406	1+
339.40023	102	
339.83312	108	
340.93941	200	
342.91265	122	
344.97656	88	
345.83699	86	
345.90446	124	
347.30587	108	
347.72978	252	1+
352.88907	124	
353.75835	108	
356.77362	100	
360.20052	102	
361.71452	94	
361.93409	92	
362.71069	296	1+
365.81039	80	
END IONS

###FS:    #m/z: 507.84627 #charge 1+
###MS: 109
###MSMS: 111
BEGIN IONS
TITLE=Cmpd 83, +MS2(507.8463), 28.2-35.2eV, 2.4min #111
RTINSECONDS=143.25
SCANS=109,111
PEPMASS=507.84627	81636
CHARGE=1+
193.66597	94	
210.03145	104	
214.88326	104	
222.57956	96	
223.97766	114	
224.97389	178	
228.14396	94	
229.39455	92	
244.41035	106	
252.07762	136	
254.92560	144	
258.11616	114	
264.93818	186	1+
269.13205	104	
269.88954	116	
269.92349	164	
272.12777	128	
272.87793	96	
275.85314	128	
279.87526	98	
283.39286	92	
283.94187	166	
287.84194	176	
287.85976	310	1+
289.88356	312	
290.86589	202	
292.87184	482	1+
293.87480	408	1+
294.96878	94	
295.86183	94	
295.87950	102	
296.85681	146	
299.85517	220	1+
300.38239	166	
303.80466	166	
303.87084	286	
305.80791	270	1+
305.86090	176	
306.10315	96	
307.13556	176	
307.89238	586	
308.14540	776	1+
308.16604	148	
308.87448	172	
309.87333	202	
310.91080	246	1+
311.88787	616	
312.88465	622	1+
314.97730	92	
315.86608	142	
317.86443	170	1+
319.36613	98	
320.78101	150	
322.42682	140	
323.85714	306	1+
324.88654	182	
324.94940	96	
324.98137	194	1+
325.90234	216	
326.15296	116	
326.45320	118	
326.88641	652	1+
328.87495	202	
328.99614	120	
329.81648	136	
329.86832	174	
331.81235	264	1+
332.87744	222	
333.36718	94	
333.88465	114	
335.81807	154	
336.85349	142	
336.87514	256	1+
336.94572	162	
339.89614	100	
340.87294	98	
341.86385	108	
347.78412	118	
348.17095	136	
348.76481	142	
349.80203	252	1+
350.76551	158	
350.88917	212	
351.77312	104	
357.84234	274	1+
358.78861	202	1+
359.36422	96	
360.76000	104	
361.50643	96	
362.83860	92	
363.91748	100	
365.79038	130	
366.18021	124	
366.76776	190	1+
367.70696	580	1+
367.78679	94	
367.83633	420	1+
368.89766	122	
370.04093	104	
371.19088	106	
371.72880	96	
373.35949	102	
373.72223	142	
373.86809	116	
374.73304	338	1+
374.79278	130	
374.81252	252	1+
375.46708	100	
376.70251	106	
377.34675	100	
377.73762	190	1+
377.79083	144	1+
380.71730	1092	1+
381.84301	94	
383.71879	372	1+
383.77682	126	
383.90200	104	
384.74590	104	
384.85363	310	
384.89102	202	1+
385.75838	102	
385.77860	152	
385.85471	144	
386.77424	220	1+
387.71960	212	
387.84765	212	
388.74197	104	
390.83984	448	1+
391.78593	132	
392.77832	202	1+
392.82577	518	1+
393.72359	222	1+
395.68977	92	
396.40334	164	
396.80570	192	1+
398.72960	346	
399.69895	148	
399.72648	764	1+
399.84467	176	
402.72157	198	1+
402.75991	178	1+
403.87198	432	1+
404.80753	92	
405.74519	100	
405.77661	120	
406.76492	222	
407.75098	150	
407.86816	494	
408.76040	350	1+
408.85141	868	1+
409.40705	100	
409.72947	436	1+
410.08217	100	
410.73652	288	1+
410.83957	350	
410.87063	174	1+
411.89055	94	
412.73197	122	
412.83776	144	
412.96653	136	
413.85438	130	
416.87942	148	
421.88395	140	
422.86666	346	1+
423.69366	94	
423.77080	172	
424.77246	154	
424.83089	98	
425.75410	680	1+
425.77962	222	
425.86321	678	1+
426.86390	458	1+
427.73946	716	1+
428.09911	98	
428.80268	96	
428.85060	286	1+
428.89438	180	
429.70039	314	1+
429.72944	238	
430.74924	268	
431.78182	92	
431.86835	298	1+
432.68591	116	
433.85369	108	
435.71601	170	
439.90304	126	
440.86121	100	
441.79168	134	
443.75130	220	1+
444.87077	1520	1+
445.75007	352	1+
446.78882	106	
447.71121	256	
448.71288	234	
448.78749	96	
449.69726	146	
449.75839	122	
449.87770	280	1+
450.74829	170	
457.90146	158	
462.88202	562	1+
466.98332	94	
467.89054	710	1+
485.90420	446	1+
489.79661	92	
498.83308	126	
504.24741	104	
509.64596	108	
END IONS

###FS:    #m/z: 336.94636 #charge 1+
###MS: 109
###MSMS: 112
BEGIN IONS
TITLE=Cmpd 84, +MS2(336.9464), 28.0-35.0eV, 2.4min #112
RTINSECONDS=144.022
SCANS=109,112
PEPMASS=336.94636	60044
CHARGE=1+
185.87317	66	
191.48300	90	
198.88843	86	
200.86751	90	
206.86504	72	
208.88697	102	
209.94245	70	
210.36643	74	
210.83294	62	
210.88601	126	
211.94571	960	1+
212.87943	964	1+
213.94054	396	
214.88320	434	1+
215.93546	96	
216.94213	60	
219.38329	102	
219.84011	72	
220.95942	70	
221.90076	64	
221.94077	78	
222.97195	70	
223.87858	74	
223.95999	76	
224.84022	126	
226.97018	134	
228.84066	62	
228.89506	212	1+
229.95524	1000	1+
230.88934	1418	1+
231.07538	70	
231.95100	268	1+
232.82524	136	
232.93822	72	
233.82608	134	
233.89617	164	
233.94578	68	
234.82471	108	
234.89887	62	
235.89143	280	
238.05572	72	
239.84374	66	
239.90096	68	
239.96677	142	
240.83828	872	1+
240.96143	66	
241.84415	560	1+
241.98395	88	
244.86729	74	
244.92514	76	
245.95399	76	
246.09653	72	
246.88318	112	
246.94694	76	
246.96445	64	
246.98177	92	
247.85095	78	
247.96542	282	1+
248.90335	228	1+
248.91792	72	
249.83112	428	1+
249.96261	164	
249.99542	62	
250.83424	360	1+
250.90665	92	
250.95476	148	
250.97986	72	
252.03881	76	
252.84070	150	
252.88080	74	
252.97258	584	1+
253.42226	78	
253.90464	292	1+
254.85696	76	
254.96767	184	
256.84977	108	
256.86433	88	
256.89109	120	
257.35441	94	
257.84800	148	
257.88858	70	
258.84858	774	1+
258.96245	78	
260.83318	86	
261.83755	76	
262.93168	134	
263.97979	62	
264.83632	72	
266.86673	80	
268.02337	92	
268.84123	856	1+
268.96929	78	
270.86308	78	
271.44335	74	
271.84774	220	
271.91659	78	
272.92436	72	
273.79254	116	
274.38063	88	
274.82821	104	
274.86501	140	
275.85847	690	1+
275.95498	222	1+
275.99441	68	
276.34916	98	
276.85977	506	1+
276.92485	66	
278.42106	80	
279.85342	90	
282.00129	82	
282.87201	168	
284.45227	90	
285.84895	1236	1+
286.85123	904	1+
286.86888	74	
289.77685	64	
291.80121	80	
291.85643	130	
291.90406	76	
292.44157	84	
293.10825	516	1+
293.85966	252	1+
293.87416	66	
293.99520	86	
296.00044	74	
296.83787	64	
296.85509	82	
297.10911	70	
297.89461	64	
297.97512	68	
298.06001	70	
298.14670	66	
298.24907	70	
299.06138	70	
299.25677	66	
299.87527	140	
300.42401	96	
301.11606	72	
302.81481	140	
303.11839	60	
304.86025	82	
307.20868	66	
308.86256	298	1+
308.89205	68	
311.12080	84	
311.42631	98	
311.76426	72	
312.87362	224	
313.86265	90	
313.89719	76	
315.83219	72	
316.38444	88	
316.43104	62	
316.86744	64	
317.79696	64	
317.89296	86	
318.81759	82	
318.86414	70	
318.87885	62	
318.89408	70	
320.04472	76	
324.89412	122	
325.18557	74	
325.95864	84	
328.39521	100	
328.90055	62	
329.41509	70	
330.06152	60	
330.81526	248	
333.05784	80	
334.00036	76	
335.88086	70	
336.23433	66	
337.97817	68	
340.80471	76	
END IONS

###FS:    #m/z: 322.93095 #charge 1+
###MS: 113
###MSMS: 114
BEGIN IONS
TITLE=Cmpd 85, +MS2(322.9309), 28.0-35.0eV, 2.5min #114
RTINSECONDS=147.681
SCANS=113-114
PEPMASS=322.93095	1394782
CHARGE=1+
50.54546	82	
183.63536	68	
190.88725	62	
196.88473	64	
197.96659	100	
201.04593	66	
201.49985	72	
202.05006	130	
203.94559	80	
205.95003	222	
207.92623	90	
209.37873	82	
210.85986	68	
210.90607	76	
214.89324	130	
216.53375	114	
218.86538	66	
221.10376	78	
222.87854	66	
222.89845	64	
222.95217	230	
223.59413	62	
223.79790	68	
223.95799	108	
224.95818	72	
229.84169	82	
230.83230	98	
230.88654	86	
231.36651	74	
232.96598	74	
233.89480	84	
234.93230	82	
235.11159	68	
235.33920	76	
235.88268	222	
236.79738	76	
236.92013	72	
237.88906	68	
238.94036	104	
239.08567	62	
239.78740	392	1+
239.97860	68	
240.82399	316	1+
240.94245	1322	
240.97645	80	
241.78350	70	
241.94030	3194	1+
242.00883	76	
242.82015	448	1+
242.84169	60	
242.94285	2278	1+
243.83551	80	
244.33931	82	
244.85384	76	
244.94158	458	1+
245.81395	112	
246.86019	64	
246.98512	116	
247.00458	66	
247.14574	74	
247.97403	124	
248.85635	100	
250.85248	84	
251.06845	76	
251.83470	148	
251.97006	76	
252.93174	70	
253.34878	62	
253.80517	66	
253.85035	76	
254.35155	86	
255.01779	90	
255.77745	142	1+
256.44711	88	
256.54978	68	
256.80749	86	
257.79373	62	
258.83526	378	1+
260.33963	96	
260.83254	126	
260.84334	108	
260.98183	78	
261.14264	84	
261.33733	66	
261.43036	64	
261.83083	296	
262.35248	112	
262.83176	298	
263.39976	86	
263.96791	80	
264.86806	90	
267.78012	68	
267.89445	70	
268.81376	60	
269.35158	90	
269.79113	88	
269.85586	80	
270.35223	88	
270.83451	74	
272.84712	114	
273.79238	462	1+
274.86718	64	
275.80850	208	1+
275.85140	62	
276.36749	156	
276.85560	124	
278.86968	62	
279.09195	1120	1+
280.04799	66	
280.11132	66	
280.95265	104	
281.84887	74	
283.78758	210	
283.79942	146	
284.29460	768	
284.36978	86	
284.86033	68	
285.03280	100	
285.18370	74	
285.81242	60	
285.89558	68	
287.86997	88	
287.92776	98	
289.79164	634	1+
291.81878	116	
293.87949	76	
294.33456	82	
294.88431	102	
295.37391	82	
296.80916	70	
296.88271	96	
298.79176	62	
298.84467	68	
299.06163	70	
299.78574	330	1+
299.87329	68	
303.12476	76	
305.87565	206	
305.90697	74	
306.87837	118	
307.79627	370	1+
307.83042	70	
307.87536	252	1+
308.25753	66	
308.85715	76	
308.89841	88	
309.04499	84	
309.80740	84	
310.81111	66	
310.86348	80	
312.15665	68	
312.80084	288	1+
312.83705	68	
312.85631	76	
313.78611	88	
315.83175	108	
315.86482	106	
318.05495	70	
319.81862	76	
319.89933	60	
320.28867	72	
323.30389	78	
323.75228	66	
323.82965	66	
325.21216	64	
327.73039	78	
END IONS

###FS:    #m/z: 340.94158 #charge 1+
###MS: 113
###MSMS: 115
BEGIN IONS
TITLE=Cmpd 86, +MS2(340.9416), 28.0-35.0eV, 2.5min #115
RTINSECONDS=148.453
SCANS=113,115
PEPMASS=340.94158	579592
CHARGE=1+
181.52986	84	
190.94807	76	
192.10533	76	
207.86957	72	
207.89433	76	
213.87227	132	
213.94085	412	1+
214.89512	106	
215.88728	386	
215.93747	108	
217.86926	70	
220.89507	84	
221.10557	74	
222.87613	172	
223.96099	120	
223.97765	72	
224.84459	86	
225.87628	96	
226.99734	92	
227.92745	72	
228.84335	174	
229.97509	102	
230.88730	126	
231.06786	104	
231.10863	94	
231.89176	434	1+
231.95089	380	
232.94899	244	1+
233.86827	86	
234.90713	102	
235.82728	84	
236.88801	72	
237.82866	80	
238.90021	318	1+
239.95224	80	
240.21655	92	
240.83229	136	
241.84078	390	
241.86308	84	
242.81949	78	
243.02430	70	
243.83752	214	
244.82636	118	
244.96241	72	
246.97799	122	
248.90157	108	
249.96060	124	
251.87624	90	
251.95912	122	
253.34395	84	
254.89989	72	
254.91569	134	
254.96993	120	
255.83591	92	
255.96912	122	
256.89519	210	1+
256.92724	72	
257.79690	80	
257.85111	72	
258.01679	100	
258.84792	546	1+
259.51004	80	
260.34365	80	
260.83799	602	1+
260.92016	72	
261.12694	72	
261.93308	82	
262.82819	122	
262.84633	134	
262.91817	98	
264.31715	80	
264.47274	82	
264.85058	70	
264.86749	156	1+
265.07651	70	
265.82455	76	
266.06740	90	
266.84664	170	
267.83791	402	1+
268.34524	98	
268.84042	340	1+
269.41199	80	
270.03119	78	
270.84500	74	
271.84535	188	1+
272.03254	88	
272.35282	78	
272.93340	104	
273.94324	74	
274.85519	82	
274.89867	100	
275.90006	70	
276.85962	830	1+
277.93017	116	
278.84611	954	1+
279.91431	72	
280.88940	204	1+
281.05354	76	
281.08408	80	
282.87165	78	
283.56463	116	
284.83993	72	
286.93453	92	
288.44236	88	
288.79196	144	
288.88885	76	
289.78493	82	
291.80654	114	
292.87620	70	
293.35954	102	
294.86826	70	
294.92674	74	
295.31052	108	
295.86946	188	
297.43299	72	
297.79148	206	
297.88470	78	
297.90957	82	
298.93005	70	
299.14227	70	
299.78539	162	
299.87118	130	
300.87428	144	
301.85842	200	
305.80718	84	
306.04988	96	
306.77849	92	
306.88329	100	
307.84819	76	
307.88164	118	
308.87856	110	
309.13135	70	
311.91623	72	
312.80604	70	
313.14057	76	
313.39913	72	
314.87711	72	
315.90611	96	
316.86086	78	
317.75523	72	
321.07999	96	
321.16798	72	
321.82629	72	
322.05771	78	
323.76124	70	
324.88556	88	
325.81154	98	
325.95869	70	
326.95055	76	
328.72227	72	
328.82201	82	
330.81377	254	1+
330.87777	120	
331.41285	120	
331.76609	78	
332.93463	82	
333.14779	74	
334.41521	70	
339.94611	72	
340.83296	70	
342.77263	92	
342.89972	78	
343.27992	94	
344.71678	78	
344.87944	82	
END IONS

###FS:    #m/z: 507.84630 #charge 1+
###MS: 113
###MSMS: 116
BEGIN IONS
TITLE=Cmpd 87, +MS2(507.8463), 28.2-35.2eV, 2.5min #116
RTINSECONDS=149.226
SCANS=113,116
PEPMASS=507.84630	74198
CHARGE=1+
196.01468	198	1+
222.97359	118	
224.97695	214	
232.89781	274	
248.85597	150	
250.90780	146	
250.97262	138	
252.08301	136	
253.92955	120	
266.09415	130	
267.90903	186	
270.85692	148	
277.93232	102	
285.85675	146	
287.85306	256	
289.79508	222	1+
289.85004	160	
289.88149	414	1+
290.13879	106	
290.39288	106	
293.87226	458	1+
296.84828	224	1+
298.79813	106	
298.88019	146	
299.80565	104	
299.91496	108	
300.30637	100	
301.85885	110	
303.39629	102	
303.80184	154	
303.86937	200	
305.86132	662	1+
307.89233	314	
308.14017	246	
308.83029	132	
308.87195	588	1+
309.14424	178	
309.89273	240	
310.15787	472	1+
311.88346	632	1+
313.88559	110	
314.39851	118	
314.86704	466	1+
315.94274	108	
324.85943	194	
324.90150	136	
325.89723	190	
326.88529	662	1+
327.76465	106	
327.87894	108	
328.75662	120	
328.81102	180	1+
329.87018	170	1+
331.81460	164	
332.87142	232	1+
336.78253	124	
336.94669	114	
337.09421	122	
337.85562	278	1+
337.88318	166	
341.84555	102	
346.88104	138	1+
350.76735	140	
350.88813	244	
351.77076	128	
353.37679	106	
354.84521	108	
355.44123	152	
355.89360	104	
359.34312	102	
359.75535	132	
361.10034	100	
362.87118	122	
365.98466	100	
366.73993	302	1+
366.84287	170	
367.71297	170	
367.76616	166	
367.78867	218	
368.70550	196	
368.81680	108	
368.84518	116	
369.85568	160	
369.90258	116	
370.80076	132	
371.70804	118	
371.71853	672	1+
371.78713	114	
371.80079	116	
372.78968	340	1+
373.79225	240	1+
376.78729	102	
380.72270	530	1+
381.84118	302	
381.89815	352	1+
382.71660	344	1+
384.74777	118	
384.77601	104	
384.85191	138	
385.79322	206	
385.85107	568	1+
386.70889	116	
386.74620	134	
388.84837	124	
389.20293	294	1+
390.06178	196	
390.84228	390	
391.73295	206	
391.83871	260	
392.73752	148	
392.83732	234	
394.81067	104	
395.74083	104	
396.73221	154	
397.72140	192	
397.75472	164	
397.83451	136	
398.73156	384	
399.73009	612	1+
399.84590	138	
400.77842	304	1+
400.86548	112	
402.73402	198	1+
403.73687	172	1+
403.84508	116	
403.87419	206	
404.87084	412	1+
405.76539	236	
406.75688	216	
406.85437	108	
407.74074	258	
407.87076	122	
408.75419	130	
408.85207	310	
408.87209	238	
409.72344	136	
409.76488	108	
409.85592	186	
409.87555	132	
410.84653	258	
411.69637	118	
411.73829	122	
412.72906	262	1+
416.74752	206	
417.86389	106	
419.74451	226	1+
421.88129	302	
421.90536	148	
422.77258	352	1+
423.68614	156	
423.77445	302	1+
423.86691	232	
424.74826	686	1+
424.83317	144	
425.68792	244	1+
425.75169	606	1+
425.86903	266	
426.77200	172	
426.86046	606	1+
427.73646	378	
428.74385	496	
428.84557	258	
429.69985	188	
429.74184	764	1+
429.85016	106	
430.74216	476	1+
430.85627	162	
431.87016	210	
432.86910	140	
434.87706	114	
434.88797	122	
435.17344	120	
436.71260	108	
439.89503	144	
440.36655	106	
441.79038	122	
442.68639	262	1+
443.70846	146	
444.87385	1680	1+
445.74553	122	
446.79467	186	
447.69669	158	
447.71616	222	
448.70620	210	
448.75900	118	
448.87990	478	1+
449.69246	174	
449.77894	158	
449.88365	408	1+
450.74833	370	1+
450.77722	148	
457.90867	270	1+
459.90528	118	
462.88661	364	1+
464.87994	100	
465.71699	330	1+
467.88864	530	1+
468.72986	184	
470.71998	140	
485.90280	462	1+
END IONS

###FS:    #m/z: 322.93086 #charge 1+
###MS: 117
###MSMS: 118
BEGIN IONS
TITLE=Cmpd 88, +MS2(322.9309), 28.0-35.0eV, 2.6min #118
RTINSECONDS=152.899
SCANS=117-118
PEPMASS=322.93086	1396060
CHARGE=1+
159.55631	82	
176.94955	80	
185.92490	122	
189.92122	88	
191.95213	68	
192.88645	88	
197.00902	78	
199.47597	68	
202.01789	84	
205.94728	136	
207.94945	98	
218.88741	130	
220.05879	70	
222.94990	172	
223.07635	102	
223.96051	134	
224.87532	84	
225.80059	66	
226.84442	64	
227.81689	100	
227.89789	72	
228.92224	84	
229.93038	96	
230.85237	250	1+
230.95772	64	
234.88907	104	
235.01330	78	
235.33535	86	
235.88766	64	
236.14446	68	
237.80016	68	
239.00019	78	
239.79363	146	
240.06424	70	
240.78761	116	
240.82011	190	
240.94110	790	
241.79031	92	
241.93926	2556	1+
241.96227	124	
242.48280	92	
242.82083	612	1+
242.86556	98	
242.94206	2126	1+
243.58341	96	
243.85002	76	
244.60604	74	
244.82450	260	
244.94006	628	1+
245.87882	66	
246.10459	68	
246.97859	322	
247.85256	68	
248.00169	88	
248.80792	96	
248.83967	94	
249.03131	72	
249.94133	72	
250.87993	70	
250.91655	68	
250.95720	72	
251.86879	86	
251.88406	78	
252.37752	68	
252.82807	68	
252.94523	70	
253.34993	174	
253.82333	68	
256.39795	72	
256.78383	72	
256.90180	68	
256.92150	72	
256.99211	74	
257.79663	276	1+
258.83481	426	1+
258.85763	94	
258.90537	80	
259.00203	70	
259.81310	94	
259.94951	82	
260.83377	200	
261.06590	72	
261.35126	72	
261.43252	96	
261.82988	734	1+
262.35627	92	
262.80494	64	
262.86166	80	
262.96511	86	
263.34576	78	
264.35502	110	
265.06002	180	1+
265.85968	92	
265.89050	68	
266.85174	150	
267.79538	66	
268.79053	202	1+
268.84196	72	
269.91014	86	
271.07537	78	
271.36252	74	
271.85654	84	
272.12786	92	
272.79252	66	
273.79368	184	
273.85722	148	
274.79388	80	
274.84704	84	
275.80841	190	
276.80972	248	
277.78786	68	
279.09104	956	1+
280.79219	80	
281.02261	80	
281.10368	132	
282.09613	80	
282.28206	100	
282.81419	68	
283.79624	72	
284.01389	80	
284.02790	78	
284.29318	322	1+
285.45335	94	
287.78811	86	
288.36523	84	
289.59485	76	
289.79046	160	
289.88187	146	
290.80579	68	
291.80463	480	1+
291.86865	82	
292.91192	90	
293.88769	68	
295.28744	68	
297.83547	66	
297.87142	70	
298.02391	80	
298.42696	84	
299.17174	88	
299.78334	252	
299.91130	84	
300.66664	76	
301.79870	64	
301.81354	72	
303.86993	72	
306.92284	74	
307.04504	70	
307.80019	342	1+
307.88162	158	
309.81527	102	
310.28113	68	
314.82033	88	
316.75564	114	
319.31782	68	
320.76330	78	
321.13969	72	
322.99912	90	
324.22985	68	
324.89433	204	1+
325.11023	82	
325.80813	126	
326.90047	112	
327.09486	70	
327.72506	106	
327.77907	92	
END IONS

###FS:    #m/z: 340.94158 #charge 1+
###MS: 117
###MSMS: 119
BEGIN IONS
TITLE=Cmpd 89, +MS2(340.9416), 28.0-35.0eV, 2.6min #119
RTINSECONDS=153.679
SCANS=117,119
PEPMASS=340.94158	581714
CHARGE=1+
190.94976	84	
191.95396	74	
192.92510	150	
196.88479	74	
200.86581	82	
200.88839	84	
204.85846	96	
207.94578	70	
208.95788	78	
211.88624	82	
212.87961	102	
213.89643	84	
213.94167	150	
214.88349	72	
214.94467	76	
215.88926	122	
215.93606	230	
219.98586	74	
220.87828	128	
223.83885	128	
223.96118	130	
226.83713	108	
228.53046	110	
228.79959	98	
228.94936	192	
229.84579	178	1+
230.09430	78	
230.88671	490	1+
231.88933	304	1+
231.94920	524	
233.89659	98	
233.94753	112	
234.98170	92	
236.84275	72	
236.90257	104	
237.01854	84	
237.79069	86	
238.89952	72	
239.05514	72	
239.42946	72	
239.83473	580	1+
240.83732	502	1+
241.82162	84	
241.85241	134	
241.88664	72	
241.90191	328	1+
242.84711	126	
243.03770	92	
243.83227	192	
243.93358	76	
244.00929	96	
244.16264	92	
244.95972	82	
245.87513	160	
246.97570	138	
247.84894	80	
248.83173	86	
249.00817	72	
249.83834	72	
251.80430	72	
252.96503	80	
253.40857	72	
253.42624	94	
253.90529	74	
254.80828	120	
254.96721	294	1+
255.45318	100	
255.92867	72	
255.94614	82	
256.86587	154	
256.91039	102	
257.79939	130	
258.84931	864	1+
258.88918	134	
259.89872	150	
260.83677	240	
261.83285	224	
261.85162	110	
261.90833	140	
262.40430	74	
263.88005	70	
264.83043	72	
264.86862	72	
268.84149	134	
268.87823	74	
268.96203	106	
269.04361	92	
269.34763	78	
269.89233	84	
271.35729	78	
271.92313	212	1+
272.82307	200	1+
272.97739	78	
273.55772	70	
273.78923	106	
274.86186	188	
274.87697	136	
275.81094	92	
275.86051	164	
276.85658	642	
276.87565	96	
277.65733	80	
277.86317	488	
277.92206	152	
277.96814	70	
277.98841	72	
278.84620	938	1+
279.80575	84	
279.92566	80	
280.88279	76	
281.86325	84	
282.85115	106	
282.87210	140	
283.79091	100	
283.88088	72	
286.91069	72	
287.82736	78	
291.80667	140	
292.43924	76	
292.87161	114	
294.86551	140	
294.93928	74	
295.87115	178	
295.98044	72	
296.80849	110	
297.89348	124	
298.81723	74	
298.89362	80	
299.01880	76	
299.78481	348	1+
299.87266	146	
299.92623	82	
300.06237	92	
300.43911	80	
300.84702	238	1+
300.87303	114	
301.53177	88	
301.76869	92	
301.86545	92	
301.88169	102	
303.91187	84	
306.37697	90	
306.77624	84	
306.81076	82	
306.87999	184	1+
307.80190	152	
307.84196	78	
309.44491	78	
309.79498	72	
310.87732	100	
312.80809	78	
313.39045	102	
313.46639	94	
313.80569	136	
317.75069	78	
318.05098	98	
322.83362	80	
322.99039	80	
323.99305	80	
324.42640	86	
324.89079	86	
326.95742	84	
330.81397	302	1+
333.76037	110	
343.88952	102	
END IONS

###FS:    #m/z: 336.94635 #charge 1+
###MS: 117
###MSMS: 120
BEGIN IONS
TITLE=Cmpd 90, +MS2(336.9463), 28.0-35.0eV, 2.6min #120
RTINSECONDS=154.451
SCANS=117,120
PEPMASS=336.94635	55022
CHARGE=1+
179.95003	72	
193.02222	106	
194.89813	84	
197.01221	74	
200.03642	68	
202.83727	74	
206.03082	80	
210.88678	82	
211.94365	492	
212.87904	840	1+
213.88951	168	
213.93970	546	1+
215.88526	168	
216.85372	72	
216.89378	92	
217.84216	82	
217.89094	80	
220.84614	84	
221.94642	66	
222.84336	74	
223.83266	68	
225.91327	88	
225.93008	70	
225.97234	74	
226.87398	72	
228.84431	70	
228.89680	200	
229.95594	542	
230.89049	1290	1+
231.95182	368	1+
231.97923	98	
232.83345	86	
232.88365	74	
233.87033	90	
233.89729	176	
233.94546	78	
234.86646	88	
234.90723	132	
236.82603	96	
236.89617	86	
237.84736	70	
237.89273	70	
238.94894	80	
239.95004	78	
241.84357	256	
245.09209	68	
246.90823	92	
246.97762	96	
247.07244	92	
247.58229	80	
247.96497	162	
248.08465	98	
248.90073	486	1+
249.83612	70	
249.96023	184	
250.82794	142	
250.95034	122	
251.87951	90	
252.02269	90	
252.83503	124	
252.89090	70	
252.96918	426	1+
253.25199	82	
253.90815	84	
254.41814	102	
254.87275	72	
254.96730	162	
254.99044	80	
255.07593	160	
255.81824	68	
256.85138	316	1+
256.88813	72	
257.01595	88	
257.80398	72	
257.89289	70	
258.84525	634	
259.02376	82	
259.39142	96	
259.85730	482	1+
260.82913	72	
261.90701	90	
262.84786	70	
262.89023	72	
265.08705	202	
265.88081	80	
267.15940	90	
267.84259	156	
268.35492	90	
268.84038	602	1+
268.89823	86	
269.80329	68	
270.15644	98	
270.50358	92	
270.85169	82	
270.98132	140	
271.84805	70	
272.87055	82	
272.97723	78	
274.86113	304	1+
275.90098	82	
276.85814	976	1+
277.83595	474	1+
277.93535	78	
278.83783	324	1+
278.88650	78	
279.10532	140	
279.87816	232	1+
280.83670	122	
281.86283	108	
282.99224	74	
283.86843	74	
284.87459	66	
285.37450	92	
286.85117	496	
287.85039	548	1+
289.88380	118	
291.85343	182	1+
292.40971	82	
293.10529	98	
293.22760	86	
293.83617	74	
294.86557	324	1+
294.89563	206	1+
295.81070	72	
295.84061	70	
296.25668	88	
297.00310	76	
298.82172	78	
299.06547	134	
299.23785	106	
299.86903	132	
300.53892	92	
301.77070	74	
301.88154	68	
303.96111	80	
304.53926	76	
304.87230	74	
305.86765	70	
306.01552	78	
306.43250	80	
306.88607	82	
308.35955	72	
308.86412	66	
309.87054	104	
309.88724	112	
310.66392	88	
311.40045	96	
313.04690	72	
313.30606	72	
317.54302	94	
320.95914	90	
321.08458	108	
321.28247	98	
323.17154	68	
324.29153	94	
325.78358	78	
325.83525	76	
325.89466	122	
326.14289	100	
327.79256	68	
330.20043	74	
330.76725	74	
332.84044	72	
335.40804	92	
335.84478	86	
337.27501	88	
337.95413	92	
338.90743	154	
END IONS

###FS:    #m/z: 322.93086 #charge 1+
###MS: 121
###MSMS: 122
BEGIN IONS
TITLE=Cmpd 91, +MS2(322.9309), 28.0-35.0eV, 2.6min #122
RTINSECONDS=158.128
SCANS=121-122
PEPMASS=322.93086	1293912
CHARGE=1+
134.55387	80	
178.22946	88	
181.96685	68	
191.04676	92	
197.95952	68	
201.04080	158	
201.36733	88	
202.04602	68	
203.95467	64	
205.94933	138	
206.97155	86	
208.83391	72	
209.91782	66	
212.87064	62	
212.90984	92	
214.89386	134	
216.89530	62	
216.98193	80	
218.85083	72	
221.94740	374	1+
223.86932	82	
224.82929	84	
225.07285	64	
226.82284	64	
226.84347	146	
227.97389	60	
228.84839	108	
229.79819	60	
229.89510	72	
230.07408	84	
230.83722	132	
230.86247	62	
231.84282	72	
233.06163	58	
234.18215	66	
234.84766	110	
234.93044	62	
236.96560	72	
238.06324	62	
238.21306	64	
238.79138	66	
238.94310	118	
239.06854	78	
239.79028	258	
240.44859	68	
240.82206	126	
240.94219	946	
240.98554	76	
241.82159	60	
241.84657	70	
241.93984	2672	1+
242.82473	150	
242.94192	1870	1+
243.04716	116	
243.81867	870	1+
244.82001	626	1+
244.84765	146	
244.93981	730	1+
246.81193	70	
246.85592	120	
246.97819	324	1+
248.84897	110	
249.85439	114	
251.32706	78	
251.83931	78	
252.06557	72	
252.86721	68	
254.91379	164	
255.42593	86	
255.78698	58	
256.80761	90	
256.91370	76	
257.08858	80	
257.79697	178	
257.90046	62	
258.83268	184	
258.91708	78	
259.34010	170	
259.83149	470	1+
259.94350	68	
259.96512	62	
260.02654	68	
260.34112	144	
260.83527	402	1+
262.83034	314	1+
262.92571	66	
264.87262	58	
265.05055	70	
265.91046	66	
266.41736	72	
267.79423	74	
269.45044	86	
269.86388	64	
270.86313	66	
271.37266	98	
271.85996	136	
273.79146	680	1+
274.02904	74	
274.91594	58	
275.80865	494	1+
276.84736	58	
277.83489	88	
278.92498	68	
279.09276	1300	1+
279.34806	68	
279.85067	62	
280.83379	66	
281.13382	66	
281.79807	56	
282.27963	66	
282.79989	58	
283.06842	90	
283.78989	62	
283.84739	70	
283.86476	68	
284.04091	64	
284.29486	478	1+
284.79221	66	
284.87013	70	
285.16103	74	
286.36094	88	
286.87835	98	
287.79831	56	
289.78188	110	
289.81082	116	
289.83203	140	
290.14883	102	
290.79731	62	
290.87686	70	
291.36936	80	
291.80629	160	
291.84732	70	
292.01792	64	
292.81957	82	
293.82723	64	
293.87531	70	
294.17845	62	
296.82961	72	
297.79839	144	
298.79557	72	
299.78373	136	
299.80258	56	
300.75193	62	
302.08204	60	
303.84318	96	
304.81136	66	
305.81339	66	
306.88800	74	
307.79805	454	1+
307.88314	178	1+
308.72618	68	
310.11903	68	
310.79613	66	
312.80549	260	
312.82992	76	
312.96832	74	
314.80292	66	
314.82394	138	
315.95846	92	
318.80901	86	
322.25623	98	
324.15900	88	
324.26959	68	
324.78285	86	
325.90560	60	
326.88911	126	
END IONS

###FS:    #m/z: 340.94155 #charge 1+
###MS: 121
###MSMS: 123
BEGIN IONS
TITLE=Cmpd 92, +MS2(340.9416), 28.0-35.0eV, 2.7min #123
RTINSECONDS=158.9
SCANS=121,123
PEPMASS=340.94155	544120
CHARGE=1+
196.89700	96	
197.93708	88	
199.08784	70	
200.87804	74	
204.88174	84	
205.94750	74	
206.88668	76	
207.41850	100	
208.98443	74	
210.89934	166	
210.93739	244	
212.87765	216	1+
213.18947	68	
213.93761	252	1+
214.89414	196	
215.89041	186	
215.93782	100	
218.86531	72	
218.89801	72	
220.86639	72	
221.39236	76	
221.53660	116	
221.88036	80	
221.96274	78	
223.90239	74	
224.96373	100	
226.96317	178	
228.94344	110	
229.83731	82	
229.85011	86	
230.84654	100	
230.89206	76	
230.93716	102	
231.88892	166	
231.90815	72	
231.94842	108	
232.89292	70	
233.89817	124	
233.95097	78	
236.79948	76	
237.89658	74	
238.85398	224	
238.89583	72	
239.79066	114	
240.14620	104	
240.24763	76	
240.83961	832	1+
240.86029	88	
241.12355	68	
241.84395	694	1+
241.87820	70	
241.89896	88	
243.02635	90	
243.82857	118	
245.00498	76	
247.12446	96	
248.14650	94	
248.90349	72	
249.90116	122	
249.96242	84	
250.39345	70	
250.88897	100	
253.19345	100	
253.91119	72	
254.96602	356	
256.90567	276	1+
257.86431	132	
258.84738	190	
259.84959	428	1+
259.95549	134	1+
260.16113	102	
260.20078	70	
260.34745	102	
260.83229	556	1+
260.85178	296	1+
261.31321	74	
261.88156	76	
262.87753	72	
264.86832	80	
266.84502	70	
268.14171	70	
268.34729	94	
268.84434	112	
269.34954	86	
269.84527	88	
269.94036	90	
270.80863	72	
270.85146	314	1+
271.84429	172	1+
273.79368	138	
274.79617	152	
274.89630	82	
275.38230	86	
275.80563	114	
275.88728	110	
276.85815	1262	1+
276.92081	174	1+
276.96987	88	
278.35121	88	
278.84492	696	1+
280.95073	76	
281.85768	198	
282.87822	114	
283.35555	80	
283.79195	76	
284.98259	72	
286.85722	82	
287.88585	88	
289.81078	84	
289.87973	116	
290.78892	72	
290.86045	78	
290.88536	78	
291.03176	76	
291.80581	76	
291.98375	76	
292.36123	118	
292.43936	70	
293.41020	76	
293.51952	86	
293.90915	238	1+
294.85520	202	1+
294.87112	94	
295.87430	88	
295.98403	70	
296.21638	92	
297.78949	114	
297.84837	74	
297.87785	112	
298.89673	78	
299.42681	120	
299.87391	200	
300.78415	76	
300.87257	190	
301.84725	86	
302.17167	72	
305.38839	80	
307.09016	78	
307.90197	80	
308.79485	68	
308.87047	78	
308.92851	68	
310.80490	70	
310.87521	238	1+
312.80443	130	
313.93206	74	
314.13230	74	
314.82022	76	
315.38064	82	
315.88674	68	
319.17505	82	
322.85361	72	
323.17403	74	
323.25067	68	
323.81427	72	
323.91993	72	
327.10599	80	
327.89062	68	
330.78942	92	
330.81695	256	
330.99048	76	
331.81655	114	
332.85668	70	
337.39482	82	
337.61324	82	
340.25397	78	
343.90347	74	
END IONS

###FS:    #m/z: 363.95745 #charge 1+
###MS: 121
###MSMS: 124
BEGIN IONS
TITLE=Cmpd 93, +MS2(363.9574), 28.0-35.0eV, 2.7min #124
RTINSECONDS=159.673
SCANS=121,124
PEPMASS=363.95745	202236
CHARGE=1+
133.99199	96	
144.11291	82	
183.92819	82	
188.86847	80	
189.86295	308	
191.85863	592	1+
193.85829	110	
194.88442	136	
195.96415	90	
197.88532	76	
199.87840	74	
200.84337	86	
200.86776	112	
200.94684	72	
207.87517	252	1+
209.94337	422	1+
210.88367	282	
212.87850	1620	1+
216.90598	74	
222.95279	222	
223.95585	116	
224.95032	358	1+
226.94763	2326	1+
226.97357	122	
228.84803	78	
228.89536	170	
228.94257	3676	1+
230.54161	102	
230.87038	72	
230.88964	2482	1+
233.88782	98	
234.88077	172	
235.82364	72	
236.38010	78	
236.90503	78	
238.89584	82	
239.78499	78	
239.84574	88	
240.82222	118	
240.96463	352	
241.94152	226	
242.82036	454	1+
242.94103	620	1+
242.96777	170	
243.82262	296	1+
243.95611	110	
244.95730	1864	1+
245.94454	78	
245.95329	78	
246.80804	92	
246.90637	222	
246.95348	1598	1+
247.81255	138	
248.03266	72	
248.80390	554	1+
248.90126	736	1+
250.80219	96	
251.04485	72	
251.92701	72	
252.13347	80	
252.95914	86	
253.91016	134	
255.34560	126	
257.87694	96	
258.82987	306	1+
258.85034	78	
258.96932	146	
260.82756	614	1+
261.82999	488	1+
261.97378	134	
262.11569	94	
264.82375	292	
265.07853	92	
265.82257	136	
266.41361	100	
266.81360	678	1+
266.85258	156	
267.78381	82	
267.97572	284	1+
268.84395	294	1+
268.95880	86	
269.97227	240	
270.97092	130	
271.09784	86	
271.80917	78	
272.93282	130	
276.81089	122	
276.85378	396	1+
276.89697	72	
277.08228	74	
277.98254	78	
278.08417	76	
278.45773	80	
278.80000	296	
278.92305	156	
279.02155	82	
279.79014	2234	1+
280.79186	2184	1+
281.12221	108	
281.85784	174	
282.82849	174	
283.06799	94	
283.83381	76	
283.85554	246	
283.88536	146	1+
284.78583	142	
284.82404	206	
285.84925	294	
287.81678	100	
287.86103	98	
290.85969	162	1+
291.43848	74	
291.79093	124	
292.43919	78	
292.80047	80	
293.84677	128	
294.86735	94	
295.93570	138	
296.03245	92	
296.80720	322	
297.80854	366	
298.80302	1656	1+
299.86976	130	
300.87609	90	
300.89687	72	
301.41681	76	
301.79661	156	
301.86015	550	1+
302.78879	120	
302.97930	82	
303.85757	172	
305.81972	100	
306.93565	76	
307.89562	76	
308.87737	244	1+
309.93722	78	
311.14257	74	
311.19877	74	
311.84596	118	
312.81040	82	
316.81337	716	1+
317.93046	92	
317.97206	72	
318.93634	78	
319.81725	142	
320.88217	80	
321.82104	214	
322.15913	82	
322.30874	80	
322.54712	100	
323.04136	88	
324.45986	72	
325.04596	72	
325.07058	170	1+
326.87752	110	
327.88018	104	
330.90541	74	
332.42407	86	
337.83106	82	
338.82271	138	
340.91086	74	
340.93901	96	
341.73214	76	
342.94540	86	
343.80552	78	
344.45249	84	
345.50368	88	
350.79979	132	
352.24658	94	
353.81753	86	
354.45335	92	
355.42249	72	
360.75769	78	
361.72120	72	
363.70221	78	
363.73393	116	
364.07218	74	
364.30423	72	
364.43792	94	
366.31083	72	
367.55984	76	
END IONS

###FS:    #m/z: 363.95720 #charge 1+
###MS: 125
###MSMS: 126
BEGIN IONS
TITLE=Cmpd 94, +MS2(363.9572), 28.0-35.0eV, 2.7min #126
RTINSECONDS=163.327
SCANS=125-126
PEPMASS=363.95720	199616
CHARGE=1+
110.55076	88	
143.56492	76	
189.86348	586	1+
191.85782	676	1+
196.88413	74	
200.04530	80	
200.83972	102	
200.94592	136	
207.87262	102	
209.86749	160	
209.94466	1056	1+
210.88436	442	1+
211.41822	80	
212.87928	2930	1+
212.89987	84	
212.93317	84	
213.41900	78	
214.89302	258	1+
219.86376	82	
222.95049	1078	1+
223.00471	86	
224.05015	124	
224.83850	86	
224.89610	100	
224.94925	1462	1+
224.97006	110	
225.49101	82	
226.87603	82	
226.89508	142	
226.90933	80	
226.94736	5362	1+
227.89007	76	
227.92871	122	
228.89422	550	1+
228.94264	6644	1+
229.08426	84	
230.86216	76	
230.88998	3320	1+
231.83185	78	
232.88695	454	1+
234.10326	128	1+
234.87714	108	
236.90704	74	
237.06076	104	
240.82377	178	
240.83857	256	1+
240.94198	108	
240.96222	950	1+
241.51614	90	
241.93995	208	
242.11589	78	
242.85759	184	1+
242.90548	120	
242.94136	406	
242.95802	414	
243.82049	480	1+
244.95699	1950	1+
245.81674	108	
245.83411	112	
245.99071	86	
246.79313	128	
246.82168	146	
246.84524	106	
246.90286	84	
246.95318	3476	1+
246.97669	224	
247.32513	96	
247.90555	150	
248.80452	508	1+
248.86670	108	
248.90049	1038	1+
248.93061	82	
250.89622	236	1+
253.08269	76	
253.90854	178	
254.43168	86	
255.10573	78	
258.44294	76	
258.84443	98	
258.97532	208	
259.84384	198	
260.83139	316	1+
260.88029	202	1+
260.96927	724	1+
262.05759	90	
262.83398	122	
263.00126	78	
263.91410	204	1+
263.98802	76	
264.82169	200	
264.96630	84	
265.81991	194	
265.97941	76	
266.81194	884	1+
266.85658	76	
267.84390	270	1+
267.97152	394	
268.84642	282	1+
269.11978	86	
269.96847	330	
270.52190	76	
270.80631	104	
271.91668	134	
272.86488	96	
272.88368	84	
273.06012	78	
273.79324	98	
276.86002	194	
277.86465	118	
278.80475	136	
278.84740	108	
279.07048	90	
279.57321	82	
279.79561	126	
279.86907	90	
280.79179	1076	1+
280.83343	292	1+
281.01851	76	
281.12354	90	
281.86404	120	
282.94452	90	
283.06960	156	
283.79207	74	
283.81871	96	
283.85213	80	
283.98676	176	
284.78583	80	
284.82388	542	1+
284.88094	76	
284.97436	78	
284.99067	84	
285.44102	92	
285.84378	306	
286.40645	94	
286.48547	82	
288.82394	78	
289.83252	200	
289.87704	98	
293.11802	186	
294.83797	86	
295.34202	78	
295.85720	216	1+
296.44469	84	
296.80928	420	
297.81108	214	
298.80380	1804	1+
299.87396	120	
299.96447	96	
300.87691	128	
301.86212	498	1+
301.97652	218	1+
302.80552	218	1+
303.85792	568	1+
305.81469	124	
306.43328	168	
306.84427	94	
307.62192	106	
307.89585	78	
308.98255	86	
309.83370	78	
310.54056	106	
311.91609	80	
315.40690	106	
316.81629	380	
317.81663	168	
318.80194	102	
318.93559	116	
319.95667	80	
320.76134	80	
320.93483	74	
321.81671	508	1+
321.86698	126	
322.93100	94	
324.84903	80	
324.87110	78	
325.14147	74	
326.86973	162	
326.89135	244	1+
327.86793	80	
327.95930	76	
328.82740	88	
330.86750	76	
335.87670	80	
336.94546	108	
338.00400	288	1+
340.94592	124	
343.90270	210	1+
344.83098	84	
353.65365	82	
357.40910	92	
357.92237	78	
365.93036	76	
366.77326	88	
368.72280	164	1+
END IONS

###FS:    #m/z: 507.84621 #charge 1+
###MS: 125
###MSMS: 127
BEGIN IONS
TITLE=Cmpd 95, +MS2(507.8462), 28.2-35.2eV, 2.8min #127
RTINSECONDS=164.099
SCANS=125,127
PEPMASS=507.84621	58998
CHARGE=1+
196.01575	112	
214.88741	140	
224.97687	196	
232.89861	200	
235.93207	144	
251.91164	180	
263.14169	150	
265.80915	154	
266.17030	196	
266.86561	108	
269.04546	112	
272.85239	104	
285.79376	138	
285.92219	174	1+
287.41515	114	
287.85450	296	1+
289.82781	156	
289.88197	232	
291.07897	164	
293.87888	152	
298.10242	140	
303.78951	124	
303.86855	386	1+
305.86464	408	
307.89188	214	
308.14276	216	
308.80224	120	
308.87524	246	
309.15393	120	
309.85487	172	
309.89138	230	
310.15474	186	
310.17316	106	
311.16149	156	
311.80440	190	1+
311.88515	550	
311.91248	104	
312.86955	150	
313.88201	116	
314.86284	344	1+
319.52234	104	
320.99382	168	1+
322.82860	106	
323.87310	178	
324.90290	108	
325.90286	270	
326.02968	136	
326.88570	878	1+
327.81022	110	
328.88660	154	
329.90105	122	
330.88048	192	
330.90866	218	1+
331.97870	126	
332.87560	362	1+
335.81191	134	
335.89953	140	
337.87568	148	
338.78074	150	
338.82669	220	1+
340.90323	144	
344.51167	102	
344.77684	148	
345.81993	146	
347.77840	268	1+
348.73041	104	
348.76379	120	
348.81131	132	
349.81973	120	
350.89140	174	
352.77252	358	1+
353.86952	122	
355.80615	102	
355.86213	230	1+
356.06427	102	
358.78063	108	
358.81091	110	
360.77092	108	
362.84556	178	1+
363.92023	148	
364.92123	128	
366.15168	150	
366.18596	102	
367.70580	364	
367.79770	134	
367.84353	126	
368.70941	228	
368.90213	118	
369.76825	106	
369.88078	176	1+
370.41585	110	
371.21540	204	1+
373.72052	416	1+
373.77236	110	
374.06093	108	
375.71599	112	
375.81564	138	
376.79938	120	
376.88191	172	
378.82039	110	
379.85381	350	1+
380.71908	874	1+
380.81443	206	1+
380.85751	380	1+
381.79151	116	
381.83147	122	
382.71897	362	1+
382.77497	214	1+
385.77391	126	
387.77973	110	
387.84772	350	1+
388.05022	126	
388.74553	112	
390.06024	230	1+
390.84304	280	1+
391.72582	268	1+
392.82526	150	
392.84517	102	
394.78855	112	
394.83336	126	
395.74271	118	
395.78971	142	
395.84162	134	
396.72971	116	
397.70248	138	
398.73275	480	
399.73198	232	
399.85290	118	
400.72930	168	
400.86805	132	
401.26663	140	
401.79045	132	
402.78086	142	
403.72775	104	
403.87331	556	1+
405.76339	256	
405.86079	172	
406.75860	110	
407.75492	158	
407.81069	110	
407.86323	278	
408.85140	554	1+
409.74073	230	
409.76384	204	1+
410.72855	442	1+
410.83703	310	1+
411.81592	110	
411.94923	104	
412.67642	110	
412.71650	138	
413.79979	108	
414.67803	190	
418.85048	174	
421.74560	176	
421.86940	346	1+
423.77312	350	
424.73835	116	
424.78974	108	
424.83686	130	
425.75754	382	1+
426.86246	338	
427.73514	250	
427.85802	196	
428.73204	214	
428.75336	134	
428.84735	366	1+
429.69665	398	1+
429.75243	124	
429.87179	116	
430.74011	370	1+
431.87015	182	
435.71370	164	
439.20555	140	
439.89168	206	
441.69612	146	
442.94214	102	
443.76422	368	1+
444.87539	508	1+
445.75341	240	
446.74411	214	
446.87173	120	
447.71393	388	1+
447.79327	230	1+
449.88527	182	
450.70929	116	
450.75185	238	1+
457.90013	166	1+
462.88663	196	
463.88313	158	
465.72274	288	1+
465.89338	108	
466.70775	112	
467.88969	460	1+
470.73011	140	
485.90077	348	1+
487.27929	112	
END IONS

###FS:    #m/z: 336.94604 #charge 1+
###MS: 125
###MSMS: 128
BEGIN IONS
TITLE=Cmpd 96, +MS2(336.9460), 28.0-35.0eV, 2.8min #128
RTINSECONDS=164.87
SCANS=125,128
PEPMASS=336.94604	54118
CHARGE=1+
74.99266	72	
78.80743	106	
91.13239	68	
209.11598	94	
210.88363	138	
211.89343	68	
211.94444	1290	1+
212.87915	740	1+
213.09290	72	
213.93918	274	
215.86249	112	
215.88686	260	
216.95470	86	
219.83123	80	
223.82877	88	
224.83127	80	
225.85410	80	
226.86281	74	
226.94604	70	
227.78610	92	
227.95604	154	
228.79783	80	
228.89456	118	
229.95341	902	1+
230.84196	70	
230.88864	1040	1+
231.95043	290	
232.82466	224	1+
232.95393	130	
233.03141	92	
233.86708	86	
233.88456	72	
234.88160	86	
235.89169	72	
238.12586	90	
238.84068	72	
238.99632	84	
239.16543	86	
239.84550	68	
240.83193	70	
241.42095	114	
241.84194	656	1+
246.39528	72	
246.85716	120	
247.96444	270	
248.89985	620	1+
249.38025	84	
249.96185	360	
250.06903	262	1+
250.36247	94	
250.83073	164	
250.88748	142	
250.94960	100	
251.82773	68	
251.84211	104	
252.92810	80	
252.96970	416	
253.90623	126	
254.84707	98	
254.86567	150	
254.89007	210	1+
254.90802	82	
254.97008	94	
255.03932	76	
255.07285	140	
255.39453	90	
255.84183	148	
255.87113	138	
256.26710	108	
256.86810	188	
256.96269	94	
257.13416	74	
257.86144	244	
257.89474	70	
258.01493	68	
258.84732	380	
259.51031	114	
259.82290	78	
259.85213	218	
261.42263	68	
262.83260	180	
262.90775	76	
262.95195	118	
263.23609	72	
263.84246	84	
267.84786	90	
268.84283	584	1+
269.14412	96	
270.87124	76	
270.98252	74	
272.35463	82	
272.87664	114	
273.90117	82	
274.87478	214	
274.89863	188	
275.86796	208	
276.85932	110	
277.86560	342	1+
277.96821	78	
278.84003	306	
278.91878	92	
279.83641	176	
279.85739	76	
279.88166	162	
280.84817	90	
280.88891	82	
282.32311	82	
282.97118	70	
283.98019	80	
285.35800	92	
285.85096	336	
286.33770	72	
286.85239	360	
286.92420	92	
287.43615	84	
287.85376	332	
287.87547	90	
287.90471	78	
288.85822	278	
288.88496	176	1+
289.44216	78	
290.80985	68	
290.97149	82	
292.86902	82	
293.11501	66	
294.86700	326	
295.14395	76	
296.87146	72	
296.88884	70	
297.02643	78	
297.87787	76	
297.97459	110	
299.01037	88	
299.16113	70	
299.87173	206	
300.87349	78	
304.86279	144	
305.43785	80	
305.85866	66	
305.89292	74	
308.81656	72	
309.86609	140	
310.87229	140	
311.87545	74	
312.87985	66	
316.43458	84	
316.86517	68	
316.95056	68	
317.35923	80	
323.88728	68	
324.86908	84	
325.89928	92	
328.81576	94	
328.92708	72	
331.45520	94	
331.71033	96	
331.88671	68	
334.96082	68	
335.87388	68	
336.25703	110	
336.29252	86	
337.03417	72	
END IONS

###FS:    #m/z: 363.95720 #charge 1+
###MS: 129
###MSMS: 130
BEGIN IONS
TITLE=Cmpd 97, +MS2(363.9572), 28.0-35.0eV, 2.8min #130
RTINSECONDS=168.531
SCANS=129-130
PEPMASS=363.95720	189050
CHARGE=1+
50.41105	90	
109.37644	86	
152.41165	78	
189.86195	256	1+
191.85654	530	1+
198.95250	78	
207.87367	306	
207.95031	188	
208.88646	272	
209.94495	1400	1+
210.15842	98	
210.88429	302	1+
212.87928	1930	1+
214.89419	234	1+
216.42545	76	
220.10418	76	
221.86575	80	
222.89235	106	
222.95153	1122	1+
223.93195	92	
224.94879	1312	1+
225.12230	104	1+
225.83260	108	
225.89651	84	
226.43220	100	
226.94773	3944	1+
226.97466	204	
228.57090	90	
228.81710	96	
228.85177	80	
228.89518	440	1+
228.94248	5112	1+
229.86498	102	
229.92851	114	
230.05349	100	1+
230.88984	2218	1+
230.94335	152	
232.88481	368	
234.04030	86	
234.88209	238	
238.03663	82	
238.83332	92	
239.79417	82	
240.81953	350	1+
240.93957	450	1+
240.96311	888	1+
241.84297	78	
242.94693	324	
242.96125	672	1+
243.01854	88	
243.82080	254	1+
244.40432	88	
244.85194	126	
244.95802	2390	1+
245.93719	120	
246.81083	106	
246.86229	92	
246.95315	2592	1+
247.04836	76	
248.80351	904	1+
248.85068	154	1+
248.89962	946	1+
249.91774	84	
250.80157	124	
250.90276	118	
250.94486	156	
251.80429	80	
252.89264	224	
253.86814	84	
253.90741	186	
254.99409	84	
256.34817	76	
257.78995	136	1+
258.83867	310	
258.97273	142	
259.37740	80	
259.83842	138	
260.84119	126	
260.87692	86	
260.97069	566	1+
261.83310	454	1+
263.88624	144	
264.82082	130	
264.97777	136	
265.08372	118	
265.81586	106	
265.85842	94	
266.35521	80	
266.41017	136	1+
266.61410	98	
266.81685	486	1+
267.97470	310	
268.84122	326	1+
269.38213	76	
269.80904	168	
269.96993	324	1+
270.03514	92	
271.85483	82	
271.91806	178	
272.17009	94	
273.80757	84	
273.86291	124	
274.83464	82	
275.36424	88	
275.81289	122	
276.38990	84	
276.78607	98	
276.85640	134	
277.86289	92	
278.79798	282	
278.93792	142	
279.10441	92	
279.42132	92	
279.78893	1518	1+
280.79113	1352	1+
280.83839	200	
281.85847	92	
282.32125	86	
282.87770	98	
283.35767	82	
283.55017	86	
283.78750	260	
283.85380	526	1+
283.98471	168	1+
284.29478	78	
284.79984	136	
285.78984	94	
285.82162	380	1+
285.84588	264	
286.84946	140	
288.76969	76	
288.86287	82	
288.89103	98	
289.15826	84	
290.79211	128	
290.83305	98	
290.88784	200	1+
295.80788	616	1+
296.33696	80	
296.87490	202	1+
297.85002	76	
298.80493	2036	1+
299.32905	78	
300.79736	852	1+
300.92564	130	
301.11394	88	
301.79811	516	1+
301.81900	356	1+
301.86204	512	1+
302.35105	92	
302.75831	86	
303.80396	120	
303.85605	694	1+
303.94612	82	
305.12004	90	
306.37446	112	
306.79141	78	
306.85594	96	
307.83553	76	
307.88796	114	
312.83873	86	
313.87975	94	
314.82294	136	
315.55041	106	
316.81158	792	1+
320.14334	82	
321.81813	134	
321.86894	106	
322.82319	142	
323.81877	84	
325.06843	76	
326.87019	334	
328.06596	76	
330.81840	150	
330.88177	182	1+
330.97021	86	
334.90686	76	
336.80638	78	
336.94702	340	
337.88866	78	
340.71167	80	
340.94183	168	
344.14957	100	
344.29303	108	
344.71243	120	
347.31163	76	
352.87091	82	
354.03050	90	
356.77659	94	
357.78065	84	
357.92469	86	
361.70486	96	
363.73476	84	
366.41417	88	
367.83541	90	
368.13431	80	
368.77362	86	
END IONS

###FS:    #m/z: 507.84585 #charge 1+
###MS: 129
###MSMS: 131
BEGIN IONS
TITLE=Cmpd 98, +MS2(507.8459), 28.2-35.2eV, 2.8min #131
RTINSECONDS=169.303
SCANS=129,131
PEPMASS=507.84585	54744
CHARGE=1+
90.05730	92	
196.01551	114	
223.97538	548	1+
224.89002	92	
224.97769	418	1+
232.89550	134	
237.06366	314	1+
254.09806	142	
266.16984	112	
275.95548	98	
280.89298	92	
282.84140	98	
283.88524	96	
285.80073	104	
285.86101	218	
287.85564	322	1+
289.88099	170	
289.89757	94	
290.86305	248	1+
290.88156	124	
293.87533	274	1+
294.86367	96	
296.85278	180	1+
298.80405	120	
298.81425	104	
303.77862	100	
303.80870	138	
303.86842	230	
304.87921	204	
305.86379	566	
306.88191	150	
307.19565	114	
307.89084	202	
308.13943	236	
308.87238	254	1+
308.88977	118	
309.14530	164	
309.37116	94	
310.15703	248	
311.82452	130	
311.88626	390	
312.05636	92	
312.86728	164	
312.88568	176	
313.88096	100	
314.86648	216	
318.83828	98	
320.36578	186	
321.88773	246	1+
322.41231	94	
322.82101	120	
323.87451	140	
325.90561	132	
326.81684	122	
326.88656	1496	1+
327.84469	130	
329.12762	94	
329.81226	156	1+
330.81255	178	1+
330.88465	144	
335.41731	106	
336.94739	234	
338.88486	102	
339.38443	112	
341.15830	98	
342.14532	114	
343.81839	98	
344.83223	134	
345.32345	102	
345.74588	96	
347.77634	240	1+
347.81831	152	1+
348.16801	180	1+
348.73504	202	
349.01894	254	1+
349.75078	102	
350.02006	178	1+
350.72486	144	
350.89134	190	1+
352.42847	104	
353.71629	112	
354.86398	120	
355.89583	142	
358.91795	208	1+
362.72618	104	
363.88155	102	
365.79091	98	
366.18726	124	
366.79899	204	1+
366.84171	92	
367.05160	92	
367.71087	212	
367.76345	116	
368.70503	308	1+
368.73707	110	
368.90160	122	
369.83797	344	1+
370.81221	108	
373.72172	336	1+
374.78314	192	1+
375.86213	96	
378.73623	128	
378.78741	134	
378.89614	114	
380.72071	440	
381.71584	616	1+
382.70279	130	
382.78189	112	
383.17083	108	
383.79319	226	
384.74963	138	
384.85003	128	
385.85262	96	
387.73770	232	1+
387.77861	114	
387.84848	412	1+
389.20091	132	
389.71788	150	
389.84965	116	
390.73120	150	
390.83822	508	1+
391.74344	94	
391.76466	98	
392.67773	146	
393.73464	94	
394.78967	170	
396.67711	198	1+
398.24382	100	
398.73156	864	1+
398.76734	122	
399.85448	166	
400.73457	162	
401.72807	262	
403.83439	112	
403.87347	198	
404.72403	236	1+
404.75360	264	1+
404.87551	186	
405.86196	116	
407.72215	130	
407.75334	386	1+
407.86868	200	
408.73499	188	
408.75544	230	1+
408.85008	446	
408.86833	388	
409.72644	432	1+
409.77737	92	
409.85530	316	
410.83833	284	1+
411.23211	102	
412.72631	190	
413.77432	146	
414.68296	106	
416.73704	108	
416.91953	112	
421.88209	536	1+
423.77383	590	1+
423.86846	110	
425.75360	224	
426.75722	194	
426.86341	598	1+
427.73163	296	
428.09229	122	
428.21367	92	
428.74697	488	1+
428.84743	188	1+
429.70178	274	1+
430.73613	130	
431.76919	130	
431.86249	332	1+
432.68937	94	
434.88940	126	
435.71072	104	
439.89297	170	
441.77922	190	1+
441.87642	116	1+
444.71423	244	1+
444.76966	144	
444.87386	838	1+
445.71711	206	1+
445.74355	166	
446.76981	116	
446.79107	128	
446.87742	136	
447.71208	706	
448.76139	270	1+
449.69462	126	
449.88071	230	
449.92317	124	
450.69740	130	
450.87153	144	
451.04458	104	
451.74772	116	
457.90625	172	1+
462.83163	102	
462.88378	418	1+
465.73392	164	
467.89184	552	1+
468.71099	156	
476.71617	134	
485.89570	400	1+
487.27396	122	
END IONS

###FS:    #m/z: 336.94593 #charge 1+
###MS: 129
###MSMS: 132
BEGIN IONS
TITLE=Cmpd 99, +MS2(336.9459), 28.0-35.0eV, 2.9min #132
RTINSECONDS=170.075
SCANS=129,132
PEPMASS=336.94593	50006
CHARGE=1+
185.88493	72	
192.02225	64	
202.92103	106	
203.93256	132	
211.94435	960	
212.87790	900	1+
213.93833	696	1+
215.88833	202	
215.94323	64	
216.73060	74	
217.90938	76	
219.84036	72	
223.92587	116	
224.83826	146	
225.02472	76	
227.89598	70	
228.83985	122	
228.89780	64	
228.92042	72	
229.89159	78	
229.95383	800	
230.88967	930	1+
231.41496	78	
231.80911	72	
231.95038	296	1+
232.04864	72	
233.84008	64	
233.92288	126	
233.95102	70	
234.83258	148	
235.03970	70	
235.86694	66	
235.89309	72	
236.89731	76	
238.08018	66	
239.83526	116	
239.92663	124	
240.83844	500	1+
240.87540	68	
240.96323	82	
241.39593	72	
241.84290	340	1+
241.92279	88	
241.98609	70	
243.78865	82	
243.84402	216	1+
243.95576	72	
244.38728	80	
244.86553	94	
246.90056	64	
246.97659	172	
247.90003	82	
247.96369	108	
248.90120	742	1+
249.05988	98	
249.83126	64	
249.96258	70	
250.84077	166	
250.88929	64	
250.95552	202	
250.99038	64	
251.83606	120	
252.84994	80	
252.96805	332	
253.05665	84	
253.83777	76	
253.90677	110	
254.96578	432	
255.07064	86	
255.37462	72	
255.83211	86	
256.25848	76	
256.31366	72	
256.85237	370	1+
256.96240	90	
257.06497	68	
257.84715	126	
258.84536	240	
259.95370	84	
260.83232	138	
260.85606	198	
260.94832	80	
261.88212	152	
262.58508	88	
262.83366	82	
262.94962	140	
263.82941	102	
264.03583	88	
264.86179	112	
265.80044	66	
266.03105	68	
267.83995	850	1+
267.85611	132	
268.35498	70	
269.38396	76	
269.80318	82	
270.98833	106	
271.84663	122	
272.41138	66	
272.87375	230	1+
272.90808	88	
273.85006	84	
273.89665	66	
274.86334	202	1+
274.89966	182	
276.85791	1030	1+
277.15803	66	
277.83344	378	1+
277.88706	76	
278.83530	250	1+
279.86403	162	
279.96765	90	
280.02366	72	
280.85307	90	
281.83458	66	
282.86285	100	
283.85835	74	
283.89313	64	
284.01972	70	
285.87274	68	
286.84791	938	1+
287.82566	78	
287.87535	82	
290.86455	182	1+
290.97946	70	
291.93575	78	
292.10503	408	1+
293.10735	338	1+
294.80429	86	
294.86748	134	
294.88732	272	1+
295.26393	114	
296.80654	74	
296.92045	66	
297.85002	76	
297.87574	68	
299.87228	180	
299.98161	82	
300.77118	76	
300.81584	78	
300.88439	80	
301.16513	80	
301.88390	126	
304.40017	92	
304.86412	128	
305.52150	92	
305.86508	88	
305.92098	78	
306.87075	68	
309.86408	80	
309.92428	74	
310.41957	72	
311.03215	76	
312.71935	72	
314.86382	72	
317.19063	68	
317.92208	70	
321.94332	92	
326.90167	80	
327.87720	88	
329.46388	66	
332.33008	80	
332.40163	78	
332.78006	68	
332.88301	68	
334.28052	96	
336.78600	110	
338.24309	76	
340.13583	76	
341.26694	94	
END IONS

###FS:    #m/z: 322.93097 #charge 1+
###MS: 133
###MSMS: 134
BEGIN IONS
TITLE=Cmpd 100, +MS2(322.9310), 28.0-35.0eV, 2.9min #134
RTINSECONDS=173.757
SCANS=133-134
PEPMASS=322.93097	1147636
CHARGE=1+
119.97864	68	
189.02032	80	
190.90071	68	
192.88889	128	
195.91770	66	
196.88511	124	
196.93827	86	
197.86110	94	
198.12203	86	
200.83803	82	
201.04488	140	
205.95494	120	
208.83028	84	
211.88981	258	1+
212.16359	72	
212.87793	78	
220.06071	84	
222.06514	106	
222.71705	118	
222.95537	72	
223.96022	202	
224.82210	72	
225.01918	68	
225.10009	78	
226.84665	76	
228.81833	76	
228.84629	100	
230.80653	64	
230.86791	76	
231.89339	70	
234.93039	104	
235.84829	92	
236.40664	90	
236.85245	92	
236.98807	70	
237.06604	70	
238.02549	70	
238.79582	100	
238.91109	72	
238.94502	76	
238.98861	68	
239.08127	114	
239.78866	326	1+
240.82145	174	
240.93982	860	
240.96120	144	
241.80665	72	
241.94129	558	
242.94212	2178	1+
243.82177	590	1+
243.89218	72	
244.83209	92	
244.94193	732	1+
244.98626	66	
245.81928	108	
246.98790	80	
247.98175	66	
248.85129	196	
248.87671	68	
249.81094	64	
250.85731	86	
250.96709	68	
251.01173	88	
252.78916	74	
253.11745	64	
253.51825	72	
255.78262	152	
255.88323	86	
256.39225	92	
257.79802	68	
258.83509	102	
258.85462	126	
259.39730	90	
259.83685	70	
260.33389	82	
260.83113	622	1+
261.90695	68	
262.08029	88	
262.34043	102	
262.36057	64	
262.80008	80	
262.93552	74	
263.33578	84	
263.83513	116	
264.92247	70	
265.35790	72	
266.85407	136	
268.12575	80	
268.54809	74	
269.34354	76	
269.79631	168	
270.19714	66	
270.41266	70	
270.56786	70	
270.79516	158	1+
271.78100	68	
271.83025	76	
271.84520	128	
273.79467	202	
274.79384	142	
274.84686	92	
274.90576	70	
275.80180	94	
275.89617	98	
276.36347	70	
276.80634	82	
278.83538	70	
278.92513	70	
279.09312	1024	1+
283.27701	80	
283.35167	70	
283.78819	518	1+
283.84625	294	1+
283.86451	92	
284.29068	130	
284.94321	68	
285.93694	92	
286.90134	92	
287.16766	66	
287.89208	74	
288.79328	94	
289.78997	376	1+
289.82144	72	
289.88194	110	
291.80469	222	
292.93718	94	
295.84306	74	
295.86992	88	
296.13600	86	
296.91837	70	
296.95855	76	
297.77798	82	
297.81445	122	
298.43308	78	
300.14526	90	
301.81543	64	
301.83043	68	
301.87973	72	
302.20597	80	
303.77708	70	
303.80046	70	
304.75788	100	
305.79915	74	
306.34829	96	
306.89888	68	
307.80067	96	
308.79273	140	
308.81855	64	
308.87663	214	1+
309.79993	128	
311.80483	268	1+
312.84719	64	
314.78103	72	
315.81886	94	
316.75998	80	
317.89077	78	
319.36158	72	
319.80073	72	
321.82000	66	
322.21838	72	
322.25374	78	
322.76533	72	
323.76343	78	
END IONS

###FS:    #m/z: 340.94162 #charge 1+
###MS: 133
###MSMS: 135
BEGIN IONS
TITLE=Cmpd 101, +MS2(340.9416), 28.0-35.0eV, 2.9min #135
RTINSECONDS=174.529
SCANS=133,135
PEPMASS=340.94162	500532
CHARGE=1+
61.63100	84	
90.93684	90	
104.02556	70	
191.08241	94	
193.89481	70	
194.88273	74	
198.95790	80	
208.95704	78	
209.94452	86	
210.89716	86	
211.94162	74	
213.08727	76	
213.93959	318	
214.88551	74	
215.88730	234	
215.94143	78	
216.82854	78	
217.14324	80	
217.88553	94	
218.45863	70	
218.90347	82	
219.88737	84	
220.87300	216	
221.87535	86	
224.83846	74	
224.97657	70	
225.84008	150	
225.90033	76	
226.82772	70	
226.95913	142	
227.12187	102	
227.90194	84	
228.84256	94	
228.86649	74	
230.88987	236	
231.84497	106	
231.88990	154	
231.94896	240	
233.94359	130	
236.86186	74	
237.12267	76	
238.84277	86	
239.08549	80	
239.85388	146	
239.87802	74	
239.89974	132	
239.95594	100	
240.83978	932	1+
240.90035	118	
240.97081	84	
241.11592	76	
241.84464	784	1+
243.83694	88	
244.84615	84	
245.91937	94	
246.85235	74	
246.97586	92	
247.87985	74	
248.83395	70	
248.85583	96	
249.06227	82	
249.99165	86	
250.86975	72	
253.00994	82	
253.91371	80	
254.83548	72	
254.91050	192	
255.78117	110	
255.98363	74	
256.86107	144	
256.88189	78	
256.91937	72	
257.84441	76	
258.40349	74	
258.84485	712	1+
259.87666	104	
259.91063	210	1+
260.83308	340	1+
260.89582	80	
260.98212	80	
262.34510	82	
262.40615	82	
262.84861	138	
262.92594	118	
263.01713	88	
264.90662	72	
265.11840	72	
265.26846	86	
265.97662	88	
266.02063	92	
266.87257	78	
267.45676	90	
268.41343	76	
268.84101	270	
268.98914	80	
269.84488	152	
270.83682	118	
272.35279	76	
272.85542	76	
272.91981	164	
272.93448	212	
274.40535	84	
274.86449	164	1+
274.88808	102	
276.85380	378	
276.92083	100	
277.05614	94	
277.46052	76	
277.86228	326	
278.84345	996	1+
279.96565	88	
280.15876	88	
280.26163	98	
282.87443	82	
283.57277	90	
284.29051	78	
286.03451	78	
287.80845	72	
289.23108	100	
289.78895	126	
289.81204	74	
289.88099	76	
290.79733	82	
293.19159	74	
293.86076	80	
294.56813	80	
294.87204	132	
295.02138	82	
295.86333	128	
295.88759	72	
296.98645	70	
297.81566	110	
297.87757	72	
297.89633	142	
298.08339	88	
299.76473	98	
299.78494	156	
299.87467	374	1+
301.44116	104	
301.86208	94	
302.89367	90	
303.94401	76	
305.89329	82	
307.79743	116	
310.07991	70	
310.83064	80	
313.99969	72	
317.91063	90	
321.72959	72	
322.87579	82	
322.89336	264	1+
323.81417	76	
326.91757	106	
327.91931	94	
328.88054	72	
330.81890	98	
340.82010	80	
341.92296	72	
346.26895	92	
END IONS

###FS:    #m/z: 507.84627 #charge 1+
###MS: 133
###MSMS: 136
BEGIN IONS
TITLE=Cmpd 102, +MS2(507.8463), 28.2-35.2eV, 3.0min #136
RTINSECONDS=175.301
SCANS=133,136
PEPMASS=507.84627	54556
CHARGE=1+
117.16936	94	
196.01308	132	
209.94565	102	
222.97466	224	1+
224.12192	112	
224.97761	152	
226.04441	100	
232.89471	100	
236.04461	114	
250.90641	166	
254.01497	106	
266.17397	146	
268.01896	110	
269.92343	100	
271.10585	100	
277.91605	148	
279.79099	166	1+
281.39986	102	
284.77523	98	
287.85200	134	
288.86810	96	
289.88172	190	
289.96770	168	1+
291.99275	100	
293.87234	150	
294.78204	126	
295.97900	136	
296.13596	100	
296.81790	158	
298.80364	108	
299.80291	98	
302.37232	96	
303.86872	130	
305.85934	266	1+
306.00996	128	
306.96934	110	
307.88963	212	
308.00554	104	
308.14487	942	1+
308.87447	396	1+
308.89439	192	
309.10289	96	
311.34756	106	
311.81246	134	
311.88152	204	
311.90051	106	
313.88221	318	1+
314.86657	404	
315.55267	94	
317.90206	114	
319.84693	94	
322.42801	96	
322.81963	108	
323.87716	182	
324.87625	124	
324.90327	130	
325.81610	154	
325.89970	180	
326.88477	288	
327.88242	420	1+
327.99032	106	
328.90016	170	
330.80864	148	
332.82701	102	
332.87333	150	
333.77986	108	
334.87288	114	
334.89833	268	1+
335.80988	122	
335.84411	162	
337.14627	100	
337.16440	156	
337.86656	136	
338.82971	152	
341.76633	98	
344.85564	96	
346.87809	132	
348.72393	304	1+
348.77376	212	
349.75420	110	
350.76486	96	
351.89309	114	
352.11530	100	
353.89459	188	1+
355.14762	94	
355.80089	166	1+
357.78851	116	
357.84921	114	
357.89076	106	
358.78174	124	
363.83799	116	
364.72759	214	1+
366.73581	244	1+
366.80457	186	
367.76766	212	1+
368.33715	114	
368.83741	114	
370.79079	262	1+
370.95828	116	
371.72662	154	
372.73101	94	
374.81889	164	
376.76759	128	
377.78280	188	1+
380.72205	510	1+
382.71656	222	1+
382.86322	252	1+
383.80021	136	
384.85188	140	
386.85115	98	
387.74523	110	
387.84123	114	
388.73276	112	
389.71790	120	
390.84085	470	1+
392.74703	118	
393.73375	128	
393.75119	128	
398.72861	980	1+
398.78155	102	
399.23707	98	
399.75325	176	
402.75957	136	
402.86943	288	1+
403.95455	152	
405.36721	102	
405.86231	138	
406.14396	108	
406.85914	110	
407.73307	156	
407.75521	198	
407.86562	152	
408.75159	140	
408.77712	194	1+
408.85281	486	1+
409.07608	218	1+
409.71722	282	1+
410.83832	264	
412.69816	100	
412.73004	228	1+
412.74144	134	
413.87089	100	
418.73891	258	1+
421.74349	350	1+
422.78971	120	
422.86596	120	
423.69364	114	
423.77258	144	
423.80114	166	
424.82572	178	
424.86546	122	
425.73189	124	
425.75600	508	1+
425.81393	122	
426.76821	384	1+
426.86354	400	
427.73539	364	
428.09381	96	
428.74213	162	
428.84573	352	1+
429.70383	274	1+
429.75354	98	
430.74176	182	
430.88673	96	
431.86937	270	1+
433.88697	96	
439.74272	208	1+
440.89699	116	
441.79020	126	
443.76684	270	
444.87362	1050	1+
445.74283	162	
447.71278	476	
447.87935	160	
448.68713	192	1+
448.70209	114	
448.77218	180	1+
449.88552	298	1+
450.69894	100	
450.75303	172	
451.75793	128	
457.85786	136	
457.91165	132	
460.22479	150	
462.88342	232	
462.91125	110	
463.72310	180	1+
463.85910	110	
463.88630	122	
467.88922	238	
468.89676	238	1+
485.90291	290	1+
491.91327	100	
END IONS

###FS:    #m/z: 322.93079 #charge 1+
###MS: 137
###MSMS: 138
BEGIN IONS
TITLE=Cmpd 103, +MS2(322.9308), 28.0-35.0eV, 3.0min #138
RTINSECONDS=178.968
SCANS=137-138
PEPMASS=322.93079	1091166
CHARGE=1+
195.91413	68	
198.85224	76	
199.64946	76	
199.93419	84	
200.84452	166	
201.04648	324	1+
201.90105	60	
210.89542	86	
212.90444	66	
216.84644	64	
216.89362	60	
217.10850	72	
219.05633	72	
221.89874	62	
221.94718	140	
222.94463	156	
223.96152	60	
224.37136	60	
225.81906	62	
226.82808	56	
227.92940	62	
228.04853	72	
228.52860	114	
228.84070	68	
229.76489	66	
230.86061	92	
230.88853	138	
231.44309	74	
231.49729	104	
234.86266	78	
235.78619	64	
235.82524	62	
236.88057	66	
239.07978	84	
240.79560	80	
240.81616	234	1+
240.91175	72	
240.94060	1262	1+
241.84659	76	
241.96477	68	
242.94303	2064	1+
244.82070	222	
244.84670	188	1+
244.93949	542	
245.59411	78	
246.97879	64	
248.44254	94	
248.85208	126	
248.88015	64	
249.89476	66	
252.35051	74	
252.83990	70	
252.87523	76	
253.92467	88	
254.85102	74	
254.87261	112	
254.95084	66	
255.78507	90	
255.83607	70	
255.94226	68	
256.33016	172	
257.44501	92	
257.79523	312	1+
258.83120	262	
259.33794	288	1+
259.72175	104	
260.00488	64	
260.73418	104	
260.84114	264	
261.83327	724	1+
262.87591	80	
262.92231	74	
263.98259	98	
265.91453	72	
266.87038	68	
267.78423	66	
267.84012	72	
268.02305	66	
268.14201	60	
268.81204	58	
268.97301	110	
269.03332	68	
269.34153	76	
269.36366	74	
269.79440	72	
271.84630	84	
273.79199	280	1+
273.86456	84	
275.81214	120	
276.06742	64	
276.85550	74	
276.94174	64	
277.36846	60	
277.89847	70	
278.02563	64	
278.85083	68	
279.09374	580	
280.09568	352	
280.84209	56	
280.85596	70	
281.07619	84	
281.79512	64	
281.86951	88	
282.88258	72	
283.07286	162	
283.27110	68	
283.79105	192	
283.87050	56	
284.21200	80	
284.29370	424	1+
284.36305	98	
284.79089	146	
284.87711	68	
285.78550	80	
285.84597	66	
286.81783	78	
286.87805	64	
289.57996	76	
289.78809	186	
289.89103	134	
290.79556	590	1+
290.80291	56	
291.11774	82	
291.80071	484	1+
291.89569	80	
291.95441	60	
292.14117	66	
293.79955	110	
293.82458	78	
294.43784	70	
297.09012	64	
297.78589	188	
297.92004	64	
298.92107	74	
299.31200	84	
299.78706	148	
300.14990	66	
300.78375	112	
301.82811	70	
303.86470	70	
305.75555	72	
305.80200	120	
305.88475	96	
307.79868	508	1+
308.11562	84	
309.81443	92	
310.80899	80	
311.89442	68	
312.80620	122	
313.94943	74	
314.81905	184	
315.89308	98	
316.06794	74	
316.83874	74	
317.35241	100	
317.80999	66	
322.80951	92	
324.17196	66	
324.89166	100	
325.44934	66	
325.82985	60	
326.90943	86	
327.17024	68	
END IONS

###FS:    #m/z: 340.94144 #charge 1+
###MS: 137
###MSMS: 139
BEGIN IONS
TITLE=Cmpd 104, +MS2(340.9414), 28.0-35.0eV, 3.0min #139
RTINSECONDS=179.74
SCANS=137,139
PEPMASS=340.94144	492350
CHARGE=1+
191.89808	72	
192.89068	68	
192.92996	134	
196.88154	72	
201.87113	68	
205.20660	100	
207.87657	72	
208.95802	76	
212.88312	78	
213.93837	304	1+
215.88598	134	
217.88567	160	
217.93276	88	
219.87176	240	1+
221.89944	106	
223.95797	152	
224.97838	118	
226.87411	72	
227.12566	72	
228.85061	72	
228.94272	74	
229.85045	72	
230.88710	480	1+
230.94818	482	1+
231.88763	424	1+
232.09164	94	
232.97919	86	
233.92668	72	
238.08986	90	
238.79693	72	
238.86522	88	
239.09309	80	
239.78681	148	
239.84619	214	
239.88370	72	
240.23356	100	
240.83860	730	1+
241.01465	94	
241.90385	72	
242.03962	78	
243.34581	78	
243.83384	276	
243.88200	92	
244.50456	92	
244.82670	116	
244.85949	70	
244.90147	90	
245.36140	102	
245.51129	86	
247.89137	86	
248.85968	112	
248.90152	72	
249.90095	202	1+
249.96064	70	
249.99722	88	
250.99646	80	
251.88113	120	
252.35404	80	
252.83814	78	
254.96588	208	
255.35909	74	
255.87126	92	
256.82097	78	
256.85944	86	
256.88638	244	
257.84747	130	
257.87692	98	
257.97026	104	
258.84746	946	1+
259.85212	662	1+
259.89700	104	
259.95676	192	
260.83236	312	
261.03755	72	
261.84103	180	
262.65100	104	
262.84608	130	
263.83450	70	
263.88628	68	
264.07760	82	
264.85033	74	
265.85447	74	
267.38875	80	
267.88050	104	
268.12569	74	
268.84463	68	
269.81305	90	
269.96266	102	
270.44489	82	
270.83684	86	
271.83136	166	
272.34665	94	
272.53296	76	
273.39919	76	
273.47841	76	
273.86630	70	
273.89307	72	
273.92113	80	
274.79765	134	
274.85993	308	1+
274.87907	78	
275.80948	132	
275.83722	72	
276.36218	178	
276.85818	1352	1+
278.84444	652	1+
279.92031	104	
280.84911	100	
281.03530	78	
281.85705	78	
281.89218	94	
283.42994	98	
285.84373	70	
285.94830	68	
286.15895	80	
286.37913	78	
286.45208	84	
287.43612	100	
288.03152	86	
288.85572	68	
289.78677	82	
289.81382	140	
289.89970	102	
291.79939	68	
291.81594	134	
292.80823	130	
292.85750	70	
293.86404	78	
294.41456	68	
294.43731	72	
294.56428	72	
294.86648	104	
295.88057	76	
295.93099	82	
297.78656	78	
298.87059	74	
299.31421	80	
299.77980	86	
299.91759	68	
300.80519	84	
300.87609	232	
301.01408	100	
302.86376	76	
305.89716	82	
307.79752	132	
307.85454	78	
307.88919	196	1+
308.79492	74	
314.82483	78	
317.86557	80	
318.01361	96	
318.87451	80	
319.80956	86	
321.40131	88	
321.54237	76	
324.12323	68	
325.89518	226	1+
330.81884	102	
330.88594	70	
341.38248	78	
341.58688	84	
344.41135	78	
344.83525	78	
345.79355	90	
END IONS

###FS:    #m/z: 336.94637 #charge 1+
###MS: 137
###MSMS: 140
BEGIN IONS
TITLE=Cmpd 105, +MS2(336.9464), 28.0-35.0eV, 3.0min #140
RTINSECONDS=180.512
SCANS=137,140
PEPMASS=336.94637	42674
CHARGE=1+
79.61499	76	
159.46633	88	
197.88534	72	
205.94780	134	
210.92927	78	
211.88261	76	
211.94463	688	
212.87762	378	1+
212.89978	80	
213.89294	76	
213.94253	218	
217.88547	66	
217.94527	74	
221.09299	92	
221.94612	92	
224.83972	120	
224.97105	78	
225.95934	98	
225.99471	86	
227.89787	66	
228.84318	144	
228.89456	330	
229.19732	100	
229.95607	628	
230.88951	1420	1+
231.39805	70	
231.41883	100	
231.94993	440	
232.89469	74	
233.83021	112	
233.87213	152	
233.90404	66	
233.94525	72	
235.85161	82	
235.89206	140	
235.98182	66	
236.05021	112	
238.86153	92	
239.86101	82	
240.83500	156	
240.85492	140	
241.84363	582	1+
241.88766	210	1+
241.92275	66	
243.05319	106	
243.07207	76	
243.84814	68	
244.44492	78	
244.87315	82	
245.05770	68	
245.84405	218	1+
245.87508	86	
246.90880	150	
246.95268	70	
247.96878	224	1+
248.89995	724	1+
249.83460	134	
249.95876	122	
250.83873	182	
250.96919	132	
251.82623	146	
251.92787	66	
252.83503	128	
252.96832	216	1+
253.09607	94	
253.83471	220	1+
253.87176	72	
253.90553	174	
254.96770	236	
255.09794	76	
255.28879	90	
256.82891	82	
256.86345	118	
256.91952	66	
257.90235	78	
258.84567	792	1+
258.91295	80	
260.83010	284	1+
261.85325	72	
261.96860	78	
262.87800	72	
262.92150	82	
264.86704	190	
265.83880	68	
266.08086	78	
266.85047	64	
267.86473	96	
268.03329	76	
268.84119	406	1+
268.95472	82	
270.80663	78	
270.85568	74	
270.98036	276	1+
271.91604	112	
272.87576	72	
272.92017	80	
273.90886	70	
274.92607	88	
275.85760	68	
276.25314	76	
276.85724	150	
277.86641	414	1+
277.88630	86	
278.08478	72	
278.11550	88	
278.83609	786	1+
278.90237	94	
278.96600	80	
279.86462	70	
280.99014	80	
281.85896	86	
281.92591	108	
282.86813	66	
283.09948	82	
285.10286	72	
285.85241	144	
286.84971	268	
286.90960	86	
287.85271	180	
288.85416	292	1+
288.86786	132	
289.79111	68	
291.85338	88	
292.43043	72	
293.00444	66	
293.10836	182	
293.86919	72	
294.86440	74	
295.91257	78	
296.03655	84	
296.85716	76	
297.10901	84	
298.87702	90	
299.76453	80	
299.87818	140	
299.92440	84	
300.01799	76	
302.84266	76	
305.03260	92	
305.86090	78	
305.94438	80	
306.76777	82	
306.85149	78	
308.38931	100	
308.42388	86	
308.77939	80	
311.76209	70	
311.88387	110	
313.01229	72	
315.06421	92	
318.39930	122	
319.87981	72	
321.82188	78	
322.49202	82	
323.39657	92	
328.70899	64	
330.97255	78	
332.25616	82	
332.88326	74	
334.88691	74	
337.39225	76	
338.28860	66	
338.75625	78	
339.14469	78	
339.82743	228	
341.28764	70	
END IONS

###FS:    #m/z: 322.93077 #charge 1+
###MS: 141
###MSMS: 142
BEGIN IONS
TITLE=Cmpd 106, +MS2(322.9308), 28.0-35.0eV, 3.1min #142
RTINSECONDS=184.165
SCANS=141-142
PEPMASS=322.93077	1102408
CHARGE=1+
54.30690	76	
185.08723	76	
185.92713	66	
192.88910	70	
196.37355	86	
199.82817	62	
199.97756	66	
200.88508	72	
201.04361	66	
203.40583	92	
204.00888	84	
208.95790	74	
209.94497	122	
211.42023	90	
211.89890	100	
215.84580	60	
221.86936	70	
223.95737	80	
224.11551	80	
227.93322	74	
228.81814	68	
228.90946	62	
229.03924	76	
229.84122	72	
230.07558	84	
231.90237	72	
232.10320	70	
232.83852	68	
233.89309	66	
234.85079	74	
235.07545	74	
236.91473	96	
237.05815	96	
238.04990	72	
238.46320	62	
238.89505	124	
238.94021	96	
239.78903	238	
240.82291	294	1+
240.94139	780	
241.94556	496	
242.81734	152	
242.84831	68	
242.94221	2142	1+
243.07403	92	
243.82631	150	
244.82160	472	1+
244.94015	332	
244.95801	82	
245.85032	272	1+
246.97439	192	
247.97437	136	
248.83960	70	
249.81664	80	
250.88140	76	
251.04679	80	
251.07096	62	
251.92896	72	
252.56475	78	
253.29110	68	
253.84548	60	
254.35138	74	
254.92009	64	
255.78487	142	
255.80435	66	
256.85337	64	
257.79105	108	
257.80845	68	
258.08233	66	
258.79942	62	
258.83712	370	1+
259.02368	74	
260.16141	78	
260.19283	68	
260.33367	86	
260.83252	72	
260.85685	78	
261.83025	386	
262.01428	98	
262.83024	230	
262.84693	64	
263.06075	84	
263.34185	74	
263.80458	92	
263.83633	132	
264.79843	74	
264.83880	68	
266.09494	72	
266.84869	66	
267.84447	120	
269.34584	88	
269.80129	84	
270.98857	62	
271.14832	76	
272.81285	76	
273.79543	444	1+
275.80991	140	
275.86362	108	
276.36569	122	
276.85965	72	
278.03160	96	
278.24472	82	
278.92100	70	
279.09271	958	1+
280.81890	66	
281.05748	74	
281.09638	142	
283.05202	72	
283.07195	128	
283.14082	76	
283.20882	62	
283.28125	70	
283.35799	66	
283.78705	310	1+
283.94699	88	
284.29412	430	1+
284.87825	100	
285.42641	84	
285.84412	82	
286.63516	66	
286.91263	124	
287.89630	110	
289.78802	122	
290.78819	66	
290.80396	80	
291.80268	398	
291.97752	68	
294.85287	66	
296.81290	66	
296.83170	62	
296.92066	94	
297.78566	90	
297.84788	100	
298.42267	76	
298.81673	126	
299.55447	92	
299.78638	234	1+
300.81267	72	
300.82694	118	
300.85208	72	
302.90012	64	
303.80707	60	
305.86952	90	
306.88042	90	
306.89866	78	
307.80036	356	1+
308.89634	66	
309.15337	68	
310.81337	80	
311.80321	66	
311.85328	70	
316.03317	66	
317.95704	70	
320.75928	126	
321.81090	78	
322.25797	64	
322.77205	68	
324.75499	132	
324.89135	66	
325.26510	88	
325.89627	148	1+
326.88400	66	
END IONS

###FS:    #m/z: 340.94143 #charge 1+
###MS: 141
###MSMS: 143
BEGIN IONS
TITLE=Cmpd 107, +MS2(340.9414), 28.0-35.0eV, 3.1min #143
RTINSECONDS=184.937
SCANS=141,143
PEPMASS=340.94143	498598
CHARGE=1+
69.54247	72	
136.41474	68	
182.52689	74	
189.86709	82	
191.95731	70	
192.92751	100	
193.93592	72	
196.88152	72	
199.97240	72	
205.94904	70	
209.85348	92	
210.93839	70	
212.87932	208	
212.89542	74	
213.87756	92	
213.93919	172	
215.88542	98	
215.93599	90	
216.86574	80	
218.89244	154	
218.91262	70	
222.95524	80	
223.83578	164	
223.96118	140	
224.00879	88	
224.83877	72	
226.83962	138	
226.89614	68	
228.85034	100	
228.93921	72	
229.84217	128	
230.79322	84	
231.88947	72	
231.95245	152	
233.86743	166	
234.91918	70	
238.90131	78	
239.78703	118	
239.88552	74	
239.90286	72	
240.22976	72	
240.83096	98	
241.84042	606	1+
242.85407	86	
243.05696	76	
244.82382	130	
245.83113	72	
247.89388	182	1+
249.09535	100	
249.95685	78	
250.83670	146	
251.90942	80	
252.93371	78	
255.07548	142	
255.80768	110	
256.26239	84	
256.33525	78	
256.79941	72	
256.85225	76	
256.89782	222	
257.80190	76	
257.85268	118	
257.98134	74	
258.05041	72	
258.84683	1124	1+
259.95057	76	
260.02874	74	
260.83589	262	
261.83972	212	
262.89824	192	1+
263.02802	86	
263.93594	76	
263.97395	72	
265.85339	170	
267.83024	76	
268.83729	254	1+
269.79721	70	
269.96669	74	
271.11152	78	
271.84438	72	
272.16010	80	
272.79642	82	
272.93458	92	
274.85930	108	
274.87949	212	1+
274.89453	124	
275.36011	78	
275.80914	72	
275.86152	72	
276.85864	810	1+
277.86340	528	1+
277.96409	76	
278.84563	436	
278.93687	102	
279.84636	208	
279.86533	156	
280.89907	68	
281.00641	80	
282.35774	158	
282.86505	72	
283.35467	108	
283.79121	118	
284.78943	70	
284.88512	98	
285.86440	70	
288.04885	78	
288.84128	126	
289.42336	76	
289.79083	70	
289.88047	78	
292.87894	84	
293.97011	78	
294.86417	178	
295.89524	82	
296.43189	70	
296.76937	76	
296.85545	142	
297.87703	76	
298.82597	70	
299.41743	72	
299.78482	324	
299.80261	88	
299.87535	186	
300.89492	74	
302.94782	122	
303.87743	118	
303.94607	76	
306.88768	68	
308.29426	74	
309.41635	76	
309.50091	90	
309.90500	74	
311.73651	70	
312.80884	84	
316.93076	70	
317.39233	86	
322.85138	72	
322.89566	76	
324.89315	82	
325.81445	72	
326.41538	84	
326.78595	88	
326.90632	92	
328.88757	70	
330.81527	168	
331.81513	72	
332.61434	80	
333.12373	82	
335.02828	78	
336.90776	70	
339.14509	74	
341.04035	74	
341.07442	100	
341.31705	76	
341.84265	82	
342.27988	74	
342.90145	74	
344.15173	68	
END IONS

###FS:    #m/z: 363.95728 #charge 1+
###MS: 141
###MSMS: 144
BEGIN IONS
TITLE=Cmpd 108, +MS2(363.9573), 28.0-35.0eV, 3.1min #144
RTINSECONDS=185.718
SCANS=141,144
PEPMASS=363.95728	181348
CHARGE=1+
154.73369	74	
176.13545	72	
181.94180	74	
182.86729	134	
189.86165	186	
191.85916	188	
196.88185	142	
207.87247	208	
207.95049	84	
209.94392	360	
210.88485	222	
212.87848	1294	1+
213.89111	94	
222.95568	106	
223.89494	74	
224.95007	606	1+
225.82862	80	
226.90047	80	
226.94735	2628	1+
226.97441	232	1+
227.88742	78	
227.93428	134	
228.89277	258	
228.94311	2730	1+
230.08134	80	
230.79122	130	
230.84988	78	
230.88968	2122	1+
232.88490	280	1+
234.88368	118	
238.06155	72	
240.82049	124	
240.83605	86	
240.94184	306	
240.96311	286	
241.12242	160	
241.83559	146	
241.93831	488	1+
241.97078	166	
242.82022	492	1+
242.84613	94	
242.93963	340	1+
242.96295	386	
243.96448	196	
244.95945	1180	1+
245.85217	76	
245.90408	86	
245.94287	82	
246.80786	192	
246.85519	106	
246.90907	78	
246.95297	1478	1+
246.97413	104	
247.81412	154	
248.80173	664	1+
248.89756	886	1+
251.81217	104	
252.79890	86	
252.90721	426	1+
253.90933	362	1+
256.84047	72	
258.83793	120	
258.97172	168	
259.82880	110	
259.84639	158	
260.12582	76	
260.83559	146	
261.83430	516	1+
261.96893	74	
262.30875	76	
264.81890	158	
265.01678	118	
265.81840	76	
265.92562	144	
266.81353	944	1+
266.83835	92	
266.88795	82	
266.99515	100	
267.78497	132	
267.97372	310	
268.79873	92	
269.01111	78	
269.79803	196	1+
269.91674	90	
269.96902	340	
271.91925	124	
272.62037	84	
274.82011	72	
275.91708	80	
276.81006	128	
276.83107	90	
276.85038	498	1+
277.04342	74	
278.08903	84	
278.79971	296	
278.89826	74	
279.79589	224	
280.08886	84	
280.79181	1434	1+
281.85422	130	
281.87630	274	1+
282.24225	92	
282.84212	94	
282.92205	72	
283.82080	80	
283.85172	206	
283.95564	110	
284.03135	82	
284.82515	366	1+
284.85242	114	
285.84575	518	1+
285.93854	92	
286.09070	74	
289.80164	94	
290.83947	72	
292.83196	82	
293.85267	158	1+
293.93678	80	
296.80986	302	
297.80142	2822	1+
298.80253	2172	1+
299.83081	92	
299.87461	310	
300.01564	78	
300.87540	228	
301.80343	182	
301.86268	288	1+
302.95355	78	
303.85667	438	1+
304.00438	72	
306.06269	78	
306.42842	102	
307.12857	170	
307.83743	142	
308.44739	76	
309.06884	92	
311.04315	84	
315.82101	78	
315.92617	92	
316.81604	298	1+
317.15344	78	
318.30935	94	
318.80722	148	
318.93392	140	
319.82352	298	1+
320.84255	82	
321.18769	72	
321.81645	92	
321.87017	88	
321.89210	106	
322.81805	170	1+
324.11919	96	
324.45324	102	
325.01514	100	
326.73716	86	
326.87215	148	
327.87425	128	
330.89644	84	
331.05543	80	
332.40349	78	
339.83260	86	
340.89966	110	1+
340.94144	188	
341.02662	74	
341.17617	72	
344.18360	102	
345.74724	86	
348.74350	72	
352.01151	96	
352.95905	94	
354.00235	86	
354.87178	84	
357.75751	76	
358.05712	72	
362.71014	72	
363.10747	88	
363.72090	116	
365.04068	74	
365.93488	72	
366.06198	106	
367.16698	72	
367.33828	92	
368.11799	72	
END IONS

###FS:    #m/z: 363.95726 #charge 1+
###MS: 145
###MSMS: 146
BEGIN IONS
TITLE=Cmpd 109, +MS2(363.9573), 28.0-35.0eV, 3.2min #146
RTINSECONDS=189.382
SCANS=145-146
PEPMASS=363.95726	174378
CHARGE=1+
170.85503	92	
178.93180	82	
189.04562	84	
189.86511	332	
191.85816	340	
193.85221	144	
196.88640	284	
200.84663	88	
200.88685	78	
207.87669	218	1+
207.94778	86	
209.41640	90	
209.87396	144	
209.94466	518	1+
210.88614	534	1+
212.88003	2268	1+
215.97225	74	
217.91460	76	
222.95400	1258	1+
224.94898	1466	1+
226.82927	112	
226.89884	204	
226.94778	3136	1+
227.89527	96	
227.91561	84	
228.89433	226	
228.94225	4290	1+
228.98109	116	
229.84965	78	
230.84365	104	
230.88929	2402	1+
232.90523	82	
234.88052	242	
235.42378	82	
235.79713	80	
235.84991	78	
240.81755	134	
240.83681	110	
240.87069	84	
240.94041	124	
240.96257	606	1+
241.01653	90	
241.82771	76	
241.94087	286	
242.81847	584	1+
242.95733	978	1+
243.81714	510	1+
243.84930	202	1+
244.83510	102	
244.95795	2584	1+
245.94317	252	
246.80977	188	
246.90819	120	
246.95449	2328	1+
247.80817	76	
247.90955	150	
248.80562	396	
248.83810	100	
248.90198	384	
249.80623	212	
250.80089	142	
250.90012	212	
250.96691	80	
251.04279	126	
251.07048	76	
251.79650	78	
251.85143	82	
253.50238	96	
253.84847	100	
254.88028	82	
254.95503	78	
255.92668	84	
257.58901	78	
258.84393	206	
258.88927	80	
259.84856	234	
260.20083	86	
260.83509	206	
260.96710	296	1+
261.83255	220	
261.98373	100	
262.83338	148	
263.04091	86	
263.59278	80	
263.81672	328	1+
263.83286	142	
263.84949	76	
264.96724	158	
265.81195	898	1+
266.09505	106	
266.81360	764	1+
267.97199	188	
268.81354	184	
269.83740	554	1+
269.97100	432	1+
270.80876	128	
271.93726	74	
273.86015	86	
275.07440	98	
275.14213	84	
275.39449	78	
276.04519	128	
276.80919	90	
276.85956	202	
277.10772	114	
277.79811	82	
277.85814	230	
278.80183	190	
278.85657	118	
279.10543	98	
279.80121	234	
279.85241	106	
280.10945	78	
280.79158	2074	1+
281.12569	136	
281.15055	84	
281.42654	92	
281.85810	134	
283.33697	84	
283.77803	78	
283.85138	270	
283.98372	240	1+
284.82607	284	
284.84644	504	1+
285.79162	80	
285.82801	124	
287.80909	84	
290.85638	148	
291.86314	146	
292.60510	88	
292.80694	78	
294.86521	76	
295.05739	152	
296.07269	78	
296.80907	788	1+
296.99718	84	
297.88825	74	
298.80534	1408	
299.80168	1492	1+
299.87061	162	
300.83613	114	
300.87023	126	
301.75138	92	
301.86193	564	1+
301.91387	80	
302.09139	74	
303.80908	92	
303.85777	802	
305.42723	82	
307.00650	76	
307.13326	134	
307.26255	74	
307.77716	76	
308.42383	84	
308.95263	76	
311.00401	88	
314.51775	98	
314.81818	412	1+
316.81240	590	1+
318.38839	98	
320.81975	380	1+
321.06692	90	
321.86604	266	1+
324.45516	94	
324.86360	78	
326.17173	78	
326.76187	84	
326.87617	264	1+
327.67045	90	
328.93172	100	
329.89696	86	
330.73351	78	
336.95014	290	1+
340.49622	76	
340.77497	78	
340.93937	148	
342.83196	92	
344.38629	76	
353.88236	80	
354.91804	76	
356.84169	108	
357.77374	84	
366.79969	74	
366.98791	92	
END IONS

###FS:    #m/z: 507.84558 #charge 1+
###MS: 145
###MSMS: 147
BEGIN IONS
TITLE=Cmpd 110, +MS2(507.8456), 28.2-35.2eV, 3.2min #147
RTINSECONDS=190.153
SCANS=145,147
PEPMASS=507.84558	43772
CHARGE=1+
196.01775	96	
222.97390	108	
223.97629	446	1+
240.46211	108	
248.37097	96	
254.09486	144	
260.88892	126	
264.77767	128	
274.39622	178	
275.80874	140	
276.94950	100	
280.52886	100	
285.79767	100	
286.83376	128	
287.85040	288	
289.88242	216	
291.40498	98	
293.80748	92	
294.80349	118	
298.79910	150	
299.78818	222	1+
300.03893	94	
302.82530	118	
305.86601	246	
306.13019	142	
306.81387	178	1+
306.86221	110	
307.88933	126	
308.43010	92	
309.86672	180	
309.88338	136	
310.15504	438	1+
311.32229	106	
311.81061	228	1+
311.88244	632	1+
311.93884	110	
313.86241	438	1+
315.37405	92	
317.89544	110	
319.83131	234	1+
321.98537	112	
323.83079	100	
323.87615	188	
324.80238	94	
325.07908	112	
325.82514	144	
325.90413	264	
326.88244	970	1+
328.83149	94	
332.87817	138	
334.76866	124	
334.87864	202	1+
336.94618	178	
340.39861	92	
341.76821	140	
342.90593	138	
343.37761	92	
347.78017	194	
348.17012	108	
348.78639	130	
349.72590	160	1+
350.89507	150	
351.82277	94	
351.84133	96	
355.89351	326	1+
358.73580	94	
358.78577	100	
361.61634	102	
364.18835	110	
365.03066	92	
365.71939	268	
365.78950	178	
366.71876	130	
366.77313	106	
367.71126	412	
367.74461	98	
367.76215	98	
367.85196	196	1+
368.76452	122	
368.78617	108	
368.90282	158	
369.40295	92	
369.71115	130	
371.71076	98	
371.72679	100	
371.80316	110	
372.79067	102	
372.82657	118	
374.72775	150	
375.79187	110	
375.81963	118	
377.95858	160	1+
379.33359	92	
379.74420	144	
380.71895	632	1+
381.72160	416	1+
382.78423	300	1+
383.71799	190	
383.77356	102	
383.81301	92	
384.75032	128	
385.15283	98	
385.73232	118	
387.74104	316	1+
389.19863	116	
389.85913	172	
390.84311	568	1+
391.21566	96	
392.72996	112	
392.82345	96	
394.77935	122	
398.72909	394	
398.75710	354	1+
398.86547	128	
399.69061	158	
399.72838	860	1+
402.72725	144	
403.87136	102	
405.75614	378	1+
405.84063	120	
405.86292	312	
405.88624	102	
405.92131	98	
407.86424	262	
408.74164	328	1+
408.77485	166	
408.85201	622	
408.87299	188	
409.06374	120	
409.85291	304	
409.87318	140	
410.33424	92	
410.83713	384	1+
411.73927	94	
411.80700	108	
412.73554	140	
414.67698	118	
414.86577	266	1+
415.73813	248	1+
416.74118	212	1+
416.91923	100	
419.75217	122	
419.85583	96	
421.73793	120	
421.74999	302	1+
421.80615	132	
421.88689	292	1+
423.77727	240	
423.83127	218	1+
423.85039	166	
424.77517	196	
424.87292	194	
425.75091	332	1+
425.76618	200	
426.86250	582	1+
426.96569	234	1+
427.30289	100	
427.70366	162	
427.73580	188	
428.09684	98	
428.74741	110	
428.85069	358	1+
429.70735	110	
429.75003	168	
430.74603	224	
432.87289	184	
433.86197	106	
439.89656	142	
440.78292	138	
440.89828	138	
442.68045	296	1+
444.87363	678	1+
445.75493	368	1+
446.68665	148	
446.87271	144	
447.71625	226	
448.71267	134	
449.69608	106	
449.87660	136	
450.70700	140	
450.87738	112	
462.88428	454	1+
465.72481	246	
466.88853	440	1+
467.69878	188	1+
467.89155	378	1+
468.78169	94	
470.72770	120	
475.83720	94	
477.72762	114	
485.89576	482	1+
501.73030	92	
END IONS

###FS:    #m/z: 336.94634 #charge 1+
###MS: 145
###MSMS: 148
BEGIN IONS
TITLE=Cmpd 111, +MS2(336.9463), 28.0-35.0eV, 3.2min #148
RTINSECONDS=190.926
SCANS=145,148
PEPMASS=336.94634	43554
CHARGE=1+
115.18417	80	
156.65509	72	
164.46042	112	
186.87907	84	
192.89585	72	
197.09851	66	
203.93335	66	
209.94084	84	
210.88285	134	
211.83974	82	
211.94427	590	
212.87919	462	1+
213.94119	348	1+
214.89608	70	
216.43086	88	
217.05613	72	
218.83810	110	
221.00323	68	
223.89314	108	
223.98145	180	
228.89298	250	1+
229.95601	334	
230.02796	90	
230.88972	1190	1+
231.91037	72	
231.95512	132	
232.84055	76	
233.82146	104	
233.88535	72	
234.89877	72	
234.94144	118	
235.39172	78	
235.89776	72	
236.15717	70	
237.06377	70	
238.89183	84	
240.84752	166	
240.87080	86	
240.92106	102	
241.46661	86	
241.83976	664	1+
242.92273	84	
243.11041	86	
243.87017	154	1+
244.00912	84	
244.84819	98	
245.86752	70	
246.90628	148	
246.98103	66	
247.14749	84	
248.90141	358	
248.94420	84	
248.99470	68	
249.05457	80	
249.96324	110	
249.98824	68	
250.35854	68	
250.83234	376	1+
250.89892	70	
250.95345	116	
251.07235	90	
251.87525	120	
251.90959	82	
252.95390	104	
252.97250	482	
253.90316	152	
253.99525	72	
254.79409	70	
254.82765	94	
254.85519	66	
254.90608	110	
255.07113	100	
256.85306	140	
256.86615	142	
257.01389	104	
257.08090	70	
257.86566	82	
258.84975	524	1+
259.44288	96	
259.86790	118	
260.83666	130	
260.94627	66	
261.85009	162	
262.09007	70	
262.31677	92	
262.83643	104	
266.86342	108	
267.84246	184	
268.84142	360	
269.84263	172	
270.84541	168	
271.85217	82	
271.91710	64	
272.87173	70	
273.80161	100	
274.84258	88	
274.86534	166	
274.89991	96	
275.84316	64	
275.87040	198	
275.89206	88	
275.91661	72	
276.85706	574	1+
277.02320	80	
277.82088	72	
277.83751	156	
277.89850	88	
278.83907	340	
278.86657	112	
279.09500	120	
279.83499	282	
279.95973	74	
280.00682	76	
281.86439	110	
282.81446	70	
285.13813	84	
285.84909	224	
286.05296	68	
286.85144	218	
286.88586	88	
287.20260	84	
287.85455	336	
288.08290	94	
288.95136	82	
290.38712	74	
291.85766	70	
293.86503	70	
293.93439	66	
294.10930	74	
294.86485	74	
295.89130	64	
297.01151	66	
297.06018	76	
299.00833	74	
299.87246	102	
301.10768	72	
301.85168	74	
302.47294	84	
302.88089	70	
303.85612	202	1+
306.79785	88	
307.55535	72	
307.80933	78	
307.88705	92	
310.86443	124	
310.88082	66	
313.89745	68	
315.17432	98	
315.82971	80	
316.41042	86	
318.13620	70	
319.91516	82	
321.76228	84	
322.89943	88	
324.89119	66	
327.27487	94	
332.21791	76	
332.88961	86	
333.93893	78	
338.86902	72	
END IONS

###FS:    #m/z: 363.95734 #charge 1+
###MS: 149
###MSMS: 150
BEGIN IONS
TITLE=Cmpd 112, +MS2(363.9573), 28.0-35.0eV, 3.3min #150
RTINSECONDS=194.579
SCANS=149-150
PEPMASS=363.95734	153092
CHARGE=1+
182.86932	118	
188.86680	74	
189.86088	344	1+
191.85941	774	
192.94720	74	
196.88314	138	
200.89041	76	
205.95661	74	
207.87449	72	
208.87283	78	
208.93586	76	
209.94443	764	1+
210.88747	240	
212.87937	1984	1+
214.89716	176	
217.09042	92	
217.86930	84	
221.94443	76	
222.95344	918	1+
223.88777	76	
224.38582	94	
224.94960	1174	1+
224.98096	150	
225.97070	74	
226.94819	3488	1+
227.05926	74	
227.07184	100	
227.88957	460	1+
227.93129	74	
228.89501	322	1+
228.94293	3784	1+
230.88964	2076	1+
231.09188	86	
232.82758	70	
232.88294	362	1+
232.90421	82	
233.92124	70	
237.07561	76	
240.82631	490	1+
240.83717	154	
240.94193	142	
240.96397	900	1+
241.00618	124	
241.08926	76	
241.93943	118	
242.89617	96	
242.94370	396	1+
242.96015	554	1+
243.82250	320	
243.89008	114	1+
244.95756	2372	1+
245.83844	102	
246.90858	142	
246.95410	2406	1+
247.80122	804	1+
247.84884	78	
247.88364	82	
248.80366	698	1+
248.89996	194	
249.04482	92	
249.90396	90	
250.05945	84	
250.93409	80	
250.95744	88	
251.04474	74	
253.90627	82	
258.83768	358	
258.97729	140	
259.15635	90	
259.42491	80	
260.10589	110	
260.83242	214	
260.84621	100	
260.97136	534	1+
261.82973	498	1+
261.85339	72	
262.99309	100	
263.85418	70	
263.88611	118	
263.94417	84	
264.81436	80	
265.09831	78	
265.81745	168	
266.81528	950	1+
267.97478	168	
268.80886	352	1+
268.84102	138	
268.95328	120	
269.82940	86	
269.87371	84	
269.96898	344	1+
271.39720	70	
271.81971	70	
272.17011	74	
272.84941	76	
272.96112	82	
273.82984	92	
276.35741	72	
276.81188	152	
276.85973	316	1+
276.93102	106	
276.96999	72	
277.02116	118	
277.81657	158	
278.80125	364	
278.84424	106	
278.86235	78	
279.79881	162	
279.95734	76	
280.79337	1162	1+
280.84893	322	1+
281.22840	100	
281.89172	138	
281.93553	86	
281.96223	72	
282.79587	370	1+
282.83031	290	
283.08269	90	
283.34311	92	
284.82090	470	1+
284.84258	500	1+
285.77704	106	
285.84368	342	1+
285.89954	76	
285.99716	70	
286.91358	76	
286.95942	72	
289.87066	70	
289.88820	122	
290.83080	124	
290.86960	140	
292.35943	98	
293.34506	88	
293.86900	84	
294.86858	150	
296.80883	324	
296.93304	74	
296.95889	116	
297.80922	350	
298.80272	1706	1+
299.87629	90	
301.80298	230	1+
301.86298	806	1+
303.10472	132	1+
303.85599	374	1+
304.89513	92	
305.73190	70	
306.10123	70	
306.30109	78	
306.78697	78	
306.84769	70	
307.31851	80	
307.88193	148	
309.88120	86	
310.59896	80	
310.88933	86	
311.88150	76	
312.96453	72	
313.94088	72	
314.79005	86	
315.81077	544	1+
315.87120	88	
316.81274	466	1+
316.99166	74	
320.82357	84	
320.93678	84	
321.82024	208	
321.86657	206	
322.14798	72	
322.82074	176	
322.91638	78	
323.82004	158	
323.86051	72	
324.01199	112	
326.87307	144	
327.07739	88	
327.82605	74	
331.11310	72	
333.83796	80	
335.10896	70	
336.94593	144	
340.83189	72	
340.94147	192	
342.03647	72	
344.16751	80	
344.42279	70	
346.41267	80	
361.72580	102	
365.77980	94	
END IONS

###FS:    #m/z: 336.94644 #charge 1+
###MS: 149
###MSMS: 151
BEGIN IONS
TITLE=Cmpd 113, +MS2(336.9464), 28.0-35.0eV, 3.3min #151
RTINSECONDS=195.351
SCANS=149,151
PEPMASS=336.94644	40958
CHARGE=1+
180.87677	58	
198.95100	86	
205.94779	70	
208.10513	100	
209.94423	72	
211.88817	56	
211.94225	282	
212.87900	694	1+
212.96532	72	
213.93727	308	
214.89820	60	
215.88724	66	
215.93778	58	
219.83743	96	
223.16979	56	
223.95749	68	
223.97570	112	
224.84123	150	
224.97843	88	
225.00977	96	
225.88366	66	
226.87224	66	
226.89240	78	
228.84988	138	
229.85593	60	
229.89876	118	
229.95390	210	
230.88586	956	1+
230.95875	146	
231.94828	318	1+
232.90303	72	
232.98702	56	
233.39365	86	
233.53788	88	
233.82699	210	1+
233.89707	144	
234.18885	86	
234.55075	78	
234.81379	58	
236.38002	66	
237.90169	146	
238.43475	72	
238.83694	74	
239.84162	78	
239.85475	68	
239.93314	74	
240.83479	112	
240.84567	108	
240.87164	64	
240.90451	132	
240.98031	66	
241.84011	186	
242.85425	114	
243.84925	76	
244.95957	90	
247.96413	62	
248.90083	628	1+
250.83431	294	1+
250.86003	70	
250.88528	70	
250.95124	74	
252.95239	278	
252.97187	340	
253.00598	66	
253.05863	58	
253.90647	134	
254.09174	58	
254.96531	368	1+
255.78911	60	
256.42150	90	
256.80947	58	
256.86524	116	
257.79772	68	
257.84370	58	
257.87028	190	
257.89675	92	
258.85210	646	1+
259.85398	410	1+
259.98918	70	
261.84964	78	
262.95739	72	
263.83452	90	
263.90417	66	
264.04170	64	
264.19151	74	
264.84849	74	
264.86634	76	
266.99299	92	
267.10737	76	
267.84018	172	
268.84033	614	1+
268.89829	64	
268.95904	60	
269.89609	88	
269.92040	74	
270.98305	90	
271.84716	132	
271.91620	146	
272.88762	76	
273.87681	64	
274.86626	180	
274.89425	128	
275.81058	144	
275.85327	72	
275.86709	66	
275.94631	124	
276.04115	66	
276.86135	654	1+
277.83469	562	1+
277.86665	538	1+
278.83793	440	1+
279.81158	94	
281.04730	72	
282.04870	82	
282.87642	98	
285.86733	74	
286.85598	130	
286.87386	112	
287.84966	120	
290.82890	86	
292.94758	102	
293.10742	88	
293.87505	66	
294.10757	82	
295.02567	94	
295.80222	66	
295.87627	64	
295.99676	72	
297.86423	100	
297.87885	144	
297.90095	108	
298.30620	74	
298.86202	64	
299.09968	82	
299.42029	64	
299.81855	70	
299.87105	298	1+
299.99191	62	
300.76503	60	
301.16305	64	
302.88379	88	
302.95122	92	
304.54385	88	
305.79872	78	
305.85853	72	
309.42306	78	
309.87029	92	
312.90819	86	
314.77439	84	
315.46797	78	
319.89293	80	
321.04297	60	
321.88570	72	
322.89802	82	
328.44423	72	
330.81158	76	
333.33144	74	
335.01919	74	
336.87572	78	
336.95283	74	
337.39944	126	
338.02633	74	
338.25659	78	
338.75592	72	
339.11994	62	
END IONS

###FS:    #m/z: 507.84583 #charge 1+
###MS: 149
###MSMS: 152
BEGIN IONS
TITLE=Cmpd 114, +MS2(507.8458), 28.2-35.2eV, 3.3min #152
RTINSECONDS=196.122
SCANS=149,152
PEPMASS=507.84583	38162
CHARGE=1+
222.97489	150	
223.97767	178	
224.97716	364	
236.79954	104	
244.39477	100	
244.85201	88	
250.02050	96	
260.10111	148	
260.40880	88	
266.16334	198	
267.78079	106	
269.96652	90	
270.80713	156	
277.86309	106	
282.81023	204	1+
284.01762	120	
287.85596	174	
290.86693	194	1+
291.82419	90	
293.87945	88	
294.88331	140	
294.97099	142	
297.02851	94	
297.91811	106	
299.79242	90	
304.86424	132	
305.86278	336	
306.12485	152	
307.80983	90	
307.89346	284	1+
308.14516	582	1+
308.87517	158	
310.35662	102	
310.78754	266	1+
311.41321	104	
311.88146	426	1+
314.80249	100	
314.86443	138	
315.85298	162	1+
318.78373	98	
318.87943	106	
319.35100	92	
322.12594	104	
322.79427	208	1+
324.86087	188	
324.90190	422	1+
326.80922	150	1+
326.88457	538	
327.84216	112	
328.88261	230	
330.06393	102	
330.47001	92	
332.87522	168	
333.88532	100	
334.77904	92	
335.84769	120	
336.95258	120	
337.88857	110	
338.89113	142	
340.76134	212	
341.80236	124	
342.75201	98	
342.82456	132	
343.86949	92	
343.91489	88	
345.76415	228	1+
346.36719	96	
349.81834	212	1+
349.90741	104	
350.76206	166	
350.88691	142	
352.80000	88	
353.78145	260	1+
359.10310	88	
360.85100	94	
365.01909	122	
365.85608	118	
366.73766	188	
366.84079	130	
367.70469	498	1+
367.74376	130	
367.76750	154	
368.77957	92	
369.83684	236	
370.79841	134	
373.77848	100	
373.90279	114	
377.46108	88	
377.78559	136	
380.71755	664	1+
381.78841	140	
382.78403	102	
382.83408	110	
383.78207	96	
384.75157	132	
384.85333	112	
385.74971	126	
386.84082	178	1+
387.20606	134	
387.74809	96	
388.78576	184	
389.71941	110	
389.77083	110	
390.20247	156	
390.83903	216	
391.84283	282	
393.44608	104	
393.74468	162	
393.77379	154	1+
398.72969	710	1+
399.85026	98	
400.72981	130	
400.78420	90	
402.75824	116	
403.78005	122	
403.80383	94	
403.86555	558	1+
404.88437	130	
405.73079	154	
405.76266	396	1+
407.74355	284	1+
408.85179	322	
409.72727	238	
409.75662	104	
409.85360	162	
410.74033	116	
410.83843	158	
410.85678	134	
412.72853	290	1+
414.68981	124	
417.74179	114	
418.73806	148	
420.14382	92	
421.39678	90	
421.74788	108	
421.88328	214	1+
422.82048	264	1+
422.86058	168	
423.77542	230	
423.87405	224	
424.02479	128	
424.68997	100	
424.78055	96	
425.62431	88	
425.75799	218	
426.76045	128	
426.86070	572	1+
427.73503	418	1+
428.85001	200	
429.38710	114	
429.73263	194	1+
429.75361	94	
429.87541	124	
431.87034	426	1+
432.97163	100	
433.86863	154	
435.70993	150	
439.89414	174	
440.89214	92	
442.69567	138	
444.87411	556	1+
445.74297	290	1+
446.87538	114	
447.71371	444	1+
449.88826	122	
450.14733	92	
450.69975	106	
457.90407	206	
462.88550	250	
463.88477	134	
465.72476	120	
467.88969	238	
468.70954	126	
468.88738	102	
470.73623	158	
470.89017	88	
485.79945	92	
485.89658	126	
487.84500	100	
495.24121	94	
511.14789	102	
END IONS

###FS:    #m/z: 322.93087 #charge 1+
###MS: 153
###MSMS: 154
BEGIN IONS
TITLE=Cmpd 115, +MS2(322.9309), 28.0-35.0eV, 3.3min #154
RTINSECONDS=199.785
SCANS=153-154
PEPMASS=322.93087	932226
CHARGE=1+
186.87604	56	
196.88991	86	
201.04429	134	
201.53804	84	
205.95189	88	
206.95750	84	
208.83719	74	
209.89457	58	
212.62321	98	
212.90295	60	
218.03423	74	
219.05273	74	
221.14011	56	
221.88410	86	
221.94157	126	
222.88215	76	
222.94793	88	
223.96123	128	
224.89544	62	
226.94832	64	
228.01490	72	
229.82788	78	
230.84609	78	
231.89509	86	
232.03177	80	
232.82359	62	
233.03715	74	
234.90615	70	
236.82949	68	
237.79144	114	
238.89577	72	
238.94351	68	
239.07906	200	
239.33643	88	
239.54136	74	
239.78653	60	
239.90453	64	
240.11762	70	
240.26450	62	
240.79724	56	
240.82494	300	
240.94061	876	
241.83893	60	
241.94323	672	
242.82095	282	1+
242.94209	2210	1+
242.99736	74	
243.03390	106	
243.06263	88	
244.06467	76	
244.85954	66	
244.94122	388	1+
245.82013	150	
246.84383	72	
246.97601	106	
247.39082	70	
247.85686	62	
248.24342	92	
249.57438	88	
249.89940	178	1+
249.97224	92	
250.93991	56	
251.93475	78	
252.89652	100	
254.84713	66	
254.86680	62	
256.82304	60	
257.79724	330	1+
257.83570	72	
258.83183	246	1+
258.86551	82	
258.97254	86	
259.34582	74	
260.83762	248	
261.83206	854	1+
263.34002	68	
263.99015	100	
264.35514	72	
264.87045	76	
266.06089	74	
266.86065	88	
267.21177	72	
267.79190	72	
267.87240	66	
267.93876	80	
268.04522	78	
268.85018	56	
269.97873	62	
270.96838	82	
271.18080	68	
271.79949	96	
271.87292	66	
271.95979	60	
272.35668	84	
272.80247	64	
272.90031	76	
272.96686	64	
273.79344	322	1+
273.84822	76	
274.59457	82	
275.56995	72	
275.81101	140	
276.80587	210	1+
276.84351	88	
276.90259	76	
278.89659	86	
279.05624	64	
279.09204	934	1+
279.84666	76	
280.81697	66	
280.84569	202	1+
281.91466	74	
282.14595	66	
283.27701	58	
283.79414	126	
283.86877	70	
284.08828	58	
284.29483	456	1+
284.76487	64	
285.37225	84	
285.84877	136	
286.37312	78	
286.88266	56	
289.79077	118	
289.87245	58	
290.17787	56	
291.07807	68	
291.80582	66	
292.80652	248	1+
292.95793	64	
293.86434	74	
294.83993	70	
296.16998	56	
296.81048	82	
296.91653	106	
297.81624	62	
299.78710	304	
300.03484	70	
301.87332	68	
302.79760	80	
302.88330	100	
303.56094	84	
306.00017	66	
306.88785	82	
307.05805	56	
307.80078	94	
307.89201	90	
308.02486	90	
309.81705	144	
311.79483	76	
311.88144	88	
312.80845	56	
313.80256	154	
314.82127	132	
316.50049	86	
317.06771	64	
318.38437	72	
319.86431	70	
321.89688	68	
321.92115	84	
323.02121	66	
323.89609	62	
326.89328	78	
END IONS

###FS:    #m/z: 340.94150 #charge 1+
###MS: 153
###MSMS: 155
BEGIN IONS
TITLE=Cmpd 116, +MS2(340.9415), 28.0-35.0eV, 3.4min #155
RTINSECONDS=200.557
SCANS=153,155
PEPMASS=340.94150	428522
CHARGE=1+
52.37604	90	
74.22470	68	
97.14960	66	
185.94345	70	
193.93750	70	
196.88830	72	
205.49178	104	
212.88110	118	
212.96882	94	
213.94307	68	
214.89287	110	
215.89442	66	
215.95231	66	
216.86070	66	
217.42722	76	
218.90018	78	
219.98399	84	
221.87891	116	
223.96125	72	
224.84412	70	
224.87891	92	
228.84558	164	
229.84863	90	
229.95646	86	
230.88834	322	1+
231.94953	360	1+
233.94382	68	
234.14999	72	
235.88374	84	
235.95363	94	
237.06620	72	
237.90064	78	
238.10289	102	
238.84156	76	
238.86190	68	
239.78919	228	
239.85761	106	
240.83606	802	1+
240.91545	70	
240.96241	114	
241.83923	622	1+
241.88459	90	
241.90004	72	
242.82654	148	
244.03019	68	
244.83847	124	
246.86186	72	
246.94877	90	
246.97408	174	
248.11569	72	
248.82603	72	
249.90942	84	
251.95268	68	
253.91161	68	
254.11676	72	
255.77752	72	
255.80848	66	
256.86821	164	
256.89544	134	
257.83722	72	
257.85502	186	
257.90419	90	
257.92022	142	
258.84435	578	
258.88480	210	1+
259.79053	68	
259.85351	518	
260.34346	88	
260.48222	108	
260.83737	394	1+
260.86883	86	
260.96588	78	
261.40860	118	
261.90331	66	
262.83898	252	
262.91976	70	
264.85760	90	
265.86877	80	
267.76792	78	
267.83892	348	1+
268.45753	76	
268.86633	82	
271.40527	68	
271.82401	80	
271.84418	98	
272.79675	72	
272.97710	72	
274.10625	80	
274.85888	76	
275.80493	136	
275.86772	184	
276.85848	968	1+
277.92474	114	
277.96561	102	
278.84593	970	1+
278.92708	92	
279.03157	76	
279.91443	70	
280.84737	230	1+
280.93226	76	
281.88213	76	
281.90423	68	
282.94884	82	
283.33813	184	
284.93718	88	
287.14676	68	
288.33198	94	
289.78265	78	
289.79181	80	
291.79933	92	
291.84338	66	
292.87221	214	
293.44172	80	
293.91728	78	
294.85888	126	
294.87691	128	
295.31242	76	
296.86334	78	
297.78657	70	
297.89176	120	
298.03476	66	
298.87529	122	
299.05252	122	
299.25476	82	
299.78450	78	
299.87301	74	
299.89440	66	
301.85549	302	1+
302.94488	72	
303.80900	90	
305.03868	70	
306.88468	116	
307.89597	86	
308.29668	76	
309.09241	88	
310.91533	74	
311.87725	86	
312.80429	66	
313.81234	92	
316.11131	94	
317.42696	82	
317.89115	88	
317.97871	78	
320.76324	70	
321.28251	100	
321.81737	86	
322.88665	74	
323.88948	248	1+
324.37319	82	
325.01970	68	
325.82344	72	
328.61779	88	
328.88736	76	
329.04074	114	
331.95634	90	
337.32472	70	
337.71971	66	
338.29305	66	
342.36337	80	
343.06141	86	
343.70973	84	
344.81033	68	
END IONS

###FS:    #m/z: 336.94636 #charge 1+
###MS: 153
###MSMS: 156
BEGIN IONS
TITLE=Cmpd 117, +MS2(336.9464), 28.0-35.0eV, 3.4min #156
RTINSECONDS=201.329
SCANS=153,156
PEPMASS=336.94636	38986
CHARGE=1+
152.92447	66	
182.86699	124	
192.07312	84	
200.89005	68	
205.07826	70	
208.87977	260	1+
211.94300	726	1+
212.87915	644	1+
213.86431	68	
215.86216	92	
217.88218	124	
218.91395	68	
218.95979	80	
218.99831	68	
220.87932	82	
222.85255	72	
223.84215	74	
224.97643	98	
225.83207	68	
226.83544	64	
226.86168	110	
226.97598	64	
227.85149	68	
227.89814	60	
229.85062	72	
229.95415	654	
230.88966	684	1+
231.12907	66	
231.94990	160	
232.82749	84	
232.89181	266	1+
233.41038	92	
233.82554	126	
233.94531	104	
233.99980	72	
234.92298	78	
235.58791	76	
236.85221	78	
236.91081	126	
237.87020	86	
238.85744	176	1+
238.94905	66	
239.84439	68	
239.88552	76	
239.90853	72	
239.92461	84	
241.84333	538	1+
242.85962	94	
243.84172	102	
245.04425	64	
246.56105	82	
246.97176	138	
247.16704	68	
247.96719	214	
248.85682	64	
248.89995	446	1+
248.99268	66	
250.35077	88	
250.83328	64	
250.95004	132	
250.96915	68	
251.07030	76	
251.83741	106	
251.88284	72	
251.96813	72	
252.07533	68	
252.37341	74	
252.97314	170	
253.37526	84	
253.90498	68	
254.85880	66	
254.93993	60	
254.96907	140	
255.07858	66	
255.95989	104	
256.81113	68	
257.84796	122	
257.87295	132	
257.92237	72	
258.53200	74	
258.84720	332	
259.70779	112	
259.85007	640	1+
260.85301	428	1+
261.79194	68	
262.34026	80	
262.83054	118	
266.84847	116	
267.13550	70	
267.84417	82	
267.97514	64	
268.84469	654	1+
269.80107	70	
270.80068	78	
271.14996	66	
272.94278	68	
273.81375	80	
273.90143	150	
274.17324	76	
274.87720	160	
274.89552	74	
275.86038	114	
276.85821	1006	1+
276.87483	132	
277.83902	68	
277.86464	626	1+
278.41874	66	
278.83897	210	
279.11990	62	
279.86202	84	
280.90134	66	
281.34788	78	
281.85450	72	
282.86247	72	
284.03199	66	
286.85214	366	
286.89086	66	
287.85666	252	
288.85190	280	1+
289.03300	72	
289.83533	66	
291.88747	76	
293.10751	128	
294.83082	62	
294.86346	82	
296.23540	88	
297.81864	74	
297.89208	118	
298.30813	66	
298.86628	94	
298.88620	116	
298.91698	96	
299.01894	82	
299.84780	80	
299.87123	128	
300.07098	66	
300.87808	72	
301.16512	72	
301.86834	76	
304.87819	62	
305.85227	100	
306.86445	78	
307.14029	68	
307.89415	128	
310.84389	86	
312.80830	92	
316.89070	90	
317.62387	98	
318.38581	92	
318.85311	62	
320.84706	80	
323.89331	70	
325.77953	76	
326.90372	76	
327.94579	82	
329.87233	88	
330.81851	104	
330.87482	68	
332.91201	76	
334.00653	70	
334.34748	68	
338.82159	74	
340.71141	82	
341.29862	66	
END IONS

###FS:    #m/z: 322.93079 #charge 1+
###MS: 157
###MSMS: 158
BEGIN IONS
TITLE=Cmpd 118, +MS2(322.9308), 28.0-35.0eV, 3.4min #158
RTINSECONDS=205.003
SCANS=157-158
PEPMASS=322.93079	860084
CHARGE=1+
114.38820	58	
138.66116	66	
143.05797	74	
183.93484	98	
187.92317	72	
194.00077	66	
195.09018	56	
196.88405	132	
201.04439	138	
202.04931	68	
205.94960	158	
207.03853	56	
210.00122	94	
210.01724	70	
210.89949	124	
212.87782	134	
212.90327	66	
213.91469	70	
221.89486	70	
221.93356	68	
221.96983	84	
222.95139	66	
222.96989	84	
224.96701	86	
225.85823	146	1+
226.81841	66	
226.90171	94	
227.82014	108	
228.06487	90	
228.79517	156	
228.85556	70	
229.90417	68	
230.01423	58	
230.07568	62	
230.84616	108	
230.88724	78	
231.13292	74	
232.89849	86	
233.95572	100	
236.85795	70	
237.05829	78	
237.79226	72	
238.93569	66	
239.78747	222	
239.80580	94	
240.82184	120	
240.83954	58	
240.90241	70	
240.94055	914	
240.96509	80	
241.82939	126	
241.93895	2944	1+
242.94096	2062	1+
243.07590	70	
243.81824	178	
244.82137	74	
244.85734	270	
244.88251	78	
244.90206	74	
244.94148	516	
246.09086	76	
246.97849	232	1+
247.91261	64	
248.84401	216	1+
248.90116	68	
248.93088	60	
251.33295	82	
252.17847	58	
252.93739	66	
253.78779	58	
254.86876	110	
255.78701	68	
256.84311	86	
257.80155	176	
257.98517	90	
258.79841	80	
258.83645	344	1+
258.85658	114	
260.34145	100	
260.82729	776	1+
260.86478	72	
261.34510	78	
261.88324	116	
261.93485	92	
262.07392	80	
262.35637	74	
262.97528	66	
263.33768	86	
263.97797	164	
266.06085	86	
266.84034	92	
266.86856	66	
268.09364	68	
268.84883	134	
270.85306	76	
271.77343	74	
271.84510	214	1+
271.86012	72	
272.34233	92	
272.77418	74	
272.99134	92	
273.79155	478	1+
274.05950	70	
274.79378	296	1+
275.80843	124	
278.02966	78	
278.84807	182	1+
279.09299	884	1+
279.19363	68	
280.42849	66	
281.10292	78	
281.80997	62	
282.35816	82	
282.88662	66	
283.42998	70	
283.80842	82	
283.87164	70	
283.89527	70	
284.13547	74	
284.18296	78	
284.29690	440	
284.78646	100	
284.82179	106	
284.86258	116	
286.40221	80	
287.79843	68	
289.79086	154	
289.88263	108	
291.13271	74	
291.78852	78	
291.97533	68	
292.83942	78	
293.00440	68	
294.37657	78	
296.87214	60	
298.82908	114	
299.78644	62	
299.99221	84	
300.94585	60	
303.86473	70	
305.81995	168	
306.87313	66	
307.01064	60	
307.77951	68	
307.80127	434	1+
307.89067	78	
308.86577	72	
308.88969	62	
309.10160	72	
309.91197	72	
310.42189	90	
310.87638	80	
311.82078	64	
312.80315	216	1+
315.82549	76	
320.42925	88	
321.56850	86	
321.78220	68	
321.86568	88	
324.77822	64	
324.88870	70	
325.80240	68	
326.75282	64	
326.90818	66	
END IONS

###FS:    #m/z: 340.94130 #charge 1+
###MS: 157
###MSMS: 159
BEGIN IONS
TITLE=Cmpd 119, +MS2(340.9413), 28.0-35.0eV, 3.5min #159
RTINSECONDS=205.774
SCANS=157,159
PEPMASS=340.94130	409138
CHARGE=1+
66.64755	86	
186.98156	82	
196.88461	132	
198.95954	84	
205.94968	72	
208.96348	70	
209.13181	72	
209.96205	76	
210.94029	74	
212.88000	84	
213.87660	122	
213.93828	348	1+
215.88849	114	
217.85662	80	
218.04334	80	
218.88767	122	
220.86809	76	
223.86925	90	
228.84700	126	
228.89881	86	
228.95009	72	
229.90986	68	
230.88748	106	
231.89175	118	
231.90460	74	
231.95551	92	
232.89027	84	
232.94922	66	
233.83060	74	
233.89815	214	
235.11489	78	
235.89802	140	
236.85999	66	
236.89565	82	
237.80197	98	
238.83883	118	
239.78934	172	
239.82107	74	
239.84777	72	
239.91042	74	
240.23359	86	
240.83748	192	
241.84250	808	1+
241.88337	242	
241.90928	78	
243.04613	76	
243.83358	124	
244.91168	80	
245.82528	72	
245.91789	80	
246.97578	66	
247.94373	84	
249.96326	128	
249.98594	68	
250.13125	82	
250.82499	66	
250.84461	88	
250.96535	68	
251.87833	80	
253.35387	90	
253.85942	342	1+
255.10207	74	
255.45522	70	
255.85087	66	
255.92066	66	
257.25226	110	
257.79985	82	
258.84531	710	1+
260.83724	286	
260.87053	86	
261.41655	68	
261.92293	88	
262.80204	70	
262.85419	72	
262.94136	84	
263.34367	68	
263.83236	92	
265.05042	76	
266.11085	66	
266.84552	124	
267.86467	68	
268.81395	68	
268.84203	350	1+
271.15023	80	
271.99793	78	
272.92419	72	
273.79385	236	1+
274.86372	134	
275.84304	66	
275.86325	66	
275.96547	90	
276.85651	354	
277.86467	480	
277.88213	86	
277.96398	68	
278.84773	868	1+
279.90588	70	
280.26773	90	
280.91341	68	
281.85538	76	
281.90050	90	
281.93069	126	
282.79171	114	
282.86347	78	
282.89097	78	
282.91975	98	
283.43454	74	
283.85205	80	
284.87985	130	
285.82930	78	
287.09245	76	
288.83565	160	
288.89483	74	
290.86100	140	
291.79863	96	
293.43371	72	
293.81830	78	
294.86553	300	1+
295.89102	84	
296.80732	130	
296.86557	68	
297.15543	66	
297.89281	66	
299.78385	92	
299.86705	86	
300.89462	72	
301.87338	136	
302.86806	74	
302.87931	66	
303.18040	120	
303.44113	90	
303.81119	68	
304.87147	86	
305.56463	98	
305.80753	68	
306.43642	82	
307.78793	66	
307.82005	68	
311.89040	158	
312.80297	170	
316.03296	82
[truncated: 1,980,816 more chars]
