# Supplementary material for: High-Throughput Venomics
Source: J Proteome Res. 2023 Apr 3;22(6):1734–46. doi: 10.1021/acs.jproteome.2c00780 (PMC10243144; doi:10.1021/acs.jproteome.2c00780)
Supplement: Supplementary file 9 — pr2c00780_si_009.zip [file pr2c00780_si_009.zip › Manual files/Calloselasma rhodostoma MGF/210702_Calloselasma_halfplate000157_5.1.201.mgf]

###	D:\Data\Julien\210702_Cr_half_TFA\210702_Calloselasma_halfplate000157.d\ProteinAnalysisResults.mgf
###	D:\Data\Julien\210702_Cr_half_TFA\210702_Calloselasma_halfplate000157.d\analysis.baf
###	210702_Calloselasma_halfplate000157.d
###	Instrument: maXis HD
###	Manufacturer: Bruker
###    PeakWidth 0.30, MiniumIntensity 10, S/N 1Apply threshold 0, Threshold 10
###    Retain Residuals no, Create neutrally no,
###    FullScan Parameters: AdductIon (+)+H (-)-H, LowMass 0, HighMass 8000, MaxCharge charge decon 4, MinPeaks 3
###    Perf. isotope decon yes, Max Charge Istopic decon 6, MW agreement 0.00, Abund. cutoff 2.00, Envelope cutoff 75.00
###    MaxRes   Parameters: AdductIon (+)+H (-)-H, LowMass 0, HighMass 8000 
###    Perf. isotope decon yes, Max Charge Istopic decon 6, Abund. cutoff 2.00
###    MSn      Parameters: AdductIon (+)+H (-)-H, LowMass 0, HighMass 8000 
###    Perf. isotope decon yes, Max Charge Istopic decon 4, Abund. cutoff 0.05
###    Global Charge Limit: no 3, Prefer FullScan Result: yes, Export what: 2 (0=non deconv/1=deconv only/2=mixed), NoMSMSSignals: 150, Intensity threshold: 10, NoMSSignals (deconv): 2, NoMSSignals (non-deconv): 2, NormalizeData: no, SingleCharged: yes
###
COM=210702_Calloselasma_halfplate000157.d
USERNAME=Demo User

###FS:    #m/z: 503.35442 #charge 1+
###MS: 1
###MSMS: 2
BEGIN IONS
TITLE=Cmpd 1, +MS2(503.3544), 28.1-35.1eV, 0.0min #2
RTINSECONDS=1.318
SCANS=1-2
PEPMASS=503.35442	5352
CHARGE=1+
211.94550	6368	
222.95273	17380	1+
226.94750	17210	
228.94304	43970	1+
231.95737	4156	
234.97107	7736	
234.99849	10036	
235.20386	4410	
238.14935	4682	
239.07972	3350	
239.14722	17332	1+
240.23102	8112	
240.96292	13712	1+
243.17056	3260	
243.22870	6680	1+
244.95766	8946	
245.18606	4702	
245.94662	20014	1+
246.97606	4510	
249.91213	3910	
249.97423	16562	
250.94736	36778	1+
250.97121	9296	
251.19856	4856	
252.97165	238822	1+
253.21393	4162	
254.94235	9930	
254.96700	97932	1+
255.22995	3230	
256.26158	4558	
256.91456	3558	
256.96443	13678	1+
258.96614	6100	
260.16234	5504	
261.97576	7734	
263.97919	46244	1+
265.97661	6558	
267.97364	7170	
268.95841	14530	1+
270.98122	5366	
273.18652	3362	
274.27245	4568	
279.09179	6720	1+
279.23077	7118	1+
280.26256	3456	
281.24599	13574	1+
282.17537	3998	
282.27744	10540	
283.17395	16870	1+
283.22046	5798	1+
283.26100	13064	1+
284.29280	8072	1+
285.20309	4068	
285.94176	39632	1+
285.98502	4868	
287.25221	22538	1+
288.20576	17212	1+
288.25253	14066	1+
290.26754	27786	1+
291.19720	12662	1+
291.97414	10734	1+
293.20928	7762	1+
293.89792	4226	
293.97629	46842	1+
293.99749	14212	1+
294.93902	5730	
295.12886	5278	
295.22491	11494	1+
295.99316	6166	
296.25695	4504	
297.24265	17528	1+
297.91863	6238	
298.27269	6680	
299.20161	3664	
300.28730	7584	1+
302.17384	14522	1+
302.22952	6850	1+
302.30373	12900	1+
302.94675	3904	
303.19028	9646	1+
303.95180	12122	1+
304.28432	9008	
305.26716	6248	
307.24708	65724	1+
308.87309	4118	
309.20298	3338	
309.27456	5486	1+
310.30858	11590	1+
311.16849	7336	1+
311.21972	7190	1+
311.27611	5498	1+
311.86973	9120	1+
311.93521	6268	
311.98700	42256	1+
312.24852	7634	1+
312.32412	7166	1+
312.94783	6568	
313.21863	9426	1+
313.26835	9664	1+
313.86609	3800	
313.92971	133478	1+
316.28302	17888	1+
316.31975	4606	
317.21301	8070	1+
318.29926	49266	1+
318.93548	83450	1+
320.93477	36458	1+
322.87788	3372	
322.93038	562842	1+
323.01758	5090	
323.23855	16108	1+
323.28763	9316	1+
324.21251	3402	
324.32615	3724	
325.25416	36310	1+
325.29822	10252	1+
326.17363	9266	1+
326.20247	4122	
326.23194	7258	
326.30328	7778	1+
326.87286	25018	1+
326.96957	3672	
327.00703	3902	
327.19958	15356	1+
327.26987	44724	1+
328.25127	4750	
328.31927	7992	1+
328.99963	7094	1+
329.16377	10486	1+
329.22657	29628	1+
329.28724	8978	1+
330.16875	7990	1+
330.26383	9100	1+
330.33549	33534	1+
331.22923	27520	1+
331.30685	18552	1+
331.94005	8380	1+
332.31407	11394	1+
334.95263	17882	1+
335.00320	103432	1+
335.27808	3934	
336.94579	395838	1+
337.06425	5966	
337.21841	4652	
338.26961	8844	1+
338.34031	31340	1+
339.23385	7628	1+
340.35569	3906	
340.94086	273928	1+
341.02789	6720	
341.24928	37314	1+
341.28840	8726	1+
342.22844	3746	
343.02666	6466	
343.26565	43008	1+
343.29468	8938	
344.02322	16282	1+
344.18502	4940	
344.23795	4434	
344.31372	8914	1+
344.35091	12422	1+
345.02529	12576	1+
345.20957	24114	1+
345.24052	3348	
346.33036	33906	1+
347.02617	14762	1+
348.22807	16230	1+
349.25591	4566	
349.29418	164208	1+
349.89969	4084	
351.27336	54042	1+
352.89593	25966	1+
353.21497	5756	1+
353.25844	8498	1+
354.09155	11758	1+
354.31691	26144	1+
354.89309	10150	1+
354.95660	4468	
355.06911	3554	
355.22776	4240	
355.28455	4426	
356.23525	3554	
356.35105	7282	1+
357.24620	28732	1+
357.32107	4864	1+
357.96732	11654	
358.19983	9040	1+
358.25063	20218	1+
358.36703	18644	1+
358.95093	16862	
359.17550	6986	1+
359.96190	279974	1+
360.24524	7884	1+
360.34630	15968	1+
361.98490	6892	
362.24231	9214	1+
363.21941	16126	1+
363.30960	22324	1+
363.95681	168436	1+
364.28202	7132	1+
365.23547	8130	1+
365.28878	5398	1+
365.31734	3476	
366.32759	26528	1+
366.92905	4100	
367.26561	3224	
367.30070	13500	1+
367.33408	18506	1+
368.30385	10074	1+
368.38783	5332	
368.42358	8564	1+
369.35040	11522	1+
369.38509	4440	
371.09950	16658	1+
371.22673	9132	1+
371.27589	53088	1+
371.32436	4398	
371.90710	4670	
372.32803	59758	1+
372.38255	10820	1+
373.25435	21236	1+
374.36200	50600	1+
376.21041	7624	1+
376.25942	31184	1+
377.28725	3560	
378.25836	4562	
379.30506	8746	1+
381.31527	5978	1+
381.96718	8436	
382.20035	3928	
382.28941	6826	1+
383.33009	28450	1+
384.38216	3426	
385.29166	5456	
385.34434	9126	1+
386.17728	6616	1+
386.39838	58370	1+
387.18003	5104	1+
387.25109	13380	1+
388.22616	11330	1+
389.22981	7548	1+
389.28733	3822	
390.19407	6158	1+
391.24795	5818	1+
391.34230	3232	
393.22986	7650	1+
393.26653	16036	1+
393.32089	312100	1+
393.90111	4798	
394.92352	4080	
395.30029	27194	1+
396.41833	8128	1+
398.19246	3456	
399.23083	3334	
399.27116	5488	1+
399.32334	5446	1+
400.21128	12646	1+
400.37672	7020	1+
400.41404	60294	1+
401.14739	7802	1+
401.23685	3230	
401.28263	5786	1+
401.34588	8318	1+
403.23154	10318	1+
405.13393	3458	
405.26688	6254	1+
407.29948	15836	1+
407.33550	16102	1+
407.87013	3742	
409.29247	3338	
409.38012	3574	
410.34730	94992	1+
411.12467	3336	
412.17158	3648	
412.32423	13454	1+
412.41359	7202	1+
414.32088	3218	
414.43008	165280	1+
415.22842	3228	
415.25370	5568	1+
415.30249	114646	1+
416.87771	3230	
417.28137	7012	1+
417.33250	9008	1+
418.17798	5278	1+
418.22025	4014	
420.34395	7248	1+
421.25998	13142	1+
421.31642	5948	1+
421.34820	5596	1+
421.88391	4698	
423.33033	5336	
423.36107	3300	
424.36239	7072	
425.30848	3964	
425.32544	3618	
425.37513	4598	
425.88041	3422	
426.18783	16946	1+
426.29582	8674	1+
427.30271	5838	1+
427.39880	11644	1+
428.44542	18164	1+
429.18400	10340	1+
429.31806	6516	
430.18837	8682	1+
430.31774	3408	
430.38829	8744	1+
431.08668	25754	1+
431.27639	29956	1+
432.30562	3286	
433.25861	3672	
433.33231	4842	1+
434.25294	8738	1+
434.36318	9472	1+
434.88948	4384	
435.22356	7994	1+
435.36671	6896	1+
437.34700	282440	1+
437.88630	4718	
439.16688	6476	1+
439.89379	13200	1+
440.31722	7986	1+
441.35891	4044	
441.88202	8332	1+
442.36678	3258	
442.46136	9444	1+
442.88203	6296	1+
443.25590	6344	1+
443.29438	6640	1+
443.33574	3534	
443.38844	3806	
444.38363	22026	1+
444.87344	30816	1+
445.11705	5352	1+
445.29488	6214	1+
446.35668	5734	1+
447.31482	20220	1+
448.20049	7198	1+
449.20731	5528	1+
449.87919	7682	1+
451.15349	6212	1+
451.23009	7718	1+
451.35882	13570	1+
451.90219	9620	1+
453.89853	4414	
454.37385	271292	1+
456.35096	14806	1+
457.90452	8936	1+
458.17905	8346	1+
458.27019	7268	1+
459.18282	6804	1+
459.32847	78166	1+
459.38311	3876	
460.37709	3784	
462.34923	7528	
462.39528	12436	1+
462.90988	14324	1+
463.30872	3782	
463.35391	4826	
464.35075	3592	
465.17758	3364	
465.28978	7318	1+
465.34374	4832	
467.38070	18300	1+
467.88921	21994	1+
468.35070	8126	1+
468.38784	13300	1+
468.41820	19456	1+
472.33953	9740	1+
473.34373	7812	1+
474.17177	6536	1+
475.30217	44316	1+
476.24407	8810	1+
476.90359	3518	
478.26863	5696	1+
479.39344	3282	
480.92281	3514	
481.37300	176764	1+
481.90069	3414	
484.18762	8224	1+
484.41361	11926	1+
485.19121	6624	1+
485.34631	6094	1+
485.38336	10694	1+
486.42996	40090	1+
487.32101	5896	1+
488.39644	5794	1+
489.25882	6358	1+
489.31634	7044	1+
489.36023	7976	1+
490.90491	12308	1+
493.21240	6770	1+
493.45850	3646	
494.38706	9402	1+
496.42256	4036	
496.90388	4206	
497.20434	7138	1+
497.38443	3430	
498.26010	6912	1+
498.40011	375022	1+
499.25049	3288	
499.37100	12252	1+
500.17553	8198	1+
500.37620	9408	1+
501.15420	5452	1+
501.18152	6588	1+
501.23835	10006	1+
501.27064	6088	1+
502.30229	6554	1+
502.38039	6278	
502.41902	4922	1+
502.92820	7818	1+
503.22680	5206	1+
503.30521	4532	1+
503.35460	34766	1+
504.92605	3454	
506.26787	5142	1+
507.47283	4578	1+
507.84603	14956	1+
508.43361	9020	1+
END IONS

###FS:    #m/z: 307.89254 #charge 1+
###MS: 1
###MSMS: 3
BEGIN IONS
TITLE=Cmpd 2, +MS2(307.8925), 28.0-35.0eV, 0.1min #3
RTINSECONDS=2.098
SCANS=1,3
PEPMASS=307.89254	1422
CHARGE=1+
193.88797	86	
205.94822	340	1+
207.93143	82	
207.95271	100	
208.09597	152	
211.04171	92	
212.08828	86	
216.00289	82	
217.66823	100	
220.00242	84	
221.94783	116	
222.53201	94	
222.95175	210	
223.95869	262	
223.97584	112	
226.89708	106	
227.07182	86	
228.07331	120	
230.90538	88	
230.97433	88	
233.06844	658	1+
236.10075	84	
237.44034	100	
238.03083	122	
238.21557	160	
240.13490	86	
240.96291	206	
241.00902	86	
241.96401	110	
242.04420	164	
242.12531	132	
242.96664	100	
243.10077	94	
243.66981	84	
243.92876	94	
245.09381	84	
245.16737	124	
246.06423	420	1+
246.10864	146	
246.16985	94	
246.21604	88	
246.97463	214	
247.10142	96	
247.90860	82	
248.04792	88	
248.23753	86	
248.85256	174	
249.14737	94	
249.54894	90	
249.96347	126	
250.96403	116	
250.98550	98	
251.03950	350	1+
251.06298	84	
251.07611	92	
252.10158	230	1+
252.64273	88	
253.17207	124	
254.02637	98	
254.12525	94	
255.16164	272	1+
256.01586	196	1+
257.15558	82	
259.08190	146	
259.52204	100	
260.94432	82	
261.16652	84	
262.04901	122	
262.16162	84	
263.02161	144	1+
264.07392	570	1+
264.15700	104	
264.19458	102	
264.22863	108	
265.09715	130	
265.57837	88	
266.06715	96	
266.24760	98	
266.85969	180	
266.99686	290	1+
267.06688	88	
267.78017	84	
268.12965	96	
268.26173	248	1+
268.62668	88	
268.69312	92	
268.97491	174	
269.04937	140	
269.94827	94	
270.03513	126	
270.27967	156	
270.46308	94	
270.93378	94	
270.95680	200	
270.99037	90	
271.08969	102	
271.13158	116	
271.80968	86	
272.14184	90	
272.98908	86	
273.05444	142	
274.21224	126	
275.06933	110	
276.16369	166	
277.09517	388	
277.26614	144	
277.97452	96	
278.24864	108	
278.76492	84	
279.02154	90	
280.55352	94	
281.65894	98	
282.17550	330	1+
282.87210	96	
283.04556	102	
283.20514	104	
284.07957	88	
285.02812	116	
286.16947	102	
288.06916	84	
288.20503	256	1+
289.09529	170	1+
289.12465	92	
289.15861	98	
290.12564	84	
290.24380	174	
292.02920	132	
292.06265	272	
293.04442	118	
294.05189	816	1+
294.09983	84	
294.27526	92	
295.13005	106	
296.69644	94	
297.17871	84	
298.15108	88	
299.03595	86	
299.16863	144	
302.09498	88	
302.76125	84	
304.11158	150	
304.19153	114	
304.88194	102	
304.89329	124	
305.09999	94	
305.12455	334	1+
305.15324	322	1+
305.28014	112	
305.30121	136	
306.04370	220	1+
306.12299	348	1+
306.24116	94	
306.28110	86	
307.01884	170	1+
307.21366	424	1+
307.25874	222	1+
307.89110	292	
308.10554	110	
308.16849	92	
308.26339	154	1+
308.29632	220	
309.06098	258	1+
309.14444	168	
309.18771	138	
309.32358	412	1+
310.15655	132	
310.25041	108	
310.30857	282	
311.15147	88	
311.17179	160	
311.19415	250	
311.26344	90	
312.19375	136	
312.36000	122	
312.94323	90	
END IONS

###FS:    #m/z: 403.87379 #charge 1+
###MS: 1
###MSMS: 4
BEGIN IONS
TITLE=Cmpd 3, +MS2(403.8738), 28.0-35.0eV, 0.1min #4
RTINSECONDS=2.87
SCANS=1,4
PEPMASS=403.87379	924
CHARGE=1+
193.08293	192	1+
194.11590	118	
200.01208	124	
205.95189	116	
206.05288	148	
212.88152	368	1+
217.01219	268	1+
221.14187	154	
222.88779	212	1+
222.95239	1320	1+
222.97432	396	
224.94943	1282	
224.97194	4594	
225.97225	3660	
226.02380	194	1+
226.88142	148	
226.89714	212	1+
226.94719	3596	1+
226.97277	7392	
227.13812	142	
228.94233	3616	1+
230.89012	116	
233.88270	124	
233.96198	226	
235.10639	196	1+
236.07443	158	
240.96272	684	1+
241.14573	118	
241.88376	122	
242.95934	528	1+
243.12840	254	1+
244.03978	402	1+
244.89436	246	1+
244.95678	1860	
244.97691	592	1+
245.02659	184	1+
245.11713	140	
245.57112	112	
246.95327	2518	
248.08446	310	1+
249.04163	160	
249.18200	116	
249.85938	144	
249.91610	134	
250.04015	118	
250.11198	202	
250.14078	114	
250.21959	160	1+
250.86607	140	
251.03589	276	
251.18445	246	1+
251.57256	108	
252.03534	394	1+
252.11845	336	1+
253.15696	224	1+
254.08824	140	
258.90415	250	1+
260.96934	372	1+
262.13781	238	1+
263.06520	144	
263.10553	154	
263.17820	166	
263.93201	112	
263.98476	240	
264.23023	122	
264.97854	128	
265.07174	118	
265.88477	246	
266.24816	142	
266.86328	700	1+
266.90064	178	1+
267.02892	134	
267.05021	226	1+
267.13808	126	
267.17430	190	1+
267.97580	140	
269.07672	134	
269.93024	192	1+
269.97034	260	
270.14272	160	
271.23935	278	1+
274.91091	138	
275.16327	134	
275.96845	162	
277.06288	132	
277.09795	314	1+
277.92293	182	
279.20753	152	
279.29306	116	
280.26408	316	
281.11069	142	
281.94298	136	
283.26212	1478	1+
283.83694	268	1+
284.40246	224	1+
284.87920	164	
286.25389	132	
287.14839	208	
288.18595	148	
289.87926	1656	1+
290.99341	174	1+
291.06061	106	
292.08917	108	
293.06113	270	1+
293.22195	142	
295.02137	500	1+
295.85762	274	1+
295.92405	326	1+
296.11018	108	
296.29252	266	
297.13995	182	1+
299.86420	170	
300.03406	164	1+
300.85877	438	1+
300.94512	140	
301.86181	374	1+
302.11621	184	
302.88513	184	
304.11227	340	1+
304.23033	164	1+
305.19552	120	
305.31390	198	1+
306.04627	198	1+
306.13888	130	
307.08823	200	1+
307.89047	2794	1+
309.13754	268	1+
309.17742	192	1+
309.91445	158	
310.08247	160	
311.29328	1492	1+
312.10488	288	1+
313.01411	236	1+
313.26766	128	
314.01530	166	1+
314.93954	226	
316.03205	164	1+
316.09166	140	
317.80703	284	1+
317.87426	152	
318.93630	974	1+
318.95727	1612	
319.07887	206	1+
319.12481	160	1+
319.15526	112	
319.86717	408	1+
319.95865	1458	
320.96016	4182	
322.18588	204	
322.93053	732	1+
323.01735	8206	1+
323.24204	290	1+
324.15756	380	1+
324.28813	134	
324.87808	106	
324.89851	1064	1+
325.10976	132	
325.16653	240	1+
325.22620	114	
325.90136	906	1+
326.10819	134	
326.20950	156	1+
327.22948	270	1+
328.16181	150	
329.82306	170	
332.21134	152	
333.16520	186	1+
335.80750	150	1+
335.89126	380	1+
336.03876	124	
336.94490	2916	1+
337.37484	540	1+
337.96750	1040	1+
337.99892	228	1+
338.96968	560	1+
339.09171	124	
340.35957	286	1+
340.94121	644	1+
341.08109	326	1+
342.20603	362	1+
342.86842	112	
343.17637	156	1+
343.92846	160	
344.05683	138	
344.09768	140	
344.23906	200	1+
344.26651	394	1+
344.89682	110	
345.16407	236	1+
345.18295	118	
347.13057	142	
348.91446	216	
349.29844	272	1+
350.73601	192	1+
352.39251	2502	1+
353.89774	108	
354.20448	206	1+
354.89861	142	
355.14473	182	1+
356.19395	170	1+
356.98282	138	
359.10601	168	
359.17561	110	
359.22965	220	1+
359.87197	398	1+
359.95891	458	1+
360.18205	106	
363.10731	326	1+
363.88922	136	
364.39379	1070	1+
365.21107	148	1+
365.32054	162	
366.08035	110	
366.16446	202	
366.32929	116	
366.36880	202	
367.38302	752	1+
367.90010	140	
368.17813	268	1+
368.38752	618	1+
368.80464	200	1+
369.18590	156	1+
372.17796	280	1+
373.09105	474	
373.25639	120	
376.21442	120	
376.88410	152	
381.23853	108	
382.19883	714	1+
382.27269	226	1+
382.40342	3476	1+
383.29119	332	1+
384.11818	316	1+
384.18052	166	
384.26789	132	
384.29219	256	1+
384.32930	720	1+
385.18126	202	
385.21707	370	1+
385.25457	264	1+
386.06669	158	
386.19546	124	
386.25999	176	1+
387.09732	112	
388.07408	106	
388.15069	132	
388.24086	308	1+
388.35833	230	
390.19691	316	1+
390.27152	118	
390.83740	132	
394.32167	110	
399.26669	158	
400.15899	164	
400.20617	200	
400.23931	186	
400.28023	216	
400.30125	140	
401.23807	138	
401.28662	1310	1+
402.40444	354	1+
403.09789	192	1+
403.13613	136	
403.22000	256	
403.27367	110	
403.37904	116	
404.18404	124	
404.26170	446	1+
405.26466	310	1+
405.29822	202	1+
406.35676	142	
406.41651	156	
407.03776	198	1+
407.23518	118	
407.33386	236	
408.25033	358	1+
408.32685	150	
END IONS

###FS:    #m/z: 531.40881 #charge 1+
###MS: 5
###MSMS: 6
BEGIN IONS
TITLE=Cmpd 4, +MS2(531.4088), 28.8-35.9eV, 0.1min #6
RTINSECONDS=6.536
SCANS=5-6
PEPMASS=531.40881	297506
CHARGE=1+
197.07633	254	1+
220.88101	212	
227.09209	204	
227.20161	252	1+
236.09317	210	1+
238.94954	226	
241.10323	220	1+
244.04005	230	1+
245.98345	190	1+
245.99325	192	1+
247.02483	172	
247.09587	232	
254.86071	222	1+
255.23218	256	1+
257.07727	224	1+
259.01928	152	1+
259.97445	1090	1+
260.19444	148	1+
261.09153	222	1+
263.90467	140	1+
264.06053	250	1+
264.98242	250	1+
266.96078	218	1+
270.86036	192	1+
273.18746	980	1+
273.24653	202	1+
275.18482	368	1+
276.04905	174	
277.08510	166	1+
277.21213	272	
277.98706	334	
278.98917	208	
279.17867	190	1+
279.94487	268	1+
279.99413	396	1+
280.09233	180	
282.27709	210	
283.26417	402	
284.26286	252	
285.85967	170	1+
287.07697	202	1+
287.96322	170	
288.06418	172	
289.10813	176	
289.88030	726	1+
289.91534	196	1+
290.05396	240	1+
291.19437	378	
292.04189	462	1+
292.19968	212	
293.04784	322	1+
295.15613	232	
295.24291	266	1+
295.91978	1254	1+
296.09599	196	1+
296.85564	184	
297.04601	242	1+
297.11664	438	1+
297.13661	208	1+
298.12711	374	1+
298.87722	702	1+
298.90382	194	
299.87779	392	1+
300.16207	208	
300.28996	196	
301.12866	280	1+
301.17328	246	1+
302.87418	204	1+
303.08116	168	
303.26136	252	1+
303.95002	194	1+
306.78589	212	1+
307.88839	1132	1+
308.12104	170	
308.29411	540	1+
310.31055	232	
311.04823	150	1+
311.20844	200	
311.29319	238	
311.88588	296	1+
311.91722	200	1+
312.86876	222	
313.92978	3180	1+
314.05929	226	1+
314.31083	258	1+
314.86672	558	
314.89809	172	
315.86640	330	
316.86605	220	
316.88980	332	1+
317.92667	214	
318.85759	438	1+
318.88829	172	
318.93304	906	1+
319.13806	284	1+
319.99080	176	1+
320.18209	270	1+
321.09390	176	
321.96628	210	1+
323.29801	246	1+
324.86388	172	
324.95538	302	1+
325.90241	692	1+
326.17064	240	
327.09677	348	1+
327.15988	346	1+
327.79915	234	1+
327.89915	256	
328.12808	234	
328.89966	340	1+
330.86589	278	
331.87110	800	1+
331.98294	116	1+
332.06079	178	1+
332.17860	314	1+
332.87523	590	1+
332.90312	266	
333.90109	168	
334.89632	924	1+
336.17401	214	
336.88795	474	1+
336.94526	1992	1+
337.18128	202	1+
337.21453	502	1+
338.21902	390	1+
339.08185	172	
339.88202	188	
340.99031	242	1+
341.15427	244	1+
341.28443	218	
342.09359	406	1+
342.32080	220	
344.00374	160	1+
344.13355	180	
345.13595	210	1+
345.20846	3556	1+
345.24461	176	
346.15659	246	
346.93343	234	1+
349.03996	210	1+
349.10747	208	1+
350.82551	172	
350.88530	204	
350.91124	248	
350.94294	174	
351.15828	584	1+
351.18392	436	1+
351.87873	188	
352.11419	242	1+
352.18799	284	1+
352.81067	306	1+
353.89544	456	1+
353.96191	966	1+
354.05507	302	
354.86724	398	1+
355.02360	234	1+
355.06519	198	
355.12284	308	1+
355.15819	178	
355.20852	172	
355.33968	228	1+
355.86917	222	1+
355.89197	274	
356.05898	344	1+
356.14923	176	
356.18382	634	1+
357.09560	170	1+
357.89330	204	
358.91660	244	
359.97816	206	
360.05530	204	1+
360.14078	172	
361.09715	168	1+
361.21203	184	
361.92624	192	1+
361.94995	218	1+
362.85009	334	1+
363.22276	370	1+
364.08134	240	1+
364.18067	164	1+
364.94975	248	1+
364.99487	184	
366.07689	232	1+
368.89507	554	1+
368.96240	192	
369.23464	212	1+
370.84628	300	1+
371.21415	458	1+
371.28349	178	
371.84909	260	1+
371.97536	352	
373.03948	296	
373.15878	244	1+
373.19734	220	
374.20160	188	
374.25141	194	1+
374.38942	178	
374.79137	194	1+
375.19413	336	1+
376.08521	168	1+
376.13923	366	1+
376.88647	256	
377.36840	252	1+
377.52182	92	1+
377.89164	268	1+
378.70056	198	1+
379.17409	182	
379.20808	238	1+
380.86252	306	
381.07115	168	1+
382.10799	270	1+
382.15343	434	1+
383.15552	376	1+
383.23034	220	
383.29827	106	1+
383.32629	192	
383.84778	252	1+
384.65653	150	1+
384.89882	298	1+
384.98147	186	
386.20238	524	1+
386.97641	260	1+
387.04046	196	1+
387.85619	312	1+
389.15927	410	1+
389.28697	218	1+
389.85681	180	
390.16146	270	1+
390.20308	264	
390.84168	958	1+
391.25879	228	1+
392.01518	198	1+
392.86310	1202	1+
392.89905	522	1+
393.26405	226	1+
393.32435	184	1+
394.19670	180	
394.23013	170	
394.78250	220	
394.83756	716	1+
394.85991	620	
394.92595	394	1+
395.12494	304	1+
395.17807	358	1+
395.22252	230	1+
395.87532	214	1+
396.04647	160	1+
396.32943	342	1+
396.78648	218	
396.80815	200	1+
397.25294	332	
398.17156	474	1+
398.86866	408	1+
398.92489	342	
399.17265	300	1+
399.87041	242	1+
399.90014	258	1+
400.15005	258	
400.19943	276	1+
401.04782	322	1+
401.07008	208	1+
401.16812	258	
402.00739	232	1+
402.05247	292	1+
402.16782	190	
403.26393	218	1+
403.87257	790	1+
405.15750	170	
405.87193	356	
406.87725	192	
407.17142	180	1+
407.87567	270	
408.85534	690	
409.86047	320	
410.83988	190	
410.87664	1092	1+
410.91661	196	
411.23299	292	1+
411.81310	198	
412.12164	394	1+
412.17413	358	1+
412.84544	926	1+
412.87126	526	1+
413.12266	278	1+
413.20554	518	1+
415.00143	206	1+
415.17925	784	1+
415.20890	504	1+
415.28899	1120	1+
415.78868	312	1+
416.87794	300	
416.92154	198	1+
417.24946	312	1+
418.10943	194	1+
419.14685	332	1+
419.17714	314	
419.37983	190	
420.36771	178	
421.21533	362	1+
421.24025	168	
421.88387	1516	1+
422.10076	180	1+
423.20919	444	1+
423.24316	296	1+
425.07482	286	1+
425.88125	246	
426.07687	244	1+
426.19139	212	1+
426.36844	238	1+
426.86246	810	1+
427.13309	426	1+
427.27144	368	1+
427.34859	202	1+
428.13647	300	1+
428.88619	2450	1+
429.07264	258	
429.24144	520	1+
429.92846	146	1+
429.97195	98	1+
430.86354	1958	1+
430.88434	834	
431.17278	392	1+
431.54031	148	1+
431.86823	1414	1+
433.03376	218	1+
433.87058	220	
433.89263	218	
434.25615	292	
434.30313	286	1+
434.88798	174	
435.78007	234	1+
435.86626	354	1+
436.84974	178	
437.10382	248	1+
439.89482	1238	1+
440.16616	314	1+
440.23999	170	
441.19852	278	1+
441.22983	546	1+
442.25906	182	
443.25421	186	
444.23890	240	1+
444.87462	986	
445.26732	232	1+
445.87462	1340	1+
446.01097	176	1+
446.19881	324	1+
446.89312	256	
447.20214	230	1+
448.15796	218	
448.25665	202	1+
449.10058	290	1+
449.87797	1364	1+
451.15078	182	1+
451.24702	222	
451.31681	220	1+
451.90259	400	1+
452.03161	214	1+
452.26235	184	
453.32320	226	1+
453.87382	312	
454.29445	170	
455.16428	268	1+
455.25776	218	1+
456.03004	314	1+
456.34044	230	1+
457.90318	1282	1+
458.27537	166	1+
458.35417	192	1+
458.86941	276	1+
459.25052	280	1+
459.87258	224	1+
460.93792	154	1+
461.08254	208	1+
462.24073	194	1+
462.88296	780	1+
463.29194	190	1+
464.38462	428	1+
464.93549	192	
465.89516	332	1+
466.46287	570	1+
467.25537	454	1+
467.46759	440	1+
467.88865	2574	1+
468.17456	440	1+
468.39813	210	1+
468.83203	182	
469.34383	292	1+
469.38681	176	1+
469.92320	236	1+
470.08394	204	1+
472.11628	248	1+
472.16250	326	1+
472.25515	278	1+
472.89765	352	1+
473.33875	292	1+
473.37526	276	1+
473.42693	368	1+
474.21507	148	1+
474.31702	418	1+
475.32471	258	1+
475.39610	190	
475.85500	170	1+
476.41722	164	1+
477.06446	298	1+
477.37360	180	
483.16947	166	1+
484.25546	426	1+
484.96873	164	1+
485.09566	168	1+
485.30131	250	1+
485.89669	1868	1+
486.91644	178	
487.26763	824	1+
488.11921	184	
488.20261	362	1+
489.20061	234	1+
489.35979	458	1+
489.90873	280	1+
490.25961	514	1+
490.26960	168	
490.91586	308	1+
490.99594	192	1+
491.07965	148	1+
492.38131	190	1+
494.06209	200	1+
494.25154	274	1+
494.27700	296	1+
495.32316	282	1+
496.25303	178	
497.22423	354	1+
497.42997	176	
497.93694	306	1+
498.35118	286	
499.23901	194	1+
500.36615	556	1+
502.80761	104	1+
503.13173	408	1+
504.08615	170	1+
505.24705	206	1+
505.97816	236	1+
506.46121	202	1+
507.91585	336	1+
509.34216	250	
509.44366	326	1+
510.05857	442	
510.47013	448	1+
511.05793	468	
511.24214	298	1+
511.27556	382	1+
511.35924	220	
511.44991	216	1+
512.06038	370	
512.24428	192	1+
513.04776	128	1+
513.13576	736	1+
513.28187	270	1+
513.32163	516	1+
513.35277	264	
514.26568	200	1+
514.39017	582	1+
514.46043	204	1+
515.09210	224	1+
515.39539	780	1+
515.43087	942	1+
516.04659	112	1+
516.09410	146	1+
516.21251	200	1+
516.36016	332	1+
517.26638	228	1+
517.36402	226	1+
518.19671	324	1+
518.27311	170	1+
524.00279	174	
524.30540	140	1+
525.38462	474	1+
526.08932	168	1+
526.39008	380	1+
527.00632	164	1+
527.06063	242	1+
527.10013	198	1+
527.36101	342	1+
527.42037	212	
527.48813	794	1+
527.55125	528	1+
528.00788	152	1+
528.22242	408	1+
528.42028	248	
528.48311	698	1+
528.51774	624	
528.86439	156	1+
529.22712	314	1+
529.30639	408	1+
529.34301	192	1+
529.36724	290	
529.40528	1328	1+
529.45515	234	
529.86872	116	1+
530.18010	152	1+
530.26972	174	
530.30856	330	1+
530.40829	902	1+
530.45793	322	
530.49736	974	1+
531.05862	194	1+
531.23451	480	1+
531.28487	498	1+
531.34853	1542	1+
531.38612	788	1+
531.45194	1106	1+
532.28923	334	1+
532.39218	502	1+
532.45006	680	1+
532.48473	406	1+
533.14719	126	1+
533.31237	740	1+
533.36720	1114	1+
533.71512	90	1+
534.34679	452	1+
534.47036	1112	1+
534.53945	238	1+
534.96673	216	1+
535.29466	404	1+
535.41551	220	1+
535.44435	264	1+
535.78941	164	1+
535.92823	96	1+
536.23727	210	1+
536.34788	214	
END IONS

###FS:    #m/z: 322.93055 #charge 1+
###MS: 5
###MSMS: 7
BEGIN IONS
TITLE=Cmpd 5, +MS2(322.9306), 28.0-35.0eV, 0.1min #7
RTINSECONDS=7.3085
SCANS=5,7
PEPMASS=322.93055	231894
CHARGE=1+
192.08173	140	
192.89053	116	
195.08676	92	
201.04433	276	1+
202.07904	88	
205.94851	120	
206.15576	88	
210.90121	148	
211.07191	86	
214.09927	100	
216.10742	100	
217.89071	116	
219.17427	170	
221.94627	178	
222.16016	86	
223.96172	120	
223.97899	142	
224.97668	126	
225.07990	104	
225.95748	86	
227.15339	104	
228.90923	82	
229.12298	82	
230.80250	118	
230.84731	84	
231.03023	88	
231.82428	86	
234.06945	96	
236.07575	138	
236.64063	94	
238.21355	156	
239.08007	982	1+
240.04908	86	
240.94342	464	
241.94290	294	
242.13511	92	
242.94344	488	
244.94042	416	1+
244.98944	124	
245.04604	82	
245.94326	288	1+
246.97636	290	1+
247.24023	190	
249.03740	102	
249.12735	98	
249.85744	96	
250.15862	112	
250.95207	128	
250.98876	112	
251.04213	124	
251.92494	212	
252.04598	82	
252.98511	156	
253.03514	84	
253.26971	130	
256.07941	104	
257.91002	126	
259.08291	150	
260.17810	692	1+
261.03929	82	
261.11412	126	
262.03037	82	
262.13973	98	
262.17128	388	1+
263.06012	158	
263.13254	84	
263.97786	174	
264.26341	192	1+
265.05680	314	1+
265.07347	82	
267.00066	104	
267.13256	230	1+
267.42241	94	
268.00276	126	
268.11146	96	
268.15406	136	
268.95172	92	
269.00534	392	1+
269.42422	100	
271.28012	172	
272.09124	108	
272.82376	84	
273.81160	88	
274.14894	104	
277.03932	82	
277.09496	168	
279.09103	1298	1+
279.23127	362	
280.14399	598	1+
281.05145	128	
281.18549	88	
281.25112	168	1+
281.71058	86	
281.99070	128	
282.05481	84	
282.11581	154	
282.28179	140	
283.07214	306	
283.08844	90	
283.26030	140	
283.28120	130	
284.05086	124	
284.07222	164	
284.10852	226	1+
284.29418	1698	1+
285.07375	134	
285.08978	228	1+
285.14420	86	
288.06408	130	
289.87277	90	
291.18677	98	
292.08217	100	
293.04432	112	
294.16021	102	
294.17840	90	
294.28790	110	
295.19450	122	
295.52378	86	
296.05353	110	
297.10911	132	
297.78245	100	
297.85423	98	
299.05175	126	
300.09651	98	
300.66018	94	
300.80182	92	
300.97128	116	
302.21536	210	1+
303.24318	112	
303.72570	96	
304.18392	90	
304.26098	192	1+
305.10741	114	
305.88163	92	
306.79122	124	
307.20498	170	1+
307.29167	200	
307.30566	174	
307.80177	242	1+
308.16945	88	
308.29570	1176	1+
309.00498	108	
310.04552	140	
310.17554	82	
310.30939	660	1+
310.89047	104	
311.02844	216	
311.28781	92	
312.02663	146	
312.06562	100	
312.17069	190	1+
313.03027	718	
315.09899	96	
315.15355	88	
319.14340	98	
319.30996	152	
320.18576	102	
320.28906	82	
321.29201	128	
321.33042	106	
321.93850	100	
322.20335	110	
322.30797	160	
322.32797	164	
322.34659	96	
323.23860	4178	1+
323.26668	96	
324.20532	794	1+
324.32091	156	
324.89197	130	
325.12187	90	
325.17654	92	
326.25044	874	1+
326.33544	94	
326.37804	164	
326.91292	154	
327.25298	760	1+
327.27356	108	
END IONS

###FS:    #m/z: 393.32118 #charge 1+
###MS: 5
###MSMS: 8
BEGIN IONS
TITLE=Cmpd 6, +MS2(393.3212), 28.0-35.0eV, 0.2min #8
RTINSECONDS=8.081
SCANS=5,8
PEPMASS=393.32118	169240
CHARGE=1+
134.35442	102	
199.93518	156	
200.93520	250	
201.93217	240	
212.88649	862	1+
215.88694	1390	1+
217.88347	2286	1+
218.41338	112	
219.87959	670	1+
219.94122	292	
221.82546	104	
222.95201	2002	1+
222.96618	440	1+
224.94828	2334	1+
226.94757	130	
227.10247	144	
227.19942	212	
230.90076	298	
231.90378	150	
232.89445	852	1+
233.07162	254	1+
233.89648	520	1+
235.89371	1314	1+
236.92128	222	1+
237.89270	174	
238.06125	102	
239.08133	108	
239.78838	658	1+
239.90721	112	
240.96262	1480	1+
241.21237	118	
242.95860	902	1+
245.91892	258	
245.94824	138	
246.91703	128	
247.10594	108	
247.95188	142	
249.05376	140	
251.20896	128	
251.57248	174	
251.91270	258	
252.92389	174	
252.96135	178	1+
253.04190	116	
253.90857	294	1+
254.04695	184	1+
254.86590	118	
255.91135	206	
257.04291	182	1+
257.79811	308	1+
258.97420	320	
259.98898	182	
260.96947	674	1+
261.21572	254	1+
263.04888	118	
263.97838	140	
264.04308	110	
265.94274	106	
265.97419	258	1+
266.84717	204	
267.05833	148	
267.78157	318	1+
267.89535	114	
268.00291	256	1+
270.17840	202	1+
271.77866	212	1+
271.86432	106	
271.92116	198	
273.93601	146	
275.05063	120	
275.17937	116	
275.80811	472	1+
276.80979	274	1+
279.08220	270	1+
280.01131	210	1+
281.04943	120	
281.19779	166	
281.85203	124	1+
282.08116	234	1+
283.79143	134	
283.91538	106	
283.99031	148	
284.16223	102	
285.01284	112	
286.85734	188	
287.79690	354	
288.12779	158	
288.20924	308	1+
288.85278	118	
289.78870	890	1+
289.85770	116	
289.92870	426	1+
290.20076	190	1+
291.80132	392	1+
292.25950	198	
292.92130	234	1+
293.87422	142	
294.27865	204	
295.28126	162	
295.85098	258	
295.91947	2118	1+
296.84854	104	
297.08092	102	
297.13011	110	
297.21693	144	
297.90294	172	
298.09648	254	1+
298.85802	428	1+
299.78502	878	1+
299.80637	202	
299.86336	300	1+
300.77124	242	1+
300.92523	134	
301.10336	140	1+
302.17413	126	
303.80857	194	
303.86967	124	
303.92700	232	1+
304.60214	228	1+
305.12531	160	
305.45505	106	
305.79969	388	1+
305.98956	208	1+
306.86629	316	
307.13141	112	
307.29158	528	1+
307.79843	2094	1+
307.88967	156	
308.29284	364	1+
308.39142	108	
308.81678	246	1+
308.87115	600	1+
309.17194	162	1+
309.20427	156	
310.21502	194	1+
310.80649	366	1+
311.14210	116	
311.87019	2426	1+
311.89824	316	1+
311.91495	162	
311.99020	200	1+
312.80435	1010	1+
313.86796	1166	1+
313.92979	5568	1+
314.16338	110	
314.39533	106	
314.80673	178	
314.89443	132	
317.03141	108	
317.09005	164	1+
317.17529	186	1+
317.26637	106	
317.88518	114	
318.17898	156	1+
318.93576	2906	1+
319.85219	200	1+
321.90842	224	1+
322.01366	106	
322.31007	174	
323.01870	206	
323.13814	214	1+
323.24638	110	
324.89222	392	1+
325.02254	104	
326.88093	1304	1+
326.94827	134	
327.81048	404	1+
328.20393	126	1+
328.83710	170	
329.82921	106	
329.88077	2762	1+
330.08569	114	
330.81592	1526	1+
330.90180	144	
331.08982	352	1+
331.87665	1424	1+
332.81889	120	
332.90230	228	1+
333.87262	136	
333.90546	190	1+
334.95347	276	1+
335.31894	278	1+
335.85150	102	
335.88137	132	
336.94580	6932	1+
337.84488	196	1+
338.33971	222	
342.20366	288	1+
343.20679	222	1+
344.89467	122	
346.94274	396	1+
347.89048	572	1+
349.05542	104	
349.20779	116	1+
349.88968	590	1+
350.33220	150	
351.32310	390	1+
352.89935	314	
353.23808	128	
354.04291	188	1+
354.12169	246	1+
354.29350	110	
354.37413	126	
355.07997	178	1+
356.10335	266	1+
356.18726	122	
359.18150	184	
359.96220	798	1+
360.17794	132	
365.91852	128	
367.40811	118	
368.21932	122	
370.29553	226	1+
370.90823	168	
371.07001	112	
372.22247	116	
372.35901	140	
373.21024	106	
374.09560	108	
374.17622	190	1+
374.19279	136	
374.21070	172	1+
376.25861	830	1+
377.17328	154	
377.36249	162	
377.83580	108	
378.27766	128	
378.34348	142	
378.36500	106	
379.21825	210	1+
379.37410	138	
380.25925	118	
382.20343	330	1+
385.22128	292	1+
386.00198	104	
386.22594	234	1+
386.68477	104	
386.95987	126	
388.23782	576	1+
389.24770	402	1+
389.36302	106	
389.38374	208	1+
390.93567	140	
391.06699	136	
391.19595	178	
391.30177	170	
391.40472	200	
391.86101	126	
392.30891	544	1+
392.36086	154	1+
393.20654	104	
393.31328	450	1+
393.33725	112	
394.40564	126	
395.12729	108	
395.36111	320	
396.20126	284	1+
396.28488	142	
396.35804	174	
396.42035	312	
397.28543	218	1+
397.32467	106	
397.37903	166	
END IONS

###FS:    #m/z: 322.93094 #charge 1+
###MS: 9
###MSMS: 10
BEGIN IONS
TITLE=Cmpd 7, +MS2(322.9309), 28.0-35.0eV, 0.2min #10
RTINSECONDS=11.7775
SCANS=9-10
PEPMASS=322.93094	219320
CHARGE=1+
128.03720	84	
191.95591	168	
192.89008	418	1+
195.03440	134	
197.96660	164	
198.14672	272	1+
205.05533	100	
205.95010	482	1+
208.13151	90	
210.05797	86	
212.04903	84	
212.89621	118	
215.97228	82	
218.62553	88	
219.05320	114	
219.17261	86	
220.05864	80	
221.13600	92	
222.60358	98	
222.95394	194	
222.97842	140	
223.96092	394	
224.97818	222	
227.93178	292	
228.91130	86	
229.09993	130	
231.01359	86	
233.07100	292	1+
233.17406	92	
236.67659	92	
238.94219	80	
239.07953	188	
239.14256	80	
239.90088	232	1+
239.98054	96	
240.09098	82	
240.40701	112	
240.94154	692	
241.07289	114	
241.12918	80	
241.15854	144	
241.93929	1846	1+
242.94135	1338	1+
244.94201	544	1+
244.95618	154	
245.10077	96	
245.85972	84	
246.64989	84	
246.97818	366	
247.14991	88	
248.12754	90	
248.96951	88	
248.99351	174	
249.15939	82	
249.22139	80	
249.96822	86	
250.09631	90	
251.24433	124	
254.04980	102	
254.07956	92	
255.02355	88	
257.45514	106	
258.16664	100	
258.84855	136	
260.17583	498	1+
260.19418	116	
262.17371	396	1+
262.72654	100	
262.92942	94	
262.97925	90	
262.99504	94	
263.05436	134	
263.08563	122	
263.11666	84	
263.90629	88	
265.01636	126	
265.05077	284	1+
265.17029	86	
266.24701	94	
266.86918	80	
266.99760	130	
268.00266	150	
268.44947	100	
268.79160	80	
268.90913	102	
268.96317	126	
268.98317	90	
269.00258	96	
270.42361	172	
271.06948	82	
272.00315	92	
272.03247	100	
272.80457	100	
273.00040	118	
276.00213	130	
276.16124	90	
276.66144	86	
277.94883	82	
278.82218	84	
279.03486	106	
279.09148	936	1+
279.23153	158	
279.93298	108	
280.14272	368	1+
280.26211	148	
281.03312	94	
281.17197	118	
282.09311	138	
282.11657	118	
283.06997	362	1+
283.26363	130	
283.87004	92	
283.97955	164	1+
284.02744	126	
284.05594	100	
284.16313	238	1+
284.21199	104	
284.29412	1228	1+
286.06573	102	
289.10244	118	
289.88411	134	
292.01717	84	
292.07309	146	
293.01401	98	
293.29852	160	
293.85188	98	
295.07009	82	
295.28090	94	
296.20028	86	
297.05174	104	
297.10264	94	
297.81827	84	
299.05799	268	1+
301.03724	112	
301.09163	92	
302.24256	86	
303.07051	196	
303.14145	98	
303.17618	98	
304.13678	216	1+
304.26081	156	
304.77744	82	
305.27099	248	1+
305.87927	338	1+
305.89936	82	
306.04547	84	
307.02592	204	1+
307.20762	82	
307.30725	162	
308.14578	90	
308.29143	400	
308.89191	80	
310.30834	580	1+
310.80479	84	
311.02582	710	1+
313.03053	416	
315.04697	140	
315.06348	144	
315.12116	88	
317.89985	94	
319.16490	86	
320.95045	88	
321.11379	112	
321.15271	182	1+
321.17893	84	
321.20766	138	
321.32876	84	
323.23885	3160	1+
323.28704	96	
323.30392	356	1+
323.34217	90	
324.13798	206	
324.20636	278	1+
324.89501	192	
325.32360	152	
326.08791	86	
327.19955	100	
327.25313	354	1+
327.30587	94	
END IONS

###FS:    #m/z: 531.40879 #charge 1+
###MS: 9
###MSMS: 11
BEGIN IONS
TITLE=Cmpd 8, +MS2(531.4088), 28.8-35.9eV, 0.2min #11
RTINSECONDS=12.5495
SCANS=9,11
PEPMASS=531.40879	155422
CHARGE=1+
224.94835	244	1+
237.16655	152	
241.02801	246	1+
243.90049	276	
244.95808	240	
245.06503	208	1+
248.08457	194	
254.88948	334	1+
255.89029	220	1+
257.16305	216	1+
257.90509	264	1+
259.06595	216	1+
259.97037	1482	1+
260.99184	330	
263.10946	178	1+
263.15016	146	
265.12664	188	1+
267.06218	142	
267.86564	150	
267.98753	132	1+
270.95787	260	1+
273.09349	204	
273.18467	524	1+
274.00708	214	1+
277.21267	152	
277.87900	146	
277.98409	1142	1+
281.12656	158	
281.89088	294	1+
283.26306	226	1+
284.87378	254	1+
285.79272	144	
285.85891	180	1+
286.02085	148	
287.87314	208	
289.87973	442	
290.88486	290	
292.87028	588	1+
292.90610	180	1+
293.04767	158	
293.87344	390	1+
295.19949	146	
295.88004	310	1+
295.91871	1402	1+
296.88401	262	1+
298.85234	168	
298.88233	342	1+
298.97175	252	1+
299.90463	146	
299.92695	378	1+
300.29173	158	
300.97168	222	1+
301.21987	176	
301.87437	204	1+
302.17533	184	
302.24857	252	1+
304.88055	178	
305.01186	188	1+
305.95236	260	1+
307.89090	1022	1+
308.29766	478	1+
309.88740	268	
310.89102	230	
311.87869	384	
312.15264	222	
312.96146	146	
313.12661	252	1+
313.17611	158	
313.92884	3204	1+
314.86769	986	1+
314.89244	592	1+
316.86573	842	1+
316.88801	700	1+
318.86109	396	1+
318.93570	704	1+
319.14653	178	1+
320.22347	206	1+
322.12242	254	1+
322.89077	154	
323.06995	144	1+
323.81638	312	1+
323.86513	156	
324.81685	264	1+
325.05415	268	1+
325.90431	214	1+
326.97200	142	
327.86027	194	
327.89702	434	1+
328.21204	184	
330.11578	232	1+
330.89145	178	
331.88271	308	
331.93643	454	1+
332.87592	778	1+
332.90297	326	1+
336.04356	166	
336.17239	298	
336.94463	1738	1+
337.01506	164	
337.33075	148	
337.83025	330	1+
338.10578	192	
339.01694	160	
339.90705	180	1+
341.86592	214	1+
342.20158	186	
344.93461	250	1+
345.20724	1952	1+
347.08013	186	1+
348.88200	172	
350.08465	234	1+
350.87667	462	1+
350.91763	362	1+
350.94662	268	
351.19050	154	
351.87824	386	1+
353.17018	234	1+
353.96205	608	1+
354.05116	144	
354.20614	238	1+
355.08430	198	
355.25434	184	1+
355.89342	660	1+
355.95789	352	1+
356.14234	188	1+
356.18366	212	
359.03293	152	1+
359.15516	156	
359.86129	146	
359.92315	144	
359.96269	154	
360.14120	180	1+
362.87908	210	1+
362.94188	210	1+
363.07470	330	1+
364.05222	192	1+
366.18728	358	1+
366.80441	324	1+
367.83999	160	
367.96655	144	
368.89720	576	1+
370.26587	250	1+
371.05542	152	
371.21909	444	1+
371.26757	174	1+
371.97169	692	1+
372.14098	302	1+
372.19460	264	1+
372.84920	180	
373.03451	164	1+
373.19703	172	1+
373.90045	190	
373.96632	344	1+
374.06557	208	1+
374.12360	232	1+
375.20352	178	
375.88375	410	1+
376.81804	144	
377.08872	482	1+
377.83863	208	
378.08464	204	1+
379.37976	344	1+
380.00384	222	1+
380.04773	174	1+
380.85737	472	1+
381.20935	176	1+
381.77743	370	1+
382.90211	154	
384.17276	220	1+
384.21227	216	1+
385.12863	212	1+
385.85274	184	
385.89452	178	1+
385.97321	352	1+
386.28627	182	
387.89866	236	
389.29854	142	
390.84308	684	1+
391.04769	164	
391.91983	150	
392.78845	202	
392.83776	292	
392.86651	744	1+
392.90475	398	1+
393.08268	210	
393.83183	168	
394.78930	236	
394.83669	598	1+
394.86226	378	1+
395.78774	240	
396.20604	362	1+
396.78312	248	1+
396.86214	208	1+
397.92042	142	
398.12316	142	
398.23090	182	
398.35177	162	
398.86895	164	1+
398.92017	156	
399.23891	174	
400.18946	214	
400.92209	292	1+
401.16498	434	1+
401.17362	226	
401.21684	242	1+
401.90753	216	1+
401.98707	152	
402.81434	286	1+
402.86439	188	
403.14130	356	1+
403.87015	1362	1+
404.27524	174	
405.34814	174	1+
405.85592	198	
406.85987	202	
407.06757	244	1+
407.88130	142	
408.13877	158	
408.85202	1102	1+
408.87310	522	
408.94191	320	1+
409.04573	300	1+
409.90727	552	1+
410.19889	300	1+
410.84263	226	
410.87562	854	1+
411.81366	158	
412.84853	1156	1+
412.87556	144	
413.08055	234	1+
413.94483	152	1+
414.08528	142	1+
414.29980	158	
415.18451	484	1+
415.28552	638	1+
415.87614	634	1+
416.15641	164	
416.18471	344	1+
416.87976	568	1+
417.22184	280	1+
418.22271	202	1+
418.30745	174	1+
419.17451	486	1+
419.20905	136	1+
419.26887	194	1+
420.25414	190	1+
421.14130	146	
421.88312	996	1+
422.91043	172	1+
423.19550	214	
423.87544	164	
424.18928	188	
424.26164	146	
425.69380	102	1+
425.82176	150	
425.88152	194	
426.36941	146	
426.86349	1178	1+
427.88383	268	
428.79934	144	
428.88786	1158	
429.87421	250	
430.85415	200	
430.88441	600	
431.36965	168	1+
431.86873	966	1+
432.22239	170	1+
433.03901	316	1+
433.86818	536	
433.88930	632	1+
435.20911	384	1+
437.09934	192	1+
437.16306	148	
439.11493	202	1+
439.22537	162	1+
439.25635	166	
439.89529	676	1+
440.15762	288	1+
441.81526	202	1+
442.82078	232	1+
442.88179	264	1+
444.42849	166	1+
444.87424	1568	1+
447.55894	184	1+
447.86419	150	
447.89316	210	
449.14826	562	1+
449.35767	310	1+
449.87993	844	1+
450.18184	290	1+
451.39826	248	1+
451.82966	394	1+
451.90652	174	
452.26547	604	1+
452.39732	152	1+
452.87071	546	1+
452.90095	172	
453.17362	148	
453.29654	194	1+
453.87590	368	1+
454.12820	152	
454.19549	146	
455.19503	214	
457.90519	642	1+
461.25590	152	1+
462.88162	1066	1+
467.88898	1914	1+
468.21816	148	
469.00275	152	
470.18752	292	1+
470.27886	222	
471.19178	210	1+
471.29398	296	1+
471.86602	224	1+
471.88817	206	
472.15685	218	1+
472.41355	148	
472.45337	162	
473.26147	280	1+
475.33432	230	1+
476.90067	294	1+
477.36548	208	
478.27073	160	
479.20164	146	
481.24022	198	1+
483.37713	244	1+
484.13629	184	1+
485.89827	792	1+
486.27078	560	1+
487.22313	308	1+
487.27252	564	1+
487.48644	144	
488.09206	188	1+
488.25265	176	
490.69421	154	1+
491.34543	242	1+
491.37225	376	1+
492.27022	174	
493.21059	254	1+
493.45034	144	
500.36215	320	1+
500.44517	166	1+
503.13810	384	1+
504.23467	138	1+
507.90974	192	1+
509.28213	214	1+
510.05763	438	1+
510.47183	586	1+
511.25103	238	1+
511.35197	276	1+
511.39316	224	
511.47474	474	1+
512.22004	314	1+
512.40840	468	1+
512.46388	360	1+
513.13773	350	1+
513.32107	268	1+
513.36187	148	
513.41365	306	1+
515.33664	234	1+
515.37632	394	1+
515.44855	218	1+
516.46579	258	1+
516.85234	104	1+
517.44659	324	1+
517.46529	210	1+
519.23225	200	1+
519.90322	260	1+
520.29814	124	1+
523.17681	188	1+
523.89087	188	
526.27833	256	1+
527.12041	168	1+
527.32799	184	1+
527.41879	156	
528.30606	272	1+
528.42849	210	
528.47128	314	1+
528.51595	592	1+
529.25761	178	1+
529.37807	288	
529.40959	572	1+
530.13230	296	1+
530.23968	220	1+
530.45722	168	
530.82122	184	1+
531.13647	238	1+
531.24346	162	1+
531.32379	222	
531.34641	1056	1+
531.38231	296	1+
531.43887	680	1+
531.46316	158	
531.49535	296	
532.29579	258	1+
532.44289	524	1+
532.48308	180	
532.63956	92	1+
533.16205	166	1+
533.39892	422	1+
533.47725	142	
534.22929	202	1+
534.40172	336	1+
534.45269	148	
534.48593	206	
534.50641	198	1+
535.32999	246	1+
535.46608	166	
END IONS

###FS:    #m/z: 340.94129 #charge 1+
###MS: 9
###MSMS: 12
BEGIN IONS
TITLE=Cmpd 9, +MS2(340.9413), 28.0-35.0eV, 0.3min #12
RTINSECONDS=13.322
SCANS=9,12
PEPMASS=340.94129	123230
CHARGE=1+
181.26172	92	
183.04670	82	
201.05194	84	
205.93898	96	
206.92893	90	
209.05408	82	
213.93992	508	
215.88801	316	
215.93673	222	
217.88312	174	
221.89244	218	
223.96015	118	
225.16829	84	
230.63507	98	
230.98371	84	
231.56624	102	
231.86349	94	
231.94951	830	1+
233.89672	548	1+
233.95169	136	
235.11499	82	
238.21509	82	
239.06677	86	
239.90395	262	1+
240.23109	466	1+
240.83164	96	
240.93636	88	
240.95432	82	
241.11865	86	
244.03741	144	
245.11189	120	
246.06398	180	
246.87258	98	
246.97497	154	
247.41089	82	
248.99019	196	
250.99947	134	
251.01564	82	
252.28952	112	
252.96103	158	
254.96610	418	1+
255.07307	110	
255.09837	144	
256.93524	94	
256.95720	94	
257.00993	82	
258.02852	82	
259.02964	106	
259.15008	98	
259.42521	104	
259.97125	94	
260.01861	94	
260.23047	106	
261.88908	104	
261.90367	190	1+
261.99465	98	
262.56716	82	
262.93499	98	
263.97707	172	1+
264.07247	148	
264.23232	136	
264.91055	100	
265.01734	102	
265.97704	82	
265.99514	546	1+
267.13694	392	1+
267.89849	84	
269.80221	130	
270.22484	88	
270.86521	96	
272.98328	82	
274.46016	92	
275.52721	96	
276.07585	104	
276.86186	118	
277.18066	94	
277.86987	82	
277.96314	86	
278.96451	156	
279.02352	82	
279.96867	96	
280.11773	82	
280.13609	92	
281.18963	96	
281.26785	82	
282.05800	148	
282.27818	290	
284.87496	82	
288.01303	92	
289.19659	134	
289.23534	86	
289.57625	86	
289.85365	96	
290.23899	128	
290.85958	94	
292.05699	84	
294.27587	224	
295.96796	96	
296.32971	132	
296.97450	90	
297.00738	86	
297.03907	86	
297.97650	550	1+
298.08416	248	
298.59440	82	
299.06329	104	
300.08375	102	
301.76638	100	
302.17558	184	
302.27217	104	
302.29925	126	
304.15187	150	
305.79429	88	
305.92718	84	
306.79345	90	
306.85377	84	
306.88420	148	
307.28607	92	
307.79449	86	
307.81151	82	
308.29233	596	1+
308.33741	214	1+
309.25029	100	
309.32126	122	
309.88650	86	
309.92199	86	
310.07780	90	
311.03098	260	
311.79680	92	
312.02761	222	
313.02760	158	
313.16663	90	
319.04351	86	
319.16889	90	
319.29377	108	
319.31059	112	
321.22304	376	
321.29246	282	1+
321.31721	112	
323.14472	82	
323.23785	332	
323.89240	310	1+
324.24095	156	
326.17309	132	
326.28701	94	
327.34571	84	
327.79922	106	
328.18449	176	
328.31965	98	
328.55798	98	
329.87213	84	
330.24924	82	
332.89853	84	
335.14990	144	
336.30072	94	
337.35241	100	
339.26746	84	
340.35141	120	
341.17527	166	1+
341.20111	100	
341.24884	104	
342.12754	84	
342.28077	182	
342.31145	382	1+
342.73632	82	
343.24763	248	1+
344.06276	82	
344.21869	212	1+
END IONS

###FS:    #m/z: 322.93067 #charge 1+
###MS: 13
###MSMS: 14
BEGIN IONS
TITLE=Cmpd 10, +MS2(322.9307), 28.0-35.0eV, 0.3min #14
RTINSECONDS=16.999
SCANS=13-14
PEPMASS=322.93067	234162
CHARGE=1+
140.81825	96	
183.60202	92	
188.07778	76	
189.93307	78	
192.89728	110	
195.98664	76	
201.04336	174	
203.14154	102	
205.94853	230	1+
207.97323	104	
210.04658	134	
210.59431	86	
210.90089	98	
213.41562	90	
213.94139	112	
214.10671	102	
219.17066	242	1+
219.79821	80	
222.09811	92	
222.94983	94	
222.97479	190	
223.00868	90	
223.18630	116	
223.96097	196	
223.97777	102	
224.97486	152	
225.96045	112	
227.10328	92	
227.93103	122	
228.06863	86	
235.02825	88	
235.99521	76	
237.06769	148	
237.22321	90	
237.23619	102	
237.72033	108	
238.15062	80	
238.94044	142	
239.07817	244	1+
239.14235	100	
239.21459	78	
239.89916	474	1+
240.19181	90	
240.88683	84	
240.94157	914	
241.19602	92	
241.93973	3258	1+
241.96253	78	
242.94185	2204	1+
243.82130	88	
243.88540	110	
244.11119	76	
244.94011	698	1+
245.22317	100	
246.97331	278	1+
247.93025	86	
248.15626	102	
249.04120	132	
250.98369	110	
251.09143	86	
251.14822	78	
252.91023	98	
253.92105	74	
257.08298	84	
258.90907	80	
260.17520	392	1+
262.17151	108	
264.87039	84	
264.98233	104	
265.00306	74	
265.03223	80	
265.09631	102	
266.08891	106	
266.14481	80	
267.99990	122	
268.44968	82	
269.00297	512	1+
269.06658	114	
270.05755	78	
271.28260	134	
273.47850	86	
274.41949	84	
276.17178	206	1+
276.21232	116	
276.85957	88	
277.40741	100	
278.02565	84	
278.21168	88	
279.09230	1250	1+
279.15406	76	
280.06838	76	
281.15146	158	
281.29769	90	
282.21595	92	
282.27870	328	
283.07076	118	
283.10166	124	
283.26634	98	
284.14309	114	
284.29147	762	
285.29762	364	
286.31718	126	
290.40611	106	
290.86443	94	
290.87899	78	
291.01307	82	
291.97533	76	
293.09898	110	
294.06438	100	
294.17012	76	
294.28215	180	
294.82731	88	
295.83605	78	
296.58822	78	
297.75291	80	
299.11237	80	
301.05234	78	
301.91382	80	
302.14621	80	
302.27016	76	
302.99418	86	
303.88407	84	
303.90349	82	
304.19186	360	1+
304.84170	76	
305.21042	80	
306.28146	78	
306.74628	90	
307.25383	90	
307.28111	178	
307.81356	82	
307.89322	92	
308.29343	798	1+
308.80345	90	
308.89578	224	
309.02685	138	
309.91770	92	
310.18048	210	1+
310.31280	346	1+
310.87390	76	
311.02563	100	
311.79269	76	
312.02780	492	1+
313.03124	298	1+
314.15830	78	
315.23640	74	
318.31585	76	
318.83086	76	
319.02203	130	
319.08858	78	
319.18473	76	
319.23909	74	
320.16521	116	
321.04749	134	
321.07011	90	
321.13146	122	
321.19243	128	
321.88138	88	
322.20969	80	
322.31158	88	
322.74137	76	
323.10529	88	
323.24010	1054	1+
323.31702	76	
324.26521	82	
324.89156	414	1+
326.24703	88	
326.30699	80	
326.32239	86	
327.25170	136	
END IONS

###FS:    #m/z: 340.94092 #charge 1+
###MS: 13
###MSMS: 15
BEGIN IONS
TITLE=Cmpd 11, +MS2(340.9409), 28.0-35.0eV, 0.3min #15
RTINSECONDS=17.7715
SCANS=13,15
PEPMASS=340.94092	133654
CHARGE=1+
138.20748	88	
182.01133	88	
189.86224	102	
192.89006	126	
197.87229	224	1+
203.93002	154	
208.88013	96	
212.86864	96	
213.93911	448	1+
215.88561	352	
216.88148	590	1+
217.93284	92	
218.83079	92	
219.86936	80	
221.89499	80	
223.95872	256	1+
224.20006	104	
225.08948	82	
226.78901	98	
226.94700	124	
231.95195	418	
233.90179	148	
235.17528	100	
235.89357	216	
235.94688	116	
236.10632	80	
236.99038	90	
239.90076	180	
240.23085	352	1+
240.96321	84	
242.94502	98	
243.05859	196	1+
245.44611	96	
249.02449	216	1+
249.23096	160	
249.96854	138	
250.21894	124	
250.99160	96	
254.09126	92	
254.96413	128	
255.03935	96	
255.07511	682	
255.09648	156	
255.12969	102	
256.13652	98	
256.50626	88	
256.89194	78	
257.91820	152	
265.01968	216	1+
266.24318	148	
267.13659	248	
267.46451	100	
267.96913	86	
269.00442	118	
270.87968	78	
271.17258	78	
271.87915	80	
272.09965	84	
272.13561	84	
272.90001	80	
272.93620	124	
273.08855	88	
274.07970	82	
278.24042	78	
278.27939	80	
278.76491	92	
279.11189	88	
279.91451	82	
279.96273	228	
280.13616	120	
280.14983	80	
280.29880	90	
281.43872	94	
281.89101	130	
282.12844	128	
282.17681	100	
282.28264	138	
283.00022	80	
283.02623	108	
283.13022	98	
288.06123	112	
289.88203	118	
292.94900	204	
293.11471	128	
293.84992	96	
293.97640	90	
294.12149	90	
294.86431	216	
294.88688	82	
295.97404	200	
296.32974	132	
296.53344	104	
296.97265	216	
297.12607	84	
297.22065	120	
297.78639	106	
297.97737	548	
298.31220	124	
298.85676	116	
300.93098	88	
302.17135	190	
302.19543	84	
303.21018	88	
303.25223	164	
303.28058	82	
304.05114	90	
304.15156	88	
304.29704	84	
305.12627	80	
306.16834	190	1+
306.79993	78	
306.92992	94	
307.28846	152	
307.30748	174	
307.78349	92	
307.80982	108	
307.88425	146	
308.29263	368	
309.27851	86	
309.32332	88	
309.73394	98	
310.07600	80	
310.28966	78	
310.33511	86	
311.02758	146	
311.86202	266	1+
312.33274	80	
312.81590	132	
317.69202	86	
320.31032	180	1+
320.81844	88	
321.03849	86	
321.22133	82	
323.24018	476	1+
324.28634	170	
324.88906	164	
324.90543	148	
325.13959	98	
325.29331	126	
325.88681	94	
326.12715	86	
326.16505	144	
326.25134	178	
327.29432	110	
328.18825	122	
328.26607	84	
330.09730	80	
330.14905	106	
334.64182	104	
334.78769	106	
335.32668	280	1+
337.22275	100	
338.06586	92	
339.15500	80	
339.23791	96	
340.35457	100	
341.25103	92	
342.20211	82	
342.31357	82	
343.22076	94	
343.27155	98	
343.90688	146	
346.07500	88	
END IONS

###FS:    #m/z: 336.94651 #charge 1+
###MS: 13
###MSMS: 16
BEGIN IONS
TITLE=Cmpd 12, +MS2(336.9465), 28.0-35.0eV, 0.3min #16
RTINSECONDS=18.5435
SCANS=13,16
PEPMASS=336.94651	94112
CHARGE=1+
132.98044	80	
189.96173	86	
203.93711	94	
205.94869	140	
207.91404	80	
207.97644	94	
210.18617	94	
211.94479	1888	
213.94017	688	1+
214.88550	88	
215.88379	398	1+
216.88479	242	1+
221.89318	78	
222.97141	382	1+
223.97382	262	1+
227.53833	94	
228.90183	94	
229.95651	1244	1+
230.11102	84	
230.88854	164	
231.94973	570	
232.88948	296	1+
232.96217	92	
233.95056	288	
235.07883	84	
235.89569	226	1+
236.91760	150	
238.22156	122	
239.22047	114	
242.97257	108	
243.04078	140	
243.99572	76	
244.07623	78	
244.88053	88	
245.19785	102	
245.94819	126	
246.97019	190	
247.00443	96	
247.48144	106	
247.86426	84	
247.96742	260	
248.03818	82	
248.90382	128	
249.96170	176	
250.18738	84	
250.89733	78	
250.98562	124	
251.97104	184	
252.97319	430	
253.42423	90	
254.10010	100	
254.97011	130	
255.04706	156	
255.07591	442	1+
255.44519	78	
255.95788	78	
256.26252	98	
256.91590	180	
257.85332	84	
257.91269	116	
259.36565	104	
259.79899	78	
260.98000	82	
261.03148	84	
261.21413	80	
262.38607	88	
263.05300	78	
264.06103	124	
264.38711	94	
265.01883	178	1+
265.87466	106	
266.99782	128	
267.01509	76	
269.00403	92	
269.15017	78	
271.13334	80	
272.93858	76	
272.97793	154	
273.00142	78	
273.98221	90	
274.05533	92	
274.19409	122	
275.12152	78	
276.09173	80	
277.96959	110	
278.50462	88	
279.89986	126	
279.94923	80	
280.26314	256	1+
281.04244	114	
281.43892	84	
282.06303	110	
286.85342	84	
287.19652	96	
287.74005	86	
287.84715	156	
289.83723	92	
290.18653	124	
291.05792	178	1+
291.24784	110	
292.43330	78	
293.10729	222	
293.22311	166	
293.27968	96	
293.99552	88	
294.25647	94	
295.01721	88	
295.14377	78	
295.27429	142	
295.93543	82	
296.06162	104	
296.29266	80	
296.97177	104	
297.15511	86	
297.98010	100	
298.08081	140	
298.30163	78	
299.05684	276	1+
299.37340	82	
302.16959	88	
304.77735	98	
304.92122	88	
305.07317	82	
305.24255	98	
306.30342	100	
306.87958	154	
307.22362	106	
307.28183	78	
307.79190	86	
308.29028	132	
309.30880	82	
309.99334	78	
310.08135	88	
310.17932	78	
310.97148	86	
311.86852	84	
315.29125	104	
316.26420	102	
318.27622	78	
318.88357	80	
319.24129	80	
319.78978	98	
321.10651	78	
323.11177	78	
323.23832	208	
324.04610	88	
324.32934	80	
324.96182	86	
325.31159	100	
325.78385	94	
326.56405	80	
329.37498	76	
329.87502	144	
331.30717	112	
333.30211	78	
333.32380	122	
334.08355	192	1+
334.33199	78	
335.19450	82	
336.15855	108	
338.31751	80	
339.22188	88	
339.96175	78	
340.35366	120	
END IONS

###FS:    #m/z: 340.94133 #charge 1+
###MS: 17
###MSMS: 18
BEGIN IONS
TITLE=Cmpd 13, +MS2(340.9413), 28.0-35.0eV, 0.4min #18
RTINSECONDS=22.213
SCANS=17-18
PEPMASS=340.94133	116308
CHARGE=1+
192.88485	148	
200.93712	82	
203.93336	82	
205.95036	200	
210.90212	202	
211.14886	98	
212.87968	272	
213.93959	866	1+
215.88833	486	1+
215.93648	432	
217.88465	226	
217.93937	206	
219.94765	86	
220.87926	80	
221.93955	130	
222.42384	136	
222.95363	132	
222.97706	84	
223.96022	174	
224.96118	156	
224.97968	108	
226.09436	80	
227.95533	92	
231.94942	1470	1+
233.89947	360	
233.94765	254	
235.44404	82	
235.90104	168	
236.89915	96	
237.06779	194	1+
237.10193	98	
237.91558	84	
238.89945	88	
238.95133	106	
239.90574	242	
240.23124	472	1+
240.90399	110	
240.93807	84	
240.95636	190	
241.12147	142	
242.88685	88	
242.95350	118	
243.11982	88	
243.84513	114	
243.90563	80	
244.98483	244	1+
245.15165	84	
245.87349	82	
246.97651	330	
247.10719	96	
247.12276	80	
249.96453	200	
250.99376	158	
252.23104	82	
252.47277	88	
252.83388	84	
254.24578	88	
254.96743	376	
255.07548	388	1+
255.09936	102	
255.13918	114	
256.15831	84	
256.89784	154	
256.91548	154	
256.96027	210	
257.93212	86	
258.84962	132	
261.82924	86	
262.97234	94	
263.83019	80	
264.10568	82	
265.01939	102	
266.04876	90	
266.22972	114	
266.25933	96	
267.00096	86	
267.13949	172	
268.14183	158	
269.00005	122	
269.02275	84	
269.03624	94	
269.15467	80	
271.06525	128	1+
272.93464	182	
272.98110	82	
276.92805	146	
277.01531	86	
277.96164	108	
279.96522	246	
280.04827	256	1+
281.05091	218	1+
281.24572	166	1+
282.27628	308	1+
282.92992	160	
283.00332	80	
283.55643	92	
285.02599	84	
285.10709	94	
289.57189	100	
290.56275	96	
291.24789	92	
291.44064	96	
292.01500	112	
292.24194	80	
292.26463	246	1+
292.81541	84	
293.27242	308	1+
293.78750	212	1+
294.29330	166	
296.29874	102	
296.86356	84	
296.89753	82	
296.97417	146	
297.01478	116	
297.04132	84	
297.97600	304	
298.08236	164	
298.18291	80	
298.30523	226	1+
299.92628	94	
300.11342	94	
300.82453	88	
301.44463	94	
302.17298	552	1+
303.35332	108	
303.76426	86	
303.90256	118	
305.16747	100	
305.27190	198	1+
306.88742	168	
307.19832	170	1+
308.29475	334	
308.31370	84	
308.88044	142	
311.28734	118	
311.41844	190	1+
312.02969	284	1+
313.03349	198	1+
313.10971	86	
313.87375	80	
316.06110	100	
316.09616	84	
316.32109	100	
318.23709	88	
319.06575	90	
320.84447	82	
321.07040	82	
321.11967	158	
321.26534	110	
322.14311	250	1+
322.30793	168	
323.14756	210	1+
323.23886	506	1+
324.81913	80	
324.89387	314	
325.27181	82	
325.75290	92	
325.89587	320	1+
326.17385	120	
328.18447	168	
328.80495	112	
329.22113	82	
329.87227	140	
330.11308	112	
331.16858	182	
335.80495	118	
335.88192	88	
337.21380	126	
340.23774	84	
341.24439	86	
342.20690	156	
342.28429	146	
343.24553	150	
343.32265	102	
343.79854	82	
343.90783	80	
END IONS

###FS:    #m/z: 336.94667 #charge 1+
###MS: 17
###MSMS: 19
BEGIN IONS
TITLE=Cmpd 14, +MS2(336.9467), 28.0-35.0eV, 0.4min #19
RTINSECONDS=22.9855
SCANS=17,19
PEPMASS=336.94667	80334
CHARGE=1+
203.93345	78	
205.94794	210	
208.98554	142	
210.69760	80	
210.90597	88	
211.94490	1384	
213.87504	86	
213.93994	1084	1+
215.88776	146	
218.49133	102	
221.89175	132	
221.94566	88	
222.51369	76	
222.95352	78	
223.96164	196	
223.97504	196	
224.89554	84	
224.97213	106	
229.91922	84	
229.95501	958	
230.01235	104	
230.88970	180	1+
231.94954	512	1+
232.31438	100	
232.87228	84	
233.82918	82	
233.89882	298	1+
234.10686	86	
235.18111	88	
237.51236	84	
238.74085	76	
239.51855	92	
239.90370	162	
240.84873	84	
243.08167	82	
244.31054	84	
245.86951	82	
246.17769	84	
246.97683	256	
247.96473	330	
248.89656	174	
248.98712	132	
249.46770	106	
249.58770	80	
250.55680	82	
250.95097	152	
250.98707	186	1+
251.20694	122	
251.91731	82	
252.06945	158	
252.97158	548	
253.04601	104	
253.90926	136	
254.42573	82	
254.97140	260	
255.04123	100	
255.07591	922	1+
255.11189	96	
255.96785	136	
256.81292	80	
256.94093	92	
257.04663	78	
258.63075	88	
258.82998	90	
258.84401	138	
263.07074	78	
264.15732	82	
264.19321	78	
264.92416	94	
265.01830	122	
265.69438	92	
266.24811	136	
266.55996	100	
266.86869	78	
267.00106	86	
268.10384	96	
269.04304	112	
269.97071	96	
270.08653	148	
270.10395	96	
271.40899	82	
274.17445	80	
274.19227	140	
275.10328	80	
275.12766	78	
275.83079	88	
277.10821	102	
278.96735	122	
279.08685	78	
279.21008	90	
279.41735	92	
280.26380	124	
280.60709	82	
285.91828	86	
286.41048	110	
286.84944	132	
287.14479	80	
290.06492	86	
290.97160	102	
291.14515	96	
292.86575	94	
292.93309	106	
293.06803	174	1+
294.00046	150	
294.27306	200	1+
295.25565	78	
295.97426	140	
297.97365	106	
298.08654	146	
299.06344	98	
299.88597	78	
300.22606	78	
300.76896	88	
301.79409	92	
302.12916	82	
305.09391	144	
305.17161	76	
305.27718	100	
306.27762	82	
306.78692	84	
306.88420	456	1+
307.12017	80	
307.97721	78	
308.31480	80	
308.87918	342	1+
309.92389	88	
310.32444	92	
311.86186	146	
313.04925	96	
314.81595	78	
315.25852	88	
316.97672	84	
317.74448	80	
318.60071	90	
319.20476	186	
319.23422	84	
322.93966	78	
323.24040	154	
323.94048	82	
324.04595	78	
324.29383	100	
324.45753	78	
324.89244	142	
326.13595	78	
327.80145	90	
328.19103	102	
328.88482	90	
329.32596	80	
329.87250	122	
332.39698	86	
334.90674	114	
335.34408	120	
337.36098	112	
338.17110	78	
338.99332	78	
340.22904	138	
340.35442	130	
340.83549	104	
341.24891	78	
341.32711	82	
END IONS

###FS:    #m/z: 359.96272 #charge 1+
###MS: 17
###MSMS: 20
BEGIN IONS
TITLE=Cmpd 15, +MS2(359.9627), 28.0-35.0eV, 0.4min #20
RTINSECONDS=23.7575
SCANS=17,20
PEPMASS=359.96272	65822
CHARGE=1+
185.93040	86	
193.13134	86	
196.87631	88	
205.95034	96	
221.89314	180	
222.95457	446	
223.87704	136	
223.96252	562	1+
224.54238	86	
224.88968	244	1+
224.95108	462	1+
225.87862	108	
226.94782	630	1+
228.94344	480	1+
231.89518	90	
232.70933	96	
234.03563	102	
235.65557	84	
237.59563	106	
238.21475	122	
239.90389	94	
240.83440	86	
240.96426	640	1+
242.96279	164	
243.20799	86	
243.89937	186	
243.95597	660	1+
244.95669	408	1+
245.41136	88	
245.93904	352	
246.90052	102	
246.95230	136	
247.10721	96	
248.04562	236	1+
248.80692	146	
249.01780	96	
249.44632	90	
249.90605	84	
251.03298	238	
251.12058	92	
252.48697	92	
253.91666	130	
255.10195	86	
256.45125	100	
256.85066	146	
258.85161	124	
259.84755	170	
259.91305	110	
260.96757	442	1+
261.02707	98	
263.23353	118	
264.89593	88	
265.15671	100	
265.97517	158	
266.14112	84	
266.24583	124	
266.81680	202	
267.81615	94	
268.83887	144	
268.87975	84	
268.95843	122	
269.92018	92	
270.14223	86	
270.79753	148	
270.86523	124	
275.80833	86	
276.85801	108	
276.97190	102	
277.92089	102	
278.79781	134	
278.82858	88	
278.85311	138	
279.34778	90	
280.22454	152	
280.26325	276	1+
280.43229	102	
280.79481	462	
281.79684	222	
282.25812	128	
282.80006	190	
283.07262	130	
283.86559	104	
286.13432	90	
286.87394	84	
289.92914	92	
290.84569	88	
292.30288	92	
293.05932	84	
293.27250	260	1+
295.02313	322	
295.93001	380	1+
296.03265	168	
296.80909	110	
297.58761	118	
297.90516	84	
297.94983	88	
298.13626	88	
298.40990	90	
298.80612	354	
299.80298	164	
300.06174	90	
300.92656	92	
301.87070	112	
302.04376	84	
302.22180	246	
303.80801	100	
303.95078	152	
304.23962	86	
305.90995	98	
305.98778	86	
306.79769	114	
307.28623	110	
307.31275	322	1+
307.89053	122	
309.77936	104	
309.84179	84	
310.30955	248	
310.34444	150	
310.48876	94	
311.31152	106	
313.94526	100	
314.87900	98	
315.64223	126	
315.78082	92	
315.81039	84	
318.43864	92	
318.59536	198	
319.31169	130	
320.29582	100	
321.22829	264	1+
323.01681	1490	1+
324.77689	98	
325.32189	160	
326.80600	104	
328.18890	106	
328.31497	90	
329.38187	96	
330.16763	138	
334.78789	96	
335.33619	88	
335.92548	88	
336.94610	198	1+
337.41950	96	
338.21839	210	
338.81261	94	
339.85015	84	
341.04236	94	
342.27620	126	
342.30896	94	
343.24548	84	
343.91353	168	
346.15203	92	
346.20231	100	
347.11908	134	
350.32977	100	
352.80848	90	
357.85479	90	
358.20159	90	
358.30291	130	
359.20091	110	
360.14383	88	
360.32694	96	
360.87714	92	
361.21718	86	
361.97634	98	
363.36032	88	
364.35530	140	
END IONS

###FS:    #m/z: 336.94668 #charge 1+
###MS: 21
###MSMS: 22
BEGIN IONS
TITLE=Cmpd 16, +MS2(336.9467), 28.0-35.0eV, 0.5min #22
RTINSECONDS=27.425
SCANS=21-22
PEPMASS=336.94668	64836
CHARGE=1+
57.38518	84	
62.94418	84	
190.86834	84	
192.89385	110	
196.96242	122	
205.01835	84	
210.18467	100	
211.88567	104	
211.94475	2140	1+
212.87858	562	1+
212.89422	88	
213.94032	1062	1+
215.88591	552	1+
215.93941	82	
216.83379	80	
217.88464	192	
217.93621	78	
222.95243	376	1+
222.97155	432	1+
223.11671	82	
223.97410	362	1+
225.20339	78	
225.96128	226	
227.89690	248	1+
229.95556	1354	
229.98994	88	
230.05491	84	
230.89100	788	1+
231.94898	968	1+
232.11974	78	
233.63742	96	
233.89719	356	
234.80646	78	
234.89937	156	
236.20265	76	
236.89677	104	
237.06646	142	
238.04609	134	
239.90457	202	
239.92148	80	
241.61389	88	
241.98498	132	
244.56765	80	
245.83656	76	
246.97623	250	
247.96586	560	
248.89987	326	
248.93462	76	
249.01969	92	
249.07399	78	
249.18265	82	
249.96412	302	
250.88553	74	
250.99097	188	
251.11889	78	
251.90604	76	
252.01451	86	
252.97066	1174	1+
253.05824	98	
254.93830	86	
254.96741	416	1+
255.07684	584	1+
255.09499	76	
256.41579	114	
258.02839	316	1+
258.84780	84	
258.91461	86	
259.63894	86	
259.97885	80	
260.08188	76	
260.20679	78	
263.18435	84	
265.03434	78	
265.22394	82	
265.26516	118	
265.45961	134	
266.10480	102	
266.23701	116	1+
266.86646	90	
267.01894	98	
267.84036	78	
268.10348	106	
269.00440	126	
269.79642	292	
270.17887	82	
272.97917	144	
273.79931	82	
274.19270	136	
275.22207	232	1+
276.81338	112	
277.84303	100	
277.96396	84	
278.15443	76	
278.25441	82	
278.81079	96	
278.94279	76	
278.96617	90	
279.28298	94	
279.95129	76	
281.04685	174	1+
283.02911	122	
283.08681	106	
283.75888	84	
285.06558	86	
285.85256	284	1+
286.12390	80	
286.79675	76	
287.23604	94	
287.96914	84	
288.07110	106	
290.21128	90	
290.59245	98	
290.86206	154	
291.53089	76	
292.01520	90	
292.43919	302	1+
292.86092	144	
293.04433	82	
293.06906	136	
293.10887	148	
293.13481	80	
293.99531	148	
294.04890	212	1+
294.14452	80	
294.72204	90	
295.24185	140	
296.19557	118	
296.27227	136	
296.78714	88	
296.80627	78	
296.97882	98	
297.86725	88	
297.97401	156	
298.08586	150	
298.23613	94	
298.40145	82	
299.06159	336	
299.91554	76	
302.13343	74	
307.29525	88	
307.88835	106	
308.29432	80	
309.03657	88	
309.18980	104	
310.32651	80	
310.85255	76	
312.86641	120	
313.04721	86	
313.71661	90	
315.04472	74	
318.06858	82	
318.91204	80	
319.05250	102	
319.20756	88	
323.65963	88	
324.32293	80	
324.89622	168	
325.17430	88	
325.79460	78	
325.89517	146	
327.75031	78	
328.19275	246	1+
329.01196	96	
332.77343	100	
334.21763	96	
334.87987	92	
336.31880	114	
337.13752	80	
337.21345	138	
338.02874	80	
341.25322	110	
END IONS

###FS:    #m/z: 359.96249 #charge 1+
###MS: 21
###MSMS: 23
BEGIN IONS
TITLE=Cmpd 17, +MS2(359.9625), 28.0-35.0eV, 0.5min #23
RTINSECONDS=28.1975
SCANS=21,23
PEPMASS=359.96249	48580
CHARGE=1+
192.11056	96	
209.84828	82	
209.94602	86	
211.02385	82	
221.88042	84	
221.89865	116	
222.39126	84	
222.95338	990	1+
223.21381	126	
223.99632	118	
224.94797	660	
225.97495	140	
226.88278	110	
226.95292	114	
226.97418	212	
227.93173	128	
228.94265	572	1+
230.88556	124	
233.91496	86	
234.14769	100	
238.17330	102	
238.21582	180	
239.03323	116	
240.83477	282	
240.94036	312	
240.96192	316	
241.19588	82	
241.83758	120	
241.94345	142	
242.95689	448	1+
244.95838	240	
245.24393	88	
245.90224	84	
245.93779	116	
246.95642	116	
247.10341	82	
248.80207	288	
250.94938	194	
252.11390	158	1+
256.85211	152	
258.84388	196	
258.97358	126	
259.44501	92	
259.79640	192	
259.84639	96	
260.96751	468	1+
260.98618	130	
265.43815	84	
266.24480	132	
266.81518	272	
266.93285	86	
267.24105	112	
268.30063	88	
268.95620	174	1+
269.85189	82	
272.43967	98	
272.93438	124	
273.12935	86	
273.91708	108	
276.85477	114	
277.80744	124	
277.91917	140	
278.08262	88	
278.79970	184	
278.91988	84	
279.14438	86	
279.79399	636	1+
280.03705	94	
280.26287	146	
280.79413	384	1+
281.14211	98	
282.92184	106	
283.73428	90	
284.55375	146	
284.98873	82	
285.23938	102	
285.88335	110	
286.92048	170	
288.00443	96	
288.41504	90	
288.92439	88	
289.73975	126	
290.07345	92	
290.52735	94	
291.11367	94	
291.44081	208	
292.18076	134	
293.06339	142	
293.44597	90	
293.85180	168	
294.27545	114	
294.86552	142	
295.02344	154	
295.28079	90	
295.87618	88	
295.92985	202	
298.80493	1226	1+
298.95259	118	
298.97035	88	
299.86505	276	1+
300.80107	132	
302.22445	210	
302.24379	136	
304.45428	116	
306.27628	114	
307.43272	90	
307.80628	176	
308.04161	104	
308.29363	260	
309.30836	140	
310.31235	136	
310.34605	126	
312.28722	102	
313.10160	98	
313.20937	84	
314.79617	84	
315.05128	98	
315.82530	84	
317.81231	90	
317.88443	110	
318.93433	154	
319.09388	84	
319.72303	122	
320.14586	190	1+
321.21783	138	
321.82271	172	1+
322.03279	90	
322.30628	190	1+
322.48745	116	
323.01857	1018	1+
323.23882	168	
324.28724	82	
326.69944	126	
327.30152	118	
328.18589	102	
328.82717	96	
328.90116	92	
329.30355	94	
330.92142	90	
331.40629	84	
335.36759	82	
335.99543	92	
338.34696	244	1+
339.10413	102	
340.23145	128	
340.28249	146	
340.94127	232	
343.27192	190	1+
343.29810	88	
344.00801	108	
349.11104	98	
349.32604	102	
349.93430	92	
351.33912	146	
351.82743	88	
352.19079	108	
355.56622	100	
355.88554	88	
357.00186	110	
358.19848	124	
359.26965	104	
360.33546	82	
361.18110	112	
362.15350	86	
362.18880	112	
363.30218	212	1+
363.84479	112	
END IONS

###FS:    #m/z: 313.93035 #charge 1+
###MS: 21
###MSMS: 24
BEGIN IONS
TITLE=Cmpd 18, +MS2(313.9303), 28.0-35.0eV, 0.5min #24
RTINSECONDS=28.97
SCANS=21,24
PEPMASS=313.93035	21464
CHARGE=1+
71.90084	68	
180.86357	80	
188.93085	86	
188.96633	80	
190.96191	70	
193.57183	74	
193.97168	70	
198.93005	78	
204.07461	80	
205.94934	74	
206.97469	84	
210.89958	108	
212.16533	76	
214.98082	76	
216.88616	84	
217.94017	70	
223.42292	76	
223.95929	236	
223.97530	348	1+
225.01902	80	
225.23282	88	
227.10535	100	
228.87427	80	
228.89206	80	
228.99658	76	
229.05439	86	
229.08982	150	
229.89856	72	
230.89028	118	
231.11824	72	
231.88759	72	
232.89131	70	
232.90612	70	
232.94974	74	
233.86638	74	
234.97142	692	1+
235.10769	82	
236.08037	138	
236.14993	78	
237.21352	100	
237.46678	86	
237.87398	76	
238.06156	72	
238.09543	84	
238.16609	88	
239.01348	82	
240.12538	78	
241.90399	72	
242.90522	72	
243.94764	88	
244.37372	90	
245.96770	78	
246.97433	278	
247.97941	148	
248.01716	74	
248.85532	130	
248.94902	132	
249.98630	92	
250.00886	76	
250.05937	86	
250.21484	278	1+
250.86975	70	
250.93404	72	
250.98439	102	
252.06925	70	
252.25402	134	
252.95323	102	
255.90509	198	1+
258.04235	80	
258.93086	74	
260.95421	82	
261.90918	130	
263.17863	70	
264.79071	74	
265.16448	84	
266.01869	70	
266.74630	94	
267.86256	72	
268.13569	74	
268.20441	68	
269.06531	72	
270.14428	100	
270.18443	76	
271.29398	102	
271.85617	68	
272.58163	78	
272.84718	88	
273.11114	70	
273.95374	68	
275.06247	86	
275.20311	78	
275.84307	74	
275.91456	82	
276.87596	74	
277.03137	78	
277.21317	74	
277.85885	116	
279.02973	82	
279.14832	72	
280.07855	76	
280.26158	70	
280.27603	68	
280.84569	94	
281.02889	76	
281.26345	68	
282.27501	138	
282.86260	138	
282.93198	112	
283.49403	102	
284.87629	110	
284.98256	74	
285.04488	82	
286.87400	72	
289.89145	68	
290.07956	94	
290.19046	68	
290.87969	140	
291.04021	74	
291.07180	84	
292.06968	78	
292.26183	106	
294.04922	78	
294.27967	68	
294.87401	70	
295.05841	92	
296.04704	182	1+
296.27558	82	
298.14060	70	
298.82803	68	
299.40996	84	
299.58818	88	
299.90495	96	
300.23466	84	
301.05857	84	
302.09540	142	
304.57378	86	
307.29249	170	
307.38734	78	
307.78377	88	
307.80300	86	
307.89439	126	
308.68055	70	
309.31097	82	
309.87663	70	
310.41970	94	
311.10584	74	
311.81620	72	
313.78198	120	
314.28532	110	
314.31723	78	
315.28920	80	
317.16231	88	
317.21507	96	
318.12738	72	
318.59219	80	
END IONS

###FS:    #m/z: 322.93075 #charge 1+
###MS: 25
###MSMS: 26
BEGIN IONS
TITLE=Cmpd 19, +MS2(322.9307), 28.0-35.0eV, 0.6min #26
RTINSECONDS=32.6545
SCANS=25-26
PEPMASS=322.93075	163514
CHARGE=1+
104.87369	80	
190.09930	86	
190.83795	76	
192.88932	72	
197.60237	122	
197.95727	146	
198.90917	92	
201.04418	226	
202.05802	86	
205.94886	348	
205.97086	86	
206.09427	78	
208.10682	74	
210.89743	72	
215.44900	86	
218.56586	82	
219.05639	170	
219.90405	72	
221.89316	72	
221.94191	194	
223.11121	74	
223.96359	448	1+
225.93915	120	
227.93023	138	
228.90374	276	1+
228.92783	96	
229.84122	102	
233.89935	72	
234.13118	88	
235.03406	72	
237.07158	340	1+
237.12837	142	
237.99902	108	
238.20904	88	
238.52381	88	
238.94008	116	
239.90671	72	
240.08140	86	
240.82889	76	
240.89888	128	
240.94216	1456	
241.05854	88	
241.94276	1634	
241.96834	72	
242.94233	4374	1+
243.81756	72	
243.88434	100	
244.94010	1164	1+
245.05662	92	
245.14229	90	
245.18779	86	
245.83875	86	
246.97585	634	1+
246.99929	72	
248.90016	74	
249.04098	84	
250.24591	82	
250.94770	142	
251.92308	102	
252.06161	74	
252.93104	72	
252.99602	76	
253.91874	96	
254.80006	78	
256.96660	72	
257.90876	154	
258.83027	72	
259.88017	82	
260.66270	86	
260.83110	84	
260.97995	74	
262.95654	132	
262.97379	94	
263.14869	78	
263.98276	128	
266.24181	138	
266.62582	86	
267.04953	188	1+
267.23956	80	
267.96921	76	
268.85601	94	
268.95964	130	
269.00636	144	
271.44549	92	
271.80715	208	1+
272.44374	80	
273.21852	74	
274.89766	86	
275.05021	72	
276.06334	74	
276.86080	90	
278.07265	112	
279.09199	790	
279.13624	74	
279.27989	88	
280.07280	110	
280.09412	496	
280.26476	110	
281.86957	74	
282.23231	74	
282.85974	76	
282.88233	146	
283.07118	112	
283.27906	72	
283.86841	262	1+
284.07541	94	
284.26907	74	
284.29266	466	1+
286.21734	92	
286.40836	76	
287.01342	74	
287.97526	82	
288.49225	90	
289.03694	84	
289.84375	78	
289.88110	396	1+
291.83896	74	
292.87179	72	
292.99158	86	
295.09306	72	
297.24224	92	
299.42469	130	
299.78527	126	
299.86910	98	
301.26427	138	
301.87725	218	1+
302.24665	74	
302.82132	74	
303.20775	72	
303.77924	72	
303.81327	72	
304.44518	92	
304.68944	82	
305.23188	72	
306.88805	262	1+
306.91620	72	
307.79535	216	1+
308.29244	578	1+
309.07745	86	
309.26318	92	
309.86159	72	
309.91827	74	
310.30909	366	
311.02980	74	
311.86657	72	
314.18245	82	
314.77438	74	
316.18553	76	
318.15807	74	
318.44067	72	
319.95656	76	
320.05799	74	
321.08243	100	
321.11835	116	
321.22549	76	
321.42332	84	
321.82623	78	
322.31206	188	
323.23698	570	1+
323.27098	84	
323.31731	86	
323.89354	312	1+
324.09271	86	
324.20519	134	
326.29396	72	
327.82948	80	
328.32648	96	
END IONS

###FS:    #m/z: 359.96220 #charge 1+
###MS: 25
###MSMS: 27
BEGIN IONS
TITLE=Cmpd 20, +MS2(359.9622), 28.0-35.0eV, 0.6min #27
RTINSECONDS=33.4265
SCANS=25,27
PEPMASS=359.96220	42418
CHARGE=1+
85.23056	94	
185.92867	118	
191.08219	86	
199.60951	94	
203.95444	86	
207.94930	98	
208.89166	82	
209.94598	136	
210.90164	142	
218.04143	106	
222.95475	886	1+
223.91049	94	
224.89191	242	
224.94889	1178	1+
224.97698	132	
225.89313	100	
225.90820	80	
225.97476	122	
226.88772	232	1+
226.90535	98	
226.94747	604	1+
226.97013	302	
228.12983	80	
228.94302	300	
231.88955	98	
232.90551	224	1+
233.88350	132	
234.14627	90	
236.19805	142	
237.71096	88	
240.82013	82	
240.83773	338	1+
240.94207	450	1+
240.96233	660	1+
241.90485	98	
242.90359	82	
242.95875	202	
243.88381	88	
243.95926	148	
244.03816	86	
244.95859	202	
245.94349	98	
246.95468	138	
248.80513	544	1+
249.92754	96	
250.95033	188	
253.00977	102	
256.23502	112	
256.85054	144	
256.92141	82	
257.85532	84	
258.84631	120	
258.88595	94	
258.97920	254	
260.03045	88	
260.18103	98	
260.50800	84	
260.97241	448	1+
263.97975	132	
264.54267	90	
266.24829	104	
266.81546	326	
267.14121	84	
267.78205	148	
268.14379	84	
268.21036	94	
268.94695	92	
268.96487	84	
269.96972	116	
270.99964	82	
271.24117	84	
272.91435	92	
274.81772	86	
275.42106	86	
276.33891	88	
276.65343	84	
276.80714	104	
276.85547	428	1+
277.03545	86	
277.91803	302	1+
278.80105	278	
278.92027	184	1+
279.79437	1044	1+
280.06630	88	
280.79567	908	1+
281.26682	100	
282.17262	98	
283.10828	124	
283.80845	132	
283.85491	152	
284.13325	86	
284.72556	92	
284.87896	182	1+
289.84960	82	
291.80174	84	
291.90266	132	
292.75427	98	
292.94573	102	
293.02341	102	
293.86140	178	1+
294.27879	90	
294.92508	394	1+
295.02460	82	
296.81148	190	
297.05729	86	
297.81444	168	
298.58593	110	
298.80338	1136	1+
298.82871	108	
299.07845	84	
299.10533	96	
299.86698	290	1+
300.04252	100	
300.23246	84	
301.60877	100	
302.22315	108	
303.81791	88	
303.94166	84	
304.00177	96	
304.26286	92	
305.26816	82	
306.07142	84	
306.88533	158	
306.93361	86	
307.79590	368	1+
307.95169	118	
308.28659	126	
308.95685	80	
309.29615	94	
309.91785	90	
309.98710	84	
310.31153	186	
310.71886	120	
312.28969	82	
312.32478	80	
312.88181	100	
315.15650	88	
315.89303	84	
316.45881	92	
316.81305	306	1+
318.20848	146	
318.75239	192	1+
318.81436	144	
318.93838	108	
319.88850	82	
320.33917	92	
321.11549	84	
321.17231	92	
321.22292	110	
322.93348	122	
323.01886	706	1+
323.20676	102	
323.23764	128	
323.30833	84	
324.95062	86	
325.79249	128	
326.88405	82	
330.87654	124	
331.56697	90	
334.28536	104	
334.79933	96	
336.94710	322	
337.31568	88	
338.34013	84	
340.91082	90	
341.32168	84	
342.91598	130	
343.28090	146	
343.41297	88	
346.30934	204	1+
353.09887	130	
356.09176	80	
356.86395	82	
359.96009	84	
360.27184	118	
END IONS

###FS:    #m/z: 313.93012 #charge 1+
###MS: 25
###MSMS: 28
BEGIN IONS
TITLE=Cmpd 21, +MS2(313.9301), 28.0-35.0eV, 0.6min #28
RTINSECONDS=34.199
SCANS=25,28
PEPMASS=313.93012	21476
CHARGE=1+
72.41948	68	
186.90416	78	
193.08178	72	
193.97117	70	
198.88505	66	
203.98799	74	
205.94889	272	
206.91989	98	
207.97594	68	
209.20510	64	
210.04406	84	
212.88055	192	
212.90104	76	
214.97523	66	
215.87732	70	
215.94317	66	
220.49974	84	
221.12185	108	
223.96160	218	
223.97695	178	
227.03869	90	
228.17082	74	
228.93527	86	
229.88395	74	
229.94338	72	
230.04795	74	
230.88940	196	
231.86729	84	
231.88653	106	
232.12525	76	
232.20577	80	
232.58006	84	
233.85306	116	
233.92292	78	
234.15394	62	
234.85736	62	
234.97099	358	
235.79153	76	
237.42142	100	
238.66813	74	
238.89240	62	
240.04147	78	
241.06040	82	
243.02044	74	
243.57405	66	
244.71377	78	
244.92320	64	
244.93630	66	
244.98638	80	
245.42859	74	
246.97392	98	
247.07439	62	
247.52436	86	
247.97559	128	
248.16199	70	
248.95312	72	
248.98709	76	
249.95074	94	
250.26523	76	
250.95352	78	
250.98493	68	
251.09920	96	
251.14050	78	
251.84507	128	
251.97755	76	
252.79685	64	
252.97260	68	
253.16219	76	
257.15746	72	
259.44506	92	
260.93367	76	
261.06506	86	
262.97317	68	
263.02736	88	
263.08471	62	
263.17638	104	
263.26033	64	
264.63670	98	
265.72228	90	
265.98855	62	
266.25715	88	
266.89060	76	
266.91684	108	
267.14956	82	
267.99942	216	1+
268.02140	72	
269.06154	80	
270.27648	158	
270.78443	76	
270.83689	70	
270.86116	78	
270.96020	68	
272.04438	80	
272.30397	76	
273.05011	70	
273.85005	70	
274.81647	64	
275.12369	94	
275.16040	72	
275.24388	76	
276.73097	84	
276.98445	78	
277.11329	70	
279.12590	74	
279.98422	78	
282.15847	70	
282.85564	136	
283.85761	72	
284.03645	70	
285.89976	88	
287.12995	74	
288.41514	68	
288.88649	68	
289.78493	74	
289.87602	208	1+
290.86031	82	
291.87077	68	
292.18527	76	
292.44757	94	
294.05196	166	
295.80656	82	
296.18250	68	
296.23742	66	
296.87724	164	
298.25717	64	
299.84732	66	
300.81608	66	
300.98621	66	
301.10549	66	
303.19280	90	
304.43871	94	
305.90586	84	
306.05847	66	
306.29271	102	
306.43440	94	
306.89030	64	
307.22605	74	
307.30954	310	
307.89111	146	
308.29878	92	
308.79693	152	
308.89309	148	
308.97184	70	
309.33236	92	
310.87422	88	
311.03222	68	
313.02838	66	
314.28336	322	1+
315.17539	84	
315.84059	78	
317.24548	96	
318.17794	70	
318.58544	72	
END IONS

###FS:    #m/z: 322.93057 #charge 1+
###MS: 29
###MSMS: 30
BEGIN IONS
TITLE=Cmpd 22, +MS2(322.9306), 28.0-35.0eV, 0.6min #30
RTINSECONDS=37.8965
SCANS=29-30
PEPMASS=322.93057	194518
CHARGE=1+
155.13882	72	
192.88762	184	
193.08186	72	
196.16699	74	
201.04679	76	
205.08528	96	
205.95139	382	1+
207.97232	188	
210.18629	72	
215.17689	100	
218.09940	106	
219.95296	78	
221.10021	76	
221.94776	72	
222.12124	86	
222.88947	72	
222.95204	212	
223.96076	304	1+
225.86744	74	
226.89526	340	1+
228.93522	80	
231.88759	74	
231.95498	120	
233.06904	72	
234.07001	148	1+
238.80543	80	
239.08050	108	
239.19712	80	
239.90839	206	
240.80492	72	
240.82023	132	
240.90535	268	1+
240.94069	5396	1+
241.14305	72	
242.94191	7014	1+
243.29304	90	
243.87387	134	
243.89399	70	
244.93953	1482	
245.84401	84	
246.16752	100	
246.85239	92	
246.97686	726	1+
248.66159	90	
248.97123	86	
249.03142	152	
249.85744	100	
250.01267	88	
250.21697	82	
250.46933	98	
250.94735	116	
251.07196	80	
251.10343	72	
251.95130	124	
251.98440	152	
253.12336	76	
253.79769	72	
255.78286	80	
255.91837	82	
258.83415	82	
260.08016	86	
260.17322	74	
260.56769	94	
260.82921	78	
260.93433	106	
261.82590	72	
262.18103	102	
262.21318	72	
262.84341	130	
262.91171	84	
263.24200	72	
263.83608	94	
263.98004	74	
264.05802	80	
264.67259	102	
265.06070	122	
266.86103	128	
266.95680	80	
267.02634	94	
267.96709	76	
268.69108	88	
268.83625	76	
268.95757	176	
269.79675	192	
272.84306	94	
273.22438	74	
274.85721	80	
275.66149	94	
276.81691	88	
278.86156	86	
279.09076	1688	1+
279.25145	136	
280.27297	192	1+
280.81886	78	
280.85995	74	
281.29845	84	
281.84878	82	
282.12305	72	
282.80875	96	
282.85887	158	
283.06591	106	
283.08913	86	
283.87257	80	
283.88905	80	
284.05587	134	
284.07340	78	
284.27184	78	
284.29521	336	
284.88315	76	
285.87386	120	
285.90791	100	
286.06163	90	
286.17362	98	
287.04289	72	
289.79101	72	
289.87950	100	
290.18418	78	
290.87860	158	
291.79911	76	
295.27872	80	
297.09193	74	
301.46157	90	
301.87984	180	
302.37494	84	
302.89150	92	
303.07861	92	
305.93391	112	
306.08629	74	
306.42809	78	
306.74392	78	
306.88345	126	
307.88688	124	
308.29521	744	1+
308.79267	82	
309.04949	146	
309.89058	146	
310.31077	552	
312.86450	78	
314.17581	104	
315.81452	98	
316.43889	80	
317.95461	86	
318.04209	76	
319.05446	90	
319.29780	82	
319.94147	88	
320.89520	88	
321.05125	84	
321.17926	72	
321.42122	88	
322.30688	76	
322.85355	78	
322.89770	114	
323.12797	72	
323.23995	148	
323.88866	540	1+
324.09281	78	
324.20645	120	
324.23058	212	1+
324.89311	456	1+
325.14787	74	
325.80038	78	
326.28033	82	
327.24579	74	
END IONS

###FS:    #m/z: 340.94124 #charge 1+
###MS: 29
###MSMS: 31
BEGIN IONS
TITLE=Cmpd 23, +MS2(340.9412), 28.0-35.0eV, 0.7min #31
RTINSECONDS=38.669
SCANS=29,31
PEPMASS=340.94124	80832
CHARGE=1+
189.86376	78	
192.88862	196	
197.12817	136	
201.04690	98	
203.93506	132	
205.94842	204	
207.88916	78	
212.87802	362	1+
213.90377	88	
213.93934	216	
214.94723	112	
215.88860	324	
217.88085	182	
218.88289	210	1+
219.10352	90	
219.41799	114	
222.91126	82	
223.10943	92	
224.20437	118	
224.97318	126	
225.95397	86	
226.02227	80	
226.19020	82	
226.94256	82	
227.10167	84	
228.00373	86	
230.56749	88	
230.81940	90	
231.88017	80	
231.95099	400	
232.91191	92	
233.41024	84	
233.87674	146	
233.95535	136	
234.90416	84	
235.00398	84	
235.89276	142	
237.89222	280	1+
238.99828	88	
239.20147	82	
239.95428	108	
240.23126	384	1+
240.83461	100	
242.69916	104	
242.84821	82	
242.94013	266	1+
242.95579	90	
243.92786	78	
246.93927	80	
246.97631	136	
247.00016	82	
250.04044	94	
251.92509	130	
252.24225	148	
253.06239	84	
253.90131	84	
253.91687	78	
254.10483	90	
254.90762	142	
255.07444	232	
255.09807	82	
256.08709	86	
256.91592	126	
257.45316	98	
257.79974	78	
257.94178	96	
258.15873	86	
258.84731	102	
258.91250	152	
259.85141	102	
261.01028	94	
261.16067	90	
261.43249	104	
261.83832	148	
262.11395	84	
265.26038	90	
265.42658	78	
267.00087	114	
267.13484	266	1+
268.01721	82	
268.84115	114	
270.79672	94	
272.81522	78	
273.96003	82	
276.42092	98	
276.85662	286	1+
277.07193	88	
277.26024	80	
277.96744	92	
278.05634	94	
278.90681	80	
279.27700	98	
279.72960	84	
279.85282	194	1+
279.96841	132	
281.05997	134	
282.15805	102	
283.07043	92	
285.44717	92	
286.74093	84	
286.91668	248	
289.13935	80	
290.86184	128	
291.14499	166	
292.88282	122	
293.38276	106	
293.76983	94	
295.27910	130	
296.43419	104	
296.97823	190	
297.55759	104	
297.97517	202	
298.31058	136	
298.39513	92	
298.58359	84	
298.84254	108	
298.93823	104	
299.87154	90	
301.87633	392	1+
302.17216	320	1+
302.85723	100	
305.43560	82	
306.28416	86	
306.43264	84	
306.79787	108	
306.87905	288	1+
307.29083	314	1+
308.29572	226	1+
309.32468	100	
309.89684	130	
309.91687	146	
310.15779	98	
310.88875	214	1+
312.02652	110	
312.12001	86	
312.99719	84	
314.28685	82	
315.49617	80	
316.26098	128	
316.43673	92	
316.47610	92	
316.79279	80	
316.93284	84	
318.59624	82	
320.72157	92	
321.26283	82	
321.80871	104	
323.24252	180	
323.83163	86	
324.80040	80	
324.89741	96	
327.91710	86	
328.18983	202	1+
328.40650	94	
328.75841	100	
328.88709	80	
329.88379	150	
334.31960	162	1+
336.34235	102	
337.35663	114	
339.11856	92	
340.13047	142	
342.90896	84	
343.29259	94	
344.29717	152	
345.79836	92	
END IONS

###FS:    #m/z: 313.93054 #charge 1+
###MS: 29
###MSMS: 32
BEGIN IONS
TITLE=Cmpd 24, +MS2(313.9305), 28.0-35.0eV, 0.7min #32
RTINSECONDS=39.4415
SCANS=29,32
PEPMASS=313.93054	23860
CHARGE=1+
131.06276	68	
185.47004	76	
189.92968	68	
192.88072	90	
202.93157	90	
205.63432	78	
205.94776	80	
207.02936	68	
207.56522	82	
211.91133	80	
219.92969	72	
220.06795	70	
221.10178	70	
222.94385	108	
223.95821	326	1+
223.97301	546	1+
225.88756	76	
227.44948	82	
228.87212	72	
230.06457	82	
230.89200	146	
231.09739	72	
231.85402	114	
232.21695	84	
234.97084	548	1+
235.79160	78	
238.19209	72	
239.62327	96	
241.41923	84	
241.80084	72	
243.87121	76	
244.54862	92	
245.18631	132	
246.57459	98	
246.97513	178	
247.11553	76	
247.98227	74	
248.51617	106	
249.91012	102	
249.93114	70	
250.94978	102	
250.97290	88	
251.92880	92	
252.23330	70	
252.98443	70	
253.79955	84	
255.10304	172	
256.03068	72	
256.94290	76	
258.03450	94	
261.47990	100	
263.02699	86	
263.42550	86	
264.17922	70	
264.79259	68	
264.84835	74	
264.87047	78	
265.26420	70	
266.24693	72	
266.86080	68	
266.91542	84	
266.95880	78	
267.13762	92	
268.93253	96	
268.96490	70	
269.90242	88	
270.90339	96	
271.03531	70	
271.91301	76	
272.79715	80	
272.84130	72	
273.22257	70	
273.84812	126	
273.95569	68	
275.04725	134	
275.11780	70	
275.17064	68	
275.86947	68	
276.02270	78	
276.04906	72	
276.09188	74	
277.02728	86	
277.08966	76	
277.42185	72	
278.24671	132	
278.75494	72	
280.16703	82	
280.26161	224	
280.89502	72	
281.03324	70	
281.25524	68	
282.85874	144	
283.03738	88	
284.75261	100	
284.79191	72	
285.25418	90	
285.87857	70	
286.87212	76	
287.90854	72	
289.88033	208	
290.01274	86	
292.05733	92	
292.76283	82	
293.06100	74	
293.15380	68	
293.28217	90	
293.89205	72	
294.04954	148	
294.92432	94	
294.94747	68	
295.01315	96	
296.92466	92	
297.79287	138	
298.23666	90	
298.27221	80	
298.87695	70	
299.76905	92	
301.26069	182	
302.25486	104	
303.21000	70	
303.77021	96	
305.29425	70	
305.87898	414	1+
305.93619	84	
306.42796	74	
306.95469	82	
307.31002	72	
307.80937	92	
308.30420	110	
309.29533	80	
309.31091	72	
309.33552	88	
310.08876	94	
310.31974	74	
310.80657	72	
310.90863	84	
311.04709	68	
312.17423	78	
312.85586	70	
313.19694	70	
313.46438	82	
314.00620	76	
314.19094	88	
314.28203	220	
314.78977	76	
315.01213	68	
315.06218	88	
315.24510	82	
315.27639	116	
316.28607	74	
316.85410	84	
317.40753	68	
317.43364	74	
318.80906	90	
END IONS

###FS:    #m/z: 322.93067 #charge 1+
###MS: 33
###MSMS: 34
BEGIN IONS
TITLE=Cmpd 25, +MS2(322.9307), 28.0-35.0eV, 0.7min #34
RTINSECONDS=43.124
SCANS=33-34
PEPMASS=322.93067	189454
CHARGE=1+
102.11434	98	
151.11689	92	
186.01389	88	
190.89734	82	
191.95314	154	
192.89432	122	
195.96308	116	
201.16196	74	
202.05273	106	
203.95514	148	
205.46359	120	
205.94991	274	
206.94908	122	
206.97229	96	
209.92134	106	
210.04578	74	
210.89879	218	1+
213.08394	78	
217.99977	90	
219.00875	92	
219.01669	100	
220.87909	74	
220.89397	200	1+
221.06864	242	1+
221.09443	94	
221.49807	86	
221.94704	152	
222.95361	128	
222.97061	128	
223.95938	480	
224.02004	80	
226.87035	78	
227.87485	80	
227.93003	110	
228.90768	88	
230.89346	78	
233.20960	120	
233.89375	82	
234.21609	86	
235.84260	76	
236.05359	74	
236.43093	154	
238.45943	80	
238.80124	98	
238.93712	276	
239.07832	296	1+
239.18618	92	
239.86481	114	1+
240.90259	120	1+
240.94125	3170	
241.65353	80	
241.93953	9906	1+
242.06193	88	
242.82311	128	
242.94191	6864	1+
243.03084	86	
243.24624	96	
244.81736	88	
244.85070	190	1+
244.94027	1702	1+
244.97106	76	
245.56346	98	
246.97668	558	1+
248.84735	96	
248.93459	74	
249.96710	254	
250.94978	142	
251.04882	72	
251.93112	80	
252.79946	134	
253.16609	94	
254.14986	82	
255.10407	76	
257.81031	74	
258.82813	126	
260.83212	144	
261.03327	106	
261.82738	202	
261.98104	130	
262.91173	84	
263.22619	84	
264.14763	74	
264.83848	74	
264.97781	220	1+
265.06331	94	
265.85636	72	
266.08879	74	
266.20690	76	
266.86369	164	
267.13520	136	
268.02525	86	
269.71865	84	
270.18658	80	
272.84434	188	1+
272.95763	86	
274.38902	84	
275.19509	78	
276.07765	78	
277.56503	112	
278.26509	74	
278.28566	72	
278.46178	80	
279.09233	842	1+
279.14027	88	
279.22784	154	
279.41116	86	
279.80153	72	
280.26567	98	
280.46305	84	
280.76138	80	
280.83535	82	
281.29250	128	
282.92979	164	
282.97780	76	
283.06743	402	1+
283.15947	74	
283.72384	72	
283.86559	112	
284.29318	410	
285.79598	78	
286.88695	80	
289.09545	72	
289.80351	80	
289.88025	186	
290.85180	74	
291.27936	76	
292.26078	76	
293.85215	88	
294.21835	102	
294.28038	76	
294.83861	190	1+
294.86426	94	
295.02770	94	
295.15422	86	
296.81875	78	
298.42682	100	
298.80061	78	
299.06586	82	
299.89465	72	
301.13324	102	
302.24646	226	
302.26000	188	
302.88680	140	
303.06167	138	
303.75327	86	
304.87853	126	
305.06668	86	
305.27195	304	1+
306.12095	74	
306.80420	142	
306.88583	606	1+
307.79807	210	
307.89072	396	1+
308.29459	316	1+
309.89163	108	
310.30935	326	1+
310.87743	126	
311.76872	78	
311.86195	74	
312.02901	86	
312.13527	74	
313.80501	140	
316.28203	74	
320.38717	78	
321.22771	78	
321.83500	96	
322.20352	250	1+
324.24376	106	
324.79596	88	
324.89540	242	1+
326.19812	74	
327.81249	76	
328.26387	74	
END IONS

###FS:    #m/z: 340.94098 #charge 1+
###MS: 33
###MSMS: 35
BEGIN IONS
TITLE=Cmpd 26, +MS2(340.9410), 28.0-35.0eV, 0.8min #35
RTINSECONDS=43.896
SCANS=33,35
PEPMASS=340.94098	85094
CHARGE=1+
191.12465	98	
196.11739	84	
197.88298	180	
205.94881	108	
209.89546	106	
212.04925	88	
213.93915	318	
215.88864	394	1+
215.93844	220	
217.88319	166	
220.87394	78	
221.87960	90	
221.94510	120	
223.95825	106	
224.19503	96	
224.96102	108	
225.15735	80	
227.99810	80	
229.11761	80	
229.89686	78	
231.95053	170	
232.06153	86	
232.13832	86	
232.88158	84	
233.89738	304	
233.95103	146	
234.16902	84	
235.14468	82	
235.50682	82	
236.43683	84	
237.15481	84	
238.83860	136	
240.23298	458	1+
240.83181	142	
241.47993	80	
241.84463	102	
241.92292	98	
241.94188	96	
242.88636	82	
242.94542	244	
242.97835	84	
243.83041	100	
243.85582	84	
246.55912	86	
246.98058	96	
247.97448	82	
248.98587	116	
249.83051	84	
250.06511	104	
250.94960	78	
253.41638	80	
254.96590	214	
255.07485	324	1+
256.06009	78	
256.27624	88	
256.81345	84	
256.89446	90	
256.91933	138	
257.09201	88	
257.85131	116	
257.91631	84	
258.45085	90	
258.85032	146	
258.90216	106	
259.23518	82	
259.84948	138	
260.83671	236	1+
260.93428	134	
261.15640	80	
261.90649	116	
262.24562	90	
262.85658	96	
263.96202	86	
263.97766	80	
265.01809	80	
267.13647	114	
268.13182	102	
268.84064	408	1+
268.95925	180	
271.91704	84	
272.44174	104	
276.85477	382	1+
277.99065	92	
278.84543	194	
278.95960	128	
279.85980	140	
280.06423	92	
280.55955	82	
280.83273	114	
281.04557	146	
282.27360	84	
283.20459	98	
283.80807	142	
284.09593	82	
285.05924	90	
287.95874	92	
289.75755	78	
289.93143	80	
290.07153	88	
294.27909	138	
294.86942	110	
295.10788	96	
295.27655	94	
295.97007	144	
296.15293	86	
297.88000	94	
297.98067	198	1+
298.08213	114	
299.86854	364	1+
300.82078	110	
300.87207	268	1+
301.06017	96	
301.41055	92	
301.93926	84	
302.17381	322	
303.80501	106	
303.94598	78	
304.44930	88	
305.89112	90	
306.27751	108	
306.43422	84	
306.87962	152	
307.80249	122	
307.92350	86	
308.29492	186	
308.44091	106	
308.87880	84	
309.29103	100	
309.30605	90	
309.32491	212	
310.44544	96	
310.85036	94	
311.86313	264	
313.80139	174	
315.29105	84	
321.32949	92	
322.43031	90	
324.11901	110	
324.29291	152	
324.89029	134	
324.91334	156	
325.14559	92	
327.75479	88	
328.19471	92	
329.40615	80	
329.81874	84	
330.31619	82	
330.38313	102	
330.82894	108	
332.17320	82	
332.94126	84	
334.57669	94	
335.93580	162	
336.81291	84	
336.95028	86	
340.18807	124	
342.29767	104	
342.90817	166	
344.21358	120	
END IONS

###FS:    #m/z: 336.94643 #charge 1+
###MS: 33
###MSMS: 36
BEGIN IONS
TITLE=Cmpd 27, +MS2(336.9464), 28.0-35.0eV, 0.8min #36
RTINSECONDS=44.668
SCANS=33,36
PEPMASS=336.94643	75342
CHARGE=1+
67.92576	78	
167.86353	72	
189.86228	74	
192.88918	100	
193.97010	90	
209.06806	80	
210.88551	206	
210.90425	90	
211.94559	540	
212.88245	314	1+
213.94171	304	
215.88888	152	
215.93606	74	
216.88777	86	
217.11424	88	
217.88374	76	
220.16991	80	
221.90417	96	
223.96261	346	
224.92341	78	
224.98802	76	
225.84327	74	
226.86278	88	
228.89388	198	
228.93711	92	
229.95515	666	
230.89000	660	1+
231.95066	114	
233.82332	84	
233.89839	290	1+
237.55768	78	
238.04678	124	
240.83650	272	1+
240.97265	92	
241.05261	76	
242.91152	76	
243.84232	80	
245.04615	84	
246.97987	110	
247.98247	72	
248.90334	278	
249.07400	82	
249.50061	86	
249.96827	76	
249.99039	212	
250.34509	92	
250.96663	368	1+
250.98903	108	
251.83399	196	1+
252.46908	102	
252.97330	344	
253.19139	78	
253.90724	122	
254.96657	122	
255.07625	324	
255.10040	124	
256.07389	144	
256.15449	78	
256.82109	80	
257.92010	76	
258.84232	452	1+
259.05319	74	
259.91267	82	
263.05875	72	
263.09281	96	
263.17870	84	
265.42614	102	
265.85688	78	
266.11509	96	
266.98279	72	
267.01211	86	
267.25001	94	
267.40659	90	
268.84002	226	
268.98703	96	
269.80070	146	
270.23707	80	
270.88352	82	
270.98585	100	
271.14630	86	
272.10141	80	
273.54969	82	
273.87056	98	
274.18898	176	
274.89363	76	
275.42102	92	
275.85742	110	
276.18572	86	
276.85831	494	1+
277.02102	78	
277.04974	78	
277.07466	76	
277.92165	84	
278.04802	90	
278.98285	72	
279.77252	78	
280.26137	176	
280.94045	88	
281.17499	88	
282.28190	86	
282.71958	92	
282.90635	96	
283.05000	90	
283.74236	78	
284.86925	158	
284.96846	78	
286.92184	78	
287.84785	78	
288.40267	102	
291.22110	104	
293.10804	472	
293.85141	274	1+
294.05852	138	
295.28082	72	
295.36761	108	
295.82578	88	
295.96713	86	
297.88606	88	
297.97305	92	
298.58588	80	
299.05711	90	
299.88370	74	
301.27586	112	
301.87606	98	
302.24925	82	
303.94630	92	
306.20237	72	
306.79326	92	
307.77950	90	
308.29094	96	
308.79249	110	
309.12044	72	
309.93090	82	
309.97739	76	
310.41961	84	
310.81814	84	
311.86003	74	
312.95175	78	
313.91673	74	
314.80045	72	
314.87257	72	
315.17543	98	
321.83727	72	
321.88412	86	
322.29331	82	
322.80533	108	
323.28849	78	
324.86446	78	
324.89398	342	1+
326.03419	76	
331.31230	78	
331.91797	84	
332.88290	78	
333.01530	74	
334.78841	76	
335.76374	74	
336.95222	96	
337.89321	82	
339.24419	90	
341.58242	90	
END IONS

###FS:    #m/z: 340.94116 #charge 1+
###MS: 37
###MSMS: 38
BEGIN IONS
TITLE=Cmpd 28, +MS2(340.9412), 28.0-35.0eV, 0.8min #38
RTINSECONDS=48.337
SCANS=37-38
PEPMASS=340.94116	88406
CHARGE=1+
136.83230	142	
183.05838	106	
189.92301	78	
192.89523	94	
193.87281	80	
196.88504	82	
203.93441	142	
204.04048	102	
205.42497	82	
205.95145	160	
212.04704	80	
212.88008	166	
213.88063	184	
213.90373	82	
213.94009	460	
214.87768	126	
215.88799	916	1+
215.93733	150	
217.86056	88	
217.88201	562	1+
220.10302	108	
221.87843	78	
223.96010	442	
223.97471	186	1+
224.94719	80	
225.04303	82	
226.95087	134	
228.14655	94	
228.90976	92	
230.47259	84	
230.88721	136	
230.92934	82	
231.03774	82	
231.88313	80	
231.89275	124	
231.95070	584	1+
232.01480	88	
232.89363	474	1+
237.06544	138	
237.19447	90	
239.90780	90	
240.23260	280	
240.82702	242	1+
241.00702	88	
241.05070	90	
241.09307	96	
241.84648	84	
241.90498	114	
242.94250	138	
244.82305	98	
245.18199	98	
246.97311	162	
247.98435	128	
248.17000	88	
248.90860	130	
248.99423	90	
249.96170	254	
250.85053	80	
250.90149	210	1+
251.00103	138	
251.95998	160	
252.23121	96	
252.90950	98	
253.84264	82	
254.44143	92	
254.96618	282	1+
255.07518	274	
255.67312	92	
255.94712	100	
256.07582	114	
256.85161	90	
256.91553	96	
256.95231	96	
256.96766	276	1+
257.24405	92	
257.84878	202	
258.04848	92	
258.44421	158	
258.84434	366	
259.84387	334	1+
259.87438	92	
259.88979	200	1+
261.00968	86	
261.84130	230	1+
263.46933	94	
263.88599	92	
264.02791	84	
264.07387	110	
267.10116	88	
267.13759	290	
268.20002	82	
268.84218	386	1+
269.90815	80	
269.94467	106	
271.87049	82	
272.76004	82	
272.97504	160	
274.85653	114	
275.86472	192	
276.85837	754	1+
277.21724	96	
277.95807	178	1+
278.84820	468	1+
278.92895	192	
279.02130	80	
279.27688	152	
279.85257	266	1+
280.93848	80	
282.28014	102	
283.26855	84	
283.81230	122	
283.88299	92	
285.77306	84	
286.08212	94	
286.60805	82	
287.21133	84	
287.39227	104	
287.87121	90	
287.94439	84	
288.40904	94	
288.87033	80	
292.43567	114	
292.73735	88	
292.92229	78	
292.97489	78	
294.85290	82	
294.86919	178	1+
295.30206	80	
296.16138	80	
297.97668	118	
298.01468	108	
298.37617	92	
298.86598	90	
299.06653	186	1+
302.17656	168	
303.17797	84	
303.26583	94	
303.88810	90	
304.87175	98	
304.94676	90	
306.30548	78	
306.88286	274	1+
306.92276	96	
308.29219	496	1+
308.79494	80	
309.31244	106	
310.14053	116	
310.31172	142	
311.95528	138	
312.86755	146	
313.80487	148	
316.88920	88	
320.41792	102	
321.11287	86	
322.31200	112	
322.76323	92	
323.08085	80	
323.23921	184	
323.28824	94	
323.31066	98	
324.89322	260	
325.91452	106	
327.79690	100	
332.37508	84	
334.30941	82	
335.34069	78	
336.33776	118	
339.19920	86	
342.90607	186	
344.18339	82	
344.30691	128	
END IONS

###FS:    #m/z: 336.94653 #charge 1+
###MS: 37
###MSMS: 39
BEGIN IONS
TITLE=Cmpd 29, +MS2(336.9465), 28.0-35.0eV, 0.8min #39
RTINSECONDS=49.1095
SCANS=37,39
PEPMASS=336.94653	81398
CHARGE=1+
187.29555	82	
192.92141	100	
199.93766	80	
203.93167	78	
203.95555	138	
205.92501	78	
205.97092	82	
208.89404	94	
210.06163	98	
210.88747	152	
210.90077	144	
211.94458	578	1+
212.87937	194	
213.88195	80	
213.94008	444	1+
215.89116	132	
217.88237	110	
223.96877	82	
224.97615	148	
228.50618	84	
228.89523	132	
229.10089	78	
229.19552	80	
229.91525	110	
229.95560	566	
230.89032	700	1+
231.04881	90	
231.95440	168	
233.89939	252	
235.06619	116	
235.90300	96	
236.16669	94	
236.21014	170	1+
237.06496	266	
237.91549	78	
239.90168	162	
240.83599	78	
243.06644	94	
245.94489	94	
246.90627	84	
246.97470	268	
247.96647	254	
248.90068	94	
249.96292	82	
250.90683	122	
250.95558	134	
250.98304	128	
251.84694	86	
251.92516	88	
252.41831	94	
252.97283	354	1+
253.19373	78	
253.23669	78	
253.42006	92	
253.90383	272	1+
254.09029	206	
254.96735	276	
255.03913	78	
255.07419	630	1+
255.52598	88	
255.70648	82	
255.95219	108	
256.01286	78	
257.04508	80	
257.90827	88	
257.92818	84	
257.95559	78	
258.79865	80	
258.85252	134	
259.20977	82	
259.84294	102	
259.86155	112	
260.84321	98	
263.85403	160	1+
264.84244	78	
265.08368	114	
265.92280	98	
266.84852	82	
267.84224	92	
268.64072	88	
268.83913	288	1+
268.88832	78	
269.80904	82	
270.91970	92	
271.21505	114	
271.80363	78	
271.91909	222	
272.84623	112	
273.22478	84	
274.13408	88	
274.18147	88	
274.82622	118	
276.06777	78	
276.85383	172	
276.88226	100	
277.85969	138	
277.92544	124	
278.83764	160	
279.27382	82	
280.86909	78	
283.26257	82	
283.42811	80	
288.51127	96	
288.81160	100	
289.02318	86	
289.87828	86	
290.56923	98	
292.08316	134	
292.16624	78	
293.10776	130	
293.79943	86	
293.85473	226	1+
294.18272	98	
294.21337	78	
294.27734	80	
294.44598	88	
295.10578	86	
295.97950	80	
299.02228	110	
299.87546	106	
300.26014	88	
300.53254	96	
301.23565	104	
302.02665	114	
303.07562	102	
303.43692	94	
305.06677	150	
305.87530	376	1+
306.87837	256	1+
307.79438	102	
308.86401	80	
308.88532	92	
310.89291	104	
311.86089	172	
312.26325	84	
313.95406	84	
315.90170	78	
317.42718	82	
317.79244	88	
319.60301	82	
319.88265	130	
320.29216	118	
320.56522	98	
320.93054	92	
321.90363	84	
324.78285	104	
324.89400	280	1+
327.12813	88	
327.94590	100	
328.18587	80	
328.80917	92	
329.33700	90	
329.87559	104	
330.66671	84	
334.41255	90	
334.95763	94	
336.37356	80	
336.81730	78	
337.40151	90	
339.81454	84	
340.80444	82	
340.82813	80	
341.73018	80	
END IONS

###FS:    #m/z: 359.96265 #charge 1+
###MS: 37
###MSMS: 40
BEGIN IONS
TITLE=Cmpd 30, +MS2(359.9627), 28.0-35.0eV, 0.9min #40
RTINSECONDS=49.882
SCANS=37,40
PEPMASS=359.96265	52574
CHARGE=1+
102.27811	86	
183.92688	84	
183.93810	98	
184.93346	118	
201.87775	112	
202.86852	82	
208.83919	92	
210.87083	106	
220.96024	124	
220.99976	94	
222.95345	936	1+
222.96988	176	
223.21782	96	
223.88897	208	
224.05199	96	
224.89308	172	
224.94950	838	1+
226.94814	1066	1+
226.97250	252	
227.93123	194	
228.94382	744	
229.07993	84	
229.13451	88	
229.20308	92	
230.11665	84	
230.89129	138	
232.88719	94	
234.86253	156	
235.90674	100	
236.89780	82	
237.12840	136	
238.21713	114	
239.85683	94	
239.88004	88	
240.83748	142	
240.89461	88	
240.93964	844	1+
240.96398	368	
241.89852	462	1+
241.96735	340	
242.88466	114	
242.89955	316	1+
242.96044	164	
244.04744	96	
244.91426	376	1+
244.95736	202	
245.84623	102	
245.94709	634	1+
246.80670	400	1+
246.95360	398	1+
246.97569	118	
247.43723	92	
248.38656	90	
248.80407	776	1+
250.80123	204	
250.94592	178	1+
251.07207	142	
251.97362	84	
252.11524	172	
252.22885	138	
252.49252	92	
252.96005	122	
253.09200	94	
254.11246	106	
255.85956	88	
258.83977	112	
258.97739	290	1+
259.55787	104	
260.94840	96	
260.96947	526	1+
261.84188	196	1+
262.91143	186	
264.82302	250	1+
264.95827	110	
265.42240	104	
266.81308	740	1+
268.08350	100	
268.81402	140	
268.84145	256	
268.95552	202	
270.88933	218	
271.73310	86	
271.94573	82	
272.92851	102	
273.91533	94	
276.81709	126	
276.85699	364	
277.84814	142	
277.92094	120	
278.80205	180	
279.04186	88	
279.13564	132	
279.79761	288	
280.26097	388	1+
280.79456	1820	1+
280.81549	208	
280.86818	84	
280.92779	100	
281.07616	84	
281.09958	110	
281.89537	126	
282.20960	84	
282.27729	198	
282.79119	242	
282.81284	94	
282.93407	114	
283.06824	86	
283.82375	244	1+
291.43848	84	
292.43905	116	
293.82520	224	1+
293.84881	150	
293.93649	90	
295.03615	124	
295.93343	196	1+
296.80983	466	1+
296.91241	84	
297.03066	88	
298.58384	88	
298.80313	2754	1+
298.99975	84	
299.09644	140	
300.22802	84	
301.21663	206	1+
301.85983	92	
303.24867	100	
303.84118	84	
303.94279	190	
304.22659	92	
305.25677	96	
306.63448	102	
307.29139	94	
307.84403	88	
309.79903	100	
309.92203	82	
310.23318	98	
310.71537	94	
312.22362	114	
312.26319	100	
314.36103	92	
314.60221	106	
314.82143	246	1+
314.92988	132	
315.94783	84	
316.81636	510	1+
317.94286	134	
318.24362	98	
318.89449	92	
318.93439	208	
320.28123	86	
321.22557	84	
321.81996	238	1+
321.88894	142	
321.92530	100	
322.15861	148	1+
323.01847	306	1+
323.23561	168	
324.39730	136	
324.89468	118	
325.29177	86	
327.32598	158	
328.89336	92	
329.19247	94	
329.86911	104	
329.89454	84	
331.37914	118	
336.32865	94	
336.94680	368	
340.80435	108	
343.33415	94	
343.90132	90	
348.78573	102	
352.88868	334	1+
354.16647	82	
357.22581	122	
358.20400	264	1+
358.61270	86	
359.08254	86	
361.40455	86	
363.83795	82	
364.19660	88	
364.36054	92	
END IONS

###FS:    #m/z: 336.94685 #charge 1+
###MS: 41
###MSMS: 42
BEGIN IONS
TITLE=Cmpd 31, +MS2(336.9468), 28.0-35.0eV, 0.9min #42
RTINSECONDS=53.551
SCANS=41-42
PEPMASS=336.94685	76776
CHARGE=1+
187.55952	82	
189.89086	80	
191.02285	76	
196.44921	82	
196.88991	76	
205.95082	200	
205.97268	110	
208.87798	90	
209.98342	90	
210.88205	152	
211.90879	136	
211.94412	1620	1+
212.08011	80	
212.87690	748	1+
212.89214	258	1+
213.93954	544	1+
214.09626	108	
214.87548	144	
215.88783	716	
217.88158	326	1+
221.89300	84	
221.94156	150	
222.88185	90	
222.94933	98	
222.97848	98	
223.33115	82	
223.95935	162	
224.97782	110	
226.89546	90	
228.89470	212	
229.89433	128	
229.95576	1912	
230.80624	100	
230.89047	916	1+
231.95212	568	
232.17407	76	
233.89937	274	
233.94995	168	
234.50539	118	
235.86494	84	
235.89467	326	
235.91768	84	
238.04865	90	
239.95050	132	
240.89266	78	
240.95193	112	
241.15006	82	
241.46288	84	
241.83150	132	
241.84596	292	
241.96102	78	
246.97724	246	
247.91885	90	
247.96677	470	
248.16394	80	
248.89983	388	1+
249.96210	352	
250.12159	76	
250.95536	166	
250.98974	176	
251.03557	112	1+
251.07566	128	
251.78664	148	
251.84462	100	
251.89270	134	
251.95630	156	
252.10449	80	
252.22731	114	
252.93071	86	
252.97240	1012	1+
253.22487	80	
253.90739	394	1+
254.96608	502	1+
255.07433	654	1+
255.09726	126	
256.26249	78	
256.84899	170	
256.96458	78	
257.84976	204	1+
257.91038	224	1+
258.81445	100	
259.94557	100	
262.05628	80	
263.73870	74	
264.23140	92	
264.34292	78	
264.85052	302	1+
265.85386	266	1+
266.99619	120	
268.07747	84	
268.84217	242	
268.95661	80	
269.79496	212	1+
269.83673	136	
269.85132	114	
271.39477	88	
272.03259	84	
272.67517	128	
272.93026	108	
273.79137	92	
275.57002	84	
275.86956	98	
276.57595	88	
276.85510	412	
277.05980	78	
277.83372	98	
277.87327	84	
278.26503	90	
278.83919	148	
279.79521	118	
279.90440	74	
280.85804	86	
281.00409	96	
281.25940	78	
284.89153	88	
284.99290	80	
285.88282	96	
286.85058	204	
287.85044	110	
290.85751	252	1+
292.81544	100	
292.93925	180	
293.99894	160	
294.10888	82	
294.86295	256	1+
296.45312	78	
297.83643	82	
297.89172	134	
297.97337	80	
298.13830	128	
298.58598	100	
299.87112	124	
300.06248	78	
300.40472	86	
301.25711	76	
302.24907	92	
304.27134	98	
305.87954	324	1+
307.27801	82	
308.29620	130	
308.44957	90	
309.88948	90	
309.91569	84	
310.09954	82	
311.85840	178	1+
311.87061	208	1+
312.92318	86	
313.10804	92	
315.16460	82	
322.31098	112	
323.27508	86	
323.31278	74	
323.86057	76	
324.13449	82	
324.89277	258	
327.80797	102	
327.91278	76	
328.16360	94	
328.88730	116	
329.87010	102	
330.81168	116	
334.28682	78	
334.38800	74	
335.06191	98	
335.87739	124	
336.12834	74	
336.32343	128	
337.19422	80	
338.24175	214	1+
339.12687	80	
340.42375	100	
340.87457	86	
340.96326	88	
END IONS

###FS:    #m/z: 359.96256 #charge 1+
###MS: 41
###MSMS: 43
BEGIN IONS
TITLE=Cmpd 32, +MS2(359.9626), 28.0-35.0eV, 0.9min #43
RTINSECONDS=54.323
SCANS=41,43
PEPMASS=359.96256	59050
CHARGE=1+
184.84697	88	
184.93388	84	
191.10428	94	
200.87967	88	
201.05039	90	
201.88330	84	
205.95007	138	
208.16876	82	
208.88445	126	
208.92260	90	
209.94556	316	
214.96634	90	
217.06895	86	
219.05976	94	
221.88817	230	1+
222.95409	472	1+
223.88530	504	1+
224.88759	422	1+
224.94793	1086	1+
224.97039	92	
225.54613	108	
225.96972	120	
226.94786	972	1+
226.97256	220	
227.93295	228	
228.94172	810	1+
232.82930	98	
232.88559	156	
234.86840	188	
235.70679	86	
238.08592	94	
238.94041	112	
239.11582	96	
239.22061	86	
240.83824	312	
240.94124	654	
240.96209	686	1+
241.14277	106	
241.90328	142	
241.94241	532	
242.11557	116	
242.90559	88	
242.95882	342	1+
243.89897	264	1+
244.95723	164	
245.44117	150	
245.94450	144	
246.81141	148	
246.95268	434	
246.97591	136	
247.80783	258	
248.80550	1084	1+
249.09929	98	
249.21546	102	
250.72791	88	
250.94847	230	
251.03233	122	
252.11203	142	
252.87522	94	
252.95180	104	
258.84425	470	1+
258.89922	96	
258.92305	122	
258.97290	114	
260.88065	102	
260.96867	694	1+
263.11175	82	
264.82247	176	
265.90728	264	1+
266.81332	1842	1+
268.83829	258	
268.96208	254	1+
269.79598	110	
270.88801	150	
274.85772	94	
275.54123	88	
275.92465	136	
276.40197	96	
276.80607	190	
276.85881	492	1+
277.92121	108	
278.24971	238	1+
278.79750	770	1+
280.79269	1788	1+
280.88901	92	
280.92264	124	
281.02981	100	
281.12457	84	
282.27717	116	
282.83015	320	
282.85983	140	
283.26126	130	
283.99318	94	
284.33425	84	
284.82536	238	
285.82562	152	
286.81636	148	
288.45081	82	
291.42467	124	
292.81434	140	
292.86162	140	
293.08640	80	
294.85366	132	
294.86970	82	
295.00896	94	
296.80904	800	1+
297.92656	278	1+
298.37176	102	
298.80358	2524	1+
299.87022	436	1+
300.18790	86	
301.78483	96	
301.80341	118	
301.86112	132	
302.24175	116	
303.87131	104	
303.90753	88	
303.94809	150	
305.42717	90	
306.87686	158	
307.28660	142	
307.42587	84	
307.80934	86	
307.89073	150	1+
308.29440	150	
308.80134	134	
309.86698	130	
310.82788	82	
310.87990	116	
310.93894	100	
313.89054	136	
313.94545	106	
314.81849	158	
314.87419	166	1+
315.90175	82	
316.19887	84	
316.30375	150	
316.81696	716	1+
316.93478	106	
317.93177	130	
320.29707	88	
321.18803	82	
321.82154	312	1+
321.86858	132	
322.30667	82	
322.87347	170	
322.93436	128	
323.01884	136	
323.31978	120	
323.44539	106	
323.77947	82	
323.88893	406	1+
324.01949	82	
324.89189	354	1+
325.84977	236	1+
326.77529	88	
327.81038	84	
328.87222	250	1+
329.82835	82	
329.87289	172	1+
330.71352	84	
336.94720	270	1+
337.82134	84	
337.84683	98	
338.33087	100	
339.12220	82	
342.09780	88	
342.90133	128	
343.90801	164	
344.71921	92	
345.28953	98	
346.91460	94	
348.89224	154	
349.40611	88	
351.20813	100	
352.88662	118	
353.88010	108	
356.38612	94	
356.91501	84	
357.86259	134	
359.20246	136	
360.86487	118	
361.27904	88	
363.89069	86	
END IONS

###FS:    #m/z: 313.93033 #charge 1+
###MS: 41
###MSMS: 44
BEGIN IONS
TITLE=Cmpd 33, +MS2(313.9303), 28.0-35.0eV, 1.0min #44
RTINSECONDS=55.095
SCANS=41,44
PEPMASS=313.93033	28358
CHARGE=1+
190.83303	136	
192.83283	76	
192.89108	76	
193.97228	166	
196.88828	80	
198.94592	68	
204.10875	82	
205.94732	136	
207.97399	86	
209.89615	92	
210.07779	72	
210.89734	80	
211.88609	66	
212.86145	74	
212.87857	90	
215.06916	80	
219.80185	74	
226.96644	84	
227.90181	70	
228.14272	84	
228.88721	76	
228.94116	82	
229.06068	72	
231.07339	72	
231.85964	378	1+
231.92524	78	
232.07683	102	
233.85630	140	
233.89257	66	
234.93436	66	
234.97091	574	
235.85580	72	
236.64471	106	
238.21587	122	
238.94142	92	
239.21070	78	
240.95759	68	
243.09698	88	
243.42264	76	
244.09188	78	
244.21074	88	
246.97662	140	
248.57990	70	
248.85312	80	
248.89961	116	
249.57633	108	
249.83593	66	
250.02458	72	
250.89893	100	
250.95613	92	
251.23547	80	
251.87237	96	
252.78754	84	
252.95321	72	
253.03554	68	
254.86669	96	
256.45321	90	
259.11800	78	
259.21544	74	
261.20632	78	
261.52176	120	
263.10704	68	
263.17713	92	
263.90785	66	
264.85062	68	
265.41799	74	
265.45029	102	
266.25517	84	
266.76429	76	
266.84044	70	
266.86072	414	1+
267.16960	92	
268.82199	78	
269.80124	68	
270.14414	66	
270.27696	88	
270.96076	128	
271.91436	138	
271.96352	70	
274.16117	78	
275.04820	68	
275.25597	84	
275.78796	76	
276.87611	130	
277.02741	66	
278.84069	68	
278.86346	72	
278.95981	74	
279.18305	84	
279.28184	78	
279.79719	114	
280.40963	86	
280.81285	74	
281.89681	178	
282.86352	206	1+
282.88851	70	
283.03116	86	
283.24591	70	
283.80017	72	
284.29263	78	
285.77083	86	
286.92954	68	
287.81491	70	
289.89153	94	
290.87709	78	
291.86839	74	
292.77103	82	
292.81313	84	
292.85720	78	
293.06761	72	
293.21031	110	
293.85229	66	
294.03824	140	1+
295.15467	68	
295.18361	86	
295.81281	70	
295.88554	116	
297.69360	76	
297.80361	74	
298.08320	70	
298.27603	80	
300.89254	84	
301.85196	76	
301.88797	84	
302.79748	68	
302.82313	76	
302.92335	78	
303.80508	72	
303.94532	88	
304.26306	146	
304.88558	148	
304.92509	74	
305.87446	66	
307.79656	100	
307.89092	420	
307.96028	90	
308.35901	88	
309.33034	80	
309.88777	66	
310.19050	66	
310.32859	72	
310.89125	74	
311.28551	72	
312.04648	76	
314.28344	206	1+
314.83100	76	
315.34114	78	
315.88871	88	
316.28391	78	
316.86965	68	
317.43140	70	
317.93178	112	
318.08563	76	
318.37520	80	
318.83760	96	
END IONS

###FS:    #m/z: 322.93071 #charge 1+
###MS: 45
###MSMS: 46
BEGIN IONS
TITLE=Cmpd 34, +MS2(322.9307), 28.0-35.0eV, 1.0min #46
RTINSECONDS=58.7815
SCANS=45-46
PEPMASS=322.93071	363604
CHARGE=1+
192.88995	118	
194.86566	74	
197.92285	220	1+
197.96581	174	
200.47789	100	
202.90188	72	
205.94971	674	1+
205.97461	124	
206.97494	120	
207.94518	122	
207.97222	86	
208.84096	92	
210.90610	82	
213.89823	190	1+
214.36001	76	
216.84465	74	
219.07238	90	
220.84989	78	
221.94748	260	1+
223.96035	398	1+
224.93659	78	
225.79502	74	
227.89816	284	1+
227.93489	100	
228.91855	90	
232.13193	74	
232.87611	72	
233.79897	72	
235.43557	86	
235.65560	92	
235.80281	84	
235.85724	86	
237.06405	78	
237.92491	82	
238.07759	92	
238.23561	80	
238.90503	188	1+
238.93774	342	
239.08263	180	
239.11409	84	
239.95228	162	
240.89146	86	
240.94172	6518	
240.98867	72	
241.16792	126	1+
241.81165	320	1+
241.94265	5982	
242.94290	16730	1+
243.07617	84	
243.23652	100	
244.84255	216	1+
244.85717	90	
244.93985	3350	1+
246.97692	634	
247.23703	72	
249.93345	82	
250.06516	88	
250.88925	78	
251.73819	78	
251.92382	298	1+
252.22389	100	
253.24008	76	
253.88563	84	
255.78328	76	
255.82532	102	
256.83677	96	
256.99735	120	
257.91231	82	
258.00203	94	
260.33756	78	
260.42287	74	
260.83288	256	1+
261.44625	88	
262.87760	114	
263.83146	122	
263.92268	74	
265.05740	130	
265.14629	98	
265.86077	84	
266.24310	82	
266.86762	170	1+
267.11715	72	
267.79199	72	
267.84401	178	1+
268.38320	72	
268.95674	244	
269.79982	122	
271.85116	134	
271.90075	90	
271.94157	90	
272.13582	72	
273.37911	84	
273.78115	80	
273.80473	100	
274.21618	78	
275.42709	76	
276.23064	90	
276.81777	158	
277.09447	80	
277.40343	84	
277.97416	102	
278.04177	102	
278.86589	124	
279.09255	1294	1+
279.85706	80	
279.88568	98	
280.88879	74	
281.06991	74	
282.86363	88	
282.88863	72	
283.06720	356	
283.29719	100	
283.78862	94	
283.81657	84	
283.87284	74	
283.98024	84	
284.20007	84	
284.29556	308	1+
286.41905	76	
286.59137	78	
286.79747	84	
289.87801	150	
290.86432	72	
290.95657	76	
291.90839	88	
292.43737	90	
292.79859	74	
292.85804	180	1+
292.93990	98	
294.27770	98	
295.28726	80	
302.40563	90	
302.88459	152	
303.08821	82	
303.73195	76	
304.81484	136	
304.90045	228	1+
304.92261	128	
305.18456	78	
305.29843	84	
305.72994	78	
306.88203	226	
307.28547	78	
307.80140	76	
307.89316	130	
308.29310	538	1+
308.89139	234	1+
308.97605	78	
309.06223	82	
309.87076	92	
309.92425	72	
310.30907	244	
310.82672	74	
310.86951	80	
315.34976	98	
316.84736	72	
319.17539	74	
319.82508	78	
319.85554	110	
320.18055	84	
320.40297	74	
321.32668	82	
321.92917	122	
322.31564	76	
323.15311	246	1+
323.21694	76	
323.23766	92	
323.88637	128	
324.70070	72	
324.89794	316	1+
325.28737	74	
325.38956	80	
326.89007	164	1+
327.12581	94	
327.27476	76	
END IONS

###FS:    #m/z: 363.95707 #charge 1+
###MS: 45
###MSMS: 47
BEGIN IONS
TITLE=Cmpd 35, +MS2(363.9571), 28.0-35.0eV, 1.0min #47
RTINSECONDS=59.554
SCANS=45,47
PEPMASS=363.95707	60614
CHARGE=1+
187.27731	84	
189.86116	172	
196.88668	198	
197.87503	86	
200.88866	156	
203.94386	86	
204.97114	84	
205.94431	248	1+
209.94552	168	
210.88752	302	1+
212.87900	344	1+
215.89483	90	
218.35172	98	
222.95356	508	1+
223.19908	92	
224.44096	98	
224.94653	992	1+
224.97142	122	
226.88623	126	
226.94722	1334	1+
226.97269	380	
227.87861	106	
227.89301	532	1+
227.93068	360	
228.63066	96	
228.89573	446	1+
228.94427	1140	1+
230.89005	1660	1+
230.94831	148	
232.88675	348	
237.13774	108	
238.94100	216	
240.83508	578	1+
240.94093	1046	
240.96358	284	
241.94231	1178	
241.96492	124	
242.81983	106	
242.94311	3376	1+
243.83222	344	1+
244.94276	1584	1+
244.95689	728	
246.81462	218	
247.80444	200	
248.80230	816	1+
248.89782	768	1+
250.79792	456	1+
250.92243	86	
250.95131	174	
251.80089	324	1+
251.94072	86	
252.88887	142	
253.53751	106	
253.83942	154	
255.94722	86	
256.84994	188	
258.84207	214	
260.83622	402	1+
260.96909	436	1+
262.35186	84	
263.97992	92	
264.17737	82	
264.82264	192	
265.81782	232	
265.85561	110	
266.40751	108	
266.81638	838	
266.86505	112	
267.13579	164	1+
267.66395	110	
267.78263	162	
267.81504	412	
267.97602	106	
268.81319	288	
268.89853	92	
269.81211	252	
269.83462	286	1+
269.96265	170	
270.80165	94	
270.83165	334	1+
270.96648	156	
271.91696	134	
272.46073	92	
272.90716	130	
274.86303	96	
274.88734	92	
276.81136	266	
276.85927	278	
277.12343	132	
277.85687	232	
277.92260	220	1+
278.79489	142	
278.84489	182	1+
279.79967	142	
279.90829	88	
280.79398	1406	1+
280.85842	138	
281.43566	104	
281.85683	156	
282.78986	200	
282.83195	142	
283.79287	330	
283.85076	956	1+
283.96628	92	
284.79923	224	
284.82552	362	
285.12000	104	
285.84435	204	
285.91617	118	
286.84398	86	
288.23069	92	
290.79630	222	1+
290.88122	88	
291.43033	92	
291.85667	84	
291.88113	94	
292.10536	88	
292.43511	100	
293.85074	116	
293.93852	84	
294.27960	144	1+
294.87184	150	
294.90340	98	
294.92634	394	1+
296.11478	90	
296.80876	782	1+
296.86115	98	
298.80423	2664	1+
298.86517	400	1+
298.94918	90	
299.00495	88	
299.86915	334	1+
301.79850	326	
301.83849	154	
301.86136	1354	1+
302.25020	126	
302.79859	208	
303.81119	124	
303.85405	362	
303.94823	90	
304.85695	298	
305.12866	92	
305.43790	90	
306.43450	144	
306.87900	426	1+
306.92885	84	
307.29544	206	1+
307.84723	142	
308.30136	130	1+
309.13795	94	
310.32519	84	
311.86196	190	1+
312.95147	88	
314.43901	84	
314.81714	236	
315.02949	132	
315.81269	612	1+
316.24909	100	
316.81472	514	1+
317.08158	102	
317.92832	88	
318.94602	156	
319.09847	96	
320.81306	254	1+
320.91928	84	
321.86398	204	
322.81848	160	
323.88970	94	
324.82865	94	
324.84246	116	
324.89387	282	1+
325.87777	112	
326.17711	142	
326.95512	82	
329.39972	104	
329.88607	194	1+
330.85867	98	
336.94565	208	1+
337.78713	84	
341.03365	94	
343.33634	114	
347.30371	82	
351.34007	116	
352.37313	90	
352.88934	82	
355.83687	90	
355.92271	96	
358.96170	84	
360.86937	170	
361.93400	94	
362.84073	100	
365.91836	226	1+
366.45172	86	
367.42331	98	
368.43135	104	
368.82022	90	
END IONS

###FS:    #m/z: 359.96255 #charge 1+
###MS: 45
###MSMS: 48
BEGIN IONS
TITLE=Cmpd 36, +MS2(359.9626), 28.0-35.0eV, 1.0min #48
RTINSECONDS=60.326
SCANS=45,48
PEPMASS=359.96255	60154
CHARGE=1+
182.86320	146	
183.93225	142	
194.12066	80	
205.94793	156	
209.94244	84	
221.48557	106	
221.63913	80	
221.84206	138	
222.95163	876	1+
222.97185	98	
223.83036	134	
224.88922	378	1+
224.94841	746	1+
224.97087	130	
225.87944	146	
226.89899	332	1+
226.94912	738	1+
226.97410	180	
227.88117	82	
227.93314	82	
228.94355	1108	1+
230.06259	78	
230.90887	90	
233.85644	138	
234.18557	82	
235.08664	90	
236.88259	84	
237.21904	106	
238.93721	156	
239.07377	80	
239.78848	78	
239.86645	80	
239.93320	92	
240.49663	110	
240.83627	250	1+
240.94234	576	
240.96561	496	1+
241.79062	118	
241.94251	298	
242.89785	312	1+
242.96082	356	
243.95468	166	
244.95721	460	1+
245.45008	86	
245.94548	288	
246.07339	86	
246.80996	424	1+
246.95383	432	
246.97510	120	
247.36403	90	
247.99181	86	
248.80750	882	1+
250.81532	144	
250.83175	78	
250.95034	128	
250.98743	128	
251.16155	84	
251.83822	140	1+
252.01068	88	
252.95338	98	
254.92164	90	
257.05352	146	
257.18912	86	
258.84710	248	
258.90238	82	
258.97487	152	
259.33046	82	
259.84771	142	
260.96756	522	1+
262.01437	82	
263.83810	80	
263.97915	106	
264.81574	246	
264.84434	84	
264.91028	100	
265.22605	92	
265.81782	160	
266.81484	1074	1+
266.89246	266	1+
267.13990	134	
267.93895	92	
267.97277	90	
268.13801	82	
268.81472	134	
269.79882	108	
270.12420	78	
270.94188	86	
271.87278	202	1+
271.90489	228	1+
272.25522	94	
272.84372	198	1+
273.96733	114	
274.52731	106	
274.59209	92	
274.81530	144	
275.82508	86	
276.80670	238	1+
276.85980	310	1+
277.83303	218	1+
277.92202	126	
278.08286	84	
278.37179	98	
278.79745	202	
279.79636	178	
279.86089	178	1+
279.90176	90	
280.79397	1800	1+
281.00201	84	
281.85257	90	
282.83228	210	
282.86538	114	
283.44237	88	
284.35275	82	
284.82495	840	1+
286.14277	106	
286.77853	86	
286.81586	102	
289.42558	96	
290.16115	80	
292.43506	280	
293.15368	108	
294.81775	160	
294.86364	96	
295.81073	80	
296.80951	402	
296.93045	190	
297.80930	276	
297.91784	106	
298.80457	2898	1+
299.00118	100	
299.87695	126	
300.80082	260	
300.87254	124	
301.87417	98	
302.88133	90	
303.87774	88	
303.94637	118	
304.15363	88	
304.26285	84	
304.44636	192	
304.76642	88	
305.92721	94	
306.27856	80	
307.81171	112	
307.84240	118	
308.89235	78	
309.82922	86	
309.87491	212	1+
311.12507	80	
312.22846	88	
312.45444	84	
314.82405	166	
315.82979	102	
316.41268	94	
316.81400	500	1+
318.59207	84	
318.93086	158	
320.82427	360	1+
322.89565	78	
323.02232	142	
323.15592	80	
323.77859	82	
323.86947	92	
325.89933	110	
326.95263	92	
327.90150	78	
328.19071	84	
329.87147	92	
332.62752	96	
334.07414	80	
334.95846	122	
336.94712	274	1+
340.88820	84	
341.87731	78	
342.90235	268	1+
343.27579	116	
348.31908	82	
353.87999	84	
356.21650	78	
357.84552	86	
358.19675	128	
359.86487	180	1+
END IONS

###FS:    #m/z: 322.93079 #charge 1+
###MS: 49
###MSMS: 50
BEGIN IONS
TITLE=Cmpd 37, +MS2(322.9308), 28.0-35.0eV, 1.1min #50
RTINSECONDS=64.0155
SCANS=49-50
PEPMASS=322.93079	307150
CHARGE=1+
182.86552	86	
190.93289	88	
193.89009	170	
197.97255	74	
198.61866	102	
201.04802	192	
202.85641	88	
205.94816	432	1+
207.42900	82	
207.97349	170	
210.89912	156	
219.90255	72	
220.96125	86	
221.03979	66	
221.07445	126	
221.89335	102	
221.94283	152	
222.94423	70	
223.95977	542	1+
224.83684	66	
225.03029	70	
225.44650	78	
225.86706	74	
226.12921	76	
227.05553	72	
227.93308	190	
231.90299	74	
233.88533	82	
233.91765	134	
233.95492	104	
234.11820	84	
234.82523	106	
235.89903	66	
236.07093	78	
236.86667	342	1+
237.04710	72	
237.90783	72	
238.08790	82	
238.90046	278	1+
238.93996	334	1+
239.08176	378	1+
239.79902	80	
239.90140	204	1+
240.82240	242	1+
240.94127	6166	
241.00509	76	
241.46279	94	
241.94039	21366	1+
242.09994	72	
242.14140	230	1+
242.94273	15098	1+
243.00877	76	
243.82140	120	
243.88077	80	
244.83541	182	
244.87310	78	
244.94090	3480	
244.99137	92	
245.19584	70	
246.82574	72	
246.97624	782	1+
247.36868	116	
247.45251	70	
248.85909	74	
249.96824	88	
250.84246	68	
251.07608	78	
251.47730	76	
251.92477	66	
253.83284	80	
254.16343	66	
254.26708	66	
254.91166	90	
254.93134	78	
255.11006	96	
255.95609	102	
257.91883	158	
258.83539	140	
258.91527	74	
260.18299	74	
260.19900	116	
260.24631	70	
260.29009	88	
260.83964	124	
260.93432	106	
265.12415	80	
265.85633	362	1+
266.98497	78	
267.79421	68	
268.71515	108	
268.91453	72	
269.00132	72	
269.79598	108	
270.28380	72	
272.44006	88	
272.78840	88	
273.91920	82	
276.86894	88	
279.09313	1138	1+
279.79637	128	
279.85263	78	
279.88981	72	
280.79329	84	
281.03297	66	
281.92724	70	
282.08594	104	
282.39762	72	
282.85575	94	
282.87087	94	
282.96937	76	
283.07106	316	1+
283.12855	68	
283.85200	76	
283.96949	188	
284.25531	80	
284.29455	390	1+
289.88103	100	
290.81892	66	
290.85794	112	
291.85001	144	1+
292.88075	72	
293.11804	80	
293.29014	72	
293.83522	78	
298.04949	76	
298.40990	90	
299.78376	68	
301.87990	80	
302.20159	80	
302.24660	94	
302.76355	82	
302.87241	90	
302.91499	94	
304.27100	104	
306.88305	126	
306.91877	102	
307.38963	80	
307.79648	66	
307.89102	416	1+
308.29554	370	1+
308.87896	72	
309.00614	68	
309.15205	132	
310.06857	70	
310.19440	72	
310.98236	78	
311.02291	76	
312.11568	72	
312.84695	70	
313.90123	72	
316.84082	96	
316.88497	68	
318.46696	66	
318.85488	68	
319.92132	86	
320.08182	76	
321.07346	76	
321.80873	104	
322.05315	72	
322.21189	68	
322.42350	94	
323.07004	66	
323.23812	114	
323.88948	210	1+
325.18268	70	
325.24763	80	
325.80599	72	
325.82144	74	
327.88793	70	
327.93056	72	
END IONS

###FS:    #m/z: 340.94107 #charge 1+
###MS: 49
###MSMS: 51
BEGIN IONS
TITLE=Cmpd 38, +MS2(340.9411), 28.0-35.0eV, 1.1min #51
RTINSECONDS=64.7875
SCANS=49,51
PEPMASS=340.94107	118922
CHARGE=1+
192.89159	94	
192.92580	140	
193.95810	74	
197.16247	76	
197.86809	80	
198.88178	90	
199.89415	96	
200.86085	76	
206.96484	74	
207.95797	74	
208.95805	84	
213.88021	106	
213.93884	254	
214.94309	106	
215.88956	140	
217.88592	206	
217.99624	80	
219.47252	88	
220.87519	94	
220.95777	84	
221.94265	76	
224.97661	80	
227.86470	78	
227.88140	96	
228.41363	90	
228.89086	84	
230.88824	132	
231.95075	154	
233.90122	294	1+
235.88992	176	
235.93269	108	
236.22177	84	
236.83346	78	
236.89478	132	
238.21642	92	
238.88613	78	
239.89132	92	
241.46276	78	
241.84377	170	
241.90181	76	
242.84378	206	
242.94695	144	
243.83422	164	
245.94235	74	
246.54357	100	
246.97719	386	
247.90295	94	
247.95120	74	
248.63655	84	
249.90117	124	
250.99001	112	
251.92771	92	
252.23114	76	
253.09758	82	
255.08237	150	
255.90619	98	
256.50425	88	
256.85275	232	
256.91260	118	
256.95443	76	
257.26772	78	
257.85038	104	
258.39560	84	
258.84508	858	1+
258.97251	80	
259.94162	130	
260.06596	88	
260.83423	102	
261.83195	100	
261.85268	102	
262.83811	78	
264.07633	150	
265.70461	90	
266.87370	76	
267.13647	80	
268.84054	500	1+
268.96101	86	
269.01337	98	
269.18667	92	
270.83413	154	
274.54781	96	
274.87890	106	
275.00952	104	
275.85507	966	1+
276.82190	94	
278.84373	292	
279.60199	88	
279.63725	98	
279.85147	224	
279.91447	102	
279.93311	80	
279.96593	82	
280.95888	96	
281.86720	78	
281.88742	102	
282.13962	96	
282.24281	80	
282.88471	116	
283.18013	96	
283.81592	120	
284.99082	74	
285.81142	156	
286.91149	98	
289.89565	84	
291.47611	82	
292.03212	112	
292.83492	122	
293.40164	110	
294.86528	370	1+
294.89056	84	
295.10069	102	
295.83680	92	
296.16600	76	
296.22264	82	
297.89639	162	
298.08747	86	
298.65379	94	
298.86600	78	
299.58171	74	
299.79179	86	
301.87386	116	
302.87230	132	
302.88741	78	
305.11592	74	
308.89628	74	
309.47461	74	
309.87915	78	
309.97403	88	
310.14899	90	
311.12936	74	
311.86547	98	
313.88003	122	
314.11266	74	
320.50591	100	
324.28702	78	
324.45739	98	
324.89372	428	1+
325.30287	86	
326.15629	76	
327.05057	82	
327.73682	102	
328.19004	156	
329.86913	126	
330.81870	118	
332.85409	94	
333.79797	84	
336.39400	86	
337.26816	78	
337.89541	78	
338.40122	88	
343.90337	192	
344.22204	94	
344.25663	74	
344.75113	78	
344.90314	138	
345.18220	76	
END IONS

###FS:    #m/z: 313.93013 #charge 1+
###MS: 49
###MSMS: 52
BEGIN IONS
TITLE=Cmpd 39, +MS2(313.9301), 28.0-35.0eV, 1.1min #52
RTINSECONDS=65.56
SCANS=49,52
PEPMASS=313.93013	26646
CHARGE=1+
63.67696	92	
190.94302	72	
195.91944	84	
197.96334	60	
198.88493	74	
198.92139	68	
199.10841	82	
205.95069	80	
205.97248	58	
206.94306	58	
210.95795	58	
217.17014	76	
219.95857	100	
221.94336	112	
222.59814	70	
223.11110	60	
223.96370	96	
223.97478	100	
227.85528	72	
228.95575	88	
229.90988	58	
230.89016	118	
231.82432	68	
231.86245	152	
231.89361	56	
231.95504	94	
233.85825	90	
234.19183	76	
234.81569	84	
234.93997	58	
234.96954	312	
238.12266	136	
239.10437	96	
239.81328	74	
240.94420	74	
241.98404	102	
242.07949	56	
245.84244	56	
245.97913	86	
246.97715	202	
248.15655	88	
248.94728	88	
249.13992	70	
249.25046	92	
249.70605	96	
249.97399	74	
250.03806	86	
250.16439	92	
250.85042	70	
250.88133	66	
253.97193	80	
254.79637	98	
254.89391	66	
259.81485	152	
260.23647	74	
260.94961	58	
261.24161	70	
262.08176	58	
262.21132	68	
262.85603	98	
262.89566	60	
262.94820	62	
262.97534	70	
263.17318	80	
264.86434	84	
264.96065	80	
265.19013	76	
266.37334	100	
266.71431	86	
266.79668	62	
267.86477	70	
268.86028	86	
269.07158	74	
269.08983	70	
269.83747	90	
270.11578	62	
270.36433	102	
271.27967	82	
271.96499	164	
272.81071	80	
272.93853	60	
273.16769	86	
273.21855	68	
275.06440	70	
275.14602	86	
275.97300	80	
276.26542	70	
276.82316	72	
276.86321	74	
277.16835	92	
277.23364	78	
278.01946	74	
278.91055	86	
279.08078	86	
280.06227	88	
280.25843	126	
281.26777	82	
281.79349	68	
282.09840	68	
282.94230	74	
283.88614	56	
284.87489	56	
285.89954	62	
286.92395	80	
287.31526	70	
288.88474	72	
289.82649	72	
290.07325	74	
290.53802	82	
291.87888	72	
293.79736	74	
293.85704	154	
294.05078	118	
294.27532	74	
294.83151	80	
295.11424	70	
295.81707	78	
297.83984	72	
297.91177	64	
298.03220	60	
299.78601	70	
300.23030	86	
300.78415	68	
300.97957	60	
302.81047	66	
306.07567	100	
306.88155	80	
306.90536	72	
306.97208	70	
307.31224	66	
307.80313	72	
307.88995	202	
308.29429	72	
308.87990	90	
309.03227	70	
310.25108	74	
310.35047	82	
311.41322	74	
312.10053	96	
312.85372	70	
313.24479	80	
313.87095	68	
313.89067	104	
314.19128	66	
314.28210	390	1+
314.80071	62	
314.84630	76	
315.04673	92	
315.45490	72	
315.84501	74	
319.24331	78	
END IONS

###FS:    #m/z: 322.93063 #charge 1+
###MS: 53
###MSMS: 54
BEGIN IONS
TITLE=Cmpd 40, +MS2(322.9306), 28.0-35.0eV, 1.2min #54
RTINSECONDS=69.23
SCANS=53-54
PEPMASS=322.93063	238112
CHARGE=1+
73.02879	82	
89.57431	68	
131.18255	68	
192.89423	146	
194.90164	66	
201.04338	220	
202.04576	138	
205.94832	256	
205.97237	68	
207.97328	98	
208.13319	72	
208.20425	74	
210.17943	70	
211.11835	78	
213.09265	84	
213.92922	68	
221.06908	68	
221.89325	86	
221.94512	146	
221.96282	76	
222.89285	116	
223.39537	68	
223.93754	70	
223.95936	254	
227.87197	74	
227.90176	68	
227.93384	170	
228.05190	80	
229.85965	72	
229.88217	74	
230.90328	80	
231.42256	98	
233.91742	122	
234.94103	120	
235.85740	84	
236.43892	130	
236.83513	94	
237.30228	80	
237.43279	76	
237.81138	72	
238.02934	66	
238.22002	82	
238.93951	350	
238.98319	76	
239.05166	72	
239.08354	80	
240.62631	100	
240.82390	148	
240.94095	4316	
240.97066	158	
241.23978	72	
241.89046	80	
241.94280	4312	
242.02951	98	
242.82531	134	
242.94247	11428	1+
244.83034	120	
244.93999	2436	
245.62709	90	
245.85617	98	
246.97680	368	
247.98009	176	
248.85385	140	
249.96810	84	
250.94777	304	
251.00814	68	
251.07391	66	
252.22729	168	
254.80862	94	
255.89889	66	
255.95774	72	
257.94012	78	
258.83427	84	
259.85272	72	
260.88658	186	1+
261.81967	78	
261.83787	96	
261.97281	78	
262.82591	78	
262.95130	68	
262.97719	92	
265.06158	170	
266.64594	76	
266.86639	92	
267.15536	84	
269.45028	96	
269.79721	142	
271.84604	158	1+
272.48652	78	
272.98709	100	
273.93142	72	
273.94545	106	
275.85735	70	
276.42058	74	
277.74086	80	
277.81877	66	
278.88995	74	
279.04604	68	
279.09278	944	1+
279.88763	80	
280.92827	94	
281.11538	70	
281.29255	68	
282.57085	80	
282.80845	68	
282.86001	144	
283.81421	98	
283.87071	90	
284.29071	344	
284.85423	72	
284.87449	124	
285.86348	98	
287.09675	74	
289.88287	224	
290.88006	130	
291.82661	82	
291.88752	70	
292.39524	70	
292.80254	80	
293.85761	184	
294.13433	84	
294.81069	74	
294.85044	70	
295.74088	68	
297.96049	72	
299.40993	84	
300.81800	144	
302.24956	122	
303.85627	80	
304.88447	80	
305.15450	72	
305.24257	68	
305.42701	80	
305.75343	74	
305.88050	88	
306.90099	70	
307.28420	104	
307.88935	238	1+
308.29425	220	
309.04080	88	
309.92208	68	
310.30321	114	
310.87735	116	
311.86020	118	
312.03766	88	
312.79940	82	
314.16933	74	
314.87029	66	
317.04442	72	
317.96960	92	
318.35533	96	
322.06919	88	
322.88277	230	1+
325.90239	86	
327.28373	106	
327.89643	68	
END IONS

###FS:    #m/z: 340.94134 #charge 1+
###MS: 53
###MSMS: 55
BEGIN IONS
TITLE=Cmpd 41, +MS2(340.9413), 28.0-35.0eV, 1.2min #55
RTINSECONDS=70.0015
SCANS=53,55
PEPMASS=340.94134	95564
CHARGE=1+
138.25081	86	
190.91081	104	
194.89129	94	
196.88511	94	
197.86822	70	
199.87697	86	
200.87963	92	
206.97307	72	
212.89827	132	
213.88097	122	
213.94006	112	
215.88910	130	
217.88736	80	
223.96106	154	
224.90709	78	
224.95961	114	
225.89662	84	
228.73091	74	
228.88328	92	
229.91369	78	
230.88843	138	
231.95123	166	
233.06345	82	
233.70508	88	
233.89814	74	
234.89595	206	1+
235.13389	74	
236.85606	78	
238.86168	98	
239.85370	156	
240.23510	184	
240.83876	896	1+
240.94052	122	
241.51432	104	
243.83072	232	
244.12448	74	
244.83346	132	
246.97593	202	
247.02044	80	
247.98031	78	
249.16330	80	
249.96151	126	
250.88536	78	
250.95152	78	
250.96928	78	
252.92384	74	
254.96553	204	
255.03360	74	
255.07548	314	
256.85069	146	
256.96663	80	
257.07288	76	
257.88916	132	
258.70157	94	
258.84666	336	
259.44688	134	
259.85510	218	
260.83244	156	
260.91820	92	
260.95006	74	
261.03176	76	
261.09105	78	
261.18230	74	
261.47402	76	
261.83690	104	
261.88912	86	
262.83983	146	
264.84685	82	
264.87029	102	
264.99424	88	
265.25825	74	
267.13671	290	1+
268.84100	538	1+
269.01131	108	
269.90429	72	
270.84431	144	
270.88331	72	
271.82214	80	
272.83638	118	
272.93706	80	
273.78509	80	
273.80340	74	
273.95391	78	
274.85721	72	
274.88554	86	
275.41938	86	
275.43952	134	
275.80801	92	
275.86645	136	
276.18988	86	
276.85753	852	
277.22983	74	
277.84103	76	
277.86081	430	
277.90866	84	
278.24057	74	
278.84676	1066	1+
279.08633	90	
279.25242	88	
280.80673	76	
280.84980	142	
281.05691	114	
281.88706	92	
283.85342	108	
283.86443	120	
284.15869	72	
284.80020	84	
291.86014	78	
292.93265	264	1+
293.88586	118	
294.86529	100	
296.89958	78	
297.01169	84	
298.88547	84	
299.87317	74	
300.34152	72	
300.87245	120	
301.44046	106	
301.86446	92	
302.17406	156	
302.88616	90	
302.90439	108	
303.11389	78	
303.90101	86	
303.94707	150	
306.93326	84	
308.34623	84	
308.54023	88	
308.87876	98	
312.93643	102	
313.45780	78	
317.81664	72	
323.86479	78	
323.97522	102	
324.89444	238	
324.91529	90	
325.28529	82	
325.89942	106	
326.16949	72	
328.19281	142	
328.81351	200	
328.89386	76	
330.81190	108	
331.09554	100	
331.37262	84	
332.77724	78	
335.39258	80	
335.84900	72	
335.88528	90	
336.94826	76	
337.40350	78	
337.94735	76	
341.31460	78	
342.76533	132	
342.87504	102	
342.89708	198	1+
345.70708	74	
END IONS

###FS:    #m/z: 336.94665 #charge 1+
###MS: 53
###MSMS: 56
BEGIN IONS
TITLE=Cmpd 42, +MS2(336.9466), 28.0-35.0eV, 1.2min #56
RTINSECONDS=70.774
SCANS=53,56
PEPMASS=336.94665	66584
CHARGE=1+
198.95275	66	
211.94386	668	1+
213.88120	104	
213.93996	680	1+
215.88385	158	1+
217.84203	90	
217.88551	140	
218.04351	70	
218.87831	72	
221.94130	78	
223.84906	66	
223.93911	92	
223.96424	100	
224.85517	70	
224.97618	110	
225.87288	90	
226.97775	70	
226.99961	74	
227.83672	72	
229.89507	78	
229.95478	408	
230.89399	226	
230.95799	196	
231.90528	110	
231.92535	72	
231.94957	214	
231.98010	82	
232.88733	120	
233.89852	70	
236.80303	66	
237.05993	166	
237.86978	76	
238.84286	68	
238.89575	68	
238.94046	100	
239.61008	80	
239.92728	74	
240.83937	468	1+
241.79118	86	
241.84387	320	1+
242.82703	88	
243.83458	82	
243.89801	76	
245.44582	68	
245.84642	90	
246.85434	66	
246.97634	184	
247.01821	68	
249.23318	68	
249.90595	82	
250.04996	78	
250.83684	78	
250.94982	156	
251.83726	72	
251.94914	96	
251.97016	416	1+
252.93151	76	
252.97244	350	1+
253.84617	68	
253.90906	116	
254.88247	98	
254.91784	70	
254.96876	66	
255.07473	278	1+
255.86768	92	
256.16834	102	
256.85091	184	
256.91152	70	
257.40201	106	
257.84919	112	
257.93811	88	
258.84638	678	1+
259.55738	66	
259.91082	136	
261.10293	80	
261.83250	88	
261.90121	110	
262.02249	82	
262.88372	74	
262.94844	140	
263.22025	102	
263.88421	70	
265.12811	104	
265.87849	74	
266.81640	78	
266.86809	114	
266.99910	68	
267.13573	70	
268.84264	340	1+
269.56920	70	
269.79741	122	
269.96446	80	
270.16851	92	
270.79862	132	
273.26117	68	
274.86680	142	
275.86488	128	
276.86017	638	1+
277.92413	66	
278.33300	82	
278.83352	138	
279.27823	66	
279.83262	68	
280.11557	78	
280.26562	68	
280.90755	86	
281.05076	72	
281.46945	82	
284.62199	66	
285.34546	102	
286.85326	76	
287.02801	90	
287.86062	88	
288.08177	68	
292.81316	68	
292.85738	68	
294.87790	84	
294.93702	80	
296.31277	70	
296.97839	134	
297.84192	92	
297.89604	164	
298.42046	96	
299.82629	86	
299.87151	114	
299.91350	82	
302.18656	84	
302.81076	84	
303.94738	172	
306.45160	92	
306.89565	94	
307.88490	82	
308.27051	74	
308.89617	88	
309.87136	192	1+
310.33087	78	
311.41572	82	
312.82137	80	
313.86129	66	
314.00370	74	
315.90206	78	
317.11269	68	
317.43153	70	
318.85257	86	
321.42742	78	
323.27105	74	
323.87371	82	
324.28296	68	
324.89575	262	1+
325.45592	94	
325.79260	70	
325.82335	72	
329.75122	68	
330.04384	78	
330.81298	124	
332.42155	82	
332.84481	74	
333.23031	70	
333.41853	70	
335.17204	84	
339.88928	76	
341.26455	84	
341.89555	112	
END IONS

###FS:    #m/z: 340.94116 #charge 1+
###MS: 57
###MSMS: 58
BEGIN IONS
TITLE=Cmpd 43, +MS2(340.9412), 28.0-35.0eV, 1.3min #58
RTINSECONDS=74.442
SCANS=57-58
PEPMASS=340.94116	107544
CHARGE=1+
185.87354	76	
205.97294	72	
206.18590	80	
206.95964	74	
211.02553	90	
211.07567	80	
211.91637	90	
212.88079	190	
212.89754	80	
213.88555	166	
213.93727	218	
214.87650	164	
214.98971	100	
215.88912	190	
217.88278	370	1+
219.58711	118	
220.88264	78	
222.95162	80	
223.95963	132	
223.97760	128	
224.96867	80	
225.84818	74	
225.89739	240	1+
228.86868	134	
230.91084	80	
231.09167	74	
231.86336	74	
231.88879	240	
231.95137	226	
233.89845	410	
236.82383	74	
236.85816	84	
238.88617	138	
238.89678	144	
240.83955	136	
240.88721	72	
240.96120	74	
241.12154	128	
241.84634	176	
242.83571	142	
242.94363	132	
243.83041	138	
243.84211	244	
243.98024	98	
244.47928	100	
244.83033	116	
244.95378	100	
245.04972	74	
245.44207	80	
245.53249	78	
246.85546	136	
246.97466	266	
247.04516	76	
247.84048	208	1+
247.97585	122	
248.12181	72	
249.89899	124	
249.96238	104	
251.78320	82	
251.92985	92	
252.39706	86	
252.91036	94	
252.95824	78	
254.91368	74	
254.96802	86	
255.07339	112	
256.78777	86	
256.81524	82	
256.85240	152	
256.87096	142	
256.89786	128	
257.91733	100	
258.84466	464	
259.42603	80	
259.85066	252	
260.83551	252	
261.84520	178	
263.54519	84	
267.13157	74	
268.84286	386	
268.86249	158	
270.83183	136	
271.83332	202	1+
274.86103	172	
274.88045	84	
274.95655	100	
275.86783	232	
276.85670	544	
276.96383	74	
277.86099	316	
278.01122	80	
278.07074	78	
278.84639	822	1+
278.92917	74	
279.91606	74	
280.83354	102	
280.85938	250	1+
281.04984	140	
281.91051	96	
282.94454	74	
284.01880	112	
284.80135	82	
288.84481	84	
288.94929	80	
290.86319	150	
292.41835	102	
292.43912	94	
292.80731	78	
293.78881	82	
293.88807	84	
294.83390	74	
294.86083	106	
295.86528	146	
296.00740	76	
296.85820	122	
297.80972	88	
298.08559	124	
298.30797	112	
299.07321	138	
299.87904	94	
300.47941	84	
300.87485	122	
301.55308	80	
301.86255	104	
301.98413	92	
302.17307	214	
302.86835	124	
303.41328	92	
306.30130	106	
306.87873	276	1+
308.29170	190	
310.34179	82	
310.41939	74	
313.80968	118	
314.85762	72	
316.37994	88	
317.02660	82	
320.09491	94	
320.75435	72	
321.42761	78	
321.74462	72	
323.08970	94	
324.29620	80	
324.85131	86	
324.89629	102	
325.25068	94	
325.89794	198	
326.20956	74	
329.72956	94	
337.20955	74	
337.32462	80	
339.91859	98	
340.86073	110	
341.24871	90	
341.97261	116	
343.90593	80	
344.84896	76	
END IONS

###FS:    #m/z: 336.94629 #charge 1+
###MS: 57
###MSMS: 59
BEGIN IONS
TITLE=Cmpd 44, +MS2(336.9463), 28.0-35.0eV, 1.3min #59
RTINSECONDS=75.2145
SCANS=57,59
PEPMASS=336.94629	55154
CHARGE=1+
100.96348	84	
188.01036	74	
196.96070	70	
198.96631	78	
206.97296	70	
208.88514	80	
210.89923	80	
211.94676	78	
212.87791	484	1+
213.94117	78	
214.89422	66	
214.94106	78	
215.85855	64	
215.88653	332	1+
217.88374	118	
221.94376	72	
223.95928	128	
223.97949	104	
226.97273	100	
227.95532	64	
228.89565	140	
229.95590	466	
230.89146	336	1+
230.90715	108	
231.02096	112	
231.95314	72	
232.82551	78	
233.87041	80	
234.51104	86	
234.90219	124	
235.89592	196	
236.06099	66	
236.07820	94	
237.02247	70	
237.90813	70	
239.10278	68	
239.84955	70	
240.83365	150	
240.84475	612	1+
241.84576	392	1+
242.88837	84	
243.84404	110	
245.03266	80	
246.97386	290	1+
247.85683	96	
248.44444	76	
248.90126	328	1+
249.96772	66	
250.80396	74	
251.79062	64	
252.79319	66	
252.94608	66	
252.97532	228	
253.84643	72	
253.92675	82	
254.89460	72	
254.96675	108	
255.08094	110	
255.86639	74	
256.51046	88	
256.68119	76	
256.86718	128	
257.83152	84	
257.85174	100	
258.84815	748	1+
258.90907	76	
261.84730	66	
264.18334	82	
264.80036	150	
264.86133	120	
265.01810	72	
265.80429	70	
266.09483	78	
266.42921	124	
266.86457	80	
267.09187	74	
268.84212	570	1+
268.95477	74	
269.08393	78	
269.79536	74	
270.43894	86	
274.86563	90	
275.10528	74	
275.86548	76	
276.09634	78	
276.26331	66	
276.85799	526	1+
276.88408	142	
277.05784	86	
278.14627	78	
279.08774	86	
279.10297	64	
279.86023	100	
279.92476	98	
281.04318	88	
281.85416	80	
281.94192	66	
282.20756	74	
283.42797	98	
283.87053	80	
284.87685	70	
284.91663	68	
285.85572	86	
286.15638	84	
286.85124	136	
286.91368	94	
287.76881	70	
287.85666	78	
288.41511	98	
288.88469	88	
289.17904	88	
289.87872	74	
291.82424	66	
292.06569	66	
292.43957	84	
292.86635	252	1+
293.10937	130	
293.97628	78	
294.87271	130	
295.79818	70	
295.86382	74	
296.42547	78	
297.21681	72	
297.87547	70	
298.01966	78	
298.57768	102	
299.05722	102	
299.31632	96	
299.88039	92	
302.89165	80	
303.43450	110	
303.84985	66	
306.27512	66	
306.88385	96	
307.88704	178	
308.29438	80	
309.80347	94	
309.86881	110	
309.97616	66	
310.82740	90	
313.34468	78	
314.46739	86	
315.78820	70	
317.88651	78	
320.22233	64	
322.33979	88	
322.73899	70	
323.19371	66	
323.88383	128	
324.89580	70	
328.93824	86	
328.95389	70	
329.86546	90	
332.83172	68	
332.95254	102	
334.87207	150	
335.38367	102	
336.72507	98	
338.35365	94	
340.74069	64	
342.20710	76	
END IONS

###FS:    #m/z: 359.96217 #charge 1+
###MS: 57
###MSMS: 60
BEGIN IONS
TITLE=Cmpd 45, +MS2(359.9622), 28.0-35.0eV, 1.3min #60
RTINSECONDS=75.9865
SCANS=57,60
PEPMASS=359.96217	41902
CHARGE=1+
108.17118	74	
162.98520	74	
180.87337	88	
199.87856	92	
200.87287	94	
200.96886	74	
202.89666	76	
210.88303	80	
210.90097	82	
214.85296	74	
214.86944	72	
216.85635	132	
218.14838	90	
221.42171	80	
221.89254	124	
222.95274	584	1+
223.88818	108	
224.83330	80	
224.89091	82	
224.95088	304	1+
224.97571	92	
225.96914	114	
226.94718	484	
226.97477	256	
228.87270	80	
228.89782	76	
228.94339	440	
229.16014	74	
229.91371	86	
230.88850	140	
233.01116	78	
233.03725	90	
233.85449	98	
233.87014	76	
234.86437	124	
240.83796	80	
240.94031	1350	1+
241.89985	296	
241.96008	600	1+
242.85681	122	
242.95943	408	1+
244.95864	412	
245.94391	360	1+
246.81213	90	
246.96646	110	
246.98370	92	
247.39891	82	
247.81017	184	
247.88068	76	
248.80164	612	1+
249.05851	92	
250.90468	94	
252.95871	174	
253.87793	74	
253.91500	72	
254.25761	138	
255.32560	80	
255.89488	118	
255.95432	92	
256.52585	90	
256.90740	90	
258.44491	90	
258.84779	162	
258.86465	80	
259.84653	194	
260.94430	76	
260.96955	224	
262.83188	78	
263.81639	80	
264.42504	96	
264.82215	254	1+
265.46629	110	
266.81486	1076	1+
266.86198	72	
268.13432	84	
268.84215	274	1+
268.96084	178	
269.97398	136	
270.40656	94	
270.83282	92	
270.89751	82	
271.85221	152	1+
273.03999	88	
273.96822	72	
274.81022	84	
275.02990	74	
275.42731	72	
275.81460	76	
275.88806	88	
275.96934	82	
276.81087	204	
276.85011	116	
277.13987	76	
277.80508	134	
277.87612	80	
278.80025	348	
278.99139	88	
279.79146	1768	1+
279.93102	76	
280.79397	1496	1+
281.89199	86	
282.79787	130	
282.88615	124	
283.06751	138	1+
283.83642	152	
284.82257	350	1+
285.94822	186	
288.03362	72	
289.85391	88	
289.89351	80	
290.41448	92	
290.87064	74	
291.12418	76	
291.80093	90	
291.94395	72	
292.44131	80	
292.86347	76	
292.89298	80	
294.81611	104	
294.92645	74	
295.92706	112	
296.80918	882	1+
296.92694	90	
297.94957	72	
298.14902	72	
298.41195	84	
298.80496	2418	1+
299.84551	72	
300.60302	78	
301.10777	74	
302.78467	82	
302.85485	112	
304.44510	76	
305.88012	74	
306.87074	98	
307.58546	72	
310.42380	72	
311.12524	78	
314.27142	82	
314.48742	72	
314.81903	236	1+
315.78065	94	1+
316.06569	72	
316.81502	872	1+
318.02469	72	
318.80632	110	
318.89466	72	
318.94245	226	1+
319.82900	152	
321.82490	116	
321.92966	84	
322.82815	116	
324.83587	74	
325.02418	104	
325.79038	74	
327.11525	80	
327.28803	94	
328.96084	72	
329.18583	74	
329.89671	86	
330.20674	78	
331.87370	72	
332.49531	78	
337.80093	78	
343.27305	122	
345.21624	76	
346.78986	76	
349.75286	82	
351.79733	76	
352.79862	76	
359.24082	72	
END IONS

###FS:    #m/z: 336.94660 #charge 1+
###MS: 61
###MSMS: 62
BEGIN IONS
TITLE=Cmpd 46, +MS2(336.9466), 28.0-35.0eV, 1.3min #62
RTINSECONDS=79.653
SCANS=61-62
PEPMASS=336.94660	50458
CHARGE=1+
55.91011	86	
103.11574	78	
117.99242	72	
184.87203	78	
185.92520	66	
186.86573	70	
192.89847	158	
195.89355	82	
196.96297	66	
205.94722	110	
206.95446	144	
207.97561	126	
208.10681	66	
209.91397	90	
211.94499	790	
212.87923	1112	1+
213.94182	126	
214.94129	72	
215.89504	124	
217.88099	136	
222.51192	80	
223.83975	110	
223.84977	138	
223.88198	66	
223.93714	68	
223.95993	152	
223.97641	160	
224.97340	72	
226.86123	70	
227.91485	74	
228.89688	138	
228.91069	128	
229.95662	718	1+
230.89120	498	1+
231.95300	268	1+
232.82721	64	
233.87607	68	
233.94826	70	
235.83860	160	
235.88939	104	
236.08387	80	
238.81050	76	
239.84358	84	
239.95776	70	
240.83832	74	
241.84070	486	1+
241.90388	68	
241.98395	66	
242.85694	64	
243.83473	98	
245.09224	66	
245.44593	72	
245.83877	76	
246.04107	74	
246.85605	204	1+
246.90557	114	
246.93338	94	
246.97117	98	
247.96898	148	
248.10610	86	
248.89791	492	1+
248.91495	138	
249.96040	166	
250.95082	104	
251.95229	68	
252.97330	200	
253.83285	90	
253.90899	78	
253.97545	78	
254.27491	66	
254.96690	194	
255.07386	412	1+
255.14504	80	
256.81336	104	
256.86710	74	
257.09470	74	
257.84929	100	
258.84657	712	1+
258.87354	70	
261.01539	72	
262.42822	94	
262.83038	186	
264.80038	84	
264.83273	72	
264.86813	66	
265.36415	74	
265.86266	66	
266.84390	304	1+
268.00692	68	
268.95371	110	
269.83987	178	
269.95877	68	
270.00095	92	
270.98233	88	
273.93545	72	
274.86384	210	1+
276.23047	86	
276.80460	76	
276.85791	898	1+
276.98714	152	
277.83496	68	
278.04792	78	
278.07451	74	
279.00308	74	
279.81924	76	
279.84612	90	
280.41580	84	
282.11909	68	
282.85857	116	
283.86598	104	
284.87901	74	
286.85546	94	
288.41726	78	
288.82622	72	
289.13504	88	
290.86317	74	
291.85851	72	
293.10830	206	
293.29655	98	
294.86447	142	1+
295.24493	100	
295.93410	76	
295.99449	84	
296.89022	174	1+
297.79925	80	
297.92019	84	
298.11297	82	
298.21459	68	
299.87774	66	
300.87237	122	
301.80037	68	
301.87601	120	
303.40249	96	
303.43878	90	
304.20309	68	
304.23100	86	
304.44075	78	
305.07330	72	
306.88292	72	
306.93339	84	
307.43037	78	
307.88463	128	
307.92806	74	
308.35897	72	
308.91340	84	
309.14646	70	
310.88938	86	
311.33751	66	
311.87025	70	
311.95299	108	
312.80574	68	
313.86656	78	
314.84946	80	
318.91015	70	
319.13341	72	
320.00927	74	
320.94008	72	
322.89580	68	
324.29048	64	
325.13921	78	
326.15165	80	
326.89480	90	
333.87613	82	
341.26028	74	
END IONS

###FS:    #m/z: 363.95694 #charge 1+
###MS: 61
###MSMS: 63
BEGIN IONS
TITLE=Cmpd 47, +MS2(363.9569), 28.0-35.0eV, 1.4min #63
RTINSECONDS=80.426
SCANS=61,63
PEPMASS=363.95694	38504
CHARGE=1+
181.94011	102	
183.93095	204	1+
189.86173	348	
191.85968	128	
194.84004	88	
210.90636	80	
211.07209	72	
212.87888	776	1+
214.89449	78	
219.14878	108	
222.95071	514	1+
223.89929	106	
224.84605	114	
224.89156	126	
224.94881	320	
224.97232	82	
225.83392	80	
225.87287	74	
226.89856	112	
226.94683	816	1+
227.87547	80	
227.93208	342	
228.84238	78	
228.87543	76	
228.89425	404	1+
228.94242	1166	1+
230.89191	1060	1+
234.88210	196	
235.88016	90	
238.79891	78	
238.93786	170	
240.94097	916	
240.96469	214	
241.94303	702	
242.84051	82	
242.90722	72	
242.94267	2470	1+
243.82264	148	
244.82422	108	
244.87007	106	
244.95671	600	1+
246.10076	82	
246.80788	140	
246.95096	444	1+
246.97172	180	
247.81018	80	
247.85306	72	
248.08882	82	
248.80438	186	
248.90298	320	
249.80605	166	
250.80179	108	
250.94565	154	
253.84393	274	1+
254.44815	96	
257.90718	72	
258.39388	100	
258.82703	90	
258.84635	638	1+
258.98712	132	1+
259.95760	80	
260.83451	130	
260.97004	228	
261.84144	128	
262.25512	80	
263.46742	92	
263.97446	76	
264.81811	116	
264.90255	98	
265.41822	90	
265.82061	286	
266.81495	724	1+
266.86440	76	
267.78336	194	
267.83699	228	1+
267.86776	108	
267.97398	140	
268.81425	388	1+
268.95605	116	
269.97353	136	
270.84655	136	
271.81173	84	
271.85284	268	1+
273.91665	156	
274.84270	84	
275.89811	72	
276.81093	250	1+
276.85984	466	1+
276.92537	118	
278.79760	460	
278.81749	134	
278.84363	398	1+
279.79934	278	
280.79665	710	
281.79020	966	1+
281.81995	76	
281.88594	80	
282.66572	100	
282.92367	84	
283.06842	86	
283.80781	90	
283.83055	136	
283.84969	354	
283.92457	78	
283.98017	104	
284.79897	170	
284.82627	496	1+
284.85179	242	
285.84885	198	
287.37761	94	
287.81916	76	
288.13649	96	
288.43825	76	
289.41291	94	
289.84551	76	
291.79682	108	
291.82865	78	
293.20206	74	
294.87695	84	
294.92865	304	1+
296.80696	330	
296.83207	168	
297.81193	358	
298.75174	98	
298.80522	2438	1+
298.86937	246	1+
299.87261	208	1+
299.92206	74	
300.80204	940	1+
301.86205	674	1+
302.26520	80	
303.94378	92	
306.43671	80	
306.86239	174	1+
307.21731	94	
307.43676	116	
307.78610	72	
307.88484	74	
308.29232	86	
308.89428	72	
309.39055	92	
311.38975	80	
313.96472	72	
314.81819	108	
314.94032	74	
315.81475	112	
315.83163	146	
316.81748	574	1+
318.81010	114	
318.93988	78	
321.42552	88	
321.82191	182	
322.31111	78	
322.83719	116	
323.17569	98	
323.81333	166	1+
324.83567	84	
324.87262	80	
326.04759	114	
326.86763	110	
326.89357	126	
326.96421	78	
328.29305	92	
329.87425	104	
330.94364	86	
331.36821	78	
332.62091	78	
334.83080	102	
334.87556	72	
336.94609	80	
338.03978	104	
338.95933	84	
342.03908	84	
342.40663	76	
344.55262	84	
345.18449	72	
347.89054	90	
355.78387	72	
356.87567	98	
362.22863	74	
362.84299	78	
END IONS

###FS:    #m/z: 359.96240 #charge 1+
###MS: 61
###MSMS: 64
BEGIN IONS
TITLE=Cmpd 48, +MS2(359.9624), 28.0-35.0eV, 1.4min #64
RTINSECONDS=81.198
SCANS=61,64
PEPMASS=359.96240	38374
CHARGE=1+
184.85856	78	
192.10983	122	
197.12265	70	
200.46055	76	
203.87542	78	
205.94952	178	
209.94609	114	
211.07192	78	
217.89459	92	
220.05497	72	
222.95316	424	1+
223.89224	156	
224.94935	364	1+
224.96842	150	1+
225.12172	80	
225.87457	78	
226.94757	684	1+
227.92854	102	
228.94259	730	1+
232.87605	74	
232.99402	82	
235.86422	178	1+
235.91212	74	
235.99502	86	
236.83752	70	
236.89197	76	
236.90520	72	
238.93712	98	
238.96985	72	
240.81863	148	
240.83650	266	1+
240.94262	962	1+
241.79267	92	
241.91158	82	
242.90547	72	
243.10459	72	
243.93463	76	
244.95902	230	
245.87101	102	
246.03490	74	
246.95512	360	
246.97336	144	
247.80056	78	
247.94276	210	1+
248.80385	430	
249.12452	72	
250.94209	80	
250.96905	76	
251.19684	72	
251.57232	90	
251.91150	90	
252.11516	122	
252.79695	74	
252.87640	120	
252.96298	106	
253.87578	78	
257.88633	110	
258.84829	348	
258.91909	76	
259.97699	74	
260.04033	106	
260.83910	76	
260.97027	230	
262.42790	102	
262.84820	78	
262.96954	72	
264.82060	272	1+
264.96622	74	
265.88545	72	
266.17095	78	
266.81429	1070	1+
267.15362	82	
267.83426	272	1+
268.80851	90	
272.79474	104	
276.80886	82	
276.85737	224	
277.63044	78	
278.48418	74	
278.79996	328	
279.79878	396	
279.95978	78	
280.79469	1538	1+
281.80640	112	
281.86552	96	
281.98975	186	
282.78660	452	1+
282.82807	112	
284.52273	78	
284.82402	368	
285.15481	90	
286.04677	72	
287.92528	88	
288.80518	78	
288.86590	72	
290.36433	76	
290.44969	84	
290.87494	82	
291.00466	74	
293.11598	222	1+
293.43746	90	
293.53869	82	
293.80851	72	
293.84842	146	
293.92988	72	
294.76826	80	
295.01730	74	
295.81495	74	
295.92447	270	1+
296.80876	576	1+
296.91218	84	
297.83750	80	
298.80528	2174	1+
299.87582	92	
300.80416	416	1+
301.25663	94	
301.78867	72	
302.06306	76	
303.94612	90	
304.92340	72	
305.92508	82	
306.08849	78	
306.81704	102	
306.87736	88	
307.44320	78	
307.73197	80	
308.88477	176	
308.91135	92	
311.12740	82	
311.86210	78	
312.15039	94	
313.41005	100	
313.94282	128	
315.10795	88	
315.81467	554	1+
319.83010	120	
319.89739	94	
321.81577	238	
321.83174	130	
321.85704	80	
322.81996	244	
323.01815	222	
325.07702	82	
326.85060	100	
327.46139	72	
328.77137	94	
328.90263	80	
330.85843	70	
331.38353	76	
332.17531	98	
332.80905	72	
333.01968	80	
334.82400	74	
336.85801	72	
336.94594	164	
339.24429	88	
343.91289	114	
344.88309	110	
344.92676	78	
346.77843	86	
347.91036	104	
352.08775	82	
356.80359	72	
359.17089	120	
359.20170	84	
359.85785	82	
360.69674	72	
361.30096	72	
362.84788	78	
363.96421	100	
END IONS

###FS:    #m/z: 322.93096 #charge 1+
###MS: 65
###MSMS: 66
BEGIN IONS
TITLE=Cmpd 49, +MS2(322.9310), 28.0-35.0eV, 1.4min #66
RTINSECONDS=84.868
SCANS=65-66
PEPMASS=322.93096	333572
CHARGE=1+
139.33005	68	
173.87280	120	
189.92474	64	
191.02975	86	
192.89331	142	
194.82452	72	
195.98122	100	
197.86650	66	
199.85447	76	
200.20493	78	
200.41713	82	
201.04480	82	
205.90194	62	
205.94887	274	
205.97292	62	
207.79755	72	
207.89268	76	
207.97414	302	
209.94279	64	
215.88210	90	
215.97761	74	
218.47307	86	
218.89283	74	
221.44139	90	
221.94792	66	
222.89483	76	
222.94877	72	
223.95951	164	
226.68155	76	
227.93795	206	
228.90695	72	
231.54383	100	
233.08056	104	
233.91368	66	
233.97750	72	
237.04697	70	
237.07921	74	
237.93083	94	
238.05380	72	
238.93858	582	
239.79596	76	
239.90256	124	
240.81882	80	
240.88500	208	1+
240.94061	5088	
241.05847	76	
241.46278	74	
241.82944	82	
241.90757	78	
241.93966	17530	1+
242.94203	12770	1+
243.05479	74	
243.39851	68	
243.83121	128	
243.87212	70	
244.82403	106	
244.94041	3596	1+
245.06261	66	
245.44482	170	
245.82303	62	
246.09646	76	
246.97488	350	1+
248.84462	104	
248.99858	62	
250.90402	72	
250.95128	146	
250.97500	104	
251.93014	76	
254.80594	100	
255.10597	72	
255.21184	90	
256.84486	64	
256.89990	112	
257.33859	84	
257.91939	128	
258.83789	108	
260.83262	324	1+
261.89111	66	
261.91718	80	
262.83046	228	
262.97190	76	
263.00504	76	
263.18494	80	
263.35371	90	
263.97586	74	
264.06770	74	
264.26643	134	
264.88431	92	
264.89861	68	
265.06057	108	
266.80435	92	
267.85857	62	
267.91686	92	
267.93897	66	
269.80121	78	
269.81930	86	
270.79669	74	
272.44358	76	
272.94641	120	
273.48050	68	
274.08188	76	
275.80640	66	
276.35514	76	
276.85560	62	
277.42381	92	
278.03132	66	
278.13380	68	
278.85321	68	
279.09136	816	1+
279.84147	78	
279.89977	80	
280.23694	82	
280.80259	72	
281.26563	68	
281.89398	86	
282.18100	98	
282.80395	66	
282.84121	74	
282.88462	68	
283.07037	186	
283.85737	112	
284.20572	98	
284.29265	498	
284.87694	70	
287.18421	84	
287.86706	94	
288.87607	72	
289.42136	72	
289.87813	142	
290.02755	66	
290.88417	134	
292.88170	102	
293.14936	90	
296.80406	86	
298.41660	74	
300.25369	62	
300.83505	66	
302.80004	86	
304.88861	74	
305.80475	74	
305.88318	214	1+
305.92535	70	
306.84309	66	
307.04735	72	
307.13974	62	
307.81596	80	
309.88148	80	
312.79994	130	
315.10783	68	
315.87780	94	
316.75350	78	
319.36595	80	
319.83610	66	
320.30386	78	
321.05126	70	
324.88994	356	1+
325.02158	70	
326.01851	64	
327.04188	66	
END IONS

###FS:    #m/z: 363.95704 #charge 1+
###MS: 65
###MSMS: 67
BEGIN IONS
TITLE=Cmpd 50, +MS2(363.9570), 28.0-35.0eV, 1.5min #67
RTINSECONDS=85.64
SCANS=65,67
PEPMASS=363.95704	50946
CHARGE=1+
189.86065	138	
197.88374	92	
203.13295	106	
205.63418	90	
207.87911	136	
209.87043	126	
209.94155	326	1+
210.88310	78	
212.88015	818	1+
220.88468	82	
222.95338	334	1+
223.88044	92	
224.95003	180	
225.09641	76	
225.87964	198	1+
225.97131	132	
226.89618	90	
226.94729	1072	1+
226.97273	90	
228.89672	178	
228.94246	1116	1+
229.89352	84	
230.89067	788	1+
231.07707	86	
232.89029	158	
233.91592	146	
233.96041	86	
234.88789	82	
236.14040	88	
238.84073	76	
240.49826	102	
240.81305	80	
240.83201	268	1+
240.94238	1056	
240.96043	406	1+
241.93976	3486	1+
242.94168	2456	1+
243.82257	312	1+
243.83741	122	
244.12822	96	
244.90964	76	
244.94035	678	1+
244.95734	996	
245.19819	78	
246.53225	78	
246.80887	192	
246.95489	778	1+
246.97678	182	
247.80298	624	1+
247.85652	82	
247.87272	114	
247.98125	86	
248.80518	520	1+
248.90158	504	
249.82663	84	
250.79865	192	1+
250.94405	80	
251.86224	84	
252.79893	142	
253.41908	114	
254.03829	80	
257.08479	82	
257.40394	82	
258.04633	92	
258.84488	434	1+
258.91827	116	
258.97233	78	
260.83000	460	1+
260.96889	90	
261.83092	320	1+
262.85173	78	
264.82583	142	
265.79252	146	
265.81846	320	
265.85353	218	1+
266.81584	514	
267.90886	82	
268.81105	190	
268.90136	146	
269.81167	98	
269.96674	78	
273.87052	90	
274.89547	78	
275.04234	78	
276.81029	248	
276.85763	158	
277.41783	92	
277.85784	120	
277.92328	78	
278.79814	136	
278.84756	374	1+
279.01109	78	
279.79211	1714	1+
279.83537	90	
280.79425	1478	1+
281.96710	204	
282.78991	510	1+
282.83246	152	
283.85281	114	
283.95737	76	
283.98847	102	
284.60550	84	
284.82634	324	1+
284.84974	94	
285.08411	74	
285.84189	88	
286.81954	104	
289.81412	76	
289.89820	78	
290.01266	84	
294.81269	88	
294.86843	184	
294.92680	88	
296.81011	686	1+
296.88051	76	
297.87337	94	
298.41886	114	
298.80487	1218	
299.80186	1482	1+
299.87369	240	
299.91770	80	
300.80226	884	1+
301.39988	104	
301.85794	438	
302.79030	118	
303.79781	86	
303.81356	84	
303.85886	210	
303.94596	82	
304.85863	144	
305.87530	80	
306.43230	88	
306.83625	94	
307.01437	78	
307.91745	114	
308.83152	94	
309.87225	76	
314.27598	86	
314.33266	96	
314.82672	78	
316.81409	592	1+
317.89764	76	
317.92814	84	
318.64674	76	
318.94470	92	
320.43808	94	
321.25775	124	
321.81990	156	
321.86748	114	
323.06094	90	
323.82149	122	
323.86509	94	
324.01957	82	
324.88458	118	
325.87204	234	1+
326.35989	74	
327.70348	78	
327.79699	74	
328.39317	104	
329.08305	100	
329.87846	122	
330.82077	86	
334.87193	134	
335.86950	92	
336.94564	130	
337.85538	76	
339.37984	96	
340.38514	88	
341.96371	86	
343.05665	94	
343.91014	92	
343.94198	92	
347.62502	80	
349.97567	86	
350.07893	82	
354.88141	86	
355.92065	78	
357.29324	78	
359.86000	78	
363.98766	108	
365.72857	88	
END IONS

###FS:    #m/z: 359.96250 #charge 1+
###MS: 65
###MSMS: 68
BEGIN IONS
TITLE=Cmpd 51, +MS2(359.9625), 28.0-35.0eV, 1.5min #68
RTINSECONDS=86.412
SCANS=65,68
PEPMASS=359.96250	35696
CHARGE=1+
98.85741	70	
173.98608	82	
182.86049	72	
183.86494	140	
191.03486	108	
195.87991	82	
196.88427	74	
199.91141	72	
201.94545	142	
205.94896	124	
212.94571	76	
217.42889	78	
217.53397	108	
221.89334	72	
222.95370	240	
223.83988	80	
224.94822	566	1+
225.88382	72	
226.89343	132	
226.94739	506	1+
226.97024	136	
227.10708	92	
227.93330	72	
228.94206	854	
228.96042	70	
230.88664	80	
231.79957	76	
231.83904	84	
233.07287	80	
233.85348	228	1+
238.96685	130	
240.83362	128	
240.94214	1178	1+
240.96367	294	1+
244.95772	494	
245.94222	184	
245.98717	74	
246.80894	78	
246.95424	508	
246.97161	192	
247.81203	76	
247.99641	80	
248.09282	90	
248.80336	870	1+
250.60351	88	
252.01167	168	
252.87787	134	
253.02930	70	
254.08534	82	
254.85469	86	
254.90385	80	
255.10025	72	
256.88792	94	
257.86888	100	
258.84430	302	
258.87941	76	
258.97076	150	
259.92403	90	
260.38305	78	
260.83432	130	
260.96713	414	1+
261.42243	100	
262.80510	106	
262.96541	74	
263.81095	206	1+
265.06247	76	
265.97507	168	
266.81559	1088	1+
267.52485	90	
267.97277	74	
268.41560	88	
268.84461	306	
269.80009	94	
269.96889	160	1+
270.62689	80	
271.92308	100	
272.00203	82	
272.97219	132	
273.81356	78	
275.97157	78	
276.09822	76	
276.81232	172	
276.85866	266	
277.08853	76	
277.91715	84	
278.80205	148	
278.84530	132	
278.90844	98	
279.79191	2404	1+
280.79370	2020	1+
281.86501	158	
282.48605	84	
283.83257	228	
283.85000	92	
284.82481	314	
284.86024	110	
285.81633	80	
287.80822	104	
289.04514	86	
290.03352	82	
290.79679	370	1+
291.85600	74	
292.43701	294	1+
292.80179	290	1+
293.93826	92	
294.89482	78	
295.92986	92	
296.81031	378	
297.80734	296	
297.87927	128	
297.93058	78	
298.80422	1282	1+
298.87665	108	
298.92890	78	
299.86979	110	
299.91954	110	
300.79300	254	1+
300.87242	102	
301.09746	88	
301.86049	78	
302.17291	118	
303.65913	108	
303.80063	80	
303.87341	92	
303.94401	96	
305.07112	74	
305.44203	94	
308.88748	112	
309.15093	86	
309.40368	72	
310.91740	82	
311.85988	70	
313.91445	82	
314.82004	160	
315.41112	88	
315.81836	148	
316.81568	694	1+
318.85301	98	
320.82031	262	1+
322.16023	106	
322.77621	72	
322.85793	74	
322.93088	100	
322.94855	74	
323.02067	112	
324.28265	88	
324.86678	86	
324.89000	280	1+
326.17760	74	
329.87152	92	
331.35918	82	
331.81983	72	
333.86724	78	
333.89860	80	
336.94733	224	
337.18033	84	
340.89735	72	
341.58702	80	
343.15479	76	
344.18578	96	
353.73695	96	
356.77099	76	
357.01227	78	
358.20124	76	
360.06520	70	
360.99071	72	
362.38267	92	
362.79216	78	
364.04412	78	
365.35983	102	
END IONS

###FS:    #m/z: 322.93083 #charge 1+
###MS: 69
###MSMS: 70
BEGIN IONS
TITLE=Cmpd 52, +MS2(322.9308), 28.0-35.0eV, 1.5min #70
RTINSECONDS=90.0995
SCANS=69-70
PEPMASS=322.93083	371134
CHARGE=1+
95.25242	56	
99.99856	72	
181.92371	68	
190.93124	74	
192.89238	64	
197.16573	92	
197.96315	84	
199.87519	76	
201.04872	66	
201.49123	84	
202.01940	70	
205.94788	326	1+
205.96975	204	1+
207.97251	202	
208.14048	44	
216.88976	92	
218.88762	62	
221.12031	62	
221.81427	58	
221.94250	82	
223.79394	60	
223.96264	250	1+
225.86891	56	
225.96138	106	
226.84329	128	
226.89452	66	
226.97930	94	
228.81822	72	
229.90831	50	
230.11318	48	
230.86040	48	
231.05301	70	
231.93269	66	
232.84002	74	
234.91733	68	
235.19231	64	
235.89732	76	
236.00647	84	
236.79742	100	
236.93075	50	
238.89580	72	
238.94240	226	1+
239.07878	68	
239.21671	68	
239.81613	44	
239.89615	66	
240.06950	248	1+
240.82410	190	1+
240.94109	2352	
241.90167	44	
241.94292	2268	
242.13664	142	1+
242.14858	144	1+
242.38852	62	
242.94220	6854	1+
243.30226	52	
243.82201	58	
244.81823	86	
244.93986	1168	1+
245.03631	60	
246.97516	218	
247.85416	136	
248.12912	106	
248.83965	96	
248.98893	58	
249.15760	78	
250.94189	70	
251.93364	100	
253.80360	100	
254.79792	60	
254.85512	68	
256.80719	52	
256.89366	72	
257.79398	56	
257.89432	64	
257.92002	54	
258.83346	164	
259.83045	90	
260.08396	48	
260.83946	72	
261.88335	84	
261.97870	72	
262.83124	168	
264.19358	68	
264.42891	106	
265.05629	154	
265.79841	72	
266.04658	70	
266.06078	72	
266.86447	62	
266.93253	64	
266.96294	64	
267.17170	64	
267.59947	76	
268.44166	68	
268.84407	48	
269.86404	62	
270.88980	56	
271.81857	94	
273.95174	76	
274.86111	46	
275.15239	72	
278.20965	86	
278.84724	58	
278.86751	80	
279.09259	952	1+
279.52882	42	
279.86693	64	
280.84799	84	
281.79716	74	
281.86106	72	
281.95390	68	
282.27790	74	
282.80652	72	
282.89901	52	
283.06873	134	
283.24633	78	
283.97646	66	
284.01111	90	
284.29406	264	
284.84994	70	
284.87080	78	
284.88727	76	
284.91205	68	
286.34405	72	
286.40878	70	
288.81174	70	
288.89706	82	
289.87232	76	
293.85861	58	
296.81460	96	
296.93007	126	
298.86187	100	
301.87773	64	
302.18896	98	
302.89782	54	
303.73842	66	
304.44493	76	
304.88090	244	1+
305.42715	72	
307.80524	80	
307.82639	54	
307.89362	70	
308.20384	60	
308.42387	104	
310.88325	62	
312.80622	68	
312.95158	82	
318.00934	56	
319.98944	72	
320.04479	78	
320.18526	50	
321.74041	88	
322.25383	74	
322.78073	58	
324.23609	60	
325.04381	72	
325.14566	70	
325.22086	100	
325.90342	134	
327.31033	62	
328.17296	58	
END IONS

###FS:    #m/z: 340.94142 #charge 1+
###MS: 69
###MSMS: 71
BEGIN IONS
TITLE=Cmpd 53, +MS2(340.9414), 28.0-35.0eV, 1.5min #71
RTINSECONDS=90.872
SCANS=69,71
PEPMASS=340.94142	152878
CHARGE=1+
80.04079	72	
172.39941	70	
182.94876	72	
190.95000	78	
192.92502	68	
196.88495	138	
199.95667	56	
200.94917	58	
203.10492	66	
205.95332	66	
208.84444	68	
209.94794	74	
212.87240	74	
216.37287	80	
216.88255	80	
217.88739	74	
220.87905	102	
223.83613	82	
223.88940	68	
223.95622	78	
225.84328	80	
226.85214	62	
226.89091	58	
228.84610	64	
228.93838	52	
229.83931	84	
230.88684	110	
231.88759	72	
231.95124	72	
235.11894	90	
236.88619	92	
237.13197	102	
238.79701	72	
238.88617	70	
239.79991	98	
239.84028	116	
239.88027	62	
239.91015	68	
239.98430	64	
240.83449	176	
240.85541	90	
241.84260	548	
241.90371	66	
242.84464	326	
242.87178	64	
242.88447	72	
243.83309	588	1+
243.85950	76	
246.44339	74	
246.85833	126	
246.97492	198	
247.85275	146	
248.98095	60	
249.96044	100	
252.10839	92	
254.16540	102	
254.21246	84	
254.93737	64	
254.96490	60	
255.04698	60	
255.07434	180	
255.13718	82	
255.88121	76	
256.84986	68	
256.89384	86	
256.91170	88	
257.83139	76	
258.82132	66	
258.84832	976	1+
258.86967	134	
259.06925	88	
259.16605	58	
260.83708	416	
261.84378	268	
262.83926	236	
262.89158	60	
265.08501	108	
265.37213	82	
266.84666	64	
266.86790	84	
266.99509	74	
267.13754	68	
267.84645	212	
268.84144	120	
270.83129	240	
271.83015	128	
272.85116	60	
272.95464	72	
273.94969	102	
274.86468	204	
275.86265	198	
275.94515	62	
276.86083	858	1+
276.87907	112	
277.93314	54	
278.15874	88	
278.84726	1428	1+
278.97211	56	
279.40292	74	
280.86435	120	
280.88507	58	
280.92990	84	
281.04985	84	
281.86535	86	
281.88434	88	
281.90254	56	
282.88180	124	
283.04789	90	
283.24210	72	
285.88732	54	
288.92860	82	
289.09742	70	
292.44150	94	
292.87812	62	
292.94131	64	
293.92972	68	
294.23743	54	
294.87098	256	1+
295.23868	70	
296.85752	158	
296.90994	80	
297.85956	134	
297.98350	66	
299.87039	262	1+
300.23459	68	
300.62342	82	
301.86450	156	
302.87654	62	
303.18650	78	
303.94173	82	
304.79865	68	
304.89203	78	
304.93155	84	
305.88642	90	
306.23651	74	
307.91084	76	
308.77979	72	
310.77430	84	
313.06918	58	
314.85962	72	
321.82214	72	
324.13912	60	
324.89519	258	1+
325.09489	72	
327.86354	74	
329.87299	68	
331.61615	106	
334.87762	92	
335.94804	90	
336.95284	72	
338.90285	56	
340.16537	76	
340.20416	78	
340.51418	92	
341.29438	70	
344.40937	72	
346.40351	94	
END IONS

###FS:    #m/z: 363.95712 #charge 1+
###MS: 69
###MSMS: 72
BEGIN IONS
TITLE=Cmpd 54, +MS2(363.9571), 28.0-35.0eV, 1.6min #72
RTINSECONDS=91.644
SCANS=69,72
PEPMASS=363.95712	57086
CHARGE=1+
192.86170	94	
200.87794	72	
201.94628	80	
202.94909	70	
206.12253	86	
209.94606	70	
212.87863	274	
214.86367	86	
217.46880	76	
217.89828	84	
220.07884	84	
222.94961	204	
223.95736	108	
224.89028	250	1+
224.94697	270	1+
225.97349	78	
225.99252	80	
226.94764	652	1+
226.97159	138	
227.88140	86	
228.83693	78	
228.94339	588	1+
229.88409	76	
231.02087	72	
231.79616	72	
231.88764	88	
234.47161	92	
236.85414	80	
236.89955	76	
239.40652	100	
240.82973	366	1+
240.89464	76	
240.93933	322	
240.96386	614	
241.94599	262	
242.91123	76	
242.94017	1040	1+
243.98234	86	
244.94415	726	1+
244.95528	262	
244.97198	112	
245.08837	84	
245.81557	94	
246.81932	116	
247.81047	80	
248.80368	494	1+
248.89774	124	
250.88555	72	
250.94980	80	
251.06914	74	
251.78872	90	
251.84718	80	
255.95788	78	
256.85470	98	
256.93416	88	
258.84612	350	1+
259.44103	70	
260.82851	212	1+
260.96896	248	
261.07141	102	
261.85031	120	
261.96052	78	
263.66489	74	
263.79628	70	
264.53294	72	
264.92828	204	1+
265.78874	70	
265.82139	116	
265.97479	160	
266.81459	1066	1+
266.91885	98	
267.97310	102	
268.84187	320	1+
268.96139	238	
269.85564	86	
269.92213	72	
269.97846	84	
270.79874	74	
270.83495	72	
271.87064	70	
273.43565	92	
274.40101	90	
276.80757	148	
276.86117	234	
277.02110	80	
277.80159	164	
277.86048	112	
278.79688	562	1+
278.84686	426	1+
278.88000	74	
279.93266	90	
280.79195	1494	1+
280.83983	72	
280.92376	78	
281.05767	74	
281.84725	108	
282.16834	76	
282.82857	96	
282.86585	168	
283.16751	86	
283.79325	216	1+
283.85044	172	
284.07352	74	
284.78411	70	
284.82366	330	1+
285.03853	74	
285.82591	230	1+
285.84578	128	
287.49633	78	
287.80455	72	
287.82894	114	
289.88290	70	
292.06354	92	
292.79852	70	
293.43760	98	
293.85003	76	
294.87373	78	
295.45177	90	
295.93645	144	
296.80859	884	1+
296.86341	102	
298.80448	2244	1+
300.80252	448	
300.82238	70	
301.80007	626	1+
301.85985	928	1+
302.50122	72	
302.80095	424	1+
303.10745	74	
303.91617	92	
304.14728	92	
304.92742	72	
306.44928	92	
306.88056	124	
308.06900	118	
308.77975	78	
308.91766	80	
310.37203	72	
312.80153	74	
314.81474	330	1+
316.83449	74	
317.42736	82	
317.79268	74	
317.82177	116	
317.89324	88	
317.91272	74	
317.94583	94	
318.80973	168	
319.12683	74	
319.79667	74	
319.81500	140	
320.81912	90	
321.82318	122	
322.82033	86	
322.91110	78	
323.28850	72	
323.82755	124	
324.95742	84	
329.84768	80	
336.94736	120	
338.74034	78	
340.94069	134	
342.90653	88	
344.89004	82	
345.21852	72	
345.36663	70	
346.91826	74	
347.88852	72	
348.25273	92	
350.35477	76	
355.93203	94	
361.36655	84	
365.22558	96	
367.32815	102	
368.83442	118	
END IONS

###FS:    #m/z: 322.93051 #charge 1+
###MS: 73
###MSMS: 74
BEGIN IONS
TITLE=Cmpd 55, +MS2(322.9305), 28.0-35.0eV, 1.6min #74
RTINSECONDS=95.311
SCANS=73-74
PEPMASS=322.93051	123104
CHARGE=1+
56.66557	32	
185.87327	68	
188.42818	70	
197.87153	86	
199.89784	64	
199.95690	68	
200.86607	68	
200.88669	56	
201.04659	332	
205.09938	46	
205.95081	196	
206.49610	32	
207.16556	34	
207.97392	50	
211.90766	84	
212.91537	78	
213.86580	62	
214.86366	74	
215.88021	70	
218.00725	88	
219.38170	76	
219.84045	76	
219.86578	30	
221.94076	104	
222.89639	40	
223.96019	260	
224.12474	30	
224.86238	62	
224.92700	88	
226.97431	66	
227.09818	56	
227.17225	36	
227.92883	108	
230.83983	60	
230.87444	44	
230.90890	76	
235.05097	72	
235.85530	56	
235.96118	66	
236.80340	46	
238.83867	70	
238.94375	94	
238.96807	76	
239.02662	80	
239.07636	64	
240.82584	64	
240.94169	954	
241.05669	78	
241.21109	38	
241.83427	86	
241.94352	714	
242.94284	2370	1+
243.22760	42	
243.62989	52	
243.82287	186	
244.85785	70	
244.88853	86	
244.94014	744	1+
244.96311	72	
245.09819	30	
245.83072	48	
246.12793	34	
246.81301	76	
246.98333	60	
247.97638	52	
248.80097	56	
248.85339	66	
248.93434	98	
249.12078	38	
251.46951	62	
251.84709	50	
252.13353	66	
252.21732	34	
253.03720	70	
253.79784	70	
253.88759	56	
253.92280	62	
255.05120	46	
256.84712	216	
256.89949	42	
258.83581	118	
259.83370	40	
260.83390	108	
261.84008	66	
262.83145	342	1+
264.85634	66	
264.90029	54	
265.43029	48	
265.80066	64	
266.46947	72	
266.89006	44	
267.46272	30	
267.51883	98	
267.79432	70	
267.84626	54	
272.88355	50	
279.09257	978	1+
279.70856	30	
279.85176	100	
280.85582	66	
280.89086	54	
281.46323	76	
281.84680	74	
281.86341	64	
282.97143	50	
283.04580	80	
283.07359	66	
283.10570	56	
283.14274	84	
283.24584	50	
283.97178	32	
284.08181	42	
284.29427	414	1+
284.81500	66	
284.89783	86	
285.14255	58	
285.41579	76	
285.97877	76	
286.17357	68	
287.13408	36	
287.88384	82	
289.02035	72	
290.43103	74	
290.85832	92	
290.89595	58	
291.02139	72	
299.78586	70	
300.80966	44	
300.87328	62	
304.11117	88	
304.44537	80	
305.83749	58	
305.89294	82	
307.88341	92	
308.28997	66	
308.88006	72	
309.00196	62	
311.41981	56	
312.81374	88	
313.26204	70	
314.14095	78	
314.95115	122	
315.83180	66	
316.84545	74	
317.12712	70	
318.81554	66	
319.30273	72	
321.02056	60	
322.89782	58	
323.88037	64	
324.76718	36	
324.89125	34	
325.88816	62	
326.19585	58	
328.31723	68	
END IONS

###FS:    #m/z: 340.94086 #charge 1+
###MS: 73
###MSMS: 75
BEGIN IONS
TITLE=Cmpd 56, +MS2(340.9409), 28.0-35.0eV, 1.6min #75
RTINSECONDS=96.083
SCANS=73,75
PEPMASS=340.94086	72668
CHARGE=1+
194.89131	58	
194.92022	70	
196.88299	74	
197.92324	68	
207.97669	60	
208.05909	70	
208.84449	68	
212.87633	82	
213.87723	120	
213.89789	66	
215.93876	128	
219.89400	50	
221.42330	104	
221.83301	224	1+
221.88963	52	
222.89675	70	
224.96451	48	
226.89992	74	
227.86838	82	
228.84442	138	
229.84287	74	
230.88648	72	
230.90550	54	
231.89512	72	
231.95218	116	
231.96591	62	
233.90076	134	
235.89514	52	
236.88622	74	
237.90023	100	
238.83722	46	
238.88616	144	
239.82098	82	
240.83283	120	
240.84781	236	
240.94252	60	
241.84438	404	
241.89915	76	
241.95537	62	
242.83713	442	1+
243.84048	324	1+
243.89785	70	
244.83433	56	
244.98470	82	
245.84157	44	
245.87316	68	
246.83288	66	
246.97578	70	
247.47586	86	
247.83131	58	
248.90027	60	
250.14185	50	
250.83890	82	
250.94876	126	
252.97079	98	
253.11923	78	
253.38875	80	
253.80149	82	
253.90328	54	
254.97052	88	
255.88520	76	
256.84982	144	
256.88283	72	
256.89738	130	
256.91041	150	
257.84730	676	1+
257.96372	76	
260.83521	426	
261.83919	234	
262.85348	346	1+
262.90793	68	
263.89823	74	
263.92195	84	
264.07357	78	
266.13890	66	
266.16497	66	
266.49160	78	
266.86414	166	
267.13727	60	
267.85036	50	
268.00516	50	
268.84103	334	1+
268.91691	64	
270.07150	46	
270.83705	58	
270.93999	72	
271.83222	146	
272.84974	120	1+
272.87159	68	
273.82323	50	
273.86642	86	
275.27440	90	
275.85775	96	
276.85744	626	
277.86401	392	
277.92824	58	
278.84426	1556	1+
278.86027	316	
279.03565	60	
279.88694	142	
279.92411	184	
280.12622	56	
280.84884	370	1+
281.05069	126	
282.27344	76	
282.86202	60	
282.88021	154	
283.93021	78	
284.86030	72	
284.87672	52	
285.92261	54	
287.87771	76	
288.84100	146	
290.39876	62	
292.82167	62	
292.85290	46	
293.85830	52	
294.02260	84	
294.80228	60	
294.82861	68	
294.86847	334	
296.86264	262	1+
296.99014	82	
297.89411	88	
297.97981	46	
299.06126	72	
299.85408	56	
299.87222	584	1+
300.05583	66	
300.89262	66	
301.44252	60	
301.85839	100	
302.86844	96	
302.95990	76	
303.86478	54	
303.94190	80	
305.89431	70	
306.87933	84	
307.12703	68	
307.89081	88	
310.82837	58	
313.87312	44	
314.13659	78	
317.38101	68	
320.14585	72	
321.73589	56	
321.75796	58	
322.44148	70	
324.13910	70	
324.90635	78	
326.90393	72	
334.88660	74	
334.96092	94	
339.02935	62	
340.19007	52	
341.88537	58	
342.85460	66	
343.40968	62	
344.26073	66	
344.28622	74	
344.40907	78	
END IONS

###FS:    #m/z: 336.94644 #charge 1+
###MS: 73
###MSMS: 76
BEGIN IONS
TITLE=Cmpd 57, +MS2(336.9464), 28.0-35.0eV, 1.7min #76
RTINSECONDS=96.8555
SCANS=73,76
PEPMASS=336.94644	36670
CHARGE=1+
98.69526	80	
143.47229	70	
192.88752	68	
198.89544	70	
205.94633	58	
209.11628	66	
211.94358	318	
212.87926	218	
212.89369	68	
214.87996	64	
217.88382	122	
220.87360	62	
221.81058	58	
222.41840	76	
223.95960	70	
223.97722	162	
224.96563	58	
225.83053	62	
226.83925	64	
228.84342	132	
228.89676	96	
229.95456	220	
230.89158	90	
231.88478	260	1+
231.95486	52	
233.50261	90	
233.94724	70	
234.82901	60	
234.87040	62	
237.08845	72	
238.07007	82	
238.83913	80	
238.85298	162	
239.85015	112	
240.71179	56	
240.83977	150	
240.96312	60	
241.84362	594	1+
241.93618	70	
242.85714	64	
243.84034	140	
244.85432	90	
244.95565	64	
246.86004	82	
246.98340	58	
247.96615	84	
248.90085	226	
248.93255	108	
250.96174	186	
251.03096	52	
251.05874	72	
251.83716	64	
251.91083	80	
251.97725	104	
252.95441	120	
252.97128	124	
253.42039	76	
253.90138	72	
254.92182	72	
254.96862	78	
255.07681	200	
255.86751	82	
256.07579	158	
256.25882	76	
256.44947	68	
256.85015	334	1+
256.91384	156	
257.94174	48	
258.80484	126	
258.84684	928	1+
259.21201	50	
259.91312	156	
261.16625	78	
261.87171	66	
262.14674	110	
262.98156	58	
264.86663	54	
264.92268	56	
264.98840	48	
266.84825	66	
266.86452	88	
267.84460	76	
268.01525	80	
268.84290	342	1+
269.86176	120	
269.95456	62	
271.42540	74	
274.87720	304	1+
274.89442	80	
275.85644	154	
276.37561	56	
276.42866	68	
276.85485	474	
276.87126	234	
276.93321	58	
276.96184	74	
277.86375	340	
278.52534	78	
278.83945	98	
278.88713	92	
278.90420	48	
278.95605	68	
279.83243	70	
280.88481	72	
280.89785	84	
280.93207	86	
281.65702	94	
281.86324	76	
282.85612	46	
282.87657	54	
283.02721	108	
283.86640	68	
286.03072	70	
286.40221	78	
286.79939	64	
286.84796	264	1+
286.91391	92	
287.16761	66	
287.40872	60	
287.82939	52	
287.85248	188	1+
289.82060	74	
289.87890	74	
292.88643	54	
293.10813	314	1+
293.85413	68	
293.89190	52	
294.86291	62	
296.87949	70	
296.98627	72	
297.89453	80	
298.87376	202	1+
299.00812	50	
299.06353	76	
301.12247	72	
302.44516	72	
304.43665	94	
304.79883	76	
305.87291	180	1+
307.61330	84	
307.89131	50	
308.91988	72	
309.05583	72	
309.89204	84	
310.00233	82	
312.95820	72	
315.23655	64	
315.40032	58	
322.93765	82	
324.00398	64	
324.40667	106	
324.89209	64	
328.73565	98	
332.15766	54	
335.90085	66	
336.31052	66	
337.91616	68	
338.98877	70	
339.79176	72	
340.07248	92	
341.97047	48	
END IONS

###FS:    #m/z: 340.94125 #charge 1+
###MS: 77
###MSMS: 78
BEGIN IONS
TITLE=Cmpd 58, +MS2(340.9412), 28.0-35.0eV, 1.7min #78
RTINSECONDS=100.514
SCANS=77-78
PEPMASS=340.94125	85336
CHARGE=1+
79.16099	74	
185.86485	64	
192.86532	76	
198.86944	90	
205.95081	66	
208.84425	64	
212.88839	250	1+
213.12496	70	
213.87641	190	
213.93882	146	
215.45992	72	
215.88752	64	
215.93765	66	
220.87219	68	
220.88996	100	
221.31722	66	
221.34685	72	
221.89505	64	
221.94069	64	
223.83621	192	1+
223.95969	320	
224.15037	70	
226.86118	64	
226.88853	82	
227.83857	62	
227.94283	72	
228.84657	248	
229.95303	74	
230.89041	186	
231.81845	64	
231.89530	160	
231.95241	112	
233.87050	68	
233.90058	64	
235.95163	62	
238.85241	108	
238.88654	90	
238.97743	82	
239.10632	106	
239.81729	66	
239.84717	286	
240.10992	64	
240.23065	94	
240.83413	154	
240.84597	128	
240.96014	78	
241.84354	966	1+
241.87124	64	
242.07966	76	
242.86327	80	
242.93846	68	
243.83891	184	
244.83114	324	
244.86698	68	
244.88101	92	
245.84448	72	
245.88086	66	
245.94259	74	
246.85618	84	
246.97532	100	
247.87965	66	
247.93014	76	
247.97308	94	
248.98898	64	
249.91407	70	
249.96242	184	
251.08783	76	
253.91087	64	
254.91051	104	
254.96216	260	1+
255.09221	76	
256.26236	116	
256.85190	118	
256.86796	82	
256.89757	70	
257.83128	78	
257.85549	110	
258.31453	62	
258.84784	630	
259.85251	326	
259.91287	102	
259.96418	78	
260.83544	506	1+
261.91891	72	
262.84515	228	
262.93157	86	
263.86400	66	
264.86452	150	
265.98470	78	
266.84047	62	
266.88474	62	
267.13651	92	
268.84189	182	
269.84434	96	
270.83186	126	
271.99010	98	
272.84849	122	
272.87808	72	
273.86442	72	
274.81985	118	
274.86372	178	
275.86544	104	
276.85935	954	1+
277.93004	62	
277.96215	72	
278.84696	2090	1+
279.09098	80	
279.88956	154	
279.91061	122	
279.93283	72	
281.89989	74	
282.87624	82	
283.87267	66	
284.87938	64	
287.87822	78	
288.85970	114	
289.88325	78	
290.87480	76	
292.83423	72	
292.88681	238	1+
293.11568	90	
293.84802	144	
294.85452	74	
295.86227	116	
296.85278	62	
296.91830	104	
297.85418	98	
297.89230	116	
297.97995	76	
298.32063	94	
298.89163	86	
299.27154	86	
299.87087	198	
300.88604	132	
301.86382	302	1+
302.88537	84	
303.44322	90	
306.88597	68	
307.88797	106	
312.41509	72	
313.18434	64	
317.84947	76	
321.98293	70	
323.01459	70	
324.07496	70	
324.89554	84	
324.92213	66	
325.73053	84	
325.90098	68	
325.96745	86	
326.30848	64	
327.17742	112	
329.19703	90	
330.08196	84	
331.87333	78	
332.79763	64	
338.80121	70	
341.80260	76	
342.90389	182	1+
343.19814	82	
END IONS

###FS:    #m/z: 336.94661 #charge 1+
###MS: 77
###MSMS: 79
BEGIN IONS
TITLE=Cmpd 59, +MS2(336.9466), 28.0-35.0eV, 1.7min #79
RTINSECONDS=101.286
SCANS=77,79
PEPMASS=336.94661	35698
CHARGE=1+
45.99785	46	
161.15316	78	
184.96536	70	
190.89406	72	
194.90864	78	
204.98158	46	
205.89489	74	
205.94985	60	
208.84781	86	
208.89229	48	
211.94592	276	
212.88185	162	1+
213.93982	208	
215.89090	66	
218.83807	56	
218.88911	72	
220.88461	64	
223.83609	60	
223.96117	44	
223.97567	114	
224.83862	74	
224.96931	108	
225.82667	56	
226.89629	66	
228.89187	174	
229.85048	70	
229.95526	212	
230.88750	314	
231.94575	60	
233.89675	54	
233.94771	78	
234.92321	56	
236.05729	90	
236.84680	80	
238.85570	70	
238.90344	90	
239.84182	104	
239.86353	148	
239.90638	50	
240.83374	128	
240.84982	116	
241.10828	62	
241.84083	438	1+
242.95469	62	
243.83285	84	
243.87676	76	
246.97800	74	
247.96560	194	
248.01134	66	
248.90568	126	
250.02636	76	
250.96909	54	
250.98651	74	
252.97116	226	
253.90723	70	
254.09104	86	
254.92980	54	
254.96072	116	
255.06963	160	
255.92220	64	
256.07598	74	
256.26241	66	
256.86426	98	
256.88176	66	
257.82662	72	
257.85930	62	
257.87293	48	
257.94066	76	
258.84676	1298	1+
260.24657	92	
260.83292	66	
261.85245	74	
261.87722	60	
262.87614	68	
263.97985	78	
264.01171	60	
264.05558	66	
264.85807	80	
264.89826	74	
265.01713	122	
265.80007	58	
266.86655	78	
267.22785	72	
267.83987	506	1+
268.01936	72	
268.84216	436	1+
268.90514	64	
270.97248	88	
271.91332	82	
272.87144	74	
274.85911	86	
275.86197	90	
275.93893	80	
276.12059	46	
276.85983	456	
276.88705	64	
277.85845	628	1+
277.92517	78	
277.98639	58	
278.83399	202	
278.93327	70	
281.00205	80	
281.43254	94	
281.88987	72	
282.56650	66	
282.81426	78	
282.87588	80	
283.86421	92	
285.85101	148	
286.85405	60	
287.85030	232	
287.95906	54	
289.87887	80	
291.35897	100	
292.76905	86	
292.86989	70	
294.10713	80	
294.87123	124	
295.84691	94	
295.87232	44	
295.93776	78	
296.80864	54	
297.96961	46	
298.27645	66	
298.30617	72	
299.87984	74	
299.90931	68	
300.06373	88	
300.89916	60	
301.88725	52	
304.06638	54	
304.30362	64	
306.87925	56	
306.89403	212	1+
307.75814	72	
309.98493	90	
310.87609	72	
310.92841	70	
313.60365	106	
314.87893	74	
316.86961	48	
321.05334	50	
322.43460	88	
322.89769	54	
323.16886	54	
323.72340	78	
324.89639	98	
326.15371	72	
326.89964	58	
328.99834	68	
329.91470	54	
332.83001	110	
336.88940	68	
336.96602	66	
338.40803	66	
339.09260	76	
339.27391	74	
END IONS

###FS:    #m/z: 359.96245 #charge 1+
###MS: 77
###MSMS: 80
BEGIN IONS
TITLE=Cmpd 60, +MS2(359.9624), 28.0-35.0eV, 1.7min #80
RTINSECONDS=102.059
SCANS=77,80
PEPMASS=359.96245	22706
CHARGE=1+
175.51845	102	
196.91253	80	
198.95452	72	
200.87499	126	
205.94894	184	
208.92791	84	
211.95060	72	
215.89824	80	
220.95755	144	
222.95063	300	1+
223.06559	84	
224.94690	214	
225.93347	70	
226.86233	96	
226.94791	626	1+
228.89627	76	
228.90941	76	
228.94415	832	
231.79979	70	
232.79957	90	
233.95846	82	
236.87096	90	
238.16166	68	
238.90909	94	
238.93750	72	
239.09908	70	
239.90378	128	
240.11558	70	
240.82969	294	1+
240.93979	266	1+
240.96777	80	
241.02993	72	
241.12340	68	
241.14236	72	
241.79133	80	
241.90380	74	
242.85957	78	
242.96110	190	
244.95555	256	
245.93982	144	
246.80624	70	
246.95219	224	
246.97408	74	
247.80897	138	
248.80503	638	1+
248.89765	74	
250.80811	150	
250.89703	82	
250.94515	80	
251.03520	100	
251.08170	104	
252.15304	78	
252.87765	164	
256.83066	68	
256.85240	86	
258.14489	70	
258.84832	206	
259.94347	72	
260.94055	74	
260.96910	130	
261.20434	86	
261.84290	124	
262.01837	90	
262.82595	66	
264.81875	192	
265.81776	326	
266.81568	1032	1+
267.83402	88	
268.84856	136	
268.90657	78	
269.86760	82	
270.18877	72	
272.59796	114	
273.91550	84	
273.96391	68	
274.79792	138	
275.82894	76	
275.84709	70	
276.15732	68	
276.39012	76	
276.80838	158	
276.85902	292	
277.21526	78	
277.81270	68	
278.79979	156	
278.91877	80	
278.95774	78	
279.79738	128	
279.90027	68	
280.79318	1304	1+
281.82388	92	
282.83199	128	
282.95903	84	
283.04972	78	
284.82609	240	
285.78760	76	
285.81468	74	
285.86399	134	
285.91012	74	
288.20055	68	
288.98057	76	
289.85455	202	1+
289.87483	76	
290.41863	96	
293.90478	70	
294.87195	70	
295.01714	92	
295.81502	140	
295.93150	68	
296.81065	272	
296.87220	110	
297.80975	216	
297.86486	78	
297.95819	78	
298.80502	2250	1+
299.86694	124	
300.00920	68	
300.79933	74	
301.81569	76	
304.03170	76	
305.84361	78	
307.84114	176	
310.88283	72	
311.93583	84	
313.19474	94	
314.81792	88	
314.94251	80	
315.06655	74	
315.80161	72	
315.92131	80	
316.81585	598	1+
317.03109	90	
318.80045	78	
318.91690	68	
318.93517	78	
319.93688	82	
320.82472	70	
321.82402	112	
323.01073	66	
324.01863	140	
324.87106	98	
325.90552	94	
326.09843	80	
328.00608	70	
329.86996	70	
330.17560	94	
334.41701	114	
335.02768	80	
335.86057	72	
335.93439	66	
337.11709	84	
339.49770	74	
340.45537	72	
341.23760	94	
342.89772	70	
343.76203	68	
344.41605	118	
348.86500	68	
360.16558	74	
363.33449	100	
END IONS

###FS:    #m/z: 363.95681 #charge 1+
###MS: 81
###MSMS: 82
BEGIN IONS
TITLE=Cmpd 61, +MS2(363.9568), 28.0-35.0eV, 1.8min #82
RTINSECONDS=105.708
SCANS=81-82
PEPMASS=363.95681	33914
CHARGE=1+
191.85682	108	
193.93414	82	
194.00264	72	
196.97433	86	
197.90962	74	
200.94443	100	
207.87638	148	
209.75206	80	
209.94284	182	
210.88512	90	
212.87870	320	1+
216.86842	70	
218.91637	76	
221.90435	68	
222.95302	754	1+
224.94731	802	1+
225.89252	130	
226.81501	72	
226.89225	68	
226.94754	752	1+
226.97137	268	
227.88898	192	1+
228.04093	108	
228.94329	682	1+
229.80603	202	1+
230.10920	72	
230.89080	748	1+
232.88597	114	
233.85537	72	
234.87980	72	
236.85905	134	
237.89249	234	1+
238.80078	74	
239.10470	70	
240.84133	82	
240.94026	138	
240.96160	432	
241.84252	194	
241.94272	1350	1+
242.81879	424	1+
242.83680	78	
242.88768	112	
242.94569	1056	1+
243.40710	86	
244.93794	298	
245.94014	204	
246.08508	100	
246.81189	76	
246.95312	842	1+
247.06835	82	
247.80734	122	
247.84131	76	
247.85649	134	
247.90671	78	
247.94339	76	
247.97931	158	
248.16222	98	
248.80624	488	
248.90277	164	
249.79969	404	1+
250.38379	120	
250.80330	340	1+
250.94973	72	
251.04670	82	
251.89795	72	
251.94270	94	
253.84083	90	
253.92297	102	
254.12635	78	
254.41992	80	
254.87868	76	
255.08829	72	
258.83288	346	1+
258.97233	158	
260.36161	72	
260.83138	296	1+
260.97036	384	1+
262.84840	218	1+
264.79258	70	
264.81918	196	
264.84658	154	
265.81810	244	
265.84060	92	
265.92160	130	
266.81407	1070	1+
266.85102	124	
267.78395	98	
267.83749	316	1+
267.98138	74	
268.80640	70	
268.83959	252	1+
268.96119	86	
269.81707	188	
269.97073	120	
270.85931	72	
271.82998	80	
271.94959	68	
272.75177	116	
272.83679	102	
275.81450	90	
275.86536	70	
276.81067	148	
276.85612	224	
277.80439	114	
277.85948	142	
277.91897	82	
278.80068	206	
278.84446	272	1+
278.92114	88	
279.80540	184	
280.11610	112	
280.43027	88	
280.79479	824	
281.79152	1262	1+
281.86712	78	
281.88465	114	
282.43655	78	
282.82815	146	
283.06847	82	
283.82149	462	1+
283.85044	198	1+
283.87685	76	
284.78944	156	
284.82386	392	1+
285.15277	70	
285.84296	176	
286.84723	68	
287.81724	76	
290.83323	70	
290.85613	72	
291.93751	102	
292.43289	84	
292.44746	108	
293.84563	78	
294.02716	70	
294.92845	78	
295.12698	76	
295.86996	74	
296.80848	928	1+
297.88822	76	
298.80270	2084	1+
298.90967	178	1+
299.86659	80	
300.86261	80	
300.87963	92	
301.76653	72	
301.80077	606	1+
301.86201	504	1+
302.43234	120	
302.89296	114	
303.85896	168	
304.84563	72	
304.86726	84	
305.16081	130	1+
306.43251	80	
306.87770	76	
307.84402	182	
310.76765	72	
310.88257	80	
311.87923	72	
314.48049	74	
315.81992	136	
316.81111	482	1+
317.87397	80	
320.83060	176	
321.79982	82	
321.82529	178	
321.87741	72	
321.92760	102	
324.89019	74	
325.27190	78	
325.79998	80	
328.84479	84	
329.87213	104	
334.87839	110	
337.89779	98	
338.88707	86	
341.02783	82	
353.87302	94	
353.96560	92	
355.70751	72	
359.06149	88	
360.86733	90	
360.97441	74	
END IONS

###FS:    #m/z: 336.94600 #charge 1+
###MS: 81
###MSMS: 83
BEGIN IONS
TITLE=Cmpd 62, +MS2(336.9460), 28.0-35.0eV, 1.8min #83
RTINSECONDS=106.481
SCANS=81,83
PEPMASS=336.94600	31544
CHARGE=1+
139.32124	68	
182.86877	92	
196.96419	62	
205.11895	58	
205.94880	104	
206.95273	122	
206.97330	58	
211.94313	158	
212.87953	164	
212.93874	92	
213.04968	92	
213.88247	68	
213.94874	66	
217.83499	60	
217.87991	72	
221.89671	72	
225.86153	118	
225.92266	58	
225.99083	58	
226.83684	66	
226.85743	104	
226.88499	72	
226.98161	78	
226.99599	74	
228.84437	104	
228.89632	96	
229.49323	102	
229.95637	384	
230.89260	180	
231.89324	82	
231.95148	146	
232.88908	64	
233.07505	62	
233.82530	60	
233.89275	80	
233.94549	72	
235.94822	58	
236.06518	58	
236.08028	74	
238.85202	78	
239.84771	102	
240.84704	110	
240.86309	64	
240.88510	62	
241.84308	346	1+
241.89063	70	
242.98033	80	
244.16272	72	
244.83662	78	
244.95744	82	
246.56296	94	
246.95097	58	
246.98270	120	
247.21033	58	
248.91194	88	
250.08849	74	
250.98850	58	
251.94447	86	
252.95416	118	
253.42000	78	
253.90519	70	
254.85682	72	
254.87345	88	
254.91868	174	
254.96365	144	
255.09424	60	
256.26056	138	
256.85146	240	
256.87391	72	
256.89353	72	
257.85143	124	
258.84707	810	1+
258.91695	72	
259.26698	88	
260.83307	72	
261.84250	156	
261.86512	106	
262.95355	60	
263.80511	60	
264.91024	64	
265.00239	72	
265.99675	70	
267.84832	72	
268.84298	236	
269.44638	76	
269.85406	142	
269.89997	72	
271.81381	102	
272.92251	68	
273.85048	60	
274.87140	66	
275.86306	106	
276.85613	466	
277.83111	80	
277.86374	376	
278.42295	82	
278.44128	104	
278.84590	220	
278.87363	84	
279.06845	104	
279.10094	82	
279.89585	70	
280.49196	82	
280.88501	116	
281.85623	122	
282.85771	70	
283.86861	60	
285.85564	90	
285.87135	106	
286.86077	74	
287.84979	192	
288.80555	64	
292.26060	72	
292.43714	58	
293.10769	224	
293.85604	66	
295.97327	138	
296.17642	92	
297.80162	100	
297.89350	166	
297.97721	72	
298.01511	68	
298.27197	78	
298.85764	80	
298.89389	100	
299.32461	64	
299.87549	168	
300.86476	58	
302.86636	78	
302.88311	70	
303.94827	70	
306.28811	58	
307.88707	66	
308.86401	62	
309.11194	62	
309.87654	60	
312.86254	90	
313.34680	72	
315.89535	88	
316.84090	86	
318.44276	84	
322.26909	64	
322.90673	70	
323.37480	80	
325.84146	70	
328.72044	58	
328.90269	104	
329.87198	68	
331.43080	78	
333.78923	66	
340.30756	66	
341.91407	60	
END IONS

###FS:    #m/z: 359.96201 #charge 1+
###MS: 81
###MSMS: 84
BEGIN IONS
TITLE=Cmpd 63, +MS2(359.9620), 28.0-35.0eV, 1.8min #84
RTINSECONDS=107.253
SCANS=81,84
PEPMASS=359.96201	20880
CHARGE=1+
109.05311	86	
149.71347	60	
182.83234	60	
182.87245	72	
184.93549	72	
197.09160	82	
200.88489	60	
205.95097	158	
210.86882	72	
216.85656	130	
220.02044	88	
220.88461	70	
220.96485	84	
221.90576	76	
222.95414	260	1+
223.88962	132	
224.89160	328	1+
225.94781	128	
225.97062	70	
226.94802	476	1+
226.97215	72	
227.88688	66	
227.93264	62	
228.88592	80	
228.94321	774	1+
232.82911	62	
232.93781	70	
232.97526	66	
234.86529	204	
236.84290	168	
237.08874	74	
237.90231	74	
237.92333	64	
240.82517	78	
240.95965	374	1+
241.83920	84	
241.89932	202	
242.78709	126	
242.97769	88	
243.15837	88	
244.83160	130	
244.95545	202	
245.07301	68	
245.81186	78	
246.95638	122	
247.87383	68	
247.96465	96	
248.07301	66	
248.80420	446	1+
248.99053	68	
249.03322	72	
250.95255	146	
252.51828	72	
252.88492	86	
252.95432	242	1+
253.89917	70	
254.85195	104	
257.87687	76	
257.90731	106	
258.46281	84	
258.84728	210	
258.97621	88	
259.97243	116	
260.83674	88	
260.85393	72	
260.97568	154	
261.83761	72	
262.95226	148	
264.81898	180	
265.09023	72	
265.81839	96	
266.81515	950	1+
267.97610	244	
268.84264	130	1+
269.87392	70	
269.97385	118	
270.88497	72	
271.90314	66	
271.96364	82	
272.79640	72	
273.84744	110	
273.97030	118	
274.79792	76	
274.86596	132	
275.08856	66	
275.81476	60	
276.92531	74	
277.80397	102	
277.91699	68	
277.93953	84	
278.07467	82	
278.42704	62	
278.79772	146	
278.84787	274	1+
278.88116	136	
279.13619	78	
279.79958	190	
279.91445	76	
280.79339	1600	1+
281.43259	88	
281.86309	68	
282.86217	72	
282.94048	68	
283.21282	72	
283.83244	100	
284.07739	70	
284.82748	166	
285.83531	84	
285.94534	86	
286.81437	72	
287.80893	62	
288.90344	68	
289.91873	66	
292.08666	78	
293.09259	78	
293.85254	70	
294.81725	76	
296.80705	728	1+
296.85493	68	
296.93529	62	
298.08705	76	
298.80419	1884	1+
298.86611	82	
298.89415	64	
300.11583	76	
300.85460	194	1+
301.83674	76	
305.89984	88	
306.43220	80	
306.89681	92	
307.86098	68	
310.87426	76	
312.06797	76	
313.81887	68	
314.81198	112	
315.81393	82	
316.81621	530	1+
318.14194	102	
318.88354	76	
319.04169	70	
319.32005	96	
319.82696	78	
321.82008	260	1+
322.96164	74	
323.01765	116	
324.89585	74	
325.90568	94	
326.16473	80	
326.89267	62	
328.86293	62	
328.89361	82	
329.42208	76	
331.83326	82	
334.80345	66	
337.96090	94	
338.34021	80	
339.13581	64	
339.62430	86	
340.18815	64	
342.20657	66	
343.27080	68	
344.02865	84	
344.87179	74	
354.90674	64	
358.78002	74	
362.33602	64	
END IONS

###FS:    #m/z: 322.93059 #charge 1+
###MS: 85
###MSMS: 86
BEGIN IONS
TITLE=Cmpd 64, +MS2(322.9306), 28.0-35.0eV, 1.9min #86
RTINSECONDS=110.911
SCANS=85-86
PEPMASS=322.93059	194696
CHARGE=1+
64.31556	74	
185.92380	50	
193.88793	84	
194.89294	78	
200.88143	78	
201.04528	86	
202.04215	70	
203.95283	88	
205.79973	54	
205.95134	152	
209.89798	78	
210.12590	72	
211.46830	88	
211.88042	126	1+
215.04016	72	
215.08169	52	
216.10611	78	
216.84807	48	
218.98695	66	
219.05260	84	
220.89220	66	
221.94183	126	
222.87102	82	
223.91333	64	
223.96029	168	
224.97694	50	
226.90552	54	
228.10931	66	
230.83046	68	
233.18736	80	
235.04326	64	
236.83154	80	
236.91287	68	
237.06593	66	
238.04453	72	
238.94350	58	
239.07598	82	
239.11395	74	
239.79240	54	
240.16333	88	
240.78604	66	
240.82239	94	
240.94111	982	
241.82165	66	
241.88856	48	
241.94282	632	
242.32807	72	
242.82496	48	
242.94224	2006	1+
243.01296	74	
243.19460	62	
243.81859	338	1+
243.84622	92	
244.16062	76	
244.82076	248	1+
244.85005	72	
244.86750	74	
244.93955	700	1+
245.89046	58	
246.02340	46	
246.16409	70	
246.97857	78	
247.83144	86	
247.97613	104	
248.84531	66	
250.21486	52	
251.09537	66	
252.20183	48	
253.80150	70	
254.78097	54	
254.84530	60	
255.88907	68	
256.00879	118	
256.83660	56	
256.89579	50	
258.44502	82	
258.83670	168	
258.91905	54	
260.83081	58	
260.85518	56	
261.43230	60	
261.83031	176	
261.93686	90	
262.19742	56	
262.81585	66	
262.83198	158	
262.87970	60	
262.95764	50	
263.01513	68	
263.91218	64	
264.04380	60	
264.87033	64	
265.03453	74	
265.56224	120	
265.79272	70	
266.86210	76	
268.95686	84	
271.81166	50	
272.83825	108	
273.07443	70	
275.04612	46	
275.80687	62	
276.11423	46	
276.81062	64	
276.86579	52	
277.87015	94	
278.03379	60	
278.16665	86	
278.84307	72	
279.06667	72	
279.09161	1506	1+
280.18970	64	
280.21855	98	
280.24747	76	
281.89333	84	
282.82697	52	
283.06970	156	
283.10335	52	
283.27952	58	
284.29331	406	1+
285.21078	68	
285.84553	82	
286.87194	64	
287.02212	58	
287.88738	72	
289.87478	50	
290.14229	78	
290.85210	70	
290.88316	60	
291.80509	134	
293.85238	48	
294.84909	112	
295.11006	70	
297.83100	64	
300.40183	68	
300.82663	64	
301.87520	70	
304.81199	46	
305.87390	62	
305.90330	132	
306.88207	118	
307.79454	96	
307.89222	186	
308.82093	82	
308.88974	104	
309.87977	66	
309.89373	62	
310.82238	62	
311.90291	86	
312.82980	72	
312.86247	48	
317.72907	62	
320.29953	84	
324.89359	118	
325.89754	52	
326.92816	68	
327.87661	68	
END IONS

###FS:    #m/z: 363.95701 #charge 1+
###MS: 85
###MSMS: 87
BEGIN IONS
TITLE=Cmpd 65, +MS2(363.9570), 28.0-35.0eV, 1.9min #87
RTINSECONDS=111.683
SCANS=85,87
PEPMASS=363.95701	37618
CHARGE=1+
116.27542	94	
164.91274	112	
181.86721	100	
182.86890	82	
190.89554	76	
191.85895	96	
196.88136	72	
198.81606	70	
209.94517	90	
212.88060	368	1+
222.95254	120	
223.42699	74	
223.89185	128	
224.04014	72	
224.94900	294	
226.88867	72	
226.94818	950	1+
226.97579	158	
227.83131	80	
227.88954	114	
228.94184	480	1+
230.83863	90	
230.89254	174	
230.94806	74	
231.80532	118	
231.89413	78	
234.88374	78	
237.09433	80	
240.84088	78	
240.94405	258	
240.96218	268	
241.84031	102	
241.94333	166	
242.82398	396	1+
242.89999	78	
242.94456	506	1+
243.81819	104	
244.03994	76	
244.93821	132	
244.95663	392	1+
245.82502	70	
245.94910	478	1+
246.97889	156	
247.80959	132	
247.90311	74	
248.80382	280	
248.84766	72	
248.90438	98	
249.80517	232	
249.85773	160	
249.89858	72	
250.80381	138	
250.94942	78	
251.97391	70	
253.91889	90	
256.85669	72	
258.84690	430	1+
259.06145	96	
259.86222	94	
260.83760	352	
261.83367	152	
262.42813	84	
262.78216	72	
262.83011	240	
262.84991	70	
263.83469	134	
264.82146	264	
265.81321	1304	1+
265.86501	222	1+
265.87932	74	
266.79193	134	
266.81301	1162	1+
266.92486	88	
267.92090	72	
267.97781	136	
268.84009	72	
268.95667	74	
269.01307	78	
269.80607	132	
269.84576	144	
270.81034	122	
270.83278	102	
270.85689	72	
272.84861	104	
274.87344	70	
275.85952	82	
275.90315	108	
276.81350	240	1+
276.86001	94	
277.08664	90	
277.86141	72	
278.80018	186	
278.84758	276	1+
278.90269	76	
279.16093	96	
279.79289	82	
280.79471	1048	
281.79604	600	
281.89699	102	
282.78745	556	1+
283.06954	150	
283.85143	434	
283.93469	96	
283.98221	80	
284.82637	102	
285.08203	94	
285.79207	80	
285.85368	118	
285.91950	84	
286.44614	78	
286.82340	152	
287.91924	96	
288.21080	84	
289.12071	106	
290.80379	70	
291.88103	78	
292.83188	92	
295.91244	92	
296.80970	382	
297.80774	298	
297.92661	74	
298.11067	80	
298.80191	2324	1+
301.86167	322	1+
302.79121	126	
302.80533	74	
303.80907	86	
303.85719	136	
304.85636	74	
306.80274	82	
307.84436	98	
307.92147	84	
308.44950	84	
308.88976	72	
308.92857	72	
311.86451	114	
311.97277	74	
315.79290	78	
315.81927	124	
316.81735	306	
317.43484	80	
317.81792	140	
317.88429	72	
318.81546	120	
319.14237	72	
319.80828	102	
321.81872	186	
322.81813	222	1+
322.88676	92	
323.80871	124	
324.87929	134	
325.87533	288	1+
326.16271	74	
326.25398	78	
326.28477	80	
327.08366	90	
332.86297	78	
336.76775	74	
336.94394	140	
337.85747	88	
343.90596	80	
344.41585	84	
350.50665	70	
351.71925	74	
363.27361	76	
364.32771	84	
367.79503	74	
368.99734	90	
END IONS

###FS:    #m/z: 359.96256 #charge 1+
###MS: 85
###MSMS: 88
BEGIN IONS
TITLE=Cmpd 66, +MS2(359.9626), 28.0-35.0eV, 1.9min #88
RTINSECONDS=112.455
SCANS=85,88
PEPMASS=359.96256	24220
CHARGE=1+
103.81532	70	
119.61039	68	
131.82731	92	
152.24351	112	
182.86040	70	
184.86205	70	
192.89090	74	
213.85886	78	
217.88923	66	
221.88392	78	
222.95347	278	1+
223.88763	174	
224.89492	118	
224.94811	228	
224.96828	96	
226.91818	70	
226.94802	280	
227.10804	80	
228.94423	710	
234.85899	74	
234.87322	106	
236.11215	80	
237.09445	72	
238.83813	234	1+
238.86153	68	
238.90161	68	
239.90474	182	
240.89199	254	1+
240.94463	72	
240.96083	152	
241.08315	74	
241.83707	68	
241.94278	348	1+
241.96492	106	
242.11610	82	
242.86358	68	
242.88098	74	
242.95961	70	
242.99560	78	
244.95791	304	
245.94820	84	
245.97157	102	
246.81017	124	
246.95449	182	
247.07409	70	
247.80147	578	1+
248.16595	72	
248.80313	486	1+
248.85130	72	
248.97740	88	
250.80387	70	
250.95349	78	
251.05043	70	
251.08759	66	
251.83154	80	
252.11390	68	
252.88033	118	
252.95740	78	
252.97060	72	
253.12490	80	
253.84849	78	
255.93443	76	
257.90077	82	
258.84469	142	
258.97338	104	
259.85130	116	
260.83560	170	
260.86927	82	
260.96807	148	
261.59140	72	
261.84756	80	
263.97983	72	
264.81774	228	1+
264.86237	72	
266.81319	514	
266.87250	92	
266.91681	96	
267.01694	80	
267.42045	90	
267.81455	448	
267.85277	78	
267.92674	130	
268.83691	74	
268.95669	90	
274.81302	144	
274.87932	80	
276.80367	122	
276.85851	190	
276.91479	76	
277.84312	76	
277.86189	82	
278.79898	362	
278.84850	136	
279.79908	162	
280.79567	1116	
280.82603	80	
282.45937	70	
282.99193	68	
283.06627	80	
283.42797	88	
283.68233	82	
283.98425	84	
284.82547	260	
286.50423	88	
287.02174	72	
287.80871	84	
291.32317	82	
293.85397	134	
293.90065	82	
294.81273	78	
294.85646	106	
294.93108	70	
295.03204	76	
295.33157	92	
295.87639	68	
296.81034	492	1+
296.86561	162	
296.93107	82	
297.84828	78	
298.80365	2548	1+
298.87259	66	
298.89523	116	
299.83067	68	
300.84986	78	
301.79617	68	
301.86064	78	
303.94503	134	
304.00365	66	
304.01871	68	
309.31270	94	
309.80123	168	
314.82500	242	1+
316.81496	606	1+
317.91746	86	
318.94298	86	
319.28289	74	
319.80318	70	
321.83392	94	
322.48344	76	
322.90493	70	
322.93961	84	
323.01809	284	
323.33701	80	
323.79878	78	
327.88384	74	
329.77220	70	
329.87417	130	
335.95483	74	
336.94573	140	
340.36457	90	
340.94490	68	
343.27301	66	
344.91522	100	
348.91696	124	
349.18122	104	
351.62459	96	
353.80153	68	
354.78872	78	
357.23497	74	
360.79936	70	
362.86878	74	
END IONS

###FS:    #m/z: 322.93082 #charge 1+
###MS: 89
###MSMS: 90
BEGIN IONS
TITLE=Cmpd 67, +MS2(322.9308), 28.0-35.0eV, 1.9min #90
RTINSECONDS=116.117
SCANS=89-90
PEPMASS=322.93082	189636
CHARGE=1+
59.53138	40	
128.03861	48	
196.38547	66	
196.88989	80	
197.96479	80	
199.90635	52	
200.89533	58	
201.04368	72	
202.21076	38	
205.55686	32	
205.94579	232	1+
208.90116	98	
211.88638	76	
215.88372	50	
215.93063	60	
220.00589	64	
221.89133	80	
221.90608	56	
222.95332	54	
223.95989	104	
226.82425	54	
227.81981	94	
229.84303	84	
230.40440	34	
230.98208	58	
231.08266	52	
233.91542	86	
237.99716	50	
238.94081	200	
239.78482	60	
239.84445	48	
239.91416	90	
240.08365	70	
240.81964	98	
240.93998	836	
240.95918	36	
241.60567	40	
241.74698	42	
241.90222	80	
241.94300	818	
242.01094	76	
242.82215	228	
242.88635	68	
242.94264	2882	1+
243.18524	54	
243.80753	32	
243.89982	34	
244.82819	250	1+
244.93952	1150	1+
244.98864	100	
245.44266	38	
246.21830	48	
246.87542	36	
246.98347	64	
247.98634	70	
248.00361	66	
248.50673	36	
248.85506	78	
249.91386	86	
250.09426	70	
250.94815	62	
251.06919	130	
251.92492	70	
252.11202	36	
252.87878	58	
253.82442	44	
253.85411	54	
253.92699	64	
254.85112	52	
255.13144	58	
256.83487	96	
256.90010	56	
257.13790	78	
257.79819	52	
258.83702	124	
260.11578	46	
260.19103	54	
260.83000	522	1+
262.88170	86	
263.85820	76	
265.06031	52	
266.04355	84	
266.87056	66	
267.07524	68	
268.81419	72	
268.84209	58	
269.01548	36	
269.32762	48	
270.82274	60	
271.77354	58	
272.20082	62	
273.05380	60	
275.81397	112	
276.85954	76	
279.09149	1126	1+
279.21240	42	
279.26310	32	
279.85098	82	
279.86926	92	
280.83629	98	
281.04756	72	
281.42663	66	
281.86834	76	
282.20137	32	
282.45317	74	
282.85151	44	
282.86715	124	
283.07620	108	
284.13531	66	
284.29375	474	1+
285.32274	46	
285.51590	34	
287.87122	66	
291.76331	72	
291.80127	60	
292.88667	78	
293.15362	58	
293.88164	88	
294.08794	40	
294.43356	78	
294.86535	48	
296.97557	60	
297.12600	64	
297.37554	72	
297.77379	72	
299.78581	74	
299.81793	38	
300.02657	34	
300.67305	76	
300.78495	142	
300.80509	94	
300.82220	44	
301.86052	36	
307.79677	176	
308.15199	54	
309.80952	56	
310.03260	32	
310.84588	56	
311.82536	74	
312.80638	54	
312.86234	54	
315.82361	58	
316.86049	100	
317.89742	66	
318.00318	56	
318.31405	64	
322.11479	54	
322.24720	62	
322.26553	34	
324.11896	66	
324.14554	76	
324.26250	32	
325.31853	50	
326.19147	68	
326.72634	72	
327.28265	44	
327.89723	80	
END IONS

###FS:    #m/z: 340.94137 #charge 1+
###MS: 89
###MSMS: 91
BEGIN IONS
TITLE=Cmpd 68, +MS2(340.9414), 28.0-35.0eV, 2.0min #91
RTINSECONDS=116.888
SCANS=89,91
PEPMASS=340.94137	118714
CHARGE=1+
180.87020	72	
182.85383	74	
200.95467	98	
208.95803	64	
210.07078	82	
213.94589	168	
214.11917	74	
214.94109	76	
217.88534	58	
218.87959	100	
218.89821	74	
220.87862	124	
221.89321	78	
222.90937	72	
223.96011	108	
225.01349	74	
226.89990	72	
228.10192	68	
228.84581	242	1+
228.92602	74	
229.90252	60	
230.88947	142	
231.87293	78	
231.88964	72	
231.95504	60	
233.90034	64	
234.91207	58	
235.06054	64	
235.88993	80	
236.89950	70	
237.79253	76	
238.83909	158	
238.85804	84	
238.88336	118	
239.84844	110	
239.95403	98	
240.83910	918	1+
240.95791	62	
241.84282	774	1+
241.90680	96	
241.91939	102	
243.83441	278	1+
245.90014	94	
246.97620	70	
247.03557	60	
248.89968	88	
249.40537	86	
249.90223	66	
250.85217	60	
251.16183	76	
251.79257	82	
251.92885	74	
252.58609	80	
253.93060	100	
254.12040	62	
254.85506	86	
254.96286	64	
256.27240	78	
256.86040	152	
256.90182	60	
257.41594	72	
257.82981	68	
257.84355	878	1+
258.81839	68	
258.84624	836	1+
258.92889	60	
259.91776	64	
260.33368	70	
260.83639	320	
260.88346	134	1+
261.47600	76	
261.83661	152	
261.91689	84	
262.83524	196	
262.87686	114	
262.96535	66	
264.12573	74	
264.15601	60	
264.86833	72	
264.89030	78	
265.02041	86	
265.87670	68	
266.16123	56	
266.39943	76	
266.85958	128	
267.01100	70	
267.13992	58	
267.85870	148	
268.84070	530	1+
268.86421	94	
269.13211	104	
270.83085	248	1+
270.84720	68	
272.35067	86	
272.84513	72	
272.86142	78	
273.79510	70	
273.87468	92	
273.90132	64	
274.85991	262	
275.80426	64	
275.85227	132	
275.92669	62	
276.85847	1354	1+
277.92954	62	
278.84670	1278	1+
278.94571	66	
279.00315	72	
280.08893	84	
280.88474	252	
282.06120	56	
282.87491	294	1+
282.91751	76	
284.94744	72	
287.87342	86	
287.91095	80	
288.81172	90	
290.83922	58	
292.43919	82	
292.87420	64	
293.03413	66	
294.85990	58	
295.09511	88	
295.21336	94	
295.80689	66	
295.87102	88	
296.85630	414	1+
297.87766	80	
298.11971	74	
298.87168	74	
298.89051	118	
299.40778	86	
299.87184	196	
301.86072	268	1+
301.88231	66	
301.93305	90	
303.88404	150	
305.89710	76	
306.88408	110	
307.00633	86	
307.88706	68	
308.53184	78	
310.80976	58	
310.87921	68	
311.82723	74	
311.86201	72	
312.86898	66	
314.42365	102	
316.82992	66	
318.11634	72	
319.20162	82	
319.83397	66	
322.03325	68	
323.66592	74	
324.89557	142	
324.93959	60	
325.90102	70	
326.17141	80	
332.85403	80	
339.91407	96	
344.07656	64	
344.91299	144	
345.13172	94	
345.85071	76	
END IONS

###FS:    #m/z: 363.95719 #charge 1+
###MS: 89
###MSMS: 92
BEGIN IONS
TITLE=Cmpd 69, +MS2(363.9572), 28.0-35.0eV, 2.0min #92
RTINSECONDS=117.661
SCANS=89,92
PEPMASS=363.95719	41208
CHARGE=1+
73.59543	82	
189.86501	68	
191.86901	94	
196.88742	110	
197.86335	134	
203.06059	100	
203.87921	68	
207.87218	162	
208.87103	74	
208.88891	70	
209.94789	74	
210.89179	72	
211.83269	66	
211.87746	68	
212.88106	192	
218.84903	82	
219.61082	92	
222.95292	308	1+
223.03778	80	
224.95024	110	
225.94607	130	
226.83536	78	
226.90159	72	
226.94808	1124	1+
226.97149	150	1+
227.88141	74	
228.94270	446	
229.02624	68	
229.84478	66	
230.79905	66	
230.88975	928	1+
231.08616	68	
234.79873	80	
234.88171	72	
239.90845	72	
240.82411	104	
240.88625	82	
240.93879	172	
240.96306	252	1+
241.43047	102	
241.94137	416	1+
242.82381	80	
242.85798	78	
242.94460	290	1+
243.83352	130	
244.84258	78	
244.86172	70	
244.95941	204	
245.94704	74	
246.80959	102	
246.95320	612	1+
246.97584	136	
247.81209	88	
247.98028	94	
248.80220	626	1+
248.89800	256	
248.95577	132	1+
248.98472	74	
250.89608	146	
250.94689	82	
251.79359	66	
252.91405	80	
253.84237	112	
253.90692	82	
256.85634	88	
256.87016	66	
257.86105	72	
258.83596	148	
258.91300	74	
259.84398	100	
260.83214	364	1+
260.90494	78	
260.92471	76	
264.82139	302	1+
264.98047	68	
265.78667	270	1+
266.02788	88	
266.81395	592	1+
266.83634	70	
267.40856	72	
267.85830	68	
268.81809	110	
268.95714	378	1+
268.97947	118	
269.81729	72	
269.84428	126	
269.89654	80	
274.81339	226	1+
274.86654	76	
275.85934	82	
276.85693	242	
276.94737	80	
277.85368	154	
277.91049	94	
278.79919	176	
278.84981	634	1+
280.79577	800	
280.82941	80	
281.14025	86	
281.77670	86	
281.79595	452	
281.90711	72	
282.79242	402	
282.83415	330	1+
282.92370	68	
283.78471	116	
283.85232	160	
283.98022	78	
284.79824	84	
284.82351	666	1+
284.86166	76	
284.98251	84	
285.84408	206	
285.92041	82	
285.99123	70	
286.89307	80	
287.82868	138	
288.38421	66	
288.83480	88	
290.88976	70	
292.43497	214	
293.86076	248	1+
294.14299	66	
295.88882	72	
296.02835	76	
296.80966	342	
297.81183	292	
298.42264	82	
298.80256	974	
298.95100	78	
299.80514	538	
299.86746	296	1+
300.40522	78	
300.80123	944	1+
301.86179	460	
302.12047	88	
302.83858	70	
302.88718	76	
304.72156	84	
304.79661	86	
306.43447	70	
308.79897	72	
309.88553	68	
311.76239	78	
311.88169	70	
314.44362	78	
314.82295	152	
316.46507	106	
316.81389	614	1+
317.82556	128	
318.80103	208	1+
318.93817	70	
320.94387	82	
321.81340	396	1+
322.93736	66	
323.06321	70	
324.47298	88	
324.80469	98	
325.87465	68	
326.34242	70	
326.87249	78	
328.41952	86	
328.80699	68	
331.84206	106	
332.42399	78	
342.90659	72	
344.19965	84	
349.86345	72	
350.43534	96	
352.89294	112	
359.00179	68	
359.79031	76	
360.86716	76	
364.19229	68	
368.75882	66	
END IONS

###FS:    #m/z: 322.93064 #charge 1+
###MS: 93
###MSMS: 94
BEGIN IONS
TITLE=Cmpd 70, +MS2(322.9306), 28.0-35.0eV, 2.0min #94
RTINSECONDS=121.322
SCANS=93-94
PEPMASS=322.93064	203500
CHARGE=1+
46.27709	32	
154.22552	32	
163.44505	54	
196.85911	62	
197.88015	62	
198.13064	66	
201.04262	192	
201.38987	48	
205.95137	76	
205.98115	34	
207.94441	60	
209.19409	70	
212.90112	72	
214.86893	54	
219.06152	98	
221.87545	48	
221.89894	78	
221.94618	64	
222.95640	554	1+
223.81981	82	
223.96040	406	1+
224.92231	32	
224.94903	80	
225.88729	68	
226.84261	44	
227.08873	72	
227.82790	254	1+
229.85759	34	
229.89358	212	1+
233.92273	80	
233.96527	150	
234.91757	88	
235.14508	72	
235.98592	56	
236.06506	54	
236.79336	50	
237.90965	74	
237.96091	60	
238.88256	62	
238.91077	72	
238.92638	68	
238.94156	230	
239.08142	70	
239.90231	134	
240.26240	94	
240.79579	68	
240.82059	104	
240.94041	958	
241.50115	78	
241.94319	962	
242.40095	40	
242.75388	46	
242.83255	64	
242.94204	2684	1+
243.24071	34	
243.81761	52	
243.95361	86	
243.99785	36	
244.18761	40	
244.34323	78	
244.82036	216	
244.94009	284	1+
245.44047	102	
246.09677	30	
246.85400	32	
246.94526	48	
246.97550	126	
247.23630	88	
247.44507	72	
247.85274	68	
248.16991	64	
248.85694	68	
248.91532	68	
249.37032	96	
249.42814	30	
249.81314	46	
249.89079	100	
250.97478	68	
251.95448	58	
253.03730	50	
253.13668	74	
253.80535	38	
254.84911	84	
254.91002	74	
255.81092	66	
257.72148	32	
257.79592	68	
257.90061	66	
258.83518	232	
260.83105	88	
261.80099	38	
261.83158	190	
262.12998	46	
262.83194	104	
263.13690	52	
264.82240	56	
265.06149	64	
265.26191	38	
266.48970	36	
266.91266	64	
267.96278	94	
268.05535	88	
268.86195	70	
269.95441	88	
272.67354	32	
272.84515	62	
272.87960	62	
273.60001	42	
273.79313	74	
273.81808	72	
274.78362	34	
274.94270	52	
277.85292	202	1+
278.05215	82	
278.84196	58	
278.91062	84	
278.95770	44	
279.09173	1100	1+
279.80270	54	
282.98195	78	
283.02298	64	
283.12824	34	
283.78807	76	
283.86622	46	
284.29185	270	
284.86656	50	
285.07890	38	
285.29755	146	
287.42978	64	
287.80008	54	
288.83857	62	
289.78490	72	
289.87509	74	
289.89533	54	
290.85553	80	
291.81595	66	
293.80315	78	
294.15123	68	
295.85732	54	
296.76786	50	
297.79286	80	
298.39933	78	
298.83640	64	
302.40489	32	
302.81442	38	
302.87456	80	
302.96204	78	
303.86181	50	
307.88747	84	
310.42597	76	
312.24164	70	
317.86285	56	
324.72634	32	
324.76258	40	
326.24932	72	
326.65970	78	
326.90166	74	
327.88361	66	
END IONS

###FS:    #m/z: 340.94122 #charge 1+
###MS: 93
###MSMS: 95
BEGIN IONS
TITLE=Cmpd 71, +MS2(340.9412), 28.0-35.0eV, 2.1min #95
RTINSECONDS=122.095
SCANS=93,95
PEPMASS=340.94122	125694
CHARGE=1+
91.65948	74	
185.88014	62	
192.92859	62	
200.98413	104	
201.86600	78	
203.93160	62	
206.95315	142	
208.93490	84	
209.92128	70	
209.94072	70	
212.88299	140	
213.08715	68	
213.94152	130	
215.88740	74	
220.87263	136	
221.88384	88	
222.89127	62	
222.95155	82	
223.83081	66	
223.88211	76	
223.96950	92	
224.83842	68	
225.84039	132	
230.89275	148	
231.89241	118	
231.95680	68	
232.88564	68	
233.89341	164	
237.06430	112	
238.89954	72	
239.10640	68	
239.83249	88	
240.22817	70	
240.83467	194	
240.84938	242	
240.88589	72	
241.84468	360	
242.82933	716	1+
242.84373	202	
242.97082	90	
243.83161	530	1+
243.85463	160	
244.10906	62	
245.06562	92	
247.10522	80	
249.91578	70	
250.99686	128	
251.83166	72	
252.97292	68	
253.18762	72	
254.97647	82	
255.76528	72	
255.94023	72	
256.83500	68	
256.85257	90	
256.86625	96	
256.89454	128	
256.95311	70	
257.84916	114	
258.01477	92	
258.84796	1262	1+
259.89823	62	
259.92304	74	
260.83463	1134	1+
261.16617	64	
262.90748	88	
264.86654	88	
266.85086	64	
267.13420	76	
267.84859	78	
268.26229	72	
268.84213	460	1+
269.15465	72	
269.80118	60	
270.83381	104	
271.35847	76	
272.44562	92	
272.82894	74	
272.85342	80	
272.89831	66	
272.93431	162	1+
272.97507	84	
273.82981	68	
273.84610	68	
274.86289	304	1+
275.69621	92	
275.82262	66	
275.88564	74	
276.82888	70	
276.85673	914	1+
277.19269	76	
277.90657	86	
278.84707	1096	1+
279.90442	72	
280.80870	76	
280.85195	226	
280.88341	182	
281.04942	80	
281.85787	88	
282.35404	70	
282.78949	88	
282.87236	206	
283.43221	88	
283.80851	60	
283.86037	94	
283.87906	104	
284.13136	68	
286.84916	72	
286.86822	58	
289.39210	62	
289.52561	72	
290.84045	114	
291.40085	100	
293.43758	62	
293.87946	60	
294.87239	120	
294.89303	66	
295.86773	78	
295.88958	74	
296.84902	84	
297.86652	150	
297.97489	74	
298.32290	64	
298.58369	82	
298.85975	60	
299.20149	84	
299.23142	78	
299.31413	84	
299.81766	100	
299.87268	230	
300.87588	142	
301.86209	112	
302.17386	76	
302.80625	86	
303.13943	72	
303.81551	58	
303.87991	70	
303.95039	68	
304.88646	88	
305.80670	114	
305.86295	66	
307.86748	66	
308.29660	72	
310.81588	64	
316.18365	98	
318.82010	68	
318.93185	72	
319.88875	62	
320.84706	64	
323.02156	86	
323.89363	84	
324.86027	82	
326.18048	64	
328.89859	62	
337.94727	62	
340.17449	76	
342.90662	194	1+
343.14329	82	
343.20889	58	
344.88764	78	
END IONS

###FS:    #m/z: 336.94644 #charge 1+
###MS: 93
###MSMS: 96
BEGIN IONS
TITLE=Cmpd 72, +MS2(336.9464), 28.0-35.0eV, 2.1min #96
RTINSECONDS=122.867
SCANS=93,96
PEPMASS=336.94644	30712
CHARGE=1+
192.87881	60	
196.87467	54	
199.87856	94	
201.92350	66	
206.86872	66	
207.97207	84	
209.07336	62	
210.87945	64	
210.89946	64	
211.94501	182	
212.87973	242	1+
212.94661	102	
213.86616	86	
213.94162	90	
221.83787	64	
221.88607	60	
221.97006	74	
222.88542	48	
223.95776	48	
224.83843	68	
226.85270	120	
227.90343	50	
228.84658	124	
228.89474	108	
228.91473	54	
229.11760	96	
229.15636	66	
229.79074	60	
229.84295	66	
229.95638	232	
229.97150	56	
230.89055	386	
230.90882	60	
231.89096	192	
231.95188	296	
233.96038	84	
234.92680	62	
235.82905	64	
235.89137	74	
235.94411	108	
238.04798	70	
238.86195	78	
239.82754	68	
239.84834	456	1+
240.82988	72	
240.89468	70	
241.04535	58	
241.84260	470	1+
243.83382	66	
244.83680	62	
245.83624	100	
246.90244	80	
246.97408	76	
247.96547	150	
248.90002	74	
248.96874	142	
249.82854	92	
250.83106	278	1+
250.84042	70	
250.93593	84	
250.95519	58	
251.43027	106	
252.87094	58	
252.94709	66	
252.97450	48	
253.83342	158	
253.90585	132	
254.09315	78	
254.83531	70	
254.93954	72	
255.98941	66	
256.80750	64	
256.84912	116	
256.86473	316	1+
257.07705	70	
258.84662	284	
258.93487	50	
258.99494	70	
259.85181	344	
259.91971	50	
260.83310	72	
260.95213	64	
261.83955	178	
262.86200	68	
262.87932	64	
263.97583	62	
264.86575	116	
266.84646	62	
267.86463	72	
268.84547	282	1+
270.86180	60	
272.84546	54	
272.87190	72	
272.96888	54	
273.88329	54	
273.90236	70	
273.94948	62	
274.56205	82	
274.86304	66	
274.88445	86	
275.03610	76	
275.43327	94	
275.86119	192	
276.06957	56	
276.85827	1110	1+
277.84240	82	
277.97220	54	
278.83359	120	
279.40907	86	
279.85944	162	
279.88211	246	1+
280.25904	80	
280.48143	70	
281.00641	62	
282.04775	54	
282.87742	60	
283.86701	142	
285.84745	50	
286.85905	142	
286.88019	66	
287.81914	52	
287.85373	130	
288.94529	54	
289.04944	92	
289.89171	60	
290.85628	72	
291.08214	54	
291.86210	72	
292.43911	70	
293.10755	374	1+
293.90065	104	
296.87159	56	
296.89764	54	
297.00317	68	
297.83928	56	
297.89137	116	
298.87679	68	
299.01880	94	
299.87307	142	
300.81991	56	
302.84366	64	
302.91103	66	
303.95007	62	
304.86272	96	
308.86618	68	
309.87467	82	
316.43018	66	
316.88243	76	
316.93701	54	
320.89783	54	
321.98719	82	
323.01920	74	
323.65749	74	
325.89998	110	
326.99255	64	
330.86996	56	
332.77157	80	
334.17504	58	
337.24579	68	
END IONS

###FS:    #m/z: 340.94089 #charge 1+
###MS: 97
###MSMS: 98
BEGIN IONS
TITLE=Cmpd 73, +MS2(340.9409), 28.0-35.0eV, 2.1min #98
RTINSECONDS=126.537
SCANS=97-98
PEPMASS=340.94089	127622
CHARGE=1+
57.80259	66	
182.86879	72	
203.94043	58	
209.88873	80	
210.90410	88	
212.90089	72	
213.84148	64	
213.89462	62	
213.93886	214	
214.89427	126	
215.90179	66	
218.89634	74	
221.87124	76	
221.89334	66	
222.97474	194	1+
223.96022	120	
224.83746	126	
224.96379	76	
225.85718	204	1+
227.79960	88	
228.95035	68	
229.09872	66	
229.15480	78	
229.85589	146	
230.89068	120	
231.39436	84	
231.88398	62	
231.95196	96	
232.89126	66	
232.94533	70	
234.92307	84	
236.85408	112	
237.16439	70	
237.91940	60	
238.66241	84	
238.85706	72	
238.89082	72	
239.11209	132	1+
239.92726	78	
240.22979	92	
240.83722	194	
240.85462	76	
240.88545	70	
241.83983	610	1+
241.91935	80	
243.55282	64	
243.83286	116	
244.84292	76	
244.86096	64	
244.95403	80	
245.83198	104	
245.95997	58	
246.10627	72	
246.97130	104	
248.88009	106	
248.90179	58	
249.03527	64	
251.83639	84	
251.88219	72	
251.93109	60	
251.95625	120	
252.94523	74	
253.90702	110	
253.97152	74	
254.96578	120	
256.26444	68	
256.87513	88	
256.89763	98	
257.85854	72	
258.84586	340	
258.96640	60	
259.85131	436	
260.83748	818	1+
260.90538	72	
261.00212	60	
261.89909	86	
262.55315	86	
262.84316	294	
262.97119	62	
263.88239	64	
264.04188	94	
264.86459	244	1+
265.05418	86	
265.08961	68	
265.85567	234	1+
266.86121	164	1+
267.13534	70	
268.84122	202	
269.84436	160	
269.85864	66	
270.83451	138	
271.15832	66	
272.93227	62	
273.25735	60	
273.88668	76	
274.86624	188	
275.42903	68	
275.84130	62	
275.86502	84	
276.85815	1858	1+
276.94761	82	
277.42987	86	
277.92048	92	
278.84687	1638	1+
279.95580	68	
280.00256	68	
280.84108	74	
280.86887	86	
280.89514	60	
281.02268	64	
281.41227	66	
282.87283	90	
283.90563	58	
284.11712	66	
286.81401	72	
288.20665	82	
288.84126	222	
291.88291	62	
293.85429	82	
293.87716	102	
294.86569	72	
295.13761	88	
295.86567	146	
296.85357	160	
296.92681	74	
297.85845	66	
297.89362	220	1+
297.97733	76	
298.23186	100	
298.87352	66	
298.92149	74	
298.95963	66	
299.87361	408	1+
299.91347	80	
301.86231	232	1+
302.94107	64	
303.06268	74	
303.94810	104	
304.88630	58	
305.72753	62	
306.88057	132	
308.16261	74	
308.87938	68	
310.88516	58	
314.96632	78	
321.38599	94	
321.42582	84	
323.89811	76	
324.89555	84	
326.16943	182	
326.40908	78	
327.19273	102	
329.87892	60	
330.00408	90	
330.86976	78	
335.47342	100	
337.25712	60	
338.28380	78	
341.24463	60	
341.28466	74	
342.90441	70	
343.19799	72	
345.14553	62	
END IONS

###FS:    #m/z: 336.94565 #charge 1+
###MS: 97
###MSMS: 99
BEGIN IONS
TITLE=Cmpd 74, +MS2(336.9457), 28.0-35.0eV, 2.1min #99
RTINSECONDS=127.309
SCANS=97,99
PEPMASS=336.94565	26436
CHARGE=1+
184.86016	70	
198.95655	56	
201.00329	74	
203.93008	54	
205.94954	58	
207.12152	80	
208.84421	64	
210.84344	56	
211.94454	368	1+
212.87811	326	
213.94176	96	
214.89071	70	
215.89629	80	
217.86032	54	
223.97241	52	
224.83799	114	
226.87576	62	
228.84895	56	
229.95603	310	
230.82679	58	
230.88710	384	1+
231.95067	114	
231.96813	90	
236.85246	100	
236.89217	68	
237.84360	72	
239.07205	66	
239.86465	74	
239.91029	80	
239.98315	62	
240.84074	148	
241.84365	594	1+
241.86204	102	
242.87967	60	
243.83972	132	
243.95936	92	
246.90643	74	
246.97594	162	
247.96584	112	
249.82563	68	
249.90190	58	
249.97214	88	
250.07699	70	
250.21884	94	
250.83275	136	
250.95362	112	
251.83935	68	
251.91936	74	
252.97034	306	
253.83277	62	
253.85826	72	
253.90502	76	
254.07923	58	
254.91617	70	
254.96668	70	
255.07670	58	
255.86929	56	
255.90675	60	
256.85163	118	
256.86689	138	
256.88544	82	
256.92165	80	
256.96842	68	
257.86310	74	
257.89676	72	
258.84618	520	1+
258.86723	68	
258.94460	90	
259.83716	338	1+
260.85645	66	
260.93424	54	
261.36702	52	
262.85195	74	
262.88559	82	
264.86143	58	
265.85847	78	
265.87283	68	
266.83869	58	
267.83660	52	
268.84319	100	
268.92065	54	
268.96086	92	
270.60253	54	
271.91507	56	
272.88570	70	
273.43993	82	
273.82388	78	
274.86377	320	1+
274.91993	82	
276.01191	58	
276.82080	54	
276.85640	1088	1+
277.83748	58	
278.82738	120	
278.85884	186	
279.02746	62	
279.14650	74	
280.61075	52	
280.86450	56	
281.12986	66	
281.38529	86	
281.40076	52	
281.86125	80	
281.89772	72	
282.87722	118	
283.02726	78	
283.40308	68	
284.82729	56	
285.84943	54	
285.86416	68	
287.81904	68	
287.85847	58	
288.88687	76	
288.91794	100	
289.85175	122	
290.88961	54	
291.22287	62	
292.26087	72	
292.55679	84	
292.81725	80	
293.07778	56	
293.09692	68	
293.85331	88	
293.88538	64	
294.18048	68	
294.88100	60	
295.27052	80	
295.86866	66	
296.97777	56	
297.87917	80	
297.89271	72	
298.27439	64	
298.31226	76	
298.89371	70	
299.88907	188	
301.91342	70	
303.96755	104	
304.82453	72	
305.86082	70	
306.80201	56	
307.09466	62	
310.41964	84	
310.86307	52	
313.60553	126	
316.43688	64	
320.00462	72	
322.75428	80	
326.87288	60	
328.72026	68	
328.77833	64	
330.38962	104	
333.12056	66	
334.05400	60	
334.09396	56	
338.16667	64	
340.26088	68	
340.91252	66	
END IONS

###FS:    #m/z: 359.96164 #charge 1+
###MS: 97
###MSMS: 100
BEGIN IONS
TITLE=Cmpd 75, +MS2(359.9616), 28.0-35.0eV, 2.2min #100
RTINSECONDS=128.082
SCANS=97,100
PEPMASS=359.96164	18054
CHARGE=1+
188.13684	72	
189.90261	76	
208.91382	76	
208.95440	72	
212.15473	62	
220.95935	62	
221.88931	68	
222.89574	62	
222.95086	140	
223.89066	120	
224.94786	136	
226.86115	62	
226.87664	68	
226.94681	480	1+
226.97114	214	
227.88115	70	
228.94305	376	
232.88929	112	
234.86395	158	
236.84615	160	
237.84912	70	
238.86245	148	
238.93957	88	
239.84191	74	
239.90646	68	
240.83570	72	
240.88298	62	
240.93997	94	
240.96498	192	
241.79789	158	
241.90107	128	
241.96169	122	
242.86528	78	
242.95913	72	
243.83071	114	
243.89982	72	
243.94400	82	
244.82883	74	
244.95539	312	
245.15359	72	
245.94414	128	
246.02159	64	
246.80935	68	
246.95267	288	
247.81183	146	
248.80388	532	1+
249.84196	68	
250.24967	72	
250.95208	226	
251.03421	136	
251.10357	64	
251.89598	76	
252.95376	144	
255.91262	92	
256.85279	76	
256.87031	68	
257.15974	80	
258.44511	70	
258.84230	126	
259.85840	70	
260.83309	346	1+
260.86507	84	
262.93341	72	
263.54514	76	
263.83213	88	
264.82406	252	
264.84756	92	
266.81340	1074	1+
267.07551	68	
267.86648	86	
267.91457	80	
268.83506	102	
268.85461	76	
268.90624	72	
268.95871	70	
271.81646	80	
272.16820	82	
273.11090	92	
273.43797	82	
273.96905	66	
274.81831	70	
274.93045	86	
275.07468	70	
275.16834	74	
275.97512	92	
276.80809	72	
276.86058	88	
277.80724	122	
277.85541	62	
277.91891	64	
278.80134	174	
278.84399	372	1+
279.79324	84	
280.09208	86	
280.79397	1496	1+
280.85622	68	
280.92113	82	
281.85987	188	
282.82990	172	
283.08687	72	
283.13858	76	
283.83375	140	
283.98028	70	
284.79020	78	
284.82263	444	1+
287.41708	114	
287.95896	72	
289.79801	198	1+
290.82910	82	
291.87291	84	
292.86796	64	
292.88921	68	
292.90795	64	
293.11148	72	
293.85203	78	
293.97670	64	
295.81311	82	
295.95016	64	
296.80858	430	
297.81014	204	
298.80331	1868	1+
299.37366	86	
299.84331	104	
299.87399	74	
302.46431	104	
302.90663	72	
303.08828	126	
305.87576	64	
305.94446	88	
306.03078	80	
307.83800	120	
309.79444	62	
309.82039	144	
310.80458	86	
311.85959	78	
314.81819	98	
314.90950	108	
315.45146	164	
316.43483	70	
316.81645	246	
316.83860	66	
317.81408	152	
318.81057	74	
320.34996	66	
321.61699	82	
321.82226	240	1+
322.79868	62	
323.01711	94	
325.14474	112	
326.89264	66	
328.43549	70	
334.43992	66	
336.06987	66	
337.76039	80	
350.82421	66	
351.93778	94	
359.15003	66	
359.35179	84	
362.84786	66	
363.85626	84	
END IONS

###FS:    #m/z: 363.95680 #charge 1+
###MS: 101
###MSMS: 102
BEGIN IONS
TITLE=Cmpd 76, +MS2(363.9568), 28.0-35.0eV, 2.2min #102
RTINSECONDS=131.736
SCANS=101-102
PEPMASS=363.95680	42502
CHARGE=1+
183.93778	74	
189.86525	68	
191.85521	124	
194.89483	78	
205.93566	66	
205.94732	66	
206.97462	68	
209.94409	170	
210.86318	66	
212.87857	976	1+
222.95223	342	1+
224.88993	80	
224.95076	748	1+
226.89006	86	
226.94726	644	
227.95182	414	
228.88146	68	
228.89889	130	
228.94124	1260	1+
229.96038	80	
230.89022	618	1+
232.88454	84	
234.88007	150	
234.97561	84	
237.13226	64	
238.42702	90	
239.90652	68	
240.82271	148	
240.94173	200	
240.96276	460	
241.08143	74	
241.84305	104	
241.93986	718	1+
242.86144	70	
242.94159	442	1+
243.83091	130	
243.89823	64	
244.82974	90	
244.88811	156	1+
244.93849	74	
244.95959	366	
246.86011	90	
246.95391	828	1+
246.98126	76	
247.80297	860	1+
247.97824	70	
248.80304	538	1+
248.89961	64	
249.90398	62	
250.79698	92	
251.79432	64	
251.94069	68	
252.90226	66	
253.90329	120	
254.01883	86	
255.91876	70	
256.86871	64	
258.84172	254	1+
258.97448	164	
259.09869	106	
260.44263	74	
260.83378	154	
260.92849	74	
260.97020	262	1+
261.84588	66	
262.84576	114	
263.06727	68	
263.98178	62	
264.83701	188	
265.78849	70	
265.81645	72	
265.85436	74	
266.81438	738	1+
266.84611	68	
266.95907	88	
268.81281	256	
268.84204	160	
268.89979	66	
269.81187	126	
269.83592	70	
269.85980	66	
270.80061	78	
270.82066	74	
270.84085	104	
271.88599	82	
273.91926	72	
276.80810	184	
276.85673	168	
277.53581	90	
277.79923	350	1+
277.85146	64	
277.91924	108	
278.84499	202	
279.86010	120	
279.91845	70	
280.79234	1370	1+
280.89089	66	
283.78593	400	1+
283.85654	126	
283.98041	68	
284.82635	256	
284.86376	142	
284.98256	92	
285.08203	106	
285.82339	146	
285.84146	98	
285.89325	66	
286.25043	66	
286.79523	76	
286.82450	130	
286.84746	78	
286.97408	68	
287.81722	132	
287.88168	78	
289.82666	80	
289.86994	116	
292.85334	74	
293.79750	84	
294.81289	70	
295.43903	88	
295.86679	92	
296.80789	744	1+
297.87027	128	
298.80264	2280	1+
298.90854	82	
299.86754	112	
300.88157	90	
301.79770	302	1+
301.85377	70	
302.86001	338	1+
303.86264	216	1+
304.80728	90	
305.12030	94	
306.88120	108	
307.83865	78	
308.87671	68	
308.90975	76	
309.82917	72	
311.98563	72	
312.92202	68	
313.20349	70	
313.82950	72	
314.82089	154	
315.16461	72	
315.81436	72	
316.81376	522	1+
316.94612	80	
318.74097	64	
318.80835	348	1+
318.88152	66	
318.93629	118	
319.81051	218	1+
321.82242	106	
321.87079	114	
324.89742	190	1+
325.85668	68	
326.37561	94	
326.80814	90	
326.87487	64	
327.08697	72	
329.87416	64	
332.40405	92	
334.57888	76	
338.20720	78	
345.41459	68	
347.54276	136	
348.73396	66	
350.76166	70	
351.39687	100	
352.89361	132	
358.84067	64	
361.73139	86	
365.88101	86	
366.32493	78	
367.08442	80	
368.80870	98	
END IONS

###FS:    #m/z: 336.94601 #charge 1+
###MS: 101
###MSMS: 103
BEGIN IONS
TITLE=Cmpd 77, +MS2(336.9460), 28.0-35.0eV, 2.2min #103
RTINSECONDS=132.51
SCANS=101,103
PEPMASS=336.94601	28620
CHARGE=1+
155.90604	68	
190.06003	62	
201.93738	120	
206.95706	58	
206.97151	58	
207.99347	74	
208.10321	92	
208.97600	66	
210.35575	92	
211.90769	54	
211.94414	298	
212.87885	412	
213.40998	58	
214.89067	60	
216.89190	72	
217.87997	82	
218.89266	70	
219.83647	76	
223.97952	78	
225.83063	90	
225.84254	114	
225.90040	84	
228.06290	70	
228.89679	70	
229.87490	64	
229.95394	228	
229.97289	66	
230.88901	412	1+
231.95213	180	
232.91540	72	
234.82653	136	1+
236.80131	86	
237.92512	72	
238.85954	64	
239.84961	88	
240.84016	100	
240.89339	78	
241.84269	650	1+
242.50582	100	
243.85395	122	
244.01502	80	
244.16070	74	
246.40676	92	
246.97576	86	
247.65386	108	
247.96754	74	
248.85284	54	
248.89601	72	
248.99054	72	
249.89845	88	
250.82839	232	1+
250.88538	98	
250.90670	60	
250.95046	142	
251.07424	66	
251.84135	58	
252.95325	158	
252.97072	154	
254.09244	70	
254.87468	130	
254.96710	68	
256.25661	86	
256.84956	138	
256.86746	96	
256.90172	64	
257.47703	62	
257.83627	98	
257.85724	152	
257.91120	152	1+
257.94187	80	
258.84893	1042	1+
259.85296	722	1+
260.00534	56	
260.90068	68	
261.01765	70	
261.84122	162	
261.89944	70	
263.99167	68	
264.04990	68	
266.84642	86	
266.86443	92	
268.81998	74	
268.84298	504	1+
268.97906	84	
271.91323	70	
274.37274	110	
274.86622	196	
274.87550	172	
275.84345	60	
275.86938	134	
275.90606	76	
276.40444	66	
276.85805	832	1+
277.83489	92	
278.83700	164	
278.86390	178	
279.01276	56	
279.85920	144	
280.02975	66	
280.85595	80	
280.93623	64	
281.02265	72	
282.49023	72	
282.88042	76	
283.02934	74	
283.79189	76	
285.81188	92	
285.82691	100	
285.86022	114	
285.89109	60	
286.41457	80	
286.85338	176	
287.84760	162	
287.90671	80	
289.14766	54	
290.85466	222	1+
290.87970	66	
291.87888	80	
293.10984	146	
293.15344	86	
294.88045	62	
294.90140	54	
295.20481	56	
297.16615	78	
297.21879	64	
297.98612	70	
298.26365	80	
298.30580	68	
298.87572	152	
298.89253	126	
299.88758	66	
301.66394	74	
301.81770	84	
302.87761	80	
305.88249	58	
308.86720	92	
311.09716	66	
311.86185	80	
313.87349	100	
314.45874	78	
315.11709	58	
315.86463	58	
315.90450	56	
316.18563	58	
317.87594	56	
318.86626	98	
319.88688	70	
319.93010	68	
321.42527	90	
322.02891	68	
322.80924	64	
322.98610	68	
324.90422	66	
328.94951	84	
329.87209	76	
337.25509	56	
338.02226	72	
338.18989	60	
338.86458	62	
340.90219	74	
END IONS

###FS:    #m/z: 359.96204 #charge 1+
###MS: 101
###MSMS: 104
BEGIN IONS
TITLE=Cmpd 78, +MS2(359.9620), 28.0-35.0eV, 2.3min #104
RTINSECONDS=133.281
SCANS=101,104
PEPMASS=359.96204	17578
CHARGE=1+
180.95579	74	
191.10416	74	
196.87981	62	
199.58717	250	
200.89719	72	
202.86858	76	
209.89284	62	
209.94795	126	
216.85837	64	
219.10876	80	
222.95283	250	
223.83464	74	
223.89318	78	
223.95528	148	
224.94662	386	1+
224.97845	84	
225.89045	96	
225.97490	82	
226.94716	746	1+
226.97568	168	
227.93035	120	
228.94354	872	1+
229.85210	72	
230.03264	76	
231.01159	78	
231.07531	64	
231.81304	72	
234.88342	68	
237.05443	76	
238.85629	78	
238.96584	76	
240.89755	72	
240.94191	278	1+
240.96779	150	
241.79104	64	
241.84108	98	
241.96863	76	
242.88659	64	
242.91539	76	
242.95910	72	
243.89781	80	
244.95625	238	
246.80982	194	
246.95184	380	
246.98061	82	
248.03475	74	
248.80227	558	1+
249.04689	68	
250.11560	90	
250.86414	90	
250.87958	76	
250.94557	64	
252.83983	86	
252.95529	266	
253.87385	64	
254.83920	70	
255.41973	78	
256.85248	78	
258.97608	70	
259.00213	68	
260.35551	68	
260.83722	82	
260.96410	88	
261.81766	80	
261.83336	74	
262.87570	138	
262.94675	98	
263.80852	68	
264.79836	68	
264.81886	344	
264.90642	74	
265.01046	76	
265.06231	64	
266.81422	620	
267.42240	80	
267.93080	72	
267.97452	62	
268.39952	72	
268.81782	64	
268.84108	130	
268.91037	84	
268.95885	86	
270.88846	138	
273.85019	74	
275.42524	78	
277.80380	92	
277.85611	98	
278.11176	82	
278.80061	330	1+
278.84255	316	1+
279.21415	72	
279.93714	72	
280.79400	862	1+
280.82789	136	
281.86309	70	
282.79809	124	
282.82676	66	
283.07040	72	
283.09723	72	
283.85211	94	
283.87491	96	
283.90383	76	
284.82535	292	
284.85405	76	
285.82701	134	
286.80763	66	
286.82667	106	
288.84485	76	
289.82680	78	
289.95391	66	
290.79536	64	
291.79701	66	
292.44522	98	
293.14734	72	
293.86068	64	
294.86756	184	
295.02348	70	
295.93193	140	
296.80845	452	1+
298.11551	68	
298.80457	1588	1+
299.87189	132	
299.91767	80	
307.12909	72	
308.00101	70	
310.81987	62	
310.85441	74	
310.92078	76	
311.87499	62	
315.33061	78	
315.82527	72	
316.75606	66	
316.81625	448	1+
317.93480	74	
318.93367	72	
319.96599	74	
320.82045	74	
320.95708	70	
321.81711	208	
321.83648	70	
322.87560	62	
322.93099	90	
323.01915	266	
323.16951	78	
324.33149	84	
324.79798	62	
324.89088	104	
328.36827	76	
333.78895	78	
335.92370	74	
346.89496	62	
346.91349	86	
348.36250	92	
350.89985	78	
356.29330	72	
356.77226	80	
357.75752	70	
358.19501	104	
360.17736	76	
362.71630	68	
365.23524	64	
END IONS

###FS:    #m/z: 322.93025 #charge 1+
###MS: 105
###MSMS: 106
BEGIN IONS
TITLE=Cmpd 79, +MS2(322.9303), 28.0-35.0eV, 2.3min #106
RTINSECONDS=136.937
SCANS=105-106
PEPMASS=322.93025	202860
CHARGE=1+
78.48404	78	
108.77116	66	
186.92618	52	
193.13479	32	
196.86244	68	
201.04401	164	
201.86779	104	
202.04762	78	
203.95442	72	
205.91954	78	
205.96357	162	1+
206.86710	68	
207.42222	40	
208.05904	74	
210.90631	74	
213.92678	66	
215.86922	64	
218.87616	74	
219.05242	68	
219.95293	78	
220.04947	70	
221.07074	60	
221.94839	64	
222.89127	76	
223.96495	120	
225.82124	86	
225.86342	102	
227.82401	86	
227.93490	82	
228.91115	62	
229.83722	66	
229.85950	64	
230.04764	52	
230.78955	60	
230.83607	96	
233.41044	88	
234.93086	66	
236.86162	70	
238.01611	68	
238.94134	92	
238.98702	88	
239.07981	94	
239.20903	34	
240.03991	68	
240.59926	50	
240.82613	150	
240.90597	66	
240.94242	1016	
241.46279	82	
241.93886	3144	1+
242.23656	48	
242.82315	72	
242.91901	110	
242.94064	2196	1+
243.79032	56	
243.82439	188	
244.82097	226	
244.84800	80	
244.91861	114	
244.93993	550	
245.14972	40	
245.25750	32	
245.82012	154	
245.84056	82	
246.85615	52	
246.97585	124	
247.68317	34	
247.84890	68	
250.97116	74	
252.35396	72	
254.91956	82	
256.16039	66	
256.80545	70	
256.91564	76	
257.79813	50	
257.87673	68	
258.83336	122	
258.88930	108	
258.95073	64	
260.83752	112	
261.73797	58	
261.83694	86	
262.83596	138	
263.83720	216	1+
264.06561	52	
264.98437	80	
265.06324	32	
267.07100	62	
267.82222	68	
267.85430	54	
268.03726	76	
268.96487	78	
269.12271	56	
269.91432	72	
271.34504	34	
271.46396	46	
271.84448	82	
272.43374	84	
272.82320	56	
272.85578	54	
276.87588	52	
279.08992	1614	1+
279.14860	50	
279.54131	38	
279.91239	66	
279.95328	34	
280.82929	52	
281.23095	36	
281.59103	66	
283.04360	38	
283.07450	74	
283.81261	42	
283.96563	78	
284.24966	72	
284.29151	326	1+
284.79200	102	
285.12557	34	
285.30593	56	
285.54650	34	
285.84575	36	
286.96799	76	
287.90267	58	
288.78987	48	
289.03914	54	
289.60496	42	
289.87706	76	
290.15924	40	
290.88743	48	
291.86188	58	
292.64743	64	
292.96653	32	
294.79511	46	
295.81907	42	
295.92071	60	
295.99196	34	
297.79281	54	
298.84259	120	
299.80502	58	
301.73665	80	
303.87754	62	
306.88512	86	
307.60468	34	
307.88878	100	
308.15664	68	
308.87456	88	
311.40891	98	
315.82351	90	
319.30475	54	
319.95881	78	
320.75421	58	
321.04900	58	
324.82060	54	
324.89421	88	
325.11265	46	
326.87325	54	
327.25024	72	
END IONS

###FS:    #m/z: 363.95652 #charge 1+
###MS: 105
###MSMS: 107
BEGIN IONS
TITLE=Cmpd 80, +MS2(363.9565), 28.0-35.0eV, 2.3min #107
RTINSECONDS=137.708
SCANS=105,107
PEPMASS=363.95652	41392
CHARGE=1+
92.83424	102	
183.93308	70	
191.85849	80	
192.85679	64	
208.95806	64	
209.94484	186	
210.88391	110	
212.84732	70	
212.87701	356	1+
222.95208	222	
223.95760	124	
224.95059	270	
224.96937	68	
226.89813	72	
226.94816	374	
226.97413	196	
227.08123	72	
227.95463	186	
228.88108	80	
228.91104	82	
228.94291	582	1+
230.05310	66	
230.88956	530	
231.90273	74	
232.01650	66	
235.41642	96	
237.88137	76	
238.87292	74	
240.82230	150	
240.83769	130	
240.89169	100	
240.93742	850	1+
240.96012	98	
242.16164	116	
242.90167	78	
243.83077	112	
243.93937	166	
244.95856	352	
245.94639	74	
246.80932	178	
246.91792	66	
246.95118	440	
246.97369	88	
247.80946	90	
248.80788	454	
248.89993	272	
249.36670	76	
249.85146	64	
250.80034	164	
251.04482	76	
251.79918	150	
253.09196	66	
253.90699	104	
257.84545	68	
258.83367	216	
258.84402	226	1+
259.41140	104	
259.97327	96	
261.08501	68	
261.83324	100	
262.84576	84	
263.43370	78	
264.81904	142	
266.81222	702	
266.83109	86	
266.84795	90	
267.00692	66	
267.79406	66	
267.96869	96	
268.81297	80	
268.83262	202	1+
268.85290	206	1+
270.41877	90	
271.91295	64	
272.85118	66	
273.00975	88	
274.86312	76	
276.80652	136	
276.85875	150	
277.85588	66	
277.87390	110	
278.40866	92	
278.80107	142	
278.84868	80	
278.87233	94	
278.91250	72	
279.06198	70	
279.17320	74	
279.41939	72	
279.59606	76	
279.79892	160	
280.79457	1154	1+
280.83554	84	
281.81656	68	
281.88586	70	
281.90003	66	
282.79407	444	
283.78514	110	
283.82098	606	1+
283.85086	334	1+
284.10441	94	
284.79464	368	1+
284.82329	522	1+
285.09649	72	
285.84678	126	
286.82087	70	
286.88865	76	
287.41731	74	
287.97561	84	
289.88319	76	
290.82679	92	
293.11797	68	
293.87128	72	
293.91713	70	
295.11857	66	
295.93740	74	
296.81555	200	
296.96530	64	
297.81212	306	
298.80313	1820	1+
298.88509	70	
298.93399	72	
299.86606	98	
301.35052	102	
301.80327	216	
301.86099	232	1+
301.89704	76	
302.80078	90	
302.87912	126	
303.85710	132	
304.86108	70	
306.88667	136	
307.88375	70	
308.83997	72	
309.93307	106	
314.82340	134	
314.95544	68	
316.81177	682	1+
318.95354	78	
319.87084	72	
319.89287	76	
320.82482	66	
321.89686	78	
322.92208	72	
324.32047	82	
324.88643	70	
326.17155	92	
326.72605	64	
326.87169	194	
327.81679	74	
328.21725	70	
331.40837	64	
331.90026	90	
333.53291	80	
335.37243	70	
336.94155	74	
338.86896	78	
339.43679	78	
343.80986	76	
347.96854	68	
348.40143	88	
367.43031	72	
367.73564	114	
367.81404	66	
END IONS

###FS:    #m/z: 359.96168 #charge 1+
###MS: 105
###MSMS: 108
BEGIN IONS
TITLE=Cmpd 81, +MS2(359.9617), 28.0-35.0eV, 2.3min #108
RTINSECONDS=138.48
SCANS=105,108
PEPMASS=359.96168	19686
CHARGE=1+
180.86830	64	
183.92780	78	
195.11278	80	
198.88332	86	
208.93487	66	
209.53901	98	
209.94245	104	
222.95624	442	1+
222.98269	72	
223.83260	78	
223.88773	62	
224.89205	132	
224.94573	78	
224.97780	124	
225.09639	102	
226.89731	154	
226.94694	478	
226.97327	220	
228.94292	234	
232.88741	80	
232.95290	144	
233.86255	92	
233.95208	60	
234.86402	220	
237.84728	72	
240.83193	68	
240.90607	84	
240.93733	234	
240.96359	208	
241.82186	80	
241.84090	170	
241.86076	62	
241.90262	78	
241.94287	122	
241.96784	136	
242.86344	74	
242.95949	76	
244.83444	66	
244.95497	276	
245.94635	70	
246.80674	104	
246.95260	268	
246.98003	118	
247.80882	92	
247.82398	214	1+
248.80321	534	1+
249.84996	62	
250.95129	66	
251.04892	66	
251.79073	64	
252.42444	72	
252.87502	356	1+
252.95424	100	
253.85644	68	
255.37690	90	
256.96430	70	
257.85904	76	
258.82832	62	
258.84808	134	
258.86960	172	1+
258.97651	64	
259.85253	112	
260.08592	76	
260.51801	80	
261.84861	74	
261.96466	62	
262.11023	70	
262.14769	90	
262.82726	66	
262.94726	82	
263.87471	80	
264.81901	280	
265.02289	114	
265.83275	60	
265.97846	138	
266.07880	66	
266.41364	62	
266.81349	874	1+
267.96993	80	
268.80688	126	
269.96735	144	
270.06930	86	
270.79250	62	
273.97228	86	
275.96942	98	
276.81297	138	
276.85797	366	1+
277.80451	68	
277.91669	96	
278.79955	172	
278.85301	104	
278.93745	90	
279.79869	108	
279.83433	82	
280.36429	78	
280.77155	84	
280.79209	922	1+
280.86940	128	
281.85291	68	
281.93124	82	
282.79516	190	
282.82683	64	
283.06842	70	
283.78980	122	
283.82105	382	1+
284.04428	70	
284.07955	72	
284.86871	74	
285.79970	66	
286.25894	66	
287.40308	64	
287.51479	68	
288.11099	68	
288.87460	80	
289.83278	68	
290.83491	64	
291.82012	124	
291.97769	64	
292.43908	68	
292.81830	92	
292.92474	74	
293.11783	94	
293.80566	74	
295.07828	64	
295.88262	82	
296.38756	88	
296.81006	306	
297.80766	222	
298.17437	74	
298.80252	1742	1+
298.86201	62	
300.80409	368	1+
300.82028	72	
301.79137	114	
302.88774	68	
304.80512	64	
306.09737	106	
309.79894	84	
309.87240	64	
310.89140	72	
312.28086	90	
314.32819	68	
315.81377	70	
315.88227	70	
315.91720	62	
316.26623	60	
316.81485	576	1+
316.94172	62	
318.81365	100	
318.92298	82	
321.81854	232	1+
323.01769	88	
324.85352	66	
324.89115	66	
326.83051	74	
328.89603	90	
334.82184	74	
336.94853	186	
338.96619	70	
345.13651	94	
353.80181	70	
356.84783	62	
356.97313	62	
END IONS

###FS:    #m/z: 322.93023 #charge 1+
###MS: 109
###MSMS: 110
BEGIN IONS
TITLE=Cmpd 82, +MS2(322.9302), 28.0-35.0eV, 2.4min #110
RTINSECONDS=142.135
SCANS=109-110
PEPMASS=322.93023	205130
CHARGE=1+
49.57846	32	
65.66674	32	
197.95787	72	
198.92141	80	
200.19988	72	
200.88525	54	
201.04365	62	
202.05257	56	
202.87157	52	
205.95003	134	
207.03484	80	
207.88226	96	
207.89709	116	
207.94740	70	
208.94192	56	
211.90420	80	
215.11241	42	
215.84222	74	
217.06150	84	
218.04329	110	
219.90024	50	
222.87653	74	
222.95308	132	
223.96297	136	
225.95941	74	
226.96088	92	
227.01274	76	
228.94094	68	
229.84293	56	
229.88997	36	
230.31225	34	
231.09963	42	
233.91323	66	
236.86925	96	
237.84349	64	
238.04823	52	
238.89977	68	
238.93781	58	
239.08507	164	
239.84772	90	
239.90666	88	
239.95978	66	
240.82119	138	
240.85254	74	
240.94116	696	
241.00794	78	
241.93974	2952	1+
242.28195	30	
242.55170	42	
242.81988	42	
242.88553	52	
242.94164	2026	1+
243.82327	52	
244.82009	224	
244.83654	42	
244.93989	432	
245.41527	98	
246.05213	48	
246.49926	42	
246.85995	46	
247.38115	32	
247.85298	54	
248.01849	34	
250.84442	52	
251.79629	62	
252.88705	48	
253.47280	78	
253.88177	68	
254.79011	70	
255.91860	64	
256.03792	40	
256.81519	78	
256.83787	56	
256.89578	60	
258.83275	104	
259.09683	54	
260.33578	164	
260.83213	108	
260.86904	56	
261.47420	92	
261.82899	62	
261.94081	56	
262.83146	136	
264.86141	112	
265.88660	92	
266.40387	44	
268.00110	34	
268.79574	66	
268.81172	44	
269.81133	74	
269.83954	38	
270.81097	66	
270.85501	66	
271.42930	74	
272.85996	72	
273.81958	58	
273.92118	84	
274.98325	68	
275.83288	44	
279.09284	1386	1+
280.47995	32	
280.80666	54	
281.08029	34	
281.69600	30	
283.84870	84	
284.24818	58	
284.29395	204	
284.32166	78	
284.42188	36	
284.53449	46	
285.10087	36	
285.29541	102	
285.78725	70	
286.06227	46	
288.10444	66	
288.80351	62	
288.82610	72	
289.81008	78	
291.06758	94	
291.78060	52	
294.27776	60	
294.82517	52	
295.49204	58	
297.82086	62	
299.49248	74	
302.88726	56	
303.73186	46	
304.14352	64	
304.16030	80	
305.43596	78	
306.88382	64	
307.80069	68	
307.84880	40	
307.88904	38	
308.43260	70	
309.14656	78	
309.81001	68	
310.03725	36	
310.72232	52	
310.82861	78	
311.87730	64	
315.98282	36	
317.89104	50	
319.83599	68	
320.09094	56	
321.02901	64	
322.24502	70	
322.28296	36	
322.90223	62	
323.88457	72	
323.93335	44	
325.89486	58	
328.17691	52	
END IONS

###FS:    #m/z: 340.94066 #charge 1+
###MS: 109
###MSMS: 111
BEGIN IONS
TITLE=Cmpd 83, +MS2(340.9407), 28.0-35.0eV, 2.4min #111
RTINSECONDS=142.908
SCANS=109,111
PEPMASS=340.94066	128076
CHARGE=1+
56.59435	78	
89.34886	72	
192.92498	76	
202.85997	62	
205.94771	66	
207.99161	100	
213.93776	76	
215.88940	78	
217.93818	84	
220.87937	168	
221.88887	78	
222.97169	62	
223.96424	72	
225.86517	78	
226.87984	70	
226.89693	82	
226.94813	92	
228.86671	74	
228.89428	72	
229.13967	70	
231.88942	68	
231.91198	82	
233.91711	80	
236.88617	78	
237.03569	86	
237.07172	66	
238.88446	76	
238.92599	80	
239.28161	84	
239.83265	66	
239.90487	142	
240.84734	248	
240.88144	62	
241.04345	68	
241.84538	336	
241.90451	74	
241.95303	82	
242.83054	138	
242.84903	202	
243.62775	64	
243.83529	416	1+
243.86911	66	
244.12596	68	
244.87124	72	
245.12662	76	
245.89433	138	
246.21599	66	
246.85268	72	
248.98328	72	
249.48124	80	
249.90210	92	
250.12741	78	
251.78856	62	
251.92312	66	
252.64474	72	
252.93170	72	
254.87676	66	
254.90188	72	
254.91802	64	
255.79673	70	
256.84824	62	
256.86212	66	
256.89768	64	
257.08493	68	
257.85663	124	
258.84726	1010	1+
259.00597	84	
259.16829	76	
259.91421	112	
260.12041	126	
260.33954	82	
260.83598	316	
260.91047	62	
261.04757	92	
261.84369	198	
261.89329	200	
262.83990	120	
262.94138	78	
264.80252	64	
265.12886	100	
265.86116	128	
266.86077	66	
268.84193	112	
269.48255	76	
269.79939	68	
269.84300	156	
269.86821	66	
269.92451	92	
270.80863	66	
270.84532	78	
272.84316	64	
274.86262	90	
274.87925	80	
275.40498	90	
275.87867	118	
276.85571	930	
277.86112	492	
277.93100	76	
278.84692	452	
279.84729	456	1+
279.89802	74	
279.96853	82	
280.88882	78	
281.87493	68	
281.90636	72	
282.21798	78	
288.83647	70	
289.07449	78	
289.87887	60	
290.41852	110	
290.95029	60	
291.80117	62	
292.43695	68	
292.86579	70	
293.86872	60	
293.94757	92	
294.86956	144	
295.16475	68	
295.88080	84	
295.97551	68	
296.23081	78	
296.85980	124	
297.85036	66	
297.89081	266	1+
298.30799	66	
298.85550	70	
299.01485	70	
299.06750	68	
299.87338	116	
300.88379	114	
300.91838	60	
301.95841	78	
303.00089	62	
303.87732	68	
306.88301	336	1+
307.79992	118	
310.44772	78	
314.92083	64	
316.39295	66	
321.93216	68	
323.89565	184	1+
324.84223	74	
326.17823	94	
326.90423	68	
328.15923	78	
328.82938	74	
329.20114	68	
330.81605	66	
335.01016	94	
338.85075	60	
339.03668	74	
339.22396	68	
339.88041	76	
342.31820	64	
345.75282	78	
345.87376	86	
END IONS

###FS:    #m/z: 363.95660 #charge 1+
###MS: 109
###MSMS: 112
BEGIN IONS
TITLE=Cmpd 84, +MS2(363.9566), 28.0-35.0eV, 2.4min #112
RTINSECONDS=143.68
SCANS=109,112
PEPMASS=363.95660	43688
CHARGE=1+
161.65403	106	
178.16885	74	
179.92686	70	
191.85920	100	
191.92823	68	
194.10867	70	
196.12254	82	
197.83523	78	
198.91470	68	
206.95689	72	
207.87483	68	
209.94320	214	
210.88474	76	
212.87876	280	
219.88201	70	
222.95415	108	
223.97671	118	
224.95249	192	
224.97251	100	
225.82846	74	
226.07022	78	
226.94823	954	1+
226.97108	142	
228.94175	1026	1+
229.88203	86	
229.96016	74	
230.89111	374	1+
231.80224	78	
232.78639	70	
232.88706	152	
233.03356	74	
233.95472	78	
237.05100	82	
238.06650	236	1+
238.85966	84	
239.04950	78	
240.05861	68	
240.09284	80	
240.83387	160	
240.94037	254	
240.95994	122	
241.84417	74	
241.93913	840	1+
242.94080	538	1+
243.81806	328	1+
243.88753	122	
244.95825	536	1+
245.05789	68	
245.94571	90	
246.80533	194	
246.90078	70	
246.94996	286	
246.97517	66	
247.81046	146	
248.80225	666	1+
248.84916	68	
248.89911	288	
250.16689	94	
250.80228	142	
250.89321	90	
250.95327	70	
250.97053	102	
252.09654	66	
254.91579	72	
254.93372	66	
256.86845	68	
256.88583	76	
257.80970	80	
258.83091	110	
258.84569	232	1+
259.80279	74	
259.90196	92	
261.84146	80	
262.83326	72	
262.89146	72	
263.36365	82	
264.81776	306	
264.87841	80	
266.81461	1022	1+
266.86448	98	
268.80990	212	
268.84242	220	1+
268.87572	102	
268.95730	160	
268.97709	66	
269.87825	74	
276.81059	272	1+
276.85542	78	
277.83084	72	
277.84392	250	1+
277.86368	72	
278.79845	102	
278.88244	114	
279.79434	258	
280.79453	1154	1+
281.09283	84	
281.85838	82	
281.90667	76	
282.79011	492	1+
282.83278	146	
283.85099	204	
284.07531	80	
284.78669	102	
284.82470	184	
285.82623	134	
285.84694	340	
286.57099	88	
286.80876	74	
286.82943	264	1+
286.91969	100	
288.80735	86	
289.41706	82	
290.80380	138	
291.43445	100	
296.80827	326	
296.86539	78	
297.80827	272	
298.80532	976	1+
298.88201	100	
299.87321	74	
300.40480	92	
300.79983	748	1+
300.85436	72	
301.03380	98	
301.86214	874	1+
303.23810	76	
303.80240	68	
303.94378	74	
304.99387	66	
306.12478	76	
306.88378	76	
307.84819	72	
308.82076	70	
308.84232	136	
308.99551	70	
309.88296	70	
312.91265	68	
313.94491	66	
314.82248	142	
314.95736	68	
315.20368	80	
315.83789	68	
316.81514	198	
317.80874	286	1+
319.41437	72	
319.87116	92	
319.94124	70	
320.95638	102	
321.42559	70	
321.82201	150	
321.86703	138	
324.81753	94	
324.89399	100	
327.87770	84	
327.91912	68	
329.87108	146	
330.87453	78	
332.86055	78	
336.75918	82	
343.27105	66	
343.71440	76	
343.91466	72	
344.35633	76	
344.41128	176	
350.89497	74	
352.88985	80	
356.77077	108	
358.36874	80	
359.98577	82	
360.46611	86	
361.72831	68	
END IONS

###FS:    #m/z: 322.93025 #charge 1+
###MS: 113
###MSMS: 114
BEGIN IONS
TITLE=Cmpd 85, +MS2(322.9302), 28.0-35.0eV, 2.5min #114
RTINSECONDS=147.327
SCANS=113-114
PEPMASS=322.93025	198572
CHARGE=1+
54.28047	32	
74.81722	60	
89.31546	40	
131.81603	32	
160.86034	60	
183.90794	64	
185.92842	80	
187.69051	34	
191.92328	68	
197.96643	70	
199.86823	40	
200.83302	38	
201.04024	68	
202.04588	64	
202.47898	32	
202.90345	82	
204.94666	88	
204.96925	84	
205.93720	72	
205.94791	110	
206.02189	32	
214.99518	66	
218.51492	32	
218.88392	70	
220.40679	42	
221.94587	144	
223.89566	58	
223.96479	68	
224.84030	70	
225.86734	74	
225.88952	54	
225.94851	68	
228.89991	90	
229.09488	50	
230.86456	70	
231.54093	34	
232.82715	72	
233.03370	60	
234.12190	52	
235.07724	80	
238.83328	40	
238.91309	48	
239.08160	76	
239.87223	68	
239.90915	98	
240.83002	56	
240.90810	32	
240.94174	640	
241.00499	32	
241.94276	688	
242.81946	48	
242.94041	1930	1+
243.82034	322	1+
243.87295	86	
244.59062	36	
244.93806	128	
245.95009	56	
246.97752	92	
249.23115	40	
251.80983	48	
251.86449	60	
251.88402	68	
252.47120	88	
252.83031	34	
254.91756	70	
255.90645	42	
256.90746	64	
260.82906	64	
260.85104	68	
261.83328	88	
261.85578	72	
262.36243	88	
262.79609	54	
262.82768	152	
262.84423	54	
262.93974	36	
263.52507	40	
264.00664	32	
264.79269	54	
264.84866	116	
264.87376	120	
265.05740	128	
265.42819	82	
265.84268	48	
265.93251	60	
266.02383	40	
266.87056	56	
266.94068	68	
267.09738	82	
268.84629	80	
269.79835	120	
269.96461	32	
271.83193	82	
272.78077	46	
274.04727	64	
275.81035	66	
276.80643	58	
276.85841	86	
277.11302	42	
277.21520	66	
279.09145	1124	
279.26924	30	
279.84259	70	
280.03788	44	
280.05602	36	
280.10739	64	
280.26374	80	
280.51458	84	
281.85941	60	
282.27314	90	
282.74219	70	
282.82263	66	
282.88462	64	
283.84778	56	
284.29359	284	1+
285.55015	34	
285.82722	44	
286.14277	72	
286.34457	44	
287.86071	78	
288.11701	36	
289.78944	46	
289.87668	84	
290.85588	48	
290.88758	42	
291.80142	72	
292.80266	54	
294.23727	80	
294.84834	74	
294.86954	70	
298.84496	98	
299.80718	72	
302.24281	54	
303.13738	68	
303.86912	64	
304.44278	40	
307.88077	50	
308.87045	74	
308.89221	54	
309.89628	44	
310.81554	74	
315.03363	70	
320.24655	38	
320.82049	68	
321.87077	66	
324.16331	84	
324.18514	44	
324.78458	30	
324.89535	78	
325.89630	130	
326.69730	36	
327.09921	58	
327.40569	44	
END IONS

###FS:    #m/z: 340.94086 #charge 1+
###MS: 113
###MSMS: 115
BEGIN IONS
TITLE=Cmpd 86, +MS2(340.9409), 28.0-35.0eV, 2.5min #115
RTINSECONDS=148.099
SCANS=113,115
PEPMASS=340.94086	130172
CHARGE=1+
107.99375	90	
184.86889	56	
188.10638	70	
192.89284	66	
192.92653	76	
197.12756	74	
200.09048	78	
203.95449	84	
204.02103	58	
207.91222	112	
207.98275	76	
210.89704	70	
210.93854	60	
213.87861	64	
214.89423	70	
214.94098	56	
215.88536	210	1+
219.87495	80	
220.87970	128	
220.89381	76	
223.96213	168	
223.97765	66	
224.84226	130	
224.96188	62	
224.97867	90	
226.85245	66	
226.86487	86	
228.84328	150	
228.94231	90	
230.83540	128	
230.87519	66	
230.89209	78	
231.40383	88	
231.95018	122	
232.94200	64	
233.95289	90	
234.89489	80	
236.90351	68	
237.08692	56	
237.94189	56	
238.83149	66	
238.85577	64	
239.88903	64	
239.92383	64	
240.81854	56	
240.83662	156	
240.85531	200	
241.84344	894	1+
243.50098	86	
243.83252	518	1+
244.44318	78	
245.85016	86	
245.87539	132	
246.07167	84	
246.97492	152	
247.85272	120	
248.99055	68	
249.95646	66	
251.83746	92	
251.92315	66	
252.37360	76	
254.87656	70	
254.91927	84	
255.07252	74	
255.80886	56	
256.45337	78	
256.81135	72	
256.84624	504	1+
256.86903	126	
256.89231	108	
257.83344	66	
257.88791	70	
257.92014	64	
259.85311	478	
259.88623	60	
260.83718	246	
260.85138	220	
261.13392	66	
261.83997	204	
261.87956	72	
262.83548	144	
263.85615	72	
264.04971	72	
264.85791	144	
265.08256	54	
265.86081	74	
266.08689	88	
266.84648	178	
267.13636	140	
267.84668	66	
268.84409	352	1+
269.83574	74	
270.21656	70	
270.82729	138	
270.97842	70	
272.36466	98	
272.84787	56	
274.85963	322	
274.87714	136	
275.81071	62	
275.84111	58	
275.87484	118	
275.91272	74	
276.15351	54	
276.85746	580	
277.86214	606	
277.92725	70	
277.97000	70	
278.06824	78	
278.24660	58	
278.84680	1226	1+
280.87466	64	
281.75195	78	
281.86109	152	
282.35013	68	
282.87836	58	
284.86776	62	
284.88198	72	
285.05135	60	
288.83434	78	
288.92013	74	
288.95145	94	
292.88037	66	
293.02122	58	
293.84599	62	
294.14114	108	
294.86702	92	
295.85086	68	
295.86635	72	
295.88204	92	
296.86311	256	
297.26598	58	
299.87154	164	
299.92440	58	
300.87071	66	
301.86537	68	
301.88148	90	
305.88237	72	
305.89918	64	
308.80113	72	
308.89389	74	
310.40869	102	
310.91493	90	
312.38287	78	
312.83456	80	
313.84471	56	
317.90840	66	
319.81595	56	
322.28447	110	
323.46334	72	
324.89685	92	
325.89447	58	
328.76901	68	
333.81372	84	
338.77180	66	
340.09057	72	
END IONS

###FS:    #m/z: 336.94584 #charge 1+
###MS: 113
###MSMS: 116
BEGIN IONS
TITLE=Cmpd 87, +MS2(336.9458), 28.0-35.0eV, 2.5min #116
RTINSECONDS=148.872
SCANS=113,116
PEPMASS=336.94584	24178
CHARGE=1+
144.47727	62	
185.92522	76	
195.11252	72	
195.65822	48	
202.00562	68	
207.98166	72	
211.94484	268	1+
212.87821	222	
213.93802	106	
215.86213	58	
218.52214	98	
221.89125	72	
221.94804	62	
222.97214	68	
224.82967	92	
224.84595	82	
224.95813	62	
224.97671	58	
225.02253	48	
227.90165	64	
228.89386	72	
229.95352	122	
230.84986	48	
230.89224	130	
231.88691	70	
231.96010	64	
232.89283	68	
233.40852	70	
234.09754	66	
234.94370	54	
236.07452	66	
238.84272	70	
239.84570	264	
239.92599	80	
240.46460	48	
240.83529	110	
240.84890	146	
240.96334	86	
241.84196	646	1+
241.86377	76	
243.84512	92	
244.86559	76	
245.84241	68	
246.85985	70	
246.97265	130	
248.89963	154	
249.82467	60	
249.96430	130	
250.95542	68	
251.03147	68	
251.26753	50	
251.84172	48	
251.87632	60	
251.94258	58	
251.96612	86	
252.92975	78	
252.96917	214	
253.90513	172	1+
254.96596	134	
255.07253	128	
255.95378	68	
256.07947	142	
256.26098	100	
256.27794	78	
256.84651	52	
256.89575	52	
256.91982	100	
257.85743	68	
258.38603	72	
258.84869	158	
258.94862	68	
259.85430	178	
260.82739	64	
260.85793	132	
260.92620	72	
261.03945	64	
261.84554	56	
262.86179	76	
263.87965	46	
264.86935	130	
265.84470	56	
265.97069	54	
266.84138	140	
266.86302	140	
268.81181	60	
268.83878	496	1+
268.91639	50	
268.95466	78	
269.91050	82	
271.91699	58	
272.88966	48	
272.91439	100	
273.85208	76	
273.88449	56	
273.95609	62	
274.86209	260	1+
275.88615	50	
275.90837	72	
276.85756	1064	1+
277.40544	62	
277.86181	612	1+
277.96412	74	
278.83340	106	
278.92327	60	
278.96801	108	
279.85913	80	
280.92865	94	
281.04756	72	
283.86673	74	
286.91991	64	
287.15706	70	
287.85241	182	
287.93168	62	
287.96286	68	
288.85738	104	
290.77005	76	
290.84337	56	
290.86024	60	
290.89154	54	
291.07396	60	
292.26495	84	
292.87083	200	1+
293.10895	224	
293.12842	66	
294.86098	46	
295.80246	60	
296.06451	82	
296.97542	62	
297.89307	64	
298.40760	80	
298.90371	48	
299.87033	218	
300.84346	72	
301.13084	52	
302.88730	72	
303.85836	54	
303.90760	74	
304.11961	76	
305.89319	82	
306.88664	114	
310.89131	54	
311.87073	58	
314.78530	100	
316.88081	52	
321.42552	80	
321.84603	58	
321.88345	104	
323.05868	46	
324.88228	78	
326.01894	58	
327.87235	64	
328.89145	58	
328.95627	78	
329.87661	50	
334.95887	106	
337.39610	100	
340.96307	48	
342.20434	46	
END IONS

###FS:    #m/z: 340.94075 #charge 1+
###MS: 117
###MSMS: 118
BEGIN IONS
TITLE=Cmpd 88, +MS2(340.9407), 28.0-35.0eV, 2.6min #118
RTINSECONDS=152.532
SCANS=117-118
PEPMASS=340.94075	135170
CHARGE=1+
193.88652	64	
200.87614	68	
205.94815	90	
206.92557	70	
210.94715	70	
212.87855	126	
213.87755	126	
213.93753	70	
215.89473	76	
217.88528	236	1+
217.93884	146	
218.87447	56	
221.87762	80	
222.95142	58	
223.09715	84	
223.83275	58	
224.83856	76	
224.95628	70	
225.87659	74	
226.90541	100	
226.97231	70	
228.84269	162	
228.93911	72	
230.83627	72	
230.86057	60	
230.89389	68	
231.89511	70	
231.95211	192	
232.89310	62	
233.94922	58	
234.89661	140	
235.39362	62	
235.89339	74	
235.91606	68	
236.88273	62	
236.91316	74	
238.07863	74	
238.84475	104	
238.87880	86	
239.84837	132	
239.86460	78	
239.88197	174	1+
239.89530	84	
240.82889	76	
240.85630	84	
241.84323	508	
242.82508	442	1+
242.83538	90	
243.16198	80	
243.92359	86	
245.84493	234	1+
245.91766	62	
246.97573	76	
247.18043	74	
247.87047	82	
248.17156	62	
248.90580	64	
248.97740	62	
249.81685	66	
249.85742	74	
249.96112	86	
253.83282	78	
253.91869	90	
254.92175	80	
255.07647	112	
255.84016	62	
256.85060	148	
256.87609	94	
256.89758	74	
257.79590	84	
257.84925	238	
257.86215	162	
258.84747	1196	1+
258.91528	72	
259.85123	796	1+
259.90905	236	1+
260.83402	378	
260.89067	66	
260.94040	68	
261.84466	166	
262.04607	66	
262.84701	86	
263.79443	74	
263.88338	78	
265.07630	66	
266.84649	84	
266.86886	128	
267.84330	170	
268.82008	60	
268.84285	276	
269.12393	72	
269.83666	198	1+
270.05323	78	
270.82281	64	
270.96623	96	
270.99244	58	
272.02062	68	
272.34652	78	
272.84944	60	
273.89499	70	
274.86195	284	1+
274.87835	120	
275.43313	90	
276.85631	742	
277.85991	586	
277.92891	72	
277.96855	70	
278.84454	1270	1+
279.09518	68	
279.97329	94	
280.84563	212	
280.88067	150	
281.04151	78	
281.09261	72	
281.86796	356	1+
281.87876	94	
282.91517	130	
283.86091	170	
284.80049	60	
286.92213	60	
288.41537	88	
288.82473	58	
288.84087	132	
288.98684	74	
290.85186	76	
292.43698	80	
292.84147	102	
292.87006	66	
292.88537	170	1+
293.85604	88	
294.87472	178	1+
295.98179	76	
296.24793	68	
296.85848	238	
296.96532	58	
297.87545	122	
297.90248	130	
298.89153	88	
299.87794	290	
300.88086	142	
301.85687	124	
302.86177	72	
303.94628	72	
304.02564	72	
306.88825	92	
307.81377	88	
309.99324	92	
310.04772	74	
311.85379	70	
311.86780	72	
312.80841	56	
312.86652	68	
321.97819	66	
324.88899	58	
326.17409	68	
328.18841	74	
329.13632	64	
329.87870	62	
334.02001	60	
336.98669	76	
337.34488	70	
340.87474	74	
342.90193	66	
END IONS

###FS:    #m/z: 336.94580 #charge 1+
###MS: 117
###MSMS: 119
BEGIN IONS
TITLE=Cmpd 89, +MS2(336.9458), 28.0-35.0eV, 2.6min #119
RTINSECONDS=153.305
SCANS=117,119
PEPMASS=336.94580	22228
CHARGE=1+
191.11286	88	
191.89617	76	
193.70182	56	
198.87981	82	
207.07742	76	
209.94255	78	
211.94539	98	
212.88242	178	
213.94188	138	
214.87991	74	
214.94381	152	
215.88789	120	
216.02642	52	
216.88973	78	
217.88206	84	
217.94342	66	
221.89885	72	
221.94428	56	
223.83177	54	
224.83811	190	
224.97475	94	
226.73173	68	
226.88225	70	
227.83807	182	1+
228.89721	174	
229.03176	76	
229.95300	188	
230.89156	128	
230.90886	78	
231.83543	60	
231.88351	72	
231.95184	440	1+
232.87101	70	
234.89492	54	
235.90050	52	
236.85779	72	
237.06383	52	
238.84762	318	1+
239.89114	70	
240.02482	56	
240.83296	132	
241.84113	848	1+
242.84289	772	1+
243.82883	82	
244.89037	90	
246.91402	60	
246.98009	130	
247.11280	54	
248.89961	60	
248.91499	70	
248.98887	74	
250.88356	80	
250.94713	126	
251.00014	96	
251.06604	58	
251.83550	58	
251.93103	80	
252.57066	74	
252.96996	256	
253.08600	72	
253.87379	56	
254.81570	58	
254.85098	60	
255.07371	130	
255.92639	56	
256.81318	72	
256.83697	76	
256.85863	86	
256.88394	54	
256.89973	80	
257.83141	64	
257.85944	70	
257.89436	78	
258.85014	278	
258.89523	54	
258.91931	68	
259.85694	294	
260.85643	274	
261.88335	80	
262.83553	78	
263.17632	58	
264.85243	144	
264.86658	90	
265.89636	70	
266.84638	58	
267.80006	72	
267.83758	114	
268.84243	194	
269.85168	136	
272.84719	72	
273.84412	80	
273.86448	72	
274.07990	62	
274.77125	54	
274.86163	128	
274.87355	150	
275.80652	58	
275.86151	78	
275.96945	78	
276.12475	64	
276.85676	862	1+
277.92696	64	
278.83902	72	
278.86803	130	
278.99885	98	
279.09811	122	
279.88177	70	
280.86228	128	
281.88144	60	
282.88009	92	
286.12396	86	
286.85340	308	1+
290.85485	110	
291.85212	58	
293.10699	232	
294.00152	68	
294.86911	156	
295.89307	76	
296.17413	52	
296.23523	76	
296.90984	108	
296.98631	88	
297.89246	70	
297.98064	66	
298.30381	64	
298.41834	72	
298.89198	282	1+
299.31407	76	
299.42245	72	
300.85306	142	
300.95867	92	
300.97591	56	
302.86556	58	
302.94947	152	
303.94836	124	
305.42718	74	
306.44304	104	
308.87235	58	
310.80032	76	
311.15111	106	
312.86702	56	
315.07321	72	
315.39561	92	
316.81469	68	
320.04451	64	
321.77995	66	
322.18522	60	
324.89110	86	
325.04810	86	
325.90592	66	
327.98818	78	
334.95863	80	
335.77268	76	
335.91218	60	
339.23071	58	
339.56763	78	
339.99107	62	
340.27496	76	
END IONS

###FS:    #m/z: 359.96148 #charge 1+
###MS: 117
###MSMS: 120
BEGIN IONS
TITLE=Cmpd 90, +MS2(359.9615), 28.0-35.0eV, 2.6min #120
RTINSECONDS=154.077
SCANS=117,120
PEPMASS=359.96148	15744
CHARGE=1+
191.88626	58	
193.88633	72	
198.87802	70	
199.85262	76	
199.87511	126	
200.87091	58	
209.94449	142	
214.87475	68	
215.82572	70	
215.86214	96	
216.39640	80	
218.85445	104	
220.97042	78	
221.14192	102	
221.88762	80	
222.95131	280	1+
223.97763	72	
224.94832	252	
225.95660	128	
225.97278	64	
226.92940	60	
226.94693	324	
226.97598	62	
227.95449	144	
228.94299	310	
229.82795	86	
230.08119	76	
231.83342	78	
233.83251	70	
234.86693	84	
234.92137	100	
236.84486	70	
236.90892	74	
237.07523	86	
240.83572	128	
240.94181	362	
240.96702	72	
241.90075	76	
241.93472	62	
242.78701	80	
244.11115	68	
244.95598	320	1+
244.97086	60	
245.81477	102	
245.89506	62	
245.94454	244	1+
246.85599	92	
247.80042	520	1+
248.78626	82	
248.80406	452	1+
249.04872	68	
250.89309	68	
250.94976	60	
251.04354	80	
252.87683	62	
252.95305	62	
254.06840	70	
255.78102	82	
256.38254	58	
256.84678	94	
257.97547	58	
258.83409	230	1+
258.97564	70	
259.79692	60	
259.85654	60	
259.95964	72	
260.83317	194	
260.97100	140	
261.97864	68	
262.86779	66	
263.97607	60	
264.22327	68	
264.81924	230	
265.58233	88	
266.81441	756	1+
267.05127	60	
267.86044	62	
269.84135	62	
269.95167	78	
269.97084	70	
270.83894	60	
270.88912	74	
272.84927	88	
273.97235	60	
274.81528	98	
274.86676	58	
275.91446	78	
275.96971	74	
276.80685	186	1+
276.85717	124	
277.84536	60	
277.92313	72	
278.79799	342	1+
278.84774	64	
279.81275	80	
280.79306	926	1+
281.83242	66	
281.84938	62	
281.93345	60	
282.08212	60	
282.23657	98	
282.78836	76	
282.83107	126	
283.82266	486	1+
283.98005	60	
284.78757	74	
284.82512	406	1+
284.89971	58	
287.82744	58	
288.91604	64	
288.94740	76	
290.00651	72	
290.68847	72	
291.81592	68	
291.97735	182	
292.05100	84	
293.98695	96	
295.01719	70	
295.03427	72	
295.81735	74	
295.93152	168	
296.80964	298	
296.86775	70	
297.80452	148	
298.05133	66	
298.80463	1164	1+
298.85151	68	
299.87735	80	
300.79897	224	1+
301.12287	70	
301.86558	172	1+
302.16582	64	
303.04104	60	
303.72840	76	
303.82425	60	
303.89892	76	
303.94596	84	
307.89115	94	
308.84853	70	
314.28414	90	
314.82327	84	
315.09482	72	
315.81622	100	
316.81457	416	1+
317.01123	60	
318.84172	72	
319.13785	62	
320.61796	76	
320.84443	74	
321.81873	136	
322.83152	80	
323.01472	346	
323.03874	58	
323.82505	60	
324.88487	58	
325.89457	82	
334.90202	88	
336.94640	110	
338.85754	78	
340.78393	62	
342.76156	66	
348.85773	64	
354.82772	64	
357.77454	110	
360.96060	64	
363.81024	68	
END IONS

###FS:    #m/z: 363.95659 #charge 1+
###MS: 121
###MSMS: 122
BEGIN IONS
TITLE=Cmpd 91, +MS2(363.9566), 28.0-35.0eV, 2.6min #122
RTINSECONDS=157.736
SCANS=121-122
PEPMASS=363.95659	42136
CHARGE=1+
183.93796	62	
189.86461	148	
191.85898	72	
196.88288	134	
205.01145	96	
205.95664	80	
207.87148	64	
209.94409	144	
212.87993	344	1+
212.89442	78	
221.89031	128	
222.95112	384	
223.83628	164	
224.94940	824	1+
224.97103	62	
226.94709	1210	1+
226.97311	88	
228.84082	66	
228.88349	78	
228.89800	240	
228.94196	1498	1+
229.97709	94	
230.83262	72	
230.89110	566	
231.09374	74	
232.88456	224	
235.87825	72	
238.91299	92	
239.00019	78	
239.92171	66	
239.97497	68	
240.78598	66	
240.83555	174	
240.93465	152	
240.96226	274	1+
241.82583	70	
241.94207	360	
242.83668	72	
242.94091	694	1+
243.83200	130	
244.83201	180	
244.95757	272	
245.94345	150	
246.19937	60	
246.95420	350	
247.80156	950	1+
247.85271	80	
248.08676	70	
248.45644	64	
248.80333	684	1+
248.90064	158	
249.02733	62	
250.80145	196	
250.84630	72	
251.78976	136	
253.90885	74	
255.85186	72	
256.08454	74	
256.81132	72	
256.89963	74	
257.03941	84	
258.83585	346	1+
258.97351	126	
259.09767	86	
259.13834	78	
260.82826	596	1+
260.96958	64	
261.82961	338	1+
262.81639	64	
262.86622	68	
263.88020	74	
264.81851	228	
264.84835	72	
265.81657	164	
265.87048	72	
265.92881	88	
266.01872	66	
266.81515	704	1+
267.06517	80	
267.78628	64	
268.80683	102	
268.84531	102	
269.80754	68	
269.84767	78	
269.97354	150	
270.87326	100	
271.85427	70	
272.83323	82	
274.79580	70	
275.88825	94	
276.80436	106	
277.04762	68	
277.85591	74	
278.79853	520	1+
278.84442	242	
278.92828	108	
279.85955	100	
279.88555	68	
280.79205	1148	1+
281.86528	62	
282.00575	90	
282.33745	106	
282.89757	96	
283.06854	140	
283.82695	74	
283.85163	240	1+
284.78553	78	
284.82222	496	1+
285.45113	84	
285.82390	314	1+
285.84624	284	1+
285.89355	72	
286.42002	68	
286.80973	74	
287.81943	76	
287.83571	68	
287.91908	80	
289.83009	116	
289.93176	108	
291.44468	74	
292.43094	88	
292.79645	66	
292.93918	78	
293.85593	148	
294.86978	124	
294.90111	68	
296.80700	508	1+
298.01954	96	
298.80557	1060	
298.87653	76	
298.93227	78	
299.80592	560	
299.91988	90	
300.44116	74	
300.79816	302	
301.79922	192	
301.85849	624	1+
302.80331	118	
304.85896	70	
305.42309	84	
306.44070	106	
306.81706	92	
307.83727	64	
309.07738	70	
309.90924	98	
310.47651	122	
311.12962	62	
314.82241	152	
315.10563	72	
315.37603	78	
316.81585	250	
316.86057	72	
318.76927	80	
318.93172	70	
319.81562	120	
320.80524	64	
321.82065	356	1+
322.89102	70	
325.80799	64	
326.25375	80	
327.80785	80	
328.91162	86	
329.40631	94	
331.01723	78	
342.27950	76	
342.79522	80	
342.90474	64	
345.91448	66	
349.92959	108	
363.22698	84	
367.79049	64	
END IONS

###FS:    #m/z: 336.94589 #charge 1+
###MS: 121
###MSMS: 123
BEGIN IONS
TITLE=Cmpd 92, +MS2(336.9459), 28.0-35.0eV, 2.7min #123
RTINSECONDS=158.509
SCANS=121,123
PEPMASS=336.94589	22594
CHARGE=1+
189.11903	50	
196.96068	38	
210.88961	68	
211.94604	186	
212.88042	276	
212.89512	58	
215.88672	76	
215.97763	100	
217.88009	76	
217.96237	34	
223.82914	64	
223.95955	50	
225.88935	82	
226.83517	52	
227.88845	68	
228.84633	246	
229.92293	84	
229.95643	226	
230.89127	188	
231.88971	94	
231.95326	174	
232.82535	70	
232.84783	50	
233.95135	122	
234.82691	66	
234.93984	94	
235.99497	96	
236.85266	72	
236.89413	84	
238.04835	56	
238.84077	314	1+
238.85429	48	
239.05906	62	
239.84538	184	1+
239.86312	146	
240.82054	46	
241.11392	34	
241.84141	912	1+
242.88840	74	
243.87087	136	
244.86931	74	
244.89410	66	
245.86973	58	
245.96775	66	
246.85212	48	
247.90267	64	
247.96297	68	
248.89764	198	1+
248.98611	76	
249.01612	92	
249.56070	38	
249.79365	70	
250.82258	72	
250.95591	104	
251.87807	94	
252.73865	94	
252.87094	34	
252.92389	80	
252.97001	54	
253.93239	60	
254.86668	80	
254.89232	68	
254.90758	70	
255.07185	68	
256.26068	70	
256.86778	52	
257.84524	32	
257.85908	56	
257.87728	142	
258.84555	650	1+
258.87393	62	
258.93688	70	
259.93375	68	
260.05828	84	
260.86294	102	
260.94618	94	
262.52150	40	
262.59895	42	
262.62710	32	
262.84609	64	
262.92176	66	
262.97547	40	
264.05368	32	
264.11974	56	
264.86660	60	
265.80468	68	
266.84265	82	
267.86044	52	
268.83944	532	1+
269.85765	78	
271.78770	60	
272.84523	174	
272.97450	120	
273.86562	38	
274.86775	124	
275.86857	138	
276.85477	396	
277.73053	44	
277.84553	60	
277.86588	198	
278.20987	46	
278.83696	120	
278.87576	46	
279.82642	66	
279.86619	132	
280.85219	54	
280.88127	200	1+
281.85090	72	
282.87205	72	
283.54401	58	
286.84457	76	
287.85363	296	
289.04118	50	
290.85183	54	
291.88104	46	
292.04863	64	
293.05701	48	
293.10598	66	
294.87096	112	
295.11662	44	
295.86983	58	
295.88492	80	
296.23768	80	
297.90062	68	
298.31040	60	
298.89600	58	
298.99361	62	
299.07624	64	
299.30720	48	
299.86948	206	1+
301.85808	40	
303.20558	62	
303.81325	84	
304.42987	100	
306.81469	34	
306.87118	64	
308.00784	52	
308.86621	60	
309.87594	66	
310.86764	44	
310.89113	62	
311.90740	72	
314.94686	110	
316.41725	54	
318.93827	74	
320.68419	92	
321.42351	84	
324.89968	122	
326.90199	74	
327.95644	66	
333.89644	72	
334.06041	72	
335.79280	60	
337.89989	78	
339.02482	66	
339.76014	84	
341.09902	68	
341.30096	74	
END IONS

###FS:    #m/z: 359.96187 #charge 1+
###MS: 121
###MSMS: 124
BEGIN IONS
TITLE=Cmpd 93, +MS2(359.9619), 28.0-35.0eV, 2.7min #124
RTINSECONDS=159.288
SCANS=121,124
PEPMASS=359.96187	15034
CHARGE=1+
50.04393	68	
113.30369	60	
179.59263	92	
196.82478	70	
198.87473	72	
198.88884	76	
211.94895	68	
213.00135	86	
217.94350	78	
217.99959	68	
218.84552	66	
221.89564	76	
222.92222	60	
222.95189	110	
223.89308	178	
223.95398	68	
224.94141	178	1+
224.95550	134	
225.86573	64	
225.97149	112	
226.94623	310	
226.97427	72	
227.93729	362	1+
227.95176	140	
228.94192	312	1+
230.84935	58	
232.15329	80	
232.82914	58	
235.05661	60	
235.97420	62	
236.84217	136	
238.83888	66	
238.94176	120	
239.84211	58	
239.91429	86	
240.14221	80	
240.83090	118	
240.93659	94	
240.96172	182	
241.90175	72	
241.94579	66	
242.95273	108	
242.96649	96	
243.14479	72	
243.83866	88	
244.80562	66	
244.95635	234	
245.94186	206	
246.95082	260	
247.98012	96	
248.80414	562	1+
249.85359	82	
250.89506	136	
250.91880	62	
250.94577	56	
251.05455	68	
252.87895	92	
252.95550	158	
253.78599	72	
254.86555	72	
255.58654	66	
255.91275	58	
256.00536	66	
256.85052	60	
256.90556	68	
258.14315	66	
258.52212	92	
258.84631	166	
258.93102	74	
259.97478	56	
260.83570	78	
260.96859	356	1+
261.08303	70	
262.93944	72	
263.37963	74	
263.83018	90	
264.82348	170	
264.94257	66	
265.81957	128	
266.81322	530	1+
267.97106	72	
269.97066	66	
270.83652	78	
270.86289	76	
272.86694	84	
273.93500	64	
273.96730	146	
274.13682	64	
274.81223	94	
275.82685	66	
275.86761	190	
276.80808	186	
276.85239	118	
277.80818	86	
277.84156	78	
277.91068	64	
278.79637	574	1+
278.84470	306	
279.44230	78	
279.86933	66	
280.79455	1256	1+
282.83885	68	
283.90561	72	
284.82437	176	
285.83330	86	
286.92802	62	
287.95253	70	
289.85591	72	
290.87498	76	
291.79294	72	
294.81716	66	
294.85840	64	
294.92245	78	
295.87184	60	
295.88890	84	
296.81217	322	
296.93104	80	
297.80084	2152	1+
298.80282	1838	1+
298.85150	70	
298.89998	70	
299.23137	70	
299.87230	122	
302.94303	104	
303.93959	96	
304.80944	62	
305.84372	64	
306.07127	84	
306.15520	62	
307.84375	56	
311.85991	68	
313.90142	78	
314.81315	108	
314.95096	100	
315.84529	70	
316.48922	76	
316.81320	406	1+
316.88036	94	
316.89594	66	
317.84288	72	
319.82711	68	
320.14331	72	
321.82145	240	1+
322.35086	98	
323.01474	56	
326.16737	68	
327.81060	56	
329.16548	84	
330.80531	64	
331.01706	58	
331.86220	76	
334.95870	88	
338.16897	68	
339.83967	66	
345.41915	100	
346.41978	80	
350.72517	64	
351.39699	98	
351.77672	80	
352.38494	92	
360.74375	64	
362.85697	68	
END IONS

###FS:    #m/z: 322.93048 #charge 1+
###MS: 125
###MSMS: 126
BEGIN IONS
TITLE=Cmpd 94, +MS2(322.9305), 28.0-35.0eV, 2.7min #126
RTINSECONDS=162.951
SCANS=125-126
PEPMASS=322.93048	199022
CHARGE=1+
146.58237	32	
153.25400	40	
172.44763	32	
180.86527	74	
190.93284	60	
193.89156	72	
195.01996	70	
197.95780	72	
198.92651	86	
199.93554	64	
201.02938	72	
201.04423	110	
205.94946	242	
207.93186	28	
208.93506	66	
210.89219	58	
210.92083	68	
211.86474	100	
215.85287	64	
219.91101	60	
221.53100	80	
221.94523	142	
223.01209	56	
223.95836	130	
224.96019	64	
225.89853	80	
228.97981	80	
232.06345	54	
233.04502	64	
236.67936	28	
238.83125	66	
238.93480	80	
239.08468	78	
240.70212	38	
240.82780	54	
240.94159	932	
241.07196	62	
241.15586	32	
241.82940	98	
241.94124	650	
241.99452	36	
242.83097	72	
242.94277	1756	1+
243.81871	144	
244.44647	100	
244.82136	92	
244.83760	68	
244.93870	368	1+
245.82706	168	
246.68263	42	
246.92012	58	
246.97347	152	
247.15536	70	
247.20562	34	
247.85110	54	
247.87564	34	
248.84751	48	
249.68271	38	
251.83140	98	
251.86290	54	
251.92325	44	
251.96023	46	
253.12319	66	
255.16459	70	
255.84422	62	
256.89578	68	
256.92523	48	
257.07673	70	
257.12427	38	
257.13909	32	
257.92824	88	
258.83765	150	
260.27800	30	
260.84168	78	
260.89541	56	
261.47519	32	
261.83147	194	
261.92315	68	
262.83333	166	
262.85411	34	
263.91213	84	
264.06163	86	
265.17841	68	
265.53837	26	
268.30847	66	
268.91651	58	
269.34388	60	
272.84634	128	
272.92824	90	
273.86655	88	
274.91061	40	
275.85420	28	
276.86378	60	
276.91904	78	
277.26247	78	
278.85955	66	
278.87989	80	
279.01171	26	
279.09065	758	1+
279.14021	78	
279.40608	28	
280.83208	80	
281.24198	28	
282.27578	72	
282.80421	32	
283.14169	26	
283.16963	70	
283.85621	174	
284.29196	164	
284.44397	26	
284.81995	52	
285.31035	68	
287.78979	42	
287.90655	88	
288.79488	78	
289.79086	64	
289.87476	64	
290.86242	82	
291.54277	28	
293.79754	76	
295.44353	58	
296.13588	28	
300.27891	28	
300.82446	68	
301.80273	74	
301.91760	92	
303.84108	30	
304.36777	64	
304.44925	58	
307.79674	30	
307.88801	120	
308.27300	54	
308.87053	68	
308.91775	76	
309.88317	62	
309.92201	60	
311.03185	56	
312.87145	74	
316.83661	80	
318.42532	96	
318.79336	90	
319.04400	60	
320.25552	72	
321.42332	90	
321.81989	94	
323.21357	62	
323.92247	62	
324.89116	80	
325.90030	76	
326.14704	62	
326.90817	62	
327.21697	48	
328.11374	28	
END IONS

###FS:    #m/z: 363.95659 #charge 1+
###MS: 125
###MSMS: 127
BEGIN IONS
TITLE=Cmpd 95, +MS2(363.9566), 28.0-35.0eV, 2.8min #127
RTINSECONDS=163.724
SCANS=125,127
PEPMASS=363.95659	43126
CHARGE=1+
57.70940	70	
189.86089	164	
189.87380	76	
200.88843	84	
205.95163	74	
209.94245	286	
210.88491	66	
212.87943	262	
217.90179	78	
222.95021	130	
224.94874	282	1+
224.97015	110	
225.96691	72	
226.07937	64	
226.89798	82	
226.94923	496	1+
227.87748	104	
227.93280	124	
228.89270	62	
228.94196	518	1+
229.85029	84	
229.88469	644	1+
230.84944	80	
230.88836	572	1+
233.96251	68	
235.99891	60	
236.82576	90	
238.83679	68	
240.83594	162	
240.93958	316	
241.94256	162	
242.81548	334	1+
242.94429	544	1+
243.88480	60	
244.84798	64	
244.87889	74	
244.95696	478	1+
245.81911	62	
246.85398	70	
246.90424	66	
246.95360	434	1+
247.80239	60	
248.80610	364	
248.90546	102	
248.98676	100	
249.80325	210	
249.85752	80	
250.80385	108	
251.94444	76	
252.80680	156	
253.90498	68	
254.86878	72	
254.88264	70	
258.84246	148	
258.88338	68	
259.84486	122	
260.83184	224	
260.85728	86	
260.96436	78	
261.83721	170	
262.82642	96	
263.88654	136	
264.01582	72	
264.90049	84	
265.82482	68	
265.84319	156	1+
265.97425	68	
266.81293	614	1+
267.86453	144	
267.97227	94	
268.81550	190	1+
268.84118	228	1+
269.15208	78	
270.84292	76	
271.84424	62	
275.83733	80	
276.80810	202	
276.85984	336	1+
278.41458	76	
278.79814	238	
278.85786	292	1+
279.15465	78	
279.79047	1090	1+
279.84097	108	
280.79099	1228	1+
280.84482	134	
281.04170	72	
281.79202	798	1+
282.21994	88	
282.83577	72	
282.85764	64	
282.94007	174	1+
283.83279	74	
283.98466	60	
284.79524	184	1+
284.82699	120	
284.86053	76	
285.82471	230	1+
285.84310	282	1+
286.16978	60	
286.99674	70	
287.89186	98	
288.81763	60	
288.84517	66	
288.96223	66	
289.82867	72	
289.87678	66	
290.79515	62	
290.85874	74	
290.87267	100	
290.99645	80	
293.12241	66	
293.83237	72	
294.86969	72	
295.43060	78	
296.80752	312	
296.92914	94	
297.81248	144	
297.83511	78	
298.12131	74	
298.80142	1976	1+
299.87836	110	
299.92387	66	
300.83063	72	
300.91701	78	
301.80675	168	
301.86060	718	1+
302.79958	108	
302.86246	414	1+
302.94710	58	
303.79202	74	
304.22638	64	
304.81171	66	
306.88274	206	1+
309.86626	60	
309.92860	76	
311.85331	72	
313.86059	58	
314.93552	64	
315.30620	78	
315.81913	78	
316.14234	68	
316.81494	166	
317.81742	110	
317.88876	66	
318.82633	94	
318.87956	66	
318.93482	140	
319.82959	58	
320.79757	72	
321.82271	300	
321.90580	82	
322.89367	60	
324.01497	74	
324.81007	120	
324.89581	254	1+
326.87875	86	
326.95036	70	
327.07118	74	
327.43679	78	
327.89498	64	
328.85368	68	
335.24747	78	
336.93910	148	
336.96646	64	
343.20702	72	
344.18143	70	
344.89232	62	
346.84947	70	
349.90929	74	
352.79320	64	
352.88764	126	
355.76081	70	
360.21675	68	
361.89429	64	
363.27169	64	
366.09439	62	
END IONS

###FS:    #m/z: 359.96217 #charge 1+
###MS: 125
###MSMS: 128
BEGIN IONS
TITLE=Cmpd 96, +MS2(359.9622), 28.0-35.0eV, 2.8min #128
RTINSECONDS=164.495
SCANS=125,128
PEPMASS=359.96217	13822
CHARGE=1+
180.86683	76	
190.93124	78	
194.08145	66	
198.64611	158	
201.87799	62	
205.95256	140	
209.94296	64	
221.01226	94	
222.95468	184	
222.97425	158	
223.83613	82	
223.89246	290	1+
224.86071	82	
224.95107	248	
226.89071	64	
226.94825	498	1+
226.97046	68	
227.94118	72	
228.88882	88	
228.94303	346	
229.80488	88	
232.80482	62	
236.06493	92	
236.85225	68	
237.90022	68	
238.09768	62	
239.05891	74	
240.82740	92	
240.89259	62	
240.93976	136	
240.96386	310	
241.07941	76	
241.90141	74	
241.94406	108	
242.88680	68	
242.93813	76	
242.96036	126	
243.83780	186	1+
243.96132	76	
244.95936	346	1+
245.94253	112	
246.01770	62	
246.80908	114	
246.91166	74	
246.95650	166	
246.97497	148	
247.80964	134	
247.85259	64	
248.80272	298	
248.85239	104	
248.98838	88	
249.05094	68	
249.81209	200	
250.07709	64	
250.80259	112	
250.88192	80	
250.89520	72	
251.07025	132	
252.38787	66	
252.88864	72	
252.95363	126	
254.07158	92	
254.11086	64	
254.34541	70	
254.89606	84	
256.83668	68	
257.44300	72	
258.44907	100	
258.84043	254	1+
260.83609	128	
260.94749	110	
260.96811	172	
261.96962	88	
264.82043	144	
265.01065	68	
265.81871	138	
266.81506	694	1+
267.39032	68	
267.86335	100	
267.92294	82	
268.80733	114	
268.84241	68	
268.93840	68	
269.83480	144	1+
269.96495	62	
270.87552	72	
270.89194	72	
271.79764	72	
274.86945	68	
275.45788	70	
275.96971	80	
276.81017	136	
276.85577	86	
277.10471	62	
277.81668	82	
277.86187	90	
277.98641	70	
278.79819	326	1+
278.87199	62	
280.79214	1002	1+
280.83901	86	
280.85550	84	
280.92868	110	
281.84181	76	
281.89823	74	
282.48412	78	
282.85572	106	
283.79828	82	
283.82356	402	1+
283.88235	84	
283.89174	86	
285.89131	102	
291.79899	142	
291.86848	90	
292.43081	90	
294.04601	72	
294.81646	166	
294.84430	70	
294.86528	88	
294.96001	74	
296.02835	84	
296.80780	202	
296.92481	68	
297.81232	194	
297.92625	72	
298.16108	78	
298.41442	66	
298.80324	1896	1+
298.85304	200	
299.87063	106	
300.01348	82	
301.79827	68	
301.87067	84	
302.00322	70	
303.84156	86	
303.88628	76	
305.06025	98	
305.88640	88	
306.82371	60	
307.84028	266	1+
309.80523	64	
311.87933	72	
314.29308	82	
314.83750	62	
315.01221	88	
316.81481	120	
316.87165	88	
320.28874	70	
320.82157	74	
320.95939	76	
321.82055	264	1+
321.84608	86	
323.01610	214	1+
327.82592	76	
329.88780	74	
339.29872	76	
342.20020	68	
342.90439	82	
343.91836	132	
346.42209	62	
347.45588	64	
354.41386	78	
357.70960	72	
358.19936	76	
END IONS

###FS:    #m/z: 322.93018 #charge 1+
###MS: 129
###MSMS: 130
BEGIN IONS
TITLE=Cmpd 97, +MS2(322.9302), 28.0-35.0eV, 2.8min #130
RTINSECONDS=168.189
SCANS=129-130
PEPMASS=322.93018	196234
CHARGE=1+
77.68986	46	
91.61836	72	
192.88740	60	
197.87330	68	
201.01065	28	
201.04585	234	
201.94781	52	
204.03948	20	
205.12383	40	
205.94800	102	
206.93049	54	
207.94769	74	
208.98107	66	
209.89128	58	
209.94606	96	
212.83099	72	
214.89263	56	
217.03975	64	
220.87364	80	
221.88965	78	
222.86871	66	
222.94899	176	
225.89109	58	
225.93921	64	
226.84336	52	
227.05628	68	
230.83679	56	
234.91585	60	
236.83157	52	
238.98678	88	
239.26904	28	
239.78523	66	
239.88010	42	
239.93880	70	
239.95813	86	
239.99779	84	
240.81856	68	
240.90313	88	
240.94227	1210	
241.89982	36	
241.93826	3054	1+
242.81612	60	
242.85755	34	
242.88469	46	
242.94030	2130	1+
242.98889	48	
243.02248	26	
243.13664	40	
243.82613	186	
244.20685	20	
244.81168	104	
244.82891	70	
244.85191	72	
245.05755	24	
245.21995	20	
245.41610	30	
246.00991	72	
246.85408	24	
246.97694	116	
247.21716	26	
247.97460	64	
248.81337	24	
248.93474	96	
249.07393	58	
249.27364	32	
249.46948	106	
249.97292	176	
250.13399	24	
250.94579	66	
251.84112	48	
253.66843	24	
254.92994	36	
255.78285	48	
255.94001	76	
257.00420	82	
257.79673	60	
258.83076	164	
258.90117	72	
259.79143	70	
259.85029	44	
260.83017	276	1+
262.15745	24	
263.86227	94	
264.07739	46	
264.80059	78	
265.01025	78	
265.06410	70	
266.86458	136	
267.85047	70	
268.17411	44	
268.95656	112	
270.62741	24	
271.51917	22	
273.78961	72	
275.79361	74	
276.85134	58	
278.07229	54	
279.09249	1236	1+
279.14183	30	
279.85689	84	
281.25688	74	
281.84467	50	
282.16600	54	
282.88455	54	
283.00647	74	
283.06824	68	
283.41978	28	
283.78806	56	
283.85616	58	
284.07552	48	
284.20948	56	
284.29173	518	1+
284.51217	42	
284.79384	48	
284.84573	70	
285.48250	34	
285.52279	30	
285.91416	56	
286.86794	36	
286.90947	86	
286.96563	22	
287.87554	36	
287.96090	54	
288.01751	28	
288.17856	24	
288.81402	46	
289.78914	132	
292.88247	86	
294.81884	44	
294.84628	24	
295.12170	22	
296.85756	66	
297.98346	26	
298.80240	84	
299.80733	58	
301.78565	44	
302.87502	50	
303.89673	30	
304.13687	72	
304.86477	26	
305.44248	38	
306.88163	94	
307.80304	82	
307.88697	76	
310.22154	26	
313.44935	68	
315.73371	58	
317.88881	56	
317.92785	28	
319.05665	58	
320.21152	64	
320.78758	60	
324.88656	80	
325.90021	82	
327.71479	52	
END IONS

###FS:    #m/z: 340.94058 #charge 1+
###MS: 129
###MSMS: 131
BEGIN IONS
TITLE=Cmpd 98, +MS2(340.9406), 28.0-35.0eV, 2.8min #131
RTINSECONDS=168.961
SCANS=129,131
PEPMASS=340.94058	126530
CHARGE=1+
180.88514	68	
182.59491	110	
184.86312	78	
200.83268	54	
203.88606	78	
204.86224	74	
208.95613	76	
209.02015	70	
213.94311	142	
214.87824	68	
214.89250	54	
215.86049	64	
218.89517	146	
219.89665	72	
222.83971	70	
223.05238	60	
223.83506	204	1+
223.87649	72	
223.96114	72	
224.97283	70	
225.10187	64	
226.94806	80	
227.07596	60	
227.85364	54	
228.84471	72	
228.89270	88	
230.89158	58	
231.95143	88	
233.89499	56	
234.91919	84	
236.89204	56	
237.19104	76	
237.87203	54	
237.90232	100	
238.85545	78	
239.78680	54	
239.84775	92	
239.86191	160	
239.89323	72	
239.92377	90	
240.83880	1180	1+
240.85838	114	
241.84283	1084	1+
241.90552	98	
242.88463	72	
243.83009	422	1+
244.02272	68	
246.75605	64	
246.97005	70	
247.86641	62	
248.90163	80	
249.84255	70	
249.89452	68	
251.56074	76	
251.88794	58	
252.84380	68	
253.89750	78	
253.92279	70	
254.88844	68	
254.97070	68	
255.07453	54	
255.14302	58	
255.86336	68	
255.91247	58	
256.26343	114	
256.85166	236	
256.89713	310	
256.91450	172	
257.85001	236	
257.94379	92	
258.84410	664	
258.88686	70	
259.85677	324	
259.94819	60	
260.83419	412	
261.84127	224	
261.89319	58	
262.85511	96	
262.90001	120	
263.12292	86	
263.84814	68	
263.93607	76	
265.86250	72	
266.84044	56	
266.85918	120	
266.87651	158	
267.13539	80	
268.83906	546	1+
268.85625	108	
269.99290	104	
270.85316	60	
272.85330	72	
272.87826	62	
273.87217	470	1+
273.90503	70	
273.93351	110	
273.95182	56	
274.83647	56	
274.87453	342	1+
274.89959	136	
275.81468	68	
275.83888	70	
276.85610	816	1+
278.84825	904	1+
279.86935	318	1+
280.86068	108	
281.83678	64	
281.85926	84	
282.85593	56	
282.95459	68	
283.84756	66	
283.88356	216	
284.22231	68	
284.93471	72	
286.53935	100	
286.80332	54	
287.96909	112	
288.82601	84	
290.78300	58	
291.89340	60	
292.43711	82	
292.84664	66	
292.87604	82	
293.87103	74	
294.86815	242	
295.88261	60	
296.85646	96	
297.83541	82	
297.89188	100	
298.22754	80	
298.82384	54	
298.90218	60	
299.04644	60	
299.14633	78	
299.88464	154	
300.87232	108	
301.19976	58	
301.93480	100	
302.85869	186	
303.85425	84	
303.94191	88	
305.92518	92	
306.87962	136	
307.79029	92	
307.80506	76	
309.86624	56	
315.83404	74	
317.88034	66	
319.17961	54	
319.81427	62	
320.84265	68	
321.37751	64	
323.24194	72	
324.89070	116	
326.17144	82	
333.43005	78	
337.94077	86	
338.27958	54	
339.82584	78	
341.35764	78	
END IONS

###FS:    #m/z: 363.95677 #charge 1+
###MS: 129
###MSMS: 132
BEGIN IONS
TITLE=Cmpd 99, +MS2(363.9568), 28.0-35.0eV, 2.9min #132
RTINSECONDS=169.733
SCANS=129,132
PEPMASS=363.95677	40604
CHARGE=1+
128.13150	88	
181.87052	80	
181.93515	74	
189.86126	208	
190.93477	66	
196.88238	152	
198.89366	74	
205.90195	66	
212.05425	74	
212.87769	644	
220.95762	78	
222.64187	104	
222.87848	68	
222.95526	74	
222.97924	64	
223.95382	74	
224.95003	146	
225.88504	126	
225.97064	132	
226.94741	602	1+
226.97011	126	
227.27713	70	
227.89995	74	
227.93783	942	1+
228.89835	366	
228.94216	782	1+
230.88946	408	1+
232.01863	76	
232.88513	124	
232.95856	78	
234.94191	84	
236.87124	64	
236.97308	70	
240.83023	130	
240.85253	70	
240.94198	486	
240.96099	112	
241.83004	308	1+
241.84828	96	
241.93920	668	1+
241.95413	86	
242.81566	72	
242.89797	66	
243.82219	164	
244.81847	94	
244.94225	196	1+
244.95913	442	1+
245.05399	108	
246.80723	158	
246.91211	98	
246.95625	160	
247.09740	72	
247.80249	510	1+
248.04561	74	
248.80316	364	1+
248.85881	66	
248.90154	142	
250.80202	276	1+
250.95128	74	
251.12462	74	
251.83522	68	
252.50640	94	
252.79895	98	
253.41035	94	
254.85319	68	
256.85191	68	
257.89051	76	
258.82912	278	
258.84691	502	1+
260.08417	68	
260.83187	374	1+
261.01370	78	
261.83031	474	1+
263.88062	72	
263.89429	76	
264.81735	66	
264.83165	98	
264.88846	78	
264.92830	84	
265.08047	70	
265.81969	130	
266.81465	706	1+
267.40249	70	
267.41841	76	
267.97281	70	
268.37713	84	
268.81060	264	1+
268.84296	94	
268.90871	66	
268.95524	64	
269.08162	68	
269.96806	134	
271.85824	76	
274.81346	92	
275.81465	84	
276.81115	76	
276.85673	236	1+
277.89050	66	
278.79828	310	
278.84495	426	1+
278.88233	74	
278.91075	66	
279.80094	142	
280.79303	1734	1+
280.84566	114	
281.85522	74	
282.14392	90	
282.55831	68	
282.83152	372	1+
283.77742	80	
283.79815	92	
283.85050	194	
284.82447	132	
284.85093	112	
284.89743	96	
285.79571	72	
285.82621	148	
285.84735	294	
286.52280	80	
286.82628	72	
289.40462	84	
289.82867	84	
289.88511	74	
291.79364	86	
292.00080	72	
294.86951	68	
295.86754	64	
295.93094	84	
296.81037	290	
297.80975	178	
298.80348	2848	1+
298.83649	70	
298.85838	74	
298.87474	76	
299.87636	70	
301.80332	128	
301.86137	530	1+
302.79989	186	
302.88091	80	
303.81126	106	
303.85639	210	
304.79247	72	
306.38494	80	
307.88277	86	
307.91060	66	
308.10280	72	
308.88764	88	
310.41091	70	
310.79838	72	
311.13369	70	
311.81524	76	
312.64748	78	
316.81585	518	1+
317.88015	160	
318.87930	64	
318.94704	68	
321.82172	362	1+
324.81823	116	
324.88863	78	
326.87388	150	
330.82056	68	
336.90092	80	
337.78733	80	
340.98348	84	
346.01041	68	
347.92484	74	
352.89219	70	
358.78964	68	
360.17728	78	
360.86944	66	
363.76066	82	
366.31735	68	
367.77639	70	
368.74473	86	
END IONS

###FS:    #m/z: 322.93039 #charge 1+
###MS: 133
###MSMS: 134
BEGIN IONS
TITLE=Cmpd 100, +MS2(322.9304), 28.0-35.0eV, 2.9min #134
RTINSECONDS=173.39
SCANS=133-134
PEPMASS=322.93039	192748
CHARGE=1+
160.39180	32	
180.88832	76	
187.92466	32	
193.02906	60	
194.96940	34	
195.06442	26	
196.96247	62	
201.04370	216	
205.95133	106	
206.98691	68	
207.16916	56	
207.96904	40	
211.83294	72	
211.89709	60	
213.51428	76	
215.84211	68	
215.92530	50	
218.08321	76	
218.89123	58	
220.87566	54	
222.95016	90	
223.95723	226	
223.97587	74	
224.28674	38	
227.84438	70	
227.90910	62	
227.99821	50	
228.18199	34	
229.81307	52	
230.83250	44	
233.94149	66	
234.37565	76	
236.92214	60	
236.94282	94	
236.96946	46	
237.88157	80	
238.84267	132	
238.93687	76	
238.96772	64	
239.07210	52	
239.78954	132	
239.88717	56	
240.81893	58	
240.94226	736	
240.96410	108	
241.13756	34	
241.94165	626	
242.15967	90	
242.45629	40	
242.56880	28	
242.82498	156	
242.94077	2092	1+
243.11020	42	
243.81961	66	
244.82131	134	
244.93822	340	
245.82936	68	
246.11019	32	
246.45517	38	
246.85618	66	
247.32949	28	
247.81414	48	
247.89404	32	
247.98271	44	
248.24511	26	
248.83795	66	
250.07110	76	
250.99754	54	
251.00861	34	
251.04313	68	
251.09769	38	
253.06460	100	
255.80454	78	
255.91080	80	
256.83687	74	
256.91353	86	
258.79831	66	
258.83001	100	
259.83478	66	
260.82971	40	
260.94915	32	
261.04547	96	
261.82690	506	1+
262.82802	326	1+
262.88565	40	
263.14487	32	
263.98370	84	
265.06026	130	
265.13057	70	
266.85461	64	
266.89463	68	
268.84394	82	
268.86996	44	
270.82678	70	
272.94055	74	
276.84919	50	
278.03757	88	
278.08066	88	
278.81630	32	
279.05094	32	
279.06379	42	
279.09242	1414	1+
279.42756	28	
279.93274	40	
280.86206	90	
281.12574	44	
281.79904	46	
281.86101	40	
281.91060	40	
282.18074	48	
282.27567	68	
282.70491	30	
283.35785	92	
283.54375	30	
283.79595	58	
283.86422	58	
284.21199	72	
284.29396	430	
284.86071	92	
284.93586	28	
285.96803	74	
286.84714	70	
290.88556	48	
291.80760	66	
292.11017	62	
294.84846	70	
295.38642	70	
295.81935	50	
296.92496	50	
297.81858	100	
299.41806	94	
300.81375	62	
302.16357	92	
303.86035	34	
304.88457	66	
305.81119	44	
306.88809	52	
307.89942	102	
308.89404	70	
309.81992	116	
311.26837	60	
311.90195	44	
314.56553	94	
314.80263	58	
315.97195	44	
316.40406	98	
322.15018	60	
322.74763	74	
323.04804	58	
323.25520	78	
323.80235	54	
323.88741	56	
323.90883	50	
326.39348	88	
END IONS

###FS:    #m/z: 340.94076 #charge 1+
###MS: 133
###MSMS: 135
BEGIN IONS
TITLE=Cmpd 101, +MS2(340.9408), 28.0-35.0eV, 2.9min #135
RTINSECONDS=174.162
SCANS=133,135
PEPMASS=340.94076	126460
CHARGE=1+
125.92138	82	
190.89724	82	
192.88725	86	
208.84267	66	
208.95630	94	
210.89187	66	
212.87597	62	
213.94154	76	
214.87628	76	
220.90289	86	
221.89531	58	
222.50448	66	
222.84329	64	
222.87298	58	
224.84961	80	
224.97314	64	
225.16624	72	
226.85559	88	
226.87234	80	
227.83333	62	
227.89991	80	
228.10572	82	
228.84146	118	
229.84480	80	
229.95677	74	
230.89178	66	
231.89042	120	
232.84839	90	
232.86118	82	
233.90759	56	
235.12648	76	
235.85193	60	
236.88433	98	
236.89944	68	
237.90020	94	
238.85428	132	
239.85993	142	
239.87988	92	
239.90553	130	
239.98821	94	
240.28329	80	
240.83420	268	
240.85359	136	
240.92143	78	
241.01070	72	
241.84289	846	1+
243.80793	56	
243.83490	424	1+
246.84953	182	
247.86449	64	
248.90351	90	
250.66354	64	
250.83136	66	
251.47515	92	
251.92737	66	
254.96681	64	
255.13350	82	
255.97543	86	
256.19022	70	
256.85962	94	
256.89762	64	
257.40569	94	
257.85496	194	
257.89761	86	
258.84701	854	1+
259.82856	66	
259.91386	92	
259.95934	70	
260.34144	96	
260.83468	1034	1+
260.98970	68	
261.90539	64	
262.85787	62	
262.90550	70	
263.85004	70	
263.91861	60	
264.86550	134	
266.84234	72	
266.89892	54	
267.05935	62	
267.86021	62	
268.84215	660	1+
269.00321	84	
270.82889	78	
272.09122	80	
272.83332	54	
274.85981	178	
275.85834	158	
275.87229	254	
276.85751	514	
277.71838	88	
277.86532	774	1+
278.84950	540	1+
278.95407	72	
280.84430	134	
281.85728	60	
281.88380	72	
282.04880	80	
282.87846	154	
282.93605	60	
283.98453	56	
284.80609	58	
285.89345	80	
288.87041	66	
288.92017	66	
290.88521	88	
291.82419	70	
291.88101	66	
292.11588	60	
292.43709	96	
292.93706	96	
292.99596	84	
293.86904	84	
294.86821	286	1+
295.91229	72	
295.93096	70	
296.81890	64	
296.85283	150	
296.87820	58	
297.87599	126	
298.31647	68	
298.82155	64	
298.87868	58	
299.43445	68	
299.87598	186	
300.30708	90	
300.87651	72	
300.88293	82	
301.41448	90	
301.83479	86	
301.86827	170	
302.13120	66	
302.86116	162	
302.87865	82	
302.94736	68	
303.02406	104	
303.86470	92	
303.88405	76	
304.88025	134	
306.04778	80	
306.14856	104	
311.41767	78	
311.85349	60	
313.90163	68	
315.83431	88	
319.08990	66	
320.61792	86	
320.88644	64	
321.86593	72	
322.87782	72	
323.83602	76	
324.78901	58	
324.89176	156	
325.82819	56	
329.04499	58	
329.88439	70	
341.91868	74	
345.16154	78	
END IONS

###FS:    #m/z: 336.94565 #charge 1+
###MS: 133
###MSMS: 136
BEGIN IONS
TITLE=Cmpd 102, +MS2(336.9457), 28.0-35.0eV, 3.0min #136
RTINSECONDS=174.935
SCANS=133,136
PEPMASS=336.94565	18798
CHARGE=1+
202.91233	80	
205.94955	46	
205.97952	54	
207.94747	72	
210.87943	52	
211.94427	324	
212.87837	158	
213.87852	70	
213.93831	98	
216.88781	70	
217.88212	94	
219.99861	56	
222.95176	66	
223.95799	56	
224.83964	184	1+
224.97867	50	
225.85983	70	
228.89506	44	
229.95499	90	
230.88914	144	
230.96296	72	
232.89107	62	
233.89908	120	
236.06679	78	
236.80874	70	
236.84684	70	
236.90093	120	
238.85391	66	
239.80937	74	
239.84828	156	
240.83533	166	
240.85061	82	
240.92444	68	
241.84113	472	1+
242.20370	68	
242.92117	62	
243.82960	66	
244.84203	48	
244.86363	74	
245.86962	68	
247.96608	64	
248.89925	122	
248.98863	76	
250.83302	44	
250.95608	130	
250.99228	52	
251.07001	94	
251.89178	84	
251.94280	62	
251.97414	62	
252.83818	76	
252.95489	144	
252.96863	76	
253.08025	44	
253.84456	74	
254.08737	130	
254.41217	68	
254.92175	80	
254.97047	72	
255.09425	56	
255.83405	108	
256.86395	76	
257.15379	78	
257.85797	80	
257.94406	46	
258.08005	70	
258.84727	378	
259.85598	562	1+
259.92959	92	
260.82910	70	
260.87364	86	
261.83872	44	
261.94913	62	
263.85822	42	
266.84427	64	
266.86456	110	
267.84055	68	
267.85675	60	
268.84143	182	
269.90198	70	
270.27718	72	
270.85065	68	
272.87785	58	
272.97728	108	
274.86063	126	
275.84151	44	
275.85911	60	
275.88005	54	
276.85644	598	
277.86477	304	
278.83805	170	
278.86381	226	
279.12416	56	
280.84184	82	
280.86000	60	
281.85917	78	
282.87620	46	
283.87464	68	
284.20981	58	
284.82703	78	
285.86915	166	1+
286.06363	102	
286.84801	140	
287.85523	46	
288.08976	78	
288.26799	62	
288.84266	88	
288.91575	100	
289.85576	74	
290.41212	82	
290.86011	70	
291.87898	72	
292.85762	58	
293.10734	260	
293.85413	48	
293.91536	62	
294.86835	126	
297.83714	50	
297.88359	54	
298.89796	66	
299.87532	64	
300.88041	114	
300.95198	72	
301.41245	82	
302.85958	72	
303.94627	70	
304.89024	74	
305.88429	72	
305.90150	72	
307.09908	86	
309.86599	128	
310.83279	72	
313.89054	50	
317.77274	58	
320.82951	62	
320.88854	72	
321.83300	82	
322.12168	78	
322.89559	46	
323.92219	56	
324.05291	60	
324.23202	80	
324.46169	74	
324.89003	134	
325.11241	56	
325.89859	56	
327.87403	58	
327.89424	46	
329.87427	64	
331.88454	78	
333.08042	90	
337.37013	82	
338.78084	62	
342.22756	52	
END IONS

###FS:    #m/z: 340.94089 #charge 1+
###MS: 137
###MSMS: 138
BEGIN IONS
TITLE=Cmpd 103, +MS2(340.9409), 28.0-35.0eV, 3.0min #138
RTINSECONDS=178.59
SCANS=137-138
PEPMASS=340.94089	128056
CHARGE=1+
201.95156	88	
205.95323	54	
208.84784	60	
208.94367	70	
211.05774	88	
212.88143	64	
213.92153	82	
213.94239	130	
214.94108	68	
215.88972	120	
215.93512	70	
217.04176	80	
217.88373	84	
220.87909	84	
221.87876	72	
224.79813	58	
225.90785	70	
226.83504	74	
226.85391	62	
226.98136	78	
227.83424	92	
227.93492	72	
229.53592	94	
229.83751	78	
230.85478	82	
230.88907	324	1+
231.94764	72	
231.96629	70	
233.89545	140	
235.90653	76	
236.90520	72	
237.05900	70	
237.90798	54	
238.84258	88	
238.88294	78	
238.90146	76	
239.87771	72	
240.83860	166	
241.10249	70	
241.84153	1084	1+
241.96285	98	
242.94378	66	
243.83573	434	
243.87876	72	
243.90558	68	
245.82315	66	
245.84824	76	
246.97160	66	
247.03574	58	
247.85121	58	
248.85509	78	
249.96040	86	
250.00011	60	
250.94964	54	
251.88251	68	
251.97205	56	
252.92404	84	
255.07663	80	
255.10587	90	
255.85175	70	
255.89647	200	1+
255.91053	82	
256.86451	62	
256.94900	104	
257.79383	70	
257.84795	80	
258.84548	604	
258.90730	68	
259.84979	588	1+
259.89000	92	
260.83507	594	1+
262.89986	56	
263.86442	72	
264.47885	78	
264.84062	70	
264.86429	60	
265.86761	96	
266.86687	130	
267.84857	74	
268.84587	314	1+
268.96106	112	
269.93833	84	
269.96060	80	
270.83492	234	
270.85721	54	
270.94799	78	
272.84629	58	
273.91533	76	
274.86223	196	
274.87045	142	
276.85617	488	
276.89929	82	
276.93101	70	
277.86456	490	
277.88873	62	
277.94051	94	
277.96819	72	
278.84730	1186	1+
278.91769	238	1+
280.84177	74	
280.88272	154	1+
281.83606	74	
281.86517	58	
283.05384	72	
284.82504	76	
285.34951	66	
286.08646	82	
286.98029	88	
287.41626	76	
287.87987	60	
292.87625	56	
294.86614	248	
295.85282	58	
295.86903	122	
296.23123	78	
296.85735	56	
297.00724	66	
297.12995	60	
297.15109	66	
297.22138	64	
297.87575	72	
297.89306	178	1+
297.98137	62	
298.17645	88	
298.98282	56	
299.87432	122	
300.05816	54	
300.89016	72	
300.91170	106	
301.87175	130	
302.09723	60	
302.94952	70	
304.89334	168	
304.94485	60	
306.43008	64	
306.79775	58	
307.89359	72	
308.95266	70	
310.90640	64	
316.95465	88	
320.03810	64	
320.83400	86	
322.44339	100	
322.91334	62	
323.46055	84	
323.90281	60	
325.89921	62	
326.17821	128	
327.18135	72	
329.43528	76	
330.95004	80	
333.84928	56	
336.88274	68	
338.82629	56	
341.29207	92	
342.31584	88	
342.39332	78	
342.84084	78	
344.29042	68	
344.70854	66	
END IONS

###FS:    #m/z: 336.94610 #charge 1+
###MS: 137
###MSMS: 139
BEGIN IONS
TITLE=Cmpd 104, +MS2(336.9461), 28.0-35.0eV, 3.0min #139
RTINSECONDS=179.363
SCANS=137,139
PEPMASS=336.94610	19458
CHARGE=1+
205.94885	72	
208.28740	40	
208.97736	44	
211.94554	324	
212.87682	156	
213.93597	158	
213.95205	56	
214.94672	70	
215.85649	68	
215.88741	68	
217.29843	42	
217.93848	66	
220.87737	96	
221.89880	74	
223.95912	64	
223.98213	54	
226.85467	46	
228.84693	58	
228.89731	50	
228.95766	60	
229.95474	290	
230.88964	374	1+
231.95298	62	
232.03548	88	
232.90414	86	
234.82836	62	
234.93073	86	
235.85739	56	
236.79966	58	
236.83116	70	
236.86033	46	
237.36841	110	
237.87191	44	
238.83849	70	
238.85976	38	
238.88832	182	1+
239.87022	52	
240.20156	74	
240.84158	132	
240.91410	38	
241.84287	388	
241.98873	60	
242.84565	178	
242.86321	66	
242.88577	94	
243.83665	62	
245.87676	136	
246.97771	64	
247.96684	50	
248.89989	118	
249.99161	44	
250.18565	72	
250.83471	60	
250.91685	70	
250.95581	42	
250.98890	46	
251.82765	72	
252.47693	66	
252.96681	100	
254.79238	60	
254.90987	146	
254.92544	58	
254.96675	54	
255.92440	78	
256.85444	84	
256.89671	60	
256.93723	56	
257.85141	170	
258.81236	62	
258.84509	438	
259.85216	480	
259.95928	70	
260.83310	64	
260.86409	152	
261.86314	100	
262.97515	78	
264.87130	66	
265.86794	60	
266.85102	90	
267.12958	58	
267.84647	80	
268.83874	212	
268.95876	50	
269.84369	156	
270.81267	72	
270.90753	48	
271.09369	80	
271.83238	70	
271.85029	140	
271.89304	60	
273.86837	76	
273.88832	202	1+
274.06126	50	
274.85570	94	
274.87751	68	
274.90905	66	
275.86490	60	
275.94588	102	
276.85692	1068	1+
276.98037	56	
277.02699	98	
277.83507	150	
278.14369	46	
278.83948	76	
279.10152	72	
281.85840	58	
281.92084	66	
282.13695	44	
282.88252	70	
284.03227	42	
285.84801	80	
286.91395	52	
287.84938	260	
287.87935	198	1+
288.79510	78	
291.86321	96	
291.95420	72	
292.95400	84	
293.10429	118	
293.26923	76	
293.33027	80	
293.87308	84	
293.99310	86	
294.36420	52	
294.86340	42	
295.87875	104	
296.26919	82	
297.89548	272	1+
297.99010	74	
298.06206	68	
299.87506	152	
299.91798	42	
300.81798	62	
301.87294	54	
302.45358	120	
304.44121	52	
305.87573	76	
306.42160	58	
306.88146	76	
307.88879	112	
313.41438	74	
316.43657	54	
316.98716	68	
319.94808	46	
320.90192	74	
322.88242	74	
324.07729	72	
327.18125	84	
327.95007	72	
337.03387	56	
337.90212	80	
338.90758	72	
339.74004	48	
340.79998	54	
340.90835	68	
341.20799	78	
END IONS

###FS:    #m/z: 359.96175 #charge 1+
###MS: 137
###MSMS: 140
BEGIN IONS
TITLE=Cmpd 105, +MS2(359.9617), 28.0-35.0eV, 3.0min #140
RTINSECONDS=180.135
SCANS=137,140
PEPMASS=359.96175	13274
CHARGE=1+
160.72642	64	
184.58658	78	
193.08358	86	
209.99224	70	
211.89539	84	
213.89456	72	
215.87513	68	
216.86808	82	
217.86021	72	
218.89103	86	
222.95130	246	
223.82893	70	
223.89141	86	
223.93377	66	
224.89389	64	
224.94361	92	
225.95372	72	
226.94673	616	1+
226.97284	70	
227.07608	68	
227.92943	64	
228.94178	512	
231.80541	84	
232.89277	70	
234.86662	128	
236.14972	88	
239.06287	72	
240.01689	76	
240.07567	82	
240.83356	70	
240.94409	72	
241.05482	86	
241.83218	96	
241.94225	78	
241.96214	174	
242.95848	118	
243.11419	104	
243.92886	78	
244.95791	134	
245.85596	92	
245.93511	70	
246.80930	184	
246.95324	370	
247.81013	76	
248.80069	352	1+
248.90762	70	
249.90826	66	
250.83076	122	
250.89718	72	
250.94645	120	
251.06819	68	
252.87420	68	
252.96912	70	
255.90293	76	
255.92459	76	
255.95767	94	
258.84046	82	
259.79701	80	
260.83409	74	
260.96703	140	
261.78601	92	
261.83369	70	
262.79642	90	
262.82501	134	
264.89647	84	
265.12428	72	
265.81467	76	
266.81360	922	1+
266.85833	112	
267.02086	76	
267.78573	134	
267.97212	106	
268.92268	66	
269.96970	134	
270.85103	84	
270.94637	78	
271.05711	72	
271.54659	72	
271.94750	68	
273.96536	70	
274.85067	86	
274.98708	68	
276.80728	216	1+
276.85619	140	
278.80084	144	
278.84895	166	
279.79149	82	
280.79177	806	1+
280.83507	76	
280.88298	88	
280.91389	64	
280.93034	76	
281.82785	70	
282.03644	70	
282.78999	144	
282.82859	142	
283.79703	126	
283.82659	66	
284.82486	150	
284.84599	90	
285.86425	78	
289.82696	66	
290.95241	74	
291.93751	76	
292.79642	66	
293.97236	70	
295.42038	116	
296.80899	320	
296.83157	102	
296.86793	78	
296.91886	64	
297.80949	196	
297.89252	68	
298.80423	1360	1+
298.84987	122	
300.48169	94	
300.79671	94	
301.87114	80	
303.89672	80	
306.88202	68	
309.80514	124	
311.89652	70	
312.85168	94	
315.00753	78	
315.82319	366	1+
315.94804	72	
316.82469	226	1+
316.84468	82	
316.91999	70	
317.81026	64	
318.94262	72	
318.97476	102	
319.82408	136	
320.95694	62	
321.26268	66	
321.82383	182	1+
322.03110	148	
323.02218	104	
323.45394	70	
324.02618	80	
324.82251	66	
325.02377	78	
329.13247	64	
329.86773	68	
331.16481	72	
332.82513	70	
333.62486	96	
334.95430	80	
339.75105	74	
340.15866	82	
343.77373	66	
344.84019	80	
350.34596	62	
350.76411	82	
352.88519	66	
352.90142	68	
354.42076	76	
360.80631	68	
364.04674	64	
END IONS

###FS:    #m/z: 363.95682 #charge 1+
###MS: 141
###MSMS: 142
BEGIN IONS
TITLE=Cmpd 106, +MS2(363.9568), 28.0-35.0eV, 3.1min #142
RTINSECONDS=183.781
SCANS=141-142
PEPMASS=363.95682	45056
CHARGE=1+
75.11164	92	
78.22210	66	
183.93305	90	
186.92782	66	
189.85874	68	
191.85881	90	
194.88617	90	
196.88656	72	
209.94351	90	
210.94695	62	
212.87814	564	
218.90340	68	
222.93993	68	
222.96083	270	1+
224.88305	68	
224.95110	400	1+
226.94760	1076	1+
228.89449	76	
228.94119	1440	1+
229.95700	112	
230.88897	502	
231.12153	72	
232.88718	88	
232.97172	62	
233.87975	76	
233.91710	84	
236.83165	66	
236.85788	82	
239.84947	70	
240.83118	238	
240.94416	110	
240.96731	322	
241.02789	74	
241.83665	194	
241.86733	82	
241.93868	942	1+
241.95785	138	
242.81737	396	1+
242.86533	78	
242.95799	124	
244.05529	72	
244.42176	68	
244.85207	88	
244.95633	124	
245.89741	162	1+
245.91549	70	
245.94918	466	1+
245.96443	110	
246.80309	350	1+
246.95368	398	1+
247.80352	332	1+
248.01330	80	
248.85643	70	
248.90331	268	
250.79722	132	
250.90084	72	
251.85865	66	
252.03611	72	
252.07922	62	
252.89071	86	
254.95680	92	
255.10422	66	
258.83650	584	1+
258.89533	92	
258.96967	274	1+
259.80712	64	
260.82867	120	
261.83144	320	1+
261.96678	66	
262.10007	70	
262.81443	66	
262.85037	64	
264.82596	112	
264.97055	64	
265.05642	88	
265.19465	64	
265.91862	78	
266.81138	658	1+
266.86263	72	
267.84845	62	
267.87053	80	
267.97915	100	
267.99507	84	
268.86485	70	
268.95552	156	
269.08757	68	
269.80581	136	
269.84915	88	
269.97268	78	
270.84687	66	
270.86855	68	
271.41115	70	
271.44757	66	
271.83225	66	
271.95736	62	
276.80800	124	
276.85665	280	
278.02329	86	
278.79978	374	
278.84718	178	
279.79773	416	
279.85385	178	
279.91423	82	
279.94678	68	
280.79304	1560	1+
281.04142	92	
282.78904	502	1+
282.81168	124	
282.83624	152	
283.06839	72	
283.09498	70	
283.16979	66	
283.79060	346	1+
283.83384	76	
283.85369	128	
283.92046	78	
284.07115	68	
284.82470	362	1+
284.85498	70	
285.79456	94	
285.84779	82	
285.91001	70	
286.81997	62	
286.88689	72	
291.06747	74	
291.79521	178	1+
292.43716	88	
292.93720	72	
293.00663	90	
294.79041	62	
294.80811	88	
296.80771	360	
297.81183	268	
297.92141	72	
298.69611	78	
298.80213	1876	1+
299.87134	138	1+
301.80135	184	
301.86114	520	1+
303.85693	312	1+
304.82662	72	
305.25538	72	
306.84741	92	
307.83753	78	
307.85669	62	
307.88734	86	
307.93688	84	
308.83580	76	
308.97367	68	
310.51242	74	
310.87598	66	
316.81573	664	1+
317.10779	70	
318.81370	124	
319.80058	80	
322.82434	194	
323.84946	70	
324.01059	66	
324.27386	84	
324.88001	70	
327.88612	80	
330.87867	72	
334.91584	72	
336.17347	72	
336.94375	110	
342.90446	110	
343.90596	82	
350.35236	64	
352.89438	82	
361.59769	100	
361.72819	62	
365.75094	66	
366.71055	66	
367.34790	72	
368.88424	66	
END IONS

###FS:    #m/z: 336.94579 #charge 1+
###MS: 141
###MSMS: 143
BEGIN IONS
TITLE=Cmpd 107, +MS2(336.9458), 28.0-35.0eV, 3.1min #143
RTINSECONDS=184.553
SCANS=141,143
PEPMASS=336.94579	22014
CHARGE=1+
175.58051	40	
185.92841	82	
192.88910	68	
196.96425	142	
205.94790	72	
208.98466	48	
211.94482	298	
212.87771	490	1+
213.94053	182	
214.88533	42	
215.88559	60	
219.88564	62	
221.89699	68	
223.95361	62	
224.83988	68	
224.97663	72	
225.84159	66	
226.85437	170	
226.97561	72	
227.84996	54	
228.31496	38	
229.95607	262	
230.88933	488	1+
231.95388	58	
234.05239	58	
236.60138	44	
236.84879	74	
237.08872	58	
237.41752	58	
237.85681	74	
238.86145	58	
239.84766	50	
239.92830	108	
240.83555	66	
241.10249	72	
241.84421	330	1+
243.84644	62	
244.82634	46	
244.86547	76	
245.85029	80	
246.91050	56	
246.98181	60	
247.96555	124	
248.89957	48	
249.86727	42	
249.90109	82	
249.96438	106	
250.82977	162	
250.95644	142	
251.78823	50	
251.82847	170	
251.87652	68	
252.81671	66	
252.84935	52	
252.97206	312	
253.08988	78	
253.90523	42	
254.85319	68	
254.91614	138	
255.07313	52	
256.81134	64	
256.84825	134	
256.86531	210	
256.90948	64	
256.93127	88	
257.82750	56	
257.86344	154	
257.87848	66	
257.91634	54	
258.45083	94	
258.84379	268	
259.82115	60	
259.85297	604	1+
261.84996	284	1+
261.90138	82	
262.87974	84	
263.17245	68	
264.00232	38	
264.18130	68	
264.76045	48	
264.84681	60	
264.86224	48	
266.84663	74	
266.86692	60	
267.89039	62	
268.13580	64	
268.83287	306	1+
268.85250	266	1+
268.96085	56	
270.04930	42	
270.49942	104	
271.84844	96	
271.91998	160	
273.86052	50	
274.87305	122	
274.89350	54	
275.80628	50	
275.86297	82	
275.91661	76	
276.85557	388	
277.86584	280	
278.20882	68	
278.49010	44	
278.83482	94	
278.86452	152	
279.08911	44	
279.83414	78	
279.86068	108	
279.88346	84	
281.86235	66	
282.87406	64	
283.68029	40	
286.59560	84	
286.85066	150	
287.86876	44	
288.41326	44	
288.85360	56	
290.85623	60	
291.40504	84	
291.84976	84	
292.80249	48	
293.10722	158	
293.85517	148	
293.87226	108	
293.91293	46	
294.88014	82	
295.85290	62	
296.25645	76	
296.86950	92	
296.91409	88	
297.89543	168	
298.30793	48	
299.87515	136	
299.96458	52	
300.82025	66	
300.87451	64	
301.60221	66	
303.87489	224	1+
304.73229	76	
305.07145	64	
305.80693	58	
307.86774	72	
308.88450	74	
311.88405	82	
313.40794	80	
314.88608	70	
315.89542	56	
317.50603	40	
319.85342	80	
321.17512	42	
324.89542	40	
325.89686	90	
329.93909	84	
334.10302	58	
335.05101	48	
336.32654	98	
339.85499	76	
341.63035	90	
END IONS

###FS:    #m/z: 359.96129 #charge 1+
###MS: 141
###MSMS: 144
BEGIN IONS
TITLE=Cmpd 108, +MS2(359.9613), 28.0-35.0eV, 3.1min #144
RTINSECONDS=185.325
SCANS=141,144
PEPMASS=359.96129	13648
CHARGE=1+
48.39331	76	
180.87162	72	
193.88815	68	
194.09501	68	
198.86951	80	
200.87733	120	
204.88326	60	
208.95971	60	
209.94334	250	
211.53082	92	
218.88345	74	
218.92013	62	
220.95411	84	
222.95232	74	
222.98282	68	
223.89289	130	
223.94690	372	1+
225.91150	80	
225.97069	72	
226.83893	76	
226.94694	398	
226.97127	270	
228.60738	82	
228.94190	550	
229.82425	66	
230.80079	88	
231.88365	86	
231.96449	60	
234.86581	74	
235.93653	72	
239.90669	68	
240.13104	60	
240.82051	64	
240.83368	64	
240.93898	160	
240.95875	474	1+
241.94029	88	
242.94203	62	
242.96166	234	1+
243.85752	84	
243.88462	70	
243.91728	60	
244.95629	224	
245.87889	92	
245.90013	88	
246.05435	72	
246.81088	154	
246.95214	104	
246.97813	70	
248.80533	632	1+
249.09158	70	
249.79393	70	
250.80161	64	
250.94885	208	
252.00691	94	
252.80705	60	
252.87678	192	
252.95473	148	
255.91083	78	
256.85892	204	1+
257.84551	60	
258.83426	172	
258.85015	64	
260.44456	100	
260.83717	172	
260.97259	118	
261.85742	60	
262.81402	82	
262.82990	60	
262.94550	74	
263.00297	64	
263.98185	64	
264.79865	62	
264.87409	60	
264.91233	64	
265.82119	128	
266.81480	540	1+
267.07313	60	
267.13582	64	
267.90077	74	
268.81179	72	
269.08153	68	
269.96659	66	
270.82898	68	
273.97174	68	
273.98090	76	
274.57610	74	
274.80197	66	
275.97008	126	
276.81303	152	
276.85622	116	
277.86671	186	
278.79856	382	
278.84449	414	1+
279.10540	110	
279.80037	212	
279.98818	70	
280.79336	922	1+
280.83557	72	
281.85900	68	
281.88601	212	1+
282.83300	104	
283.07071	78	
284.63281	62	
284.82163	316	
284.87297	96	
288.03357	62	
291.79873	76	
292.79625	68	
292.85883	160	1+
292.88447	80	
293.79302	60	
293.90013	78	
296.80891	286	
296.89718	74	
296.92447	64	
297.81070	150	
298.41648	98	
298.80351	2158	1+
298.85544	74	
298.91641	78	
298.92817	78	
299.86286	86	
300.80227	310	
302.84257	98	
303.78755	66	
305.86726	74	
305.91241	82	
306.82138	76	
306.87524	78	
307.84587	70	
309.82748	72	
314.82121	74	
315.38731	70	
316.81226	482	1+
317.88506	82	
317.90181	86	
319.86449	88	
320.81151	88	
321.82104	172	
324.01977	84	
324.46001	72	
324.88462	78	
325.84555	74	
325.91209	90	
326.89281	66	
329.19266	70	
330.05300	78	
330.87470	68	
332.81621	66	
335.05075	68	
336.95283	64	
340.93844	60	
351.76747	66	
352.60855	74	
352.78150	80	
358.14099	78	
359.20601	90	
359.84367	62	
359.92788	100	
363.84749	64	
364.10311	60	
END IONS

###FS:    #m/z: 322.93014 #charge 1+
###MS: 145
###MSMS: 146
BEGIN IONS
TITLE=Cmpd 109, +MS2(322.9301), 28.0-35.0eV, 3.2min #146
RTINSECONDS=188.976
SCANS=145-146
PEPMASS=322.93014	190974
CHARGE=1+
91.17518	34	
92.82945	32	
164.96175	62	
170.89509	36	
185.92878	66	
194.06070	90	
200.83974	52	
201.04272	200	
201.05756	44	
203.92549	26	
204.05093	82	
205.27544	34	
206.94650	62	
207.04181	34	
211.90056	96	
213.83021	64	
214.97167	78	
218.88906	64	
220.87858	72	
222.86737	46	
222.90608	82	
222.94986	122	
223.81798	46	
224.98038	84	
225.96321	90	
227.93518	34	
228.85166	74	
228.87248	56	
229.13436	62	
229.93042	76	
233.31433	28	
235.01884	26	
235.80023	40	
236.90512	76	
237.06570	68	
237.13955	30	
238.07101	60	
238.09931	44	
238.85977	88	
238.93910	104	
239.08374	86	
239.90658	52	
240.31380	24	
240.81837	68	
240.94007	762	
240.96678	48	
241.94189	640	
242.82579	70	
242.90402	26	
242.94162	1500	1+
242.97336	38	
243.00555	52	
243.82481	232	
244.02249	48	
244.18956	26	
244.82040	108	
244.94008	620	1+
244.98074	52	
245.67511	28	
245.82128	86	
245.92504	40	
246.54366	26	
246.84658	80	
246.86969	36	
246.97779	128	
247.97642	48	
248.24494	30	
248.84930	82	
248.88045	66	
248.97539	28	
249.09042	26	
250.94586	62	
252.79109	46	
252.80484	50	
255.95033	72	
257.50991	84	
257.79386	68	
257.92609	74	
258.82639	196	1+
258.85600	68	
260.82669	216	1+
262.07242	72	
263.79871	70	
264.26327	46	
264.79842	58	
265.11430	84	
265.87068	70	
265.92440	42	
266.39331	80	
266.87073	68	
268.93872	78	
269.08954	72	
269.83537	62	
271.77931	54	
271.79771	66	
271.87664	58	
271.89279	72	
272.38907	88	
275.14626	48	
275.79002	76	
275.80482	48	
275.98861	118	
278.02539	56	
278.85308	66	
279.09270	1340	1+
280.35716	24	
280.61529	26	
281.43241	26	
281.90842	60	
282.69665	26	
282.79985	58	
282.81625	28	
283.07494	124	
283.76311	32	
283.96937	88	
284.20739	62	
284.29399	324	1+
284.81691	68	
284.87424	158	
285.03245	76	
285.21495	68	
285.64854	46	
285.71900	34	
285.85822	50	
286.43546	56	
288.13114	32	
289.87463	38	
291.15098	24	
292.93904	74	
295.10175	68	
296.80234	64	
298.90419	84	
299.77749	64	
301.05966	24	
303.86505	68	
303.98461	58	
304.02302	72	
306.88716	56	
307.17230	56	
307.88651	112	
310.91726	72	
312.18976	90	
312.80635	56	
315.57365	42	
315.92145	50	
319.94136	58	
320.93471	84	
321.11730	92	
322.14126	24	
322.42573	34	
322.66632	42	
324.06607	92	
324.20122	64	
325.31843	60	
326.81158	36	
326.90366	90	
END IONS

###FS:    #m/z: 363.95653 #charge 1+
###MS: 145
###MSMS: 147
BEGIN IONS
TITLE=Cmpd 110, +MS2(363.9565), 28.0-35.0eV, 3.2min #147
RTINSECONDS=189.748
SCANS=145,147
PEPMASS=363.95653	42672
CHARGE=1+
76.37375	100	
121.86490	76	
197.93894	72	
205.94966	154	
206.97278	86	
209.94368	84	
210.88296	66	
211.90257	80	
212.87936	270	
213.88149	130	
214.89238	118	
224.94858	194	
224.96934	150	
225.95016	84	
226.94646	996	1+
226.97421	144	
228.89453	192	
228.94157	1040	1+
230.82135	68	
230.89170	280	
240.83949	94	
240.93840	246	
241.84483	70	
241.94262	210	
242.14084	82	
242.82723	100	
242.92452	66	
242.93995	686	1+
242.95858	198	
243.53550	74	
243.82783	148	
244.81702	168	
244.93922	134	
244.95605	370	1+
245.07470	94	
245.86744	80	
245.94813	582	1+
246.80789	66	
246.95216	504	1+
247.80451	78	
248.80216	562	1+
248.89946	146	
249.00704	270	1+
249.52196	72	
251.04510	76	
251.86383	132	
253.02949	86	
253.06460	70	
254.87471	104	
255.89696	66	
256.45716	94	
258.10540	80	
258.83536	212	
258.84733	162	
259.84851	114	
259.89047	70	
259.98130	64	
260.84405	88	
261.84238	146	
262.54944	70	
262.84536	128	
262.90651	78	
263.88305	114	
264.82293	134	
265.79074	80	
265.81846	116	
265.98255	70	
266.01689	68	
266.78514	186	1+
266.81541	940	1+
267.81189	106	
267.97106	134	
268.84051	100	
268.86724	184	
269.84169	94	
269.87407	70	
269.96769	108	
271.84620	92	
272.93436	76	
276.85750	168	
276.91882	78	
277.81066	104	
277.85825	92	
277.91716	72	
278.79805	118	
278.84618	258	1+
279.79538	152	
280.79250	1204	1+
280.85586	90	
282.79634	246	
282.82075	72	
283.10777	72	
283.79046	218	
283.80635	160	
283.84996	130	
283.98957	70	
284.77541	84	
284.82447	268	1+
284.84509	214	1+
285.84638	150	1+
286.82102	70	
287.89190	72	
289.83277	78	
289.86765	120	
290.80169	68	
291.90393	68	
292.43717	74	
292.87238	66	
293.12252	78	
293.23364	68	
294.87161	94	
295.86377	130	
296.81172	238	
296.85453	80	
297.80494	222	
298.80334	1846	1+
298.86399	70	
299.76032	84	
300.80021	434	1+
300.95441	84	
301.86386	162	
303.85625	166	
303.90112	74	
305.72368	72	
305.76220	72	
305.84594	72	
306.42141	68	
306.78901	66	
307.81606	84	
307.84173	82	
309.89815	72	
310.89555	78	
313.04921	64	
314.81989	94	
315.46541	106	
316.81578	102	
317.81870	186	
318.39287	66	
318.81452	138	
318.94130	128	
319.00650	92	
319.44723	80	
319.80566	92	
320.82386	114	
321.86819	82	
322.80060	70	
322.86279	76	
323.81885	98	
324.85797	92	
326.87037	68	
328.84058	84	
329.88137	92	
334.75638	68	
336.32393	66	
336.94804	72	
337.88189	68	
341.88888	92	
342.20071	78	
345.17915	72	
348.77524	74	
359.10360	66	
360.86456	66	
363.96426	86	
364.28066	72	
366.16746	64	
366.26626	66	
368.81591	76	
END IONS

###FS:    #m/z: 359.96142 #charge 1+
###MS: 145
###MSMS: 148
BEGIN IONS
TITLE=Cmpd 111, +MS2(359.9614), 28.0-35.0eV, 3.2min #148
RTINSECONDS=190.521
SCANS=145,148
PEPMASS=359.96142	12344
CHARGE=1+
96.47897	60	
182.86063	76	
184.93519	54	
185.85663	70	
193.56653	58	
196.89172	84	
198.89365	60	
210.90069	74	
213.13022	62	
217.90383	64	
217.94708	94	
220.90276	72	
221.89530	120	
222.93689	62	
222.95380	232	1+
223.83614	70	
223.89136	86	
224.94702	288	1+
224.96427	118	
225.92457	76	
226.94715	642	1+
226.97119	140	
227.93735	708	1+
228.16497	106	
228.94237	578	1+
229.43169	86	
229.83167	78	
231.80089	110	
232.82540	72	
232.84621	88	
234.86453	72	
235.03023	90	
236.84295	144	
237.95521	72	
238.02338	72	
240.83077	154	
241.89608	72	
241.94009	56	
242.11380	62	
242.95816	196	
244.84016	68	
244.95869	184	
245.37477	86	
245.83681	64	
246.12732	58	
246.37995	92	
246.80747	150	
246.86197	72	
246.95455	134	
246.97797	66	
247.80524	152	
248.80428	432	1+
250.80967	142	
250.89345	60	
250.94579	158	
251.04175	70	
252.96360	192	
254.14982	70	
255.82253	100	
256.86615	80	
256.92144	72	
258.39981	64	
259.83443	74	
260.95610	80	
261.84143	126	
262.79649	72	
262.97142	84	
264.82183	156	
265.81948	124	
266.51964	68	
266.81547	592	1+
267.08934	72	
267.89279	114	
268.84986	60	
268.87431	78	
269.09973	80	
270.88613	110	
270.91593	92	
272.96680	64	
273.08467	64	
273.90495	80	
273.97011	56	
274.81229	70	
275.86178	54	
276.81098	62	
276.85888	248	
277.22159	68	
277.79925	88	
277.83330	106	
277.92205	96	
278.79785	138	
278.84551	292	
279.40936	94	
279.79142	1276	1+
280.79131	1006	1+
280.87243	66	
283.83114	74	
284.34509	54	
284.82234	276	1+
284.99705	84	
286.80969	54	
287.04879	88	
287.87095	68	
288.05024	60	
288.79479	66	
288.83895	76	
289.10380	70	
291.80523	72	
292.43706	108	
294.81799	210	1+
294.86101	68	
295.02137	64	
295.16937	54	
296.80772	132	
296.82405	86	
296.93327	74	
297.18082	70	
297.80304	2470	1+
298.80487	2168	1+
299.86834	236	
300.00913	66	
300.84720	58	
301.85799	110	
304.80726	70	
305.99169	84	
308.81840	80	
309.79589	94	
311.27491	68	
312.45420	80	
312.82337	98	
312.91025	68	
314.81567	70	
314.84200	76	
315.93904	122	
316.81298	476	1+
316.88239	72	
318.10331	62	
318.88342	72	
319.81398	60	
321.81747	140	
321.83361	136	
323.02026	76	
323.76986	88	
323.81855	98	
323.97754	66	
324.90637	68	
326.81515	132	
328.32406	76	
329.87047	68	
331.81557	72	
332.08367	84	
332.28531	94	
336.05552	66	
337.12162	82	
339.05904	80	
342.20241	66	
342.82479	58	
343.80309	74	
348.13810	66	
348.54584	58	
355.72803	54	
358.19920	78	
364.73328	74	
364.76616	66	
END IONS

###FS:    #m/z: 322.93016 #charge 1+
###MS: 149
###MSMS: 150
BEGIN IONS
TITLE=Cmpd 112, +MS2(322.9302), 28.0-35.0eV, 3.2min #150
RTINSECONDS=194.169
SCANS=149-150
PEPMASS=322.93016	199418
CHARGE=1+
46.76538	32	
47.43282	32	
81.13640	32	
94.58740	46	
136.01769	30	
146.31465	32	
154.10965	34	
175.42576	80	
185.94379	68	
197.10390	66	
200.83290	56	
200.86384	38	
201.04439	202	
204.27722	32	
205.94255	128	
206.94990	72	
208.88851	66	
209.94593	68	
210.82579	70	
211.60961	56	
212.89189	60	
217.84908	52	
218.86357	72	
220.18814	40	
222.88543	40	
223.97591	92	
224.96194	64	
225.09454	66	
225.86183	96	
226.85363	60	
228.79298	56	
228.91496	64	
229.84286	58	
230.92322	36	
233.13136	28	
236.85977	56	
236.97740	46	
237.08298	78	
238.09180	56	
238.84246	64	
239.06650	68	
239.78512	58	
240.79929	46	
240.82242	70	
240.94037	880	
241.94188	502	
242.81970	118	
242.94154	1908	1+
242.98577	56	
243.14877	56	
243.46847	80	
243.82673	138	
244.17587	46	
244.82051	94	
244.94063	396	
244.97877	82	
245.00333	34	
245.21560	34	
245.54873	28	
245.79021	48	
245.82687	58	
246.85454	62	
247.02400	40	
247.95148	68	
247.97461	32	
250.08838	34	
252.83228	54	
254.91683	116	
256.03884	68	
257.80158	54	
258.79148	28	
258.83222	222	
260.84424	90	
261.82978	546	1+
262.84980	60	
262.97175	50	
263.80249	50	
263.89403	54	
265.05620	76	
266.86140	116	
267.76053	36	
268.84026	86	
268.94456	72	
269.07557	56	
269.84782	48	
270.82483	30	
271.77525	70	
272.34061	84	
273.78728	46	
273.84123	72	
274.82840	64	
274.84857	58	
275.31115	104	
275.81243	78	
278.08697	38	
278.84606	70	
279.01340	36	
279.09080	1006	1+
279.13267	40	
279.28791	40	
279.96199	72	
280.81475	44	
280.89274	54	
281.95258	28	
282.08396	72	
282.21605	72	
282.27044	30	
282.88267	60	
282.93022	50	
283.50628	50	
284.24689	44	
284.29380	158	
284.54142	46	
284.87254	78	
285.30221	56	
285.87242	96	
286.21320	70	
287.22997	66	
288.06058	30	
289.88698	50	
290.85189	68	
290.88338	58	
291.25210	26	
292.80060	52	
293.31378	32	
296.81075	62	
297.06653	78	
297.69010	32	
297.90293	82	
299.78172	46	
300.91601	46	
301.90936	92	
302.24653	72	
303.11638	64	
303.87093	80	
304.38723	70	
305.08621	52	
306.98293	26	
307.81359	68	
307.89340	72	
308.89380	62	
308.90944	58	
309.85781	68	
309.87249	50	
311.81009	60	
316.43443	74	
321.42538	76	
321.91259	74	
324.12768	66	
324.91127	44	
325.52843	26	
326.28030	90	
327.91070	52	
END IONS

###FS:    #m/z: 340.94050 #charge 1+
###MS: 149
###MSMS: 151
BEGIN IONS
TITLE=Cmpd 113, +MS2(340.9405), 28.0-35.0eV, 3.3min #151
RTINSECONDS=194.941
SCANS=149,151
PEPMASS=340.94050	131396
CHARGE=1+
63.59971	116	
99.64391	76	
192.92699	72	
193.93250	66	
198.95937	62	
199.88735	54	
201.88185	74	
207.93491	54	
211.14722	72	
216.90957	56	
219.88395	94	
222.88962	50	
223.05981	58	
224.83832	60	
224.98416	66	
226.07207	82	
227.83484	70	
228.89528	110	
231.96444	70	
232.15182	76	
232.86265	66	
234.91558	54	
235.89512	78	
237.09616	54	
237.90993	100	
238.20553	70	
238.89445	204	1+
239.75645	58	
239.85389	62	
239.87947	52	
240.42234	76	
240.83816	1176	1+
240.94420	76	
241.50278	108	
241.74693	42	
241.84313	792	1+
241.89983	66	
241.96477	42	
243.83242	330	1+
245.82119	92	
246.97585	48	
247.83741	66	
248.85893	44	
249.90389	56	
249.96237	68	
254.12264	66	
254.39069	66	
254.90796	92	
255.10367	52	
255.86958	70	
256.25870	222	
256.85152	190	
256.86646	78	
256.90055	68	
257.24629	58	
257.85085	122	
257.86921	48	
257.90813	76	
257.93789	66	
258.84894	862	1+
259.85366	582	1+
259.91182	72	
259.93171	66	
260.19687	62	
260.83432	472	
260.92068	50	
261.85089	118	
261.90489	44	
261.92281	78	
262.35246	56	
262.83851	68	
262.88161	70	
263.85646	94	
263.92553	52	
264.86634	76	
264.90042	84	
265.00410	50	
265.09421	46	
265.12014	74	
265.77017	44	
266.84834	76	
267.00087	98	
267.84630	54	
268.13193	68	
268.83858	324	1+
268.90842	58	
270.79214	42	
270.83480	120	
271.84691	60	
271.91092	60	
272.01227	62	
272.34849	64	
272.38908	72	
272.63428	116	
272.98330	46	
274.82221	56	
274.86101	48	
274.90358	58	
275.86362	70	
276.85668	638	
277.86576	372	
278.84501	1094	1+
279.91648	72	
280.13601	70	
280.80453	70	
280.83752	114	
280.91383	62	
281.89624	58	
281.91452	42	
282.37051	62	
282.87000	46	
283.35561	144	
283.84773	48	
283.88924	68	
284.87656	102	
286.79738	52	
287.87983	62	
288.80725	68	
289.84130	78	
292.43504	48	
292.87392	196	1+
293.90040	54	
295.86327	86	
296.85856	72	
296.93356	56	
297.88012	158	
298.81089	66	
299.77578	58	
299.87152	298	1+
301.85836	148	1+
302.17379	118	
302.95175	70	
303.17807	62	
304.86525	66	
308.42787	118	
309.04350	48	
310.80265	44	
310.87797	86	
311.83617	76	
311.85797	68	
312.88427	76	
316.88721	52	
319.91748	44	
320.11271	68	
320.61612	74	
320.88021	52	
321.27684	58	
322.95532	98	
323.07662	56	
324.89490	94	
325.89000	72	
327.28698	80	
328.81598	52	
329.00073	44	
329.77400	70	
331.76637	66	
337.79848	72	
340.96527	72	
341.14218	68	
343.73734	46	
345.41718	78	
END IONS

###FS:    #m/z: 363.95662 #charge 1+
###MS: 149
###MSMS: 152
BEGIN IONS
TITLE=Cmpd 114, +MS2(363.9566), 28.0-35.0eV, 3.3min #152
RTINSECONDS=195.714
SCANS=149,152
PEPMASS=363.95662	42698
CHARGE=1+
180.96749	74	
182.86884	74	
188.53473	94	
189.86616	72	
191.86050	70	
193.88281	64	
195.96910	66	
198.95954	82	
199.94102	74	
201.06459	72	
204.00015	84	
207.12150	72	
210.92066	70	
211.14539	70	
212.88231	214	
219.04706	112	
222.95435	118	
224.89275	116	
224.94629	226	
224.96449	422	1+
225.88556	84	
225.92804	64	
226.94768	978	1+
228.89413	134	
228.94209	598	
230.83700	120	
230.89030	568	1+
231.08666	64	
232.88198	242	1+
232.95113	66	
236.84110	86	
237.85873	66	
239.06945	144	
240.13651	84	
240.82429	78	
240.84153	86	
240.94054	118	
240.96081	206	
241.45534	70	
241.83707	62	
241.94154	348	
242.94042	384	
242.96062	144	
243.81134	68	
244.81947	112	
244.95700	680	1+
245.81974	86	
245.85962	78	
245.94042	136	
246.81103	134	
246.84943	78	
246.95098	532	1+
246.97226	76	
247.90864	74	
248.80370	596	1+
248.89844	406	1+
250.80074	138	
250.94781	70	
252.08282	78	
252.12001	86	
252.83020	62	
253.84272	88	
254.86869	64	
256.57310	104	
256.95498	88	
257.05721	70	
257.80170	66	
258.84475	130	
260.83073	516	1+
260.97085	110	
263.79046	76	
263.82426	68	
263.84170	66	
263.87005	68	
264.07587	76	
264.81521	182	
265.81926	108	
265.92280	70	
266.81616	328	
266.85454	78	
267.77610	66	
267.81199	160	
268.78556	72	
268.81027	126	
268.84476	122	
268.96152	92	
269.96177	66	
270.80875	66	
273.78897	70	
273.85617	68	
276.85983	70	
277.85798	100	
278.79920	292	1+
278.84069	72	
278.85744	174	
279.85556	148	
280.79280	608	1+
280.97483	88	
281.81149	78	
281.85485	242	1+
282.78927	384	1+
282.83080	74	
282.96926	84	
283.80829	68	
283.85465	144	
284.82120	104	
284.85521	130	
285.82082	88	
286.37915	96	
286.91176	100	
287.90869	80	
291.10530	78	
291.13870	68	
292.82002	68	
295.77486	72	
296.81149	342	
296.92911	68	
297.80278	2772	1+
298.80300	2408	1+
298.83202	68	
298.88478	96	
298.99872	108	
299.87277	70	
301.44233	104	
301.79880	116	
301.85994	278	
302.81207	172	
302.83568	106	
302.87528	70	
303.85926	150	
304.85585	136	
304.92318	76	
306.13172	64	
308.84437	68	
308.92671	86	
309.91784	98	
310.41959	82	
310.89097	90	
313.83414	64	
315.44805	74	
315.82095	74	
316.42988	104	
316.81873	252	
317.81601	202	
318.80161	76	
318.82099	112	
319.80897	68	
319.81896	68	
321.82433	140	
322.83137	70	
324.02396	80	
324.80471	90	
324.88340	120	
327.03023	96	
329.86909	114	
331.76602	72	
334.15452	78	
339.05871	66	
343.16156	74	
346.05175	84	
350.88126	74	
352.88923	182	
354.88585	66	
367.19720	70	
368.24266	74	
END IONS

###FS:    #m/z: 322.93022 #charge 1+
###MS: 153
###MSMS: 154
BEGIN IONS
TITLE=Cmpd 115, +MS2(322.9302), 28.0-35.0eV, 3.3min #154
RTINSECONDS=199.372
SCANS=153-154
PEPMASS=322.93022	188986
CHARGE=1+
62.18562	18	
75.44406	18	
88.78904	28	
123.29246	18	
125.90483	46	
126.95006	18	
129.35205	18	
180.86851	66	
183.96813	64	
185.49515	18	
192.88900	68	
195.91443	82	
197.91632	54	
200.93187	70	
201.04170	68	
201.96365	56	
203.16795	26	
205.86682	32	
205.95013	82	
208.83222	64	
211.03815	54	
217.12150	86	
217.96899	70	
219.95473	82	
220.82238	40	
223.95737	270	1+
224.00307	52	
224.81470	78	
225.17184	36	
226.89805	70	
228.10945	86	
230.82978	98	
230.88288	36	
231.94954	52	
233.15900	70	
233.92094	22	
237.90976	82	
238.93963	240	
239.08238	178	
239.10484	70	
239.78655	52	
240.71342	32	
240.86979	18	
240.94245	622	
241.83139	84	
241.90023	26	
241.94340	296	
242.24407	66	
242.94125	1692	1+
242.97535	26	
243.82297	124	
244.48926	32	
244.69265	32	
244.82126	110	
244.84430	50	
244.94129	818	
245.28145	24	
246.56960	26	
246.85220	74	
246.97599	156	
248.82407	40	
248.93640	96	
249.84567	66	
249.96625	76	
250.94220	60	
251.04325	40	
253.04516	66	
254.16375	70	
254.91219	122	
254.95736	36	
255.05691	30	
256.06193	82	
256.82726	40	
256.90751	52	
257.12618	68	
258.82719	124	
259.25395	24	
260.11190	66	
260.19685	74	
260.83148	218	
261.83032	86	
262.83044	284	1+
262.95542	96	
263.05994	22	
263.23211	90	
263.92577	56	
264.86825	30	
265.05834	72	
265.88461	70	
266.85475	140	
266.90271	88	
267.93089	74	
268.81600	26	
268.97701	76	
271.82804	64	
272.84538	50	
273.79113	74	
275.81055	56	
275.85727	50	
276.18792	24	
277.02607	134	
277.45063	116	
277.59144	20	
278.85860	92	
279.09029	1420	1+
279.16584	22	
279.20198	26	
279.30945	26	
280.06437	60	
280.26980	76	
280.98296	30	
281.12983	32	
282.22498	20	
282.24077	72	
282.38174	24	
282.81430	50	
282.84307	58	
283.04340	32	
283.07046	118	
283.12512	26	
283.43222	22	
284.29373	254	
284.49734	26	
284.68825	36	
284.86064	88	
286.26734	24	
287.79098	20	
289.67165	30	
289.88128	68	
292.88460	84	
296.80430	62	
297.62552	32	
298.82816	66	
299.78583	100	
299.87728	60	
301.93925	50	
306.36365	102	
306.88399	108	
307.79943	132	
311.81883	50	
312.80827	46	
313.86238	74	
315.73609	70	
318.03112	64	
318.28287	26	
319.00174	58	
321.88576	18	
324.19427	86	
324.26311	64	
325.25405	62	
325.74153	90	
326.28472	68	
326.73329	28	
327.87923	70	
END IONS

###FS:    #m/z: 340.94067 #charge 1+
###MS: 153
###MSMS: 155
BEGIN IONS
TITLE=Cmpd 116, +MS2(340.9407), 28.0-35.0eV, 3.4min #155
RTINSECONDS=200.144
SCANS=153,155
PEPMASS=340.94067	127426
CHARGE=1+
178.87237	70	
182.86550	74	
190.94477	72	
194.88868	56	
200.83972	98	
202.86151	44	
203.88154	138	
209.88732	66	
212.83472	84	
212.87937	72	
213.93775	50	
214.89028	236	1+
217.95850	66	
218.84714	72	
218.89819	88	
220.90109	72	
220.92119	48	
221.87548	214	1+
222.84898	72	
223.83427	46	
224.84020	90	
224.98024	64	
225.83202	72	
226.57659	72	
228.84228	116	
229.84864	138	
230.85860	74	
230.88615	116	
231.88382	50	
231.95418	60	
232.18115	58	
232.82366	72	
232.95260	54	
233.50434	70	
234.89480	80	
235.88966	48	
235.97448	80	
237.90241	92	
238.90233	54	
239.85237	100	
240.22845	62	
240.83170	208	
240.84209	146	
240.86339	56	
240.88563	68	
240.95564	66	
241.84336	884	1+
241.90203	184	1+
241.92474	90	
243.06097	70	
243.12783	56	
243.83907	284	
244.83381	196	
246.82542	72	
246.97585	54	
248.99075	74	
251.87859	66	
252.84762	70	
252.88864	60	
253.14070	72	
254.92265	66	
255.03284	56	
255.43944	90	
255.85755	88	
256.86369	286	1+
256.89834	174	1+
256.91665	130	
257.84559	774	1+
257.90494	216	1+
257.93765	58	
259.95726	156	
260.25055	78	
260.83738	292	
260.88086	74	
261.05120	68	
261.85004	280	
261.90343	66	
262.87754	68	
263.94198	64	
264.87480	94	
264.89840	82	
265.10217	50	
265.86363	144	
266.86753	96	
267.13741	226	
267.85016	54	
267.86451	72	
267.88674	42	
268.46168	84	
268.83915	246	
269.93443	104	
270.82283	46	
270.84292	66	
271.91925	94	
272.92992	70	
273.81753	66	
273.87593	190	1+
274.81424	90	
274.86003	298	1+
276.11035	80	
276.85894	672	
277.24615	68	
277.86304	716	
278.84476	636	1+
278.94575	60	
278.97417	68	
279.88075	194	
280.85617	364	1+
280.88473	134	
280.92576	70	
281.91253	80	
282.83723	50	
282.87626	64	
283.86491	60	
284.06716	78	
284.29892	80	
284.85421	64	
284.89130	74	
286.21127	62	
287.88589	54	
288.87833	70	
291.81609	68	
292.83609	58	
292.88464	88	
293.85217	58	
295.86904	42	
296.29244	54	
296.82963	76	
296.86366	48	
296.98158	44	
297.07944	44	
297.87476	168	
297.89168	208	
298.06196	42	
298.31008	74	
298.88898	104	
299.78556	118	
299.87283	338	1+
299.90077	72	
300.25628	54	
302.17587	78	
302.19559	68	
302.93632	50	
302.95554	90	
303.82803	46	
303.86930	68	
306.88521	236	
307.79872	42	
314.87702	70	
316.88236	60	
321.17064	58	
324.89786	56	
326.89468	56	
327.09921	66	
327.17059	70	
330.82060	82	
335.76350	52	
341.35534	54	
344.25866	92	
344.89916	62	
345.41009	70	
345.75946	82	
345.91028	88	
END IONS

###FS:    #m/z: 336.94587 #charge 1+
###MS: 153
###MSMS: 156
BEGIN IONS
TITLE=Cmpd 117, +MS2(336.9459), 28.0-35.0eV, 3.4min #156
RTINSECONDS=200.916
SCANS=153,156
PEPMASS=336.94587	16064
CHARGE=1+
78.12007	44	
178.80682	72	
193.97516	56	
204.05079	40	
209.87861	60	
211.94733	240	
212.87573	72	
213.94098	204	
215.93786	90	
218.88352	78	
219.92948	74	
221.89410	68	
222.88376	92	
223.97975	52	
224.84228	64	
225.83219	100	
225.85030	50	
225.97609	58	
226.85918	74	
226.89604	72	
228.85362	92	
228.89996	100	
229.95270	154	
230.42594	84	
230.88861	268	
231.89442	112	
231.95366	126	
232.95316	68	
233.82744	86	
233.89648	72	
234.05608	58	
234.90443	48	
234.91903	72	
234.94199	56	
235.01740	66	
235.94922	64	
236.08203	70	
238.84753	50	
238.86447	72	
238.88802	74	
238.95293	64	
239.84898	72	
239.90678	74	
240.83329	240	
240.85003	198	
241.84376	552	1+
243.82877	76	
243.84485	56	
244.85062	72	
245.12873	76	
247.00309	66	
248.42355	80	
248.90134	216	1+
249.83654	64	
250.98463	46	
251.04503	46	
251.82981	110	
251.88213	68	
252.37936	104	
252.95493	174	
252.97673	116	
254.11482	74	
254.85693	60	
254.96854	88	
255.07351	154	
255.14514	78	
256.85046	176	
256.91573	66	
257.86107	124	
257.93387	94	
258.84355	212	
259.82412	50	
259.85544	476	1+
260.02695	62	
261.84070	72	
261.85759	74	
263.00711	78	
263.39593	40	
263.82654	50	
264.79629	50	
264.86207	66	
265.12225	38	
265.86841	84	
266.84954	288	1+
268.83937	284	1+
269.78109	48	
269.95875	52	
271.91115	52	
272.44601	68	
272.87967	64	
273.17400	58	
273.79337	66	
273.90202	128	
274.85904	210	
274.89354	110	
275.86861	134	
275.94283	82	
275.99200	58	
276.19611	78	
276.85572	840	1+
278.24298	38	
278.83472	66	
278.87277	160	
280.05265	46	
280.85617	62	
282.80004	70	
282.87495	134	
283.86408	38	
284.88316	68	
285.40351	74	
286.85753	108	
287.85848	50	
289.80370	72	
289.84954	74	
290.01079	56	
290.88266	126	
291.86433	70	
293.10538	184	
293.85193	88	
293.89195	62	
294.11309	68	
294.87058	186	
294.99664	62	
295.87903	134	
297.19797	40	
297.83722	74	
297.89072	46	
298.31212	58	
299.87298	74	
300.88311	60	
302.85544	56	
307.82044	66	
308.87359	52	
308.98047	84	
309.86817	70	
311.17904	54	
311.84494	88	
313.77343	70	
315.16243	64	
318.43185	76	
321.25834	72	
324.12802	42	
324.89101	72	
325.61541	80	
326.88709	64	
328.07035	44	
328.88930	60	
330.89032	38	
334.95630	120	
335.23513	80	
335.87408	40	
336.87408	78	
337.28860	64	
339.14263	62	
339.86669	52	
341.84561	72	
END IONS

###FS:    #m/z: 340.94063 #charge 1+
###MS: 157
###MSMS: 158
BEGIN IONS
TITLE=Cmpd 118, +MS2(340.9406), 28.0-35.0eV, 3.4min #158
RTINSECONDS=204.603
SCANS=157-158
PEPMASS=340.94063	120732
CHARGE=1+
65.77936	86	
119.21877	64	
190.92969	66	
190.94900	156	
191.94362	92	
192.89093	68	
193.89469	64	
197.88014	74	
199.88028	68	
201.89027	68	
201.95129	86	
202.88270	66	
203.11019	80	
203.89475	68	
207.87336	94	
209.92485	64	
210.84729	68	
210.88132	64	
213.94164	214	
215.93991	82	
219.89133	60	
220.87523	70	
220.89219	68	
223.88411	82	
223.95754	72	
225.85037	74	
226.85743	78	
226.88395	176	
226.94461	82	
227.84038	72	
228.84479	208	
228.93717	70	
229.83203	68	
230.85468	68	
230.90152	150	
230.94648	72	
231.95182	338	
232.86481	64	
234.84589	94	
235.90514	212	1+
236.89575	110	
238.84090	78	
238.85868	156	
238.88425	60	
239.84986	60	
239.89503	84	
239.93836	60	
240.06853	64	
240.09470	88	
240.23358	80	
240.85585	130	
240.87951	62	
240.95550	70	
241.23398	94	
241.84215	446	
241.85774	158	
241.94173	134	
242.86160	88	
243.83932	212	
243.88742	224	1+
244.83006	120	
245.82734	70	
246.82714	60	
248.90540	82	
249.04496	104	
249.96234	120	
250.99246	70	
251.28612	58	
251.43016	76	
251.87843	72	
251.92133	80	
253.84640	72	
254.84127	70	
254.98620	136	
255.95586	86	
256.85342	162	
256.86694	160	
256.89753	262	1+
257.85271	138	
258.84727	1174	1+
258.86241	72	
259.87591	86	
259.95735	168	
260.83479	168	
260.86903	142	
261.90307	78	
262.84623	118	
262.87618	116	
264.86563	118	
265.84047	60	
265.86624	68	
266.11071	72	
267.13367	92	
268.84105	292	1+
268.95489	58	
269.79904	66	
269.88802	62	
270.84329	122	
271.06561	68	
272.84423	74	
273.41760	60	
273.79314	62	
274.82832	80	
274.85895	178	
275.80472	62	
275.86990	186	
275.92453	66	
275.94363	84	
276.10818	90	
276.85733	760	1+
277.91889	78	
278.84540	928	1+
279.89976	74	
281.05987	82	
282.83936	70	
282.87813	220	
282.90552	62	
283.43418	118	
286.87839	74	
288.83901	162	1+
289.38608	72	
289.41709	70	
289.88084	70	
291.14405	82	
291.51840	66	
292.44565	114	
293.00850	68	
294.76241	70	
294.86729	172	
294.89084	82	
295.86928	88	
296.85320	76	
298.78784	72	
298.84919	88	
298.87900	120	
299.87223	114	
300.05170	62	
300.44119	74	
300.88179	90	
301.86524	158	
302.87214	132	
302.90234	78	
303.07321	70	
306.88876	66	
310.41961	80	
313.84514	72	
314.90104	60	
315.88636	90	
317.00699	90	
317.93284	76	
319.92600	88	
321.01420	66	
325.90121	90	
327.17484	72	
330.82246	114	
333.75276	72	
339.30577	64	
339.86648	70	
END IONS

###FS:    #m/z: 336.94603 #charge 1+
###MS: 157
###MSMS: 159
BEGIN IONS
TITLE=Cmpd 119, +MS2(336.9460), 28.0-35.0eV, 3.4min #159
RTINSECONDS=205.375
SCANS=157,159
PEPMASS=336.94603	17388
CHARGE=1+
194.88611	96	
199.97596	68	
201.04279	74	
210.83125	62	
211.94472	218	
212.87999	166	
213.84841	96	
213.87765	66	
213.93922	110	
214.82956	78	
214.94140	92	
217.11785	72	
218.88547	70	
220.88096	54	
222.83423	62	
222.84702	82	
223.83228	56	
223.84720	84	
223.96572	78	
224.96620	60	
227.84918	62	
227.86607	74	
228.83886	94	
228.89823	80	
229.95616	208	
230.88519	216	1+
230.90346	74	
231.95002	138	
233.86833	68	
233.89856	74	
238.83861	56	
240.84709	70	
240.88300	104	
241.84233	442	1+
243.66978	96	
243.84174	114	
244.98282	58	
245.96779	62	
246.85801	82	
246.97807	70	
247.05707	78	
247.96592	106	
248.24165	68	
248.90081	168	
248.94583	64	
249.99508	52	
250.39167	80	
250.84064	142	
250.95359	134	
251.07010	140	
252.88901	82	
252.95242	182	
252.97265	132	
253.08429	52	
255.07465	74	
255.51424	72	
256.84806	100	
256.86514	126	
256.89007	154	
256.91361	58	
257.86346	166	
258.15725	58	
258.84525	234	
258.90938	64	
258.93475	54	
259.85235	316	
260.94806	122	
261.85065	178	
261.88203	116	
262.84063	112	
262.95736	70	
264.86591	170	
264.89249	72	
265.10035	66	
265.87277	80	
266.82466	70	
266.84707	82	
268.84119	540	1+
269.79923	72	
272.85728	76	
273.88645	54	
274.86145	122	
274.87781	182	
275.11342	66	
275.86427	84	
275.88992	68	
276.05118	84	
276.82534	64	
276.86010	698	1+
277.79433	98	
277.84014	84	
277.92511	66	
278.85055	116	
279.07937	116	
279.84041	84	
279.85646	74	
280.00227	54	
280.86050	56	
280.89786	102	
280.99386	72	
281.05162	74	
281.84166	92	
282.87912	162	
283.26048	60	
283.80017	68	
283.88295	86	
285.07166	92	
285.85404	84	
285.88519	68	
286.85268	80	
287.85178	58	
287.87366	68	
288.86258	56	
289.88718	82	
290.85815	56	
291.01738	70	
292.39921	96	
292.89057	122	
292.92870	70	
293.10511	72	
293.86072	70	
294.11051	120	
294.86436	134	
294.89270	70	
295.89919	60	
295.93344	52	
297.29082	54	
297.83755	68	
297.91567	50	
298.01315	84	
298.92765	64	
299.87363	130	
301.88195	166	
302.20426	60	
302.88309	60	
305.72529	82	
306.85797	66	
307.41989	62	
308.42412	74	
308.89188	70	
309.73831	74	
311.86207	78	
317.43600	78	
318.93830	64	
321.81311	50	
322.29108	66	
329.92325	92	
333.13382	72	
334.95857	86	
336.78597	82	
336.94820	70	
338.22066	76	
340.13602	64	
342.29521	76	
END IONS

###FS:    #m/z: 359.96191 #charge 1+
###MS: 157
###MSMS: 160
BEGIN IONS
TITLE=Cmpd 120, +MS2(359.9619), 28.0-35.0eV, 3.5min #160
RTINSECONDS=206.148
SCANS=157,160
PEPMASS=359.96191	12428
CHARGE=1+
135.56698	90	
185.43015	70	
196.95902	88	
197.91480	74	
198.87726	126	
198.89207	72	
200.87640	58	
206.88122	82	
207.95440	80	
209.94237	80	
210.88824	58	
216.85262	106	
217.96528	74	
222.89468	102	
222.95248	162	
223.96504	68	
223.97961	60	
224.95021	250	
226.06487	82	
226.94641	270	
226.97004	102	
227.86992	60	
227.93121	148	
228.94349	570	
231.80368	60	
232.82720	90	
232.88489	88	
232.97900	76	
233.96052	72	
233.97527	68	
234.08052	66	
234.86257	222	1+
234.94938	62	
236.90548	64	
237.90602	72	
239.91029	146	
240.13104	80	
240.82145	194	
240.88308	70	
240.94051	66	
240.96147	84	
241.15365	102	
241.82370	90	
241.93672	72	
242.94044	64	
242.95987	112	
243.17738	88	
243.89638	60	
244.84420	136	
244.95745	182	
245.96190	74	
246.80578	166	
246.95357	96	
246.97030	72	
248.01520	56	
248.80227	526	1+
249.98553	74	
250.91173	116	
250.95715	120	
250.97314	64	
251.04727	88	
252.88079	58	
252.95552	114	
254.09335	72	
254.83362	64	
254.92575	58	
257.86869	74	
258.85134	126	
258.96856	76	
259.84957	118	
260.90489	54	
262.01423	74	
262.83407	82	
264.81766	120	
264.86465	72	
265.05630	74	
265.82133	118	
265.92036	60	
266.04673	80	
266.81326	454	
266.84647	94	
267.81389	268	
267.97582	100	
268.90820	54	
269.84423	64	
270.15010	80	
270.88654	92	
270.96451	64	
272.05465	106	
272.36064	56	
273.82380	100	
274.81566	54	
274.88733	78	
275.94505	64	
276.81046	80	
276.85677	96	
277.80457	64	
277.94990	56	
278.79732	264	1+
278.84499	224	
278.88211	64	
280.79234	956	1+
280.86276	78	
281.82993	316	1+
281.88850	124	
282.79053	166	
282.83178	268	1+
282.86399	78	
283.98051	86	
284.12329	76	
284.82353	620	1+
284.94735	68	
285.99338	72	
286.79077	68	
287.12790	54	
287.81494	64	
288.84283	84	
288.91748	72	
289.81286	86	
289.88072	62	
291.92092	58	
293.79306	78	
294.05847	68	
294.86131	76	
294.89907	84	
295.12748	74	
295.88880	82	
296.80708	676	1+
296.96733	92	
297.82484	68	
298.80340	1688	1+
298.88963	76	
299.87077	72	
300.79701	80	
301.03106	76	
301.78599	182	
301.96131	68	
302.94916	76	
303.82634	56	
306.99129	78	
307.92816	80	
312.13313	72	
314.81505	64	
314.91406	60	
316.81422	488	1+
321.81560	228	1+
326.89063	82	
331.10205	66	
333.82044	64	
336.94803	72	
337.84359	66	
338.88755	58	
340.97246	86	
341.02436	68	
341.06964	68	
345.86462	86	
357.17241	66	
358.31291	72	
360.84641	58	
361.19623	86	
362.28675	68	
END IONS

###FS:    #m/z: 363.95673 #charge 1+
###MS: 161
###MSMS: 162
BEGIN IONS
TITLE=Cmpd 121, +MS2(363.9567), 28.0-35.0eV, 3.5min #162
RTINSECONDS=209.802
SCANS=161-162
PEPMASS=363.95673	41706
CHARGE=1+
119.33535	72	
158.90058	66	
174.95285	76	
182.86435	64	
185.93774	122	
187.86593	64	
189.86194	92	
191.85863	78	
193.89493	74	
196.84880	84	
200.88860	112	
206.03076	70	
209.94362	318	
211.94169	74	
212.87878	276	
214.89277	68	
221.93734	74	
222.94923	244	1+
224.89308	88	
224.94956	206	
225.97886	70	
226.94898	682	1+
226.97308	94	
227.09037	68	
227.87826	128	
228.84062	68	
228.89643	104	
228.94321	958	1+
229.05819	88	
229.80189	76	
229.88454	580	1+
230.88865	490	1+
232.88813	184	1+
233.79711	76	
233.83110	72	
235.06428	74	
237.06022	86	
237.85330	68	
237.93658	74	
239.90278	80	
239.93502	82	
239.96940	68	
240.83305	106	
240.92910	90	
240.93890	866	1+
240.96216	260	
241.83524	64	
241.90363	70	
242.82008	192	
242.95902	326	1+
244.81526	66	
244.83845	130	
244.89636	64	
244.95947	218	
245.94629	82	
246.03139	76	
246.80857	118	
246.84661	82	
246.95007	204	
247.80843	90	
247.83523	76	
248.80699	316	
248.90023	204	
249.80373	380	1+
249.95858	66	
250.53537	76	
250.89529	70	
252.42990	84	
254.87439	86	
256.82898	84	
258.44514	72	
258.83658	246	1+
258.85166	174	
258.88157	64	
260.81500	80	
260.82946	72	
261.96891	72	
262.82407	86	
263.01311	64	
263.84472	70	
263.93414	64	
265.81119	674	1+
266.81351	570	1+
266.91887	64	
267.78600	76	
267.93281	84	
268.81230	240	1+
268.85758	74	
268.97727	96	
269.84149	66	
269.96859	238	
270.83694	98	
271.88259	82	
273.51297	98	
274.03528	92	
276.80951	98	
276.85296	312	1+
277.00674	64	
278.05223	78	
278.79779	630	1+
278.83891	76	
279.84417	82	
280.79284	1046	1+
281.85622	172	1+
282.14148	90	
282.78724	754	1+
282.83499	64	
283.02929	70	
283.78909	430	1+
283.85269	72	
283.96792	76	
284.82361	268	
284.84596	156	
284.92008	78	
285.82847	132	
285.84051	164	
286.08623	82	
286.81793	168	
286.91577	72	
289.88740	68	
293.84391	66	
294.78939	74	
294.87180	180	
295.90795	66	
296.80686	502	1+
296.83173	92	
296.88972	98	
296.93665	142	
298.77913	84	
298.80408	1156	1+
300.79940	214	
300.96055	112	
301.79884	170	
301.86508	166	
302.86198	92	
302.91291	64	
303.79767	80	
303.85214	112	
304.78791	82	
305.92535	70	
306.87526	82	
306.90514	88	
309.87015	72	
312.04316	70	
314.82700	72	
315.82019	120	
316.81273	424	1+
317.88703	72	
318.81135	70	
319.81587	70	
321.80835	86	
322.16114	74	
322.46098	84	
322.88232	82	
323.77896	66	
323.81998	104	
325.94089	72	
326.87150	94	
327.06154	78	
329.87176	94	
331.10679	72	
331.93161	88	
338.83953	66	
344.85836	74	
345.07686	70	
351.79046	68	
352.85542	68	
352.91045	72	
355.13767	66	
355.97600	80	
361.36047	110	
362.77082	78	
END IONS

###FS:    #m/z: 336.94628 #charge 1+
###MS: 161
###MSMS: 163
BEGIN IONS
TITLE=Cmpd 122, +MS2(336.9463), 28.0-35.0eV, 3.5min #163
RTINSECONDS=210.574
SCANS=161,163
PEPMASS=336.94628	14832
CHARGE=1+
192.89246	64	
195.89375	78	
210.90262	78	
211.90077	48	
211.94265	226	
213.86967	46	
213.93769	74	
215.88563	66	
216.88994	72	
216.91864	50	
216.93873	118	
218.83987	46	
218.87803	52	
221.99020	52	
222.83536	198	1+
223.82350	70	
223.95758	44	
226.83586	82	
227.89086	62	
228.84910	64	
229.95363	120	
229.98622	54	
230.88783	634	1+
231.95464	80	
232.94529	82	
233.82691	82	
233.90973	66	
234.90224	66	
237.98195	42	
239.05704	92	
239.84827	224	
240.09674	80	
240.83657	84	
241.84256	550	
241.90436	78	
242.01695	54	
243.13167	46	
243.83067	64	
243.84942	136	
244.83268	90	
244.86428	50	
244.88114	68	
246.12187	42	
246.90473	50	
246.97963	58	
246.99738	48	
247.96649	56	
247.97912	70	
248.89685	258	1+
250.96287	54	
251.03915	58	
251.83309	58	
251.84907	64	
252.10277	48	
252.85186	72	
252.86744	76	
252.97321	120	
254.88448	74	
254.90796	62	
255.95803	68	
256.03275	62	
256.26045	54	
256.84936	132	
256.89594	102	
257.82971	44	
257.86225	252	1+
257.93321	146	
258.84872	708	1+
259.13433	98	
259.85307	508	1+
259.92260	72	
259.96111	68	
260.95230	72	
261.83360	132	
261.84756	82	
261.86542	74	
264.86705	156	
265.01826	58	
265.03606	54	
265.91841	78	
266.84224	52	
266.86087	72	
267.84727	136	
268.83852	390	1+
269.84774	66	
272.91254	68	
274.86145	96	
274.87434	332	1+
274.93419	92	
275.17241	56	
275.89055	94	
275.95122	84	
276.85720	456	
277.83297	74	
277.86453	428	
277.92927	68	
278.83792	142	
278.86138	402	1+
278.94160	48	
279.02564	66	
279.09310	64	
279.14375	70	
280.25641	104	
280.86648	70	
281.26589	72	
281.84650	54	
281.86527	78	
283.02742	48	
283.81879	74	
283.90606	66	
286.84930	52	
286.88265	70	
287.86096	46	
288.17324	58	
288.84080	70	
289.88523	50	
291.85556	48	
292.80887	78	
293.04010	66	
293.08845	62	
293.10674	178	
293.54278	48	
293.85214	60	
293.88340	52	
294.16995	48	
295.01312	58	
295.19065	80	
295.87189	82	
295.93105	86	
297.81844	74	
297.86691	88	
297.89608	156	
298.28076	50	
299.31395	62	
299.87383	150	
300.87795	154	
301.87517	74	
301.89432	58	
302.95137	62	
304.58867	100	
304.76890	42	
305.86725	62	
306.88297	142	
309.86808	60	
310.11442	56	
310.80502	72	
312.79772	60	
316.29272	68	
322.90010	58	
324.25164	54	
327.28337	98	
331.20241	58	
332.88643	162	
333.79345	86	
336.22953	84	
336.28600	68	
338.40373	64	
340.36262	70	
341.90732	68	
END IONS

###FS:    #m/z: 359.96159 #charge 1+
###MS: 161
###MSMS: 164
BEGIN IONS
TITLE=Cmpd 123, +MS2(359.9616), 28.0-35.0eV, 3.6min #164
RTINSECONDS=211.346
SCANS=161,164
PEPMASS=359.96159	10874
CHARGE=1+
180.86841	70	
182.86400	74	
184.88526	66	
186.95996	62	
193.02718	62	
197.56596	78	
200.87634	228	
201.05378	66	
209.94259	108	
220.89556	68	
220.96304	74	
222.87274	90	
223.88847	116	
223.94861	76	
224.89040	68	
224.94957	226	
224.97472	58	
225.95118	90	
225.96773	98	
226.88799	84	
226.94804	400	
227.93274	74	
228.94304	596	
230.85679	74	
231.85032	70	
232.82680	84	
232.89088	70	
234.86654	144	
234.93791	74	
235.87076	72	
236.84463	66	
237.00377	72	
238.89409	78	
239.90451	78	
240.82777	80	
240.96324	232	
241.02647	70	
241.19182	68	
241.78410	90	
241.93815	78	
242.90358	76	
242.94361	112	
242.96319	134	
243.83860	76	
243.86133	98	
243.99383	72	
244.88839	72	
244.95523	564	
246.80956	74	
246.91599	96	
246.95359	412	
247.81010	74	
248.80060	308	
248.82016	58	
249.80044	144	
249.83402	66	
249.89628	66	
250.79196	158	
250.87790	68	
250.95049	240	
250.97120	64	
251.02941	80	
251.86066	64	
252.88084	66	
252.95500	110	
253.87196	82	
254.12221	82	
254.15569	68	
254.87457	72	
255.08629	90	
255.86526	96	
258.14339	72	
258.84776	240	1+
258.91683	96	
259.94273	150	1+
260.03645	80	
260.83205	120	
264.82107	324	
265.06252	60	
265.81388	1022	1+
266.81489	750	1+
270.82875	74	
273.97123	142	
275.97004	86	
276.85615	290	1+
278.79825	312	1+
278.84229	244	
278.87160	130	
280.79411	1142	1+
280.83333	64	
280.93006	76	
281.05463	100	
281.82298	68	
282.78584	70	
282.82883	120	
282.87618	76	
282.93613	72	
283.04567	84	
283.07028	72	
283.79856	60	
283.83947	68	
284.29881	102	
284.82421	114	
285.19799	58	
285.82883	72	
286.81831	62	
286.91363	80	
288.10277	64	
288.78728	60	
288.83739	100	
289.81203	76	
290.80782	84	
291.79909	98	
291.86636	70	
293.94053	72	
295.93309	78	
296.81052	664	1+
296.85660	176	
298.80276	1496	1+
299.86901	64	
301.78168	60	
301.86251	78	
306.49226	70	
307.83368	84	
308.83751	104	
310.80467	58	
311.12107	82	
311.87286	92	
314.82255	110	
316.81482	192	
317.81635	126	
317.90850	64	
320.73446	70	
321.81902	200	
321.83954	64	
322.89105	66	
322.93297	58	
323.01876	162	
323.79680	72	
323.88935	78	
324.01731	84	
324.33141	60	
334.78106	72	
335.89872	98	
336.94800	104	
338.14624	76	
338.18460	74	
338.96368	66	
339.75085	62	
340.15674	78	
340.93813	60	
341.31873	82	
341.75300	58	
342.28179	64	
347.86770	108	
358.27106	64	
359.28252	76	
360.09519	70	
362.84785	74	
END IONS

###FS:    #m/z: 322.93030 #charge 1+
###MS: 165
###MSMS: 166
BEGIN IONS
TITLE=Cmpd 124, +MS2(322.9303), 28.0-35.0eV, 3.6min #166
RTINSECONDS=214.991
SCANS=165-166
PEPMASS=322.93030	182352
CHARGE=1+
73.05179	50	
138.04760	32	
194.90135	66	
195.97098	68	
198.84319	58	
200.84009	64	
201.04495	180	
204.88322	96	
204.92200	86	
204.94499	58	
205.94607	56	
206.05215	24	
207.86426	70	
207.95104	86	
208.94197	68	
210.87592	62	
213.09277	48	
213.24709	26	
213.87832	64	
213.98847	78	
217.94180	44	
220.89949	48	
221.06878	80	
221.88965	88	
221.94240	64	
222.86359	68	
222.95518	88	
223.87667	82	
223.96833	66	
224.81831	38	
225.82103	68	
226.82014	48	
228.83694	58	
228.86668	70	
230.89343	56	
232.07502	28	
232.90832	60	
233.98104	38	
235.97609	50	
236.92964	94	
237.13222	86	
237.90398	128	
238.12876	64	
238.82567	46	
238.93903	52	
240.05856	102	
240.83530	54	
240.94195	552	
241.44157	44	
241.93935	2204	1+
242.25533	30	
242.51903	50	
242.63581	26	
242.81778	68	
242.94186	1582	1+
243.66351	56	
243.83204	96	
244.82437	136	
244.93937	530	
245.01122	50	
245.02675	54	
245.82520	90	
246.26259	30	
246.97271	76	
247.67583	24	
247.85097	64	
247.88183	80	
248.83030	50	
248.89422	44	
250.39545	20	
250.93574	36	
251.19087	70	
251.44965	112	
252.11034	54	
252.89149	22	
257.88066	56	
258.00713	66	
258.91305	36	
259.26948	24	
259.89010	26	
260.10368	24	
260.15342	74	
260.94404	52	
261.84300	78	
261.86526	72	
262.05689	22	
262.81022	66	
262.83053	330	1+
262.86182	78	
262.88372	30	
263.85414	116	
264.78344	36	
264.83242	26	
265.24848	60	
266.81049	22	
268.85014	84	
270.83469	58	
272.43991	74	
273.79536	48	
276.20005	74	
278.07490	38	
278.84513	82	
278.86318	46	
279.03076	22	
279.09166	956	1+
279.30832	24	
279.42568	46	
280.13014	102	
280.41761	26	
280.83350	78	
281.84484	58	
282.05471	28	
282.27778	54	
283.06593	26	
284.29498	148	
284.86359	56	
284.99235	40	
285.97252	34	
286.82220	86	
286.84928	54	
292.57675	26	
293.05710	26	
293.10010	24	
294.83813	62	
295.27897	22	
296.82089	22	
296.85514	52	
297.37752	98	
297.87385	74	
299.77356	60	
301.78124	44	
303.86268	38	
305.04192	24	
305.14407	54	
306.89463	72	
309.81614	40	
310.86584	52	
312.79948	54	
313.81458	74	
317.66899	24	
318.80932	56	
319.28067	72	
319.36476	26	
319.88871	66	
322.06867	78	
323.03882	58	
324.32235	68	
325.01050	34	
326.18028	70	
326.28283	40	
326.87289	58	
326.89925	78	
327.04173	62	
328.27302	60	
END IONS

###FS:    #m/z: 363.95681 #charge 1+
###MS: 165
###MSMS: 167
BEGIN IONS
TITLE=Cmpd 125, +MS2(363.9568), 28.0-35.0eV, 3.6min #167
RTINSECONDS=215.763
SCANS=165,167
PEPMASS=363.95681	38162
CHARGE=1+
92.35323	78	
183.86500	72	
184.58814	76	
187.87074	94	
196.88317	82	
200.88481	72	
204.99369	72	
208.40825	92	
208.83366	70	
209.86792	68	
209.94480	94	
212.87850	168	
213.86418	72	
221.90050	80	
222.26643	66	
224.94842	256	
225.89754	72	
225.97415	74	
226.94706	898	1+
226.97192	146	
228.91301	68	
228.94217	680	1+
229.89675	60	
230.88881	456	1+
231.79977	72	
232.83470	78	
233.88345	60	
240.82284	208	
240.83957	112	
240.96162	138	
241.83896	66	
241.94229	346	
242.82229	160	
242.94315	376	
243.83148	142	
244.82001	118	
244.84041	72	
244.95302	252	
244.97494	98	
245.85583	74	
245.91382	86	
245.94432	166	
246.95230	436	
247.44482	60	
247.88558	72	
247.98031	82	
248.80270	684	1+
248.90164	126	
249.91366	72	
250.79768	60	
251.80694	106	
253.04312	68	
255.02765	94	
256.17603	64	
256.93687	68	
258.83783	122	
258.85420	168	
259.09899	70	
260.83112	156	
260.87103	74	
260.97224	74	
261.79575	78	
261.84025	104	
262.00086	70	
262.84801	74	
262.95926	100	
263.82617	68	
263.85611	62	
264.79831	68	
264.82879	88	
265.95460	66	
266.81215	1020	1+
266.84551	172	
267.06311	72	
267.86451	70	
267.97905	62	
268.81223	196	
268.84263	162	
268.95875	80	
269.82631	68	
269.97071	138	
270.83724	58	
271.85837	152	
275.80022	76	
275.82268	78	
275.92052	78	
276.80955	100	
276.85547	138	1+
276.88803	66	
277.80435	66	
278.40821	94	
278.79657	192	
278.82917	70	
278.84953	328	1+
279.79215	1256	1+
280.15040	68	
280.46275	86	
280.60923	108	
280.79429	1066	1+
280.82364	138	
280.84475	66	
280.87044	74	
280.98762	62	
282.79327	330	1+
282.85355	82	
283.41566	72	
283.84795	92	
284.42714	58	
284.82526	152	
284.85618	196	
285.84547	68	
286.81847	82	
286.87828	72	
286.91818	66	
287.19657	70	
288.81801	84	
289.80371	66	
289.84767	70	
289.91667	80	
290.83100	72	
291.80088	58	
294.87178	66	
295.20694	68	
296.81201	278	
296.85874	72	
296.93096	62	
297.77601	64	
297.80281	1834	1+
298.80468	1544	1+
299.11028	74	
299.40542	78	
300.80080	584	1+
300.87531	66	
301.86283	270	1+
301.95194	68	
302.80075	78	
303.83171	64	
303.85905	170	1+
305.87566	84	
305.98312	78	
306.80193	58	
308.43648	98	
308.81675	58	
314.82547	80	
315.81870	62	
316.81481	672	1+
317.93276	74	
318.94505	68	
319.81162	94	
319.82707	90	
320.87751	72	
321.82157	154	
322.82478	64	
323.73906	66	
323.80770	120	
324.20544	76	
324.79803	68	
324.89415	218	1+
326.87253	70	
329.17881	76	
337.94509	68	
341.98638	68	
351.84407	58	
355.47801	62	
360.06033	66	
363.80524	68	
365.79409	60	
END IONS

###FS:    #m/z: 359.96142 #charge 1+
###MS: 165
###MSMS: 168
BEGIN IONS
TITLE=Cmpd 126, +MS2(359.9614), 28.0-35.0eV, 3.6min #168
RTINSECONDS=216.543
SCANS=165,168
PEPMASS=359.96142	10168
CHARGE=1+
183.93150	54	
184.86341	100	
196.85237	60	
196.92137	56	
197.13108	64	
203.87725	82	
209.92288	74	
209.94631	80	
212.95098	72	
214.87458	72	
216.06072	70	
217.89084	74	
219.93122	76	
221.89336	124	
222.86357	74	
222.95337	72	
223.88908	212	1+
224.95144	174	
226.94658	660	
226.97340	160	
227.84064	60	
228.94272	370	1+
232.88263	110	
233.03356	98	
234.86233	146	
236.85251	72	
240.82459	130	
240.96145	164	
241.79744	138	
241.90054	184	
241.99193	72	
242.96851	72	
243.83454	68	
244.95664	366	
245.94094	76	
246.80520	144	
246.85216	116	
246.95260	270	
246.97033	62	
247.85092	72	
248.80500	284	
249.80920	130	
249.82137	86	
250.95376	110	
251.90724	52	
252.86637	54	
252.95402	120	
253.81103	74	
256.42019	70	
258.84595	78	
259.90003	76	
260.83472	204	1+
260.86089	74	
260.97128	60	
262.83601	88	
263.89994	52	
263.98005	64	
264.81859	84	
265.11831	74	
266.81627	574	1+
266.86044	64	
266.96098	74	
268.37512	82	
268.84446	226	
269.82144	68	
270.88093	150	
274.80995	96	
274.86496	82	
275.96773	96	
276.46536	88	
276.81050	74	
276.84276	68	
276.85178	76	
277.08628	62	
277.81249	50	
277.92297	90	
278.79713	306	1+
278.83647	72	
278.92120	84	
279.03403	60	
279.84812	138	
280.79327	962	1+
281.86529	50	
282.78858	76	
283.83349	68	
283.98219	64	
284.82428	120	
285.00973	90	
285.83713	66	
286.03638	70	
286.82836	58	
286.88464	52	
287.85863	74	
289.47756	88	
289.84160	82	
290.95889	68	
292.43821	164	
292.86127	68	
292.93096	80	
293.85205	126	
294.86741	82	
295.81520	54	
296.81051	314	
297.12197	58	
297.81071	168	
298.80395	1620	1+
298.85082	112	
299.07195	56	
299.83288	72	
299.87393	54	
302.24434	72	
304.80060	56	
305.84798	50	
306.42486	112	
307.13611	84	
309.41442	92	
309.81879	52	
312.90399	60	
314.30176	54	
314.80819	70	
314.82337	330	1+
315.09907	62	
316.81776	190	
317.00944	58	
317.25427	52	
317.80916	138	
318.93374	70	
319.02829	62	
319.81864	58	
319.86209	50	
320.71049	76	
320.91959	60	
321.82279	134	
323.01821	140	
325.88135	52	
326.18481	64	
328.81367	54	
329.77183	82	
331.18732	78	
331.86886	82	
332.81356	72	
336.94344	84	
337.11959	68	
337.94316	78	
338.90298	56	
341.28962	78	
342.25236	78	
346.71660	76	
347.84249	82	
349.05725	50	
353.91717	84	
355.68436	88	
357.72055	72	
358.07120	66	
358.19467	68	
360.76699	68	
361.81971	90	
364.02517	80	
END IONS

###FS:    #m/z: 322.93033 #charge 1+
###MS: 169
###MSMS: 170
BEGIN IONS
TITLE=Cmpd 127, +MS2(322.9303), 28.0-35.0eV, 3.7min #170
RTINSECONDS=220.205
SCANS=169-170
PEPMASS=322.93033	188090
CHARGE=1+
49.91017	18	
60.62581	22	
63.76030	32	
66.20717	32	
68.66653	32	
117.40083	18	
141.51147	34	
159.71443	66	
167.36438	18	
170.22637	26	
179.71433	18	
194.01340	36	
195.00808	50	
198.92858	74	
201.04697	120	
202.21937	22	
205.94868	78	
206.87928	54	
208.90681	68	
211.83095	50	
212.89210	76	
216.90415	56	
219.05363	122	
220.90143	52	
222.94248	64	
223.96327	96	
224.81827	50	
226.84267	70	
227.34412	40	
228.07775	54	
228.84960	22	
229.84126	60	
229.87671	80	
230.71028	32	
230.83508	118	
230.90516	68	
230.92857	42	
231.56480	30	
233.88343	88	
233.91923	70	
237.90400	100	
239.07902	176	
239.21477	104	
239.23176	24	
239.78100	82	
239.91816	84	
240.86063	32	
240.87906	36	
240.91641	28	
240.94072	782	
241.02813	86	
241.09562	20	
241.82557	88	
241.94160	468	
242.94043	2486	1+
242.99534	64	
243.23363	38	
243.38126	20	
243.55002	24	
244.70061	38	
244.82148	182	
245.02112	24	
245.18627	46	
245.24408	46	
245.82491	68	
245.96365	22	
246.20838	24	
246.86572	58	
246.97710	144	
247.15908	24	
248.04209	28	
248.06160	22	
248.24722	76	
248.84740	48	
248.86485	56	
249.02657	20	
250.83874	80	
251.76486	24	
251.92913	86	
252.10637	102	
252.92756	28	
253.37126	18	
254.15767	54	
254.90804	82	
254.92162	54	
255.03137	44	
255.85952	68	
256.84665	42	
257.79981	98	
258.83176	140	
259.49413	32	
260.82972	182	1+
261.50589	72	
263.03301	84	
265.11233	26	
265.41433	22	
266.85656	62	
268.95696	86	
268.98732	26	
269.07598	62	
270.10199	24	
270.80880	72	
271.86865	68	
272.80442	70	
273.79704	24	
274.39498	18	
277.47923	32	
277.81693	56	
277.93336	74	
278.42374	18	
278.66439	20	
278.92908	66	
279.00887	32	
279.09282	1274	1+
279.31475	20	
279.84857	66	
279.94729	58	
280.52077	26	
280.78707	22	
280.91774	70	
281.11867	46	
281.87959	30	
282.88665	80	
283.16643	22	
283.70712	20	
283.95733	22	
284.06080	22	
284.29274	574	1+
284.43179	22	
284.53959	32	
285.07791	52	
285.57782	30	
286.86611	76	
289.86197	58	
289.89568	84	
289.98341	42	
290.62669	18	
294.56568	38	
297.91796	68	
301.80078	54	
305.87902	242	1+
307.79458	70	
308.04632	82	
309.89199	66	
311.02772	72	
317.08608	58	
319.31994	68	
322.90651	48	
323.07847	48	
323.88700	70	
324.15359	32	
324.81562	54	
324.89335	52	
326.75058	84	
327.05576	26	
END IONS

###FS:    #m/z: 340.94096 #charge 1+
###MS: 169
###MSMS: 171
BEGIN IONS
TITLE=Cmpd 128, +MS2(340.9410), 28.0-35.0eV, 3.7min #171
RTINSECONDS=220.977
SCANS=169,171
PEPMASS=340.94096	119554
CHARGE=1+
139.15470	60	
192.92492	60	
195.89146	50	
198.88513	108	
202.15250	76	
203.37261	76	
207.87658	76	
209.93538	50	
211.83443	84	
212.88225	148	
213.94305	62	
219.90219	56	
220.87900	138	
223.83366	134	
223.89499	70	
224.84062	62	
224.98255	64	
226.94439	62	
226.97204	70	
227.78516	62	
227.86823	66	
227.90907	64	
228.84446	86	
228.94078	130	
230.24554	72	
230.88848	80	
231.94988	186	
233.94354	70	
235.38607	78	
236.86182	80	
237.79416	76	
238.84251	56	
238.86000	48	
238.88801	50	
238.90359	48	
239.84918	74	
239.86258	80	
239.89130	76	
239.91121	118	
239.92564	64	
240.23268	186	
240.80507	82	
240.83520	126	
240.84195	568	1+
240.85998	78	
241.06234	66	
241.84381	404	1+
242.46551	86	
242.93835	56	
243.83302	314	1+
244.84713	118	
245.87371	60	
245.94250	70	
246.85533	104	
246.97589	124	
248.92920	62	
248.97638	54	
248.98861	72	
249.96428	78	
251.39521	92	
251.83735	62	
252.83591	74	
254.91797	72	
256.12095	44	
256.88143	104	
257.83681	48	
257.85118	110	
258.00190	56	
258.84946	912	1+
258.88355	62	
258.89936	62	
259.16431	46	
259.93167	54	
259.97320	64	
260.33771	78	
260.83351	842	1+
260.91531	66	
261.47644	84	
261.84913	58	
262.89183	118	
262.95156	68	
264.86261	270	1+
268.84167	576	1+
270.12798	78	
270.70550	44	
270.83046	242	
270.84699	66	
270.95410	66	
271.84015	176	
272.88578	76	
273.86627	68	
274.86402	124	
274.87848	158	
275.86423	166	
275.88788	66	
276.82853	106	
276.85627	1626	1+
277.91915	72	
278.05740	54	
278.84485	896	1+
278.91662	54	
279.09130	76	
279.91180	172	
280.26176	98	
280.86774	130	
281.85808	274	1+
282.05299	74	
283.05186	52	
283.35363	84	
283.88288	70	
284.21610	56	
285.85598	54	
286.87818	94	
287.85649	78	
287.88181	82	
290.87893	58	
291.88938	52	
292.92480	58	
293.86555	268	1+
295.11616	96	
296.79560	96	
297.01474	110	
297.83315	46	
297.87440	118	
298.88554	70	
298.94248	58	
299.01448	46	
299.31238	62	
299.87382	166	
300.87761	208	
301.86472	68	
302.00743	74	
302.12255	86	
303.07911	44	
303.97165	84	
304.36597	66	
305.37794	88	
305.81409	88	
306.88769	54	
306.93552	100	
307.27772	78	
307.29477	46	
309.88767	64	
319.91505	72	
324.89357	66	
324.91302	72	
325.13465	68	
325.72800	58	
326.04533	64	
326.08902	60	
326.80157	80	
328.18923	136	
328.82042	64	
330.80756	64	
333.29315	84	
333.79762	48	
336.81766	76	
337.96308	70	
339.82802	90	
342.90208	74	
343.91047	46	
END IONS

###FS:    #m/z: 363.95673 #charge 1+
###MS: 169
###MSMS: 172
BEGIN IONS
TITLE=Cmpd 129, +MS2(363.9567), 28.0-35.0eV, 3.7min #172
RTINSECONDS=221.75
SCANS=169,172
PEPMASS=363.95673	36738
CHARGE=1+
151.66831	64	
185.92509	62	
191.85607	256	1+
196.88298	84	
201.86263	66	
201.88349	88	
201.94096	78	
202.87057	62	
205.95155	70	
208.94025	78	
209.85538	68	
209.94383	126	
210.88712	72	
212.87918	436	
213.84808	86	
220.87535	78	
222.53742	68	
222.87462	72	
223.83436	78	
223.96626	78	
224.83307	70	
224.95107	196	
224.97239	106	
225.88580	186	
226.94812	486	1+
226.97587	280	
227.83504	80	
228.89641	204	
228.94247	704	1+
230.88767	296	1+
230.95022	64	
232.90783	72	
233.89262	74	
238.93758	74	
240.82413	66	
240.94111	116	
240.96160	100	
241.62503	106	
241.83489	122	
241.88832	76	
241.94360	76	
241.96870	92	
242.85319	124	
242.94022	342	1+
243.82358	82	
243.95724	66	
244.82034	128	
244.83605	62	
244.93871	110	
244.95777	592	1+
244.98444	64	
245.94089	64	
246.80639	74	
246.88101	76	
246.95272	444	1+
247.80457	70	
248.80398	174	
248.85100	62	
248.87081	84	
248.89933	174	
249.80327	68	
250.86005	72	
250.95155	78	
252.88283	84	
256.57723	108	
256.84299	124	
258.83022	66	
259.04604	72	
259.44275	70	
259.90799	88	
260.83647	128	
260.85296	64	
261.02382	66	
261.82609	62	
261.84100	184	
264.07198	66	
264.94254	82	
265.81541	894	1+
266.06469	68	
266.78363	66	
266.81645	660	1+
266.86452	86	
267.85944	120	
267.96291	302	1+
268.04719	72	
268.14407	80	
268.81056	124	
268.84662	144	
269.08966	84	
269.81521	68	
270.95625	66	
271.85514	90	
271.91732	122	
274.85935	86	
276.80783	108	
276.84165	70	
276.85827	148	
277.86002	94	
278.80145	290	1+
278.84478	204	
279.09972	62	
279.91639	88	
280.79531	790	1+
280.82221	216	1+
282.79009	82	
282.86390	66	
282.89524	70	
283.79127	318	1+
283.85038	396	1+
283.87059	70	
284.82419	378	1+
285.85610	70	
286.33768	76	
286.82640	120	
287.82526	72	
288.89112	66	
288.91370	78	
289.01829	72	
289.87641	62	
290.85604	86	
291.80599	84	
292.43504	62	
293.43759	110	
293.89834	78	
294.16157	100	
294.86970	84	
295.82533	72	
296.81205	190	
296.93976	86	
297.80747	432	
298.80492	1350	1+
299.12551	72	
299.87203	188	
300.80413	430	1+
300.86101	78	
300.89495	72	
301.86457	278	
302.01169	72	
302.85967	186	
303.86082	126	
304.89525	90	
305.78974	70	
305.84814	72	
306.88408	94	
307.84289	68	
308.30075	66	
308.84435	78	
311.89451	66	
314.82400	104	
316.81406	282	1+
318.89220	74	
320.78297	74	
320.82209	182	1+
320.89532	72	
321.15030	86	
323.82306	62	
324.02079	136	
326.26013	84	
330.89883	74	
340.96529	102	
344.71020	64	
346.15449	80	
351.29798	100	
351.38517	76	
355.87182	80	
356.28209	78	
359.77158	66	
360.69893	66	
365.09461	62	
366.25961	76	
END IONS

###FS:    #m/z: 322.93030 #charge 1+
###MS: 173
###MSMS: 174
BEGIN IONS
TITLE=Cmpd 130, +MS2(322.9303), 28.0-35.0eV, 3.8min #174
RTINSECONDS=225.405
SCANS=173-174
PEPMASS=322.93030	182992
CHARGE=1+
55.30942	18	
61.34108	34	
83.25338	36	
90.23785	100	
97.13020	32	
124.00657	18	
124.60619	92	
160.11828	28	
175.34770	18	
181.05519	50	
189.24161	20	
189.41251	28	
193.93250	58	
200.06279	86	
200.83742	32	
200.86948	72	
200.89536	56	
201.04539	72	
202.04934	92	
207.93546	52	
207.96733	66	
210.94036	60	
212.83147	64	
215.13761	32	
218.06130	80	
218.88183	62	
220.89774	64	
221.93908	70	
222.90214	76	
223.03206	24	
223.07663	58	
223.82315	60	
224.82197	82	
226.31843	24	
226.84071	34	
227.84060	62	
228.68954	28	
228.83879	132	
228.88868	46	
233.91723	46	
236.90906	70	
237.86080	66	
237.90415	90	
238.58077	18	
238.93397	66	
239.10444	64	
239.95785	66	
240.82030	74	
240.94014	330	
241.12372	22	
241.33154	30	
241.84927	34	
241.94022	2006	1+
241.97727	18	
242.35643	30	
242.48434	24	
242.91146	42	
242.94208	1244	1+
242.97870	34	
243.81767	218	1+
244.03782	22	
244.94040	340	
245.10948	62	
245.24794	38	
246.85063	60	
246.86763	64	
246.97009	32	
246.98739	30	
247.10898	18	
247.16496	72	
247.50310	30	
248.16430	48	
248.85846	72	
249.03611	22	
251.84396	38	
252.13353	72	
253.81160	66	
254.15965	62	
254.88842	92	
255.00190	56	
258.83254	174	
258.89175	54	
258.94654	40	
259.81579	24	
259.83462	82	
260.83647	80	
261.33698	20	
261.83289	116	
261.88333	54	
261.90721	56	
262.80618	64	
262.82935	112	
262.84864	72	
262.90190	62	
262.91657	18	
263.79231	54	
264.17087	40	
264.59845	38	
264.64262	24	
264.83231	56	
265.85652	68	
266.85649	66	
270.83279	72	
272.88360	68	
273.79321	70	
275.81262	78	
275.85099	52	
275.91474	58	
276.79206	90	
278.25277	78	
278.52215	20	
279.05827	92	
279.09157	1156	1+
279.19574	18	
279.21682	22	
279.35777	28	
280.14337	22	
280.24927	46	
280.92831	32	
280.95306	34	
281.35439	88	
281.47357	36	
281.74157	26	
282.01566	22	
282.91854	26	
283.07112	102	
283.19866	44	
283.78968	58	
283.86226	92	
284.14771	78	
284.29447	498	1+
284.83135	68	
285.51864	30	
285.86217	80	
285.92445	70	
288.43704	20	
288.73012	38	
289.76756	30	
289.87867	62	
291.81382	52	
295.80017	56	
298.43746	74	
299.78199	54	
300.80738	48	
304.58003	32	
307.80112	72	
308.91664	52	
309.89193	58	
313.04687	56	
313.77991	34	
321.25385	48	
322.94160	58	
324.16300	40	
325.90132	60	
326.34004	48	
END IONS

###FS:    #m/z: 340.94106 #charge 1+
###MS: 173
###MSMS: 175
BEGIN IONS
TITLE=Cmpd 131, +MS2(340.9411), 28.0-35.0eV, 3.8min #175
RTINSECONDS=226.178
SCANS=173,175
PEPMASS=340.94106	119892
CHARGE=1+
61.29123	70	
67.13061	72	
185.26436	50	
190.94660	68	
192.92484	72	
196.87975	80	
201.09911	50	
206.97664	60	
208.12098	62	
211.84328	70	
212.87765	78	
212.89933	72	
213.87503	72	
213.94018	108	
216.89352	74	
218.87294	68	
218.89842	46	
221.87495	84	
223.83272	46	
223.89998	78	
223.93921	80	
224.84130	104	
224.88491	54	
227.01471	66	
228.84723	54	
228.89103	70	
228.94691	40	
229.84287	76	
229.88382	68	
230.84746	52	
230.89040	56	
231.89193	146	
231.90661	70	
231.94579	72	
232.84239	56	
232.95083	72	
233.87234	78	
233.90116	192	
236.82612	50	
236.90001	46	
236.96395	86	
238.19377	40	
238.88638	52	
239.84447	106	
239.86269	64	
239.98445	66	
240.84931	106	
241.84294	846	1+
241.90001	56	
243.82913	394	1+
244.85391	58	
246.97978	68	
247.85686	64	
247.90885	74	
248.34761	40	
248.99087	40	
250.90464	78	
254.08908	84	
254.90046	58	
254.91952	72	
254.96464	72	
255.07734	116	
255.90079	66	
256.84837	54	
256.86719	58	
256.96455	70	
257.40796	62	
257.84792	470	1+
257.93780	80	
258.57126	68	
258.93081	76	
259.82879	58	
259.90868	70	
260.83499	636	1+
261.90289	44	
261.91932	64	
262.84837	148	
262.96356	64	
263.88597	50	
263.91370	108	
264.84863	60	
264.86405	272	
264.88241	66	
265.10432	66	
266.86412	72	
267.87688	80	
268.05538	74	
268.84417	434	
268.86396	92	
270.86001	148	
271.91310	72	
272.82915	80	
272.84338	76	
273.82199	66	
273.89885	78	
274.07344	40	
274.86154	192	
274.90153	68	
275.84497	46	
275.87333	124	
275.95091	64	
276.80841	66	
276.85821	732	1+
276.87205	252	
277.20292	40	
277.86418	302	
277.92823	196	
278.84492	834	1+
278.88414	126	
279.88168	72	
279.91446	56	
279.93700	48	
281.86556	78	
282.85242	74	
282.87453	70	
283.04758	70	
283.84154	60	
286.83356	48	
287.00927	88	
288.84360	56	
289.82433	80	
289.87444	76	
290.83714	90	
292.88028	48	
294.86745	284	1+
295.95213	96	
296.90154	68	
297.89452	76	
298.21266	68	
298.80029	62	
299.85957	72	
299.87445	162	
300.87838	118	
301.40836	74	
301.81997	82	
301.86423	110	
302.17596	70	
302.86575	206	
303.93972	66	
304.02532	66	
309.98061	54	
311.86629	40	
316.43455	76	
317.93474	104	
323.77646	78	
324.89359	82	
326.17183	70	
330.81423	66	
338.25905	48	
338.27695	60	
340.28781	62	
340.36241	64	
341.90013	68	
342.07718	80	
342.90933	50	
344.26800	52	
345.14817	98	
END IONS

###FS:    #m/z: 336.94606 #charge 1+
###MS: 173
###MSMS: 176
BEGIN IONS
TITLE=Cmpd 132, +MS2(336.9461), 28.0-35.0eV, 3.8min #176
RTINSECONDS=226.95
SCANS=173,176
PEPMASS=336.94606	14654
CHARGE=1+
205.94966	62	
211.94677	126	
212.88049	264	
213.94072	146	
214.88167	64	
214.93757	50	
215.88736	80	
217.88716	72	
220.90110	58	
221.83477	46	
222.95199	76	
223.83505	170	
224.92481	60	
225.97066	44	
226.83324	78	
228.84102	104	
229.64554	84	
229.85781	66	
229.95391	100	
230.88956	104	
231.82602	56	
231.94749	62	
232.83458	78	
232.89866	80	
234.84254	70	
235.00230	92	
236.08014	56	
236.87531	72	
236.90711	74	
237.06062	82	
237.85578	82	
237.90034	92	
238.85232	56	
239.84823	118	
239.87603	74	
240.84081	90	
241.84321	526	1+
241.90982	64	
243.04711	62	
243.82823	62	
243.92490	82	
245.96964	66	
246.85631	84	
246.97211	62	
247.87046	88	
247.96439	92	
248.89810	124	
249.95869	78	
250.83511	52	
250.95244	110	
250.98581	106	
251.55889	54	
252.95369	102	
252.96983	146	
253.90894	66	
254.14600	64	
254.87317	66	
254.90591	82	
254.92515	52	
254.96879	226	
255.87130	66	
255.92053	56	
256.26637	134	
256.86381	100	
257.86106	48	
258.84486	178	
258.89313	62	
259.85366	486	
260.84291	156	
260.86360	134	
261.85310	156	
262.87607	66	
262.93159	90	
263.97779	64	
264.44290	48	
264.86443	126	
265.87649	82	
266.84341	156	
267.84466	266	
267.91062	80	
268.83774	300	1+
269.80323	60	
269.91029	68	
271.77544	82	
271.88089	68	
271.91521	72	
272.92233	58	
273.52717	76	
273.84829	78	
274.04537	50	
274.86069	222	
274.88257	72	
275.01975	66	
275.81212	72	
275.86099	108	
275.95317	56	
276.14490	52	
276.85574	312	
276.97220	72	
277.86342	356	
277.97064	48	
278.50691	48	
278.84410	66	
278.88783	62	
279.37033	90	
279.82969	100	
279.86076	172	
280.86946	66	
281.85912	72	
282.87044	46	
285.86840	66	
286.59753	48	
286.84940	76	
287.82747	66	
287.84891	268	
289.87992	124	
291.01500	70	
292.87713	62	
293.10729	220	
294.87282	86	
295.83203	60	
295.87646	110	
296.29024	52	
296.87814	76	
297.06034	98	
298.81885	62	
298.88542	60	
299.00658	70	
299.87160	108	
300.88005	50	
304.86207	104	
306.87740	64	
308.87233	70	
309.81236	56	
309.87687	46	
311.81431	76	
311.86702	124	
312.15506	72	
314.89647	68	
315.20624	52	
319.61399	120	
320.93936	100	
323.27975	76	
323.84961	50	
324.77808	74	
328.94277	92	
332.61861	92	
334.96300	74	
336.95480	54	
340.13163	64	
340.90882	70	
341.91356	72	
END IONS

###FS:    #m/z: 340.94122 #charge 1+
###MS: 177
###MSMS: 178
BEGIN IONS
TITLE=Cmpd 133, +MS2(340.9412), 28.0-35.0eV, 3.9min #178
RTINSECONDS=230.603
SCANS=177-178
PEPMASS=340.94122	121548
CHARGE=1+
185.92842	68	
203.87920	62	
205.95170	66	
206.84775	56	
207.99167	56	
208.82125	66	
209.93371	50	
212.88331	76	
213.87888	70	
213.93966	76	
214.87443	70	
214.94094	66	
215.89180	138	
218.87274	80	
218.88997	54	
220.87750	150	
220.89657	80	
221.87123	78	
223.96211	66	
224.94920	72	
226.96873	112	
228.84310	170	
230.84615	68	
230.89566	48	
230.90893	92	
231.88873	74	
231.95224	84	
234.14248	66	
234.90978	82	
234.92309	48	
235.89405	58	
236.86347	50	
237.88616	92	
238.07294	48	
238.83625	188	1+
238.88502	168	
239.85725	66	
239.88371	84	
240.23028	46	
240.83493	212	
240.92343	56	
241.23932	68	
241.81786	76	
241.84215	532	
242.43295	108	
242.85097	272	
243.83279	266	1+
244.88275	64	
244.95196	80	
246.97612	164	
251.88213	126	
253.79379	58	
254.25747	60	
254.83173	70	
254.90981	88	
254.92576	72	
254.95317	88	
255.88696	54	
255.92432	76	
256.26437	60	
256.30979	72	
256.87268	272	
256.89113	76	
257.40777	88	
257.86064	102	
258.84884	1682	1+
259.00434	70	
259.14066	60	
259.85373	990	1+
260.83093	216	
261.84551	512	1+
262.91476	68	
263.87826	144	
264.86819	134	
264.90836	76	
265.08232	78	
266.83235	80	
266.84890	76	
266.87400	50	
267.11760	80	
268.84224	130	
269.84103	136	
270.83880	102	
271.20266	72	
271.84104	78	
272.03075	92	
273.93135	92	
274.86015	156	
274.87897	130	
274.90762	48	
275.80442	70	
275.86927	142	
275.94712	72	
276.85747	812	1+
277.92608	152	
278.73811	62	
278.84725	1246	1+
278.88279	72	
279.37214	98	
279.81823	66	
279.84000	88	
279.92047	50	
280.00471	74	
280.84195	58	
280.94886	68	
281.05241	128	
281.85892	228	1+
282.88261	50	
283.87881	46	
284.05256	68	
286.91591	86	
287.91095	72	
288.83948	132	
288.87632	54	
294.87029	78	
294.88649	82	
295.86371	62	
295.89527	70	
296.29061	122	
296.85169	130	
296.97330	76	
297.86183	192	1+
298.89478	60	
300.87594	114	
300.89899	88	
301.21626	100	
301.86997	130	
302.05003	66	
302.16549	64	
302.86369	68	
302.90864	88	
302.94282	56	
303.94302	150	
304.88652	66	
304.92919	64	
305.98100	80	
306.88160	74	
307.80401	58	
307.85909	92	
307.88709	50	
310.38731	102	
310.76781	68	
310.86544	58	
314.89658	92	
315.94769	98	
317.15586	76	
318.08148	70	
319.89723	78	
320.88214	56	
321.91239	82	
325.15885	48	
325.24998	68	
328.18162	66	
330.78060	64	
338.88255	76	
340.02307	54	
342.90247	64	
343.36160	76	
343.90601	64	
END IONS

###FS:    #m/z: 336.94623 #charge 1+
###MS: 177
###MSMS: 179
BEGIN IONS
TITLE=Cmpd 134, +MS2(336.9462), 28.0-35.0eV, 3.9min #179
RTINSECONDS=231.375
SCANS=177,179
PEPMASS=336.94623	11320
CHARGE=1+
102.52325	46	
120.70596	40	
188.97333	36	
203.93693	72	
206.98744	68	
209.84806	72	
210.89896	90	
211.94758	260	
212.01850	56	
212.87867	90	
213.94073	218	
215.88923	142	
217.19209	100	
220.87761	82	
223.83071	132	
223.96111	78	
223.98677	48	
224.84239	90	
225.82833	74	
225.86071	114	
228.84130	120	
228.89280	66	
229.95582	138	
229.97198	76	
230.88947	84	
231.86172	84	
231.88597	112	
231.94808	178	
232.90235	82	
232.94198	66	
233.03175	80	
233.82967	140	
233.95499	68	
236.86356	34	
236.88243	70	
236.90513	86	
238.06922	58	
238.81794	56	
239.00373	54	
239.78666	50	
239.85150	104	
239.92370	80	
239.95053	60	
239.97706	54	
240.83854	838	1+
241.18815	44	
241.84204	608	1+
241.90053	48	
243.83434	102	
246.97816	60	
247.20556	66	
247.91164	70	
248.90238	94	
249.94945	232	1+
250.98052	46	
251.00381	44	
251.07039	54	
251.83139	130	
251.85281	86	
251.88242	90	
252.11188	54	
252.84773	78	
252.94876	36	
252.97336	128	
253.90907	72	
254.86152	72	
254.90967	74	
254.95319	78	
255.09824	70	
255.89682	56	
256.07998	48	
256.84950	60	
256.86799	176	
256.88556	106	
257.85151	68	
257.87482	92	
258.20414	74	
258.64632	34	
258.84915	1056	1+
258.94851	56	
259.05761	40	
259.85317	630	1+
259.87116	36	
261.83353	48	
261.86515	46	
262.87471	48	
262.95134	84	
263.84420	46	
264.79975	92	
264.87036	194	
264.96635	78	
265.09026	80	
265.83445	42	
266.57970	74	
266.84651	86	
266.86228	70	
267.86568	66	
268.83008	60	
268.85241	64	
269.04537	90	
269.84143	52	
270.85697	68	
272.87164	150	
272.92236	62	
273.85646	72	
274.09214	84	
274.86021	128	
274.87922	142	
275.29900	38	
275.87668	54	
276.85639	834	1+
277.86162	474	1+
278.84565	66	
278.89421	68	
278.99056	52	
279.87904	52	
280.83546	68	
281.89602	86	
282.88386	56	
283.09585	68	
283.86013	88	
285.85397	58	
288.85743	92	
289.94144	70	
291.04256	64	
292.95445	56	
293.10727	462	1+
294.18483	50	
294.85087	72	
294.86544	76	
294.92877	66	
295.83427	40	
295.87545	132	
296.88028	76	
297.13192	40	
297.92228	54	
298.88933	114	
299.86905	72	
299.88798	66	
300.87330	144	
303.88182	56	
306.42781	94	
307.77256	52	
310.86746	66	
316.06121	36	
324.89575	80	
325.89669	54	
325.95221	96	
329.87246	68	
332.17126	78	
333.99738	76	
334.94059	80	
335.87879	40	
336.94397	78	
337.18267	84	
339.86875	80	
340.90633	96	
341.87736	74	
END IONS

###FS:    #m/z: 359.96256 #charge 1+
###MS: 177
###MSMS: 180
BEGIN IONS
TITLE=Cmpd 135, +MS2(359.9626), 28.0-35.0eV, 3.9min #180
RTINSECONDS=232.147
SCANS=177,180
PEPMASS=359.96256	10020
CHARGE=1+
62.25721	66	
181.87051	70	
191.09928	70	
191.91811	72	
195.07464	76	
195.89195	52	
198.84516	60	
206.95543	78	
208.95267	72	
209.94487	124	
210.86716	64	
220.88655	78	
220.90294	72	
221.89505	80	
222.95382	106	
223.80326	56	
223.89465	164	
224.94354	136	
224.96608	92	
224.98047	60	
225.88490	160	
226.94710	484	
226.97130	136	
228.14302	70	
228.94437	566	
229.89482	50	
230.84196	64	
232.97338	66	
233.96242	72	
239.78856	68	
240.13655	60	
240.81974	100	
240.94555	258	
240.96688	68	
242.82366	66	
242.84627	78	
242.93924	78	
242.96462	100	
243.89950	60	
244.95777	258	1+
245.87320	52	
245.89450	70	
246.86204	78	
246.95392	452	
247.81394	78	
247.83354	70	
248.80730	256	1+
250.79396	68	
250.89983	126	
252.85579	70	
252.87883	54	
252.95650	126	
253.86205	64	
255.22970	54	
256.10119	68	
256.86012	60	
258.83341	230	
258.89543	62	
259.09910	68	
259.14421	70	
259.80694	74	
260.83165	188	1+
261.98468	76	
262.84218	82	
263.82034	58	
264.81846	84	
264.91666	62	
265.09437	114	
265.82077	130	
266.81493	492	1+
267.02890	70	
267.10133	52	
267.97400	154	
268.79161	84	
268.84318	94	
269.81151	68	
270.84285	68	
272.93472	62	
273.18706	52	
273.96705	210	
275.79196	78	
275.81299	70	
275.88375	78	
275.93082	90	
275.97634	116	
276.14939	124	
276.16772	56	
276.84913	50	
277.01284	66	
277.80604	86	
278.80266	102	
278.83996	134	
278.88185	74	
278.92104	86	
279.79587	216	
279.82187	76	
279.91633	82	
280.10982	60	
280.79300	1132	1+
280.86858	64	
281.66531	78	
281.85885	66	
282.27010	64	
282.83570	82	
283.79617	58	
284.82563	412	1+
284.89964	72	
286.81053	112	
287.87346	66	
288.05055	86	
289.80567	74	
291.42387	58	
291.79051	72	
291.86448	60	
293.84550	62	
295.80654	60	
296.80962	692	1+
296.83588	84	
297.14266	78	
298.80305	1300	1+
299.86674	70	
300.86330	88	
301.79094	114	
302.67605	56	
304.99296	74	
305.80261	48	
306.82352	62	
306.85792	94	
307.88507	56	
308.84020	64	
312.92542	78	
314.82698	70	
315.28039	66	
315.82315	76	
316.81968	158	
317.19286	80	
317.81494	110	
319.80282	68	
320.75193	78	
320.82134	112	
320.96194	80	
321.63914	92	
321.82201	186	
321.84397	68	
322.81606	112	
323.01545	58	
324.89172	52	
326.81750	90	
326.85931	72	
328.09453	60	
330.86558	56	
333.93666	68	
338.96444	64	
355.86704	58	
360.85295	62	
363.91049	54	
364.04921	52	
364.30162	60	
END IONS

###FS:    #m/z: 363.95692 #charge 1+
###MS: 181
###MSMS: 182
BEGIN IONS
TITLE=Cmpd 136, +MS2(363.9569), 28.0-35.0eV, 3.9min #182
RTINSECONDS=235.815
SCANS=181-182
PEPMASS=363.95692	40692
CHARGE=1+
52.63034	76	
58.14857	80	
189.86550	76	
207.87302	130	
209.94347	210	
211.84343	70	
212.88005	484	1+
216.88433	78	
222.90214	66	
222.94985	268	
224.94787	170	
225.95067	108	
225.97418	76	
226.94947	1120	1+
226.96872	134	
227.03674	78	
227.92974	64	
228.89446	68	
228.94325	1544	1+
229.39454	82	
230.89028	630	
231.98323	82	
232.84599	76	
234.00371	86	
236.87491	96	
237.13027	66	
238.41236	74	
240.83881	66	
240.93961	102	
240.96300	126	
241.94241	504	1+
242.81954	114	
242.94584	352	1+
243.83141	68	
244.08383	64	
244.81839	116	
244.93908	194	
244.95741	550	1+
245.00749	72	
246.85257	70	
246.95334	392	
246.97304	102	
248.80426	420	
248.84186	112	
248.90135	156	
248.98706	74	
249.80322	276	
250.94939	78	
251.04494	100	
251.79060	72	
252.04043	74	
252.89451	72	
252.91217	70	
253.83506	98	
254.93540	66	
255.09987	64	
258.83118	158	
258.84694	110	
258.93864	92	
258.97228	86	
259.10473	64	
259.83221	66	
260.19894	78	
260.83662	100	
260.86692	74	
260.96613	70	
261.83384	130	
261.95671	92	
261.97689	66	
262.83046	74	
263.84809	80	
264.81829	186	
265.81172	732	1+
265.97265	138	
266.81329	604	1+
266.86232	74	
267.97331	180	
268.80579	144	
268.84104	242	1+
268.96027	140	
269.09180	76	
269.39990	70	
269.81006	104	
269.96436	72	
270.15413	104	
270.80035	66	
270.81492	64	
271.86451	64	
271.91769	82	
274.89787	74	
276.81301	166	
276.85808	138	
277.81276	66	
277.85553	156	
278.79944	282	
278.84451	154	
279.79890	182	
279.85205	94	
279.92886	72	
280.04211	68	
280.09117	78	
280.79424	714	
280.86423	90	
281.79480	364	
281.84449	78	
281.90246	78	
282.79734	282	
283.79016	162	
283.82102	402	1+
283.85333	274	1+
284.82359	338	1+
285.84474	202	
287.80986	78	
287.91087	84	
289.88517	66	
291.80140	80	
292.26014	64	
292.93931	86	
294.86940	264	1+
294.94331	80	
295.41807	92	
296.81244	294	
297.80637	204	
298.80155	2210	1+
298.86595	70	
299.87463	102	
299.90935	104	
301.80053	74	
301.82575	94	
301.87131	138	
301.89660	84	
302.22302	80	
302.80761	310	
302.86274	242	
303.68477	88	
303.94814	70	
305.84587	66	
308.89601	74	
309.84020	68	
312.00274	66	
313.93636	80	
314.94207	68	
315.16457	100	
316.13318	72	
316.81485	470	1+
319.81386	72	
320.79674	290	1+
320.86229	100	
321.81850	506	1+
321.85064	68	
322.94195	102	
323.31719	76	
323.83622	84	
324.01500	76	
324.08396	76	
326.30490	80	
327.07690	104	
331.85096	88	
333.86063	72	
336.95015	366	1+
337.87524	70	
341.82754	68	
352.88768	82	
355.42705	84	
358.42205	90	
359.82285	74	
361.46445	74	
362.31250	80	
END IONS

###FS:    #m/z: 336.94644 #charge 1+
###MS: 181
###MSMS: 183
BEGIN IONS
TITLE=Cmpd 137, +MS2(336.9464), 28.0-35.0eV, 4.0min #183
RTINSECONDS=236.589
SCANS=181,183
PEPMASS=336.94644	16000
CHARGE=1+
113.54928	32	
125.96139	32	
132.12062	106	
155.23973	32	
201.16343	68	
203.29230	52	
204.60868	40	
208.88594	84	
210.89214	58	
211.94330	344	
212.87783	212	
213.93741	74	
214.94482	46	
215.87818	38	
215.93776	36	
218.84364	68	
219.01618	48	
219.89838	60	
220.71512	32	
220.87909	76	
222.25713	42	
223.81430	66	
223.83075	98	
223.96884	40	
224.22953	32	
224.84143	120	
224.97465	52	
226.12741	32	
226.85174	56	
226.90385	52	
227.87731	56	
228.89655	74	
229.95498	162	
230.88999	238	
230.96337	62	
231.95230	154	
233.82721	72	
234.92518	52	
235.12166	38	
236.26298	38	
236.90213	64	
237.91402	72	
238.79887	62	
238.84267	62	
240.30051	32	
240.83559	124	
240.85322	66	
241.84331	512	1+
242.92470	76	
243.83904	200	
243.85451	124	
244.59940	38	
247.96275	76	
247.97658	72	
250.84057	72	
250.98288	58	
251.88982	58	
251.98158	80	
252.87882	50	
254.04399	86	
254.08920	34	
254.92116	66	
254.96282	72	
255.00595	74	
255.13151	106	
255.86754	78	
256.86436	58	
256.88807	60	
257.85848	76	
257.94332	70	
258.84986	642	1+
258.96264	54	
259.06939	54	
260.17214	32	
260.78956	32	
261.33735	44	
262.53940	36	
262.84383	102	
263.03411	40	
263.87842	60	
264.87436	110	
265.14817	32	
265.86637	66	
266.85809	118	
267.13122	36	
267.80432	58	
267.83902	80	
268.83891	542	1+
270.94018	104	
272.84745	68	
272.88271	42	
274.86162	178	
275.84120	38	
275.86691	82	
276.53716	32	
276.85925	1006	1+
276.88034	112	
276.90066	34	
279.14028	78	
279.16188	34	
279.83826	106	
279.89201	54	
279.91108	68	
280.85827	52	
281.22635	48	
281.83666	52	
281.87978	60	
283.00894	38	
283.03335	52	
283.87042	154	
285.42208	84	
285.85206	62	
286.08006	34	
286.78921	58	
286.84866	88	
287.85205	52	
287.87951	66	
288.08407	44	
289.82477	82	
289.88305	70	
291.10118	40	
291.97939	66	
292.07413	70	
293.10706	114	
294.12018	112	
294.85410	118	
294.87112	94	
295.11409	58	
295.84041	74	
295.88465	56	
296.09370	70	
296.88889	74	
297.90526	38	
298.40970	92	
299.01466	44	
299.06137	42	
299.30990	82	
299.86981	70	
300.88272	110	
304.88242	68	
308.55773	46	
308.83358	82	
311.87970	64	
320.79614	58	
323.31002	40	
324.90572	44	
325.17431	78	
326.88604	48	
329.38829	76	
333.86215	36	
337.74150	40	
337.85929	78	
340.09759	68	
340.74332	72	
END IONS

###FS:    #m/z: 359.96179 #charge 1+
###MS: 181
###MSMS: 184
BEGIN IONS
TITLE=Cmpd 138, +MS2(359.9618), 28.0-35.0eV, 4.0min #184
RTINSECONDS=237.361
SCANS=181,184
PEPMASS=359.96179	8436
CHARGE=1+
85.81996	44	
99.75327	94	
130.94335	84	
171.70504	50	
193.08874	60	
196.04163	52	
200.87920	80	
206.89572	52	
209.94228	50	
209.99613	44	
214.88020	86	
216.85717	94	
218.82518	70	
220.96682	66	
223.89598	158	
224.95179	124	
224.97133	60	
225.97081	62	
226.17917	100	
226.88315	58	
226.94810	560	1+
226.97216	114	
227.88518	72	
227.92957	88	
228.02756	48	
228.84629	44	
228.94370	168	
229.95069	64	
230.92397	66	
232.83276	50	
233.84778	78	
233.96034	52	
234.87222	64	
235.07149	72	
236.11948	70	
236.84107	74	
237.16442	84	
238.83908	58	
238.93960	52	
239.91024	80	
240.83673	86	
240.93742	354	1+
240.95743	80	
241.83501	64	
241.89839	98	
242.08324	88	
242.84067	60	
242.95828	138	
243.96091	50	
244.80962	88	
244.95747	256	
246.95551	186	
247.81029	56	
248.80035	408	1+
249.85047	76	
250.95052	68	
251.89604	46	
252.87968	64	
254.47481	60	
256.02456	68	
258.82961	164	
258.84685	246	1+
258.95254	84	
258.97628	86	
260.80738	64	
260.94810	68	
261.84563	58	
262.84173	58	
263.04749	60	
263.81416	50	
264.07750	68	
264.79229	78	
264.81616	222	
265.81792	120	
266.81389	678	1+
266.88449	56	
267.97078	74	
268.84291	54	
269.81129	68	
269.96898	148	
270.88669	116	
271.41720	104	
271.88276	68	
273.85001	54	
274.86488	82	
275.79627	82	
275.88998	60	
276.80472	64	
277.86099	76	
277.91938	52	
278.80017	116	
278.84825	124	
279.79712	146	
280.79443	810	1+
280.83546	100	
280.91186	70	
281.83643	78	
281.86143	64	
281.89632	56	
282.92190	62	
283.94918	68	
284.82429	516	1+
287.90687	84	
289.79302	48	
290.78469	54	
293.02356	62	
293.42912	72	
293.85009	50	
293.97616	72	
294.86352	84	
295.02262	50	
295.93134	58	
296.02205	70	
296.80489	178	
296.82546	76	
296.86139	118	
297.80835	158	
297.88213	66	
298.49067	46	
298.80463	832	1+
298.86345	48	
298.89569	56	
299.86975	136	
300.79907	72	
300.83698	54	
301.78171	62	
301.86466	52	
302.81666	60	
303.10515	68	
303.86266	42	
303.95050	48	
304.86063	46	
307.84591	64	
309.87448	114	
310.99995	56	
311.90162	56	
312.82981	128	
314.82895	86	
315.83057	102	
316.81524	382	1+
317.75944	54	
319.12024	76	
320.82690	60	
320.96004	138	
321.81664	152	
321.83190	162	
322.74124	62	
322.92611	58	
323.00882	76	
323.02808	78	
324.13057	64	
326.88359	78	
335.33603	72	
342.14574	70	
345.94265	78	
345.97618	42	
350.72292	78	
353.87571	68	
364.31628	56	
END IONS

###FS:    #m/z: 322.93069 #charge 1+
###MS: 185
###MSMS: 186
BEGIN IONS
TITLE=Cmpd 139, +MS2(322.9307), 28.0-35.0eV, 4.0min #186
RTINSECONDS=241.038
SCANS=185-186
PEPMASS=322.93069	175540
CHARGE=1+
59.03399	18	
61.87904	18	
71.26711	18	
73.08330	18	
86.77473	18	
107.73238	18	
110.14696	18	
123.19294	18	
126.17647	18	
127.84261	32	
171.51973	28	
171.59156	20	
197.96651	74	
201.04343	100	
202.04799	44	
208.82689	62	
209.92318	50	
215.87637	58	
218.90336	44	
220.88919	138	
221.09259	36	
221.94612	64	
227.84036	64	
228.91378	38	
229.07841	26	
229.90427	72	
230.17251	18	
230.83262	66	
230.90910	66	
232.13748	68	
232.47495	24	
232.93397	78	
236.16782	24	
236.79379	64	
237.15270	56	
237.29557	18	
238.06890	42	
238.94738	68	
240.77226	24	
240.82469	98	
240.90251	92	
240.94146	678	
241.17494	28	
241.88836	88	
241.93968	2098	1+
242.11576	56	
242.16758	26	
242.82553	78	
242.94173	1494	1+
243.00485	66	
243.06664	28	
243.27606	22	
243.81978	372	1+
244.25960	24	
244.75789	34	
244.84210	58	
244.93899	434	
245.12584	18	
245.82161	44	
246.02050	20	
246.46286	22	
246.53979	50	
246.67496	40	
247.05927	54	
247.16581	20	
247.35201	26	
247.51063	18	
248.11364	56	
248.79307	18	
248.85360	78	
250.86597	24	
251.04859	42	
252.85450	56	
254.73932	18	
254.81184	18	
254.92381	58	
255.04506	74	
256.12676	68	
258.84256	38	
259.34406	90	
261.83469	140	
262.83093	144	
263.18343	18	
263.61680	30	
263.83615	82	
263.97410	68	
265.05451	70	
265.86686	74	
265.93857	96	
266.04054	40	
266.25404	22	
266.85462	72	
267.39949	20	
269.78887	28	
270.89346	44	
275.33771	24	
277.02945	72	
277.81815	96	
278.84386	50	
279.09155	1710	1+
279.21317	36	
279.23919	40	
279.26786	66	
279.56700	38	
280.76121	36	
281.01746	22	
281.84273	50	
282.00158	50	
282.27572	46	
282.85363	64	
282.98787	76	
283.96961	46	
284.21182	76	
284.29127	292	
284.66878	26	
284.96583	74	
285.02618	62	
285.21780	22	
285.29678	140	
285.37340	22	
285.40451	18	
286.92822	56	
289.09733	64	
289.91644	110	
290.78897	68	
291.80549	34	
291.85822	44	
292.61970	46	
295.02330	62	
296.81088	50	
297.83503	18	
298.82607	72	
299.78497	142	
301.16936	60	
304.26937	76	
304.85653	26	
305.24675	80	
305.80293	50	
307.79884	48	
309.08189	64	
311.86417	68	
312.94723	106	
316.51536	18	
318.22835	68	
319.82912	80	
320.22243	20	
320.82821	56	
320.89279	52	
321.07555	18	
321.22523	62	
321.62567	38	
322.93336	48	
324.90442	66	
327.71007	70	
END IONS

###FS:    #m/z: 363.95687 #charge 1+
###MS: 185
###MSMS: 187
BEGIN IONS
TITLE=Cmpd 140, +MS2(363.9569), 28.0-35.0eV, 4.1min #187
RTINSECONDS=241.81
SCANS=185,187
PEPMASS=363.95687	36482
CHARGE=1+
169.03653	62	
172.46056	64	
191.86028	62	
200.83798	86	
203.95970	74	
207.94416	54	
209.94365	228	1+
212.88145	58	
214.89244	68	
218.85648	70	
219.95663	94	
222.95717	68	
223.81806	72	
223.95549	84	
224.89184	66	
224.97210	124	
226.94581	598	
226.97206	164	
227.95483	338	
228.90554	60	
228.94248	580	1+
229.02835	100	
230.08293	56	
230.88875	546	
231.87849	64	
232.79732	70	
232.90244	94	
235.00238	74	
236.84484	74	
236.92989	64	
239.08770	80	
240.82874	126	
240.94178	102	
241.83165	82	
241.87493	56	
241.90400	76	
241.93833	584	1+
241.96498	82	
242.83096	202	
242.93973	368	1+
243.83079	94	
243.85772	64	
244.93842	256	1+
244.95674	234	
245.89802	72	
246.81180	88	
246.95448	282	1+
248.80400	336	1+
248.90223	186	
249.39964	94	
249.83248	60	
249.89455	74	
249.93174	68	
250.89107	66	
250.92999	58	
251.04101	84	
251.79647	72	
253.84826	78	
255.22578	80	
258.84511	130	
259.24503	72	
259.84657	78	
260.10362	70	
260.84569	174	
260.87080	64	
260.97238	58	
261.83319	130	
261.95896	102	
262.83163	130	
263.16435	108	
263.84712	86	
263.87835	60	
264.81959	278	
265.81893	174	
265.85468	74	
266.81433	452	
266.84849	86	
267.02737	64	
267.78428	70	
267.82932	56	
267.97412	146	
268.06330	108	
268.81288	142	
268.84244	154	
269.88923	60	
269.97097	138	
273.91343	72	
276.80715	116	
276.85624	286	1+
277.12331	82	
278.79721	168	
278.82060	60	
278.84821	124	
278.87986	92	
279.79471	248	
280.06660	58	
280.79047	1238	1+
280.83136	74	
280.85825	88	
280.95416	50	
281.86659	66	
282.83130	62	
282.85150	70	
282.86586	102	
283.82882	512	1+
283.85434	232	1+
283.98211	74	
284.98884	58	
288.83658	70	
290.86243	72	
291.83060	60	
291.92303	68	
292.82971	68	
293.11991	66	
294.81483	50	
294.86516	168	1+
296.02187	52	
296.80853	310	
296.88460	76	
297.80695	130	
297.93272	76	
298.08517	72	
298.80399	1116	
299.80257	1348	1+
299.87759	70	
301.86227	346	1+
302.95564	70	
303.85977	244	1+
304.45773	100	
306.43464	88	
306.96571	62	
307.83778	64	
307.93012	66	
309.91577	60	
313.19268	88	
315.83415	64	
316.81362	260	1+
318.96451	90	
319.08322	60	
321.82418	110	
321.86807	74	
323.81965	120	
325.79939	58	
325.91474	60	
327.87924	56	
328.00833	68	
328.12600	90	
328.90261	76	
331.05296	70	
333.17438	58	
334.81235	76	
334.83714	64	
340.81149	56	
341.94780	50	
343.80083	68	
344.97247	74	
345.24595	100	
348.11528	68	
352.48175	98	
356.10094	66	
359.85801	56	
361.87071	74	
362.73101	52	
363.38594	68	
365.14114	74	
367.25834	80	
END IONS

###FS:    #m/z: 359.96238 #charge 1+
###MS: 185
###MSMS: 188
BEGIN IONS
TITLE=Cmpd 141, +MS2(359.9624), 28.0-35.0eV, 4.1min #188
RTINSECONDS=242.582
SCANS=185,188
PEPMASS=359.96238	8318
CHARGE=1+
75.98795	72	
195.04212	38	
197.91475	54	
198.88002	44	
205.94950	82	
208.88331	126	
209.10914	52	
209.87144	50	
218.89468	62	
220.96497	66	
221.89347	50	
222.95168	354	1+
223.04129	74	
224.84057	68	
224.88456	56	
224.95280	54	
224.97199	98	
225.94634	402	1+
226.87589	86	
226.94961	338	1+
226.97398	66	
227.04230	48	
228.89454	98	
228.94297	828	1+
232.94366	72	
233.89287	40	
233.94900	70	
234.81220	60	
236.84678	56	
237.33057	40	
238.87704	70	
240.83213	64	
240.93845	206	
240.95734	66	
241.89997	124	
242.60737	84	
242.84238	60	
243.83262	72	
243.88433	66	
243.98240	52	
244.85217	66	
244.95958	58	
244.98269	52	
245.85601	58	
245.94055	52	
246.81176	202	
246.95191	416	
246.97379	70	
248.80269	316	1+
248.85513	52	
250.83277	78	
250.89525	54	
251.03698	82	
252.81900	72	
252.87708	68	
252.95504	68	
254.91756	76	
255.84381	56	
256.93505	72	
257.97158	72	
258.82931	112	
258.84833	382	
259.98327	58	
260.83603	210	
260.94503	90	
260.96397	80	
262.82532	70	
263.97974	56	
265.38823	66	
265.81886	58	
265.89443	64	
265.96683	66	
266.81338	624	1+
266.84527	78	
267.07116	72	
268.79555	70	
268.85025	66	
268.90641	70	
270.81459	64	
271.90318	70	
273.85036	44	
273.96993	66	
275.96470	68	
276.81140	136	
276.86131	246	
276.99453	84	
277.80853	44	
277.90070	64	
278.79989	190	
278.84973	52	
280.26972	82	
280.79352	1080	1+
280.82359	54	
280.87080	54	
281.89653	106	
282.95882	78	
283.83139	96	
284.79027	96	
284.82217	470	1+
285.79553	52	
286.86353	48	
288.17977	72	
290.12396	66	
290.88309	44	
291.78645	70	
291.85971	50	
294.15982	64	
294.81634	44	
294.90960	72	
295.82698	68	
295.83783	66	
295.92768	72	
296.80738	274	
297.81007	180	
297.86954	72	
298.80349	1288	1+
298.89431	102	
299.86499	54	
299.87947	56	
300.79822	98	
300.87445	84	
301.87035	60	
301.95197	72	
302.03773	42	
306.87974	82	
307.47763	84	
307.81542	52	
307.84610	54	
308.88100	78	
312.28717	44	
314.22342	80	
314.81817	78	
314.89475	56	
315.45668	70	
316.81607	250	1+
317.88437	54	
319.82479	52	
320.82694	68	
320.95679	62	
321.82137	216	
322.27215	56	
322.89994	44	
323.01752	236	
323.81407	70	
324.45308	40	
324.84473	40	
325.82360	66	
326.96608	98	
328.20417	38	
328.47545	94	
336.78784	52	
336.95041	78	
339.82590	44	
339.87583	54	
345.74558	60	
347.12417	64	
348.84395	82	
349.01590	62	
362.85039	68	
363.14238	48	
END IONS

###FS:    #m/z: 322.93062 #charge 1+
###MS: 189
###MSMS: 190
BEGIN IONS
TITLE=Cmpd 142, +MS2(322.9306), 28.0-35.0eV, 4.1min #190
RTINSECONDS=246.248
SCANS=189-190
PEPMASS=322.93062	165202
CHARGE=1+
61.25853	32	
65.43922	70	
79.44636	18	
91.62195	34	
94.17353	18	
113.25637	16	
113.67493	16	
113.80064	16	
114.47231	16	
114.80889	16	
115.18812	16	
116.00534	16	
117.50862	16	
117.63777	16	
117.82030	16	
119.57147	16	
119.66950	16	
120.27878	16	
120.56175	16	
120.73574	16	
121.15707	16	
122.80618	16	
122.86062	16	
128.87900	82	
155.22605	68	
180.67859	18	
200.84122	64	
201.04857	78	
202.04566	80	
205.94728	56	
210.90095	66	
213.83539	76	
221.06550	64	
221.10166	86	
223.97422	66	
224.96198	82	
225.52683	18	
228.81461	62	
232.79735	32	
233.03907	106	
237.22470	32	
237.90954	46	
238.01960	64	
238.05967	78	
238.89568	68	
238.95632	60	
239.34186	34	
240.82396	136	
240.94234	412	
241.94011	2780	1+
242.06424	18	
242.27806	30	
242.82146	62	
242.84815	20	
242.91908	28	
242.94166	1848	1+
243.01657	18	
243.07783	34	
243.25596	36	
243.65406	28	
243.82344	126	
244.82023	86	
244.93952	690	1+
245.22511	62	
245.31923	32	
246.55928	34	
246.97899	132	
247.11843	20	
247.56278	24	
247.96068	22	
248.86474	70	
250.99014	30	
253.88377	58	
253.92264	72	
254.33967	18	
254.91387	40	
256.30270	20	
258.81064	54	
258.83590	114	
259.80090	56	
260.82724	84	
261.03147	70	
261.07044	28	
261.82840	166	
262.83090	278	1+
262.85365	50	
263.05714	62	
263.17645	36	
263.75246	18	
264.54275	24	
265.05819	78	
265.85048	68	
265.90891	70	
266.85649	92	
267.84652	46	
267.90236	68	
268.07756	54	
270.87308	72	
271.77331	82	
276.86131	66	
276.93090	30	
277.33092	28	
277.41742	36	
278.84731	102	
278.90477	60	
279.09249	1198	1+
279.22373	32	
279.33840	18	
279.76322	22	
279.80498	50	
279.91038	46	
280.81658	100	
281.04543	48	
282.15792	72	
282.19866	30	
282.47818	30	
283.07701	52	
283.69883	28	
284.29438	528	1+
284.33299	22	
284.82699	72	
284.90086	80	
285.42030	26	
285.53443	36	
285.81669	32	
285.94302	20	
286.84901	72	
287.34526	22	
288.99614	30	
289.87658	166	
290.78312	66	
290.95344	20	
292.88672	74	
294.83573	24	
298.83862	40	
298.85749	72	
299.80056	28	
300.05590	80	
303.30717	24	
306.88038	66	
306.92229	54	
307.89123	98	
309.80545	38	
309.86433	96	
311.85098	60	
313.21121	18	
320.73471	64	
321.59722	18	
322.96403	64	
323.41658	72	
323.75422	72	
324.83345	60	
325.23891	38	
325.90537	68	
326.25379	66	
327.88141	72	
END IONS

###FS:    #m/z: 340.94114 #charge 1+
###MS: 189
###MSMS: 191
BEGIN IONS
TITLE=Cmpd 143, +MS2(340.9411), 28.0-35.0eV, 4.1min #191
RTINSECONDS=247.021
SCANS=189,191
PEPMASS=340.94114	113352
CHARGE=1+
71.56701	64	
94.55427	38	
209.92829	72	
210.95791	62	
211.94187	58	
215.89051	56	
218.89449	68	
220.87902	88	
223.00112	50	
224.83887	162	
225.83378	58	
225.84891	64	
227.82760	42	
228.84769	68	
228.89440	70	
228.99461	88	
229.84154	122	
230.89333	142	
232.95086	42	
233.89658	64	
233.94716	86	
234.99460	68	
235.92752	64	
236.79945	64	
237.90582	72	
238.85827	198	
239.85883	84	
239.88312	122	
239.95389	88	
240.23565	72	
240.46204	46	
240.83614	186	
240.86459	74	
240.89458	80	
241.84210	624	1+
241.89284	78	
241.90540	68	
241.96862	74	
242.89614	66	
243.82811	138	
244.82523	62	
244.84677	120	
245.07845	44	
245.83501	44	
245.85200	76	
246.97575	44	
247.84933	44	
248.51447	70	
248.85992	94	
249.48277	44	
249.86926	102	
249.89827	46	
250.95153	58	
250.99428	68	
251.06444	86	
251.88256	64	
253.90646	110	
254.91348	92	
255.95799	80	
256.85228	194	
256.87015	82	
256.89122	38	
257.79509	98	1+
257.85768	174	
257.89438	58	
257.92270	160	1+
258.76714	38	
258.84612	806	1+
259.87573	64	
260.83325	234	
261.89053	76	
262.84467	82	
262.88322	210	1+
264.86158	164	
264.90835	46	
264.98842	56	
265.19422	40	
265.86279	68	
265.98253	92	
266.86476	56	
267.13766	58	
267.76796	42	
268.05567	48	
268.84352	410	1+
270.13601	42	
270.84539	84	
270.92988	58	
272.83923	74	
274.86218	252	
275.07894	58	
275.82267	68	
275.87079	126	
276.38780	42	
276.47183	52	
276.85917	710	
276.91919	68	
277.47571	50	
277.86462	336	
277.88451	72	
277.92973	68	
278.84339	1070	1+
279.88178	48	
280.26420	86	
280.86284	60	
280.87877	64	
280.91970	70	
281.86661	132	
282.04888	44	
282.86331	124	
283.88491	70	
284.79609	52	
284.87542	104	
286.85380	42	
288.41135	84	
288.60937	40	
288.87040	68	
290.78920	66	
290.89121	48	
292.16607	82	
293.85206	48	
294.86288	222	
295.88878	54	
296.86680	148	
297.01173	54	
297.87639	142	
297.89450	66	
298.17434	58	
298.31252	196	
298.89140	58	
299.05534	82	
299.86878	188	
300.88819	94	
301.86342	90	
301.88107	92	
302.04366	50	
302.17387	62	
303.08306	72	
305.88011	72	
305.90797	82	
306.89478	68	
311.76684	74	
315.75568	74	
316.99411	62	
321.74077	42	
321.92752	74	
321.95206	62	
322.86437	52	
327.19029	64	
329.82740	80	
331.58955	40	
333.78680	60	
338.72232	54	
339.14922	68	
340.90373	132	
341.35988	58	
343.90799	44	
345.82596	66	
END IONS

###FS:    #m/z: 363.95687 #charge 1+
###MS: 189
###MSMS: 192
BEGIN IONS
TITLE=Cmpd 144, +MS2(363.9569), 28.0-35.0eV, 4.2min #192
RTINSECONDS=247.793
SCANS=189,192
PEPMASS=363.95687	38088
CHARGE=1+
193.85552	72	
196.88208	106	
200.86240	88	
206.90765	68	
207.87127	58	
209.94669	126	
210.94348	94	
211.01167	92	
212.87899	292	1+
217.84029	108	
222.91125	68	
222.95048	118	
223.83267	108	
223.96242	58	
224.84053	86	
224.94820	180	
224.97365	202	1+
225.88709	134	
226.80375	68	
226.94767	612	1+
228.85524	64	
228.89449	62	
228.94321	640	1+
230.88946	404	
232.88532	62	
233.11811	62	
233.79748	60	
234.89679	68	
235.84990	72	
236.09330	74	
240.82182	174	1+
240.94088	430	
241.07584	60	
241.84461	90	
241.94251	660	1+
241.98227	68	
242.94355	462	1+
243.82103	172	
243.85107	74	
244.81789	84	
244.83233	128	
244.93745	74	
244.95849	336	
245.93706	88	
246.80515	108	
246.85605	100	
246.95510	326	
248.80280	662	1+
248.90166	116	
250.80156	122	
250.91465	66	
251.04166	76	
251.11300	92	
251.79672	82	
251.86658	82	
252.92781	74	
253.90626	122	
254.09301	84	
254.85535	66	
254.91183	96	
255.22574	62	
256.84052	68	
256.86825	66	
258.83182	58	
258.84672	120	
259.84745	74	
259.90805	88	
260.80961	70	
260.83621	120	
260.87089	86	
261.00556	72	
261.83835	92	
261.93894	74	
261.97860	60	
262.79765	90	
262.83413	122	
263.82160	274	1+
263.98392	72	
264.96232	56	
265.79033	54	
265.85658	64	
266.05480	56	
266.81467	748	1+
266.85203	62	
267.96890	74	
268.84222	54	
269.81141	64	
270.83218	82	
271.85826	58	
271.87664	58	
274.88584	60	
276.81114	72	
276.85816	476	1+
277.81249	62	
278.79575	142	
278.84988	412	1+
279.79052	1036	1+
279.88153	86	
280.79314	932	1+
280.82550	56	
283.78594	68	
283.84225	412	1+
284.82354	144	
284.89330	70	
285.04095	76	
286.82340	78	
288.80037	74	
289.08912	74	
290.80386	70	
290.83115	62	
291.93748	100	
292.94159	66	
294.92695	70	
296.81021	244	
296.92691	78	
297.80890	272	
297.86096	82	
298.80381	1182	1+
298.85314	66	
299.87702	96	
300.80007	692	1+
300.98202	76	
301.86143	270	
302.38093	72	
302.86493	118	
303.79637	74	
303.85850	56	
303.94793	70	
306.12077	62	
306.78942	82	
306.85378	56	
307.82007	84	
308.02716	96	
308.86828	88	
309.41469	64	
310.12307	66	
311.86626	54	
313.40138	86	
314.82238	74	
316.81333	532	1+
319.05452	58	
319.79853	94	
319.85997	72	
319.93239	84	
320.21133	58	
320.82335	110	
320.92158	84	
321.82040	60	
322.82624	94	
323.82374	176	
324.31824	72	
324.46178	112	
326.87277	74	
327.00398	68	
327.75910	68	
328.01303	54	
328.85352	54	
330.87092	132	
335.13188	90	
339.83062	76	
346.72585	70	
347.74884	68	
358.92886	60	
361.95490	60	
362.36599	64	
365.25167	78	
366.93126	78	
367.13043	60	
END IONS

###FS:    #m/z: 322.93048 #charge 1+
###MS: 193
###MSMS: 194
BEGIN IONS
TITLE=Cmpd 145, +MS2(322.9305), 28.0-35.0eV, 4.2min #194
RTINSECONDS=251.447
SCANS=193-194
PEPMASS=322.93048	164382
CHARGE=1+
54.70106	18	
55.61409	40	
60.82106	18	
64.47512	18	
66.75082	18	
74.03846	32	
87.65543	18	
97.40991	18	
139.67795	62	
155.39888	18	
171.41235	18	
173.20956	18	
198.84188	66	
199.03053	78	
199.89068	66	
201.04365	308	1+
201.11308	20	
202.08050	46	
202.88583	32	
204.98042	70	
206.65510	30	
207.98305	72	
212.65561	90	
213.08902	74	
215.97577	78	
219.05797	70	
221.87310	78	
223.96039	114	
226.81787	32	
226.95021	34	
226.97430	44	
228.84244	42	
229.67989	24	
230.84019	74	
234.34180	74	
235.46722	20	
235.63589	20	
235.85203	58	
236.24605	30	
236.43456	22	
236.85794	82	
237.94192	58	
238.82936	84	
238.87951	68	
238.89244	36	
239.08359	82	
239.12831	20	
239.16925	24	
239.89155	30	
239.98252	102	
240.83458	18	
240.94343	664	
240.97749	50	
241.09852	18	
241.94224	562	
242.07024	64	
242.24576	64	
242.40163	24	
242.81779	152	
242.94354	1846	1+
243.39860	18	
243.82267	184	
243.87477	52	
243.91343	32	
243.99791	34	
244.04366	20	
244.82021	120	
244.94069	482	1+
245.31522	48	
245.34865	20	
245.64632	28	
245.67303	20	
245.78491	32	
245.82122	64	
245.86072	22	
247.03989	48	
249.26242	32	
253.44870	34	
254.92353	50	
256.84249	76	
256.89588	42	
257.20773	26	
258.00074	52	
258.43090	32	
258.82971	106	
258.90346	62	
259.42507	88	
259.80678	22	
260.76165	48	
260.83323	72	
261.47597	88	
261.84268	138	
262.05212	88	
262.80414	64	
262.83191	418	1+
262.98500	40	
263.82290	60	
264.02369	88	
264.13140	26	
264.27601	18	
265.09915	22	
266.24321	80	
266.86677	72	
266.90651	94	
272.83506	62	
273.79721	80	
277.84159	42	
278.16073	66	
278.58567	22	
278.84332	70	
279.09294	990	1+
279.11643	128	
279.24692	22	
279.85824	56	
280.22688	72	
280.56568	28	
280.67073	28	
281.10916	24	
282.07960	28	
282.77200	34	
282.84130	68	
282.96959	46	
283.07397	156	
283.76709	44	
283.79371	54	
284.21020	66	
284.23070	24	
284.29316	410	1+
285.63828	38	
289.78876	60	
290.05889	72	
290.12342	66	
291.01718	68	
291.80967	74	
292.22288	20	
293.00676	36	
295.83224	70	
297.83731	68	
301.15519	44	
301.19726	52	
304.83080	18	
305.15242	62	
307.88059	70	
309.07083	44	
310.96172	22	
313.47293	34	
315.46007	18	
317.92624	98	
319.61423	94	
320.61804	98	
321.89012	82	
322.72591	58	
323.90434	48	
324.89054	268	1+
325.10991	34	
326.33224	20	
327.89906	46	
END IONS

###FS:    #m/z: 340.94093 #charge 1+
###MS: 193
###MSMS: 195
BEGIN IONS
TITLE=Cmpd 146, +MS2(340.9409), 28.0-35.0eV, 4.2min #195
RTINSECONDS=252.22
SCANS=193,195
PEPMASS=340.94093	116398
CHARGE=1+
128.43081	36	
183.57707	58	
190.92814	42	
194.83492	98	
199.88523	46	
202.94208	66	
205.95317	78	
211.94531	68	
212.87951	70	
213.93760	56	
215.88916	152	
215.93617	74	
216.90957	64	
217.96537	60	
220.87573	116	
220.89398	66	
221.89639	78	
222.85078	56	
223.83303	242	1+
223.88009	70	
224.15420	38	
226.07788	70	
226.89424	78	
226.94801	70	
228.84433	118	
228.87985	52	
230.85068	38	
230.89675	144	
231.89093	120	
233.90415	282	1+
237.90438	56	
238.85295	110	
238.89687	62	
239.84229	112	
239.90929	142	
240.13411	98	
240.23179	62	
240.84424	72	
240.90221	72	
241.84171	874	1+
242.87147	80	
243.03773	78	
243.83246	146	
244.82638	56	
245.88181	86	
246.82556	60	
246.85458	62	
249.84395	86	
249.95671	70	
249.99534	38	
251.13413	40	
251.95094	78	
254.96422	60	
255.06893	68	
255.88545	62	
255.92462	72	
256.44729	74	
256.54347	40	
256.85435	102	
256.89596	100	
256.91748	64	
256.97031	62	
257.79797	72	
257.85410	60	
257.86028	60	
258.84754	872	1+
258.88461	60	
259.85447	482	1+
259.89210	52	
259.97142	44	
260.83071	486	1+
260.91085	72	
260.97607	48	
261.02945	72	
261.88544	66	
261.94112	36	
262.06420	78	
262.77238	44	
262.85993	72	
264.86282	98	
265.86907	122	
266.85056	58	
267.03489	72	
267.84630	70	
267.86382	40	
268.00776	74	
268.84161	194	
269.85580	58	
270.82889	64	
272.84721	74	
272.87357	68	
273.42790	56	
273.82013	56	
274.86105	68	
274.88122	46	
275.86913	182	
275.88994	78	
276.85651	1392	1+
277.88306	52	
277.94765	66	
278.84572	1512	1+
278.88429	46	
279.89875	146	
279.93216	100	
279.99284	66	
280.93619	74	
281.01248	58	
282.77940	38	
282.87035	72	
283.97026	40	
284.27175	40	
284.86229	64	
285.90145	68	
286.85749	80	
288.81780	50	
289.12074	60	
289.21222	62	
289.78929	60	
289.84909	116	
292.88096	82	
293.09885	48	
293.33665	58	
294.86920	350	1+
296.82321	70	
296.85757	150	
297.22121	62	
298.30154	62	
298.92106	62	
299.78198	48	
299.82205	86	
299.87409	324	1+
299.97297	70	
300.89876	68	
301.86511	130	
302.41732	76	
302.91706	48	
304.01867	48	
304.26315	64	
305.88461	40	
306.26868	90	
307.06012	76	
308.16307	100	
311.86021	66	
314.89007	74	
316.89340	46	
317.79903	66	
323.82941	58	
323.88919	38	
326.70827	36	
331.81757	80	
333.06037	74	
333.92341	74	
334.17916	66	
335.03741	60	
337.32668	54	
337.73295	72	
341.26458	72	
341.28265	52	
345.85566	64	
346.01976	74	
END IONS

###FS:    #m/z: 336.94605 #charge 1+
###MS: 193
###MSMS: 196
BEGIN IONS
TITLE=Cmpd 147, +MS2(336.9461), 28.0-35.0eV, 4.3min #196
RTINSECONDS=252.992
SCANS=193,196
PEPMASS=336.94605	11618
CHARGE=1+
56.56767	74	
136.59407	54	
190.89735	90	
198.92001	58	
199.10673	74	
199.93574	64	
201.88350	86	
203.87739	54	
203.93190	56	
205.94957	112	
205.97258	86	
212.46595	54	
212.87947	140	
215.91606	42	
215.93445	72	
218.89626	54	
219.87659	68	
223.82908	116	
223.96012	70	
223.98529	54	
224.84240	68	
225.56469	68	
225.85781	44	
225.89863	58	
227.83691	68	
228.84368	86	
229.95414	246	
230.88692	158	
230.90524	66	
231.89538	54	
231.95030	108	
232.90118	40	
232.94341	62	
233.94820	134	
235.11677	66	
237.92525	70	
239.85165	348	
239.92233	56	
240.83918	54	
241.84283	752	1+
243.84214	68	
244.12419	56	
244.84527	102	
247.96958	118	
248.90376	114	
248.97518	80	
249.84028	46	
249.90403	60	
250.01278	60	
250.85814	56	
250.87568	102	
251.05293	64	
252.83785	72	
252.95523	110	
252.97223	58	
253.03543	56	
253.90323	58	
255.07452	66	
256.26254	60	
256.85586	122	
256.89765	84	
257.25006	76	
257.82335	50	
257.85877	72	
257.92213	58	
257.94379	60	
258.81937	76	
258.85353	186	
259.07299	72	
259.26026	62	
259.85231	278	1+
259.86760	60	
259.99972	50	
260.94647	54	
261.83747	64	
262.83811	74	
262.92570	66	
262.95572	44	
263.92382	60	
264.86571	134	
266.84259	70	
266.85993	146	
267.84357	170	
267.89668	72	
268.79957	40	
268.83962	480	1+
268.93069	64	
270.44507	100	
271.09339	68	
271.81798	64	
272.84532	72	
272.87370	164	
272.89193	62	
273.87447	64	
274.85829	168	
274.88464	134	
275.84586	46	
275.86638	230	
276.85646	238	
276.86307	836	1+
276.96575	42	
277.86509	706	1+
278.17285	66	
278.83774	108	
279.84037	124	
279.85947	310	1+
280.13108	48	
282.02811	70	
282.07290	54	
282.37058	82	
282.97971	40	
285.84760	76	
286.85963	82	
286.88306	46	
287.85143	196	
289.87802	96	
290.85029	60	
293.10729	232	
293.15374	82	
293.73013	92	
293.86484	76	
293.87942	72	
293.89428	52	
294.11071	210	
294.85078	66	
294.87061	46	
295.88443	160	
296.88470	78	
297.16588	62	
297.83514	74	
297.87352	56	
297.89482	206	
298.27207	78	
298.80217	46	
298.87463	66	
299.87346	118	
300.06682	66	
300.88432	88	
301.56391	70	
301.81753	80	
301.88383	84	
302.17607	78	
304.85660	60	
305.89053	52	
306.91840	62	
308.06222	80	
314.09962	72	
317.72919	82	
318.03558	70	
320.92619	46	
322.77434	40	
328.61789	78	
329.66234	46	
332.60979	82	
336.43864	92	
337.25914	72	
END IONS

###FS:    #m/z: 340.94095 #charge 1+
###MS: 197
###MSMS: 198
BEGIN IONS
TITLE=Cmpd 148, +MS2(340.9409), 28.0-35.0eV, 4.3min #198
RTINSECONDS=256.64
SCANS=197-198
PEPMASS=340.94095	116118
CHARGE=1+
193.90173	76	
196.02085	66	
197.13571	52	
198.97153	84	
201.87285	72	
202.88268	54	
206.87954	90	
210.88463	72	
211.84337	92	
212.87654	112	
213.87502	58	
213.94249	310	
215.93970	88	
217.88253	114	
218.89672	78	
220.87183	70	
222.89509	52	
223.83108	64	
223.84570	62	
223.96287	74	
224.84212	64	
224.97352	48	
226.86301	100	
226.88524	64	
227.83498	60	
227.86394	56	
228.83386	220	1+
228.84660	86	
230.89057	66	
230.94248	76	
231.88736	128	
231.95581	48	
233.89656	100	
235.12245	70	
236.90389	60	
237.06596	76	
238.12797	52	
238.89012	52	
238.92797	60	
239.84894	298	
239.88384	66	
239.92375	76	
240.84156	164	
240.87707	228	1+
240.89134	102	
240.95767	112	
241.84286	688	1+
241.90601	60	
242.46765	80	
242.83687	154	
243.83507	122	
243.90764	78	
244.83399	102	
245.07418	70	
245.10181	68	
246.83117	78	
246.85240	118	
247.98030	68	
249.89639	74	
251.88407	70	
252.84990	62	
253.90512	54	
254.90962	122	
255.07262	70	
255.51390	108	
255.85259	46	
255.90884	56	
255.94998	78	
256.84850	72	
256.86745	104	
256.90041	64	
257.03937	74	
258.15886	68	
258.84736	580	
258.91680	192	1+
259.02172	56	
259.85308	408	
259.90191	82	
259.94077	84	
260.83882	618	1+
260.89856	78	
261.87526	98	
261.90548	138	
262.88339	62	
263.83635	62	
264.86385	244	1+
266.84423	104	
266.86501	194	
268.84071	416	1+
269.13998	58	
270.23681	46	
270.83298	226	
270.97018	72	
272.84353	72	
272.91636	90	
273.98439	102	
274.86089	160	
274.87922	124	
274.90590	52	
275.86240	92	
275.89032	58	
276.85928	1274	1+
276.87827	152	
277.04965	52	
277.86365	966	1+
277.93539	74	
277.95365	72	
278.84694	1082	1+
280.83930	54	
281.00218	70	
281.04534	78	
281.10111	64	
281.85676	66	
281.89203	72	
282.92195	58	
282.97122	60	
284.80251	60	
287.16140	68	
288.79895	60	
288.84239	56	
289.84551	64	
290.97520	72	
291.84541	62	
291.91231	88	
292.87233	46	
294.86713	138	
295.22616	72	
295.86250	82	
296.81251	70	
296.85613	146	
297.89106	110	
298.30791	70	
299.86481	56	
299.89453	72	
301.85688	202	
301.87950	116	
302.02228	68	
302.13785	66
[truncated: 1,082,093 more chars]
