# Supplementary material for: High-Throughput Venomics
Source: J Proteome Res. 2023 Apr 3;22(6):1734–46. doi: 10.1021/acs.jproteome.2c00780 (PMC10243144; doi:10.1021/acs.jproteome.2c00780)
Supplement: Supplementary file 9 — pr2c00780_si_009.zip [file pr2c00780_si_009.zip › Manual files/Calloselasma rhodostoma MGF/210702_Calloselasma_halfplate000158_5.1.201.mgf]

###	D:\Data\Julien\210702_Cr_half_TFA\210702_Calloselasma_halfplate000158.d\ProteinAnalysisResults.mgf
###	D:\Data\Julien\210702_Cr_half_TFA\210702_Calloselasma_halfplate000158.d\analysis.baf
###	210702_Calloselasma_halfplate000158.d
###	Instrument: maXis HD
###	Manufacturer: Bruker
###    PeakWidth 0.30, MiniumIntensity 10, S/N 1Apply threshold 0, Threshold 10
###    Retain Residuals no, Create neutrally no,
###    FullScan Parameters: AdductIon (+)+H (-)-H, LowMass 0, HighMass 8000, MaxCharge charge decon 4, MinPeaks 3
###    Perf. isotope decon yes, Max Charge Istopic decon 6, MW agreement 0.00, Abund. cutoff 2.00, Envelope cutoff 75.00
###    MaxRes   Parameters: AdductIon (+)+H (-)-H, LowMass 0, HighMass 8000 
###    Perf. isotope decon yes, Max Charge Istopic decon 6, Abund. cutoff 2.00
###    MSn      Parameters: AdductIon (+)+H (-)-H, LowMass 0, HighMass 8000 
###    Perf. isotope decon yes, Max Charge Istopic decon 4, Abund. cutoff 0.05
###    Global Charge Limit: no 3, Prefer FullScan Result: yes, Export what: 2 (0=non deconv/1=deconv only/2=mixed), NoMSMSSignals: 150, Intensity threshold: 10, NoMSSignals (deconv): 2, NoMSSignals (non-deconv): 2, NormalizeData: no, SingleCharged: yes
###
COM=210702_Calloselasma_halfplate000158.d
USERNAME=Demo User

###FS:    #m/z: 531.40802 #charge 1+
###MS: 2
###MSMS: 3
BEGIN IONS
TITLE=Cmpd 1, +MS2(531.4080), 28.8-35.9eV, 0.0min #3
RTINSECONDS=1.8855
SCANS=2-3
PEPMASS=531.40802	403446
CHARGE=1+
211.94477	8356	
222.95187	16100	1+
226.94670	15144	
227.19839	4908	
228.94291	32636	1+
231.95656	3958	
234.97044	8568	
234.99838	12256	
235.20364	3622	
237.03175	3346	
238.14824	5248	
239.14698	20182	1+
240.23048	5108	
240.96291	12408	1+
243.22734	13928	1+
244.95716	11274	
245.18487	4082	
245.94564	17578	1+
246.95200	9900	1+
246.97594	3626	
249.91066	4262	
249.97180	31162	1+
250.94670	38008	1+
251.19834	4562	
252.97133	269964	1+
253.21435	5494	
254.94232	6276	
254.96559	126090	1+
256.26134	5232	
258.97310	4750	
260.16214	6890	
261.97558	8724	
263.97878	49732	1+
265.97573	5720	
267.97384	6586	
268.95825	17502	1+
270.98107	5484	
273.18687	7894	1+
274.27220	5430	
279.09201	5812	
279.22981	5228	
280.26171	4426	
281.24546	13262	1+
282.17543	5906	
282.27801	9994	
283.17395	21222	1+
283.26136	17944	1+
284.29299	9936	1+
284.32913	3720	
285.20162	3552	
285.94178	26258	1+
285.98385	3486	
287.25238	24778	1+
288.20499	18556	1+
290.26670	27414	1+
291.10031	7264	1+
291.19673	11078	1+
291.97369	10844	1+
293.20839	7666	1+
293.24527	7156	1+
293.89699	3510	
293.97600	46114	1+
293.99657	16828	1+
294.93480	9102	1+
295.12818	6214	1+
295.22526	11768	1+
295.99197	7590	1+
296.25686	3688	
297.24212	20926	1+
297.91856	4326	
298.27283	6860	
300.28816	5010	
302.17335	15984	1+
302.30296	14108	1+
302.94663	3388	
303.95183	8248	
304.18736	6876	
304.28274	10376	
305.26695	9740	1+
305.95383	4062	
307.24688	66536	1+
308.87077	6000	1+
309.18805	4730	
309.27194	5344	1+
310.30865	12160	1+
311.16764	8160	1+
311.21957	8400	1+
311.25576	3468	
311.27635	6090	1+
311.86938	8262	1+
311.93529	5732	
311.98680	42870	1+
312.32432	7594	1+
312.94796	5210	
313.21796	4602	
313.23610	4652	
313.26864	9722	1+
313.92947	123378	1+
316.28268	18254	1+
316.31971	4044	
318.29856	49286	1+
318.93510	77096	1+
319.28370	4584	
320.19459	6202	1+
320.93398	24974	1+
320.95549	5160	
322.87702	3446	
322.92984	384176	1+
323.01692	5718	
323.23854	16388	1+
324.28706	3922	
324.32423	4392	
325.25420	35312	1+
325.90096	3490	
326.17342	5800	
326.20070	5322	
326.30374	5660	
326.87343	11622	
326.96915	3384	
327.00676	3550	
327.19979	22404	1+
327.26952	41476	1+
328.31920	4412	
329.22616	28350	1+
329.28350	8894	1+
329.87750	7320	1+
330.16819	8872	1+
330.26275	3638	
330.33489	30926	1+
331.22711	13374	1+
331.26749	5596	1+
331.30679	20256	1+
331.93914	8862	1+
332.18200	4640	1+
332.31327	13496	1+
334.95187	18350	1+
335.00279	106560	1+
335.27627	3918	
336.94540	377344	1+
337.06406	4534	
337.21837	6306	1+
338.34031	31430	1+
339.23301	9656	1+
339.27013	4634	
340.28206	11548	1+
340.35461	4484	
340.94012	198122	1+
341.02702	5414	
341.19174	6308	1+
341.24876	39896	1+
341.28478	8738	1+
342.22424	8320	1+
343.02633	3958	
343.22602	8560	1+
343.26466	48846	1+
343.29407	6122	
344.18328	5440	
344.31444	9328	1+
344.35037	11394	1+
345.02505	7600	1+
345.20747	25256	1+
346.32979	35826	1+
347.02568	7114	
348.22752	13290	1+
349.25640	4624	
349.29378	195454	1+
349.89837	5058	1+
351.27273	50660	1+
352.89271	30764	1+
353.21508	3684	
354.09022	7794	1+
354.31645	23102	1+
354.95612	3506	
355.06817	3518	
355.22704	4464	
355.26991	9542	1+
356.34872	5928	1+
357.24597	30954	1+
357.28422	7734	1+
357.96731	10864	
358.20034	9880	1+
358.25017	23452	1+
358.36645	18736	1+
358.95060	12340	
359.96126	273528	1+
360.24632	8122	1+
360.34487	16466	1+
361.98420	7936	
362.24570	3492	
363.21869	17542	1+
363.30916	31654	1+
363.95620	110124	1+
365.23392	10364	1+
365.28649	3408	
366.32676	28938	1+
366.92753	4544	
367.30041	13010	1+
367.33308	19860	1+
368.38246	10504	1+
368.42296	8350	1+
369.27738	4158	
369.34911	10134	1+
370.22413	14886	1+
371.09908	18336	1+
371.22719	11042	1+
371.27543	61626	1+
371.32540	4254	
371.90707	4676	
372.18325	7190	1+
372.32714	62806	1+
372.38214	11578	1+
373.25424	19958	1+
374.22622	5828	1+
374.36132	49394	1+
376.20719	10882	1+
376.25929	33070	1+
377.28966	6254	1+
377.32704	4534	1+
378.25653	4972	
379.25067	4062	
379.30488	9700	1+
380.33455	3868	
381.31560	3968	
381.96691	5722	
382.19736	4256	
383.29382	5642	1+
383.33154	36856	1+
385.28977	8846	1+
386.39790	59478	1+
387.24911	14640	1+
388.22452	11846	1+
389.19483	6956	1+
389.22870	8056	1+
389.28880	3946	
391.34132	3658	
393.22787	7842	1+
393.26559	15086	1+
393.32025	384408	1+
393.90173	4190	
394.92616	3448	
395.29873	25198	1+
396.41806	7520	1+
397.18624	6754	1+
398.22947	10840	1+
399.27235	6076	1+
399.32502	4754	
400.20964	6688	
400.37509	7254	1+
400.41359	60660	1+
401.26289	4694	1+
401.28616	5108	1+
401.34478	8668	1+
403.23229	8430	1+
404.28425	6528	1+
405.13368	3496	
405.31877	3378	
407.19871	4628	1+
407.24426	3488	
407.29893	17106	1+
407.33540	23592	1+
410.34660	113772	1+
411.12778	5992	1+
411.20506	6870	1+
412.09161	4596	1+
412.32457	12862	1+
412.41361	7854	1+
414.42956	172796	1+
415.24977	10986	1+
415.30207	146660	1+
416.23551	8948	1+
417.28038	6398	1+
417.33147	6602	1+
418.22146	3362	
419.37509	6128	1+
420.34480	7136	1+
421.25847	4642	
421.31523	7300	1+
421.35013	5488	1+
421.88261	7098	1+
423.32752	7698	1+
423.36059	3346	
424.36624	16154	1+
425.31156	4142	
426.18670	17016	1+
426.29412	8218	1+
427.39749	12710	1+
428.44473	18250	1+
429.31688	12372	1+
430.38772	6480	
431.08635	24408	1+
431.21811	5472	1+
431.27568	30260	1+
431.38982	3644	
433.27157	3762	
433.30246	6542	1+
434.36343	8606	1+
434.88892	4320	
435.36744	6434	1+
437.34650	380818	1+
437.88984	3584	
438.15912	6018	1+
439.89237	17392	1+
441.32072	4056	
442.18624	5588	1+
442.36791	3446	
442.46054	9840	1+
442.87985	3466	
443.24257	6980	1+
443.29562	8666	1+
443.33656	3796	
443.38047	23362	1+
444.38292	20234	1+
444.87316	29060	1+
445.12280	5328	1+
445.29124	3790	
447.31338	18866	1+
449.23626	5788	1+
449.32474	3566	
449.87910	5116	
451.26307	7186	1+
451.36166	15260	1+
451.90221	9368	1+
453.24202	6058	1+
453.28888	5808	1+
453.36040	3858	
453.89872	4356	
454.37327	379100	1+
455.26120	7722	1+
456.35133	5976	
457.35186	4560	
457.90355	12560	1+
458.18949	6868	1+
458.35370	3422	
459.27227	6542	1+
459.32822	102954	1+
459.38275	3802	
460.37947	11784	1+
462.34856	8360	
462.90983	11980	1+
463.35550	4482	
463.39329	3384	
465.16757	7062	1+
465.28606	3610	
465.34122	9306	1+
465.37635	3814	
467.36167	3530	
467.88890	20008	1+
468.35124	8176	1+
468.38814	19486	1+
468.41780	18964	1+
472.25071	5988	1+
473.34267	3938	
473.37662	6406	1+
475.30023	54512	1+
476.37398	7456	1+
476.90177	4566	
478.35878	7242	1+
479.18328	5818	1+
479.43521	6334	1+
480.24340	6666	1+
480.92067	3888	
481.37245	264936	1+
481.90075	3932	
482.18642	6814	1+
484.26105	6306	1+
484.41260	10994	1+
485.38176	4426	
486.38575	4784	
486.43000	37292	1+
487.32659	8426	1+
488.31599	9732	1+
489.32156	7650	1+
490.90414	12274	1+
493.31884	5782	1+
493.45938	6074	1+
495.38942	6684	
496.19617	5620	1+
496.34181	7752	1+
496.39036	3558	
496.42098	3546	
497.30968	6478	1+
498.39982	565074	1+
499.25013	3738	
499.36649	12004	1+
501.23686	8152	1+
502.37803	6850	
502.92755	8898	1+
503.30143	5288	1+
503.35459	58542	1+
504.11694	4844	1+
504.92318	4166	
505.44407	4046	1+
506.39802	5630	1+
506.43445	7132	1+
507.39997	3926	1+
507.84759	9500	1+
508.44589	9226	1+
509.28043	10018	1+
509.36949	9538	1+
509.44746	6962	1+
510.19658	9130	1+
510.28101	8214	1+
510.31925	6522	1+
510.55985	4046	1+
510.86007	7440	
511.40248	29406	1+
512.22817	9962	1+
512.33288	7242	1+
512.40644	27238	1+
512.85991	58824	1+
513.26773	6162	1+
514.31306	7240	1+
515.20026	7104	1+
515.22975	10844	1+
516.35755	4058	
517.26240	4166	1+
517.36948	18088	1+
518.37262	14696	1+
518.90344	3722	
519.24784	8556	1+
519.32853	52558	1+
519.47438	4726	1+
520.38554	23262	1+
520.44656	5910	1+
521.44889	4216	1+
521.48862	3930	
521.86228	4424	
522.27607	7710	1+
522.34337	8956	1+
522.49500	6948	1+
522.59611	3556	
523.11288	45008	1+
523.28191	6178	1+
523.46937	7498	1+
524.41510	3728	
524.85883	9734	1+
525.16769	8184	1+
525.26777	6126	1+
525.39860	174756	1+
525.85663	6442	1+
526.16925	5318	1+
528.17267	15124	1+
528.49657	6064	1+
529.22611	15946	1+
529.39181	6708	1+
530.28526	7318	1+
530.87083	8462	1+
531.27410	7052	1+
531.30681	12042	1+
531.40757	1189682	1+
532.24919	6456	1+
533.88055	8092	1+
534.46469	6384	1+
534.49806	6970	1+
535.38074	11892	1+
535.46860	4668	1+
535.50382	5056	1+
535.87362	59182	1+
536.24082	10142	1+
536.33727	13676	1+
536.38518	9784	1+
536.41815	7280	1+
END IONS

###FS:    #m/z: 498.39996 #charge 1+
###MS: 2
###MSMS: 4
BEGIN IONS
TITLE=Cmpd 2, +MS2(498.4000), 28.0-35.0eV, 0.1min #4
RTINSECONDS=2.6575
SCANS=2,4
PEPMASS=498.39996	199896
CHARGE=1+
219.04376	164	1+
221.13730	188	
225.04027	204	1+
230.04309	278	1+
235.07898	234	1+
235.14655	202	1+
239.06527	218	1+
239.14919	556	1+
243.23024	544	1+
245.02546	164	
245.99946	206	1+
252.15031	164	1+
255.16138	458	1+
255.23081	198	
256.08066	342	1+
256.13711	162	
259.04253	218	1+
261.13988	270	1+
264.11260	212	1+
265.01862	184	1+
265.07388	274	1+
265.23284	246	1+
266.16570	332	1+
266.86130	508	1+
266.90324	134	1+
267.13489	276	1+
271.01821	218	
271.86926	174	
272.11231	330	1+
273.00769	388	1+
273.17224	278	1+
274.01389	168	1+
274.06394	174	
274.09790	204	1+
274.19193	224	1+
275.94409	168	1+
277.09278	178	
277.12249	218	1+
279.16523	230	1+
281.06580	288	1+
282.12922	308	1+
282.17622	164	
283.17299	1164	1+
283.20058	178	
283.26710	240	
283.94149	164	
284.09206	232	1+
285.94246	298	1+
286.10107	274	1+
287.25536	682	1+
287.88811	360	1+
287.93547	250	1+
287.95416	296	1+
288.12500	396	1+
288.94950	312	1+
289.12892	294	1+
289.88067	2552	1+
290.98097	154	1+
291.18570	470	1+
291.88082	336	
292.02205	284	1+
292.05448	308	1+
292.11085	212	1+
292.13979	172	1+
293.85543	166	
294.24510	202	1+
294.27964	172	
296.86581	274	1+
296.92586	162	
297.03940	270	1+
297.14485	170	
298.09562	312	1+
298.11795	184	
298.14435	492	1+
299.14801	410	1+
299.18581	520	1+
300.01460	482	1+
300.12045	382	1+
300.84531	246	1+
300.87594	486	
301.12341	250	1+
301.17355	200	
301.25188	192	
302.87468	360	1+
303.15606	198	1+
303.93068	344	1+
304.08951	286	1+
305.02888	180	
305.27682	496	1+
305.89387	472	1+
306.12602	166	
306.20555	178	1+
307.78468	172	
307.89087	3426	1+
308.29451	914	1+
308.79186	230	
309.16273	252	1+
309.22607	222	1+
309.88897	1034	1+
310.01176	372	1+
310.11145	524	1+
310.27661	278	1+
310.30876	594	1+
311.88449	434	
312.04847	342	1+
312.87098	206	1+
313.04874	232	1+
313.08831	274	
314.09510	250	
314.86512	404	
314.89116	180	1+
315.11034	400	1+
315.26674	280	1+
317.19855	428	
318.06721	210	
318.18628	196	1+
318.85854	196	
319.11066	354	1+
320.77999	232	1+
321.22803	342	1+
322.31214	188	
323.90200	234	
324.09499	244	1+
324.15596	222	
324.25475	222	
324.89848	426	
325.16154	296	1+
325.89892	1660	1+
326.97005	230	1+
327.07082	312	1+
327.10299	264	1+
327.14230	528	1+
327.19941	3486	1+
327.89373	834	1+
328.14570	326	1+
329.30667	170	
329.62317	206	1+
330.18542	236	1+
330.88120	270	1+
331.15049	290	1+
332.11000	254	1+
332.90490	168	
333.88394	284	1+
334.19352	398	1+
334.88780	196	1+
335.10523	282	1+
335.24021	216	1+
336.02040	188	1+
336.89335	612	1+
337.88335	246	1+
338.82140	306	1+
338.84976	206	1+
339.06900	220	1+
339.82472	212	1+
340.12113	376	1+
340.18193	240	1+
341.12455	260	1+
341.14762	168	
341.30608	296	1+
342.16426	276	1+
342.20141	300	
343.10593	598	1+
343.13286	382	1+
343.21444	2674	1+
344.13962	208	1+
344.16405	174	
344.90611	190	1+
345.19014	502	
346.02841	294	1+
346.19710	232	
346.82119	210	
347.11493	530	1+
347.15310	274	1+
347.17626	552	1+
347.19638	192	
348.05596	334	1+
348.18059	426	1+
348.25270	190	1+
348.92012	280	1+
348.99323	170	1+
349.05738	256	1+
349.29597	202	
349.32586	192	
350.33335	406	1+
350.91197	224	
351.14475	218	1+
351.17723	312	1+
351.28287	216	1+
351.33457	322	1+
351.90572	174	
353.24810	182	1+
353.97175	202	1+
354.22250	210	1+
354.32415	160	1+
354.57680	196	1+
355.20591	286	1+
355.42354	182	
355.81056	188	1+
355.91861	346	
357.20287	494	1+
357.24488	244	1+
357.41547	168	1+
357.83751	168	
357.95257	164	
358.20643	380	1+
358.87150	154	1+
358.91726	346	1+
358.94036	200	1+
359.85319	272	1+
361.16593	220	
361.22483	1266	1+
362.16966	168	
362.84554	234	
363.07881	202	1+
363.18854	474	1+
363.22061	750	1+
364.11402	176	
364.27058	244	1+
364.83132	330	
365.57364	136	1+
366.11152	442	1+
366.23735	192	
366.78981	280	
367.07695	286	1+
367.22447	418	1+
367.33090	558	1+
367.79321	164	
368.08344	248	1+
368.16379	398	1+
368.87832	166	
369.19895	304	1+
369.83885	290	1+
370.25526	268	1+
371.12670	162	
371.39226	178	
371.81749	170	
372.03576	214	1+
372.14691	392	1+
373.20907	186	
373.83295	168	
374.78240	128	1+
375.02011	172	1+
375.10475	274	1+
375.17603	214	1+
375.20080	1354	1+
376.27009	236	1+
376.36077	190	1+
376.89411	254	1+
376.92664	720	1+
377.00475	208	1+
377.07409	274	1+
377.17113	398	1+
377.54080	140	1+
377.90096	160	1+
379.14349	164	
379.19642	306	1+
379.85721	712	1+
380.08687	206	1+
380.11850	352	1+
380.39202	388	1+
380.85872	612	1+
381.03546	268	1+
381.23025	406	1+
381.34950	202	1+
382.01431	210	1+
382.20921	188	1+
382.64134	230	1+
382.85287	402	1+
383.21173	530	1+
383.24871	164	
383.28973	228	1+
384.04460	312	1+
384.17013	256	
384.20880	428	1+
384.23403	226	
384.79762	176	1+
384.84987	308	1+
385.17596	164	
385.20960	266	1+
385.23952	164	
387.16222	170	
387.24050	3794	1+
387.84797	666	1+
388.18137	262	1+
388.32007	214	1+
388.86744	402	1+
388.98534	210	1+
389.22162	470	1+
389.37363	428	1+
389.71496	180	1+
389.87255	256	1+
389.99902	382	1+
390.84260	478	1+
391.03414	190	1+
391.16477	448	1+
392.04126	222	1+
392.16912	354	1+
393.23138	158	1+
393.32894	176	
393.85627	740	1+
394.19904	238	1+
394.85892	612	1+
394.93514	670	1+
395.28848	178	
395.33305	216	
396.93431	182	
397.13679	540	1+
397.24393	166	
398.06349	200	1+
398.86891	410	
399.11896	250	1+
399.22944	258	
399.86575	262	
400.33196	310	1+
400.94665	236	
401.16545	200	
401.23960	318	
401.25266	464	1+
401.30915	206	1+
401.37996	220	1+
401.88026	596	1+
402.01044	208	1+
402.17418	344	1+
402.68568	192	1+
402.81034	196	1+
403.01301	214	1+
403.22941	414	1+
403.87255	5842	1+
404.90400	270	1+
405.25267	792	1+
405.31755	318	1+
405.98700	254	1+
406.29582	316	1+
406.86103	354	
407.12748	212	1+
407.21939	342	1+
407.24173	172	
407.81176	180	
407.86702	570	
407.94486	178	1+
408.85235	756	1+
410.22898	188	1+
410.35244	158	1+
411.15225	178	
411.86678	452	1+
412.08898	1718	1+
412.11614	390	1+
412.23195	322	1+
412.71940	190	1+
412.86984	384	1+
413.00938	122	1+
413.04967	160	1+
414.07440	162	
414.34561	192	1+
414.87789	220	
415.22600	484	1+
416.88000	300	
416.94163	196	1+
417.81378	136	1+
418.05386	170	1+
418.28898	204	1+
418.37414	198	
418.85071	156	1+
419.01243	216	1+
419.18315	206	1+
419.22667	464	
419.25191	238	1+
419.39705	274	1+
419.89180	624	1+
420.30818	262	1+
420.42922	176	1+
421.16408	164	
421.34535	386	1+
421.88421	3408	1+
422.23660	314	1+
423.11397	228	1+
423.24077	270	1+
423.51055	102	1+
423.86888	836	1+
424.13550	230	1+
424.38956	172	
424.56383	162	1+
425.20703	188	
425.34887	314	1+
425.90277	324	1+
426.86163	442	1+
428.04984	246	1+
429.88814	254	
430.13566	220	1+
430.16970	368	1+
430.26847	234	1+
430.87598	948	1+
432.23188	224	1+
433.28746	254	1+
433.73644	250	1+
434.15595	556	1+
434.37237	310	1+
434.88754	252	
435.02431	264	1+
435.18046	168	
435.25941	246	1+
435.37398	182	1+
435.89143	254	
435.91342	178	
436.24950	248	1+
437.34723	614	1+
437.37100	232	1+
437.89778	402	
438.01413	180	
438.15773	248	1+
438.17277	380	1+
438.25404	390	1+
438.56657	158	1+
438.89195	212	
439.12741	230	1+
439.22218	184	1+
439.26136	684	1+
439.32422	376	1+
439.89351	3058	1+
440.26492	546	1+
440.34623	414	1+
440.38740	250	1+
441.06493	216	1+
441.20907	426	1+
441.23477	180	1+
442.21012	294	1+
444.38469	460	1+
444.87334	868	
446.88324	192	1+
449.08143	210	1+
450.16619	160	1+
451.13176	208	1+
452.27235	468	1+
452.68982	84	1+
453.27932	292	1+
453.41774	180	
453.48810	190	1+
454.12478	236	1+
455.25132	514	1+
455.32432	286	1+
455.45119	244	1+
455.90963	224	
456.02540	312	1+
457.21236	492	1+
457.24304	176	
457.90339	2976	1+
458.20193	168	
458.31174	448	1+
458.34088	202	
459.01496	184	1+
459.36922	222	
459.85169	180	1+
460.88881	288	1+
461.24987	380	1+
461.33823	456	1+
461.42776	298	1+
462.25094	230	1+
462.77863	270	1+
462.88410	220	
462.90908	434	1+
463.17472	330	1+
463.78461	202	1+
464.12293	258	1+
464.17603	204	1+
464.39623	236	
464.44210	186	1+
465.41652	182	
465.89441	202	
466.17197	288	1+
466.40099	646	1+
467.12904	206	1+
467.88895	180	
469.23396	370	1+
470.17924	228	1+
470.36166	216	1+
472.25547	238	1+
472.29432	176	1+
474.20598	188	1+
474.38166	266	
475.90551	280	1+
476.39657	178	
476.49444	198	1+
477.08305	150	1+
477.10859	182	
477.20709	408	1+
477.28917	202	1+
477.33624	202	
477.41227	334	
478.25273	296	1+
478.32326	336	1+
478.33435	336	1+
478.37835	176	
478.41369	238	
478.45666	158	1+
479.01169	198	1+
479.33198	220	1+
479.37774	216	
479.43077	512	1+
480.23908	680	1+
480.29250	172	
480.39873	180	
480.41150	176	
480.48094	170	
480.92279	168	
481.23948	558	1+
481.27862	414	1+
481.32170	188	
481.37231	1540	1+
482.31644	538	1+
482.43374	566	1+
482.46301	168	
483.36831	496	1+
483.90270	216	1+
484.29060	292	1+
484.44440	288	
485.07633	124	1+
485.22114	146	1+
485.38468	330	1+
488.82531	158	1+
489.46595	228	1+
490.95983	206	1+
493.30731	526	1+
494.25395	634	1+
494.40538	930	1+
494.43331	412	
494.45964	280	
494.52334	242	1+
494.56418	1018	1+
494.68113	110	1+
494.95811	330	1+
495.12461	168	1+
495.25754	570	1+
495.36119	254	
495.45299	184	
495.48532	314	
496.07296	396	1+
496.21940	428	1+
496.38568	730	1+
496.45960	562	1+
497.07446	318	1+
497.31607	190	
497.34229	442	1+
498.03951	120	1+
498.19745	282	1+
498.28804	194	
498.36149	1006	1+
498.46667	484	
499.32132	178	
499.39669	366	
499.46506	1280	1+
499.51422	660	1+
499.96702	212	1+
500.18538	334	1+
500.23102	730	1+
500.27468	338	
500.37018	1556	1+
500.39200	188	
500.41810	210	
500.47075	902	1+
500.51655	568	1+
500.58181	158	1+
501.18762	266	1+
501.23414	638	1+
501.29944	256	
501.33750	432	1+
501.42604	956	1+
501.80990	194	1+
502.10489	196	1+
502.20987	392	1+
502.29252	760	1+
502.42835	692	1+
503.13796	294	1+
503.35457	23486	
503.65995	194	1+
503.95568	158	1+
END IONS

###FS:    #m/z: 542.42643 #charge 1+
###MS: 2
###MSMS: 5
BEGIN IONS
TITLE=Cmpd 3, +MS2(542.4264), 29.0-36.3eV, 0.1min #5
RTINSECONDS=3.43
SCANS=2,5
PEPMASS=542.42643	175750
CHARGE=1+
191.95646	192	
233.06592	922	1+
239.14771	218	
240.03977	262	1+
242.24764	142	1+
242.94118	246	
243.23013	996	1+
245.08838	250	1+
245.98106	224	1+
247.94919	478	1+
248.03435	190	1+
249.89982	198	1+
250.03914	172	1+
254.96402	270	1+
255.15781	192	
255.18601	194	1+
259.16860	202	1+
261.13123	1026	1+
262.22752	164	1+
264.26619	342	1+
267.00050	468	1+
267.09238	182	1+
267.13464	192	
267.17552	166	
267.91823	284	1+
268.97742	504	1+
269.04421	244	1+
269.18798	232	1+
270.92606	942	1+
272.98818	268	1+
273.17575	628	1+
273.92384	552	1+
274.86216	168	
274.97170	250	1+
275.92724	184	
277.01635	180	1+
277.99823	192	1+
280.30956	188	1+
281.13195	174	
282.27757	248	
283.04857	216	
283.13384	166	
283.17477	444	1+
283.26091	380	1+
283.28804	470	1+
284.29427	324	1+
285.94236	164	
286.00866	464	1+
286.16201	182	1+
286.97350	328	1+
287.25566	1056	
288.93637	1128	1+
289.02991	284	1+
289.41765	108	1+
289.88274	244	
290.12071	180	1+
290.92402	192	
291.11833	196	1+
291.16134	332	1+
291.93295	950	1+
292.87233	198	
293.11720	262	1+
293.87996	316	1+
293.93490	394	1+
294.11943	190	1+
294.85916	194	
295.00621	272	1+
295.15023	366	
295.19524	220	1+
295.75007	162	
296.10407	362	1+
299.18945	698	1+
300.04426	228	
301.05760	326	
302.17298	170	
303.17748	306	1+
304.96709	460	1+
305.15611	480	1+
305.94742	454	1+
306.93707	164	
306.94942	384	1+
307.28548	560	1+
307.89111	976	1+
308.18588	398	1+
308.79467	266	
309.86159	164	1+
309.94759	598	1+
310.06393	162	
310.12473	214	1+
310.16051	314	1+
310.30523	300	1+
312.87196	538	1+
314.86548	346	
315.86525	512	1+
317.11514	206	1+
317.16846	202	1+
317.19434	696	1+
318.07941	192	1+
319.14167	172	1+
319.80955	154	1+
319.99946	206	1+
320.91450	166	1+
321.10825	426	1+
321.30056	190	1+
322.10904	280	1+
322.17896	224	1+
322.30556	132	1+
323.09341	188	
324.89945	468	1+
324.98170	218	1+
326.01713	282	1+
326.67285	278	1+
326.88221	178	
327.19250	866	1+
328.88853	218	1+
329.95476	218	1+
329.99712	422	1+
330.04519	176	1+
330.13630	272	1+
332.12833	210	1+
332.87428	270	
334.03860	204	1+
334.07015	198	
334.24112	290	1+
335.24488	224	1+
336.12870	334	1+
336.30799	254	1+
337.15440	286	1+
337.18031	202	1+
337.22110	246	1+
337.80529	178	
337.88226	262	
338.15887	238	1+
338.33948	178	
339.83241	176	1+
341.24867	156	1+
342.28140	210	1+
343.09909	142	1+
343.11860	208	
343.21303	1502	1+
343.85799	194	1+
343.89879	336	1+
346.10782	218	1+
346.22521	244	
347.00565	306	1+
347.16321	204	1+
347.27394	140	1+
348.22707	282	1+
348.91824	286	1+
348.93699	182	1+
351.15767	244	
351.26201	174	1+
352.86261	282	1+
353.12450	492	1+
353.89498	198	
354.89409	660	1+
355.06874	454	
355.21998	208	1+
355.33071	176	
355.41532	234	1+
356.06514	1076	1+
356.88197	274	1+
357.06672	778	1+
357.14809	324	1+
357.90360	232	1+
359.04999	154	1+
360.02580	288	1+
360.90757	212	
361.22347	1166	1+
361.90562	298	
362.90433	244	
363.82747	190	1+
363.88067	266	
363.91010	652	1+
364.12451	470	1+
364.22927	272	1+
364.91883	480	1+
365.17659	326	1+
365.19642	310	1+
365.23311	170	1+
366.06014	254	1+
366.78734	486	1+
366.90693	166	
366.91373	1074	1+
367.24489	480	1+
367.91401	820	1+
368.12045	176	1+
368.15392	310	1+
368.18574	172	
369.17137	232	1+
369.21471	178	
369.83358	444	1+
369.90902	492	1+
369.99342	396	1+
370.08111	168	1+
370.19324	496	1+
370.44218	114	1+
370.96555	310	
371.22627	2532	1+
371.27403	306	1+
372.12680	244	1+
372.96613	332	
373.05114	188	
373.25096	330	1+
373.90594	302	1+
374.03413	168	1+
376.08325	266	1+
376.18072	274	1+
376.28624	206	1+
377.22590	194	
377.26072	176	
378.10830	268	1+
378.25409	288	1+
378.29626	230	1+
378.86495	300	1+
379.92068	324	1+
380.96507	282	
381.12601	276	
381.21114	178	
381.24773	190	1+
382.07658	344	1+
382.19945	182	
382.92353	1582	1+
382.95958	194	
383.02456	184	
383.22998	1948	1+
383.33066	336	
384.14689	604	1+
384.90197	172	
384.92378	248	
385.06079	138	1+
385.15078	508	1+
385.17382	374	1+
385.21088	424	
385.38361	114	1+
385.59419	144	1+
385.92428	1672	1+
386.21518	190	
386.98748	230	1+
387.19310	416	1+
387.23961	3762	1+
387.84667	172	
387.92077	670	1+
388.34412	160	1+
388.77673	184	1+
388.97505	890	1+
389.29348	146	1+
390.14388	214	1+
390.70658	138	1+
390.84093	654	1+
390.92269	266	1+
391.08417	216	1+
391.84262	460	1+
392.31791	422	1+
393.31726	406	1+
393.79762	212	
394.31561	316	1+
397.80412	278	1+
398.86777	194	
399.11560	174	1+
400.06393	186	1+
400.98027	230	1+
401.01848	204	1+
401.23720	880	1+
401.42116	144	1+
401.87519	262	
401.95541	330	1+
402.07563	218	1+
402.16854	356	1+
402.22809	220	
402.91718	298	
403.22111	232	
403.25989	202	
403.87189	1686	1+
403.93315	964	1+
404.22726	210	
404.24753	894	1+
404.27199	234	
405.04948	170	
405.16180	430	1+
405.24997	758	1+
405.85768	172	
405.90137	174	
405.92758	278	
406.00977	120	1+
406.19943	590	1+
406.89704	300	1+
406.93790	320	1+
407.16078	534	1+
408.10977	406	1+
408.25823	444	1+
408.85209	1340	1+
409.18380	170	
410.14664	186	1+
410.18780	402	1+
410.21751	522	1+
410.85565	434	1+
411.06702	164	
411.22166	382	1+
411.83581	192	1+
411.99461	256	
412.34214	308	1+
413.10654	166	1+
413.34463	250	1+
414.12827	202	1+
415.06170	188	1+
415.18701	182	
416.01827	202	1+
416.26602	242	1+
420.06475	240	1+
420.16275	232	1+
421.27148	282	1+
421.37086	370	1+
421.88508	1088	1+
423.47121	126	1+
423.86997	378	
424.15692	308	1+
424.25809	174	
424.39763	242	1+
424.86629	198	
426.18157	198	
426.22707	484	1+
426.86323	1496	1+
427.28415	170	
428.20332	326	1+
428.26895	310	1+
429.17626	280	1+
429.30115	164	1+
429.87580	258	
430.00253	192	
431.08566	208	1+
431.26655	8300	1+
431.33505	202	
431.64233	196	1+
431.86846	1426	1+
432.09030	178	1+
432.18414	390	1+
432.32508	238	1+
432.35774	170	
432.64376	164	1+
433.12001	306	1+
433.18531	306	1+
433.24864	266	1+
433.78582	168	1+
433.86609	174	
434.01127	178	1+
434.88519	500	1+
434.91707	214	
435.24682	294	1+
437.09466	312	1+
437.15581	170	
437.37545	238	1+
437.89661	280	
438.88054	220	
439.15950	166	
439.21652	192	
439.31895	216	1+
439.90137	264	
440.89817	462	
441.48812	140	1+
441.87983	534	1+
442.88314	386	1+
443.17568	164	
443.22482	182	
443.30512	366	1+
443.83661	228	1+
444.02128	186	1+
444.10499	302	1+
444.13247	212	1+
444.38361	398	1+
444.83736	162	1+
444.87222	3178	1+
445.18682	566	1+
445.69738	170	
446.35071	790	1+
446.44292	170	1+
447.21788	190	1+
447.24632	242	
447.85945	260	1+
448.39007	370	1+
449.15323	226	1+
449.87889	1626	1+
449.98166	146	1+
450.91767	238	1+
450.93876	248	1+
451.21121	238	1+
451.87736	172	
452.12207	166	
452.34956	408	1+
453.35544	320	1+
453.90154	182	
454.11353	292	1+
455.11506	250	1+
455.19821	170	
456.26130	184	1+
456.89527	252	
457.02252	124	1+
457.90140	1120	1+
459.08098	246	1+
459.16044	372	1+
459.89740	196	
460.35282	416	1+
461.02405	270	1+
461.21925	312	1+
461.30449	418	1+
461.35198	262	1+
461.90301	308	
462.24787	176	
462.30974	350	1+
462.88583	448	1+
463.16998	202	
463.20287	420	1+
464.07771	212	1+
464.38764	672	1+
465.14611	262	1+
465.29644	168	
465.89717	552	1+
467.38673	216	1+
467.88769	3404	1+
469.19002	210	1+
469.84870	254	1+
470.22882	184	
471.30851	194	1+
471.33432	278	1+
472.26557	136	1+
472.90778	202	1+
474.06767	138	1+
474.90347	292	1+
476.90934	540	1+
478.74360	174	1+
479.38509	230	1+
479.42671	240	1+
479.83144	192	1+
479.90970	700	1+
480.07407	214	1+
480.09294	184	
480.21977	402	1+
480.47699	494	1+
481.21157	170	
481.21775	250	1+
481.37525	222	
481.42450	350	1+
481.90437	236	
482.36979	282	1+
483.20572	206	1+
483.22757	222	
483.25113	272	1+
483.41372	242	1+
483.91131	320	1+
484.84881	282	1+
485.13000	174	
485.30412	162	
485.89810	1326	1+
486.10518	170	
486.38836	766	1+
486.42546	334	1+
486.46164	212	1+
487.97925	142	1+
488.08524	206	1+
489.26036	176	1+
489.29453	268	1+
489.36295	316	1+
490.20535	250	1+
490.25749	228	1+
491.16332	190	1+
491.26238	196	1+
493.22096	248	1+
493.30884	224	1+
494.29589	166	1+
496.38316	260	1+
496.95927	196	1+
497.23818	350	1+
497.43136	202	1+
498.11822	186	1+
498.30441	372	1+
498.88816	164	
500.22998	650	1+
500.36508	570	1+
501.12279	232	
501.23372	562	1+
501.51752	92	1+
502.09840	226	
502.36325	410	1+
502.38172	454	1+
502.41982	710	1+
502.45187	342	1+
503.12818	584	
503.38276	334	1+
503.42478	630	1+
504.11585	3196	1+
504.26897	344	1+
504.47673	370	1+
504.55154	94	1+
505.07733	244	1+
505.26847	200	1+
505.32721	176	
505.48586	244	1+
505.66157	98	1+
506.08444	180	1+
506.36363	378	1+
506.45246	126	1+
507.40221	390	1+
508.26213	214	1+
508.46997	206	1+
508.85208	168	1+
509.26149	144	1+
509.32294	370	1+
509.35271	274	1+
509.37854	342	1+
509.47530	128	1+
511.12125	146	1+
511.20922	170	1+
515.27620	254	1+
516.28108	188	1+
518.18809	142	1+
519.10534	186	1+
519.24604	246	1+
520.35072	526	1+
520.47603	596	1+
520.99240	196	1+
521.09633	260	1+
521.28075	388	1+
521.34122	464	1+
521.38865	522	1+
521.42264	208	
522.09683	194	1+
522.24742	176	1+
522.36179	536	1+
522.44071	202	
522.52184	400	1+
523.04489	202	1+
523.16141	266	1+
523.36068	378	1+
523.91383	180	1+
524.10552	132	1+
524.26785	214	
524.30715	268	1+
524.34040	342	1+
524.39944	168	
524.47463	220	
524.51309	304	1+
524.76771	186	
525.19253	214	1+
525.27272	446	1+
525.30765	220	1+
525.39636	2222	1+
525.44523	170	
525.45987	308	1+
525.49390	286	1+
526.01841	134	1+
526.05226	554	1+
526.94626	210	1+
527.16167	232	1+
527.32326	274	1+
528.05110	230	1+
528.37648	218	1+
528.48615	454	1+
528.62610	100	1+
529.24519	106	1+
529.36809	162	1+
530.27846	160	1+
530.33950	206	1+
533.92544	246	1+
535.29168	218	1+
537.01289	158	1+
537.48526	1068	1+
537.95827	130	1+
538.38145	180	
538.40315	600	1+
538.42365	246	
538.54355	316	1+
538.59489	214	1+
538.84375	102	1+
539.06764	208	1+
539.21642	220	1+
539.24959	516	1+
539.28656	172	
539.35973	546	1+
540.17586	354	1+
540.21939	166	1+
540.24813	536	1+
540.32019	214	1+
540.40001	344	
540.48825	330	
540.54215	614	1+
541.04292	286	
541.35333	378	
541.40655	234	
541.46606	220	
541.51661	236	
542.15547	674	1+
542.29320	580	1+
542.42112	932	1+
542.46460	216	
542.53035	786	1+
542.55404	492	1+
542.66906	92	1+
542.89029	206	1+
543.02291	174	1+
543.05499	464	1+
543.17434	204	
543.29811	496	1+
543.38284	934	1+
543.45249	190	
543.53325	480	1+
543.88976	144	1+
544.22107	346	1+
544.25871	790	1+
544.47523	662	1+
544.51174	834	1+
545.04629	402	1+
545.26136	576	1+
545.29365	758	1+
545.32678	1208	1+
545.40274	612	1+
545.51598	480	1+
546.17838	226	1+
546.35036	190	
546.48393	692	1+
546.56172	314	1+
546.65481	154	1+
547.17671	162	1+
547.33422	560	
547.38080	18590	1+
547.45072	232	1+
547.52736	190	
547.56353	258	1+
547.73088	230	1+
547.97311	116	1+
END IONS

###FS:    #m/z: 531.40798 #charge 1+
###MS: 6
###MSMS: 7
BEGIN IONS
TITLE=Cmpd 4, +MS2(531.4080), 28.8-35.9eV, 0.1min #7
RTINSECONDS=7.125
SCANS=6-7
PEPMASS=531.40798	281140
CHARGE=1+
217.12309	232	
217.94887	200	1+
222.94948	238	1+
224.94750	292	1+
228.20335	386	
235.96416	220	
236.94570	220	1+
240.96444	204	
241.96061	226	
242.05023	190	1+
243.95751	384	1+
244.95999	258	1+
246.20091	146	1+
249.13784	258	1+
250.98084	170	
251.04031	166	
251.05566	146	1+
255.17466	532	1+
257.07853	166	
257.89103	170	
259.97581	1044	1+
261.97366	176	
262.06307	166	
262.14911	320	1+
263.15287	194	1+
263.99139	184	
266.99641	316	
267.13650	330	1+
271.08986	178	1+
272.88093	176	1+
273.04849	216	1+
273.18602	1134	1+
275.18331	202	1+
275.99874	196	
277.88578	174	1+
277.98421	670	1+
278.90619	218	1+
281.02566	174	
281.99050	208	1+
283.07967	284	1+
283.26246	454	1+
284.06763	270	1+
284.87382	228	1+
285.01011	198	
287.07540	246	1+
287.92937	190	1+
289.87928	790	1+
291.19776	246	
291.25127	178	
292.03271	228	1+
295.06072	150	1+
295.91886	1320	1+
296.85630	184	
296.87804	346	1+
297.11818	166	
298.18575	192	1+
298.85228	172	
298.88281	246	
298.96312	180	
299.87402	446	1+
299.91457	546	1+
300.11778	344	1+
302.10623	212	1+
303.95578	188	
304.17423	234	1+
305.26447	204	
306.97268	238	
307.28663	172	
307.89141	1712	1+
308.13241	396	1+
308.17935	486	1+
308.29347	628	1+
309.13817	278	1+
309.88620	194	
310.05108	186	1+
310.30726	412	1+
311.15134	172	1+
311.20264	164	
311.88418	334	
312.89471	198	
313.09161	140	1+
313.86248	894	1+
313.92858	3598	1+
313.99316	126	1+
314.25356	172	
314.89264	400	
315.10647	214	1+
315.21857	222	1+
315.86356	580	1+
315.92384	304	
316.07605	288	1+
316.88703	776	1+
318.11610	184	1+
318.86106	524	1+
318.93407	894	1+
320.14873	282	1+
322.23414	248	1+
322.85056	164	
323.92074	212	
324.86056	394	1+
324.94629	216	1+
325.14204	216	1+
325.89707	326	
326.89560	840	1+
327.18996	362	1+
327.89643	608	1+
329.16689	412	1+
329.87368	328	1+
329.94643	182	
330.87582	274	1+
331.10476	218	1+
332.87994	430	
333.01283	200	1+
333.86551	176	
334.90164	278	1+
335.07356	200	1+
335.11868	364	1+
336.04595	286	1+
336.11819	236	1+
336.27345	222	1+
336.81963	160	1+
336.90160	178	
336.94566	1966	1+
337.01923	504	1+
337.17574	198	
337.20323	326	1+
337.30663	280	1+
337.88075	552	1+
338.08619	268	1+
338.94706	286	
339.08651	180	1+
339.16266	204	
339.89979	238	1+
340.86424	350	1+
343.91020	168	
344.08321	186	1+
344.13783	296	1+
344.25287	318	1+
344.97935	250	1+
345.20788	4220	1+
345.25552	282	1+
346.93114	168	
347.04703	212	1+
348.20517	408	1+
350.88407	168	
352.05213	170	
352.17759	302	1+
352.90732	246	
353.14022	272	1+
353.89607	298	1+
353.96317	552	
354.05332	384	
354.37890	180	
354.96154	852	1+
355.02512	282	1+
355.06688	380	
355.21776	214	
355.89144	332	
356.14476	322	1+
356.25391	198	1+
356.89570	234	
357.01524	184	1+
357.06105	256	1+
357.77773	162	1+
358.06433	182	1+
359.16993	238	
359.27240	180	
360.14217	306	1+
360.15786	176	
360.61426	244	1+
360.86651	310	1+
361.09307	224	1+
362.12264	234	1+
363.17314	610	1+
363.82116	224	1+
364.32349	168	
367.19906	184	
367.33687	168	
368.89803	560	1+
369.84845	234	
369.89182	572	1+
370.19701	214	
370.83581	272	1+
371.26490	166	
371.33403	162	
371.97049	768	1+
372.07266	284	1+
372.89932	436	1+
373.03658	188	
373.90041	322	1+
374.18276	312	1+
375.03060	186	
375.16647	302	1+
375.27067	172	
375.31591	166	
375.89988	174	
376.25303	228	1+
376.30259	198	1+
376.82462	382	1+
376.88714	532	1+
376.92788	228	1+
377.09352	428	1+
377.82956	238	1+
378.33868	260	1+
379.04444	172	
380.85774	422	1+
381.15667	388	1+
381.23366	194	
381.25860	204	1+
381.77786	178	
382.12689	206	1+
382.19980	180	
382.78347	204	
382.85394	200	
384.19186	204	
384.22957	284	1+
384.84915	278	1+
385.15958	210	1+
385.85331	174	1+
387.11532	170	
387.20227	180	
387.29060	176	
387.89548	212	1+
388.84464	226	
388.95888	142	1+
390.08336	174	1+
390.84166	930	
391.12955	222	1+
391.21634	270	
391.84224	546	
391.90983	336	
391.95893	170	1+
392.04508	170	1+
392.23955	224	1+
392.86449	1106	1+
392.90616	204	
393.10843	276	1+
393.20858	272	1+
393.90463	200	
394.16418	306	1+
394.28411	204	1+
394.81487	206	
394.83022	234	
394.86437	518	
395.16908	256	1+
395.84056	216	
396.19275	180	
396.21215	168	
397.24098	182	
398.17651	192	
398.85729	220	
398.91923	324	
399.20409	268	1+
399.86216	188	
401.05252	316	1+
401.14083	418	1+
401.16725	224	
401.24069	274	
401.80127	154	1+
402.05563	310	1+
402.79143	214	1+
402.82240	110	1+
403.22754	172	
403.86990	2068	1+
404.97629	298	1+
405.21436	202	
405.91088	370	1+
406.85434	224	
407.86343	278	
407.99482	198	1+
408.14081	302	1+
408.85068	1248	1+
408.99762	160	1+
409.81476	198	
409.90762	730	1+
410.16449	328	1+
410.84243	276	
410.87425	1616	1+
411.16483	192	1+
411.30063	238	1+
412.23719	346	1+
412.67635	144	1+
412.84675	606	1+
412.86977	674	1+
413.07575	298	1+
413.15366	334	1+
414.21007	444	1+
415.28646	1090	1+
416.08561	134	1+
416.18291	382	
416.87915	422	1+
417.24258	218	
418.21085	394	1+
418.37001	170	
418.84568	184	
419.12224	198	1+
419.21640	258	1+
420.82383	226	1+
421.19442	198	1+
421.20822	224	1+
421.88422	492	
422.17252	190	
422.35602	236	1+
422.89100	296	
423.12864	112	1+
423.17133	252	1+
423.32061	200	1+
425.73329	258	1+
425.88372	862	1+
426.73914	172	1+
426.86339	1186	1+
426.88545	620	1+
427.07540	384	1+
427.25953	184	
427.53137	104	1+
428.13338	174	1+
428.88612	2732	1+
429.16491	298	1+
429.22878	216	
429.26548	266	1+
429.29948	282	1+
430.24435	246	1+
430.30152	204	1+
430.86308	2246	1+
430.88137	866	
431.01934	230	1+
431.07972	194	1+
431.86729	1988	1+
432.37854	254	1+
432.82708	326	1+
433.02304	154	1+
434.25459	232	
434.32852	268	1+
434.88613	366	1+
435.15718	164	
435.33427	224	1+
435.86295	338	1+
436.41951	230	1+
438.10448	280	1+
438.13303	276	1+
439.89339	1006	1+
441.09805	272	1+
442.87877	334	
443.20327	168	
444.87111	2594	1+
446.43547	192	
446.90005	204	
447.21837	156	1+
447.25252	216	1+
449.09931	420	1+
449.60797	250	
449.87729	1640	1+
450.01281	374	1+
450.15797	384	1+
450.41961	210	1+
451.19316	240	1+
451.86636	186	
451.89799	190	
452.26669	590	1+
452.79452	154	1+
453.27187	348	1+
453.41383	198	1+
454.14118	214	1+
455.18022	256	
455.22646	360	1+
455.85705	184	1+
456.17310	180	
456.22938	248	1+
456.29046	274	1+
456.83910	206	
457.12852	126	1+
457.90722	960	1+
459.33619	254	1+
459.35219	174	1+
461.37037	204	1+
462.87944	950	1+
463.38050	652	1+
463.93237	342	1+
464.26855	370	1+
464.29594	246	1+
464.88768	398	1+
467.88867	3134	1+
468.16804	474	1+
468.40047	188	
469.91931	312	1+
470.28429	254	1+
471.95954	258	1+
473.32778	244	1+
475.20009	408	1+
475.35160	164	
475.37781	200	
476.32055	230	1+
479.35574	212	
479.99448	242	1+
481.08994	162	
485.89649	1824	1+
486.10671	168	
486.12775	164	
488.12175	272	1+
488.25262	406	1+
488.40024	296	1+
489.21628	204	1+
489.39961	196	1+
490.90495	364	1+
491.32281	162	
491.42806	238	1+
492.09046	456	1+
492.37802	266	1+
493.30408	214	1+
496.21047	160	1+
496.24301	184	1+
498.34965	168	
498.38780	222	1+
499.35613	564	1+
500.36126	440	1+
500.40724	242	1+
501.41223	172	1+
503.13284	448	1+
503.26161	98	1+
503.35640	188	1+
504.36252	132	1+
504.87314	238	1+
509.37719	232	1+
509.45791	590	1+
509.92001	222	1+
510.05942	880	1+
510.34407	394	1+
510.46040	398	1+
510.50300	206	1+
510.95969	254	1+
511.35237	366	1+
511.43642	404	1+
511.84684	126	1+
511.96441	180	1+
512.22710	206	1+
512.27867	304	1+
513.13014	996	1+
513.23171	138	1+
513.33864	172	
514.19770	252	1+
514.43182	480	1+
515.23139	186	1+
515.30412	136	1+
515.47903	356	1+
515.52959	202	1+
516.10214	276	1+
516.23474	146	1+
516.27250	294	1+
516.40547	254	1+
516.43645	564	1+
516.48167	246	1+
517.10633	188	1+
517.27570	204	1+
517.39783	274	1+
517.43679	426	1+
518.20437	164	1+
518.36646	118	1+
518.40026	216	1+
520.39027	126	1+
520.41473	174	1+
520.77861	220	1+
521.26920	184	
521.44445	232	1+
522.14983	112	1+
525.31897	280	1+
526.12221	198	1+
526.99603	164	1+
527.05659	488	1+
527.08882	244	1+
527.25254	184	1+
527.29919	436	1+
527.39104	290	
527.49085	816	1+
527.53991	636	1+
528.40525	1224	1+
528.49631	512	1+
528.51574	466	
528.53901	400	1+
528.88589	102	1+
529.15064	242	1+
529.33191	558	1+
529.36082	252	
529.41089	1212	1+
530.23122	208	1+
530.29282	896	1+
530.49523	366	
531.11925	226	1+
531.29779	724	1+
531.34962	2764	1+
531.38390	1610	1+
531.47986	234	
531.56046	238	1+
532.07085	204	1+
532.44817	308	
532.48614	250	
533.10623	394	1+
533.33806	844	1+
533.43545	620	1+
533.46461	1566	1+
533.52762	290	1+
534.00965	112	1+
534.22578	162	
534.28303	300	1+
534.36903	542	1+
534.46714	1180	1+
534.49514	264	
534.81300	110	1+
535.05364	158	1+
535.30601	442	1+
535.33191	254	1+
536.31001	256	1+
536.40253	206	1+
536.43904	174	
END IONS

###FS:    #m/z: 393.32045 #charge 1+
###MS: 6
###MSMS: 8
BEGIN IONS
TITLE=Cmpd 5, +MS2(393.3204), 28.0-35.0eV, 0.2min #8
RTINSECONDS=7.8975
SCANS=6,8
PEPMASS=393.32045	181576
CHARGE=1+
156.38459	122	
158.48616	134	
199.94031	154	
201.93099	150	
212.88902	300	
213.88640	356	
214.88615	260	
215.88587	774	1+
217.88170	2040	1+
217.94667	292	1+
219.87889	936	1+
219.94279	188	
221.88126	204	1+
222.95229	1286	1+
224.94784	2316	1+
225.04106	160	
227.19799	326	1+
230.89775	664	1+
233.06780	370	1+
233.89955	342	
234.14176	130	
234.90192	174	
235.89297	1292	1+
235.95449	248	
237.88747	292	1+
237.95312	370	
239.09579	124	
239.78909	224	
240.07950	266	1+
240.96200	1808	1+
242.95748	794	1+
243.04669	252	1+
246.97599	182	
248.16233	140	
248.99753	130	
249.02297	144	
249.05164	118	
251.10402	120	
252.16154	150	1+
253.90371	222	1+
255.03929	176	
255.13314	246	1+
256.03447	116	
256.12187	118	
256.90704	272	1+
257.80007	136	
258.97601	148	
259.06443	204	1+
260.96889	1076	1+
262.04574	118	
263.97880	170	
264.14841	138	
265.98038	176	
266.24259	114	
266.86594	174	
266.96830	238	1+
267.78134	190	
270.13260	182	1+
270.85276	222	1+
271.79098	214	1+
272.06195	128	
273.15371	146	
273.79479	248	1+
274.16921	206	1+
275.07158	126	
275.80744	208	
275.85512	122	
276.09448	360	1+
278.75686	172	
280.12315	120	
280.26754	116	
282.27485	150	
282.78667	240	1+
282.81423	116	
283.98257	210	
284.07644	166	
285.02940	124	
285.09256	192	1+
285.11351	230	1+
287.15740	200	1+
288.06334	164	
288.21041	388	1+
288.85357	228	
288.87750	284	1+
289.78879	548	1+
289.93217	292	
290.84634	134	
290.93233	184	
291.17755	118	
291.20708	214	
291.80501	194	
291.92276	242	1+
292.97409	150	
293.11142	228	1+
293.88583	196	
293.97721	414	
294.05876	194	1+
294.11645	146	1+
294.27944	256	1+
294.87671	124	
295.00951	132	
295.88257	120	
295.91766	1886	1+
295.98632	180	1+
297.78788	134	
297.91991	294	1+
298.85044	294	1+
298.88074	148	
299.05841	140	
299.12934	120	
299.78524	454	1+
303.17360	170	1+
303.67958	160	
303.77255	266	1+
303.86417	122	
303.92986	116	
304.93974	150	1+
305.02917	128	
305.80152	118	
306.13174	184	1+
306.80825	120	
307.00339	116	
307.28632	220	
307.79689	734	1+
308.05460	348	1+
308.21209	210	1+
308.29361	546	1+
308.87119	874	1+
309.05898	244	1+
309.13672	124	
309.87389	570	1+
309.92383	194	
310.26863	142	
310.30858	298	1+
310.80741	158	1+
310.92608	170	
311.86966	2978	1+
311.89282	302	1+
311.93471	214	
312.94581	114	
313.01896	378	1+
313.10109	226	1+
313.16201	118	
313.80971	126	
313.86320	978	1+
313.92930	4180	1+
314.10545	160	1+
315.86275	182	
316.12799	208	1+
316.40670	136	
316.94090	234	
317.07777	138	
318.10252	180	1+
318.93459	2868	1+
319.14110	178	1+
321.28993	122	
322.80629	204	
324.87286	204	
326.12734	116	
326.88499	504	
327.87840	592	
327.89926	174	
328.18337	286	1+
328.81558	124	
329.08901	152	
329.15445	116	
329.87965	2494	1+
330.25448	122	
330.81509	856	1+
330.90289	146	
331.87394	1000	1+
332.08805	516	1+
332.22333	156	
332.90466	172	1+
334.03129	224	1+
334.11359	114	
334.79473	132	
334.94960	256	
335.88762	122	
336.94521	6736	1+
337.25106	184	
338.34200	278	1+
341.18769	206	1+
347.89420	884	1+
349.05879	128	
349.11368	152	1+
349.19969	170	
349.88650	400	1+
350.01228	114	
351.93824	114	
352.89862	248	
353.08609	140	
353.23751	188	1+
353.36728	848	1+
354.26833	164	
354.89768	144	
355.25924	168	1+
356.10166	198	
359.21548	152	
359.33484	138	
359.96054	518	1+
361.13564	114	
361.21013	116	
364.18798	136	
366.20307	120	
366.41284	126	
369.16848	128	
370.19888	218	
371.24477	168	1+
372.44177	118	
374.19274	116	
374.21337	126	
376.15658	120	
376.25933	900	1+
376.35908	138	
377.28257	220	
377.36309	338	1+
377.85119	182	
378.36998	198	1+
380.37032	168	
380.38858	124	
381.15130	222	1+
381.84078	242	1+
383.20105	120	
387.24770	122	
389.18071	296	1+
389.24766	208	
389.38799	128	
390.30185	368	1+
390.33161	248	1+
391.23860	328	1+
391.30538	318	1+
391.34959	114	
392.12686	136	
392.20227	176	
392.33117	130	
393.42225	220	
394.22084	136	
394.31931	472	1+
394.34131	208	
394.37446	166	
395.36414	238	
396.21096	120	
396.36335	188	
396.41832	348	
397.24885	234	
397.32410	118	
397.37610	186	
397.86511	144	
END IONS

###FS:    #m/z: 498.39988 #charge 1+
###MS: 6
###MSMS: 9
BEGIN IONS
TITLE=Cmpd 6, +MS2(498.3999), 28.0-35.0eV, 0.2min #9
RTINSECONDS=8.67
SCANS=6,9
PEPMASS=498.39988	178826
CHARGE=1+
223.01462	168	
230.02710	190	1+
230.84515	198	1+
233.06735	204	1+
237.05076	192	1+
239.01058	148	1+
239.14389	276	
241.12285	234	1+
243.00947	198	1+
243.22867	422	1+
243.96981	180	1+
247.04258	146	
247.07543	254	1+
248.01313	202	1+
250.88690	156	
251.06466	152	
255.15880	342	
255.17824	148	
258.05954	172	
258.14397	270	1+
260.04162	392	1+
260.17327	168	
261.08626	220	1+
263.90679	240	
264.23022	144	
264.92483	222	1+
265.96065	252	1+
266.86411	238	1+
267.13692	162	
267.78914	166	
268.13432	148	
273.17389	310	1+
274.87988	240	1+
275.85313	196	1+
278.00834	278	1+
278.06615	398	1+
279.03010	196	1+
279.06954	320	1+
279.12968	248	1+
279.91655	700	1+
280.99441	278	
281.03770	184	1+
282.93906	268	1+
283.17391	724	1+
283.26279	166	
283.87890	338	1+
284.87943	208	1+
285.91055	160	1+
285.94020	150	
286.07785	442	1+
286.80009	260	1+
286.87046	218	
287.08326	280	1+
287.25918	212	
288.20770	154	
289.07118	160	
289.87963	1816	1+
289.93915	144	
293.01821	182	1+
293.87079	490	1+
293.93590	240	1+
294.07355	174	1+
296.13261	368	1+
296.86362	606	1+
298.09669	232	1+
298.85230	150	
299.18677	224	
299.91844	150	
300.87276	360	1+
301.09043	474	1+
301.11096	250	1+
302.12533	216	1+
302.17265	148	
302.88011	194	1+
302.94580	364	1+
302.97691	190	1+
303.02615	266	1+
303.82349	212	1+
303.92638	204	1+
304.26918	148	
304.88338	384	
305.15666	272	1+
305.26743	154	
305.89664	304	
306.08724	266	1+
306.15588	268	1+
306.79407	354	1+
306.86891	248	
307.10991	146	
307.19864	158	
307.28648	602	1+
307.89056	2884	1+
307.93404	250	1+
308.87016	150	
309.81179	250	1+
309.88937	668	1+
310.10793	154	
310.88109	680	1+
311.88450	598	1+
312.97608	176	1+
313.08413	144	
313.28607	160	
314.86526	182	
316.89064	264	
317.19991	950	1+
318.00777	234	1+
318.86404	246	1+
318.88155	158	
319.82570	190	
320.90582	192	1+
321.04328	148	
321.11842	360	1+
321.22228	268	1+
322.13956	326	1+
322.86191	198	1+
322.89707	1396	1+
323.01493	248	1+
323.96205	146	1+
325.16512	226	1+
325.89979	1322	
326.21131	174	
326.89524	1692	1+
327.19875	1696	1+
327.89592	1032	1+
328.11957	446	1+
328.18767	330	1+
328.81180	274	1+
329.08670	146	
329.12470	370	1+
329.32045	164	
329.77786	160	
329.85102	202	1+
329.87546	276	1+
329.90195	216	
330.93141	178	
331.07236	310	1+
332.25686	142	1+
333.17010	224	1+
333.86581	158	
334.15745	152	
335.83080	204	
335.89430	526	1+
336.31292	330	1+
337.81306	206	
337.83490	296	1+
337.88106	222	
338.17848	272	1+
338.21039	208	1+
338.94880	172	1+
339.23857	148	
339.82994	178	
341.04694	372	1+
341.17081	162	
341.20031	154	
341.90319	334	1+
343.09555	350	1+
343.16061	220	
343.19316	164	
343.21428	2322	1+
343.28116	252	1+
344.89451	266	1+
344.96608	204	1+
345.19544	164	
346.21821	220	
346.81503	302	1+
346.86543	154	
347.00661	386	1+
347.11201	452	1+
347.20813	324	1+
348.90857	204	
350.11077	190	1+
351.17635	236	1+
352.08701	166	
353.90942	340	1+
354.05697	316	1+
354.21049	192	1+
355.18009	302	1+
357.18956	280	1+
357.30375	258	1+
358.21347	166	
358.88282	190	
358.91016	338	1+
359.32690	280	1+
360.20613	162	
361.02321	212	1+
361.22407	1360	1+
361.86786	202	
361.89317	156	
362.85080	158	
363.19137	190	
363.22116	794	1+
363.24842	220	1+
363.97281	242	1+
364.13314	166	
364.83111	170	
364.97915	156	1+
366.09171	308	1+
366.13086	326	1+
367.21780	372	1+
367.32997	240	
367.84763	160	
368.28425	222	1+
369.83636	398	1+
369.88711	206	1+
371.12201	168	1+
372.03840	190	1+
373.90794	278	1+
374.03695	188	1+
374.18051	166	
375.20605	520	1+
375.26856	144	
376.92432	640	1+
377.83243	228	1+
378.77632	138	1+
379.18362	144	
380.39964	340	1+
380.85486	664	1+
382.14950	248	1+
382.21022	442	1+
382.31687	148	
382.84508	176	
383.09169	220	1+
383.11843	162	
383.21460	352	1+
384.04968	236	
384.17514	388	1+
384.24719	306	1+
384.33552	408	1+
385.33856	304	1+
386.89377	228	1+
387.24007	2952	1+
387.84612	486	1+
388.89094	408	1+
389.21656	524	1+
389.26794	228	1+
391.37332	250	1+
391.85621	192	1+
391.98543	160	
392.22795	282	1+
393.31327	284	
393.83969	294	1+
394.85981	286	1+
394.93503	946	1+
395.09477	192	
396.00721	176	
396.06634	262	1+
396.17147	166	
396.33061	300	1+
396.93236	186	
397.20844	262	1+
397.80386	208	
398.19378	390	1+
398.24448	258	1+
398.86869	546	1+
399.21586	160	
400.03521	210	1+
400.21560	168	
400.85356	288	
401.87958	574	1+
402.10291	104	1+
402.33735	318	1+
402.37384	112	1+
402.72364	126	1+
403.14757	230	1+
403.21601	244	1+
403.87152	5030	1+
404.01721	228	1+
404.11742	168	1+
404.66156	152	
404.98751	158	
405.24535	1222	1+
406.12799	230	1+
406.85754	192	
406.91648	152	1+
407.20124	196	
407.72672	222	1+
407.86845	966	
408.85440	400	1+
409.81488	246	1+
409.89102	186	1+
410.25866	146	
411.21948	300	1+
412.08980	760	1+
412.11766	234	
412.86636	520	1+
413.03486	322	1+
414.11767	426	1+
414.82805	172	1+
415.12362	252	1+
415.87151	180	
416.16929	322	1+
416.22926	646	1+
416.87680	516	1+
416.92735	224	1+
417.17210	274	1+
417.29272	152	1+
417.40384	262	1+
418.05141	204	1+
418.88703	500	
418.97982	214	1+
419.05432	144	1+
419.11129	168	1+
419.22623	1680	1+
419.88239	446	
420.29162	148	
420.38863	214	1+
420.88729	434	
421.88354	2852	1+
423.10118	160	1+
423.87333	734	1+
423.95312	180	1+
425.13655	196	
426.17641	348	1+
426.86725	236	
429.13599	262	1+
429.87962	470	1+
430.11577	170	1+
430.18174	184	1+
430.85621	218	
431.28331	184	
431.36346	162	
431.86913	170	
433.13918	174	
434.14601	382	1+
434.88683	686	1+
435.44843	308	1+
436.89026	444	1+
437.00675	126	1+
437.14122	220	
437.34710	200	
437.89392	262	1+
438.11650	206	1+
439.16336	216	1+
439.23122	252	1+
439.89288	2360	1+
441.28010	146	
441.89575	254	
442.88509	246	1+
443.10529	170	
443.34727	214	1+
444.25863	180	1+
444.39020	514	1+
444.87247	718	1+
444.89682	390	1+
445.90050	246	1+
446.26194	242	1+
447.33978	182	
448.14246	344	1+
448.89256	144	
451.22126	184	
452.26322	166	
453.26426	216	
453.38819	182	1+
454.20604	356	1+
454.26459	206	
454.38764	188	1+
455.02161	382	1+
455.14873	454	1+
455.26272	144	
455.29301	282	1+
455.90927	208	
456.15363	314	1+
456.26185	160	1+
457.20781	782	1+
457.90377	2850	1+
459.31786	434	1+
459.35187	324	1+
460.32150	290	1+
461.17266	230	1+
461.21252	198	1+
462.88377	206	
464.12388	202	1+
465.29083	218	1+
466.40461	214	
466.88453	278	1+
468.78823	256	1+
472.17428	192	1+
473.22755	160	1+
476.36714	250	1+
477.09925	318	1+
477.41217	260	
478.09990	216	1+
478.43396	150	
478.45667	180	
478.57524	88	1+
479.24087	388	1+
479.33085	238	
479.43413	454	1+
480.24649	356	1+
480.91937	328	1+
481.36941	1270	1+
482.12305	142	1+
482.15796	188	1+
482.62494	128	1+
483.19554	152	
483.29704	258	1+
483.32452	250	1+
483.35106	202	
483.46175	148	
484.37540	144	1+
485.80492	178	1+
488.44391	146	
494.25064	330	1+
494.29756	390	1+
494.39780	212	
494.46369	252	
494.50419	250	1+
494.56170	520	1+
495.37370	174	
495.48266	242	
496.23969	172	
496.45526	236	
497.22261	298	1+
497.30239	346	1+
497.34704	588	1+
497.38498	206	
497.45339	148	
498.17320	282	1+
498.26922	402	1+
498.35139	440	1+
498.50899	240	
499.26569	420	1+
499.39247	202	
499.48062	530	1+
500.09737	338	1+
500.39379	304	
500.41604	144	
501.05112	136	1+
501.09848	292	1+
501.23418	410	1+
501.34278	232	1+
501.37521	770	1+
501.42301	344	1+
502.13588	334	1+
502.46193	246	1+
502.48568	246	
502.81217	154	
503.13730	260	1+
503.23722	216	1+
503.26439	168	1+
503.35430	16826	1+
503.62825	168	
END IONS

###FS:    #m/z: 322.93010 #charge 1+
###MS: 10
###MSMS: 11
BEGIN IONS
TITLE=Cmpd 7, +MS2(322.9301), 28.0-35.0eV, 0.2min #11
RTINSECONDS=12.358
SCANS=10-11
PEPMASS=322.93010	159808
CHARGE=1+
190.89549	82	
191.95471	142	
193.88778	110	
198.13770	100	
198.92670	84	
199.92201	88	
200.00882	84	
201.04532	504	1+
204.00342	94	
205.94975	152	
206.11903	118	
207.11027	100	
207.98019	202	1+
212.15621	100	
215.88866	124	
219.17182	272	
219.95306	86	
222.00833	104	
222.95035	164	
222.97359	146	
223.96005	430	
224.20004	140	
224.24432	90	
224.97493	288	
225.05947	92	
227.10507	102	
227.92693	230	1+
228.91043	162	
229.18986	84	
229.86899	80	
231.09363	82	
231.12159	84	
233.06629	214	
233.90580	92	
235.16772	84	
235.24874	80	
237.06295	116	
239.08118	218	
239.90381	134	
240.94193	394	
240.96135	186	
241.10828	80	
241.93897	1690	1+
242.55939	98	
242.94167	1132	1+
243.03778	98	
243.13025	100	
244.00695	110	
244.93690	204	
245.02666	84	
245.05698	134	
245.70197	82	
245.94003	170	
245.96185	80	
246.97467	274	
250.07098	82	
250.21851	136	
251.10063	84	
251.21801	84	
252.59794	106	
252.74415	84	
253.06133	122	
256.96763	108	
257.00792	104	
258.22805	96	
259.03327	96	
260.04040	90	
260.17532	356	
260.42905	100	
261.47696	174	
261.97508	196	1+
262.12169	80	
262.17472	468	1+
262.91783	80	
263.05376	130	
263.22815	90	
264.90248	80	
265.05350	238	
265.22624	80	
265.73876	82	
266.07891	192	1+
266.18874	98	
266.86283	80	
266.96702	88	
266.99784	188	
268.00467	200	
268.05860	118	
268.21620	160	
269.00365	156	
270.27749	144	
270.70558	86	
271.27754	148	
277.09205	92	
278.02974	98	
279.08963	1324	1+
279.10832	112	
279.22879	284	1+
279.76037	92	
280.26313	124	
281.04987	92	
281.24430	136	
282.11073	220	1+
282.18915	124	
282.27726	518	1+
282.72758	100	
283.07072	520	1+
283.26190	222	
284.05167	88	
284.29258	1358	1+
286.03244	86	
286.07512	216	1+
287.00741	86	
287.03842	80	
289.06023	84	
289.87680	154	
290.11716	82	
291.86045	104	
295.78541	100	
296.79584	80	
297.68490	80	
298.95334	80	
299.05864	198	
301.25482	80	
302.24381	158	
303.13550	78	
303.17856	246	1+
304.12042	92	
304.25739	162	
304.60566	94	
304.69373	102	
304.76181	84	
304.88531	122	
305.05611	86	
305.27480	234	1+
306.78899	80	
306.88284	222	
307.02589	80	
307.08157	98	
307.25300	92	
307.30715	168	
308.29722	766	1+
308.98255	90	
310.00666	80	
310.30910	684	1+
311.02507	266	
312.03044	254	
313.02964	384	
316.94154	82	
319.10930	96	
320.04671	80	
320.94799	96	
321.11537	150	
321.20024	144	
321.22172	140	
322.07544	88	
322.32450	100	
323.23775	2872	1+
323.30275	128	
324.13763	306	1+
324.20516	150	
324.89361	156	
324.95091	112	
325.28341	248	1+
325.89686	86	
326.09642	88	
326.24373	136	
326.37365	104	
326.90202	80	
327.14565	106	
327.18580	86	
327.24820	358	
328.31626	102	
END IONS

###FS:    #m/z: 393.32031 #charge 1+
###MS: 10
###MSMS: 12
BEGIN IONS
TITLE=Cmpd 8, +MS2(393.3203), 28.0-35.0eV, 0.2min #12
RTINSECONDS=13.1295
SCANS=10,12
PEPMASS=393.32031	112728
CHARGE=1+
179.98777	106	
199.93353	458	1+
201.88754	122	
201.93055	556	1+
212.88960	110	
213.88777	262	
214.88271	2154	1+
215.88519	1536	1+
217.88190	2590	1+
218.81938	164	1+
219.87847	872	
219.94477	416	1+
221.87765	194	
221.88861	208	
222.95219	1568	1+
224.94872	1858	1+
228.86595	136	
231.13001	194	1+
231.89839	362	
233.89503	588	1+
235.89413	996	1+
237.89183	174	
237.95274	214	1+
239.22240	102	
239.78855	414	
240.96301	984	1+
241.09474	146	
242.15152	150	1+
242.95764	950	1+
245.88664	106	
246.97323	330	1+
249.08431	140	
251.90086	130	
252.07311	114	
252.23209	182	
252.50212	106	
253.90545	438	1+
254.07706	178	
255.03938	146	
256.04402	112	
257.04374	212	
257.80000	162	
258.04641	156	
258.44504	104	
258.79884	124	
258.90832	140	
258.97347	244	
259.90685	112	
260.90282	188	1+
260.96844	654	1+
263.17474	138	
263.88875	138	
265.06363	376	1+
265.08549	136	
265.12488	272	1+
265.27407	104	
265.83089	192	1+
267.78924	232	
267.94612	104	
268.78577	102	
268.93608	176	
269.22330	152	
270.85905	112	
270.96423	104	
271.77992	250	
271.84058	200	1+
271.91704	102	
272.99234	110	
273.13685	156	
273.46421	108	
273.79323	276	1+
273.81437	354	1+
274.04852	300	1+
275.80624	674	1+
275.91873	120	
275.97849	184	
277.13665	126	
277.91000	126	
278.00476	106	
279.01719	146	
279.16713	128	
281.09002	188	1+
281.99093	110	
283.78934	272	1+
283.86485	302	1+
283.98455	188	
285.79378	206	
286.80122	116	
286.82058	106	
286.86786	112	
287.21972	106	
287.86900	100	
288.79924	126	
288.85334	154	
289.06239	174	
289.42958	112	
289.78943	1192	1+
289.84938	434	1+
289.93044	120	
290.85212	296	1+
291.13037	122	
291.29319	102	
291.80105	244	
292.20224	146	
292.79990	136	
292.92518	138	
293.13463	140	
293.15245	138	
293.88391	110	
293.93425	130	
293.97574	240	
294.08395	128	
294.31419	162	1+
294.92837	110	
294.97833	122	
295.88333	108	
295.91745	1490	1+
296.87852	112	
297.79606	132	
298.84947	142	
299.78383	1458	1+
299.85627	122	
300.06230	108	
301.08519	128	
301.11636	110	
301.84340	116	
302.80064	312	1+
303.80188	224	1+
303.92176	142	
304.26163	206	
305.05799	104	
305.15031	138	
305.44474	168	
305.79889	174	
306.27616	112	
306.86248	196	
306.88101	170	
307.28150	156	
307.79942	1890	1+
308.29460	556	1+
308.87149	720	1+
308.95322	124	
309.80590	362	1+
309.87420	450	1+
310.01919	118	1+
310.30870	218	
311.86945	3150	1+
311.93722	132	
311.98663	154	
312.09215	188	1+
312.80576	1180	1+
312.88753	376	1+
312.95417	184	1+
313.86308	1074	1+
313.92790	5892	1+
314.00990	110	
314.03005	104	
315.88562	126	
316.86580	216	1+
316.93920	184	
317.86382	246	1+
318.93315	2074	1+
321.14158	102	
321.30811	434	1+
322.85892	106	
323.89075	312	1+
324.87706	128	
326.81937	112	
326.88116	882	1+
327.81016	106	
328.82088	186	
329.13476	234	1+
329.82053	154	
329.87994	2874	1+
330.25069	178	
330.81574	1176	1+
331.87603	1462	1+
332.17329	170	1+
332.25300	120	
333.36810	102	1+
334.87609	118	
334.95060	316	
335.87867	156	
336.32149	154	
336.94563	5634	1+
342.03124	110	
342.24061	122	
343.09563	116	
346.94303	136	
347.10914	118	
347.89115	1248	1+
348.13746	178	1+
349.24906	108	
349.88698	508	1+
352.89625	540	1+
353.14530	188	1+
353.19024	126	
354.20861	122	
354.37198	122	
354.71472	102	
356.09789	150	
357.08683	102	
359.96168	630	1+
361.14181	184	1+
361.25440	136	
364.34938	212	1+
366.93169	100	
368.17784	102	
374.19062	134	
375.25873	438	1+
376.15146	130	
376.25688	262	1+
376.35932	112	
377.34822	852	1+
378.37375	256	
379.36371	248	
380.27640	244	1+
382.20283	268	
386.24552	116	
388.39172	186	1+
389.24817	486	1+
390.30445	202	1+
390.33974	292	1+
393.15245	176	1+
393.38517	108	
394.12023	276	1+
395.23727	108	
395.35875	274	
395.41175	422	1+
396.36279	346	
396.41668	274	1+
397.21791	132	
397.38611	124	
398.19387	238	1+
398.34671	114	
398.79875	116	
398.82869	210	1+
END IONS

###FS:    #m/z: 336.94632 #charge 1+
###MS: 10
###MSMS: 13
BEGIN IONS
TITLE=Cmpd 9, +MS2(336.9463), 28.0-35.0eV, 0.3min #13
RTINSECONDS=13.9015
SCANS=10,13
PEPMASS=336.94632	110134
CHARGE=1+
71.04336	86	
176.37036	92	
194.60870	92	
199.00117	88	
203.93166	234	
205.95150	156	
207.14263	88	
208.88342	86	
208.98184	82	
211.07372	86	
211.94426	1198	
211.98622	86	
212.61090	94	
213.93968	908	1+
215.89183	264	
216.87734	204	1+
217.86187	92	
222.94829	94	
223.95722	118	
224.55338	100	
226.90123	326	1+
227.95739	82	
229.04137	114	
229.95511	1252	
230.89071	108	
231.04515	100	
231.94965	1084	1+
233.89932	128	
233.94967	234	
236.19886	80	
237.06180	82	
237.90412	100	
238.12825	228	1+
238.22028	122	
238.92621	84	
240.16898	82	
240.90398	92	
241.04896	128	
241.19379	82	
242.05118	84	
244.00136	86	
244.03593	134	
244.44673	80	
246.97800	102	
247.00107	140	
247.71556	106	
247.96383	224	
248.04446	130	
248.89450	112	
248.98952	224	1+
249.96379	288	
250.88546	98	
250.94443	180	1+
250.97130	144	
251.03194	94	
251.11086	80	
251.25105	80	
251.97313	284	
252.96987	1102	1+
253.12231	98	
254.08786	106	
254.96731	460	1+
255.02770	82	
255.07472	234	
256.07749	152	
256.09637	146	
256.14212	102	
259.14035	88	
259.96692	146	1+
260.06369	110	
261.23392	92	
261.95428	118	
264.06168	94	
265.01544	128	
266.92854	80	
266.99894	142	
267.83932	126	
267.86850	84	
268.97110	158	
270.98051	230	
271.10408	86	
271.52020	94	
272.51666	102	
274.03905	128	
274.18936	274	1+
275.66566	82	
277.90861	100	
280.11881	134	
281.04880	192	
281.10290	80	
282.21795	92	
283.02804	134	
284.10581	84	
284.17272	88	
284.41905	92	
284.93415	126	
288.06302	86	
288.26513	92	
288.97038	84	
289.08499	196	1+
290.24891	86	
292.05013	104	
292.07039	136	
292.57588	82	
293.10268	116	
293.17470	90	
293.42898	92	
294.24473	92	
295.07770	128	
295.09692	128	
295.26638	130	
295.86095	108	
295.97185	104	
296.22850	98	
297.43911	82	
297.97478	158	
299.06257	112	
300.16526	90	
301.04592	86	
301.10954	198	1+
301.14391	86	
304.26917	90	
304.43422	98	
304.94138	136	
305.22962	268	1+
306.20202	84	
306.79364	102	
306.87964	160	
307.09227	110	
307.29024	106	
308.28982	164	
308.80775	90	
309.28889	88	
310.88181	118	
311.13163	88	
313.03747	190	
317.44005	100	
319.01970	138	
319.08948	86	
319.17287	90	
320.14357	80	
320.28968	108	
321.05731	90	
321.22301	172	
321.30455	106	
322.04876	104	
322.13470	116	
322.30656	90	
323.01837	200	
323.19780	80	
323.23773	408	
324.89213	210	
327.80242	178	
333.32486	90	
333.90543	120	
335.23414	162	1+
335.28451	106	
336.17544	80	
336.31271	90	
337.35686	196	
338.09633	88	
339.22936	114	
340.19470	94	
341.24770	106	
341.28662	88	
END IONS

###FS:    #m/z: 322.93011 #charge 1+
###MS: 14
###MSMS: 15
BEGIN IONS
TITLE=Cmpd 10, +MS2(322.9301), 28.0-35.0eV, 0.3min #15
RTINSECONDS=17.5735
SCANS=14-15
PEPMASS=322.93011	202172
CHARGE=1+
114.58279	80	
180.86705	90	
190.05144	82	
192.88530	108	
197.95957	78	
200.14585	92	
201.04556	348	
203.13787	94	
205.95041	168	
206.95118	112	
222.64583	82	
222.95436	222	
223.96038	266	
223.97781	164	
224.20045	90	
224.89377	80	
224.93236	90	
224.97402	170	
225.20323	78	
225.90401	90	
227.17357	78	
227.93281	404	1+
228.84263	80	
229.19833	156	
231.89899	84	
232.09925	92	
233.04855	88	
233.06659	104	
233.96799	92	
234.60693	88	
234.91366	112	
235.08288	124	
238.02903	78	
238.94120	244	
239.07915	174	
239.90491	120	
240.70786	104	
240.90982	90	
240.93923	1160	
241.47419	100	
241.94002	818	
241.95983	154	
242.94220	2220	1+
243.07581	88	
243.83066	88	
243.89802	92	
244.93842	552	1+
245.00331	98	
245.09213	78	
245.44239	82	
245.97914	80	
246.12183	82	
246.97593	114	
247.11473	80	
248.99608	80	
249.04497	110	
251.04336	98	
251.21794	80	
251.92063	196	1+
252.19017	88	
252.23768	128	
254.93352	106	
256.04026	98	
256.52198	84	
258.21398	84	
258.67792	100	
260.17493	202	
261.97686	100	
262.00059	84	
262.07289	130	
262.17838	104	
262.85461	190	1+
263.06538	78	
263.10490	140	
263.17743	118	
265.01819	110	
265.11821	110	
266.03998	202	
266.06289	102	
268.00578	136	
269.00487	422	
269.95358	106	
270.57806	106	
273.16157	96	
274.25055	102	
274.89755	100	
276.10829	110	
277.18440	82	
279.09070	1308	1+
279.15803	100	
279.25535	82	
279.84408	158	1+
280.14304	302	1+
280.74709	92	
281.19178	140	
281.24944	106	
281.26993	86	
281.87620	90	
282.09095	114	
282.11635	156	
282.27639	202	
282.89695	102	
283.06853	490	1+
283.87172	78	
283.94898	82	
284.02632	92	
284.05029	118	
284.21406	118	
284.24093	92	
284.29441	344	
285.16583	136	
285.29708	160	
286.09054	78	
286.29635	82	
288.06219	224	
289.82462	88	
289.87642	114	
292.40149	94	
294.28573	96	
295.14388	84	
295.28309	90	
296.84010	78	
299.05652	124	
300.91243	170	
301.23997	78	
304.18822	88	
304.76440	104	
305.18718	132	
305.29174	126	
305.60085	98	
306.26179	84	
307.11687	88	
307.23327	78	
307.29554	106	
307.30868	134	
307.88340	100	
308.14231	132	
308.17282	104	
308.29530	266	
309.25899	88	
309.29849	226	
309.88247	98	
310.02218	318	1+
310.30412	290	
310.32430	140	
311.02484	268	1+
311.06235	114	
311.90939	92	
313.02685	350	
315.85593	136	
317.19528	92	
318.28288	78	
321.28371	90	
323.23689	2080	1+
323.30958	146	
324.16976	100	
324.20635	364	1+
324.28101	94	
324.89479	262	1+
325.21023	216	1+
325.31573	84	
326.23806	78	
326.37352	142	
327.09930	98	
327.24933	142	
END IONS

###FS:    #m/z: 340.94066 #charge 1+
###MS: 14
###MSMS: 16
BEGIN IONS
TITLE=Cmpd 11, +MS2(340.9407), 28.0-35.0eV, 0.3min #16
RTINSECONDS=18.346
SCANS=14,16
PEPMASS=340.94066	118472
CHARGE=1+
72.59499	82	
136.76922	104	
180.86496	96	
187.58657	88	
190.89375	104	
198.94757	108	
199.15341	84	
207.89635	100	
207.97886	96	
208.69192	92	
208.95713	152	
211.11662	82	
213.94088	232	
214.94004	122	
215.88654	188	
215.93695	248	
217.87956	190	
224.97554	164	
231.19654	150	
231.94986	498	1+
233.90032	214	
233.94485	160	
235.89376	118	
238.04758	164	
238.94927	88	
239.03232	88	
239.90168	124	
240.14034	94	
240.23058	412	1+
240.88140	92	
240.94994	106	
242.24298	144	
242.56885	82	
242.85575	82	
243.05872	102	
244.03414	112	
245.58058	86	
245.94252	82	
246.97684	162	
247.20824	102	
249.14373	88	
249.96202	182	
252.14139	134	
252.23517	124	
254.08605	114	
255.07182	192	
255.13547	130	
255.15489	84	
256.01667	88	
256.96746	114	
261.13662	86	
261.47029	96	
262.24492	88	
264.22852	136	
265.02031	128	
265.11845	86	
266.12673	94	
266.24573	122	
266.99956	104	
267.01246	98	
267.06246	90	
267.92466	98	
268.00127	128	
268.13185	92	
268.85217	84	
269.00350	254	
271.14412	92	
271.82446	94	
271.91093	100	
272.93628	142	
273.92124	84	
274.25075	102	
277.19017	116	
277.82573	196	1+
277.96785	112	
278.84448	104	
279.95669	110	
280.56393	108	
280.95440	86	
281.05139	138	
281.25550	92	
281.68208	86	
281.78684	86	
282.27773	88	
284.59925	106	
286.21303	96	
287.86155	96	
288.85354	114	
289.56741	92	
290.03745	100	
291.07533	170	1+
292.43608	174	
295.09509	90	
295.97106	386	1+
296.14459	104	
296.33010	122	
297.22731	92	
297.47515	102	
297.97716	300	
298.05549	322	1+
298.08100	146	
299.76672	96	
300.11776	132	
303.18758	140	
304.16769	120	
305.14177	114	
306.27592	122	
306.79913	88	
306.87879	180	
307.28168	108	
307.80140	196	
307.95380	86	
308.29427	360	
309.32190	128	
309.87504	88	
310.30558	124	
311.02795	376	1+
311.90978	84	
318.59623	152	
320.24414	170	1+
321.12855	114	
321.21910	126	
323.01906	142	
323.18629	84	
323.23730	416	
323.30112	98	
323.99344	130	
324.89713	276	
325.03295	84	
325.89736	170	
327.00586	84	
327.80321	122	
327.81802	98	
328.01270	100	
328.15046	124	
328.19117	114	
328.25960	172	1+
328.31408	150	
328.81593	82	
334.26225	90	
334.27780	90	
334.89330	84	
336.33987	86	
337.16019	136	
337.25306	104	
337.80952	86	
338.35149	98	
340.06340	124	
340.74754	82	
341.13150	220	1+
341.30117	92	
342.27341	150	
342.31382	164	
342.84701	84	
342.88610	88	
342.96384	114	
343.20835	156	
343.24089	84	
343.89320	106	
345.78686	92	
END IONS

###FS:    #m/z: 336.94598 #charge 1+
###MS: 14
###MSMS: 17
BEGIN IONS
TITLE=Cmpd 12, +MS2(336.9460), 28.0-35.0eV, 0.4min #17
RTINSECONDS=19.118
SCANS=14,17
PEPMASS=336.94598	97878
CHARGE=1+
118.08028	98	
140.57339	82	
180.86198	76	
183.22761	82	
199.87154	78	
201.01360	92	
203.93409	100	
211.14148	90	
211.94379	1578	1+
212.87815	94	
213.94035	586	1+
215.88770	132	
215.97199	78	
216.88614	144	
216.94583	88	
222.09273	108	
223.97142	110	
224.97603	94	
229.95569	998	
229.98645	88	
231.09923	76	
231.94995	224	
232.04672	76	
232.90029	94	
232.94660	140	
233.50609	90	
237.90829	108	
238.21547	200	
240.13075	98	
241.04770	144	
242.16183	88	
242.94857	86	
244.06118	80	
244.88476	78	
244.98067	86	
245.83274	78	
247.96725	244	
248.85013	116	
248.96939	98	
249.95939	148	
250.64242	78	
250.97080	124	
251.12450	76	
252.57279	116	
252.92590	84	
252.97101	476	1+
253.04498	94	
254.84340	80	
254.96383	484	1+
255.07440	354	1+
256.06589	102	
256.74032	84	
257.13806	78	
258.84506	86	
259.85445	76	
260.98671	138	
264.01119	372	1+
265.01145	342	1+
265.76241	96	
266.24121	80	
266.25698	78	
267.00028	124	
267.11554	98	
268.16195	78	
268.46765	84	
268.83790	84	
269.12607	84	
269.22282	88	
270.98033	142	
271.04135	80	
271.10368	84	
272.82684	76	
272.96473	82	
273.27144	104	
275.66568	92	
276.11041	100	
276.85910	82	
277.08628	78	
277.75733	98	
277.92974	102	
278.01390	84	
278.11655	132	
278.15037	76	
279.23481	86	
279.26138	78	
279.27877	128	
279.74180	88	
280.25228	158	
281.04920	140	
283.04998	106	
283.90362	90	
284.02884	150	
285.30002	90	
285.84864	158	
286.85350	78	
286.98236	86	
287.27559	102	
287.92125	76	
288.73639	84	
289.15166	92	
291.03612	84	
291.23289	96	
292.43727	242	
292.76082	108	
293.38271	110	
294.10834	86	
294.27731	104	
297.97589	108	
298.01148	76	
298.08543	240	
298.27181	128	
298.40780	80	
299.06485	118	
299.08905	102	
299.93472	102	
300.19435	152	
300.40502	110	
301.58932	94	
302.01898	80	
302.06289	76	
302.76671	294	1+
303.10516	152	
303.19322	98	
303.21650	186	1+
303.94586	116	
304.02143	152	1+
304.07478	92	
306.88060	216	1+
307.29837	394	1+
307.66947	98	
307.80729	80	
308.17138	106	
308.32222	114	
308.61781	112	
309.33027	78	
310.44794	92	
311.02746	236	1+
312.12686	76	
315.16022	78	
317.15809	76	
318.59841	78	
321.82970	90	
323.07193	74	
323.30165	124	
323.88461	88	
324.88948	182	1+
326.16259	98	
327.79246	80	
328.97844	100	
329.31039	100	
330.18254	74	
332.09030	78	
333.81791	106	
334.09824	98	
334.15917	74	
334.79889	74	
335.10497	78	
335.87841	106	
337.27722	80	
338.11210	80	
339.25575	78	
340.17901	204	1+
341.26620	90	
341.29175	100	
342.31099	104	
END IONS

###FS:    #m/z: 322.92991 #charge 1+
###MS: 18
###MSMS: 19
BEGIN IONS
TITLE=Cmpd 13, +MS2(322.9299), 28.0-35.0eV, 0.4min #19
RTINSECONDS=22.806
SCANS=18-19
PEPMASS=322.92991	153512
CHARGE=1+
144.50667	80	
148.67513	72	
190.97881	84	
192.02202	78	
195.11762	84	
199.05475	84	
201.12195	90	
203.07686	80	
205.94950	196	
209.06117	72	
210.90238	100	
216.05495	94	
217.04351	78	
217.30949	92	
218.03073	78	
218.88016	78	
220.02924	74	
220.06252	216	1+
221.94353	82	
222.95324	502	1+
223.06525	100	
223.90051	80	
224.46858	88	
224.97131	80	
225.88911	74	
226.90552	94	
227.14427	88	
228.01673	112	
229.08209	74	
230.66845	88	
231.91388	126	
235.22175	120	
235.78799	76	
235.89148	78	
237.09590	74	
238.94149	90	
239.07938	242	
239.13857	78	
239.91253	112	
240.07959	172	
240.22852	78	
240.94017	1310	
241.90561	78	
241.93992	3966	1+
242.91889	114	
242.94210	2840	1+
243.46666	74	
243.88523	108	
244.14341	82	
244.93987	676	1+
244.98697	90	
246.97529	312	
248.16591	150	
249.13417	74	
250.06322	90	
250.09262	80	
251.04474	86	
252.08120	74	
252.23331	88	
253.92438	80	
255.84771	86	
256.21517	76	
256.97293	160	
258.91552	104	
258.93269	78	
259.95751	78	
260.17458	328	1+
261.01951	84	
261.22977	86	
262.00446	74	
262.07820	84	
262.17443	230	
262.83814	82	
262.91575	74	
264.10551	86	
265.02228	80	
265.05645	74	
265.98879	96	
266.01683	78	
266.14094	74	
266.24512	110	
266.26691	118	
266.31325	100	
266.44568	90	
266.86708	132	
266.99428	176	
267.05261	196	1+
267.08335	84	
267.99777	252	1+
268.78766	90	
268.95362	156	
271.02291	88	
271.83209	78	
273.16580	124	
273.79142	92	
275.10344	92	
275.22359	88	
275.80849	78	
275.84107	76	
277.07420	74	
278.06795	114	
278.25679	88	
279.09004	1522	1+
279.22772	216	
279.25727	320	1+
279.27770	140	
280.27808	86	
281.04881	104	
281.18559	74	
283.07192	306	1+
283.10955	76	
283.26414	150	
283.86729	190	1+
283.97601	90	
284.05354	158	1+
284.29474	870	1+
285.94145	74	
286.91795	86	
288.13360	78	
289.14288	126	
289.18329	76	
289.88247	110	
290.87734	170	1+
291.97349	78	
292.82569	78	
293.83716	76	
294.07320	80	
294.87585	86	
295.01703	112	
296.92295	82	
297.12566	78	
299.25488	80	
299.74761	74	
300.05813	80	
300.12789	184	1+
300.65409	80	
301.04353	84	
302.16510	124	
302.88253	180	
303.46024	98	
303.94594	86	
304.10022	154	1+
304.26581	82	
304.77763	76	
305.26740	160	
307.12888	100	
307.15943	72	
307.28742	492	1+
307.30990	90	
307.80088	146	
307.88676	306	1+
308.29227	412	1+
308.87283	110	
308.90714	78	
310.04761	96	
310.26623	74	
310.30752	568	1+
312.26341	86	
315.09513	74	
315.80380	74	
318.21941	86	
319.15112	74	
319.17974	94	
319.29134	96	
319.79984	100	
320.14349	80	
322.30875	76	
323.23942	1234	1+
323.30595	76	
324.13604	342	1+
324.19444	162	
324.89038	418	1+
325.21004	154	
325.24996	160	
END IONS

###FS:    #m/z: 340.94054 #charge 1+
###MS: 18
###MSMS: 20
BEGIN IONS
TITLE=Cmpd 14, +MS2(340.9405), 28.0-35.0eV, 0.4min #20
RTINSECONDS=23.578
SCANS=18,20
PEPMASS=340.94054	82898
CHARGE=1+
122.86329	84	
190.92792	78	
205.94610	104	
207.11631	82	
210.85816	84	
213.93804	610	
215.88986	172	
215.93417	86	
217.88221	164	
218.11588	80	
222.97453	194	
225.96494	88	
226.94954	94	
228.17247	84	
228.48794	94	
231.94937	512	1+
232.00196	84	
233.89909	206	
236.71053	82	
238.23773	84	
238.95406	182	1+
239.89712	236	1+
240.23641	242	
240.88317	120	
241.13292	96	
241.63448	88	
243.14300	98	
243.90164	90	
244.00721	90	
244.03857	92	
244.88282	122	
245.11563	154	
245.44602	124	
246.97738	234	
247.97835	166	
248.97963	310	1+
249.42876	112	
251.06190	114	
251.14615	82	
251.16732	84	
252.95025	102	
253.06011	82	
253.24536	82	
254.96733	354	
255.07405	346	1+
256.96061	84	
257.80155	78	
258.44187	154	
258.63845	88	
260.92221	92	
260.96117	172	
261.19455	84	
261.72620	80	
262.87571	78	
263.97780	98	
264.07393	170	
264.26270	104	
264.82979	88	
264.97436	114	
265.13190	82	
265.18030	82	
265.94258	86	
267.14164	132	
267.96480	100	
268.79181	100	
269.12065	90	
270.86511	88	
272.84534	78	
272.93535	166	
273.16569	86	
275.99598	78	
276.10232	82	
276.85565	126	
276.87179	88	
277.07215	88	
277.19563	128	
277.79811	104	
279.00082	128	
279.85264	78	
279.91643	80	
279.96465	268	
280.94804	90	
281.05190	130	
281.89504	140	
282.15796	80	
282.27282	80	
282.86402	78	
283.03698	96	
284.87486	108	
285.22588	88	
286.26740	78	
287.91497	90	
289.07752	108	
289.57791	88	
289.86217	210	1+
289.88420	138	
291.06555	82	
292.43707	80	
294.27329	204	
295.96732	134	
297.13192	118	
297.14562	80	
297.26361	96	
297.84049	84	
297.87337	78	
297.97484	454	1+
299.88352	78	
299.96883	80	
300.50917	108	
302.17371	296	
302.75921	78	
302.95091	176	
303.18341	146	
303.19911	82	
303.81128	78	
303.92714	126	
303.94503	134	
304.09656	114	
304.29501	84	
305.17605	112	
306.67052	80	
306.79247	142	
307.24116	126	
307.80085	92	
308.29646	174	
308.32746	110	
309.32018	144	
309.89203	78	
310.31061	162	
311.02747	282	1+
311.89019	80	
312.03241	204	1+
315.10117	78	
320.10369	78	
320.96554	88	
321.29036	118	
321.42130	90	
323.23761	108	
324.24027	138	
324.89013	90	
325.32077	86	
326.17105	138	
327.05277	84	
327.79566	84	
328.18834	200	
329.31958	178	
329.87225	80	
333.87858	82	
333.99512	80	
336.22492	94	
336.80436	112	
337.25823	90	
337.41010	78	
339.04673	110	
339.29843	80	
340.88696	158	
341.39214	80	
343.19520	118	
343.24504	400	1+
343.29547	88	
END IONS

###FS:    #m/z: 336.94621 #charge 1+
###MS: 18
###MSMS: 21
BEGIN IONS
TITLE=Cmpd 15, +MS2(336.9462), 28.0-35.0eV, 0.4min #21
RTINSECONDS=24.3505
SCANS=18,21
PEPMASS=336.94621	81374
CHARGE=1+
210.87944	86	
211.94376	1762	1+
213.93758	326	1+
215.88609	478	1+
217.93426	112	
223.95874	230	1+
223.98032	124	
227.89722	140	
228.02022	76	
228.12875	154	
229.95456	1344	
230.88811	168	
231.88758	76	
231.90793	88	
231.95059	534	1+
232.13827	88	
232.37435	92	
232.85725	78	
232.89259	392	1+
233.06713	74	
233.89478	218	1+
233.94732	94	
234.06590	82	
234.87222	80	
235.20915	76	
235.94709	132	
237.80564	96	
238.15610	76	
238.94734	122	
239.64148	108	
239.90232	222	1+
240.16718	76	
240.87189	124	
241.04816	114	
241.16332	92	
243.07782	118	
243.18877	78	
243.88649	76	
244.92689	80	
245.91364	106	
246.97487	152	
247.07819	74	
247.24133	78	
247.69995	86	
247.96575	250	
248.66322	80	
249.96427	440	1+
250.46726	78	
250.94779	80	
250.98649	116	
251.90722	78	
251.97077	490	1+
252.97352	318	1+
253.08716	380	1+
253.92462	76	
254.01276	84	
254.08938	324	1+
254.79823	82	
254.96659	204	
255.07501	632	1+
259.40343	98	
259.85630	82	
261.01788	78	
262.21467	120	
263.05418	104	
264.00958	78	
264.45680	96	
265.00306	78	
265.02229	184	
265.59024	84	
265.93090	90	
265.98582	182	1+
266.24901	76	
266.84625	82	
266.96192	170	
267.04545	88	
269.92225	92	
271.87236	86	
272.84718	84	
272.92423	80	
272.97517	88	
273.12785	128	
274.19633	110	
276.15346	76	
276.92714	80	
278.03275	154	
278.83580	118	
279.09333	90	
279.15868	76	
279.37644	108	
279.87518	84	
279.91290	82	
281.01748	98	
281.26976	76	
282.26968	84	
283.88701	82	
284.05119	136	1+
284.64463	102	
285.25638	144	1+
285.76458	78	
287.85874	84	
289.09975	88	
290.83712	104	
292.04266	148	
293.10650	474	1+
293.21252	76	
294.00351	98	
295.20834	136	
295.32324	84	
295.91214	98	
296.29876	88	
296.43009	88	
299.21228	98	
299.76689	92	
300.16061	102	
301.42926	90	
303.25926	86	
303.44977	108	
303.89039	74	
303.95684	80	
304.27360	110	
304.88686	80	
304.92523	88	
305.87365	80	
306.30100	88	
306.87962	104	
307.18297	96	
307.28181	74	
307.30711	176	
307.80162	92	
307.89131	86	
309.07159	148	
310.87698	126	
311.03231	104	
312.02276	94	
313.80386	100	
314.78967	82	
315.06857	88	
319.09755	214	
320.29290	82	
322.31187	210	
323.13631	132	
323.27081	80	
323.30906	118	
323.76515	78	
324.28374	90	
325.89668	82	
327.31255	80	
328.27289	80	
328.88928	114	
329.82107	92	
330.87642	82	
331.71446	86	
331.88699	122	
332.90117	90	
333.31584	84	
333.71016	88	
334.85758	92	
335.82901	86	
336.05397	74	
337.22433	128	
337.78717	84	
338.36838	102	
340.01262	76	
340.40372	108	
341.05498	100	
341.83642	96	
342.10926	96	
END IONS

###FS:    #m/z: 340.94061 #charge 1+
###MS: 22
###MSMS: 23
BEGIN IONS
TITLE=Cmpd 16, +MS2(340.9406), 28.0-35.0eV, 0.5min #23
RTINSECONDS=28.0305
SCANS=22-23
PEPMASS=340.94061	68538
CHARGE=1+
184.10453	100	
192.88708	94	
193.88714	160	
197.93217	94	
198.05287	94	
198.15020	116	
205.95172	170	
206.74859	84	
206.97207	100	
211.04348	84	
211.93916	116	
212.90462	82	
213.93967	846	1+
214.89438	100	
215.88835	260	
215.93702	332	1+
216.88806	250	
217.88683	138	
221.10909	148	
221.88908	116	
222.97284	120	
223.95769	222	
225.89862	100	
227.07586	100	
231.10135	122	
231.14041	86	
231.94889	868	1+
232.02819	128	
232.76937	102	
233.89466	486	1+
237.04133	84	
237.22364	110	
238.05004	84	
239.10459	84	
240.23030	222	
240.90780	86	
240.95900	120	
241.12138	114	
241.65373	86	
241.95144	110	
243.82988	204	
244.96520	84	
246.90447	92	
246.95058	110	
246.97901	268	1+
249.04685	84	
249.25613	86	
249.90021	94	
249.95881	294	
250.21020	160	
250.94309	140	
250.99432	82	
251.24553	122	
251.93059	176	
252.06331	128	
252.92387	96	
253.01266	134	
254.96586	336	1+
255.07393	336	
255.13548	92	
256.84969	110	
257.98118	90	
258.91123	82	
261.14268	124	
261.84154	170	
262.10612	92	
262.71249	84	
262.92161	106	
263.44753	84	
265.01519	240	1+
265.04636	88	
266.15278	82	
266.24510	96	
266.95893	106	
267.13884	180	
267.78209	86	
268.00011	488	1+
271.90093	98	
272.08499	88	
272.21070	84	
272.93296	248	
273.92414	86	
276.85976	80	
277.95917	108	
278.10519	84	
278.74875	82	
279.00924	86	
279.18148	88	
279.85158	122	
279.96599	98	
280.07448	112	
280.39730	100	
280.87107	96	
281.05274	262	1+
281.24718	92	
281.89359	88	
282.28211	162	
282.62844	98	
284.24125	88	
284.83377	88	
285.41785	88	
285.79393	82	
287.87526	82	
288.39837	86	
290.95690	90	
291.17444	94	
292.06044	216	1+
294.08143	82	
294.28788	100	
295.97480	128	
296.07249	216	1+
297.42210	96	
297.97528	252	1+
298.58372	86	
299.05933	194	
299.59856	84	
300.84800	82	
302.02692	86	
302.17326	300	1+
302.94731	106	
303.27966	150	
304.08715	88	
304.25886	94	
306.03053	92	
306.28368	96	
306.88364	142	
306.89855	100	
307.28338	226	
307.79701	212	
308.29207	488	
308.31595	120	
308.86606	90	
309.32641	122	
309.92853	90	
310.57970	90	
311.26609	86	
311.86541	116	
312.16310	190	
312.95362	84	
315.44821	96	
317.10332	98	
320.80717	84	
323.09638	100	
323.23988	90	
323.25831	128	
323.30049	244	1+
324.89676	122	
325.89755	140	
327.13896	92	
328.18993	184	
329.31945	92	
330.81622	136	
331.08873	86	
332.59858	96	
335.78820	100	
336.84669	100	
337.35608	86	
339.24062	118	
340.11792	104	
340.39318	104	
341.24653	90	
342.18872	80	
342.90329	178	
343.24360	270	1+
344.17435	82	
END IONS

###FS:    #m/z: 359.96186 #charge 1+
###MS: 22
###MSMS: 24
BEGIN IONS
TITLE=Cmpd 17, +MS2(359.9619), 28.0-35.0eV, 0.5min #24
RTINSECONDS=28.8035
SCANS=22,24
PEPMASS=359.96186	46076
CHARGE=1+
197.12430	84	
209.94538	136	
221.90414	82	
222.95343	378	
223.17524	102	
223.95559	258	
224.94804	732	
224.96981	158	
225.89113	84	
225.96716	196	
226.88538	178	
226.94541	452	1+
226.97045	302	
228.62150	94	
233.98497	90	
234.41725	84	
234.56388	108	
235.86123	84	
238.10121	92	
238.20900	86	
238.89129	110	
239.87677	102	
239.89828	128	
240.88705	86	
240.94296	202	
240.96351	1104	1+
241.85036	82	
241.94252	86	
242.88767	98	
242.96018	376	
244.94572	90	
244.95802	144	
245.15555	86	
245.94399	514	1+
246.90428	100	
248.23382	108	
248.80695	188	
249.72767	104	
249.84231	88	
249.86634	116	
249.93707	82	
250.79709	114	
251.03053	244	
251.19729	160	
252.11978	84	
254.90210	82	
257.47263	86	
258.84549	110	
258.92231	120	
258.97362	162	
260.96551	422	1+
263.05694	90	
263.07477	108	
263.25006	86	
263.42743	84	
263.98059	124	
264.79658	120	
265.97768	122	
266.24315	180	
266.81725	326	
266.89867	92	
267.81987	144	
268.08589	112	
268.42143	84	
268.95645	152	
269.96553	122	
273.91725	82	
274.82038	84	
274.94028	88	
275.57811	94	
275.65144	86	
276.16117	88	
276.86563	98	
277.07839	92	
277.95006	84	
278.79804	138	
278.87553	98	
278.90674	86	
279.11058	152	
280.79334	362	1+
281.26778	134	
282.03837	90	
282.27621	112	
283.14275	92	
283.98681	148	1+
284.82250	146	1+
285.04891	94	
287.03439	86	
288.26297	92	
290.11096	92	
290.92296	118	
291.79719	94	
291.97532	114	
292.43735	84	
295.02329	118	
295.93053	98	
297.13565	140	
297.80534	200	
298.80419	642	1+
299.87321	116	
300.87402	134	
302.04815	96	
302.22581	144	
302.91391	102	
303.07546	98	
303.11493	112	
303.22805	86	
304.22357	228	
304.44826	342	
306.29848	92	
307.90408	82	
309.26327	98	
309.63688	108	
309.91780	90	
310.42165	84	
311.22703	102	
314.94290	150	
314.95981	106	
315.18326	212	1+
315.29752	100	
316.43440	84	
316.76235	142	
317.55597	100	
317.81236	82	
318.28838	144	
318.57672	96	
321.22175	130	
321.81975	160	
323.01749	790	1+
323.23736	272	1+
324.45540	92	
329.31754	100	
329.55789	86	
329.82068	84	
329.87247	116	
330.20583	116	
332.27189	90	
336.09467	94	
336.94739	208	
337.33677	110	
337.94195	140	
338.25206	88	
338.82140	98	
339.30434	106	
339.35060	124	
342.82694	92	
342.90573	212	1+
343.26919	102	
344.26765	92	
347.34204	112	
350.88053	120	
351.29803	86	
355.85800	82	
357.18444	192	
358.33011	98	
360.17405	86	
360.86238	98	
361.28493	82	
361.31487	118	
362.35147	108	
363.81710	98	
364.84558	100	
END IONS

###FS:    #m/z: 313.92996 #charge 1+
###MS: 22
###MSMS: 25
BEGIN IONS
TITLE=Cmpd 18, +MS2(313.9300), 28.0-35.0eV, 0.5min #25
RTINSECONDS=29.576
SCANS=22,25
PEPMASS=313.92996	20666
CHARGE=1+
49.69356	90	
192.89764	72	
193.98028	78	
201.09902	76	
203.95436	78	
205.94264	78	
206.94650	68	
208.47365	88	
210.88284	72	
210.89904	74	
212.88109	68	
213.13047	74	
215.03290	80	
217.91084	74	
220.17697	92	
221.06161	90	
222.15657	84	
223.95827	110	
223.97412	100	
225.12970	102	
226.08181	70	
226.53413	92	
228.15579	92	
228.19079	82	
228.91122	78	
230.88504	114	
230.91138	94	
231.07685	78	
231.86071	196	
231.88396	70	
232.07849	88	
234.10932	68	
234.85167	92	
234.91172	68	
234.97045	570	
235.00488	82	
235.82905	80	
236.12705	76	
236.90911	120	
238.21487	70	
238.81883	84	
240.86978	70	
240.96306	74	
243.16209	98	
245.96560	70	
246.97221	316	1+
248.89787	94	
249.88480	84	
250.06511	84	
250.95180	176	
250.98525	208	
252.13336	72	
252.95346	68	
253.24998	90	
253.92185	130	
254.11363	80	
254.42398	80	
254.81583	76	
255.08037	68	
256.05224	68	
258.01094	98	
258.05236	70	
258.94267	68	
259.16786	74	
263.10456	70	
264.26723	76	
264.79360	124	
264.99806	92	
265.02230	80	
265.10824	72	
265.26221	72	
266.86742	142	
266.98519	78	
267.24196	76	
267.85829	68	
268.16422	80	
268.29875	152	
269.30309	68	
269.97449	74	
270.02888	80	
270.06352	70	
270.14017	102	
270.28076	368	1+
271.85252	92	
272.24542	96	
272.45013	124	
273.11912	72	
276.34867	96	
276.85626	124	
276.98220	80	
278.90850	86	
278.93314	76	
278.98659	86	
279.02541	92	
281.02084	82	
281.82626	74	
283.08286	88	
284.87062	72	
285.10077	70	
285.36427	92	
285.76886	68	
285.88719	68	
287.12386	68	
288.29003	84	
289.08487	70	
290.94004	70	
291.20570	70	
292.82983	68	
293.08270	74	
293.29479	82	
293.77619	92	
294.04857	246	
294.84866	68	
296.01385	70	
296.75760	90	
296.86533	92	
297.26598	74	
297.83512	68	
298.21922	84	
298.58789	96	
299.19863	86	
300.09420	76	
300.87549	72	
300.97138	84	
301.11815	130	
301.26473	198	
303.88425	70	
304.88904	98	
304.94034	74	
305.29191	142	
306.14866	74	
306.28348	102	
306.42164	190	
306.79611	136	
306.87722	76	
307.29407	92	
307.79988	142	
307.89159	66	
307.93212	100	
308.80313	68	
309.29784	130	
309.94161	78	
310.32248	68	
310.92584	74	
312.36343	68	
313.02757	130	
314.19968	72	
314.28361	250	1+
314.75697	84	
317.04021	70	
318.23688	76	
318.27637	70	
319.30722	74	
END IONS

###FS:    #m/z: 359.96173 #charge 1+
###MS: 26
###MSMS: 27
BEGIN IONS
TITLE=Cmpd 19, +MS2(359.9617), 28.0-35.0eV, 0.6min #27
RTINSECONDS=33.2555
SCANS=26-27
PEPMASS=359.96173	40226
CHARGE=1+
184.92975	124	
200.88780	150	
206.94841	152	
209.02894	82	
210.90581	100	
213.12669	84	
213.90357	164	
215.97556	80	
217.89176	166	1+
221.94612	90	
222.95180	2172	1+
224.49817	114	
224.88458	138	
224.94925	1556	1+
226.94852	206	
226.97259	206	
227.95767	280	
228.94126	562	1+
229.13764	158	
231.03408	88	
231.88508	92	
234.83840	82	
238.84074	104	
239.15589	98	
239.89462	88	
240.94086	300	
240.96278	1146	
240.99834	100	
241.84546	112	
241.90165	242	
241.94147	220	
242.95955	746	1+
244.95617	246	1+
245.90023	84	
246.95089	174	
246.97561	278	
248.80548	426	
248.85547	194	
250.62080	84	
250.94564	178	
251.73403	82	
252.88276	80	
256.45334	92	
258.84570	98	
258.91507	100	
258.97092	578	1+
260.86081	98	
260.96749	916	1+
261.05638	162	1+
262.62113	100	
264.81869	188	
265.82107	104	
265.97736	130	
266.24903	206	
266.40722	90	
266.81322	514	1+
266.85643	84	
266.90675	88	
271.09286	124	
272.76207	90	
275.92624	170	1+
276.85715	280	
278.79896	112	
278.85896	202	1+
279.79561	164	
280.05012	96	
280.26053	222	
280.39534	102	
280.79234	642	1+
281.26388	142	
282.27887	98	
282.88751	172	
283.08271	82	
283.83466	140	
283.98899	228	1+
284.88151	100	
285.06574	86	
285.20654	84	
286.22579	120	
287.43181	100	
291.43867	90	
291.78036	116	
292.90338	102	
293.26699	102	
293.27687	540	1+
294.02270	88	
294.16380	102	
294.92145	138	
295.02040	188	
295.72019	90	
295.86573	84	
296.91013	92	
297.05417	82	
297.25407	124	
297.81510	232	
297.93069	102	
297.95383	82	
298.08028	170	
298.27902	92	
298.80414	1048	1+
298.89957	110	
298.92386	102	
300.81042	120	
302.22467	338	1+
302.95247	154	
303.25491	98	
303.45062	142	
305.92563	186	1+
306.13629	242	1+
306.27693	96	
306.78331	116	
306.88360	80	
307.28561	268	
307.79493	170	
308.71700	84	
309.31831	152	
309.89824	84	
310.30891	154	
310.35050	82	
311.84673	100	
312.18512	86	
313.79267	86	
314.82106	102	
314.88132	102	
315.17120	88	
316.26213	82	
316.93501	84	
316.97865	82	
318.35965	114	
318.93506	268	
318.95624	112	
319.83812	92	
319.85801	92	
320.31900	158	
321.16361	92	
321.81997	194	1+
323.01869	1102	1+
323.23758	110	
324.89531	132	
325.23671	82	
326.79302	106	
327.30570	86	
328.11212	84	
328.31534	96	
328.81821	88	
328.94272	80	
329.87096	234	
330.39857	122	
336.81018	90	
336.94636	304	
337.95061	262	
339.80784	84	
340.15903	118	
340.35148	220	
341.48013	100	
342.20706	142	
342.27773	160	
343.27631	116	
343.87403	80	
345.90358	90	
346.15907	94	
347.12156	132	
349.86332	102	
350.34230	112	
354.75855	92	
355.30458	102	
357.19617	436	1+
358.19791	366	1+
358.36558	138	
359.88086	84	
360.26864	184	1+
361.24028	92	
365.07095	82	
365.28927	80	
END IONS

###FS:    #m/z: 313.92955 #charge 1+
###MS: 26
###MSMS: 28
BEGIN IONS
TITLE=Cmpd 20, +MS2(313.9295), 28.0-35.0eV, 0.6min #28
RTINSECONDS=34.028
SCANS=26,28
PEPMASS=313.92955	19672
CHARGE=1+
83.34017	86	
119.20128	76	
185.04050	70	
190.83077	88	
190.84793	72	
193.97035	136	
194.83634	68	
196.86577	90	
197.04519	84	
200.06957	92	
205.94746	206	
209.94443	82	
210.88473	72	
210.95445	76	
211.95427	74	
212.88292	78	
214.87643	68	
219.00178	88	
221.94714	316	1+
222.09252	86	
222.97506	64	
223.85294	68	
223.94099	74	
224.96340	150	
226.17913	70	
226.92004	68	
227.04792	94	
227.98525	84	
229.03739	116	
230.88948	144	
231.85956	114	
232.08223	78	
233.05617	72	
233.93601	72	
234.00563	74	
234.05818	82	
234.88734	72	
234.94573	76	
234.97037	968	
236.20066	68	
238.79895	66	
242.65877	74	
246.22124	126	
246.97509	102	
248.23353	74	
250.24303	80	
250.95433	110	
250.99183	70	
251.01385	66	
251.92469	116	
252.06990	232	
252.22479	72	
252.91006	68	
253.04513	72	
253.93282	76	
254.25340	92	
254.98040	74	
255.07218	104	
255.72794	88	
255.90301	78	
256.45328	78	
256.50020	68	
256.84270	76	
257.02758	78	
257.08806	122	
258.94487	72	
259.11250	76	
259.52417	78	
260.10766	74	
266.20710	76	
266.91067	66	
266.92666	76	
267.86059	66	
268.15987	98	
268.39927	104	
268.79159	82	
268.95950	166	
269.04656	98	
269.26484	68	
270.27339	76	
270.96344	242	1+
271.50216	108	
271.82371	72	
271.96554	192	1+
272.12969	92	
272.62834	86	
273.08449	164	
273.86019	68	
273.99629	72	
274.21385	72	
275.23142	80	
275.59848	88	
275.94713	76	
277.02912	72	
278.24857	78	
278.91780	78	
279.82010	70	
282.85943	284	1+
282.88469	82	
283.03038	78	
283.05389	98	
283.24188	70	
285.81428	72	
285.88395	70	
286.09067	88	
286.92130	142	
289.18520	106	
289.26057	92	
290.02307	74	
290.91695	68	
292.06373	68	
292.26274	86	
292.82586	80	
293.03591	72	
293.14945	80	
293.29663	88	
293.41251	76	
293.85236	72	
294.05090	98	
294.27845	246	
295.16915	78	
296.91642	82	
297.04109	100	
297.08730	68	
299.06970	84	
299.84344	82	
300.29632	84	
300.89249	78	
302.06301	78	
302.88929	70	
303.76411	88	
304.39372	72	
305.93614	76	
306.09064	84	
306.29922	80	
306.78902	86	
307.89141	132	
307.91360	214	1+
308.79238	94	
308.87475	70	
309.78828	68	
310.41964	100	
311.03430	86	
312.08972	78	
312.26137	78	
313.11432	72	
313.37091	90	
313.82792	66	
314.21099	66	
314.28451	472	1+
315.06831	66	
316.03269	72	
316.27094	68	
316.95679	86	
317.79004	70	
318.24374	74	
END IONS

###FS:    #m/z: 318.93516 #charge 1+
###MS: 26
###MSMS: 29
BEGIN IONS
TITLE=Cmpd 21, +MS2(318.9352), 28.0-35.0eV, 0.6min #29
RTINSECONDS=34.8
SCANS=26,29
PEPMASS=318.93516	16104
CHARGE=1+
105.90491	70	
183.14466	78	
192.82933	70	
192.88569	90	
193.96905	176	
195.07818	70	
198.94064	114	
201.10241	66	
203.87207	78	
205.40539	88	
205.94896	244	
207.94453	112	
215.14091	92	
216.91322	66	
220.92121	70	
221.06743	290	
221.94270	70	
223.08006	80	
224.98037	156	
225.84997	90	
227.10339	78	
228.09268	78	
231.12730	70	
231.95885	68	
232.03345	76	
233.85517	72	
234.15203	124	
234.97075	978	1+
237.10556	78	
238.93873	168	
239.07728	284	
239.88346	70	
239.95043	76	
240.16884	82	
240.19187	72	
240.93975	2358	1+
241.02069	70	
244.03861	162	1+
245.98339	72	
246.16758	84	
246.44177	82	
246.93545	78	
246.97746	418	1+
248.85318	108	
249.66736	70	
251.92721	68	
252.94971	66	
253.78747	72	
254.85117	68	
255.02965	76	
255.10595	88	
256.01081	94	
256.19557	72	
256.47473	76	
256.92727	86	
258.09555	80	
259.23929	72	
260.17659	130	
261.95897	66	
262.08604	82	
262.92366	86	
262.95123	76	
263.01916	70	
263.05314	66	
263.10870	92	
263.63693	78	
264.08646	92	
264.84452	66	
266.02076	72	
266.86014	124	
267.86648	68	
268.17014	70	
268.99938	70	
270.27341	86	
270.73190	110	
270.97868	68	
271.03289	66	
271.13822	84	
273.13329	70	
273.22672	84	
274.14068	70	
274.99514	66	
275.24586	96	
275.91057	90	
277.02515	80	
277.18606	78	
277.56273	78	
277.83510	68	
278.09904	76	
279.08989	1036	1+
279.23253	66	
279.27230	82	
280.41173	70	
281.06600	74	
282.85781	70	
282.88236	78	
283.10341	76	
283.20066	72	
283.81039	92	
283.86260	348	1+
284.29064	82	
284.86551	272	1+
287.02388	100	
288.90329	100	
289.88200	194	
290.85771	162	
291.85984	78	
292.82585	80	
293.08210	104	
293.82053	68	
294.03095	74	
295.06786	66	
295.10787	86	
297.82077	102	
299.42258	88	
299.89869	88	
299.93675	90	
301.29103	70	
301.81532	88	
302.24589	98	
303.24209	74	
303.93969	74	
304.21370	100	
304.72606	70	
305.15437	66	
306.28451	72	
306.79949	100	
306.88372	422	1+
307.09232	84	
307.31333	148	
307.78817	80	
307.88812	282	1+
308.16530	68	
308.29641	218	
310.27017	82	
310.32863	72	
310.83738	80	
310.99108	116	
311.07991	72	
311.30779	80	
311.86140	86	
312.02782	110	
312.14196	90	
313.02927	70	
314.86441	194	
315.06662	86	
315.21699	78	
315.28302	136	
315.96319	100	
316.29935	68	
316.86067	70	
317.00042	104	
318.04002	68	
318.27202	72	
320.74785	80	
321.04927	72	
322.31587	134	
323.21073	70	
323.23838	274	1+
324.28690	86	
END IONS

###FS:    #m/z: 322.93008 #charge 1+
###MS: 30
###MSMS: 31
BEGIN IONS
TITLE=Cmpd 22, +MS2(322.9301), 28.0-35.0eV, 0.7min #31
RTINSECONDS=38.465
SCANS=30-31
PEPMASS=322.93008	131684
CHARGE=1+
93.01284	78	
118.15102	96	
189.96014	82	
192.88825	100	
196.88142	72	
197.86800	80	
201.04358	132	
205.94877	546	1+
206.88846	74	
207.97199	72	
209.86599	72	
210.90075	72	
214.87632	78	
218.91664	72	
221.05614	90	
221.94432	146	
221.96696	126	
222.94868	192	
223.05098	72	
223.81972	96	
223.95923	600	1+
224.01248	74	
226.27718	94	
227.93051	268	1+
229.01148	76	
229.55637	86	
231.05460	76	
232.08809	70	
232.90683	116	
235.05090	98	
236.12140	80	
236.19802	118	
237.09536	124	
237.81328	80	
238.86159	76	
238.93672	120	
238.98549	120	
239.00591	124	
239.08217	144	
239.88389	74	
239.90177	122	
240.09279	78	
240.17861	80	
240.82435	76	
240.90607	112	
240.94074	2748	
241.93961	7816	1+
242.94152	5260	1+
243.82210	152	
244.04174	88	
244.87124	112	
244.93951	1728	1+
246.89861	74	
246.97558	570	1+
250.94584	94	
251.92463	84	
252.06141	82	
252.11208	82	
252.47082	78	
253.83849	78	
256.01683	116	
256.14036	78	
256.92167	78	
256.96804	200	1+
258.83185	90	
259.21728	84	
259.82289	244	1+
259.91406	112	
261.43428	96	
261.80006	74	
262.97122	72	
264.11352	76	
264.17754	100	
264.85101	162	1+
265.05990	90	
265.58237	72	
266.04652	72	
266.81570	102	
267.13530	170	
267.25271	80	
268.06148	72	
268.96290	72	
269.00300	242	
269.79829	220	1+
270.63907	94	
270.70571	82	
272.43767	94	
272.84934	72	
273.03977	82	
273.10691	76	
273.77476	94	
274.08609	72	
274.95892	76	
276.09962	122	
277.22698	72	
278.24525	234	1+
278.73007	84	
278.98236	78	
279.00104	72	
279.09336	1346	1+
279.27303	150	
279.28671	78	
279.80563	72	
279.86285	74	
280.14191	200	1+
282.87378	88	
282.88536	108	
283.02479	126	
283.81463	74	
284.29487	358	
285.21688	78	
287.12997	80	
287.87189	94	
289.16037	92	
290.86008	148	
291.12856	82	
291.86641	78	
292.81512	74	
294.82794	78	
295.26404	78	
295.37804	144	
296.04080	72	
296.92475	108	
297.83083	100	
298.15095	82	
299.23976	74	
301.29298	78	
301.85702	102	
302.24878	124	
303.07555	72	
303.24640	76	
304.56743	102	
304.88786	118	
306.27074	176	1+
306.79130	102	
306.88303	120	
307.28827	104	
307.79668	104	
307.89147	184	
308.29325	408	1+
308.75154	74	
308.86568	158	
309.02786	84	
309.88483	126	
310.30806	254	1+
310.88696	76	
310.97349	82	
312.79397	214	1+
314.62202	92	
315.79690	78	
315.85814	80	
317.12085	98	
317.15353	74	
319.37506	102	
321.63008	92	
322.26485	82	
322.29896	88	
322.61329	82	
322.82728	124	
323.24033	506	1+
323.88707	70	
324.13898	78	
324.33282	102	
324.89548	174	
325.21439	94	
325.32266	152	
325.88827	100	
325.90249	96	
327.74343	94	
END IONS

###FS:    #m/z: 336.94620 #charge 1+
###MS: 30
###MSMS: 32
BEGIN IONS
TITLE=Cmpd 23, +MS2(336.9462), 28.0-35.0eV, 0.7min #32
RTINSECONDS=39.237
SCANS=30,32
PEPMASS=336.94620	67604
CHARGE=1+
192.88711	300	1+
205.95149	84	
206.98889	98	
207.97245	134	
211.94399	698	
212.87969	274	
213.07294	82	
213.94212	396	1+
215.88779	524	1+
215.93681	152	
215.97214	74	
221.88956	140	
223.96383	100	
227.45492	78	
228.79435	82	
229.10623	72	
229.95551	162	
230.07266	82	
230.88976	272	
230.95418	486	1+
233.89742	92	
233.94482	124	
234.83080	74	
234.93281	82	
235.80449	82	
235.89267	230	1+
236.12149	84	
238.20173	86	
239.90094	86	
240.83071	106	
241.90284	134	
242.05475	94	
243.39391	92	
245.94620	88	
246.91214	96	
246.97662	202	
247.96388	238	
248.04240	78	
248.90243	282	1+
250.41283	84	
250.97175	136	
251.03149	72	
252.96999	232	
253.43188	84	
253.81715	74	
254.81169	106	
254.96777	118	
255.07470	424	
255.97665	80	
256.18775	88	
256.38819	108	
256.73029	80	
256.91622	132	
256.96073	84	
258.84251	84	
260.74396	72	
262.05219	98	
262.71851	76	
263.88411	74	
263.91809	80	
264.24128	90	
264.58092	78	
266.24835	166	
266.88260	188	
267.13729	76	
268.83180	72	
269.88793	72	
269.97695	72	
271.25780	80	
271.98381	72	
272.92624	88	
273.85754	218	1+
274.03719	88	
274.49653	86	
274.94529	128	
276.85618	110	
277.95773	148	
279.17941	82	
279.27989	82	
279.87959	96	
281.42843	76	
282.03625	80	
282.22190	80	
283.04438	142	
285.01977	74	
285.11043	98	
286.10745	86	
286.13842	82	
287.12564	78	
287.85858	76	
289.88938	92	
290.15909	76	
293.06659	118	
293.15141	76	
293.27997	78	
293.85629	146	
294.14277	80	
294.22467	90	
295.16916	90	
296.27152	86	
296.91871	72	
297.97329	150	
298.07931	98	
299.06023	160	
299.08260	72	
300.18212	76	
300.42837	78	
301.99893	84	
304.77036	80	
305.77057	92	
305.87959	242	1+
305.94476	106	
305.96613	72	
306.27958	74	
306.41954	160	
306.92877	76	
307.23024	78	
307.30087	76	
308.80773	72	
308.86168	72	
309.32387	82	
310.83258	130	
311.96203	96	
312.86414	218	1+
312.97136	92	
314.83963	76	
314.94133	84	
318.75863	78	
319.21052	84	
319.60963	74	
320.25532	72	
320.87959	84	
321.92309	90	
322.27080	118	
322.89987	76	
323.09638	86	
323.23573	122	
323.30563	104	
323.99769	88	
324.16586	86	
324.28766	86	
324.89224	150	1+
324.91756	78	
325.15662	86	
325.20107	80	
325.23625	100	
325.80561	78	
327.81008	98	
328.31508	72	
329.06106	74	
329.12523	74	
329.87311	126	
330.32296	100	
330.96161	78	
332.30090	82	
334.33169	90	
335.78616	74	
335.87608	108	
336.32546	124	
339.21226	118	
END IONS

###FS:    #m/z: 359.96187 #charge 1+
###MS: 30
###MSMS: 33
BEGIN IONS
TITLE=Cmpd 24, +MS2(359.9619), 28.0-35.0eV, 0.7min #33
RTINSECONDS=40.0095
SCANS=30,33
PEPMASS=359.96187	45778
CHARGE=1+
176.43713	104	
183.13473	84	
202.87025	92	
205.94644	252	1+
215.88730	86	
222.95399	538	
223.82639	94	
223.88525	410	1+
223.96139	292	
224.94759	846	1+
224.97499	164	
225.97093	172	
226.89540	116	
226.94737	474	1+
226.97270	252	
227.93089	142	
228.94168	834	
230.20228	90	
231.84839	82	
236.66150	104	
238.06147	90	
238.94514	94	
240.83351	344	1+
240.94084	782	1+
240.96398	578	
241.90338	120	
242.90204	132	
242.95741	422	1+
242.97141	240	
243.00738	86	
244.95860	272	
245.94559	950	1+
246.44149	100	
246.81062	138	
246.97393	128	
248.80467	404	1+
249.45227	98	
250.83679	96	
250.94633	180	
251.03236	128	
251.96905	108	
252.22699	144	
252.54313	96	
254.09496	84	
255.45311	86	
256.14246	98	
258.84830	288	1+
258.97348	250	1+
260.96597	116	
261.89723	102	
261.96732	170	
262.04428	104	
262.83398	82	
264.64088	102	
265.16434	100	
265.98468	84	
266.24266	112	
266.81396	764	1+
266.90877	112	
268.73331	94	
269.11748	108	
271.09395	92	
273.75455	94	
274.07791	92	
275.14413	94	
276.80664	274	1+
276.85595	326	1+
277.18887	86	
277.82933	86	
278.02451	178	1+
278.79635	374	
279.10357	88	
279.79967	186	
279.91964	122	
280.26157	108	
280.79265	1330	1+
282.27482	132	
282.78541	130	
282.83061	92	
283.85869	184	
284.16230	84	
284.82569	440	1+
284.99063	82	
286.01373	96	
288.06714	84	
290.88957	98	
291.93769	116	
292.27935	84	
292.43697	86	
292.45832	102	
292.68404	118	
292.93496	86	
293.81710	122	
294.43521	90	
294.67970	90	
295.01835	164	
295.92595	468	1+
296.80724	790	1+
297.79247	104	
298.14165	106	
298.80198	1234	1+
298.95942	92	
299.86599	84	
299.92106	196	1+
300.04546	84	
300.85965	234	1+
300.99926	98	
302.24692	144	
302.43933	104	
302.88753	168	
303.42840	90	
304.22095	252	1+
305.40170	98	
306.31758	84	
306.87946	186	
307.79870	90	
307.89080	142	
308.29300	270	1+
308.79469	222	1+
308.84242	90	
308.91680	88	
309.14654	84	
310.01949	82	
310.92605	94	
311.26815	100	
313.93937	124	
314.81897	104	
314.91424	116	
315.81213	84	
316.22699	102	
316.81811	124	
317.93256	86	
318.82429	84	
318.99316	82	
320.85548	86	
320.95929	114	
321.23875	88	
321.32950	336	1+
321.82117	114	
322.42777	96	
322.70796	84	
323.01551	458	
324.89349	180	
328.19265	88	
329.88316	92	
330.87627	102	
332.81333	84	
333.27287	82	
334.80589	84	
335.82673	84	
336.32989	126	
336.94496	166	
337.60677	90	
338.34497	172	
339.22935	102	
339.34361	102	
341.28500	82	
342.20218	84	
343.26630	98	
344.18162	218	
346.92246	90	
349.35590	102	
350.33232	90	
350.91120	86	
351.84355	92	
352.35486	102	
355.92208	100	
356.18433	136	
356.41412	106	
358.19821	186	
359.12202	114	
359.96831	102	
360.16869	112	
360.82279	82	
361.30739	120	
364.35541	148	
END IONS

###FS:    #m/z: 322.93031 #charge 1+
###MS: 34
###MSMS: 35
BEGIN IONS
TITLE=Cmpd 25, +MS2(322.9303), 28.0-35.0eV, 0.7min #35
RTINSECONDS=43.6745
SCANS=34-35
PEPMASS=322.93031	136852
CHARGE=1+
121.95323	82	
192.88668	124	
197.14671	80	
201.04455	248	
201.42652	84	
201.50325	76	
202.13830	108	
202.92105	92	
205.94967	572	1+
206.96928	78	
207.02242	72	
207.97650	118	
208.89936	72	
208.92766	82	
209.88733	154	1+
209.91753	76	
209.94601	106	
214.88939	232	1+
214.98266	72	
221.94548	184	
222.51191	96	
222.91226	86	
222.96376	88	
223.87658	78	
223.89763	84	
223.95978	906	1+
226.86460	94	
226.91471	76	
227.83799	224	1+
227.93359	120	
228.94090	108	
229.04683	82	
238.94177	160	
239.08068	178	
239.10924	158	
239.18239	92	
239.90641	266	1+
240.81918	134	
240.83362	78	
240.94022	4014	
241.79951	98	
241.94238	2808	
242.94168	7842	1+
243.02989	72	
243.06614	72	
243.81405	72	
244.02543	116	
244.94006	1422	1+
244.99813	94	
245.44422	96	
246.97481	474	1+
247.94730	80	
248.80160	88	
248.85437	104	
249.03702	82	
249.83232	88	
249.85422	84	
250.94518	174	
251.11115	72	
251.24920	94	
252.06134	104	
252.21176	94	
252.22719	84	
252.42231	94	
254.09300	116	
256.50234	74	
256.96748	114	
257.19881	82	
257.79788	76	
257.83744	76	
257.85102	72	
259.08098	122	
259.13139	94	
260.17544	110	
261.88535	94	
262.47971	110	
263.03730	84	
263.16447	78	
264.80084	76	
264.87496	74	
265.11737	134	
265.73659	104	
266.01680	82	
266.85882	80	
266.98499	112	
267.13283	94	
267.80667	88	
268.00212	84	
268.95458	140	
268.97105	102	
269.41807	88	
271.93341	88	
271.98587	82	
272.78406	84	
272.84596	290	1+
273.05831	90	
273.79338	78	
273.81345	74	
274.25653	78	
275.87777	92	
277.79816	72	
277.82076	88	
277.85118	236	1+
278.71369	76	
278.75264	76	
279.01512	74	
279.09232	840	1+
279.27190	72	
279.82219	86	
279.88285	248	1+
280.14222	84	
280.46499	98	
281.07627	74	
281.92113	78	
283.07462	118	
283.18718	76	
283.96996	122	
284.08149	74	
284.29311	464	1+
284.88270	102	
284.96975	86	
284.98667	90	
286.40643	72	
287.13832	78	
287.91270	122	
289.87993	106	
290.01470	76	
290.85299	274	1+
292.07384	124	
292.26748	72	
293.29868	90	
296.86149	74	
298.68787	88	
299.41195	100	
301.74055	90	
303.24646	78	
303.82858	78	
303.94181	136	
304.87678	202	1+
305.40564	88	
306.00366	122	
306.27520	74	
307.01735	76	
307.88701	208	
308.13502	72	
308.29605	520	1+
308.88647	144	
309.89177	72	
310.30986	384	
312.83349	72	
313.02737	118	
313.45146	94	
313.77970	74	
313.85580	94	
315.28003	96	
316.78192	72	
316.82357	78	
319.83827	76	
321.01614	80	
321.98924	82	
323.17129	78	
323.23755	298	1+
323.89487	152	
324.38893	72	
324.90074	74	
325.18156	98	
325.83228	72	
325.90267	384	1+
327.13041	84	
END IONS

###FS:    #m/z: 336.94618 #charge 1+
###MS: 34
###MSMS: 36
BEGIN IONS
TITLE=Cmpd 26, +MS2(336.9462), 28.0-35.0eV, 0.8min #36
RTINSECONDS=44.4465
SCANS=34,36
PEPMASS=336.94618	68324
CHARGE=1+
192.06450	84	
192.96933	86	
194.06063	82	
198.15211	106	
200.02111	88	
207.96967	102	
210.21679	86	
211.94369	776	
212.87838	274	1+
213.94149	152	
215.88661	446	
216.96950	92	
217.88287	142	
221.94686	146	
223.84342	78	
223.96184	78	
223.97847	162	
227.89878	140	
228.89619	124	
229.90434	76	
229.95652	378	
230.88780	960	1+
231.95067	204	
233.95829	78	
234.15198	92	
234.80831	84	
234.92673	90	
236.41791	86	
238.04652	106	
239.90086	82	
240.06327	150	
240.84327	80	
240.94223	78	
241.69197	90	
241.98641	138	
242.15939	80	
242.86058	106	
244.44485	102	
246.90438	90	
246.93818	98	
246.98149	90	
247.84319	114	
247.96495	244	
248.03239	82	
248.12543	82	
248.90020	228	
249.08553	80	
249.95913	112	
250.20525	82	
250.47113	108	
250.83883	86	
250.96816	116	
251.81818	86	
251.92718	108	
251.98738	128	
252.97037	462	
254.09358	160	
254.90564	78	
254.96517	364	1+
255.03580	108	1+
255.07415	312	
255.45103	82	
255.89476	86	
256.07666	158	
256.50620	78	
256.85038	98	
258.84426	134	
259.04538	84	
259.84903	80	
261.82966	82	
263.51726	94	
266.02054	84	
266.45579	90	
266.84369	160	
266.97007	158	
267.10545	92	
267.87245	82	
267.90257	84	
268.01503	82	
268.84200	152	
269.79801	176	1+
270.98312	84	
271.91433	174	
272.84128	90	
274.94445	78	
275.48824	80	
276.07379	96	
276.85950	314	1+
277.81242	82	
277.84941	78	
277.92096	100	
277.96630	112	
278.84013	116	
278.95876	124	
280.02717	84	
280.12189	88	
280.27159	238	1+
280.79503	206	1+
281.04692	170	
285.03449	106	
285.85860	196	1+
287.85053	76	
288.07359	92	
289.29161	104	
290.38275	90	
290.87070	84	
291.86072	108	
293.10695	122	
293.88031	144	
293.95318	84	
293.98048	80	
294.11298	194	
294.41837	86	
294.79221	76	
294.87446	98	
294.96425	242	1+
295.43922	78	
298.08521	88	
298.80654	78	
299.87303	136	
300.07568	90	
302.17508	112	
302.74400	96	
303.77037	80	
304.13970	144	
304.27370	80	
305.28916	118	
306.29890	90	
306.93751	94	
307.15276	80	
307.28399	104	
307.30352	88	
307.79850	102	
307.89326	158	
308.55270	86	
309.32589	86	
310.82591	128	
310.87683	106	
310.90856	90	
314.19549	94	
314.29097	80	
314.41968	118	
317.11664	80	
317.42717	102	
317.88661	80	
320.04678	76	
320.84893	96	
321.32428	78	
321.44074	90	
321.88391	180	1+
322.40833	96	
323.30344	130	
324.30315	94	
327.30847	80	
330.20214	82	
332.93474	114	
334.75699	98	
335.59022	96	
336.32381	178	1+
337.25477	92	
338.09443	90	
341.88220	100	
END IONS

###FS:    #m/z: 313.93004 #charge 1+
###MS: 34
###MSMS: 37
BEGIN IONS
TITLE=Cmpd 27, +MS2(313.9300), 28.0-35.0eV, 0.8min #37
RTINSECONDS=45.219
SCANS=34,37
PEPMASS=313.93004	22526
CHARGE=1+
64.29474	66	
192.89589	88	
193.09376	96	
193.88790	68	
193.96870	74	
197.04186	80	
200.94444	70	
201.04680	66	
202.05445	92	
204.87079	94	
207.97409	74	
208.13356	70	
210.90798	72	
212.43358	104	
212.87592	70	
212.89747	74	
214.07054	70	
215.45641	88	
215.89614	94	
220.66206	80	
222.14182	70	
223.96567	154	
225.86358	74	
225.96115	80	
226.89061	74	
227.92780	72	
227.94830	68	
230.89036	68	
231.85950	112	
232.03905	66	
233.85710	110	
233.91895	76	
234.84962	66	
234.97223	630	1+
235.08482	78	
235.96104	100	
237.07704	72	
238.48606	122	
239.64416	92	
239.91587	90	
240.90444	64	
240.95986	138	
241.01866	66	
241.11184	76	
241.88107	70	
242.07766	106	
243.86911	98	
246.94878	68	
246.97518	194	
247.02597	94	
247.38700	76	
248.51637	100	
248.94822	76	
248.96756	78	
249.03841	62	
249.93707	88	
251.25017	134	
252.03419	100	
252.07103	76	
252.16696	74	
252.22755	80	
253.04879	76	
253.08180	80	
253.90873	76	
254.42175	84	
255.79887	74	
256.10114	64	
256.15815	84	
256.17406	72	
258.14304	78	
258.44294	96	
259.00811	70	
259.86625	66	
260.43479	80	
260.94616	84	
263.01698	92	
264.23125	180	
264.85425	72	
265.26434	142	
265.84474	68	
267.11327	92	
267.13350	74	
267.16758	82	
268.90432	68	
269.11784	78	
270.27939	64	
271.90897	76	
272.03045	70	
272.85554	86	
273.45830	94	
273.88082	100	
273.98774	74	
276.03082	78	
276.89051	64	
276.98425	80	
277.08639	90	
277.82703	68	
278.90659	74	
278.95783	80	
280.83744	72	
281.20409	72	
282.28171	70	
282.85834	160	
282.95908	66	
284.92660	72	
285.48025	74	
285.85809	74	
285.88615	84	
286.85945	70	
287.12382	92	
289.05772	64	
289.88033	82	
289.97067	84	
290.02947	64	
290.87994	74	
291.77180	74	
291.85768	72	
292.05119	80	
293.81829	104	
294.04145	72	
294.05938	72	
296.04351	68	
296.84010	76	
296.86476	66	
298.06216	88	
298.07918	66	
298.81712	74	
299.24597	84	
299.81021	208	1+
300.94565	72	
302.08624	68	
302.70141	74	
303.92665	108	
304.14100	66	
304.19425	70	
305.87780	116	
305.95091	72	
306.72491	74	
307.87416	68	
307.88934	122	
308.03152	72	
308.86834	74	
308.90191	150	
309.09686	92	
310.03277	66	
311.18132	86	
312.02140	164	1+
312.12218	80	
314.23235	80	
314.28510	354	1+
315.10422	132	
316.15270	78	
317.90403	66	
317.92804	80	
END IONS

###FS:    #m/z: 322.93035 #charge 1+
###MS: 38
###MSMS: 39
BEGIN IONS
TITLE=Cmpd 28, +MS2(322.9304), 28.0-35.0eV, 0.8min #39
RTINSECONDS=48.901
SCANS=38-39
PEPMASS=322.93035	158950
CHARGE=1+
75.75050	76	
94.08777	88	
154.48169	82	
157.53106	74	
189.06789	72	
190.84285	92	
192.08343	90	
193.01703	82	
193.89170	76	
197.87102	86	
198.14629	72	
201.04619	126	
202.04553	94	
205.95149	214	
206.95358	110	
206.97633	72	
207.97031	178	
210.01013	72	
210.90011	150	
211.90047	74	
216.87161	76	
220.89918	164	
221.53126	98	
221.89806	128	
222.95911	84	
222.98451	74	
223.95859	590	1+
225.95006	90	
226.87978	72	
226.90728	82	
226.96122	78	
227.94600	96	
229.45955	72	
230.04579	84	
230.91177	132	
231.90260	258	1+
233.87982	76	
234.91548	84	
236.04996	72	
237.92669	78	
237.96096	82	
238.07083	72	
238.20842	142	
238.21913	124	
238.42171	72	
238.94077	174	
238.96206	76	
239.07937	134	
239.90359	470	1+
240.82020	70	
240.90468	318	1+
240.94046	4526	
241.93981	13412	1+
242.81855	96	
242.88724	152	1+
242.94219	9502	1+
243.82876	98	
244.94036	2950	1+
245.57121	102	1+
245.58672	72	
245.80463	108	
245.86368	74	
246.04462	78	
246.97633	542	1+
247.09727	72	
247.16660	70	
247.21788	84	
247.80841	86	
247.92769	116	
248.85377	126	
248.97329	84	
249.03129	78	
249.96832	140	
250.89215	120	
250.95954	78	
251.92327	84	
252.25010	74	
252.92673	108	
254.80589	72	
256.41171	106	
257.91699	268	1+
258.83193	76	
259.93952	74	
260.17854	150	
261.47395	196	
261.83341	70	
261.89916	82	
261.96839	266	1+
263.01534	88	
263.60285	72	
263.92401	78	
265.06403	130	
265.22029	80	
266.93053	130	
267.04707	82	
267.10922	78	
268.95978	146	
270.74587	90	
270.84503	86	
272.17212	74	
272.76294	84	
272.85059	74	
273.91520	74	
274.15684	72	
274.92608	90	
275.40675	76	
277.07625	72	
277.47280	78	
278.06230	70	
278.12419	84	
279.09208	1542	1+
280.06856	72	
281.20222	72	
281.95615	72	
282.22595	92	
282.85163	94	
282.97115	146	
283.06972	262	
283.88500	72	
284.29153	332	1+
284.87689	82	
284.91080	88	
285.66493	88	
285.86008	72	
286.18201	80	
289.08705	72	
289.88163	178	
289.98334	76	
290.09644	72	
290.85189	124	
290.87033	96	
290.88343	100	
291.13689	90	
293.15337	78	
294.85910	74	
295.28679	72	
295.95003	80	
296.87017	72	
298.84298	74	
299.81587	76	
301.18421	84	
301.24398	72	
302.88508	76	
306.79807	294	1+
306.88244	246	
307.28188	114	
307.79980	192	1+
307.88534	470	1+
308.29067	372	1+
310.30821	140	
311.86278	72	
312.15896	86	
314.86393	118	
315.13401	86	
316.23162	80	
319.20373	78	
320.28850	72	
320.77184	92	
322.31492	114	
322.79200	74	
322.93291	80	
323.23455	120	
323.34128	74	
323.71224	100	
323.82270	74	
324.13247	148	
324.19459	72	
324.89360	428	1+
325.32298	72	
END IONS

###FS:    #m/z: 336.94609 #charge 1+
###MS: 38
###MSMS: 40
BEGIN IONS
TITLE=Cmpd 29, +MS2(336.9461), 28.0-35.0eV, 0.9min #40
RTINSECONDS=49.6735
SCANS=38,40
PEPMASS=336.94609	68960
CHARGE=1+
192.89079	80	
202.98417	80	
204.02278	84	
205.95030	214	
207.97811	306	1+
209.87954	74	
210.89566	92	
211.89640	90	
211.94443	722	
212.87637	382	1+
212.89050	182	
213.93859	176	
215.88929	72	
217.88366	132	
218.00158	72	
220.94848	90	
223.49936	100	
223.96110	194	
223.97361	242	
224.96547	80	
225.18885	78	
229.14301	84	
229.95530	1220	
230.88809	424	1+
231.06208	84	
231.95237	356	
233.89954	444	
233.92835	86	
236.07645	116	
236.16492	78	
236.80138	72	
237.52911	76	
238.91460	76	
239.91827	98	
240.83657	122	
240.98981	92	
243.56627	82	
246.97426	108	
247.96453	270	1+
248.05582	90	
248.90103	122	
249.00165	106	
249.96041	76	
250.00696	90	
250.11780	84	
251.07602	74	
251.93354	86	
252.97243	436	1+
253.03712	74	
254.96424	264	
254.97859	96	
255.07632	404	1+
256.95101	94	
257.84947	126	
257.96673	132	
258.05611	72	
258.11732	76	
258.84518	126	
259.10296	84	
259.73186	82	
259.85437	92	
259.89413	70	
260.59918	90	
261.04957	80	
263.05692	88	
263.10786	140	
264.17333	96	
264.22739	74	
265.80762	134	
265.95271	84	
266.24210	82	
266.79561	72	
266.83451	84	
266.86854	82	
267.84461	82	
268.84288	320	
269.79199	118	
270.10390	84	
271.00257	72	
271.92092	118	
274.83661	74	
274.91784	94	
274.99762	82	
275.08502	70	
275.87574	78	
276.85717	312	1+
278.47605	88	
278.96383	106	
279.86096	80	
279.95143	82	
280.26891	74	
283.06654	74	
283.86420	152	
285.76032	80	
285.93881	104	
286.91770	90	
287.21554	74	
287.80653	86	
288.15743	84	
291.91234	80	
292.90142	78	
293.10869	120	
293.86430	94	
294.27720	72	
294.87314	190	1+
297.91992	82	
298.27521	126	
299.87718	132	
301.07351	86	
302.18045	80	
302.76129	84	
304.86935	78	
305.43765	96	
305.78330	80	
305.80285	76	
306.88922	124	
307.31212	94	
307.87391	110	
307.89002	218	
308.28612	74	
308.31265	138	
308.87225	80	
309.32144	114	
310.82439	72	
310.86686	84	
311.42883	82	
311.86097	104	
314.28164	114	
314.82032	72	
316.58076	100	
317.33947	74	
318.73024	214	1+
320.14729	232	1+
321.23835	72	
321.92771	84	
322.42785	78	
322.73479	74	
324.28269	72	
324.89361	240	
325.14117	92	
325.23650	80	
328.82550	82	
329.32154	76	
329.91024	72	
329.94559	98	
331.09540	72	
331.37264	72	
332.03656	72	
333.19216	72	
334.87713	102	
334.90870	152	
335.09334	80	
335.26432	80	
335.30332	126	
335.78832	78	
336.15987	74	
336.32192	80	
338.33595	72	
341.78870	82	
342.24999	84	
END IONS

###FS:    #m/z: 313.93024 #charge 1+
###MS: 38
###MSMS: 41
BEGIN IONS
TITLE=Cmpd 30, +MS2(313.9302), 28.0-35.0eV, 0.9min #41
RTINSECONDS=50.4455
SCANS=38,41
PEPMASS=313.93024	24536
CHARGE=1+
195.08666	72	
195.97107	70	
196.89709	68	
197.17286	88	
201.97949	68	
205.94859	192	
207.97405	72	
208.20615	64	
209.12119	74	
209.91939	66	
211.07228	72	
211.43879	66	
211.97922	76	
212.04874	70	
214.07254	78	
214.92143	72	
215.98464	74	
217.09439	98	
222.49532	102	
223.96089	146	
223.97601	186	1+
224.95932	164	
225.96718	144	
228.79969	80	
229.90833	80	
230.88740	84	
230.94076	72	
230.98570	70	
231.85977	114	
232.87231	88	
232.93413	80	
233.85346	156	
234.97006	702	1+
237.09797	68	
237.20962	76	
237.23242	76	
237.43071	88	
238.21686	66	
238.23367	78	
238.41194	96	
238.92987	64	
238.95855	72	
239.05882	76	
240.08738	72	
241.08722	68	
242.85939	66	
243.14677	78	
243.89797	70	
246.97680	398	
247.06879	78	
247.85080	86	
247.95315	80	
248.85886	118	
248.89924	96	
248.94991	70	
249.64998	72	
249.88300	68	
250.47112	96	
250.94358	84	
251.08725	98	
251.14809	74	
251.24531	86	
252.02860	70	
252.22839	120	
253.01176	78	
253.52192	92	
254.50808	74	
255.17454	66	
255.24339	74	
256.14043	74	
258.85187	74	
258.87931	114	
260.43862	76	
261.94703	82	
263.05883	66	
263.10092	90	
264.13738	68	
264.85315	72	
265.25652	66	
265.42408	72	
266.00903	72	
266.10916	80	
267.14524	66	
268.91683	126	
269.78479	66	
269.85160	94	
269.97695	66	
270.28216	88	
271.02688	80	
271.89270	96	
272.06710	86	
272.73766	72	
272.82676	88	
274.81817	74	
276.94112	76	
278.25085	92	
279.63910	76	
280.07464	118	
280.76351	108	
280.91671	68	
281.80567	66	
284.99954	76	
285.13195	92	
286.88239	66	
289.80778	82	
290.07341	68	
290.85841	72	
290.88327	84	
291.44098	74	
291.80747	98	
292.06783	74	
292.79417	76	
292.82361	94	
293.84787	66	
294.05222	82	
294.10904	74	
294.16145	70	
294.27934	72	
294.45561	82	
294.83050	72	
295.94370	88	
296.29051	74	
296.86296	114	
296.92070	64	
297.86709	92	
298.93628	70	
301.24355	96	
302.12274	74	
303.88174	72	
304.89116	126	
304.93045	68	
305.87920	112	
306.93963	290	1+
307.30771	66	
307.89349	152	
308.30321	66	
309.41659	92	
309.80958	92	
309.88994	70	
310.18359	90	
311.06872	68	
311.18337	64	
311.21174	72	
311.88148	72	
312.22843	78	
312.49994	70	
313.01254	76	
314.25405	84	
314.28344	274	
314.85316	90	
315.28460	162	
318.88558	66	
319.30483	68	
END IONS

###FS:    #m/z: 340.94082 #charge 1+
###MS: 42
###MSMS: 43
BEGIN IONS
TITLE=Cmpd 31, +MS2(340.9408), 28.0-35.0eV, 0.9min #43
RTINSECONDS=54.1385
SCANS=42-43
PEPMASS=340.94082	87760
CHARGE=1+
189.03395	86	
192.89298	138	
192.92733	148	
196.92107	92	
199.93743	82	
205.95012	116	
207.97635	168	
209.06134	86	
210.18637	86	
212.89968	170	
213.87808	114	
213.93919	712	1+
214.87912	122	
215.88660	756	1+
215.93797	118	
218.88040	168	1+
220.10262	96	
222.20607	90	
223.95770	226	
224.98028	82	
226.95452	130	
227.88302	196	1+
228.93894	98	
230.83979	84	
231.95114	492	1+
233.89628	642	1+
235.45768	82	
235.89439	324	1+
236.79026	82	
238.94782	108	
239.10344	130	
239.90444	116	
240.94610	118	
240.96407	128	
241.94011	92	
242.94111	280	1+
243.84436	84	
245.52091	88	
246.44161	92	
246.97858	190	
247.97797	118	
248.06172	100	
248.16191	106	
249.69652	92	
249.90384	126	
249.96182	276	1+
251.95818	104	
253.42390	88	
254.96597	506	1+
255.07383	702	1+
255.91486	182	1+
256.13863	100	
256.17009	82	
256.45715	86	
256.84763	122	
256.95292	88	
257.84720	448	1+
258.84764	248	1+
258.90115	88	
259.91398	156	
260.83040	156	
260.93441	92	
261.13868	106	
261.32330	94	
261.88129	92	
261.89891	82	
261.91505	98	
262.42819	90	
263.08482	92	
263.23206	106	
264.43119	86	
264.64273	84	
264.83051	82	
265.01808	114	
266.24297	94	
266.85851	152	
266.98975	160	
267.13645	84	
267.88669	82	
267.92282	98	
268.84969	114	
269.41406	92	
269.79853	246	
270.39873	94	
270.84214	142	
271.93181	298	1+
272.93409	178	1+
273.91923	90	
274.82900	158	1+
276.85646	702	1+
276.98418	100	
277.42993	92	
277.92305	86	
277.98450	104	
278.43085	86	
278.92583	132	
279.85101	328	1+
279.91849	94	
280.88710	84	
280.97559	84	
282.03832	86	
282.27775	118	
282.85879	120	
283.06431	86	
283.42907	146	
283.63678	96	
283.87438	110	
284.90501	138	
286.80334	82	
286.86567	82	
290.85801	138	
291.42576	88	
291.90828	86	
292.26683	112	
293.25665	90	
293.76802	94	
294.06880	84	
294.86591	186	
295.85183	124	
295.93799	190	
295.97277	212	
296.90641	118	
296.97488	494	1+
297.14931	90	
297.38196	96	
297.97654	298	1+
298.07908	84	
298.57937	88	
298.79686	96	
299.78444	110	
299.87493	296	
300.05785	144	
301.01820	82	
302.17150	184	
302.87312	162	
303.17491	138	
303.94921	160	
304.02683	116	
306.76775	98	
306.88047	86	
308.10904	82	
308.29489	362	1+
308.88246	210	
309.32041	92	
310.82348	130	
311.15553	94	
311.86195	116	
311.93134	88	
315.12766	150	
316.75814	84	
316.81697	90	
317.03119	90	
317.26283	82	
318.58970	106	
319.09858	86	
322.30050	114	
323.09197	88	
323.20233	92	
324.77373	92	
324.89552	502	1+
326.17292	136	
326.31564	86	
326.88319	82	
328.15310	86	
328.18163	130	
329.87647	260	1+
334.88659	100	
335.29501	96	
336.87376	82	
336.94593	88	
337.25256	92	
337.96860	80	
338.95733	126	
342.90593	308	1+
346.41508	94	
END IONS

###FS:    #m/z: 359.96218 #charge 1+
###MS: 42
###MSMS: 44
BEGIN IONS
TITLE=Cmpd 32, +MS2(359.9622), 28.0-35.0eV, 0.9min #44
RTINSECONDS=54.9105
SCANS=42,44
PEPMASS=359.96218	52194
CHARGE=1+
181.93466	134	
185.93192	100	
199.86817	86	
200.87292	144	
205.94553	118	
209.94069	168	
212.89763	142	
222.95416	724	1+
222.98337	90	
223.03683	106	
223.89251	290	1+
224.94929	684	1+
224.97875	122	
225.05975	86	
225.97009	104	
226.72601	98	
226.94844	502	1+
227.93318	200	
228.94152	568	
234.86660	146	
234.94739	90	
235.99103	88	
238.94159	288	1+
240.83524	306	1+
240.94141	962	
240.96465	598	
241.49921	114	
241.90133	132	
241.94152	486	
242.88632	108	
242.95658	464	1+
242.97633	94	
243.43214	86	
244.88631	90	
244.91155	166	
244.95812	306	
245.87529	86	
245.94346	162	
246.38180	102	
246.81206	110	
246.95234	294	
247.19023	92	
247.57050	90	
247.80996	130	
248.20405	190	1+
248.80279	808	1+
250.95271	132	
251.03125	108	
253.92305	84	
255.23732	92	
255.89635	94	
256.10706	94	
256.41377	94	
256.85133	200	
257.84607	506	1+
258.84843	430	1+
258.97568	144	
259.44165	164	
260.93414	86	
260.96966	134	
262.14761	84	
264.37725	96	
264.81729	184	
264.86899	164	
265.81692	108	
266.12602	108	
266.24666	104	
266.81306	778	1+
267.84828	84	
267.97094	170	
268.72969	104	
268.95584	126	
269.79882	118	
269.97007	228	
270.88851	100	
270.95241	142	
273.44387	90	
273.64291	86	
275.97553	86	
276.80476	224	1+
276.85723	100	
277.92066	192	
278.79973	468	1+
278.84792	116	
280.79406	1306	1+
280.81778	86	
280.93040	142	
281.04333	88	
282.82580	142	
283.06551	104	
283.10760	96	
283.83145	124	
283.89095	122	
284.82409	494	
286.41278	96	
286.43130	94	
286.82455	144	
287.56104	86	
287.91916	86	
290.11932	100	
290.84355	84	
290.87903	108	
292.17065	98	
292.43452	136	
293.85005	366	1+
294.79770	90	
295.93254	278	1+
296.80989	360	
297.80839	436	
298.80381	2158	1+
298.87452	120	
299.25253	88	
299.86994	362	1+
299.91321	104	
302.24484	108	
303.94325	114	
304.25865	84	
304.92764	100	
305.26827	94	
305.81779	88	
306.28060	134	
306.45107	98	
306.88574	310	1+
306.93565	92	
308.00793	122	
308.79785	146	
308.82476	140	
310.30706	124	
313.60807	92	
314.78783	130	
314.81946	98	
314.95224	92	
315.45467	90	
316.81254	818	1+
317.88955	102	
318.59625	90	
321.82416	132	
322.93109	164	
323.16681	114	
323.63058	92	
324.02376	122	
325.62861	92	
325.89723	116	
326.36878	90	
326.62441	94	
328.13510	88	
328.31221	92	
328.81380	90	
329.82996	92	
329.87269	96	
330.33611	116	
334.90681	134	
336.94477	348	1+
337.32727	208	1+
338.87190	120	
340.94475	98	
342.20192	92	
343.81036	98	
343.90712	156	
344.29166	104	
353.10681	128	
353.89702	84	
353.94710	86	
354.25438	96	
356.37253	144	
358.02929	112	
358.20583	138	
358.25216	88	
359.85866	92	
360.20486	96	
360.32404	98	
361.30885	88	
361.61447	86	
END IONS

###FS:    #m/z: 313.92987 #charge 1+
###MS: 42
###MSMS: 45
BEGIN IONS
TITLE=Cmpd 33, +MS2(313.9299), 28.0-35.0eV, 1.0min #45
RTINSECONDS=55.683
SCANS=42,45
PEPMASS=313.92987	26386
CHARGE=1+
83.36360	68	
183.40568	102	
187.55811	86	
189.10332	84	
190.02269	92	
190.89398	70	
192.89095	144	
193.88125	62	
193.97331	88	
201.93744	68	
203.95459	80	
205.94757	86	
209.91419	74	
210.08121	100	
211.98798	140	
213.09079	76	
213.89813	86	
216.86457	78	
216.89507	112	
218.11602	62	
220.80451	82	
222.95332	66	
223.95671	180	
223.97544	106	
224.95998	208	
227.89798	78	
228.02778	106	
228.14647	94	
230.88904	92	
231.85676	102	
231.98860	66	
233.08038	74	
233.80633	76	
233.85266	144	
234.85236	136	
234.97225	672	
235.07719	66	
235.79522	98	
235.85613	94	
235.91591	98	
235.97198	320	
237.42547	88	
239.06659	88	
240.90975	82	
240.96166	106	
242.39103	94	
246.97691	464	1+
247.04532	78	
248.94808	194	
249.23474	70	
249.93117	62	
250.89507	68	
251.08952	70	
251.22380	80	
251.95212	66	
252.23059	130	
252.93713	190	1+
252.95531	62	
252.97253	72	
253.09385	68	
254.17143	64	
254.79050	76	
256.00487	94	
256.23872	72	
256.91762	64	
257.05329	72	
258.44288	100	
259.52008	104	
260.80166	80	
261.81761	72	
263.43732	98	
263.95789	76	
264.79452	74	
264.96264	66	
265.92852	64	
266.86240	270	1+
266.87671	84	
266.99886	82	
267.91267	64	
268.07969	68	
269.64995	86	
269.80386	62	
270.11980	76	
270.27948	90	
270.82380	82	
271.20291	80	
271.43139	94	
271.77523	88	
272.80663	66	
272.84506	78	
273.06246	84	
273.25294	70	
273.93343	70	
274.76531	64	
274.86499	68	
274.93232	72	
275.05057	68	
277.86164	70	
277.92902	64	
278.76108	78	
279.44393	100	
279.76430	100	
280.06038	88	
280.45901	88	
280.93024	84	
282.86053	102	
282.93001	110	
283.92854	86	
284.79604	68	
285.95153	66	
286.87202	80	
288.12988	72	
289.80566	76	
289.83472	64	
289.88423	152	
290.85793	84	
291.27814	120	
292.11191	84	
292.83412	78	
292.85506	68	
292.87825	68	
292.93098	74	
293.05892	88	
293.82233	70	
293.84897	152	
293.89197	68	
293.92801	114	
294.05203	98	
294.29846	94	
295.82751	70	
297.91794	112	
298.42282	98	
298.91515	68	
299.39699	84	
300.24113	78	
302.81266	74	
303.45588	62	
304.83927	98	
304.87585	182	1+
305.29420	70	
307.09703	74	
307.28741	320	1+
307.49267	72	
308.86696	70	
308.88538	108	
310.90026	72	
311.17281	74	
312.28523	98	
312.80808	62	
313.02866	66	
314.04281	70	
314.16919	74	
314.27910	356	1+
316.22503	84	
316.76430	80	
318.83516	78	
END IONS

###FS:    #m/z: 340.94109 #charge 1+
###MS: 46
###MSMS: 47
BEGIN IONS
TITLE=Cmpd 34, +MS2(340.9411), 28.0-35.0eV, 1.0min #47
RTINSECONDS=59.349
SCANS=46-47
PEPMASS=340.94109	111146
CHARGE=1+
47.00668	82	
190.16006	100	
192.88908	158	
198.87297	100	
203.93015	78	
205.95468	142	
206.95263	158	
209.45360	106	
210.90045	190	
211.08452	114	
211.20785	78	
212.88365	124	
213.87726	84	
213.93909	646	1+
214.89428	158	
215.88613	966	1+
215.93711	110	
217.88405	212	
220.96159	200	1+
221.52196	100	
223.96077	276	
224.96263	202	
225.44305	86	
225.86182	82	
226.65415	86	
226.97062	198	
229.83441	140	
229.88559	472	1+
231.94896	482	1+
233.89744	256	
235.87584	82	
235.89154	274	
236.63148	94	
236.87513	144	
237.06574	86	
238.04992	88	
238.84071	92	
239.79109	84	
239.84488	112	
240.22896	404	1+
240.83639	152	
240.94559	78	
241.48586	92	
241.84272	530	1+
241.86183	94	
241.93788	110	
242.42731	90	
242.59764	94	
242.94022	102	
243.89298	136	
243.92096	106	
244.93173	148	
246.97531	226	
249.89829	96	
250.99045	82	
251.05453	80	
251.25521	90	
251.34850	82	
252.07529	82	
252.41645	100	
254.91205	82	
254.96703	168	
255.07398	324	
255.40613	90	
255.95617	370	1+
256.07445	140	
256.89346	178	1+
256.98785	106	
257.55524	98	
257.84728	128	
257.86482	80	
258.84533	1076	1+
258.91513	84	
260.15738	82	
260.83499	264	
261.84117	154	
262.84978	78	
265.11746	102	
267.11138	90	
267.14038	92	
267.85639	84	
268.83969	570	1+
271.41907	88	
272.93494	116	
273.96613	94	
274.82105	142	
274.85994	362	
275.86133	156	
276.85630	708	
277.86131	334	
278.25050	116	
278.84518	492	1+
278.92690	100	
279.08489	96	
279.89179	130	
279.96416	308	
282.05099	86	
282.27609	164	
282.86012	102	
284.86293	106	
285.33960	106	
285.45943	88	
285.50336	90	
285.90777	78	
286.41047	78	
286.43142	88	
289.42982	148	
289.88363	104	
290.86126	162	1+
291.44172	84	
292.44022	148	
292.80270	88	
292.93408	256	1+
293.84925	112	
294.03477	146	1+
294.35118	88	
294.86898	194	
295.97604	170	
296.88238	78	
296.91923	212	1+
297.01174	78	
297.83196	112	
297.97726	252	
298.08545	94	
298.88551	102	
299.06351	86	
299.75609	98	
299.83262	84	
300.87151	120	
301.08848	84	
301.87914	102	
301.92456	90	
302.17630	102	
303.16316	88	
303.94616	158	
305.11595	108	
305.89298	82	
306.21305	84	
306.27104	90	
306.44721	106	
306.73326	80	
306.89083	110	
307.88539	136	
308.29242	82	
308.88396	82	
310.81788	80	
311.97913	80	
313.83703	80	
322.82482	80	
323.30822	80	
324.00403	92	
324.28938	78	
324.89627	324	1+
326.17334	120	
329.87110	322	1+
331.62731	100	
332.40816	94	
334.46683	78	
335.96384	90	
336.33531	82	
337.27062	96	
338.07827	90	
339.88458	88	
342.20916	92	
342.90386	342	1+
343.21614	82	
344.41472	80	
345.88271	102	
346.11112	78	
END IONS

###FS:    #m/z: 359.96217 #charge 1+
###MS: 46
###MSMS: 48
BEGIN IONS
TITLE=Cmpd 35, +MS2(359.9622), 28.0-35.0eV, 1.0min #48
RTINSECONDS=60.121
SCANS=46,48
PEPMASS=359.96217	57490
CHARGE=1+
83.99716	96	
192.11213	86	
200.87433	160	
205.95072	124	
210.82945	84	
211.86141	178	1+
222.95343	668	1+
222.97574	112	
223.89129	196	
224.88809	130	
224.94883	494	
224.97057	238	1+
225.91885	98	
226.95090	400	1+
226.97101	330	
227.93681	88	
228.94325	1054	
229.20243	84	
230.90328	88	
231.88547	90	
233.85138	98	
233.96286	166	
234.99637	88	
236.14067	82	
237.19465	108	
238.79945	86	
240.83843	126	
240.94239	644	
240.96112	742	1+
241.84671	208	1+
241.91166	90	
241.94186	636	
242.95945	468	1+
243.90806	84	
244.80888	90	
244.95746	466	
245.41704	116	
245.94110	258	
246.80748	118	
246.95559	248	
246.97747	118	
247.09743	88	
248.80152	484	1+
249.80341	300	1+
250.95442	100	
250.96984	108	
251.94193	84	
252.95591	94	
255.87535	92	
256.85281	84	
257.90484	94	
258.84586	364	1+
258.94490	86	
258.97487	170	
260.96696	746	1+
262.65698	94	
263.87009	134	
264.79656	182	
264.95846	186	
265.05626	140	
265.81797	290	
265.85718	128	
265.97112	270	
266.81523	1184	1+
267.13878	182	
267.95288	90	
267.99153	94	
268.84016	192	
268.91210	82	
268.96184	192	
269.79906	140	
269.84353	90	
270.88728	114	
276.85376	362	1+
277.25818	94	
277.92396	110	
278.41661	90	
278.79726	366	
278.85019	150	
278.92225	96	
279.79815	272	
279.93278	90	
280.26207	130	
280.79286	2412	1+
281.85907	176	
281.87439	90	
282.82833	106	
282.86078	114	
283.57468	94	
283.84884	118	
283.88103	86	
283.98858	128	
284.82601	722	1+
285.93692	98	
287.91594	138	
287.93406	98	
288.91371	102	
290.79919	102	
290.86781	106	
292.43484	230	
292.93492	94	
293.15617	138	
294.86694	122	
294.88416	84	
294.95927	126	
295.02130	180	
296.81003	654	1+
296.93888	140	
297.24443	88	
297.40513	108	
298.05718	152	1+
298.80328	3148	1+
299.87225	350	1+
300.17378	146	
300.83664	86	
303.24215	82	
303.94985	158	
305.09454	86	
305.42777	98	
305.77038	106	
305.93792	82	
306.00471	110	
306.43564	208	
306.88731	180	
306.93744	88	
308.24687	86	
308.31609	94	
308.80345	92	
308.89399	156	
309.26105	210	
309.36882	96	
309.69097	84	
310.18814	94	
310.66823	94	
311.08826	86	
311.85604	92	
312.92102	100	
313.44058	86	
313.94062	106	
314.81750	110	
314.94827	106	
315.82245	150	
316.81461	618	1+
316.89781	102	
317.93329	460	1+
318.93593	298	1+
319.82542	98	
319.91482	96	
321.42397	88	
321.81516	242	
322.31547	88	
322.81492	128	
322.89271	122	
323.01572	296	
324.88923	164	
327.37936	86	
329.13199	86	
331.80845	92	
336.94939	102	
341.04238	90	
342.20393	124	
342.90815	86	
345.41486	90	
352.02763	102	
352.88672	94	
355.19087	88	
356.18331	132	
358.19983	250	1+
360.21787	114	
360.86801	96	
363.82638	92	
364.76868	94	
365.19997	90	
END IONS

###FS:    #m/z: 318.93578 #charge 1+
###MS: 46
###MSMS: 49
BEGIN IONS
TITLE=Cmpd 36, +MS2(318.9358), 28.0-35.0eV, 1.1min #49
RTINSECONDS=60.8935
SCANS=46,49
PEPMASS=318.93578	19104
CHARGE=1+
186.94637	66	
192.88635	248	1+
193.97347	64	
197.13293	68	
201.03978	70	
202.12080	78	
205.90883	76	
205.94889	428	
207.97052	82	
209.40013	94	
211.98300	72	
213.08752	84	
215.93847	68	
219.09784	80	
220.94515	68	
221.94636	152	
221.96061	84	
222.94460	176	
222.97536	70	
223.86017	68	
223.95920	568	1+
223.97796	80	
224.97198	152	1+
225.60520	68	
227.93133	64	
228.91144	64	
229.01514	74	
229.95632	100	
231.90456	68	
232.04511	68	
233.00530	86	
233.85893	92	
233.91143	72	
234.42052	68	
234.97134	538	
235.85756	114	
237.04121	88	
237.06424	130	
237.89930	148	
237.91712	70	
238.46114	68	
238.94029	312	
239.08034	426	1+
239.46164	68	
239.99207	66	
240.40325	66	
240.82282	110	
240.93982	7588	1+
241.88275	68	
242.04136	74	
243.02065	74	
244.34701	100	
245.93861	318	1+
246.97368	84	
247.98115	168	
248.89957	68	
249.80122	68	
249.96576	100	
250.92077	80	
250.94628	188	
251.06033	68	
251.42427	92	
251.92875	84	
252.22726	92	
252.96039	134	
254.90599	82	
255.81084	100	
256.84667	68	
257.91998	66	
258.84016	70	
258.91331	74	
258.97222	68	
259.35999	102	
259.93408	114	
260.07221	66	
260.17356	92	
260.94828	74	
261.88316	84	
262.90372	76	
262.94649	72	
263.25436	66	
263.82826	76	
266.03279	84	
266.21274	70	
266.85882	66	
267.12926	72	
267.81816	72	
268.85431	86	
268.95467	72	
271.54480	66	
271.81776	82	
272.84125	80	
274.88747	76	
274.98505	88	
275.61090	108	
276.86456	68	
277.02176	80	
277.86185	70	
278.08676	82	
278.98889	70	
279.08990	1030	1+
279.11779	82	
280.26393	132	
281.43234	82	
281.80028	230	1+
281.89602	100	
283.13713	68	
283.89986	82	
286.87211	116	
286.90542	104	
287.37778	94	
287.82655	88	
288.24221	76	
289.87910	284	1+
291.85256	84	
291.97929	140	
293.05246	88	
293.25461	72	
294.84092	76	
295.83209	84	
297.18090	68	
298.06846	112	
298.86420	66	
298.92576	90	
299.07005	66	
300.75214	84	
300.93480	226	1+
301.82389	72	
301.95630	102	
302.90216	86	
303.02848	78	
303.94388	80	
304.19445	84	
305.39603	66	
305.86813	68	
305.89932	106	
305.93171	102	
306.78640	68	
307.29498	76	
307.89131	122	
308.31373	94	
308.72990	98	
308.96109	78	
309.31939	80	
311.02314	68	
311.03862	98	
311.82513	90	
311.84002	86	
311.86495	98	
315.10128	70	
315.25406	90	
316.82376	78	
316.88234	76	
319.83807	68	
321.00751	80	
321.89255	86	
322.83570	142	
322.86462	84	
322.89308	70	
323.09002	72	
END IONS

###FS:    #m/z: 322.93034 #charge 1+
###MS: 50
###MSMS: 51
BEGIN IONS
TITLE=Cmpd 37, +MS2(322.9303), 28.0-35.0eV, 1.1min #51
RTINSECONDS=64.5605
SCANS=50-51
PEPMASS=322.93034	220968
CHARGE=1+
120.33533	94	
178.53917	100	
190.35484	98	
191.95047	72	
192.88715	112	
194.05783	80	
195.88675	86	
197.09163	80	
197.86465	84	
197.96272	70	
198.42294	82	
198.87818	76	
200.89705	92	
201.04335	258	
205.90207	68	
205.95228	220	
205.98060	98	
207.97343	184	
210.90053	136	
213.57333	78	
216.97849	84	
217.88034	76	
219.03251	96	
221.89204	78	
221.94405	236	
221.96484	68	
222.51164	88	
222.95532	758	1+
223.11309	84	
223.86739	76	
224.84057	74	
224.90910	94	
224.93239	78	
227.08126	72	
227.10498	68	
227.93295	74	
228.89249	180	1+
229.00767	98	
231.82231	74	
232.22079	86	
236.01195	100	
236.41383	70	
236.87735	88	
237.19277	68	
238.94011	714	
239.07746	408	1+
239.78861	86	
239.88736	86	
239.90684	240	1+
240.07938	230	1+
240.88189	144	
240.94107	5552	
241.90604	182	1+
241.94229	4720	
242.81675	346	1+
242.83875	78	
242.94228	13992	1+
243.09801	110	
243.83299	104	
244.44170	80	
244.85343	98	
244.88801	136	
244.94029	3508	
244.97473	88	
245.00776	68	
245.02912	72	
245.95167	82	
246.18909	102	
246.97637	566	1+
247.01312	126	
247.83677	198	1+
248.11182	84	
248.16394	72	
248.38476	98	
248.95369	106	
248.97328	96	
249.07785	68	
249.96925	82	
253.79865	104	
255.86171	74	
256.85654	92	
256.89370	130	
257.00980	70	
257.79592	128	
257.91813	76	
258.82976	242	1+
259.46257	72	
259.98112	70	
260.82964	238	1+
261.98467	94	
264.84291	70	
265.05923	170	
265.88469	94	
266.24653	72	
266.49553	122	
266.51366	74	
266.86205	76	
267.06920	76	
267.80203	80	
268.26468	80	
268.85961	116	
268.96350	78	
269.85977	78	
270.89786	78	
272.84598	90	
272.98711	94	
273.48665	76	
275.08310	68	
276.08973	72	
276.46743	88	
276.84316	68	
277.08878	70	
277.13540	72	
279.09124	1522	1+
280.13838	70	
280.26572	78	
280.83341	76	
281.46978	84	
281.81349	74	
282.08946	170	1+
282.27605	90	
282.86029	216	1+
282.87647	68	
282.95674	78	
282.97341	126	
283.06892	174	
284.29321	356	1+
284.86774	254	1+
285.81459	94	
286.82220	68	
287.91277	68	
288.12881	72	
289.87671	220	
290.88110	86	
292.86801	90	
294.86481	148	
295.15439	88	
295.37594	72	
298.41623	78	
300.41567	86	
300.91805	84	
301.42734	96	
302.16547	92	
302.24854	102	
302.81682	68	
302.87663	220	1+
303.13119	82	
304.25855	80	
304.71506	82	
306.28037	76	
306.88623	700	1+
307.94507	86	
308.29656	142	
308.82748	68	
308.88104	70	
309.29973	76	
310.41963	78	
311.85808	210	1+
313.90392	70	
316.47844	100	
317.07031	68	
318.39020	110	
319.28490	86	
322.42126	76	
323.17838	88	
323.88041	70	
324.86470	86	
324.89048	194	
325.89647	76	
328.19263	74	
END IONS

###FS:    #m/z: 340.94070 #charge 1+
###MS: 50
###MSMS: 52
BEGIN IONS
TITLE=Cmpd 38, +MS2(340.9407), 28.0-35.0eV, 1.1min #52
RTINSECONDS=65.3325
SCANS=50,52
PEPMASS=340.94070	92234
CHARGE=1+
182.17206	74	
185.09250	74	
198.88014	80	
203.92995	144	
211.87926	90	
213.94053	394	
214.93452	90	
215.88944	420	1+
215.93668	86	
217.88559	330	
219.95490	90	
221.94398	106	
222.06321	76	
223.83452	78	
225.06681	84	
226.93522	78	
230.89003	104	
231.95093	210	
232.06182	72	
233.08772	88	
234.00750	86	
235.21492	74	
235.43529	90	
235.94223	78	
236.89591	76	
237.12266	92	
237.89825	78	
239.23915	100	
239.93800	338	1+
240.22814	168	1+
240.24498	92	
240.83159	82	
240.85204	200	
241.19769	80	
241.84338	422	
242.41424	96	
242.54002	94	
242.83722	98	
243.83134	518	
244.44277	98	
245.00195	94	
246.06690	150	1+
246.87861	76	
246.97504	324	1+
247.93181	82	
248.95378	92	
248.98813	74	
249.96497	152	
250.34320	90	
250.94421	104	
251.06621	100	
252.88063	138	
254.02443	80	
254.96523	204	
255.07341	254	
256.66544	80	
256.81111	72	
256.85284	172	1+
256.97212	86	
258.84616	590	1+
259.00407	88	
259.07510	80	
259.86699	160	
260.83925	132	
260.92229	86	
261.83719	308	
262.07408	82	
264.06868	124	
264.96439	74	
264.99026	76	
266.35147	86	
267.13744	288	
267.93260	76	
268.60246	76	
268.84079	598	1+
268.96087	80	
269.80493	84	
270.80316	106	
274.86114	84	
275.62102	108	
275.85903	168	
275.89800	124	
276.66986	78	
276.85856	370	
277.86434	272	
277.92622	120	
278.84702	678	1+
278.90858	74	
279.96581	198	
280.26162	86	
281.86911	74	
282.18287	80	
282.27566	88	
282.43666	80	
282.81655	80	
282.88667	128	
282.93606	80	
283.86635	82	
284.46263	90	
286.78056	94	
288.33606	104	
288.91588	94	
288.95977	112	
289.88214	114	
290.24607	128	
290.44374	102	
292.26476	146	
292.43828	168	
293.01499	80	
293.29655	80	
294.86660	382	
295.43491	102	
295.97755	80	
296.43813	78	
296.84874	96	
296.86862	264	1+
296.88764	110	
297.97308	170	
299.04870	76	
299.87178	152	
300.54966	78	
301.41038	92	
302.17290	142	
302.97936	78	
303.94216	164	1+
306.88533	118	
308.88770	84	
309.30871	92	
310.32738	132	
310.87505	114	
311.40681	98	
311.88172	84	
312.93178	78	
315.17768	88	
315.45670	80	
315.87783	92	
315.95520	176	
317.93056	82	
318.92959	84	
324.89454	136	
325.33815	80	
325.89544	134	
326.17827	76	
326.62189	76	
327.95282	76	
328.18609	182	
328.43959	96	
328.89834	94	
329.88078	190	
330.02377	78	
334.14330	78	
335.34531	78	
338.83302	86	
339.23101	122	
340.94977	110	
342.28392	78	
342.90572	120	
343.17510	118	
343.20928	84	
343.91929	78	
344.94460	84	
END IONS

###FS:    #m/z: 336.94629 #charge 1+
###MS: 50
###MSMS: 53
BEGIN IONS
TITLE=Cmpd 39, +MS2(336.9463), 28.0-35.0eV, 1.1min #53
RTINSECONDS=66.105
SCANS=50,53
PEPMASS=336.94629	76844
CHARGE=1+
192.88740	86	
198.86086	82	
208.96186	72	
210.88562	122	
211.94432	810	
211.97396	70	
212.87998	126	
215.88777	124	
221.88970	70	
222.97124	110	
223.97495	82	
224.95478	74	
224.97397	126	
225.00420	104	
225.90239	80	
226.03703	78	
226.97953	88	
227.83683	82	
229.95754	264	
230.88893	280	
231.88797	142	
231.95039	422	1+
233.88136	88	
233.89724	102	
233.91548	90	
235.43887	72	
235.89507	70	
237.06155	98	
237.21345	74	
237.55195	90	
238.90006	184	1+
238.94906	82	
239.84941	122	
240.83918	150	
240.97091	82	
241.84504	370	
243.84101	196	1+
244.86351	70	
244.94796	104	
246.97486	218	
247.96234	106	
248.01291	100	
248.16018	78	
248.91328	118	
249.01778	106	
250.94942	126	
250.98283	166	
251.83723	92	
252.06730	92	
252.91981	90	
252.97246	276	
254.85917	72	
254.97083	158	
255.81466	68	
255.91235	202	1+
256.07452	94	
256.22144	68	
256.89584	74	
257.75249	106	
258.84909	536	1+
259.13463	70	
259.93167	78	
262.15758	72	
263.05514	98	
263.83422	78	
264.79778	110	
265.12432	70	
265.86251	76	
266.84767	72	
266.98389	80	
267.13361	70	
267.84632	70	
268.84481	476	1+
268.95793	104	
269.09159	72	
269.72259	78	
271.15827	72	
271.94751	68	
272.50372	92	
272.84745	92	
272.98316	84	
275.10720	82	
275.40078	88	
275.86722	130	
276.85780	528	1+
277.82696	74	
277.84259	218	1+
278.11735	72	
278.24049	68	
279.02738	86	
280.26364	72	
281.05184	68	
281.86093	72	
282.27585	82	
282.48812	94	
282.91136	92	
283.02496	76	
284.42332	164	
284.86669	74	
285.91613	96	
286.85104	130	
287.84268	68	
288.15437	92	
289.88305	128	
292.38680	84	
292.43520	96	
293.08041	68	
293.10941	372	1+
293.25659	72	
293.84919	106	
295.99545	124	
296.97131	74	
297.69779	94	
298.08507	74	
298.42683	74	
299.77284	78	
299.87256	254	
300.04735	78	
300.44962	74	
300.92441	74	
301.87717	106	
301.94970	70	
302.45150	104	
302.82736	78	
304.94014	78	
306.79354	104	
307.32689	100	
308.30298	84	
308.89010	78	
308.92840	96	
310.86752	88	
313.82518	96	
314.76373	86	
315.88448	76	
317.12309	98	
318.08608	74	
318.60499	120	
320.43345	76	
322.24733	74	
323.87605	72	
324.46009	104	
324.89670	158	
326.09391	68	
326.79961	100	
326.89479	80	
327.71030	76	
327.89701	118	
328.80687	68	
328.96489	76	
330.62212	92	
330.90319	102	
333.37372	82	
334.93599	88	
335.19867	94	
335.34067	78	
337.32460	116	
340.78632	110	
340.90625	80	
342.20677	92	
END IONS

###FS:    #m/z: 322.93017 #charge 1+
###MS: 54
###MSMS: 55
BEGIN IONS
TITLE=Cmpd 40, +MS2(322.9302), 28.0-35.0eV, 1.2min #55
RTINSECONDS=69.769
SCANS=54-55
PEPMASS=322.93017	172114
CHARGE=1+
45.84123	70	
138.45168	68	
177.93282	80	
191.91996	78	
192.88979	80	
201.05230	120	
205.94909	496	1+
207.93348	98	
207.97534	126	
208.01498	72	
212.04542	82	
214.89507	128	
220.13165	68	
220.44328	76	
221.89671	212	1+
221.94014	252	
222.83264	88	
222.95447	948	1+
222.98860	72	
223.95839	614	1+
226.81870	76	
227.93128	142	
228.91198	120	
229.05821	74	
229.10256	76	
230.84544	66	
230.90681	118	
231.57367	90	
232.90642	246	1+
234.84773	88	
238.13912	76	
238.80170	160	1+
238.92073	68	
238.93718	494	
239.07860	106	
239.09715	86	
239.11015	72	
239.82117	362	1+
240.02425	74	
240.82137	210	1+
240.94103	5888	
240.97637	72	
241.94266	4306	
242.82201	120	
242.94160	13548	1+
244.85655	92	
244.90581	112	
244.94093	3114	
244.98812	76	
245.10181	68	
245.44427	88	
245.82400	130	
245.94385	82	
246.40487	76	
246.97594	528	1+
250.04769	70	
251.15625	128	
251.33483	68	
251.92435	110	
252.11013	86	
252.22727	120	
252.77922	92	
253.27133	76	
254.66116	76	
255.09419	70	
256.17024	70	
256.35284	94	
256.80916	92	
256.84438	66	
257.04552	72	
257.99106	88	
258.14710	70	
258.83124	130	
259.81099	84	
259.82872	72	
259.93162	90	
260.85287	90	
261.48012	90	
261.82934	128	
262.82813	82	
263.85206	86	
263.93228	74	
264.07447	96	
265.06115	108	
265.43425	78	
266.04064	72	
266.07286	72	
268.03543	72	
268.95675	118	
270.80152	72	
270.84827	74	
270.93773	78	
272.43382	90	
272.98517	92	
273.79517	74	
274.11863	74	
275.85328	72	
276.85572	70	
277.10298	74	
278.07855	104	
278.24433	76	
279.04799	74	
279.09132	1128	1+
279.47271	66	
280.25978	84	
282.90097	76	
283.07210	216	
283.78995	72	
283.86454	74	
283.97007	68	
284.07668	144	
284.21209	90	
284.29373	414	
286.75977	82	
289.80797	76	
289.88184	134	
290.87682	74	
292.81032	80	
293.14726	72	
293.84363	174	1+
294.93075	74	
295.15427	68	
295.41794	80	
296.06229	70	
296.16573	80	
296.21633	66	
296.81265	76	
297.89055	84	
298.40971	94	
299.78089	106	
301.90725	98	
302.88020	94	
303.20184	82	
303.89040	66	
303.90978	84	
304.88609	214	1+
304.91636	94	
305.29000	70	
306.88580	120	
307.30975	100	
307.88831	160	
308.03675	96	
308.25754	80	
308.29617	116	
308.86914	156	
308.88892	204	
311.78824	88	
313.75788	70	
314.41715	78	
314.83769	70	
315.86700	66	
316.30567	96	
318.95141	80	
319.74797	68	
319.82496	70	
321.74127	76	
322.32532	84	
322.89812	68	
323.06345	80	
324.07256	68	
324.89491	262	1+
325.73022	78	
326.87944	82	
327.89932	68	
END IONS

###FS:    #m/z: 336.94623 #charge 1+
###MS: 54
###MSMS: 56
BEGIN IONS
TITLE=Cmpd 41, +MS2(336.9462), 28.0-35.0eV, 1.2min #56
RTINSECONDS=70.5415
SCANS=54,56
PEPMASS=336.94623	63038
CHARGE=1+
55.75410	94	
113.06576	76	
191.10089	78	
192.88559	68	
193.88969	72	
194.88794	100	
205.96740	70	
208.90679	70	
208.97596	72	
211.94298	304	
212.88084	278	
212.95196	140	
213.93807	308	
215.88639	444	1+
215.93783	74	
222.79956	92	
223.96485	174	
223.99245	102	
226.86006	144	
226.89822	78	
226.91471	70	
228.88800	68	
228.90705	78	
229.95698	404	
230.00673	92	
231.95050	274	
233.89858	92	
234.82671	78	
236.07621	86	
237.06600	68	
237.87703	78	
238.90910	100	
239.63846	116	
239.84094	144	
240.40112	82	
240.43173	88	
240.79436	122	
240.84454	510	1+
241.91322	68	
241.95349	104	
243.83697	86	
244.98260	76	
246.97437	184	
247.96273	88	
247.98038	140	
248.90104	224	
248.94622	80	
249.88650	68	
249.93142	74	
250.88739	68	
250.94878	116	
250.96251	230	
251.13072	78	
252.84559	70	
252.97061	560	
253.42131	100	
253.90380	254	1+
254.84113	80	
254.96784	260	1+
255.07594	200	
255.92836	78	
256.80864	80	
256.85088	138	
256.96159	154	
257.44532	70	
257.85438	136	
257.93781	68	
257.97137	74	
258.84710	708	1+
258.90720	92	
259.91192	72	
260.90078	70	
261.84959	92	
262.41022	96	
263.06084	74	
263.92994	88	
264.94238	68	
265.02233	72	
265.84967	154	
266.84030	146	
266.85999	80	
267.83574	92	
267.85252	122	
268.84082	432	1+
269.04549	78	
269.81159	78	
270.80071	68	
270.90142	88	
270.93998	98	
270.97806	114	
271.15009	68	
271.89689	68	
272.86548	72	
274.42952	102	
274.86013	186	
275.85244	602	1+
276.85488	516	1+
277.15243	104	
277.44608	70	
278.84501	298	1+
278.86916	74	
280.03152	90	
281.83463	78	
282.87461	68	
283.00668	68	
283.03134	68	
283.46516	100	
283.89927	92	
283.99695	68	
284.74849	94	
285.88948	80	
287.86104	74	
288.56750	92	
288.92539	74	
289.10993	76	
290.85608	132	
291.38174	106	
292.87105	92	
293.10780	188	1+
293.29467	76	
293.48372	100	
293.81205	68	
293.86942	192	1+
293.96565	82	
295.11875	76	
295.91203	72	
295.96690	78	
296.37915	72	
298.31232	88	
298.58200	86	
298.90636	72	
298.92958	80	
299.86972	276	1+
302.48375	84	
303.88171	72	
303.94605	84	
304.89325	132	
306.86627	72	
306.88211	86	
306.90524	72	
307.88847	116	
308.87238	74	
309.42539	86	
309.69320	96	
310.27873	72	
312.77768	98	
312.80824	74	
314.91367	72	
315.00759	90	
319.31551	118	
322.30651	88	
324.28562	110	
324.75594	78	
324.89383	338	1+
325.83019	72	
327.89231	68	
329.93681	106	
329.95940	72	
330.82540	70	
337.84124	70	
338.92534	68	
339.98643	82	
340.01136	84	
END IONS

###FS:    #m/z: 359.96184 #charge 1+
###MS: 54
###MSMS: 57
BEGIN IONS
TITLE=Cmpd 42, +MS2(359.9618), 28.0-35.0eV, 1.2min #57
RTINSECONDS=71.314
SCANS=54,57
PEPMASS=359.96184	45896
CHARGE=1+
184.93698	78	
193.93256	90	
197.09675	88	
197.87169	82	
202.91578	114	
216.42336	80	
216.85302	92	
222.95183	566	
224.94835	276	
225.12643	138	1+
225.94627	150	
225.96212	94	
226.88519	74	
226.94571	316	
227.43655	84	
227.92998	138	
228.79984	76	
228.94164	450	
232.40993	84	
236.84369	82	
237.84690	222	1+
238.05937	88	
238.77043	80	
238.80084	86	
239.10823	92	
239.90830	76	
240.83645	332	1+
240.87295	228	1+
240.93872	1302	1+
240.96180	518	1+
241.89330	224	1+
242.96167	358	
243.86337	78	
243.88436	76	
244.95799	198	
245.83477	80	
245.94331	156	
246.81294	160	
246.95302	320	
246.97934	140	
247.92984	92	
248.06347	84	
248.43483	88	
248.80386	796	1+
249.07197	82	
250.84448	76	
250.94874	284	
254.91575	84	
256.42933	92	
258.45477	108	
258.84480	466	1+
258.97916	168	
260.83213	258	1+
260.94624	80	
260.97134	190	
262.14576	86	
262.78820	80	
263.24017	88	
263.50917	102	
264.82032	258	1+
266.81428	1054	1+
266.84674	76	
268.52218	90	
268.80370	124	
268.84014	422	
268.90229	78	
269.79339	86	
271.04486	88	
272.73568	78	
272.82903	76	
274.86046	244	
275.07894	114	
276.81036	128	
276.85877	178	
277.80530	88	
277.92943	110	
278.05017	92	
278.79804	258	
278.90866	120	
278.93726	74	
279.79963	222	
279.85808	126	
280.79489	982	1+
281.13403	76	
282.79066	212	
282.82832	146	
282.87447	74	
283.91615	74	
284.46044	86	
284.82536	496	1+
284.88090	82	
285.89201	78	
287.69440	72	
289.36679	80	
290.38079	82	
290.80381	126	
291.88069	90	
292.34266	76	
292.43810	138	
292.88681	84	
293.16632	78	
294.86618	120	
295.01717	74	
295.92926	134	
296.81105	318	
297.81048	224	
298.08524	94	
298.58223	136	
298.80510	2140	1+
298.88035	94	
299.86898	104	
300.80052	230	
301.86124	118	
302.24409	108	
303.81762	150	
304.03191	94	
305.86527	82	
306.84545	142	
306.88376	74	
307.41541	82	
307.43477	78	
308.30088	80	
308.86715	134	
309.79605	196	
311.86870	86	
313.82520	92	
314.29102	74	
314.84414	78	
315.01410	76	
315.45902	80	
316.81403	678	1+
317.88158	98	
318.41461	74	
319.10974	80	
319.82521	120	
320.12596	92	
320.19605	74	
320.42023	78	
320.82306	96	
321.82491	226	
322.82045	108	
323.01625	238	
324.36666	82	
324.45726	106	
324.89535	118	
327.13706	78	
329.76735	86	
329.87167	106	
330.19984	76	
330.88104	94	
334.95400	90	
335.61756	108	
336.94389	290	1+
338.76743	78	
339.95476	80	
340.82479	106	
340.91095	82	
342.89773	86	
343.12041	90	
343.73510	78	
347.32502	88	
347.91589	88	
351.81122	72	
354.47863	72	
357.33500	94	
358.19780	100	
360.39587	80	
END IONS

###FS:    #m/z: 322.93008 #charge 1+
###MS: 58
###MSMS: 59
BEGIN IONS
TITLE=Cmpd 43, +MS2(322.9301), 28.0-35.0eV, 1.3min #59
RTINSECONDS=74.9865
SCANS=58-59
PEPMASS=322.93008	173058
CHARGE=1+
67.58111	62	
180.87175	66	
192.88736	174	
193.89418	102	
202.05104	88	
202.92145	88	
203.06804	74	
205.95083	296	1+
205.97077	72	
207.97588	102	
209.89110	128	
210.89831	140	
212.87766	72	
214.99862	100	
215.82264	68	
218.96518	68	
219.05328	148	
219.97871	76	
220.80814	84	
221.41421	98	
221.89763	128	
221.94354	298	1+
221.96434	78	
222.86881	66	
222.89486	64	
223.96036	650	1+
226.84447	78	
226.86696	68	
227.93861	78	
232.90225	84	
233.09354	68	
233.96227	68	
234.10019	72	
238.94078	500	1+
239.08010	72	
239.90401	148	
240.08716	64	
240.82620	94	
240.85939	66	
240.90579	74	
240.94104	4604	
241.47429	104	
241.80247	78	
241.86761	58	
241.93959	17454	1+
242.82037	78	
242.89115	116	1+
242.94186	12490	1+
243.81330	74	
243.82676	146	
244.82548	78	
244.93933	2932	1+
244.98589	78	
246.97578	402	1+
248.80289	70	
248.85676	72	
248.92477	138	
248.97316	68	
249.04873	74	
249.60524	88	
249.97007	84	
250.79980	76	
250.84457	84	
250.94769	80	
251.93084	70	
253.45727	92	
258.81839	66	
260.83534	184	
260.93032	78	
261.39478	84	
261.51041	90	
261.82816	142	
261.87547	88	
262.79916	60	
262.83324	260	
263.88643	58	
264.05579	76	
264.08779	86	
264.79689	160	1+
265.07018	64	
267.13167	120	
267.83825	80	
268.02104	70	
268.82980	70	
268.84583	74	
268.95485	152	
271.09357	64	
271.81989	68	
272.85328	68	
272.93675	76	
273.48686	58	
274.26497	90	
275.42131	92	
276.42473	58	
277.07235	76	
278.79384	58	
278.83785	138	
279.09100	1414	1+
279.19603	60	
280.14032	80	
280.86010	74	
281.86138	164	1+
282.07969	68	
282.12099	78	
282.16198	58	
282.23681	70	
283.07432	130	
284.29266	400	1+
284.85180	66	
286.87069	124	
287.98828	62	
289.02454	88	
289.88286	74	
290.21130	78	
290.87481	78	
290.99841	58	
292.43543	58	
294.82772	70	
294.92643	78	
295.81069	96	
298.41847	72	
299.78383	74	
299.85616	92	
299.88585	116	
300.07934	84	
301.85647	62	
301.89446	86	
302.78031	70	
302.88315	62	
303.24199	82	
304.36366	78	
305.29334	140	
306.88734	146	
307.31004	72	
307.89098	158	
308.29343	204	
308.84870	78	
308.89035	142	
308.92413	100	
309.88279	72	
309.89378	68	
310.31362	64	
311.03830	66	
311.42008	76	
312.84705	70	
313.09958	64	
313.81402	94	
313.85133	72	
313.90375	74	
314.87680	154	
315.76907	62	
315.82773	62	
315.92801	62	
317.42934	70	
318.86811	64	
319.30915	82	
319.89290	80	
321.73164	74	
322.30920	90	
323.01460	68	
324.89406	302	1+
325.98314	78	
326.66175	78	
327.89783	138	
END IONS

###FS:    #m/z: 336.94590 #charge 1+
###MS: 58
###MSMS: 60
BEGIN IONS
TITLE=Cmpd 44, +MS2(336.9459), 28.0-35.0eV, 1.3min #60
RTINSECONDS=75.7585
SCANS=58,60
PEPMASS=336.94590	52620
CHARGE=1+
154.74895	82	
192.88408	78	
197.87852	106	
198.87625	76	
209.95887	58	
211.94105	202	
212.88021	252	
213.89061	106	
214.89242	78	
215.88015	68	
215.96867	58	
216.87913	68	
218.84123	156	
220.87721	66	
221.94074	90	
223.96104	140	
226.83742	72	
226.97575	78	
228.03505	76	
228.84565	138	
228.89081	84	
229.95067	122	
230.55483	96	
231.90462	90	
231.94767	92	
232.90084	80	
233.83623	68	
234.51479	74	
234.89845	60	
235.95551	66	
237.90235	92	
239.78659	72	
239.84957	176	
239.99415	78	
240.84712	240	
240.96885	74	
241.43428	100	
241.84388	468	1+
241.90206	70	
243.84075	66	
244.84229	64	
244.98270	64	
245.89850	70	
246.85627	90	
247.97118	68	
249.90224	62	
250.77635	64	
250.98191	74	
251.00518	70	
251.06838	72	
251.42432	60	
251.79064	72	
251.85495	120	
251.97029	60	
252.42456	132	
252.82876	60	
252.95296	90	
252.97024	166	
253.05685	68	
254.92183	88	
254.99940	76	
255.07234	386	1+
255.09604	78	
256.84950	150	
256.89387	62	
257.85819	176	
258.84623	370	1+
259.66025	70	
259.86632	82	
260.86002	116	
261.84740	68	
261.97796	126	
265.01830	78	
265.86645	66	
266.85851	68	
267.83426	66	
268.83988	616	1+
268.88839	74	
268.95468	58	
271.09588	74	
271.91496	76	
272.43955	84	
272.84340	72	
274.03133	68	
274.86963	58	
275.86096	64	
275.91029	64	
275.94311	74	
276.36522	78	
276.85808	560	
276.89018	96	
277.21307	64	
277.83859	128	
277.86524	370	
278.05197	72	
278.83049	74	
278.85323	186	1+
278.99997	130	
279.38674	84	
279.83239	60	
281.40790	84	
284.07125	80	
285.85100	72	
286.85257	138	
287.80667	70	
287.85089	112	
287.91064	62	
288.97682	72	
290.02926	98	
290.88946	60	
292.88245	62	
292.93618	138	
293.07153	58	
293.10074	82	
293.85848	70	
294.87164	280	1+
295.82575	64	
295.84476	62	
295.97252	132	
296.23735	78	
296.28816	64	
297.10455	86	
297.81205	82	
298.87485	78	
299.09321	70	
303.43671	72	
305.14820	60	
305.86817	156	
306.87536	64	
307.89113	62	
309.87461	62	
309.91360	74	
310.91262	88	
311.37022	100	
312.84096	74	
313.87531	70	
316.05900	76	
316.12215	68	
318.96912	80	
320.17420	72	
321.21900	72	
321.94956	96	
326.87950	70	
326.89703	70	
329.86997	62	
330.87424	144	
332.28762	60	
332.82049	70	
333.88732	72	
334.60367	88	
334.77450	68	
334.88894	92	
335.78175	76	
336.82882	62	
336.94379	60	
338.01731	92	
END IONS

###FS:    #m/z: 359.96187 #charge 1+
###MS: 58
###MSMS: 61
BEGIN IONS
TITLE=Cmpd 45, +MS2(359.9619), 28.0-35.0eV, 1.3min #61
RTINSECONDS=76.5305
SCANS=58,61
PEPMASS=359.96187	37486
CHARGE=1+
181.02549	92	
183.86662	104	
195.88848	100	
196.86754	78	
200.89362	76	
205.95165	158	
207.98075	76	
212.42098	72	
213.90906	72	
214.86910	76	
222.95243	188	
223.95922	504	1+
224.89079	136	
224.95088	170	
225.88742	86	
225.94669	86	
226.88898	158	
226.94506	274	
226.96835	110	
228.94188	412	
233.85701	112	
234.83112	94	
234.87159	152	
237.93257	76	
238.93847	92	
240.82183	82	
240.83549	130	
240.94122	1534	1+
240.96075	124	
241.84936	80	
241.90204	196	1+
241.97091	76	
243.82915	106	
244.84777	142	
244.86361	78	
244.95366	72	
245.81386	74	
245.94175	106	
245.95798	78	
245.98673	72	
246.81010	180	
246.91042	102	
246.95677	76	
248.80349	800	1+
248.83761	126	
250.94997	136	
251.03573	92	
252.85344	74	
254.83946	94	
256.05606	92	
256.84847	88	
258.02447	82	
258.14696	74	
258.84684	234	
258.91698	76	
260.82836	102	
260.97242	154	
262.79998	88	
263.41542	88	
263.82661	72	
263.89213	116	
264.81824	272	
264.86156	74	
265.18613	76	
265.81345	1020	1+
266.81520	750	1+
267.17201	78	
267.41647	74	
267.97706	102	
268.54000	78	
268.81028	94	
268.95976	132	
269.16228	90	
272.84382	88	
273.92946	90	
274.85916	136	
274.91383	84	
275.57013	80	
276.10209	86	
276.80823	182	
276.85869	484	1+
277.79546	452	1+
278.79760	384	1+
278.84657	412	1+
280.79334	1346	1+
280.85620	102	
281.05119	74	
281.09680	72	
281.85912	116	
282.79367	120	
283.00836	78	
283.39782	76	
283.82873	110	
283.85950	80	
283.98224	132	
284.06725	92	
284.82578	410	1+
286.44794	72	
286.82017	140	
286.90997	84	
288.83423	104	
289.85365	74	
290.79591	78	
290.83174	122	
291.92894	80	
292.81424	84	
296.80851	434	
297.80810	324	
297.83279	80	
297.94967	74	
298.80485	1808	1+
298.83846	88	
299.90698	74	
299.97098	82	
300.02603	78	
300.80348	310	
300.86776	198	1+
300.87894	74	
301.01831	94	
303.81057	238	1+
306.87900	178	
307.97296	84	
308.42801	94	
308.92229	96	
310.88487	88	
314.81032	90	
314.82516	120	
315.08456	90	
315.81321	562	1+
315.91043	74	
316.38651	118	
316.81528	468	1+
317.38138	76	
317.88232	78	
321.82250	172	
322.30886	78	
322.43922	80	
322.81744	80	
323.03001	72	
323.88575	218	1+
324.23854	86	
324.80245	92	
325.85885	92	
326.43562	80	
327.18156	92	
329.86830	78	
330.48574	90	
330.87441	92	
338.17990	76	
346.05170	82	
346.82332	138	
346.92043	76	
347.41002	110	
348.75715	94	
348.92192	86	
351.61303	80	
352.82188	140	
352.88918	244	
354.41849	74	
355.74413	92	
355.81406	82	
356.20062	80	
356.30719	76	
359.28486	84	
359.88569	80	
359.96259	78	
361.79832	80	
362.22601	104	
END IONS

###FS:    #m/z: 340.94056 #charge 1+
###MS: 62
###MSMS: 63
BEGIN IONS
TITLE=Cmpd 46, +MS2(340.9406), 28.0-35.0eV, 1.4min #63
RTINSECONDS=80.2145
SCANS=62-63
PEPMASS=340.94056	90102
CHARGE=1+
80.50602	72	
87.45459	72	
182.83385	76	
189.86373	78	
197.87681	76	
200.97020	70	
202.91922	78	
205.93368	72	
206.98142	180	
208.95446	78	
213.84641	72	
213.87754	116	
213.94070	358	1+
215.88564	310	1+
217.88007	72	
218.90373	94	
218.92714	70	
221.89032	124	
225.86195	88	
226.87387	78	
226.89431	74	
226.94393	124	
228.90782	70	
230.89868	76	
231.89083	146	
231.95264	204	1+
232.11401	80	
232.89287	450	1+
233.50424	78	
233.89595	380	1+
233.93790	86	
234.94160	86	
235.89101	164	
235.94433	82	
237.12636	80	
238.85851	88	
239.17303	76	
239.81133	78	
240.83778	612	1+
240.91369	76	
242.87710	70	
242.94322	222	
243.20789	74	
243.83686	298	1+
243.90558	102	
246.05815	82	
246.97383	160	
247.85285	94	
247.97638	92	
248.99267	110	
249.98953	80	
250.94944	126	
250.99059	70	
251.00966	140	
251.92523	74	
252.78125	70	
254.80651	170	1+
255.07257	154	
256.08351	166	
256.84876	70	
256.91342	88	
257.01386	72	
257.82948	72	
257.86092	80	
258.44321	90	
258.84782	328	
259.84670	324	
259.89413	70	
260.05045	78	
260.83539	672	
260.85671	238	
261.35505	84	
261.84167	422	
262.90762	72	
263.85746	162	
264.85707	256	1+
264.97670	70	
264.99052	80	
265.40028	70	
266.93685	78	
267.13677	148	
267.79211	90	
267.84604	200	
267.94075	72	
268.83819	492	1+
271.84418	86	
272.91440	86	
273.79861	148	
273.81244	104	
274.86223	76	
275.86049	164	
276.85831	1362	1+
276.90891	164	
277.92489	94	
277.94747	72	
278.84476	1192	1+
279.67636	76	
279.87742	84	
279.92280	130	
279.96973	74	
281.05169	70	
281.07109	78	
281.86535	96	
281.89233	74	
282.85578	92	
284.83776	84	
285.85165	90	
286.81159	82	
286.91621	170	
287.42761	70	
287.88428	98	
288.84180	242	
288.87850	70	
289.86210	70	
290.82029	104	
290.85323	120	
290.87854	70	
291.42785	106	
291.92936	82	
293.01480	76	
294.86315	276	1+
295.13126	78	
296.85872	80	
296.87015	78	
296.97009	96	
297.83136	74	
297.97538	96	
299.87542	178	
300.06017	76	
302.17202	230	
302.81061	72	
302.85195	126	
302.86954	140	
303.87318	74	
304.44494	78	
304.86292	76	
304.94871	84	
305.86817	72	
307.31620	84	
308.40243	94	
308.65905	106	
312.80697	116	
316.77090	98	
316.88922	92	
321.26272	70	
322.29359	86	
322.89566	92	
324.87565	76	
325.40243	76	
325.89412	198	1+
326.85713	76	
327.25904	76	
328.18878	152	
328.86640	176	1+
330.91009	86	
331.93850	68	
335.16098	82	
335.85582	100	
336.94930	132	
337.30405	72	
338.19794	208	1+
339.28498	88	
339.57907	90	
339.82336	72	
342.79517	80	
342.90671	70	
END IONS

###FS:    #m/z: 359.96168 #charge 1+
###MS: 62
###MSMS: 64
BEGIN IONS
TITLE=Cmpd 47, +MS2(359.9617), 28.0-35.0eV, 1.4min #64
RTINSECONDS=80.994
SCANS=62,64
PEPMASS=359.96168	33530
CHARGE=1+
184.84359	74	
188.93617	80	
191.94203	76	
197.86632	86	
211.88812	82	
216.85753	76	
218.75450	104	
219.89936	76	
220.95479	144	
222.95381	214	
223.89124	160	
223.95851	192	
224.88877	108	
224.94614	364	
224.98017	174	
225.95034	200	
225.97003	174	
226.94855	786	1+
227.93260	202	
228.94278	468	
231.79967	146	
232.05065	86	
234.86275	130	
238.81116	190	1+
238.94107	90	
239.81860	228	1+
240.83464	170	
240.94111	1232	1+
240.96089	384	1+
241.85401	82	
241.90148	156	
242.79260	78	
242.85964	158	
242.88049	76	
243.16206	100	
244.95601	254	
245.94042	166	
246.09721	112	
246.39547	88	
246.80892	274	1+
246.82398	84	
246.95402	284	
246.97737	184	
248.80395	444	1+
250.79285	124	
251.02734	164	
253.10732	78	
253.89927	78	
254.54542	84	
256.83094	78	
258.84795	260	
258.91100	76	
258.97645	156	
259.07497	94	
259.40332	78	
259.80174	102	
259.93545	106	
260.41298	102	
260.96832	480	1+
261.54148	78	
261.84398	76	
262.90167	78	
264.82236	78	
264.85094	86	
265.24426	84	
265.81838	94	
265.97186	138	
266.81690	668	
266.84437	82	
267.80067	272	1+
267.90102	134	
267.91875	106	
267.97442	244	1+
268.83844	120	
268.91649	86	
269.89826	84	
270.05734	100	
270.83468	74	
272.95421	82	
274.83437	88	
276.80571	104	
276.86072	330	
276.89001	78	
277.80976	126	
278.80032	322	
278.84444	186	
279.80110	208	
280.42198	82	
280.79514	1232	1+
280.83056	86	
281.89586	108	
282.83121	176	
282.86592	78	
283.09732	86	
283.82202	570	1+
283.88304	98	
284.82363	338	1+
285.91413	88	
286.82728	116	
287.00522	96	
287.92925	166	
288.12765	76	
290.80302	110	
291.44052	78	
291.80751	82	
291.97133	100	
292.05106	84	
292.43794	174	
293.20188	84	
294.86654	144	
294.95826	116	
295.81291	76	
295.93544	80	
296.80925	172	
297.23584	78	
297.41370	88	
297.80164	2592	1+
298.80334	2364	1+
299.87612	128	
299.91889	90	
299.96667	92	
300.86709	144	
301.83235	78	
303.44353	76	
303.94825	116	
304.91213	82	
305.04299	80	
305.88659	80	
306.94172	120	
308.79494	112	
308.93272	76	
309.91785	86	
310.91319	78	
312.40882	80	
312.95176	76	
313.85593	82	
313.94915	78	
314.82213	84	
316.81412	528	1+
318.82243	108	
318.91876	82	
320.94359	88	
321.82166	82	
323.01387	84	
323.82107	150	
323.85376	104	
324.88616	192	1+
325.37146	104	
327.06587	82	
327.35009	76	
329.87439	186	
330.40541	92	
332.37266	76	
332.40829	92	
337.95176	80	
338.56846	86	
338.92551	84	
339.83004	102	
340.58244	78	
341.90008	86	
344.86999	86	
352.25833	84	
353.79003	76	
354.13180	94	
356.44169	100	
358.44427	84	
364.86464	80	
END IONS

###FS:    #m/z: 313.92958 #charge 1+
###MS: 62
###MSMS: 65
BEGIN IONS
TITLE=Cmpd 48, +MS2(313.9296), 28.0-35.0eV, 1.4min #65
RTINSECONDS=81.767
SCANS=62,65
PEPMASS=313.92958	17324
CHARGE=1+
78.54929	84	
183.86650	88	
189.91642	44	
190.82937	72	
191.27056	40	
194.00265	72	
196.76582	48	
205.94444	86	
206.88295	46	
206.95357	66	
210.04402	54	
212.87636	188	
212.90634	46	
213.89854	58	
221.81426	70	
221.94237	80	
221.96817	148	
223.00867	80	
224.20562	68	
224.97571	76	
225.86154	142	
225.95794	50	
226.97398	56	
227.85729	66	
227.95916	68	
229.89871	86	
230.85123	44	
230.90724	66	
230.95041	66	
231.35896	48	
231.85950	132	
232.84067	66	
232.94900	62	
233.07845	54	
233.09714	70	
234.86094	68	
234.96938	334	
234.99827	66	
235.96291	48	
236.79576	42	
236.89180	62	
238.79699	70	
238.89753	80	
239.90471	72	
240.97648	76	
241.41516	104	
241.84264	72	
241.88877	66	
242.01456	66	
242.12568	70	
243.33645	72	
244.98257	80	
245.87732	40	
246.83096	126	
246.95087	84	
246.97754	234	
247.92059	96	
248.65762	50	
248.85421	148	
248.92096	48	
249.43672	80	
249.95438	66	
250.90282	46	
251.84642	66	
252.43779	64	
252.95549	120	
254.03261	66	
255.17082	70	
255.79250	74	
255.89498	64	
259.76342	92	
260.96206	66	
261.47807	88	
262.89161	76	
262.95726	58	
263.10501	72	
264.18988	50	
266.42747	84	
266.89471	90	
266.90930	60	
267.79800	66	
267.86276	56	
267.99896	40	
268.95487	72	
269.78087	54	
270.24304	88	
270.28735	158	
270.86914	70	
271.84810	60	
272.84283	138	1+
274.62094	94	
275.05046	56	
275.80659	78	
275.96793	62	
276.19420	48	
276.81298	50	
276.96006	92	
277.03039	110	
277.85741	78	
278.84316	74	
279.08889	68	
279.79547	52	
279.99263	92	
280.86049	66	
282.82653	48	
282.85994	56	
286.63702	72	
286.86612	50	
287.85862	58	
287.91294	80	
288.00225	48	
288.85569	64	
288.91984	70	
289.83099	56	
290.82082	68	
290.85171	70	
290.87058	58	
290.97988	52	
291.88501	72	
292.23360	100	
292.43748	70	
293.15577	66	
294.83785	80	
294.94757	84	
296.19953	80	
299.41824	72	
300.23259	48	
300.82982	44	
303.80894	52	
303.88394	46	
305.87339	54	
305.89504	76	
305.91657	106	
306.28381	64	
306.42569	68	
308.88526	48	
309.02126	98	
309.89506	80	
310.82396	48	
311.81489	66	
311.86212	72	
313.19517	62	
314.21158	98	
314.28134	180	
314.99689	66	
315.28552	144	
315.81462	72	
315.93230	60	
316.76451	70	
317.43493	70	
318.11862	54	
END IONS

###FS:    #m/z: 340.94059 #charge 1+
###MS: 66
###MSMS: 67
BEGIN IONS
TITLE=Cmpd 49, +MS2(340.9406), 28.0-35.0eV, 1.4min #67
RTINSECONDS=85.4475
SCANS=66-67
PEPMASS=340.94059	110880
CHARGE=1+
79.85843	72	
192.88950	134	
194.04891	92	
205.38435	94	
206.97291	158	1+
212.87929	90	
212.89603	180	1+
213.93976	768	1+
214.86552	76	
215.88889	330	
217.88555	90	
218.88176	82	
220.60914	80	
220.87552	84	
221.53110	90	
223.96299	76	
224.84605	86	
224.97861	84	
227.95540	72	
228.84968	70	
230.00854	82	
230.89017	138	
231.89220	72	
231.95013	928	1+
235.90466	78	
237.06589	202	
237.79619	72	
238.21880	72	
238.85821	134	
238.91475	88	
239.84432	120	
239.93324	72	
239.95215	74	
240.22880	114	
240.84210	100	
241.84228	182	
241.90558	126	
242.83547	138	
242.85407	106	
242.88277	86	
242.94494	176	
243.83077	394	1+
243.93816	72	
245.44248	82	
246.40683	96	
246.97644	138	
248.98691	194	1+
249.16890	84	
249.89630	76	
249.96203	74	
251.10089	74	
251.91135	84	
252.37186	94	
252.84721	112	
254.88820	76	
254.92190	124	
255.06667	70	
255.09410	112	
256.85435	74	
256.89579	166	
257.41777	70	
258.84354	504	
258.87441	140	
258.90513	222	1+
258.95055	80	
259.44276	72	
259.85675	196	
260.83425	602	
260.85814	140	
261.84209	516	1+
263.88009	74	
263.91611	74	
264.87372	92	
265.01669	132	
265.80026	78	
265.86614	194	
266.87190	80	
267.13132	72	
267.83580	610	1+
267.86339	130	
268.79360	76	
269.05940	100	
270.89949	72	
271.91317	70	
273.43361	80	
273.89877	74	
274.86179	70	
275.87051	166	
276.83116	130	
276.85660	614	
277.86123	350	
277.88522	72	
277.95928	204	1+
278.84745	1346	1+
279.08927	98	
280.26161	116	
280.92799	172	
281.89615	74	
281.96532	92	
282.09461	70	
282.88196	168	
283.69256	74	
283.79115	118	
284.43147	86	
284.85829	78	
285.42412	70	
285.93081	74	
288.27180	96	
289.42155	76	
289.86511	106	
290.80201	80	
290.85475	136	
291.94174	76	
292.43914	92	
293.43975	70	
294.86696	274	
294.97290	86	
295.87546	118	
295.97178	98	
296.01148	78	
296.10676	70	
296.85827	144	
296.92796	116	
297.80589	78	
297.85205	72	
297.89048	184	
299.29083	92	
299.87383	76	
300.07330	88	
300.87711	224	
300.94556	72	
301.86484	302	1+
302.18234	82	
303.94165	76	
303.96307	110	
306.42154	112	
306.88049	112	
307.16968	72	
307.48833	84	
307.89784	74	
309.87670	76	
310.92356	74	
314.84985	100	
317.89540	78	
319.86238	88	
320.10633	82	
320.82935	72	
324.28534	70	
324.89319	272	1+
326.17589	70	
329.38401	84	
330.81630	72	
333.90763	70	
334.87773	72	
336.94116	74	
337.18250	72	
340.77056	78	
342.24281	80	
342.91323	72	
344.02659	76	
344.73515	72	
344.91083	128	
345.91489	72	
END IONS

###FS:    #m/z: 363.95649 #charge 1+
###MS: 66
###MSMS: 68
BEGIN IONS
TITLE=Cmpd 50, +MS2(363.9565), 28.0-35.0eV, 1.5min #68
RTINSECONDS=86.22
SCANS=66,68
PEPMASS=363.95649	40466
CHARGE=1+
141.22938	76	
184.08633	86	
200.88144	86	
210.88288	116	
212.87917	658	1+
212.96736	92	
220.83723	98	
222.95221	200	
223.95803	202	
224.85519	80	
224.94883	152	
224.96745	374	1+
225.98301	102	
226.89741	124	
226.94759	926	1+
227.07931	90	
227.89610	74	
227.93464	266	
228.90332	134	
228.94177	908	1+
229.88847	612	1+
230.89102	526	1+
233.88529	82	
233.96438	132	
234.88672	82	
235.88197	78	
237.92501	92	
240.83197	258	1+
240.93954	1074	
241.93908	4282	1+
241.96616	194	
242.86582	158	
242.94163	3048	1+
243.82104	132	
243.82919	132	
244.82232	142	
244.94018	1040	1+
244.95634	976	1+
245.80542	328	1+
245.91954	80	
246.85509	90	
246.89905	96	
246.95193	470	1+
246.97740	134	
247.98259	118	
248.80317	492	1+
248.90235	198	
249.87322	74	
250.23432	104	
250.79570	144	
250.81368	84	
250.93030	74	
251.80312	88	
253.08593	84	
253.92113	82	
255.80250	76	
256.83914	72	
257.44332	110	
258.84865	124	
260.84310	90	
260.96902	312	
261.84203	344	1+
263.79988	114	
263.82856	86	
263.86015	74	
264.78896	152	
264.81718	182	
265.04453	76	
265.09211	94	
265.82185	198	
266.12318	76	
266.81489	768	1+
267.97356	106	
268.81839	138	
268.83849	294	1+
268.88460	82	
268.95670	264	1+
269.82544	74	
270.81683	132	
272.85112	88	
273.93781	92	
274.13464	78	
274.84082	114	
276.14083	74	
276.80815	170	
276.85608	300	
276.94772	72	
277.81083	144	
277.85623	156	
277.91413	92	
277.93150	86	
278.79934	296	
278.84431	262	
279.14235	84	
279.79923	266	
279.85059	152	
280.42418	74	
280.79331	1256	1+
280.83711	88	
280.92949	280	1+
281.85727	188	
282.03055	94	
282.79088	508	1+
282.86557	74	
283.15305	76	
283.85077	474	1+
283.96742	84	
284.82529	124	
285.79000	182	
285.82145	354	1+
285.84655	144	
285.89535	108	
286.13631	76	
289.50470	86	
291.97346	78	
291.99622	88	
292.43924	86	
292.82784	90	
293.85779	236	1+
293.93839	106	
294.04386	78	
294.28142	78	
294.88004	74	
296.80992	280	
296.93326	164	
297.80729	568	
298.34220	74	
298.37197	82	
298.80044	2714	1+
298.85740	76	
300.16664	78	
300.84545	84	
301.86212	832	1+
303.80723	118	
303.85411	344	
303.88196	242	1+
304.79640	100	
305.47429	80	
306.43865	82	
308.87236	104	
308.95229	76	
309.04309	86	
311.86305	160	
314.81890	80	
314.93788	84	
315.81659	76	
316.77354	80	
316.81238	596	1+
316.93855	248	1+
317.43333	112	
319.04596	82	
319.81082	84	
321.81618	136	
321.86610	84	
322.72348	92	
322.81933	96	
324.87774	106	
327.87317	80	
329.43972	90	
329.78287	78	
330.16863	74	
330.42115	84	
330.87195	84	
331.87124	80	
332.83823	98	
336.94686	114	
337.40619	82	
337.83324	88	
339.82767	112	
341.92508	84	
344.18126	222	1+
349.74827	78	
350.84148	78	
350.90200	84	
355.38531	82	
356.61797	74	
360.87190	148	
361.72487	82	
363.28786	74	
368.21903	92	
END IONS

###FS:    #m/z: 313.92959 #charge 1+
###MS: 66
###MSMS: 69
BEGIN IONS
TITLE=Cmpd 51, +MS2(313.9296), 28.0-35.0eV, 1.5min #69
RTINSECONDS=86.992
SCANS=66,69
PEPMASS=313.92959	15988
CHARGE=1+
105.38103	74	
131.19816	38	
158.42592	32	
184.43970	32	
191.07558	30	
193.87273	80	
193.97008	70	
196.06083	40	
196.88296	66	
201.03641	60	
205.94969	76	
210.89392	34	
210.91504	66	
214.05093	32	
215.04188	30	
218.84526	30	
218.94889	40	
219.90050	62	
222.42583	62	
223.95950	180	
225.80462	76	
226.88327	58	
227.10709	32	
227.50893	68	
228.78294	64	
229.10452	76	
230.88855	56	
231.82785	72	
231.85567	224	
231.89169	94	
232.92845	70	
232.99042	58	
233.01855	72	
233.85470	46	
233.96044	28	
234.94555	84	
234.97041	418	
235.14736	66	
235.86396	66	
235.94990	28	
236.06119	30	
236.18379	64	
237.20761	32	
237.31520	28	
238.55651	34	
239.54527	86	
239.79832	66	
240.00738	66	
240.42593	92	
240.95959	104	
243.87690	58	
243.89214	70	
244.05708	88	
245.00975	72	
245.06724	78	
245.83565	30	
246.17946	88	
246.83910	52	
246.97502	220	
247.04899	98	
247.09337	38	
247.18279	38	
248.95010	196	1+
248.96737	62	
249.86907	50	
250.05559	56	
251.86624	46	
251.92314	96	
252.17260	62	
252.26412	40	
252.90434	80	
253.04881	64	
253.06823	42	
254.05563	74	
254.79033	60	
254.91782	76	
255.17846	66	
256.85079	52	
258.90476	38	
259.06343	30	
260.94152	126	
262.13591	72	
262.95165	62	
263.25507	32	
263.99962	96	
264.82633	52	
265.82989	54	
265.92922	52	
266.84252	68	
266.87047	116	
267.76198	40	
270.27945	66	
270.81063	134	
271.93330	74	
271.96483	36	
272.64008	40	
272.85122	68	
272.97326	72	
273.17813	76	
273.80329	48	
273.96220	80	
275.23154	58	
275.32958	40	
275.82660	58	
276.13039	46	
276.19811	68	
276.84342	88	
276.98815	68	
277.02716	62	
277.86382	64	
279.08731	46	
279.86517	62	
281.22476	48	
282.22402	88	
282.80822	64	
283.17581	32	
283.90175	52	
284.80213	50	
285.03865	76	
285.78957	28	
285.85366	68	
285.87657	72	
287.88597	76	
288.40279	86	
288.73480	48	
289.88244	106	
291.06342	92	
292.88431	44	
294.81684	44	
294.83130	28	
298.62881	32	
300.92228	74	
305.80881	56	
306.14424	50	
307.89172	124	
307.97977	62	
308.88087	42	
308.89602	72	
310.12533	32	
310.17283	64	
310.83320	60	
311.90115	56	
312.80722	58	
312.95385	66	
314.03649	80	
314.28274	222	
314.75254	64	
315.28565	100	
315.98056	56	
316.04584	40	
317.36578	98	
END IONS

###FS:    #m/z: 322.93024 #charge 1+
###MS: 70
###MSMS: 71
BEGIN IONS
TITLE=Cmpd 52, +MS2(322.9302), 28.0-35.0eV, 1.5min #71
RTINSECONDS=90.6475
SCANS=70-71
PEPMASS=322.93024	208534
CHARGE=1+
84.32609	32	
89.15634	32	
104.13055	40	
134.73902	78	
196.88335	70	
197.12436	52	
198.96458	62	
201.04019	186	
202.66103	44	
202.93524	56	
205.02191	60	
205.94866	130	
206.48916	44	
209.97085	36	
211.88800	70	
218.00875	66	
218.84344	58	
218.85974	72	
219.05620	180	
219.94931	64	
221.94444	126	
221.96090	72	
223.95847	132	
224.89778	68	
224.93946	38	
224.95914	122	
227.93319	146	
228.11126	92	
228.69664	42	
228.91293	42	
228.93173	50	
231.07698	88	
234.81404	68	
235.11667	54	
236.94481	64	
236.95781	58	
238.04806	62	
238.83511	72	
238.88828	68	
239.07962	180	
239.88359	60	
239.95205	86	
240.94014	1474	
241.07170	52	
241.25494	40	
241.29319	40	
241.81797	222	1+
241.87968	52	
241.93924	5050	1+
242.94138	3660	1+
243.46067	34	
243.88237	64	
244.81755	66	
244.83656	62	
244.85375	80	
244.90802	32	
244.93893	766	1+
245.82114	42	
245.88251	30	
246.12174	30	
246.94680	76	
246.96947	132	
247.12850	58	
247.84694	52	
247.97858	74	
249.43219	30	
250.24435	40	
250.87942	88	
251.11974	30	
251.78251	52	
251.94066	78	
252.81069	64	
252.92424	62	
253.78953	52	
254.93734	76	
255.07643	76	
255.27046	36	
257.40976	62	
257.44526	74	
258.57728	84	
258.83180	224	
259.16609	68	
260.94045	66	
260.97402	92	
261.27145	38	
261.83567	162	
262.20988	32	
262.82600	62	
262.94763	66	
263.34380	86	
263.52906	92	
263.83012	40	
263.97088	58	
265.05429	72	
265.90062	66	
266.88829	92	
272.84731	76	
273.35216	30	
274.83984	74	
275.17040	64	
278.60742	38	
278.84707	56	
278.91249	90	
279.09134	1514	1+
279.65702	32	
280.53922	40	
280.82309	72	
280.85788	66	
281.79735	82	
282.88030	144	
283.07236	70	
283.20457	52	
283.22968	60	
283.52512	32	
284.06949	62	
284.21397	56	
284.29466	344	1+
284.36304	84	
284.75869	44	
285.33607	30	
285.45753	32	
285.99775	34	
287.07571	56	
288.72895	30	
289.85408	60	
291.80541	60	
291.84558	62	
297.85265	58	
298.80245	68	
298.87432	54	
304.74938	84	
305.14806	86	
305.88423	42	
306.03260	34	
306.88109	92	
307.87918	130	
308.87696	66	
309.85881	30	
309.89227	64	
309.91983	86	
310.91297	78	
311.83148	56	
311.96833	32	
313.86903	74	
315.89297	50	
316.94349	38	
321.42322	84	
321.82806	58	
323.20439	68	
323.23924	62	
324.13030	34	
324.85807	64	
324.89549	64	
325.89663	78	
325.91675	110	
326.77500	68	
END IONS

###FS:    #m/z: 340.94068 #charge 1+
###MS: 70
###MSMS: 72
BEGIN IONS
TITLE=Cmpd 53, +MS2(340.9407), 28.0-35.0eV, 1.5min #72
RTINSECONDS=91.42
SCANS=70,72
PEPMASS=340.94068	101418
CHARGE=1+
194.94078	64	
203.93865	76	
206.88993	76	
208.95650	62	
209.09650	76	
210.89919	72	
212.88117	78	
213.94055	120	
215.88909	72	
217.88653	116	
220.87984	142	
221.08356	70	
221.87494	80	
222.98644	68	
223.82529	74	
223.83982	222	1+
223.96036	68	
226.83337	64	
226.87956	78	
226.94413	76	
226.97192	88	
227.83867	72	
227.86282	72	
228.08895	78	
228.84162	134	
230.95836	142	
231.10852	66	
231.95077	254	
232.88584	74	
233.88635	68	
234.80619	62	
236.79193	76	
237.84897	70	
238.80036	72	
238.88437	72	
239.34199	72	
239.85997	188	1+
239.93284	66	
240.83668	462	1+
240.96314	74	
241.84142	384	1+
241.96877	72	
243.83160	382	1+
243.86836	66	
244.56556	90	
244.89220	84	
244.98446	64	
246.87734	90	
246.97601	200	
247.85073	70	
248.82494	150	
249.81297	60	
249.96077	76	
251.07204	72	
252.78711	68	
253.08596	70	
254.98230	72	
255.91269	62	
256.14439	76	
256.26265	62	
256.86069	66	
256.89794	138	
256.92520	88	
258.37371	62	
258.44120	96	
258.84566	456	
259.85425	336	
259.91402	68	
260.83547	796	1+
260.85453	228	
260.94232	98	
261.14682	70	
261.93708	86	
262.83515	114	
262.89774	62	
263.84044	70	
263.90010	70	
264.06756	66	
264.86615	180	
265.85683	82	
265.96446	84	
266.00048	64	
267.13909	172	
268.84403	272	
269.83986	208	
269.96462	68	
270.84096	132	
271.60529	76	
271.82988	98	
271.84638	80	
274.85893	344	1+
274.87602	70	
274.97725	82	
275.81234	84	
275.91255	66	
276.16775	78	
276.85868	1302	1+
276.94961	102	
277.23590	82	
277.82892	70	
278.84514	1650	1+
278.89002	96	
278.93495	136	
279.09737	68	
279.90467	94	
280.55755	96	
280.94262	86	
281.89821	78	
282.36635	104	
282.87495	296	
283.86017	78	
284.87275	72	
285.85984	66	
286.51843	92	
286.84287	84	
289.88120	82	
290.87292	74	
291.44256	72	
294.86919	258	
295.84886	80	
296.21633	74	
296.85906	64	
297.42217	76	
297.83310	78	
297.92029	106	
297.97934	72	
298.27389	62	
298.80672	90	
298.87708	84	
299.87890	126	
300.06451	64	
300.87528	72	
301.86386	280	1+
302.17390	62	
302.89375	66	
302.91921	72	
304.42569	90	
305.88427	72	
305.90165	68	
308.89427	72	
313.10360	78	
315.87333	82	
316.83479	70	
318.39259	96	
318.59625	106	
323.23773	68	
324.91973	68	
325.80794	86	
326.17374	82	
327.17540	116	
328.18637	104	
334.72518	76	
335.94359	70	
337.14642	70	
338.04016	86	
341.32131	64	
341.79324	70	
342.31808	90	
343.91049	74	
344.89468	68	
END IONS

###FS:    #m/z: 336.94603 #charge 1+
###MS: 70
###MSMS: 73
BEGIN IONS
TITLE=Cmpd 54, +MS2(336.9460), 28.0-35.0eV, 1.6min #73
RTINSECONDS=92.1925
SCANS=70,73
PEPMASS=336.94603	39800
CHARGE=1+
196.88466	52	
200.88487	54	
209.89619	92	
211.94475	484	1+
212.88182	146	
213.88537	56	
215.88904	162	
223.93547	82	
225.85976	76	
226.14044	84	
227.86283	66	
229.51911	66	
229.95514	354	
230.89312	150	
231.95358	154	
234.14461	92	
235.79144	60	
235.90278	56	
236.90899	78	
239.80296	98	
239.84665	88	
239.95590	66	
240.09690	100	
240.83917	140	
241.84337	434	
241.90445	68	
241.98978	82	
242.84382	250	
243.11989	72	
243.83060	74	
245.89232	62	
246.71927	62	
246.97394	76	
247.96289	100	
248.85501	66	
248.90265	120	
248.99066	52	
249.82649	60	
250.83292	70	
250.88711	104	
250.94790	68	
250.96694	54	
251.84325	68	
252.41634	76	
252.47302	76	
253.80718	76	
253.90527	138	
253.95236	84	
254.04405	84	
255.83814	90	
255.88942	54	
255.93049	56	
256.26143	144	
256.84937	62	
256.89853	154	
256.92147	66	
257.85186	134	
257.91279	68	
257.93791	66	
258.84772	380	
259.17017	74	
259.80284	68	
259.84990	658	1+
260.44278	70	
260.83138	72	
261.88323	58	
263.85020	96	
264.86443	78	
265.08814	58	
265.92691	62	
267.12949	86	
267.84405	70	
267.86430	58	
268.84426	268	
268.95513	54	
269.83742	78	
269.92012	70	
269.97072	56	
270.85114	62	
271.88067	60	
271.96380	68	
273.89936	52	
274.86286	68	
274.91400	72	
275.85999	226	
276.85615	528	
277.83713	84	
277.85982	606	1+
277.96478	52	
277.98384	52	
278.04401	72	
278.83584	90	
279.87722	66	
280.00039	60	
280.25973	72	
281.86425	126	
282.15609	76	
282.87619	78	
283.02109	72	
283.76887	68	
285.86464	76	
286.84299	98	
286.85663	56	
287.88796	70	
288.25860	52	
289.87890	84	
289.95223	66	
290.90643	60	
291.20833	52	
292.87146	212	1+
293.07807	68	
293.10348	134	
293.80587	52	
293.98447	78	
294.11538	52	
294.86452	88	
295.97959	68	
296.92511	74	
297.87363	80	
298.95935	96	
299.24431	72	
299.87121	140	
302.85937	68	
302.89137	72	
306.88242	114	
306.93311	70	
307.80496	90	
307.88258	78	
309.98263	72	
311.88585	52	
313.42309	66	
315.89073	74	
317.14467	106	
317.63064	74	
317.98542	78	
320.85366	66	
322.03366	52	
324.89106	72	
325.29597	66	
325.90131	72	
327.89921	76	
327.92367	76	
328.01503	76	
329.82979	82	
329.86786	74	
329.89690	58	
329.96149	76	
332.89896	54	
334.90673	52	
336.62370	84	
337.15785	52	
337.29080	74	
337.93839	76	
340.21996	68	
END IONS

###FS:    #m/z: 322.93005 #charge 1+
###MS: 74
###MSMS: 75
BEGIN IONS
TITLE=Cmpd 55, +MS2(322.9300), 28.0-35.0eV, 1.6min #75
RTINSECONDS=95.844
SCANS=74-75
PEPMASS=322.93005	94822
CHARGE=1+
54.36011	32	
63.35103	30	
107.14572	28	
123.30745	32	
183.86648	32	
187.86892	56	
201.04199	160	
201.18563	28	
205.08513	98	
205.94611	132	
206.95164	86	
207.97432	144	
212.11521	78	
220.90289	46	
220.93944	68	
221.87836	88	
221.89490	82	
221.94198	94	
221.96397	38	
222.05054	44	
222.97573	74	
223.13490	42	
223.95949	292	
226.82038	72	
227.00147	60	
227.08881	76	
227.16128	26	
227.93320	84	
229.04676	88	
230.85128	84	
230.97785	32	
231.88561	42	
232.06540	64	
233.91535	70	
234.02589	36	
234.91907	40	
236.88171	130	
237.90608	72	
238.82736	80	
238.88565	104	
238.94290	40	
239.08341	64	
239.91008	66	
240.82404	70	
240.88300	66	
240.94143	752	
241.19660	28	
241.94265	940	
242.01920	62	
242.33463	30	
242.82913	34	
242.94156	2740	1+
243.09129	32	
243.12996	50	
243.78075	34	
243.81448	356	1+
243.83278	62	
244.85625	100	
244.93951	656	1+
245.16914	34	
247.98207	60	
250.84760	44	
250.94778	108	
251.17754	70	
251.92522	68	
252.04730	42	
253.92478	62	
254.86855	70	
254.91994	66	
254.94299	88	
256.96868	94	
258.03952	120	
258.81817	66	
258.83978	90	
259.83694	76	
260.06403	52	
260.17714	62	
260.82935	106	
260.85726	62	
261.41253	82	
261.47994	64	
261.80993	56	
261.82399	86	
261.83949	64	
262.14768	42	
262.83070	50	
262.96935	66	
264.07945	56	
264.70453	36	
264.80031	68	
266.86839	54	
267.01561	44	
267.85071	72	
268.86004	56	
268.96474	48	
269.11167	90	
270.17438	80	
270.75633	28	
276.80850	90	
279.09142	1132	1+
279.23371	34	
279.61057	34	
279.79323	66	
279.90394	102	
280.25922	46	
280.84593	80	
280.86042	98	
281.41622	38	
282.07966	58	
282.79113	28	
283.78810	62	
283.80819	32	
284.05890	94	
284.29187	492	1+
284.89957	76	
285.19960	30	
289.62633	32	
289.78692	52	
289.86393	58	
290.17812	58	
290.19680	28	
290.69053	46	
292.88245	70	
293.07575	32	
293.14733	56	
294.81087	50	
294.97439	38	
297.24861	72	
297.86155	50	
299.06146	46	
301.84780	72	
301.86881	78	
302.25305	80	
304.26923	50	
305.89107	102	
306.88308	56	
307.27123	102	
307.88097	306	1+
309.81710	64	
309.91767	64	
310.85006	72	
311.84903	44	
312.99277	66	
313.32576	48	
313.87342	34	
316.80365	72	
321.14627	56	
321.73805	68	
322.36393	52	
322.90445	62	
323.89068	114	
324.40220	112	
325.03941	88	
325.32265	84	
325.90474	126	
328.01952	92	
END IONS

###FS:    #m/z: 336.94596 #charge 1+
###MS: 74
###MSMS: 76
BEGIN IONS
TITLE=Cmpd 56, +MS2(336.9460), 28.0-35.0eV, 1.6min #76
RTINSECONDS=96.616
SCANS=74,76
PEPMASS=336.94596	34974
CHARGE=1+
160.70446	58	
197.88714	60	
201.83278	54	
203.93361	64	
207.94203	92	
207.96517	70	
209.92642	72	
211.94328	262	1+
212.87747	130	
213.93956	130	
217.88007	64	
221.58408	84	
223.95591	62	
223.97319	58	
224.98966	68	
225.97065	64	
226.84460	84	
228.84519	66	
228.88735	64	
228.90931	82	
229.03938	90	
229.95068	64	
230.89116	184	
231.82312	60	
231.94850	160	
233.90163	68	
233.94916	62	
234.82511	80	
234.94957	72	
235.04735	72	
236.86557	76	
236.89375	72	
237.06013	68	
238.85401	70	
238.89203	94	
238.93769	62	
239.83824	60	
239.85712	102	
240.83500	102	
240.85011	76	
241.46098	56	
241.84659	484	
241.98807	64	
243.84099	120	
244.85402	62	
246.97456	60	
247.96884	70	
248.89957	82	
249.08959	52	
249.95905	70	
250.83481	74	
250.94396	82	
250.99330	82	
251.82375	68	
252.97032	84	
253.80530	62	
253.85262	66	
253.92278	72	
253.99726	66	
254.08916	66	
254.91262	150	
254.96680	74	
255.07195	134	
255.09227	76	
255.37069	90	
255.86944	68	
256.85010	126	
256.86709	128	
256.89754	160	
256.91549	72	
257.82957	66	
257.85544	56	
258.80628	88	
258.84787	264	
259.84843	130	
259.87209	60	
260.16538	68	
260.84478	56	
260.86482	94	
261.84054	160	
263.92405	86	
266.84645	142	
268.13558	70	
268.84136	204	
268.86375	102	
268.87804	80	
268.99694	80	
269.36005	80	
269.85158	54	
271.92303	68	
272.13023	66	
272.82303	72	
274.36050	74	
274.85612	54	
274.87884	110	
274.89355	68	
275.86319	230	
276.41036	68	
276.86083	868	1+
277.94557	78	
277.96198	68	
278.07455	80	
279.14226	86	
279.23293	62	
279.83664	72	
279.85834	156	
280.86410	92	
281.19139	86	
282.85696	72	
282.87933	106	
283.85388	82	
283.86844	74	
284.88079	86	
285.85068	98	
286.84914	60	
287.77726	66	
291.63751	88	
291.94373	76	
292.88678	80	
293.11219	100	
293.86211	358	1+
293.97821	60	
294.80217	72	
294.86610	302	1+
295.11625	78	
296.87826	64	
297.38645	68	
297.89244	70	
298.87748	124	
299.87435	164	
299.89128	74	
306.74181	60	
306.88481	194	1+
309.85725	72	
309.92237	72	
310.86546	60	
311.86620	52	
312.95786	110	
313.88232	60	
320.20923	72	
320.30124	54	
322.83351	72	
322.89576	56	
324.89863	136	
325.46463	80	
326.76211	74	
328.81581	68	
328.95833	106	
330.61766	100	
330.87709	92	
333.93928	80	
336.98896	66	
339.75805	68	
339.85959	78	
341.21016	60	
END IONS

###FS:    #m/z: 359.96209 #charge 1+
###MS: 74
###MSMS: 77
BEGIN IONS
TITLE=Cmpd 57, +MS2(359.9621), 28.0-35.0eV, 1.7min #77
RTINSECONDS=97.3885
SCANS=74,77
PEPMASS=359.96209	22526
CHARGE=1+
184.86521	74	
194.86075	70	
197.89590	68	
198.87973	66	
200.84680	60	
201.93581	64	
203.86682	84	
213.87514	88	
216.85729	80	
221.88944	86	
222.95158	338	1+
223.83469	76	
223.89313	62	
223.96972	118	
224.88079	92	
224.94553	268	
225.89477	68	
226.94849	374	1+
228.94230	618	1+
230.79151	68	
231.79971	66	
231.90649	70	
232.36879	72	
234.86451	144	
237.84906	90	
238.83877	64	
238.93930	64	
238.96579	66	
240.83420	98	
240.90776	70	
240.94284	112	
240.96363	294	1+
241.90006	256	1+
242.95874	70	
244.95837	210	
245.94298	190	
246.80658	198	
246.95482	288	
247.80522	120	
248.80410	246	
249.80408	134	
250.89885	74	
250.94861	88	
251.94660	62	
252.04779	80	
252.88109	154	
252.95406	126	
253.47901	68	
253.87958	82	
253.96991	74	
254.51012	74	
258.00688	72	
258.77680	80	
258.84659	200	
258.97231	64	
260.83403	100	
260.96909	68	
261.86936	62	
261.97357	126	
262.83189	74	
262.94930	62	
263.80435	76	
263.88009	68	
263.97992	78	
265.81157	1202	1+
266.11268	88	
266.81373	1022	1+
266.83829	66	
266.96271	68	
267.78406	66	
267.85850	76	
268.84215	68	
268.92038	88	
269.04329	78	
269.91201	82	
270.92587	84	
271.09754	62	
272.06308	92	
272.43761	68	
273.98206	68	
274.39489	84	
274.81849	72	
275.07497	64	
275.92279	78	
276.80538	122	
276.85624	200	
276.87142	128	
277.09078	64	
277.86041	90	
277.91481	94	
278.79742	218	
278.84603	322	
278.88008	64	
279.80008	156	
279.84691	182	
280.79262	1434	1+
280.86823	66	
281.03130	62	
281.86643	112	
282.88677	72	
283.85195	74	
283.98671	70	
284.80212	80	
284.82459	78	
285.82355	214	
285.84576	66	
286.81580	64	
286.84495	74	
288.97623	70	
292.83610	72	
292.93933	96	
293.93222	78	
293.98265	70	
294.86840	138	
294.89719	74	
294.92875	70	
295.81676	60	
296.80777	460	
297.14958	64	
297.80150	2106	1+
297.97516	64	
298.80388	1824	1+
299.87430	168	
300.00504	78	
300.88211	74	
301.86293	116	
302.12302	72	
302.86163	78	
303.72763	74	
304.44940	92	
306.00716	64	
306.42989	92	
307.26681	62	
307.83748	76	
307.87530	150	
313.45331	60	
313.94926	76	
314.82026	64	
315.07997	68	
316.81352	466	1+
316.89982	70	
319.87544	66	
320.96566	76	
321.79783	88	
321.82338	114	
322.92761	158	
325.94765	62	
328.81351	80	
332.94596	68	
335.82886	112	
336.94583	88	
339.83978	74	
342.79761	62	
342.90255	78	
343.17480	102	
343.26150	82	
344.90812	84	
360.27241	74	
360.78795	80	
363.79363	72	
364.18466	64	
END IONS

###FS:    #m/z: 322.92993 #charge 1+
###MS: 78
###MSMS: 79
BEGIN IONS
TITLE=Cmpd 58, +MS2(322.9299), 28.0-35.0eV, 1.7min #79
RTINSECONDS=101.057
SCANS=78-79
PEPMASS=322.92993	109002
CHARGE=1+
138.61493	88	
192.02527	40	
192.88749	108	
194.99422	88	
198.92712	68	
201.04518	200	
202.04751	138	
203.95438	66	
205.15584	74	
205.95062	148	
208.10697	74	
208.90296	78	
218.43058	86	
219.94740	54	
220.87915	66	
221.94529	160	
222.93885	74	
223.04352	62	
223.13499	94	
223.95703	112	
224.51856	98	
224.95819	70	
225.89092	50	
226.83874	54	
227.05327	84	
227.93420	176	
228.83677	80	
228.88337	56	
228.91295	72	
230.83966	50	
232.13293	64	
233.50780	78	
235.86491	92	
236.00830	58	
236.07810	76	
236.90350	66	
237.11491	72	
238.12599	56	
238.80411	76	
238.88618	64	
238.93544	112	
239.06500	80	
239.08341	126	
239.90580	96	
240.08353	68	
240.82204	80	
240.94132	1324	
241.94039	4504	1+
242.16492	84	
242.82127	72	
242.94247	3042	1+
243.03993	36	
244.34892	36	
244.85666	102	
244.93928	1058	
245.41550	42	
245.95989	136	
246.97569	296	
248.94977	80	
249.83276	64	
249.96420	80	
250.94173	72	
252.46914	78	
252.92206	82	
254.64948	106	
256.48504	42	
256.80720	64	
259.89202	56	
260.83720	166	
261.83503	60	
262.82996	186	
262.88156	70	
262.97921	66	
263.02920	88	
263.09871	78	
263.17831	50	
263.84433	90	
263.98180	68	
264.83444	62	
264.85435	62	
264.97264	68	
265.05241	82	
266.88281	80	
267.84239	52	
268.84190	66	
269.04121	78	
269.52092	36	
272.43981	74	
273.00378	64	
274.05112	64	
277.03272	62	
277.91094	72	
278.11954	70	
278.26668	54	
278.83983	286	1+
279.07049	66	
279.09017	950	1+
279.31684	42	
280.25989	58	
280.41763	70	
280.92807	42	
280.99168	76	
282.18894	60	
282.22805	72	
282.27197	70	
282.85797	38	
282.88867	90	
283.06539	74	
283.28545	56	
283.85409	70	
284.07509	42	
284.29131	276	
284.35232	40	
285.29491	188	
288.19407	62	
288.29892	38	
289.43152	38	
289.87896	84	
290.14688	54	
290.97739	64	
291.18931	42	
292.04233	82	
292.38265	90	
292.88670	50	
293.80175	66	
293.85455	68	
294.83160	50	
297.86900	68	
298.87043	70	
302.24441	70	
304.09601	38	
304.88883	60	
305.15230	86	
305.66332	92	
307.60683	94	
307.88896	74	
308.16960	38	
309.91987	72	
312.87758	66	
313.77108	60	
313.98010	46	
316.44969	90	
319.00861	44	
319.88865	52	
320.14145	50	
321.76718	54	
321.88378	50	
323.00379	64	
324.32474	70	
324.60779	36	
324.87110	64	
324.88806	326	1+
325.05067	52	
326.25368	70	
326.79068	88	
END IONS

###FS:    #m/z: 336.94597 #charge 1+
###MS: 78
###MSMS: 80
BEGIN IONS
TITLE=Cmpd 59, +MS2(336.9460), 28.0-35.0eV, 1.7min #80
RTINSECONDS=101.829
SCANS=78,80
PEPMASS=336.94597	34994
CHARGE=1+
139.30245	84	
181.86907	78	
192.88915	76	
194.08659	64	
197.87324	84	
205.94534	112	
208.84798	58	
208.88183	68	
209.88024	82	
210.82775	68	
211.94278	368	1+
213.88224	64	
213.93956	92	
215.42966	78	
219.74379	84	
219.94569	60	
223.01588	74	
223.96282	56	
224.84211	62	
224.96516	62	
225.81554	64	
226.88843	86	
227.86442	78	
228.84269	120	
229.95525	546	
229.99000	68	
230.89254	314	
231.88593	76	
231.94892	142	
233.83059	66	
234.93638	54	
237.06205	82	
238.06714	64	
238.85100	72	
239.84375	120	
239.89332	84	
240.83732	194	
240.85578	120	
240.96505	84	
241.84455	534	1+
243.84134	140	
244.98075	98	
245.85770	78	
245.87152	62	
246.83499	82	
246.86192	66	
246.92203	66	
246.94707	98	
247.00858	86	
247.96493	74	
248.89930	66	
249.89255	60	
250.43654	58	
250.84044	66	
250.88525	82	
250.95448	138	
252.96994	196	
253.84059	82	
254.08515	52	
254.91141	140	
255.09203	70	
255.94018	76	
256.85062	184	
256.86524	150	
256.88356	84	
257.30143	56	
257.84322	56	
257.90263	72	
258.81843	62	
258.84868	562	1+
258.94672	106	
258.96599	54	
259.48035	88	
259.83482	76	
259.85511	354	1+
260.82733	60	
261.04138	86	
261.84695	92	
262.83185	70	
262.87157	64	
262.95532	72	
263.00531	54	
264.86180	138	
265.87681	72	
265.99903	68	
266.86447	102	
267.83250	484	1+
271.09992	68	
271.84618	60	
271.91528	70	
272.88763	62	
272.97506	66	
273.90095	64	
274.85972	358	1+
274.87545	232	
275.81855	74	
276.85709	708	
277.01964	160	1+
277.86128	742	1+
277.89023	60	
278.88837	76	
279.85248	74	
279.87902	102	
280.83245	70	
280.84639	60	
280.88512	58	
280.99844	64	
281.89634	140	
282.88253	68	
282.94654	92	
283.10146	68	
284.78576	78	
284.86641	70	
285.85620	76	
286.85490	116	
286.87579	76	
286.90325	66	
287.86914	82	
288.11083	78	
288.85126	56	
290.52972	82	
291.39018	100	
291.44070	60	
292.43687	96	
293.10853	352	1+
293.15174	72	
294.87324	308	
296.28633	62	
296.38785	94	
297.06629	78	
297.23990	72	
297.88201	64	
297.90477	72	
299.06164	62	
299.87058	86	
300.88102	126	
301.96263	88	
303.42400	68	
304.22215	74	
304.44623	150	
305.45745	60	
305.89422	134	
305.92084	106	
306.41506	92	
306.88147	78	
307.88702	56	
308.87013	72	
313.91446	60	
314.13402	60	
322.14569	82	
322.82046	76	
324.89532	108	
331.40145	58	
334.21101	58	
335.78593	70	
335.88486	64	
338.27729	68	
338.33823	94	
340.17641	72	
END IONS

###FS:    #m/z: 363.95660 #charge 1+
###MS: 78
###MSMS: 81
BEGIN IONS
TITLE=Cmpd 60, +MS2(363.9566), 28.0-35.0eV, 1.7min #81
RTINSECONDS=102.602
SCANS=78,81
PEPMASS=363.95660	24982
CHARGE=1+
99.74823	72	
191.86118	104	
198.81431	66	
210.83480	76	
212.84721	76	
213.87677	82	
218.91610	68	
222.94922	106	
224.94939	550	1+
224.97129	120	
225.97449	116	
226.83335	86	
226.94805	422	1+
226.97351	162	
228.94296	966	1+
229.92594	98	
230.89026	388	1+
233.05607	86	
236.85612	126	
240.82737	420	1+
240.83623	92	
240.93676	128	
240.96297	398	
241.83375	286	1+
241.94242	306	
242.90593	68	
242.94516	478	
243.39370	74	
243.83392	126	
243.93823	120	
244.82118	78	
244.94077	66	
244.95622	144	
245.08639	80	
245.87915	70	
245.90037	86	
245.94574	436	1+
246.06384	92	
246.16799	84	
246.80913	160	
246.90478	72	
246.95189	294	1+
246.97490	150	
247.81331	164	
248.79945	1046	1+
250.89896	74	
250.94842	82	
251.35816	94	
251.94658	66	
252.80268	72	
253.84434	130	
254.09693	66	
254.85332	72	
254.87281	72	
258.11163	80	
258.84611	158	
259.84467	82	
259.97931	74	
260.82994	284	1+
260.96899	184	
261.96869	70	
264.43088	76	
264.81937	150	
265.81657	66	
266.81000	1072	1+
266.85435	98	
267.40045	112	
267.91066	88	
268.84270	94	
268.86033	78	
268.95875	72	
269.79505	66	
269.85376	68	
269.97169	90	
273.84819	76	
275.42090	76	
276.39818	92	
276.42252	78	
276.81230	168	
276.85515	138	
277.80830	114	
277.85537	78	
278.80002	162	
278.84587	412	1+
279.79025	1670	1+
280.79285	1480	1+
280.82303	70	
281.84934	112	
282.78288	126	
282.82869	138	
283.83431	108	
283.84845	108	
283.98638	68	
284.02144	68	
284.06940	122	
284.82479	688	1+
284.85421	72	
284.98870	72	
286.82841	100	
286.91569	80	
287.83220	84	
289.09736	68	
289.76591	70	
290.00005	86	
290.80099	112	
290.88147	74	
293.42291	78	
293.83949	78	
293.85618	68	
294.94117	78	
295.43711	78	
295.50259	80	
295.85431	114	
296.81104	346	
296.85693	120	
296.87190	70	
296.91838	100	
297.80917	248	
298.80186	1496	1+
299.87409	144	
299.92719	70	
301.80019	568	1+
301.86126	258	
302.85913	472	1+
303.94822	106	
304.44302	92	
305.88651	86	
306.43430	138	
306.81490	66	
307.83964	78	
308.29488	70	
308.84435	76	
314.81461	120	
316.81896	222	
317.81554	116	
318.81298	542	1+
320.06851	94	
321.87686	68	
322.81091	224	1+
322.92007	78	
324.38877	72	
324.89776	74	
327.87954	94	
328.37509	68	
329.86735	82	
330.18205	78	
331.37741	68	
332.78445	76	
332.96367	74	
334.83726	84	
335.05963	80	
336.94380	136	
339.78962	94	
340.60285	84	
342.89777	72	
343.87089	68	
344.17890	86	
348.63742	100	
348.98612	66	
349.85841	76	
350.39844	96	
353.96087	80	
357.94790	126	
358.08717	92	
360.87303	72	
361.80055	86	
362.28657	90	
364.19379	70	
366.62566	72	
367.11026	70	
END IONS

###FS:    #m/z: 340.94076 #charge 1+
###MS: 82
###MSMS: 83
BEGIN IONS
TITLE=Cmpd 61, +MS2(340.9408), 28.0-35.0eV, 1.8min #83
RTINSECONDS=106.266
SCANS=82-83
PEPMASS=340.94076	84622
CHARGE=1+
55.70467	90	
182.86582	76	
186.86893	76	
192.88675	144	
197.13120	96	
198.90064	80	
205.94799	146	
208.88527	62	
209.06637	70	
209.94272	92	
212.85801	70	
212.89267	144	
215.88611	96	
221.87857	68	
222.83975	78	
223.88604	74	
223.96280	80	
224.83285	62	
224.97710	102	
225.66230	88	
227.84081	74	
228.84244	68	
230.83988	76	
231.89352	66	
231.94809	134	
233.89275	256	1+
236.04962	88	
236.87394	116	
237.08479	66	
237.13943	70	
238.84969	66	
238.93936	72	
239.10447	80	
239.84924	64	
239.86487	66	
240.13110	68	
240.83594	124	
240.90795	100	
240.94590	70	
241.84268	514	1+
241.92291	62	
243.84023	328	1+
244.82303	86	
244.90363	64	
244.95176	64	
245.82696	114	
245.86665	178	
246.83494	72	
246.97830	132	
249.90024	66	
249.97201	84	
251.92900	92	
252.87098	140	
252.92548	102	
254.86867	68	
254.91192	64	
254.96909	86	
255.07617	128	
256.81314	70	
256.84957	290	
256.89813	66	
257.84870	140	
257.86380	80	
257.89248	84	
258.84322	566	
259.85313	434	
259.89003	138	
260.83808	718	1+
261.16043	86	
263.41569	98	
264.07368	132	
264.86700	286	1+
265.02065	66	
267.13744	122	
267.84973	70	
268.83839	186	
269.83745	84	
269.87016	74	
270.83514	168	
270.92977	68	
271.83626	92	
273.86462	82	
274.39094	82	
274.86604	108	
274.90161	76	
275.84296	66	
276.85550	440	
277.86494	610	
277.92544	68	
278.84681	2524	1+
278.88792	74	
278.92486	64	
278.96794	72	
279.90217	62	
279.91635	72	
280.16496	82	
280.80893	68	
280.83710	142	
280.86779	162	
280.92187	76	
282.27594	64	
282.87649	66	
283.86428	68	
283.89111	68	
284.87710	72	
285.81029	64	
285.84768	74	
286.84480	68	
287.41087	76	
288.37767	86	
288.83681	72	
289.78693	76	
290.88275	126	
292.89077	74	
294.86751	66	
295.86776	226	
296.83150	64	
296.86660	126	
297.85649	78	
297.89255	162	
297.98149	70	
298.86172	122	
298.87948	216	
299.87161	106	
300.87976	62	
301.86099	356	1+
302.17176	172	1+
303.87889	88	
303.91810	76	
304.83060	80	
306.40873	76	
306.94609	84	
307.28405	72	
307.88704	72	
309.88535	68	
310.88053	70	
313.60131	78	
321.18576	80	
321.88591	82	
323.14933	88	
324.38470	86	
324.89275	184	
325.89472	72	
326.22696	68	
326.89278	68	
327.84389	70	
329.37490	80	
331.88004	74	
332.95909	68	
335.16755	74	
338.87790	66	
341.19921	72	
341.90000	64	
343.10234	70	
343.30763	66	
343.91256	132	
344.91026	66	
346.40210	144	
END IONS

###FS:    #m/z: 363.95643 #charge 1+
###MS: 82
###MSMS: 84
BEGIN IONS
TITLE=Cmpd 62, +MS2(363.9564), 28.0-35.0eV, 1.8min #84
RTINSECONDS=107.046
SCANS=82,84
PEPMASS=363.95643	29986
CHARGE=1+
180.87338	74	
185.85987	72	
191.85982	192	
197.95800	80	
200.89038	72	
207.87489	96	
208.89661	82	
212.87944	206	
213.86416	70	
219.86372	66	
222.86927	82	
222.95195	80	
223.44318	90	
223.96115	72	
224.95009	164	
225.88552	70	
226.83905	66	
226.94544	848	1+
226.97165	152	
227.92604	72	
228.89650	172	
228.94401	572	
229.06551	68	
230.89095	308	
232.88527	74	
233.90207	76	
233.92295	66	
234.96197	148	
235.11125	114	
235.90078	66	
236.86363	78	
238.89941	68	
239.18050	66	
240.84568	80	
240.93968	384	
240.96444	328	1+
241.94502	316	
242.85124	68	
242.90217	96	
242.94148	994	1+
243.07967	90	
243.14701	80	
243.83119	264	
244.84602	84	
244.90580	80	
244.94043	122	
244.95689	282	1+
245.20369	76	
245.86736	100	
245.93945	124	
246.87173	80	
246.90871	70	
246.95128	196	
246.97718	140	
248.13875	100	
248.80456	280	
248.90002	128	
249.80262	268	
250.80928	222	
250.86993	74	
250.94497	150	
251.78850	76	
254.82751	70	
257.91624	84	
258.15318	88	
258.84567	298	
259.87026	78	
259.95140	78	
260.83718	318	1+
260.96979	146	
261.82951	92	
261.96680	86	
262.83104	132	
262.84979	250	1+
262.97136	84	
264.00777	68	
264.82056	178	
265.91864	90	
265.97695	102	
266.81410	514	
267.81471	340	
268.81193	210	
268.84161	164	
269.82226	150	
269.84948	66	
269.96413	90	
270.82688	128	
272.09137	90	
272.97316	100	
274.82673	74	
275.80833	78	
275.85517	296	1+
276.80438	110	
277.80641	78	
277.87602	78	
278.80068	258	
278.84284	382	1+
279.80255	278	
280.12786	68	
280.79288	1022	1+
280.84367	74	
281.07639	76	
281.81990	68	
281.84862	76	
282.79512	182	
282.83240	74	
283.78691	358	1+
283.82103	66	
283.84619	116	
283.99058	130	
284.07569	82	
284.40249	68	
284.82498	460	
284.84251	216	1+
287.87299	66	
289.83286	66	
290.80150	98	
290.82882	144	
291.06541	66	
294.86381	70	
295.87430	66	
296.80793	126	
296.92674	80	
297.81173	346	
298.80385	1688	1+
299.87523	90	
300.80228	610	1+
300.86504	130	
301.85961	656	1+
302.86169	414	1+
304.96392	76	
305.14173	78	
305.51299	92	
305.84141	84	
306.88039	120	
308.25576	72	
309.43149	92	
311.85757	76	
314.82035	70	
315.96308	74	
316.81247	190	
317.81910	190	1+
319.80940	80	
319.98313	74	
320.05237	100	
320.81717	476	1+
321.82010	312	1+
323.81028	96	
324.04634	86	
324.88666	72	
324.90196	70	
325.89480	74	
326.41335	86	
329.00510	72	
331.21406	70	
336.94790	84	
341.88171	70	
342.89662	98	
343.91237	84	
347.24312	80	
349.34634	76	
352.98662	74	
357.06557	98	
359.86150	110	
360.17686	70	
361.14488	72	
365.88305	80	
366.64202	70	
END IONS

###FS:    #m/z: 359.96193 #charge 1+
###MS: 82
###MSMS: 85
BEGIN IONS
TITLE=Cmpd 63, +MS2(359.9619), 28.0-35.0eV, 1.8min #85
RTINSECONDS=107.818
SCANS=82,85
PEPMASS=359.96193	20142
CHARGE=1+
66.99988	90	
182.86050	66	
191.10946	84	
198.81589	92	
198.95255	80	
202.01954	82	
209.94175	136	
216.85383	78	
222.90764	162	
222.95199	324	1+
223.88982	210	
224.88953	142	
224.97116	144	
225.93736	70	
225.97146	170	
226.95065	374	
226.97066	114	
227.88322	66	
227.93158	88	
228.94272	376	
231.12578	72	
231.92906	70	
234.86481	164	
235.02835	88	
239.11983	70	
239.89447	78	
240.02455	92	
240.83523	110	
240.86036	70	
240.93971	250	1+
240.96426	408	1+
242.01869	70	
242.85347	64	
242.95883	202	
243.44747	110	
244.98260	76	
245.81722	78	
246.80845	162	
246.95321	144	
247.80809	68	
248.80424	744	1+
250.89304	72	
250.95212	140	
251.03501	84	
251.05650	68	
252.86128	78	
252.87497	136	
252.95712	80	
253.87388	82	
255.79275	66	
256.84456	88	
257.79780	74	
257.85909	72	
257.91951	66	
258.84679	166	
258.90347	76	
258.95057	64	
258.98131	86	
260.86709	118	
260.96915	128	
261.96681	94	
263.07306	78	
264.81781	226	
265.81267	884	1+
265.91478	68	
266.81422	826	1+
266.95049	90	
266.97892	106	
268.84427	94	
269.80363	82	
270.95224	74	
274.10629	86	
276.81154	288	
276.85627	238	1+
276.88599	72	
278.80291	152	
278.84347	180	
279.79802	260	
279.84359	152	
280.79569	686	
280.83347	70	
280.85387	118	
281.02881	72	
281.73942	70	
281.79364	394	
281.86107	64	
281.87759	86	
281.93254	176	
281.95173	94	
282.93128	124	
283.44444	82	
283.82725	84	
283.90180	76	
284.82415	80	
285.82667	238	
289.17707	78	
290.80147	84	
290.84552	70	
291.79511	72	
291.97940	66	
292.43404	172	
292.79840	98	
293.98081	122	
294.11957	64	
294.84798	212	1+
295.93118	82	
296.81085	408	
296.92065	70	
297.80502	182	
298.80338	1738	1+
298.89620	106	
299.86890	194	1+
302.44731	84	
302.80801	66	
303.93981	96	
304.44317	102	
304.92725	90	
306.88382	86	
306.92251	80	
312.88845	72	
314.27606	72	
315.80737	70	
316.81402	632	1+
316.95700	66	
318.27618	84	
318.80661	66	
318.83728	68	
318.93828	66	
319.81642	66	
320.99298	106	
321.26264	86	
321.81762	118	
322.27793	72	
322.84914	64	
322.93299	76	
323.01597	132	
325.81048	68	
325.85137	108	
325.89892	152	
328.15724	66	
329.00077	78	
329.32376	96	
331.73469	68	
333.08714	80	
334.87778	72	
335.90083	66	
336.05616	70	
336.94670	126	
337.06310	82	
341.87743	78	
343.13174	72	
343.77599	88	
343.88314	68	
344.85571	74	
355.91800	78	
356.99836	70	
358.19900	118	
358.34998	66	
358.91529	68	
363.75341	68	
364.40985	70	
END IONS

###FS:    #m/z: 340.94062 #charge 1+
###MS: 86
###MSMS: 87
BEGIN IONS
TITLE=Cmpd 64, +MS2(340.9406), 28.0-35.0eV, 1.9min #87
RTINSECONDS=111.481
SCANS=86-87
PEPMASS=340.94062	87706
CHARGE=1+
184.94877	70	
185.87666	76	
192.89345	72	
195.06093	76	
196.88497	172	
198.90564	80	
200.11129	80	
201.87981	66	
204.93239	74	
207.98462	76	
208.96143	88	
210.95030	88	
211.84710	72	
212.87659	146	
213.87841	60	
213.89990	60	
213.93766	302	
216.52458	86	
217.91997	78	
220.84258	72	
222.14566	74	
222.87280	84	
223.89074	86	
223.96208	142	
224.83869	70	
226.94291	66	
228.82409	68	
228.84594	124	
228.93718	74	
230.83001	66	
230.88808	380	1+
230.90694	70	
231.95109	96	
233.94566	66	
236.88455	62	
237.06231	166	
237.97598	106	
238.83877	72	
238.88545	72	
238.90885	84	
239.00757	64	
239.78703	68	
239.84001	64	
239.88761	76	
240.22996	78	
240.79551	82	
240.83642	968	1+
241.84017	696	1+
243.83282	298	1+
244.89026	124	
246.85414	60	
247.85475	64	
249.03517	110	
249.89541	146	
250.88729	84	
251.88607	80	
253.12109	66	
254.96830	76	
255.07439	66	
255.90848	64	
256.89154	156	
257.85009	296	
257.86708	74	
258.84592	1264	1+
258.90326	76	
259.92379	92	
260.83484	954	1+
260.86634	74	
261.87723	184	1+
262.82948	128	
262.86697	72	
262.91367	78	
263.11865	78	
264.07354	58	
264.86251	112	
266.84283	62	
267.97498	62	
268.14190	68	
268.84019	404	1+
268.95479	64	
270.82671	72	
272.41754	94	
272.84667	96	
272.97945	62	
273.10276	70	
273.15352	68	
274.78970	80	
274.86455	642	1+
276.85802	380	
276.99646	92	
277.86204	288	
277.92470	148	
278.36144	82	
278.84464	1996	1+
278.90251	74	
279.02497	96	
279.91674	64	
279.93286	76	
280.87051	70	
281.01259	68	
281.84938	98	
281.86705	66	
281.89195	58	
282.83694	64	
282.87715	164	
283.43423	168	
283.85832	78	
286.44813	66	
286.84930	74	
287.88568	66	
289.86666	60	
291.22691	82	
293.04227	74	
294.86727	432	1+
294.92677	62	
295.92080	84	
296.29896	74	
296.86097	70	
296.90045	84	
297.85217	64	
297.88968	68	
297.97747	112	
298.58387	88	
298.88770	68	
299.77949	72	
299.87316	282	
300.45394	60	
300.88338	116	
300.94586	92	
301.86436	90	
302.84264	64	
302.87892	60	
302.94500	92	
304.44511	74	
306.88711	122	
306.92031	86	
307.88255	74	
318.81357	66	
319.86652	68	
320.19622	66	
320.90399	60	
320.92158	60	
323.02365	94	
323.77248	66	
324.89562	150	
325.42229	72	
325.89738	76	
326.87487	78	
328.87500	124	
328.89592	98	
337.25713	60	
338.28830	78	
340.19493	62	
340.90881	118	
341.31042	66	
343.31400	70	
344.14709	86	
344.17241	64	
344.90153	80	
345.90533	60	
346.39924	74	
END IONS

###FS:    #m/z: 363.95632 #charge 1+
###MS: 86
###MSMS: 88
BEGIN IONS
TITLE=Cmpd 65, +MS2(363.9563), 28.0-35.0eV, 1.9min #88
RTINSECONDS=112.254
SCANS=86,88
PEPMASS=363.95632	28940
CHARGE=1+
183.93491	60	
205.97094	66	
210.88118	78	
211.88671	66	
212.87848	198	
213.87467	124	
220.86095	102	
222.95258	166	
223.94836	84	
224.89538	94	
224.94799	246	
224.96715	82	
225.96755	60	
226.94744	408	
226.96920	210	
227.95263	194	
228.87798	62	
228.89326	94	
228.94241	322	1+
230.89241	290	1+
232.44167	84	
233.80661	68	
234.88629	106	
236.85785	90	
240.83480	316	1+
240.89245	78	
240.94358	124	
240.96610	190	
241.30635	64	
241.94247	294	
242.82053	112	
242.89777	88	
242.94314	458	
243.81929	128	
243.89416	60	
244.82287	94	
244.95860	262	
245.81785	162	
245.84063	62	
245.94066	122	
246.81471	196	
246.95560	300	
248.80278	680	1+
248.97875	68	
249.78983	226	1+
250.05724	62	
250.89516	124	
250.95133	64	
253.80331	62	
254.92570	90	
256.83591	98	
257.85498	76	
258.84276	116	
259.44900	88	
260.96341	126	
261.97180	98	
262.82658	140	
263.04724	70	
263.82845	66	
263.88613	74	
263.98188	80	
264.79020	66	
264.86045	64	
264.97948	126	
265.42239	88	
265.81876	136	
266.07299	70	
266.81533	804	1+
266.84657	68	
267.78800	256	1+
267.92278	72	
268.81197	134	
268.84854	64	
269.07347	76	
269.82500	120	
269.96635	68	
270.83448	66	
272.14181	66	
272.87881	60	
274.81239	70	
275.08466	62	
276.81024	164	
276.85986	362	
278.79569	358	1+
278.84446	218	1+
278.88388	68	
279.10148	82	
279.88339	72	
280.79312	362	
281.78845	716	1+
281.85397	220	
282.04254	76	
282.15579	68	
282.88682	66	
283.06944	66	
283.78139	88	
283.85534	400	1+
284.78319	96	
284.82711	156	
285.10711	80	
285.44919	90	
285.82764	168	
285.84971	148	
286.82812	122	
287.12996	76	
287.82354	58	
289.86807	88	
290.79754	72	
291.79267	122	
291.88725	84	
292.94118	72	
293.30719	72	
293.54672	96	
294.87000	182	
294.92167	70	
295.86579	66	
296.08330	72	
296.81157	726	1+
296.86149	76	
298.80382	1086	
298.88128	124	
299.80183	1310	1+
299.82133	262	
299.87373	100	
300.86227	718	1+
301.82423	76	
301.86290	518	1+
302.83212	60	
303.25944	72	
303.86081	138	
304.43640	80	
304.80892	70	
305.07944	76	
306.42855	114	
307.84102	72	
308.92202	78	
310.78534	70	
311.86543	220	
314.82883	58	
316.81787	250	
317.81232	612	1+
317.88577	68	
318.81260	408	1+
319.02623	78	
319.83566	60	
320.96222	64	
321.75153	64	
321.81619	236	1+
324.87823	94	
324.89332	86	
326.19177	80	
326.26050	66	
326.77703	62	
326.87041	62	
327.87530	106	
328.65784	68	
330.85634	76	
335.80628	68	
336.94674	120	
337.83692	74	
342.34564	72	
344.41127	68	
348.90614	84	
351.77435	64	
352.77911	72	
355.41544	84	
360.86304	80	
367.34988	76	
END IONS

###FS:    #m/z: 359.96208 #charge 1+
###MS: 86
###MSMS: 89
BEGIN IONS
TITLE=Cmpd 66, +MS2(359.9621), 28.0-35.0eV, 1.9min #89
RTINSECONDS=113.026
SCANS=86,89
PEPMASS=359.96208	22796
CHARGE=1+
191.10250	78	
192.88258	62	
196.87814	66	
209.90708	72	
216.88822	92	
217.94729	62	
218.88547	64	
222.95379	674	1+
223.03783	80	
223.89158	138	
224.94714	350	1+
225.97511	70	
226.85370	76	
226.87229	78	
226.94769	484	1+
226.97060	132	
227.82594	74	
227.86639	62	
228.81262	76	
228.94139	528	1+
230.80450	88	
232.82729	74	
233.95491	64	
234.89657	90	
235.87436	78	
235.98194	70	
237.08686	68	
237.85117	64	
239.94824	78	
240.81245	70	
240.97001	78	
241.38107	82	
241.81976	80	
241.83488	62	
241.88965	116	
241.94289	184	
242.55917	84	
242.96038	296	1+
243.83647	68	
244.95430	136	
245.94054	72	
246.80607	102	
246.89857	100	
246.91414	104	
246.95295	142	
247.03772	70	
247.80335	490	1+
248.06715	74	
250.94945	200	
251.03820	78	
252.95187	100	
253.01798	76	
254.85214	112	
257.84355	74	
258.83017	142	
258.84458	174	
258.97459	90	
259.82887	352	1+
259.85435	80	
259.91403	64	
260.40697	70	
260.83294	300	1+
260.86673	84	
262.95999	138	
263.80028	72	
265.82234	66	
265.92136	106	
266.81426	716	1+
266.86357	124	
266.96937	92	
267.39428	86	
268.81056	174	
268.84101	66	
268.90717	76	
268.95783	124	
269.10575	76	
269.97489	68	
270.83973	122	
270.88941	144	
271.92946	94	
273.96798	200	1+
274.86499	84	
276.80659	94	
276.85489	152	
277.85143	90	
277.92062	132	
278.79948	538	1+
278.85059	378	
279.84270	172	1+
279.91861	70	
280.02726	62	
280.79382	1438	1+
281.83008	62	
281.86501	66	
282.39931	64	
282.83524	86	
284.43754	88	
284.82516	502	1+
286.81839	62	
287.00969	74	
287.82536	86	
288.81167	76	
288.84098	64	
290.79523	104	
291.14124	68	
292.43866	214	
295.82085	70	
296.80714	256	
296.87981	140	
296.92886	84	
297.81463	232	
298.42250	70	
298.80492	1178	1+
298.85545	80	
299.87350	208	
300.27497	70	
300.80438	154	
301.87439	124	
301.95443	86	
303.40893	96	
303.44193	134	
303.80683	72	
303.90948	74	
305.92310	84	
306.43023	88	
306.87965	72	
308.30946	62	
309.82709	70	
309.91849	66	
311.81431	110	
311.86314	110	
313.02312	100	
313.92991	78	
314.95111	74	
316.81659	220	
317.81293	184	
318.94125	62	
321.23220	62	
321.81952	68	
321.84829	70	
322.92861	70	
323.16242	70	
324.84924	60	
324.89353	102	
325.00293	98	
326.88414	76	
327.13297	76	
332.87656	70	
336.95119	76	
338.94596	70	
343.20447	72	
344.84446	90	
345.90118	98	
348.34891	78	
349.17191	66	
349.78947	68	
352.79526	64	
353.37670	78	
354.78838	62	
355.42044	88	
357.70434	64	
358.20295	170	
359.20787	62	
360.19798	124	
360.86950	64	
END IONS

###FS:    #m/z: 322.93014 #charge 1+
###MS: 90
###MSMS: 91
BEGIN IONS
TITLE=Cmpd 67, +MS2(322.9301), 28.0-35.0eV, 2.0min #91
RTINSECONDS=116.692
SCANS=90-91
PEPMASS=322.93014	147518
CHARGE=1+
76.43651	54	
151.60218	38	
185.92368	60	
199.10839	90	
200.48995	58	
200.94252	98	
201.04154	90	
207.78799	40	
209.92273	68	
210.18438	88	
210.90031	76	
214.87972	64	
220.02208	90	
220.87372	58	
221.94441	76	
222.95715	96	
223.96739	68	
224.86093	54	
224.95833	160	
224.98219	76	
225.82427	48	
225.93384	66	
226.81496	66	
227.81658	46	
227.82937	84	
227.84751	42	
227.90367	72	
229.32746	46	
229.84643	64	
230.83242	82	
230.97071	62	
231.82588	76	
232.39833	34	
232.41530	34	
234.88921	42	
238.01505	52	
238.88509	138	
238.93942	128	
239.08430	142	
239.92808	46	
240.94090	1138	
241.04526	32	
241.42108	72	
241.62109	80	
241.82053	324	1+
241.86374	66	
241.93986	3978	1+
242.94227	2820	1+
243.06744	76	
243.41857	30	
244.09913	26	
244.83076	50	
244.94026	504	1+
245.18092	28	
245.60176	32	
245.65774	40	
245.87874	32	
245.90635	40	
246.10440	30	
246.97447	296	1+
247.05862	66	
248.83945	40	
248.95172	52	
249.92159	68	
250.12564	76	
250.15852	80	
250.47294	78	
250.83650	68	
250.85048	62	
250.91832	34	
251.93233	64	
254.90413	46	
256.80941	68	
258.82988	66	
258.85187	50	
260.84470	28	
260.85918	92	
261.01956	32	
261.05559	62	
261.83397	186	
261.88346	30	
261.97274	78	
262.83281	130	
262.88587	56	
262.94970	48	
263.25007	26	
264.10551	68	
264.84410	78	
265.06066	154	
265.30821	34	
266.04262	52	
267.46085	106	
267.86108	76	
267.88584	32	
268.41766	42	
269.91214	84	
271.85035	92	
273.79936	48	
274.80207	58	
275.47813	38	
277.14801	74	
277.83295	66	
278.03389	64	
278.98885	28	
279.01003	26	
279.09091	1588	1+
280.91155	40	
281.66164	32	
281.84290	72	
282.44068	38	
283.06979	62	
283.28523	78	
283.78163	32	
283.88335	44	
284.21213	56	
284.29183	470	
284.56007	88	
284.86474	54	
287.88788	44	
288.06242	28	
288.40912	58	
289.87754	128	
290.78473	62	
293.85018	58	
294.85279	84	
297.72741	30	
297.79162	174	
299.78382	48	
301.23126	72	
301.25068	32	
302.21441	56	
303.80277	28	
304.30372	26	
305.87369	68	
306.92661	76	
307.84000	62	
307.88927	128	
308.88977	48	
310.14933	70	
311.85959	36	
311.91401	76	
312.64133	30	
312.80381	34	
313.82331	78	
315.82525	58	
315.86691	60	
320.61806	88	
321.73609	84	
321.82200	82	
321.87075	58	
322.32649	72	
324.89327	66	
326.40229	82	
326.88184	102	
327.20369	94	
327.89677	56	
END IONS

###FS:    #m/z: 340.94079 #charge 1+
###MS: 90
###MSMS: 92
BEGIN IONS
TITLE=Cmpd 68, +MS2(340.9408), 28.0-35.0eV, 2.0min #92
RTINSECONDS=117.464
SCANS=90,92
PEPMASS=340.94079	98612
CHARGE=1+
182.86889	76	
183.05136	68	
184.86864	76	
185.92709	74	
196.88315	76	
196.96743	66	
200.90180	72	
206.95022	60	
213.87842	88	
213.93779	76	
214.84373	66	
218.86875	66	
222.81761	64	
222.94227	64	
223.80140	84	
223.95580	60	
224.97858	76	
226.85002	72	
227.95349	68	
228.84343	156	
228.94292	70	
231.94926	60	
232.91354	76	
236.90829	136	
237.07733	74	
238.86393	78	
238.88958	142	
239.81710	62	
240.10252	72	
240.22824	66	
240.84781	108	
240.92283	64	
241.23593	70	
241.84348	880	1+
241.90408	72	
242.90010	74	
242.96478	72	
243.83646	280	
243.89208	70	
244.03047	66	
244.83066	126	
244.85184	96	
245.44321	78	
245.90399	90	
246.86000	76	
246.89672	60	
246.97560	172	
247.97265	130	
249.89832	76	
252.82825	180	1+
252.92375	68	
254.90592	66	
254.96464	66	
255.90309	90	
256.25849	88	
256.84738	164	
256.86434	112	
256.89761	68	
257.85289	174	
258.03057	60	
258.59311	68	
258.84592	1328	1+
259.91187	82	
260.83440	394	
260.89849	84	
260.96200	78	
261.84079	268	
261.88731	162	
261.90491	90	
261.95286	88	
262.83335	186	1+
263.88026	60	
264.86121	72	
265.92645	92	
266.86011	94	
267.10511	78	
267.13536	130	
268.84301	180	
269.84331	68	
270.83006	120	
272.84345	82	
272.87350	68	
272.94645	72	
272.98304	86	
274.87275	378	1+
275.12360	72	
275.85292	70	
276.85785	510	
277.86158	566	
278.84398	1262	1+
278.87664	104	
280.85159	232	
280.88024	70	
281.84052	68	
281.86427	318	1+
281.89612	78	
282.04486	68	
282.89266	76	
282.91765	64	
283.03122	72	
283.07265	80	
283.79415	72	
286.41283	84	
287.41517	74	
287.80232	66	
288.84646	70	
291.44456	80	
291.87874	100	
292.43691	70	
292.84473	68	
292.87606	72	
293.11790	60	
293.38704	72	
294.84445	96	
294.86479	300	
294.92558	76	
294.96643	70	
295.31498	66	
295.86486	186	
295.97457	94	
296.03684	64	
296.86165	120	
296.89088	68	
297.03884	68	
297.88867	118	
298.30373	78	
298.88112	60	
299.40762	68	
299.86855	254	
300.87511	190	
301.39756	86	
301.86395	114	
302.14195	66	
302.17408	76	
302.82949	76	
304.98958	92	
306.88752	64	
307.89560	58	
308.81853	92	
313.84927	84	
314.17106	74	
319.93903	66	
321.02725	60	
321.51579	98	
322.05572	82	
325.92141	80	
327.17709	66	
329.25452	92	
330.00626	68	
331.37960	60	
339.23076	68	
340.90152	72	
341.87531	80	
342.30883	86	
342.92922	74	
343.31423	64	
345.88954	66	
END IONS

###FS:    #m/z: 336.94616 #charge 1+
###MS: 90
###MSMS: 93
BEGIN IONS
TITLE=Cmpd 69, +MS2(336.9462), 28.0-35.0eV, 2.0min #93
RTINSECONDS=118.236
SCANS=90,93
PEPMASS=336.94616	28380
CHARGE=1+
82.84198	84	
206.12768	86	
211.94399	220	
212.87842	116	
213.94460	70	
215.88556	72	
216.96751	72	
219.89675	58	
220.87000	72	
223.82883	56	
223.95754	92	
223.97945	74	
224.83694	68	
224.96374	72	
226.89632	72	
227.89038	58	
228.84402	148	
228.89821	80	
229.85407	84	
229.90046	74	
229.95393	314	
230.89238	102	
230.92576	72	
231.12004	72	
231.34377	88	
231.88973	76	
231.94989	266	
233.86840	74	
236.90329	80	
236.91966	86	
236.94316	78	
237.06199	92	
239.84700	234	
239.90637	76	
240.55765	74	
240.83565	74	
240.85077	142	
241.43602	68	
241.84336	470	1+
241.94788	66	
243.01287	72	
243.83389	66	
244.91860	132	
245.85696	60	
246.85796	60	
246.97673	160	
247.97037	68	
248.10017	72	
248.99641	66	
250.84253	74	
250.95102	98	
252.97365	68	
253.79140	64	
254.09117	80	
254.86863	90	
254.92349	82	
254.96844	130	
255.88338	72	
256.26260	68	
256.84816	78	
256.89689	130	
257.02751	62	
257.84960	168	
257.89862	70	
258.84556	308	
258.86664	58	
259.84937	410	1+
260.91845	72	
261.83157	68	
262.83780	72	
263.10264	74	
263.64689	72	
264.87971	134	
267.46059	92	
267.83663	64	
267.85241	70	
268.84262	212	
268.87001	58	
269.79751	76	
269.84242	124	
269.85623	76	
270.07192	62	
270.80050	80	
270.81483	76	
271.85213	68	
271.92942	58	
272.84877	58	
273.14967	72	
273.87653	58	
274.88937	76	
275.39664	80	
275.85405	114	
275.87973	62	
276.02880	82	
276.85830	1016	1+
276.91072	64	
278.25040	76	
278.83693	62	
279.09506	76	
279.86394	160	
280.86614	68	
280.88175	120	
280.99984	68	
281.04571	106	
281.86435	58	
282.85580	74	
283.95109	72	
284.90352	60	
285.46786	82	
285.81893	68	
286.78084	72	
286.85327	108	
286.98260	72	
287.42335	90	
287.85154	142	
287.90883	76	
288.41714	80	
288.87635	68	
290.78676	64	
292.87218	128	
292.89533	78	
293.10475	132	
293.14939	80	
293.90265	74	
294.86409	226	
295.03243	62	
296.97543	78	
297.83300	72	
297.90943	70	
298.02799	64	
298.30992	74	
298.86839	256	1+
298.94467	72	
301.37176	76	
301.84960	84	
304.44727	80	
304.94882	80	
305.89065	86	
306.88065	126	
306.97856	90	
307.88934	76	
308.41292	68	
310.89605	56	
311.86403	68	
312.03998	94	
317.93888	82	
319.19720	86	
324.89510	162	
325.90742	62	
326.87640	94	
337.07906	68	
339.85275	58	
340.96521	64	
341.90793	64	
END IONS

###FS:    #m/z: 322.93044 #charge 1+
###MS: 94
###MSMS: 95
BEGIN IONS
TITLE=Cmpd 70, +MS2(322.9304), 28.0-35.0eV, 2.0min #95
RTINSECONDS=121.897
SCANS=94-95
PEPMASS=322.93044	148404
CHARGE=1+
48.49417	58	
59.81398	32	
124.05033	32	
142.07995	32	
180.80240	32	
192.88644	112	
194.98051	82	
196.88505	104	
198.93003	64	
201.04427	120	
202.04869	118	
203.98590	74	
205.94955	178	
205.96378	58	
206.95188	74	
208.20994	66	
208.94736	72	
209.89434	48	
210.95942	28	
217.10309	64	
218.84212	56	
219.57427	40	
220.87536	66	
221.04528	32	
221.88128	146	
221.94440	164	
221.96446	80	
222.95407	76	
223.95939	276	
224.86801	50	
226.89625	86	
227.81477	44	
227.92966	134	
228.22990	56	
229.90044	74	
230.90171	42	
232.90232	84	
234.96058	82	
235.56491	40	
235.78980	70	
236.84271	70	
236.90188	82	
237.87956	94	
238.79694	52	
238.89884	64	
238.94006	196	
239.07775	190	
239.81452	44	
240.82342	138	
240.90408	82	
240.94040	642	
241.04398	36	
241.15787	66	
241.93923	3354	1+
242.15030	44	
242.82725	78	
242.88197	122	
242.94163	2282	1+
243.16795	44	
243.81905	126	
244.82110	72	
244.93991	528	
245.12498	36	
246.81587	70	
246.95448	88	
246.97669	206	1+
248.84925	140	
249.44426	100	
249.96642	84	
250.91480	52	
250.94783	54	
251.41073	32	
251.77293	98	
252.79290	82	
253.19519	70	
253.83468	68	
253.97533	48	
254.91595	62	
255.81052	62	
256.16618	84	
256.46118	36	
257.89196	122	
258.83767	164	
258.86105	74	
258.89716	66	
260.13119	36	
260.82724	350	1+
261.06336	68	
261.82970	240	1+
262.39409	78	
262.79602	68	
263.10780	28	
265.02282	60	
265.03648	70	
266.19143	54	
266.88883	62	
268.81173	60	
268.83187	66	
269.78132	36	
270.79552	84	
272.84929	86	
272.94391	74	
273.75482	44	
273.85644	56	
273.99438	68	
274.81815	228	1+
274.84825	42	
275.90628	74	
276.24742	30	
277.11023	56	
279.01216	28	
279.03366	40	
279.09216	1026	1+
279.24914	92	
279.26946	64	
279.84244	86	
280.02729	40	
280.83565	64	
281.00870	46	
282.09010	36	
282.81521	48	
282.89040	38	
283.06901	86	
283.15351	30	
283.34623	30	
283.40966	82	
284.24911	36	
284.29658	250	1+
285.88112	54	
286.88748	48	
287.14773	28	
287.30262	34	
289.87044	42	
290.40397	32	
290.60460	28	
293.43315	76	
293.88125	66	
294.85016	40	
300.06468	66	
300.80414	126	
301.46655	28	
302.24885	66	
303.73199	74	
304.83925	56	
306.10772	70	
306.84711	76	
306.88178	132	
309.91775	78	
310.43445	48	
311.12761	72	
314.80681	64	
317.94544	50	
319.87097	80	
324.32492	40	
324.90281	48	
325.31827	40	
327.41023	38	
327.89688	82	
END IONS

###FS:    #m/z: 336.94620 #charge 1+
###MS: 94
###MSMS: 96
BEGIN IONS
TITLE=Cmpd 71, +MS2(336.9462), 28.0-35.0eV, 2.1min #96
RTINSECONDS=122.669
SCANS=94,96
PEPMASS=336.94620	27380
CHARGE=1+
59.83860	98	
63.72017	64	
72.09894	70	
108.45232	60	
130.56582	98	
190.90562	56	
196.88119	66	
199.95485	72	
203.89117	64	
205.94941	120	
206.86690	72	
211.94379	200	
212.88322	144	
213.87700	62	
213.89265	72	
213.94650	58	
214.86202	56	
214.87650	74	
217.88728	82	
217.94879	54	
220.84266	58	
220.96051	102	
223.96125	56	
224.84248	76	
224.86048	58	
225.05607	66	
225.87075	90	
226.85373	72	
227.84876	56	
228.06299	74	
228.82758	86	
228.84595	142	
229.03934	54	
229.91722	72	
229.95606	130	
230.88988	156	
231.89341	62	
231.95137	108	
232.87430	56	
233.82917	102	
235.78964	72	
236.84864	66	
237.05456	100	
237.91175	98	
238.84091	56	
238.85594	64	
238.88808	72	
240.83840	752	1+
241.84321	538	1+
243.83674	92	
245.87253	64	
246.85444	68	
246.99159	80	
247.86449	72	
247.96107	74	
248.90347	60	
249.46164	86	
249.96119	190	
250.83463	64	
250.94006	72	
251.83550	54	
252.95670	168	
252.97206	212	1+
253.91134	66	
254.96936	102	
255.07560	160	
256.84888	126	
256.86439	84	
257.87081	82	
258.84720	1240	1+
258.86754	78	
259.89988	118	
260.82310	68	
262.82802	68	
262.84588	84	
264.86625	60	
265.01426	100	
265.99038	56	
266.85047	140	
266.88645	58	
266.92663	72	
268.12587	90	
268.84341	184	
269.51691	76	
269.95845	68	
270.98239	76	
271.88652	66	
272.84720	78	
272.87321	58	
273.13332	78	
274.81630	66	
274.86009	376	1+
274.87898	64	
275.88873	74	
275.94297	72	
276.85941	1034	1+
277.83038	78	
277.86390	562	1+
278.84273	152	
279.85823	134	
279.89189	64	
279.96736	80	
280.85618	76	
283.04965	82	
283.13682	140	
283.88719	70	
284.90363	74	
285.08827	68	
285.85641	68	
286.84867	168	
287.84728	176	
289.87071	68	
290.85649	112	
290.88760	78	
292.87200	148	
293.10582	156	
293.85199	102	
294.11279	94	
294.80193	56	
294.87608	74	
294.89691	88	
296.19966	66	
297.01046	100	
297.03700	74	
297.11314	70	
297.22349	62	
297.87691	92	
298.32291	108	
298.89790	104	
298.92535	70	
299.87427	122	
300.04943	78	
300.84758	54	
300.87663	108	
301.87068	60	
303.86045	80	
303.94725	158	
304.87819	58	
306.89048	78	
306.92070	72	
307.88887	66	
309.11209	72	
309.87050	62	
312.84089	60	
313.87497	88	
316.88918	58	
320.61146	104	
323.07016	80	
324.89301	70	
326.90169	92	
333.79330	84	
335.90113	100	
337.81909	70	
337.99903	56	
339.84389	78	
342.18635	68	
342.37676	82	
END IONS

###FS:    #m/z: 359.96265 #charge 1+
###MS: 94
###MSMS: 97
BEGIN IONS
TITLE=Cmpd 72, +MS2(359.9627), 28.0-35.0eV, 2.1min #97
RTINSECONDS=123.441
SCANS=94,97
PEPMASS=359.96265	19764
CHARGE=1+
190.15984	70	
203.94918	62	
209.94420	76	
217.85239	84	
221.83108	68	
221.89155	70	
221.90787	66	
222.95038	272	
223.88806	262	1+
223.95984	112	
224.82195	66	
224.94808	284	
225.04113	76	
225.87814	78	
225.90042	146	
226.94951	522	1+
226.97091	210	
228.89430	64	
228.94137	598	
231.80562	92	
233.06374	72	
233.96231	94	
234.86652	306	
235.90879	66	
237.94409	66	
238.09137	74	
240.82211	68	
240.83934	76	
240.93981	274	1+
240.96176	312	
241.84115	62	
241.89992	98	
242.86148	64	
242.94203	76	
243.83208	90	
244.96258	206	
245.05753	72	
245.44226	88	
246.81015	110	
246.95453	230	
246.97369	100	
247.80280	832	1+
248.04795	70	
248.11564	84	
248.80371	592	1+
248.93829	72	
252.87120	76	
252.95436	248	
253.87592	64	
255.09233	92	
255.50615	76	
256.88586	68	
257.84917	72	
257.88282	78	
258.97049	80	
260.83494	96	
260.85487	76	
260.96902	94	
262.10388	68	
263.85041	70	
264.81865	156	
264.96053	90	
265.05209	74	
265.80930	90	
266.81257	546	1+
267.86637	84	
267.97418	130	
268.95593	148	
270.87939	78	
271.88691	72	
272.84568	102	
273.04792	84	
273.90913	78	
273.92926	72	
273.96963	98	
274.43580	66	
275.39265	78	
275.86352	68	
275.91884	72	
276.81232	264	
276.84496	92	
277.78996	84	
278.79754	152	
278.84524	228	
279.21214	70	
279.75831	68	
279.79792	102	
279.86104	78	
280.11971	70	
280.79354	1184	1+
280.83300	72	
280.85793	64	
280.91754	64	
281.34382	80	
281.86285	256	1+
281.89631	66	
282.78884	186	
282.82685	78	
283.82079	90	
283.88921	90	
284.82644	236	
285.82846	202	
286.80957	72	
287.41505	100	
287.90697	88	
289.83061	76	
290.88322	68	
291.78654	76	
293.84788	84	
294.13410	66	
294.86465	68	
295.87615	78	
295.93016	100	
296.80952	224	
297.42640	86	
297.80856	158	
298.80387	1270	1+
299.42026	86	
299.88798	100	
299.90514	78	
301.85805	112	
305.84568	84	
307.45839	112	
307.84189	70	
308.38936	80	
308.88080	72	
309.83131	70	
310.08860	74	
313.95358	92	
314.82465	68	
315.28218	66	
315.79043	74	
315.83232	72	
316.07646	84	
316.81511	392	1+
316.88240	66	
316.93701	90	
317.87985	94	
318.94041	70	
319.82677	192	
321.82311	114	
323.01421	192	
323.81633	74	
325.14123	80	
326.41802	70	
326.86095	216	1+
328.90049	92	
334.95657	84	
336.81759	82	
340.21059	86	
341.82302	66	
341.91608	88	
342.90356	192	
343.20881	66	
345.97153	88	
349.78030	126	
354.78179	78	
356.37017	80	
361.96879	62	
365.03836	72	
365.25416	70	
END IONS

###FS:    #m/z: 322.93047 #charge 1+
###MS: 98
###MSMS: 99
BEGIN IONS
TITLE=Cmpd 73, +MS2(322.9305), 28.0-35.0eV, 2.1min #99
RTINSECONDS=127.096
SCANS=98-99
PEPMASS=322.93047	155808
CHARGE=1+
98.74769	84	
150.14025	36	
187.91799	46	
188.50073	84	
191.06366	66	
198.89897	68	
199.31648	94	
199.93612	54	
201.04363	172	
202.05288	70	
205.94848	132	
206.11400	42	
206.97495	52	
208.89592	68	
210.89718	146	
212.89917	62	
213.92679	64	
217.22972	48	
219.04926	54	
220.87538	78	
221.04279	36	
221.89479	60	
221.94650	236	
222.89806	56	
222.95646	450	1+
223.95997	300	1+
226.84081	54	
226.86324	38	
227.90016	42	
227.93164	106	
228.82399	60	
231.90831	58	
234.93458	114	
236.83888	50	
237.88339	92	
238.03105	64	
238.04794	60	
238.82765	50	
239.08067	128	
239.14800	50	
239.83820	72	
239.90664	90	
240.26769	54	
240.82267	68	
240.90258	86	
240.91565	70	
240.94099	1096	
241.80087	96	
241.94214	652	
242.83100	56	
242.90181	74	
242.94245	1782	1+
243.81922	78	
244.12439	72	
244.82856	72	
244.94157	442	1+
244.99224	92	
245.84934	88	
246.85389	38	
246.97805	40	
247.81986	36	
248.01471	70	
248.84928	44	
248.96381	42	
251.04467	74	
251.07395	60	
253.35746	86	
253.80927	80	
255.00437	66	
255.82239	74	
255.91956	38	
255.94385	68	
257.85135	80	
258.83344	90	
259.09099	62	
260.84316	94	
261.83415	80	
261.88336	82	
262.82726	154	
263.15856	54	
263.59087	56	
263.96173	68	
264.05352	60	
264.79644	58	
265.78940	50	
265.86629	72	
266.85875	82	
266.97666	38	
269.90176	76	
271.80768	56	
272.85131	100	
272.98509	74	
273.79512	62	
275.52508	82	
277.11739	70	
277.81886	52	
277.97220	90	
278.10315	64	
279.03788	50	
279.05242	36	
279.09207	1162	1+
279.78100	40	
279.91845	44	
280.08290	50	
281.10306	50	
281.79911	70	
281.84478	76	
281.91043	42	
281.93728	46	
282.01152	52	
282.31680	80	
282.86210	74	
282.89102	66	
283.06882	156	
283.86853	72	
284.29481	390	
284.42310	36	
284.92666	82	
286.10500	64	
286.78239	40	
288.84467	68	
289.00371	78	
289.02654	68	
289.88387	112	
290.55232	42	
290.79763	66	
292.16233	66	
296.92439	128	
298.01317	92	
298.78973	58	
299.14213	122	
299.78606	60	
299.87535	90	
300.86922	74	
302.81047	52	
304.18346	48	
305.87347	36	
306.27535	70	
306.88169	84	
307.79871	70	
308.54441	68	
308.88998	56	
309.92882	104	
311.89031	72	
313.86466	44	
316.76000	68	
318.94491	84	
321.15265	68	
321.73863	52	
324.89585	46	
325.89851	98	
326.17169	70	
326.97909	52	
327.07738	58	
327.89500	64	
END IONS

###FS:    #m/z: 363.95690 #charge 1+
###MS: 98
###MSMS: 100
BEGIN IONS
TITLE=Cmpd 74, +MS2(363.9569), 28.0-35.0eV, 2.2min #100
RTINSECONDS=127.868
SCANS=98,100
PEPMASS=363.95690	31060
CHARGE=1+
192.95210	102	
194.62554	84	
198.95784	76	
205.87921	76	
205.96022	80	
209.94368	136	1+
212.88152	192	
216.90442	70	
219.88564	80	
222.95226	334	
223.88750	124	1+
223.95281	148	
224.83114	80	
224.95104	220	
224.97291	90	
225.97044	118	
226.94740	392	
226.97854	72	
227.88401	116	
227.93218	138	
228.86691	76	
228.89805	86	
228.94482	536	1+
229.04872	70	
229.85983	66	
230.89183	424	
231.92510	90	
234.79705	78	
238.79518	72	
240.83547	128	
240.89450	72	
240.93945	224	
240.95877	72	
241.83737	120	
241.91519	72	
241.94438	228	
241.96520	172	
242.83207	70	
242.93976	340	1+
242.95929	118	
243.82804	112	
243.96970	70	
244.82177	182	
244.84992	76	
244.88760	76	
244.94381	108	
244.95985	310	1+
245.84062	82	
245.94615	144	
246.95385	582	1+
247.81388	82	
248.80346	364	1+
249.90229	70	
250.93383	82	
250.95729	72	
251.03154	66	
251.84114	76	
251.89951	68	
252.80664	78	
253.08779	68	
256.80548	74	
256.85072	72	
258.84772	156	
258.94104	70	
259.85038	70	
260.83385	134	
260.96994	76	
262.13961	76	
262.83318	146	
263.84818	142	
263.95607	96	
264.23143	74	
264.43697	94	
264.81919	118	
265.05710	86	
266.81286	620	1+
267.79008	72	
267.97325	74	
268.81360	230	
269.81886	208	
269.87376	72	
269.92444	70	
269.96826	88	
271.84556	246	1+
271.91910	68	
273.93994	72	
274.81183	296	1+
274.92999	80	
276.85508	98	
277.17042	72	
277.85859	66	
278.79856	374	1+
278.84223	150	
278.86895	318	1+
280.79237	970	1+
280.92820	68	
281.47779	80	
282.79086	492	1+
282.83190	122	
283.14259	92	
283.82529	80	
283.85086	314	
283.98748	120	
284.41698	86	
284.79906	122	
284.82874	340	
285.79897	94	
285.81961	136	
286.80936	90	
286.91562	82	
288.81049	82	
290.89427	72	
290.93772	86	
291.85074	182	1+
292.43548	176	
293.12409	82	
293.85639	188	1+
293.92782	72	
295.81203	72	
296.81145	410	
297.80181	1742	1+
298.11518	78	
298.80391	1472	1+
299.13340	66	
299.85533	70	
299.87189	150	
300.80125	632	1+
301.82611	66	
301.86070	318	1+
302.00116	94	
302.94510	72	
303.85537	94	
306.12521	80	
306.93766	92	
308.83444	72	
308.86597	66	
313.87554	86	
314.82307	160	
315.89290	70	
316.81267	452	1+
317.42742	98	
318.93053	128	
319.79411	84	
319.87340	96	
319.94348	74	
321.82322	126	
321.87475	82	
322.82859	74	
322.99248	90	
323.81740	184	
324.01750	142	
324.84451	68	
324.87567	72	
327.07693	104	
329.04526	78	
331.95384	72	
334.87653	142	
336.94750	70	
338.96848	100	
339.97080	90	
340.62325	94	
340.94277	92	
342.98629	72	
343.89646	78	
343.91452	74	
348.75728	76	
354.41645	78	
358.99866	72	
360.77361	70	
361.04923	80	
361.24509	76	
END IONS

###FS:    #m/z: 336.94641 #charge 1+
###MS: 98
###MSMS: 101
BEGIN IONS
TITLE=Cmpd 75, +MS2(336.9464), 28.0-35.0eV, 2.2min #101
RTINSECONDS=128.641
SCANS=98,101
PEPMASS=336.94641	26252
CHARGE=1+
147.09988	54	
173.16111	62	
192.89074	72	
198.95362	70	
205.05557	70	
205.94912	130	
206.94857	60	
208.89697	70	
210.88303	92	
211.94359	62	
212.88119	64	
212.94572	62	
213.88569	78	
213.94004	286	
215.95022	70	
215.96855	92	
216.83552	58	
216.90609	82	
220.88337	76	
224.84072	80	
224.90477	58	
224.96200	54	
224.98046	82	
225.96518	76	
226.85565	72	
226.90352	66	
228.83806	112	
229.95399	364	1+
230.89008	66	
231.89026	78	
231.95050	98	
233.94741	62	
234.93815	68	
235.11691	62	
235.91221	56	
236.90751	120	
236.94107	100	
237.01891	84	
238.89342	78	
239.84535	94	
240.15750	60	
240.83881	1214	1+
241.00548	72	
241.08505	64	
241.84203	884	1+
242.85663	88	
243.88261	168	
245.13643	78	
245.98498	62	
246.85624	78	
246.90463	68	
246.97532	106	
248.98974	58	
249.96213	68	
250.82118	56	
250.94962	72	
250.96805	138	
251.83244	82	
251.93659	102	
252.10254	76	
252.83613	74	
252.97350	202	
253.08995	72	
253.91081	132	
254.83449	116	
254.85882	74	
255.07618	72	
256.85691	126	
256.89026	90	
256.89914	66	
257.85700	226	
258.84833	484	1+
259.78133	54	
259.91576	84	
260.83462	58	
260.94812	94	
261.87109	84	
262.82831	70	
262.87687	74	
264.85798	84	
265.86430	56	
266.84806	190	
266.86170	222	1+
268.84026	372	1+
268.96135	72	
270.02706	74	
272.82115	64	
273.85197	80	
274.86076	290	
275.07073	72	
275.19885	76	
275.43530	78	
275.95336	76	
276.82681	82	
276.85770	1022	1+
277.04785	98	
277.96619	58	
278.12688	58	
278.83309	204	1+
279.10151	56	
279.85645	78	
280.81470	66	
280.86216	78	
280.88476	64	
282.80435	68	
282.85674	76	
283.05373	58	
283.94095	94	
285.86395	74	
286.85395	264	
287.84415	66	
289.88303	64	
291.83313	66	
292.85760	112	
293.10722	228	
293.85209	130	
294.86800	72	
295.88871	58	
295.94156	62	
296.26288	102	
296.87403	56	
296.97138	70	
297.82902	70	
297.89114	74	
297.97519	82	
299.87217	166	
301.82618	70	
301.87958	66	
302.87646	86	
303.95048	76	
305.92949	84	
306.40008	82	
306.88140	72	
307.42807	72	
308.87255	64	
309.41434	80	
310.01962	56	
310.39587	98	
310.89140	80	
311.41546	92	
311.86470	78	
312.87758	66	
314.88785	86	
315.04267	76	
317.82972	74	
317.89356	118	
318.83099	56	
319.72862	60	
320.01161	86	
320.56080	72	
323.84052	86	
324.89516	86	
325.79283	70	
325.89183	68	
330.03735	70	
334.76986	74	
338.86654	68	
340.87254	76	
END IONS

###FS:    #m/z: 340.94080 #charge 1+
###MS: 102
###MSMS: 103
BEGIN IONS
TITLE=Cmpd 76, +MS2(340.9408), 28.0-35.0eV, 2.2min #103
RTINSECONDS=132.29
SCANS=102-103
PEPMASS=340.94080	101096
CHARGE=1+
54.99023	58	
190.94647	98	
196.87270	58	
197.86802	64	
200.89699	64	
205.94788	252	
206.88460	66	
208.95830	96	
210.90265	102	
211.84513	70	
213.88056	68	
213.94208	268	
214.94192	130	
215.88743	62	
217.88551	100	
218.89018	88	
218.99423	84	
219.89288	62	
220.88289	66	
221.89361	130	
222.86915	128	
223.16424	56	
223.83963	76	
223.91145	60	
223.96115	206	1+
224.01261	74	
224.83796	96	
224.98035	64	
226.86118	72	
226.88056	114	
226.95026	78	
227.89420	82	
228.84707	110	
229.84461	58	
230.88855	286	1+
231.95751	154	
232.90964	60	
233.87017	76	
238.84260	58	
238.85950	78	
238.89941	88	
239.84623	196	
239.88246	78	
240.83714	94	
241.84350	588	
241.86737	74	
241.89934	84	
241.98397	68	
242.90168	76	
243.83595	230	
244.83746	98	
244.95561	66	
245.13628	58	
246.85574	214	
247.85449	88	
248.89949	58	
249.96432	78	
251.92476	70	
254.92304	66	
255.08468	74	
255.62209	80	
256.85093	232	
256.86669	92	
256.89861	86	
257.84801	108	
258.84392	354	
259.85374	172	
259.87830	90	
260.21673	62	
260.83691	236	
260.85154	282	
261.84046	180	
261.91847	70	
262.84443	118	
262.87614	66	
263.87815	86	
264.86578	236	
266.86951	82	
267.85025	90	
268.84330	290	
269.84430	190	
270.83649	106	
272.97908	60	
274.82297	60	
274.85778	188	
274.87626	138	
274.89938	68	
275.86987	136	
276.12451	80	
276.81084	84	
276.85625	858	
277.86249	410	
277.88233	192	
277.92365	86	
278.84601	986	1+
278.92489	60	
278.96143	88	
278.98972	102	
279.02263	64	
279.19375	58	
279.91069	126	
279.96688	108	
280.25782	72	
280.83192	132	
280.84730	252	1+
280.86833	68	
280.88263	70	
281.00211	56	
281.86430	276	1+
281.88347	66	
282.78559	60	
283.02496	72	
288.83892	106	
289.85596	82	
291.86006	98	
292.82019	96	
295.88474	78	
296.23328	68	
296.86584	146	
296.97752	78	
297.85989	80	
297.88978	64	
297.93267	64	
298.33342	70	
298.85740	106	
298.89805	86	
299.24414	64	
299.42442	80	
299.78389	58	
299.87388	166	
300.87539	128	
300.97581	88	
301.86354	98	
303.94350	64	
305.89045	62	
306.88329	130	
308.58537	100	
309.81431	74	
309.86606	70	
310.91513	76	
312.86034	68	
314.86822	68	
315.45673	82	
315.84082	70	
319.89519	74	
320.42714	106	
320.91918	68	
322.80497	56	
324.88966	116	
331.94505	66	
340.82842	62	
341.89118	66	
342.90680	68	
343.31845	72	
345.79585	72	
END IONS

###FS:    #m/z: 363.95694 #charge 1+
###MS: 102
###MSMS: 104
BEGIN IONS
TITLE=Cmpd 77, +MS2(363.9569), 28.0-35.0eV, 2.2min #104
RTINSECONDS=133.062
SCANS=102,104
PEPMASS=363.95694	31254
CHARGE=1+
63.13737	70	
200.94944	72	
207.97751	70	
209.00422	86	
209.94169	142	
210.88289	68	
210.95086	70	
212.85241	100	
212.87765	200	
222.95142	182	
224.94947	292	
226.89596	66	
226.94915	294	
226.96980	150	
227.46264	94	
227.93568	648	1+
227.95583	234	
230.89171	250	
232.88721	206	
237.04905	90	
239.89686	70	
240.82001	90	
240.83772	78	
240.87575	68	
240.93909	552	1+
240.96450	126	
242.83053	138	
242.86306	88	
242.88630	66	
242.94119	210	
243.81934	192	
243.93895	228	
243.95943	80	
244.85780	72	
244.95633	250	
245.81026	88	
245.93757	332	1+
246.85437	90	
246.95421	230	1+
246.97624	152	
248.80429	276	
248.87065	86	
249.80759	146	
250.79673	120	
251.80638	94	
253.87761	76	
253.90125	80	
254.90999	70	
258.84315	454	1+
258.97228	70	
259.83040	144	
260.83125	866	1+
260.96821	98	
261.93082	76	
262.88192	90	
263.97569	78	
264.42677	94	
264.82199	142	
264.93223	78	
265.85260	88	
265.97476	70	
266.11879	68	
266.79378	76	
266.81341	510	1+
267.05713	68	
267.40255	100	
267.41842	86	
267.86869	70	
268.81207	112	
268.83987	114	
269.84276	86	
269.96780	122	
270.79974	110	
271.00900	78	
274.03934	66	
274.80807	202	1+
276.85827	146	
277.86209	78	
278.43922	84	
278.79767	252	
278.84366	498	1+
279.79690	216	
279.84705	324	1+
279.91232	72	
280.04182	76	
280.79442	1000	1+
280.81325	156	
281.43037	106	
281.89350	164	
282.08600	68	
282.79403	148	
282.83072	154	
283.79252	136	
283.81262	72	
283.85499	190	
284.78547	70	
284.83081	184	
284.98257	66	
285.88994	78	
287.09895	66	
288.83537	204	1+
289.80005	144	
289.95440	92	
291.79640	134	
292.79824	68	
292.82784	80	
292.91818	70	
293.85213	68	
294.86964	72	
295.14397	72	
295.85094	82	
296.80999	376	
297.80863	266	
298.80421	1820	1+
299.87361	166	1+
300.80487	188	
301.80582	242	1+
301.86051	136	
301.93059	68	
303.10755	92	
303.85168	82	
304.81799	70	
305.83460	110	
306.43676	130	
309.15096	84	
309.91761	82	
312.82210	70	
312.95153	84	
314.82488	84	
316.81547	212	
317.81534	174	
318.12532	74	
318.88139	74	
319.82611	150	
319.90981	262	1+
320.96111	78	
321.81956	220	1+
322.80070	70	
324.01973	76	
324.45756	82	
324.82682	96	
325.87877	72	
326.16954	68	
327.44794	102	
327.81235	92	
328.72446	70	
332.88545	72	
336.94575	110	
336.96831	84	
337.30670	80	
341.17155	78	
341.86595	70	
343.91039	94	
344.18254	144	
344.90400	76	
348.14054	70	
353.87788	70	
354.13628	68	
355.42022	68	
355.82061	70	
355.93866	82	
356.78516	68	
358.48228	86	
360.96771	86	
361.95971	80	
364.85977	68	
366.81139	70	
END IONS

###FS:    #m/z: 359.96209 #charge 1+
###MS: 102
###MSMS: 105
BEGIN IONS
TITLE=Cmpd 78, +MS2(359.9621), 28.0-35.0eV, 2.3min #105
RTINSECONDS=133.834
SCANS=102,105
PEPMASS=359.96209	16882
CHARGE=1+
118.56117	66	
180.87036	64	
191.11105	82	
192.88578	72	
194.94288	66	
202.36873	70	
202.86681	68	
209.89085	80	
209.95131	100	
210.18265	74	
210.87426	64	
214.88721	64	
215.93780	84	
216.82829	82	
218.84531	72	
219.63076	86	
220.96141	74	
221.87656	74	
222.95233	184	
223.95205	68	
224.88456	68	
224.94913	282	
226.94687	204	
226.97614	120	
227.93308	82	
227.95298	108	
228.85350	68	
228.88699	68	
228.94375	212	
230.90519	106	
232.88569	76	
234.85400	76	
234.87945	72	
235.90456	80	
237.08095	68	
238.88829	76	
239.07235	88	
240.83730	76	
240.90223	78	
240.93957	106	
240.96644	228	
241.18646	68	
241.90980	118	
241.94112	134	
244.08899	116	
244.89054	64	
244.95520	394	1+
245.08834	84	
245.84820	90	
245.93856	84	
246.95124	120	
247.06680	70	
247.77916	76	
247.80730	128	
247.96499	84	
248.80215	118	
248.90552	76	
249.80329	74	
249.81808	142	
249.88678	66	
249.95434	70	
250.80201	62	
251.89963	78	
251.95994	90	
252.87728	112	
252.99605	104	
253.05491	100	
253.92179	130	
254.90990	104	
256.86024	90	
257.92991	76	
257.96935	76	
258.84774	278	1+
258.96868	244	1+
260.83330	64	
260.87476	78	
262.85007	76	
262.94777	62	
263.04906	68	
265.81291	580	1+
265.86061	84	
266.81523	480	1+
266.88877	88	
268.80887	90	
268.84657	282	1+
268.96885	118	
269.97061	66	
270.83075	68	
270.86661	62	
271.79962	76	
273.85415	66	
274.82019	82	
274.86723	62	
275.89007	78	
276.80753	102	
276.85668	308	1+
277.80571	88	
278.80311	226	
279.79931	114	
280.40953	72	
280.79473	814	1+
280.85126	132	
280.87454	72	
281.18266	88	
281.84739	142	
282.78452	68	
282.82681	136	
283.82553	122	
284.82494	472	1+
284.93055	72	
286.41062	88	
286.60367	106	
287.96271	96	
289.83279	64	
292.43724	156	
292.74997	62	
293.40378	72	
293.90868	82	
294.86645	132	
295.10998	78	
295.93253	72	
296.80843	632	1+
297.07520	82	
298.80402	1590	1+
299.01668	72	
299.86647	84	
300.80458	172	
300.88596	72	
301.08209	80	
301.86331	202	
303.72330	70	
306.93767	118	
308.02479	66	
309.87896	72	
311.11635	90	
314.81962	70	
314.97487	72	
316.81443	266	
317.43129	78	
318.79559	68	
318.93369	80	
318.96221	68	
319.82549	72	
320.82900	94	
321.81811	148	
324.72265	70	
325.17424	72	
328.93386	64	
333.17894	72	
333.98379	82	
336.94746	140	
341.00179	84	
343.91243	98	
352.93596	78	
353.90413	70	
356.09635	90	
357.92002	80	
359.96059	74	
360.36119	72	
360.86327	188	
365.20930	78	
END IONS

###FS:    #m/z: 340.94090 #charge 1+
###MS: 106
###MSMS: 107
BEGIN IONS
TITLE=Cmpd 79, +MS2(340.9409), 28.0-35.0eV, 2.3min #107
RTINSECONDS=137.486
SCANS=106-107
PEPMASS=340.94090	97838
CHARGE=1+
55.28938	62	
180.36200	68	
185.09562	58	
194.64966	68	
206.20836	56	
209.94260	92	
210.90068	152	
211.03220	66	
213.89649	68	
213.94190	124	
214.86211	86	
214.94641	78	
214.99331	78	
216.23219	58	
217.88914	62	
220.87557	154	
221.87481	76	
223.95745	72	
224.84654	96	
224.94901	64	
225.83591	186	1+
227.85524	68	
230.90881	60	
231.84277	92	
231.95140	58	
232.08578	56	
232.89286	96	
233.63738	72	
233.95100	76	
235.06993	80	
235.95110	124	
236.89754	130	
236.91015	96	
237.90071	206	1+
238.01946	70	
238.83533	324	1+
238.85969	78	
238.88660	196	
239.79428	62	
240.22884	66	
240.95547	54	
241.84503	884	1+
241.86759	86	
241.91933	80	
242.81944	68	
243.83784	234	
244.83160	134	
244.88094	64	
246.85041	72	
246.97616	202	
247.06083	70	
247.92600	76	
248.14463	84	
249.96173	74	
249.99520	86	
250.33718	76	
251.84314	72	
251.87909	140	
252.11421	90	
252.82022	70	
254.83345	64	
254.91232	186	
255.07292	78	
255.85954	76	
256.85002	188	
256.86572	122	
257.82755	62	
257.84512	74	
257.86501	60	
257.97746	70	
258.84866	1246	1+
258.89502	96	
258.93735	58	
259.03721	114	
259.06516	60	
259.10860	78	
259.18792	80	
259.51794	90	
259.90375	58	
260.83468	992	1+
260.93208	70	
262.86257	68	
263.85471	60	
264.84243	66	
264.86832	70	
265.40404	100	
266.86040	58	
266.96268	68	
267.84961	88	
267.88237	82	
268.84149	268	
268.90472	74	
268.96260	68	
269.84306	164	
270.83338	184	1+
271.87673	90	
274.10415	78	
274.79411	68	
274.86024	138	
274.87535	116	
274.96878	56	
275.80491	86	
275.87224	64	
276.85818	1696	1+
277.84345	70	
277.94990	94	
278.84507	1340	1+
279.07713	88	
279.90187	166	
279.96183	106	
280.26362	94	
280.86100	86	
280.99139	86	
281.06006	66	
281.85698	76	
281.89230	68	
282.80404	56	
282.87649	80	
284.86735	160	
285.84536	58	
293.29460	58	
294.86777	116	
296.23321	68	
296.86323	62	
297.89982	90	
298.89158	60	
298.95939	80	
299.01036	100	
299.87047	56	
300.41571	156	
300.88453	122	
301.20985	104	
301.86454	128	
301.88389	62	
302.85336	78	
302.88389	142	
302.95142	72	
303.86911	56	
306.90094	66	
307.80514	78	
307.89551	72	
308.43038	68	
317.82103	60	
321.42563	72	
324.42659	72	
324.89002	122	
324.91513	74	
325.82018	82	
327.87275	58	
327.90579	64	
329.80543	84	
333.88110	56	
342.18171	56	
342.90844	56	
343.21597	68	
343.27076	74	
344.14698	72	
345.04054	84	
345.79820	78	
END IONS

###FS:    #m/z: 363.95650 #charge 1+
###MS: 106
###MSMS: 108
BEGIN IONS
TITLE=Cmpd 80, +MS2(363.9565), 28.0-35.0eV, 2.3min #108
RTINSECONDS=138.258
SCANS=106,108
PEPMASS=363.95650	33750
CHARGE=1+
47.69116	64	
58.82189	68	
61.37118	64	
189.86521	72	
196.88657	70	
196.89854	76	
200.03293	78	
207.94696	120	
208.88554	68	
209.94384	124	
212.87922	104	
212.89327	66	
216.91890	76	
218.85098	68	
222.95491	120	
223.96951	258	1+
224.81842	62	
224.84229	64	
224.95114	410	1+
226.94718	820	1+
226.97006	92	
227.87937	84	
228.94193	772	
229.81303	62	
230.82261	82	
230.89037	546	1+
231.08798	76	
232.10551	64	
233.79322	88	
233.82701	78	
234.87581	68	
235.84795	68	
236.85450	64	
238.93752	70	
240.82342	218	
240.94154	208	
240.96700	72	
241.84386	110	
241.94785	96	
242.84177	66	
242.94206	574	1+
242.96183	128	
243.83117	64	
244.93643	106	
244.95835	510	
245.83501	64	
245.94059	62	
246.95401	174	
246.97793	86	
247.81392	72	
248.80317	954	1+
248.90228	130	
250.94954	62	
251.04683	80	
251.40105	70	
251.81603	72	
251.92904	66	
252.83147	222	1+
252.89651	74	
254.85839	80	
258.84575	370	
259.83062	78	
260.83665	134	
260.96718	382	1+
261.83287	382	1+
262.14341	68	
264.82100	98	
265.79662	70	
265.81855	76	
265.85653	82	
266.05481	76	
266.78901	74	
266.81405	790	1+
266.85332	76	
267.97599	62	
268.80380	70	
268.84032	164	
268.96126	70	
269.79621	124	
269.96854	72	
270.08356	78	
270.83274	66	
273.85401	72	
274.81673	122	
274.85705	88	
275.85952	62	
276.81211	102	
276.85761	92	
276.90266	84	
277.86568	70	
278.80153	156	
278.84745	174	
279.10184	86	
279.79647	196	
280.79223	880	1+
280.84813	72	
280.86226	80	
281.85220	130	
281.88969	74	
282.83285	74	
282.93824	64	
283.06430	76	
283.78512	206	
283.96596	64	
284.78532	108	
284.81949	434	1+
284.84780	76	
285.92447	76	
286.10105	86	
287.81626	160	
287.89829	66	
289.36482	78	
289.80545	64	
289.92060	66	
290.80382	72	
291.88093	72	
294.86748	70	
294.92449	94	
296.81054	282	1+
296.89246	154	
298.40787	70	
298.72290	74	
298.80399	1428	1+
298.99068	102	
299.02968	66	
299.83537	94	
300.80274	350	1+
300.87424	108	
301.82634	68	
301.85861	818	1+
302.78998	78	
302.89152	72	
303.94186	88	
305.06859	68	
305.89817	106	
305.92502	94	
308.82486	66	
308.84589	170	
310.86966	96	
311.86220	66	
314.81937	208	
314.94238	64	
316.81543	114	
317.81671	120	
318.12286	84	
318.85695	68	
320.91919	82	
321.82264	344	1+
321.84832	86	
322.79393	74	
322.93959	80	
324.82925	72	
325.84804	78	
326.87059	68	
329.87352	152	
329.93893	84	
333.84927	74	
336.93969	90	
337.94956	114	
340.94469	72	
342.89987	86	
343.09311	76	
351.12084	74	
354.87895	68	
355.41595	86	
361.35484	80	
364.29701	76	
END IONS

###FS:    #m/z: 359.96239 #charge 1+
###MS: 106
###MSMS: 109
BEGIN IONS
TITLE=Cmpd 81, +MS2(359.9624), 28.0-35.0eV, 2.4min #109
RTINSECONDS=139.038
SCANS=106,109
PEPMASS=359.96239	18288
CHARGE=1+
90.97306	94	
184.86542	80	
184.88033	70	
192.88906	70	
196.88655	68	
197.85947	66	
199.86287	92	
206.07289	86	
207.97282	70	
209.87304	82	
209.94251	88	
210.94350	78	
212.87414	66	
216.85369	66	
222.95663	84	
223.88577	74	
223.91728	64	
224.94948	126	
225.94738	484	1+
226.89443	80	
226.94801	330	1+
226.97770	122	
227.93136	66	
228.84246	78	
228.94324	478	
230.07029	78	
231.15538	74	
231.85215	68	
233.88746	78	
234.82141	144	
239.86078	72	
239.87831	66	
240.79186	66	
240.90425	70	
240.93922	382	1+
240.95892	118	
241.90252	162	
242.83657	84	
242.86343	72	
244.92483	72	
244.95889	210	
246.80586	66	
246.96422	72	
248.80438	446	1+
250.89890	66	
250.94899	68	
251.97168	66	
252.00907	92	
252.11424	84	
252.87057	108	
252.95526	300	1+
254.81598	68	
258.82655	78	
258.84240	88	
258.97350	122	
260.83045	130	
260.95253	96	
260.97064	220	
261.80790	72	
261.85144	78	
261.90711	68	
262.49355	72	
262.83006	112	
263.95393	80	
263.98371	70	
264.81872	304	1+
265.78787	110	
266.81333	800	1+
267.86449	74	
267.97523	190	
268.84134	96	
269.90448	74	
269.96886	64	
270.88659	140	
271.39277	78	
271.93305	84	
272.13158	76	
272.83520	88	
274.81623	74	
274.86712	106	
275.93097	76	
276.81204	64	
276.85623	164	
278.79898	290	
278.84354	144	
279.10748	92	
279.79591	158	
279.85299	158	
280.76863	82	
280.79318	504	
280.83796	66	
281.80248	240	
281.85913	72	
281.89503	96	
282.77638	140	
282.79040	142	
282.83084	66	
283.80449	64	
283.88477	74	
283.90357	80	
283.96138	64	
284.82714	222	
284.98077	78	
285.82491	154	
290.21773	66	
291.11397	90	
291.35037	94	
291.83065	66	
292.79850	66	
293.11863	102	
295.04037	78	
295.93339	82	
295.95424	92	
296.44039	98	
296.80838	202	
297.80535	124	
298.14508	72	
298.80371	1696	1+
298.88511	74	
299.50536	72	
299.86771	324	1+
300.79961	140	
301.81612	80	
301.86173	108	
303.94810	74	
304.79209	94	
305.78393	66	
310.07776	92	
311.86413	70	
312.40266	68	
312.95381	82	
313.84490	96	
314.82290	278	1+
315.21270	70	
316.81210	364	1+
318.96244	64	
320.89288	68	
321.81732	122	
322.95694	76	
323.02718	122	
324.45753	82	
324.89795	64	
325.88929	70	
327.57007	76	
328.02599	84	
329.87207	74	
330.91432	92	
334.89366	90	
342.93387	80	
342.99525	72	
343.90240	112	
348.90598	66	
352.88511	68	
354.79791	70	
356.71780	64	
358.20238	100	
358.34283	84	
358.90317	68	
360.79468	74	
363.07461	68	
363.29712	72	
END IONS

###FS:    #m/z: 322.93041 #charge 1+
###MS: 110
###MSMS: 111
BEGIN IONS
TITLE=Cmpd 82, +MS2(322.9304), 28.0-35.0eV, 2.4min #111
RTINSECONDS=142.704
SCANS=110-111
PEPMASS=322.93041	151562
CHARGE=1+
66.66256	32	
157.04413	32	
190.87348	66	
193.91188	60	
201.04568	138	
202.01079	66	
205.95187	190	
206.11343	34	
206.29162	34	
207.24721	32	
207.97397	38	
212.90090	92	
218.84729	84	
222.88954	132	
222.95341	64	
223.86551	60	
223.96149	280	
224.45398	92	
224.82025	66	
225.83749	56	
226.81859	74	
232.40781	32	
233.13869	46	
234.03367	82	
234.06013	74	
235.02479	84	
236.85803	66	
237.05292	58	
237.09230	82	
238.84662	44	
238.89567	68	
238.93380	72	
239.07681	198	
239.90467	156	
240.94151	978	
241.47427	94	
241.94088	814	
241.98319	32	
242.44849	116	
242.88250	86	
242.94229	2276	1+
243.07387	32	
243.20968	30	
243.27498	32	
243.58163	38	
243.79812	32	
243.82280	148	
244.12984	66	
244.55141	50	
244.82132	110	
244.85772	40	
244.93853	532	
245.11893	82	
245.35364	44	
245.82509	50	
245.84451	60	
245.87521	138	
246.86774	34	
246.97510	204	
249.11108	52	
249.84589	60	
250.40910	32	
250.95348	80	
251.86490	66	
252.56287	26	
252.93958	38	
254.88909	42	
255.80260	64	
256.89191	54	
257.81773	72	
258.83317	154	
259.13231	76	
260.83430	112	
260.84992	138	
261.83803	218	
261.87114	72	
262.83160	192	
263.82710	184	
263.85613	80	
264.82230	72	
264.87027	60	
265.93053	94	
266.85434	76	
268.81370	76	
268.85997	100	
269.93433	66	
270.33569	48	
270.79078	68	
271.79338	50	
272.77834	64	
272.84504	88	
274.80183	76	
275.14838	74	
275.80573	110	
276.82702	78	
278.03997	64	
278.80638	42	
278.84588	132	
279.09198	1316	1+
279.29256	32	
279.85453	66	
280.90973	52	
281.48422	34	
281.84886	52	
282.75428	68	
282.83098	32	
282.96528	34	
283.07433	60	
283.78384	50	
283.84350	72	
284.20974	40	
284.29460	542	1+
284.85188	78	
284.96789	50	
285.05125	70	
286.33169	42	
286.80139	86	
286.82616	64	
288.00478	64	
288.87422	28	
288.92854	50	
289.90409	104	
291.80329	72	
292.24861	40	
293.84964	64	
293.94659	30	
296.82207	46	
297.86498	70	
298.43105	82	
298.80241	76	
298.92992	66	
299.05696	86	
300.23084	70	
301.80057	84	
302.24855	72	
305.14592	64	
306.42580	102	
306.82560	52	
306.88860	62	
307.80109	134	
307.88825	72	
308.89227	120	
314.16465	84	
318.96432	34	
320.25791	68	
320.98744	48	
323.11307	38	
323.23794	94	
324.89963	62	
325.01719	84	
325.05075	48	
325.27166	30	
325.90102	60	
END IONS

###FS:    #m/z: 340.94095 #charge 1+
###MS: 110
###MSMS: 112
BEGIN IONS
TITLE=Cmpd 83, +MS2(340.9409), 28.0-35.0eV, 2.4min #112
RTINSECONDS=143.476
SCANS=110,112
PEPMASS=340.94095	97908
CHARGE=1+
207.89407	78	
208.97247	60	
212.86333	60	
215.88517	112	
215.93422	82	
216.89186	72	
218.94184	58	
221.89487	68	
222.97749	78	
224.84601	84	
226.83346	84	
226.86676	116	
227.85555	96	
228.84804	72	
230.84668	128	
231.95045	62	
233.94737	94	
233.99127	60	
234.04496	88	
236.89204	68	
236.90710	60	
238.09539	80	
239.82257	68	
240.83946	798	1+
241.84342	532	1+
241.87707	78	
243.83285	148	
243.84547	276	
243.88075	82	
243.90144	66	
244.83276	80	
245.07690	98	
245.83751	148	
245.86160	66	
246.85989	104	
247.82997	104	
247.97063	60	
249.89116	94	
250.46919	90	
251.83727	78	
251.88039	70	
252.87903	64	
253.84848	76	
253.86806	84	
254.12295	68	
254.92329	72	
255.07836	106	
255.10007	68	
255.91273	74	
256.85176	358	1+
256.86887	96	
256.92348	72	
258.84373	416	
259.84845	194	
259.95734	66	
260.33773	86	
260.83783	230	
260.86392	100	
261.83576	224	
262.83694	132	
262.86592	74	
262.90376	66	
262.96932	80	
263.88790	60	
264.13749	92	
265.11806	92	
266.86255	72	
268.84177	290	1+
269.18246	66	
270.01102	78	
270.83489	134	
270.88557	72	
270.92412	66	
271.81579	78	
272.82280	72	
272.89805	100	
272.91512	62	
273.88060	62	
274.02313	76	
274.53120	72	
274.86222	414	1+
274.89571	86	
275.09541	70	
276.82678	80	
276.85665	446	
277.86218	382	
278.84461	1366	1+
278.94141	88	
279.86615	242	
280.81498	82	
280.85745	184	
280.88262	68	
280.92992	68	
281.90021	66	
282.86865	88	
283.81452	92	
283.86704	136	
284.84398	68	
288.89495	78	
289.83921	86	
289.86781	86	
290.12162	72	
290.86888	80	
290.98784	100	
291.98392	68	
292.43735	92	
292.88321	126	
293.10722	88	
293.12824	64	
293.38516	78	
293.85829	76	
294.87324	120	
295.82161	66	
296.81680	72	
296.85443	64	
296.97968	70	
297.41791	104	
297.79519	74	
297.88092	140	
297.96048	68	
299.87874	144	
300.15843	74	
300.86956	126	
300.92036	68	
302.16984	64	
302.88118	62	
303.86032	86	
306.45131	72	
306.88392	72	
308.86109	72	
309.79902	72	
310.42146	70	
310.92151	74	
311.86216	70	
314.89236	106	
315.89975	76	
317.15387	66	
318.76496	66	
319.18612	64	
319.95669	72	
321.35100	98	
323.01930	158	
324.87379	70	
325.88543	100	
325.90568	74	
326.97055	72	
330.79814	70	
332.93913	98	
334.90693	74	
334.95633	72	
336.06303	68	
337.90435	78	
341.09011	68	
342.90798	92	
343.70065	60	
344.25650	86	
END IONS

###FS:    #m/z: 336.94645 #charge 1+
###MS: 110
###MSMS: 113
BEGIN IONS
TITLE=Cmpd 84, +MS2(336.9464), 28.0-35.0eV, 2.4min #113
RTINSECONDS=144.249
SCANS=110,113
PEPMASS=336.94645	22544
CHARGE=1+
205.09426	68	
205.94965	66	
209.93740	58	
211.94402	230	1+
212.87651	144	
213.87856	68	
213.89307	46	
213.93706	56	
213.95139	92	
215.89215	60	
215.93435	98	
222.97894	48	
223.83075	72	
223.96291	68	
223.97543	48	
224.84214	78	
224.95656	74	
224.97121	74	
225.04073	42	
226.84070	46	
226.90347	70	
227.94968	64	
229.89122	66	
229.95514	408	
230.89162	234	
231.94842	92	
233.83006	126	
234.89689	56	
235.84412	46	
235.89352	54	
236.83693	52	
237.13045	72	
238.82774	64	
238.88437	70	
239.84959	60	
239.86846	76	
239.90666	46	
240.83800	348	
241.84235	676	1+
242.95705	54	
243.83134	48	
244.06110	64	
244.89603	96	
245.89858	60	
246.86332	42	
247.95910	58	
248.90043	138	
249.04289	94	
249.96035	68	
250.95225	200	
250.96911	78	
250.99956	70	
251.08185	104	
251.82979	62	
251.92295	86	
252.95441	64	
252.97352	46	
253.04891	64	
253.19710	46	
253.84240	56	
253.92266	94	
254.09093	150	
254.87453	78	
254.91616	70	
255.07654	72	
255.40606	84	
255.84003	84	
256.07757	50	
256.84898	166	
256.87667	64	
256.89828	140	
257.22641	70	
257.79988	66	
257.85393	148	
258.84756	922	1+
258.91917	50	
259.93550	66	
261.84778	74	
262.95780	44	
263.04712	56	
264.85253	76	
264.86835	72	
264.88818	56	
266.12505	72	
266.79276	66	
266.85950	130	
267.41441	90	
267.86024	68	
268.84159	568	
269.83389	74	
270.83711	52	
271.79952	86	
272.63630	80	
272.89196	282	1+
273.95994	78	
274.87056	92	
275.86808	136	
275.88610	110	
276.85644	956	1+
277.82332	54	
277.83731	62	
277.95601	42	
278.79769	64	
278.83300	60	
279.89777	52	
279.95920	60	
280.09291	72	
280.86111	312	
280.93897	46	
281.04731	54	
281.87942	46	
282.79357	44	
282.87440	130	
282.90118	66	
282.92566	86	
283.50872	94	
285.87059	62	
286.85312	58	
287.84331	52	
288.85130	66	
289.88940	68	
290.87288	62	
291.09888	72	
292.13261	80	
292.87629	112	
293.10615	206	
293.96341	52	
294.11094	82	
294.86545	56	
295.86869	70	
297.86696	56	
297.88803	74	
298.89651	114	
299.87091	126	
300.40942	58	
300.89889	72	
301.85793	72	
301.88371	44	
305.17812	62	
305.86316	66	
306.89162	70	
307.88913	48	
307.92789	92	
307.94532	70	
308.29662	48	
314.90333	60	
315.23639	68	
316.83210	78	
323.44066	58	
324.89334	72	
326.95514	46	
329.15458	52	
330.80755	72	
331.86436	110	
332.32755	50	
END IONS

###FS:    #m/z: 322.93016 #charge 1+
###MS: 114
###MSMS: 115
BEGIN IONS
TITLE=Cmpd 85, +MS2(322.9302), 28.0-35.0eV, 2.5min #115
RTINSECONDS=147.921
SCANS=114-115
PEPMASS=322.93016	146642
CHARGE=1+
53.32931	32	
119.94261	52	
187.64373	38	
190.07899	64	
190.88851	108	
192.88916	94	
195.88696	72	
198.88165	44	
199.86145	46	
201.04754	136	
205.94976	164	
206.11380	40	
212.93492	104	
220.88463	70	
220.90476	44	
221.13294	50	
221.94308	404	1+
222.06526	54	
223.87284	68	
223.96346	184	
224.93974	68	
224.96679	130	
225.11931	34	
225.95919	72	
226.81307	50	
226.89442	68	
227.86435	46	
227.92415	90	
228.13142	96	
234.09944	56	
235.08514	86	
235.43534	72	
235.95206	56	
236.88696	228	1+
237.43081	80	
238.08220	78	
238.82911	68	
238.94501	56	
239.89511	56	
240.81575	122	
240.94108	952	
240.96380	90	
241.02982	62	
241.84626	60	
241.94031	2874	1+
242.02610	76	
242.06220	78	
242.81898	244	1+
242.94244	1942	1+
243.20615	50	
243.79607	32	
244.38998	30	
244.85348	48	
244.91008	40	
244.94149	476	
245.74981	42	
245.82891	52	
246.88158	76	
246.97488	178	
247.97838	96	
248.16198	26	
248.96945	56	
250.46573	92	
252.85357	86	
252.87885	72	
253.51980	82	
254.44365	84	
255.07250	68	
255.27658	60	
255.43587	44	
256.32149	84	
258.82983	324	1+
259.90200	68	
260.38303	38	
260.85473	62	
261.83026	568	1+
262.83011	448	1+
263.43746	42	
264.86816	74	
265.02996	28	
265.14632	24	
265.95870	100	
269.08972	70	
269.88802	46	
270.92584	44	
271.49628	80	
271.86860	82	
272.34452	60	
272.93644	52	
273.03782	64	
274.98499	70	
276.84743	72	
278.08458	50	
278.84498	48	
278.85950	44	
278.97851	30	
279.09329	774	1+
279.22037	74	
279.79134	70	
279.88468	60	
279.93287	74	
280.12225	70	
280.15265	30	
280.93002	78	
280.96918	64	
281.40150	30	
281.83439	72	
281.98296	58	
282.03882	46	
282.26438	38	
283.06815	94	
283.26253	34	
284.20766	48	
284.29374	588	1+
284.86417	84	
284.88228	74	
284.89772	64	
285.17585	52	
285.21490	120	
285.53923	30	
286.61230	28	
286.66432	30	
289.81614	74	
290.20508	26	
291.76572	68	
293.13888	76	
296.87183	86	
297.09623	72	
298.14928	68	
299.01456	74	
299.80727	64	
301.87540	76	
302.88717	82	
304.88647	74	
305.78770	36	
305.87597	108	
306.14633	70	
306.88666	114	
307.88933	88	
308.05540	70	
309.13142	66	
309.78126	26	
309.86150	32	
310.80898	60	
311.87305	70	
312.40414	76	
312.80145	48	
312.89305	82	
315.13433	62	
317.86054	70	
320.82710	50	
321.71058	24	
322.82186	64	
323.00829	38	
324.20509	50	
324.77254	30	
325.09230	44	
326.04973	70	
326.28235	48	
327.64564	30	
END IONS

###FS:    #m/z: 336.94627 #charge 1+
###MS: 114
###MSMS: 116
BEGIN IONS
TITLE=Cmpd 86, +MS2(336.9463), 28.0-35.0eV, 2.5min #116
RTINSECONDS=148.694
SCANS=114,116
PEPMASS=336.94627	22406
CHARGE=1+
192.88908	82	
197.48667	120	
200.85573	64	
200.87807	60	
201.91630	40	
211.94361	240	
212.87869	292	1+
213.94179	142	
216.91147	92	
218.88007	44	
218.89621	84	
223.95947	70	
224.83864	166	
224.97821	116	
225.37309	36	
225.83024	78	
227.84381	72	
228.84544	68	
229.80793	44	
229.85018	56	
229.95698	256	
230.88100	86	
231.89173	66	
233.83074	44	
233.84372	52	
233.91344	70	
234.92695	58	
235.85382	64	
236.90907	82	
237.06088	76	
237.92322	80	
239.84919	132	
239.90630	80	
240.82223	46	
240.84249	140	
241.35953	36	
241.84464	400	
242.04900	38	
242.84238	410	1+
243.82758	68	
244.87495	58	
245.83099	54	
245.93890	78	
246.85445	160	
246.90048	62	
246.95087	74	
246.97489	164	
247.96538	78	
248.85690	78	
248.99259	78	
250.83470	130	
250.89904	92	
250.95368	62	
250.98054	48	
251.07793	74	
251.83336	62	
252.87307	86	
252.92192	66	
252.95517	80	
252.97285	146	
253.24398	36	
253.79951	78	
254.96874	48	
255.06075	34	
255.30214	40	
255.93033	72	
256.84962	72	
256.86632	116	
256.89381	74	
257.84561	56	
257.86679	94	
258.84767	800	1+
258.86260	64	
260.85254	142	
260.94436	78	
261.85278	138	
263.87405	36	
264.31178	36	
264.85676	38	
265.86246	84	
266.86242	62	
266.88849	72	
266.99923	58	
267.84829	54	
268.84018	388	1+
268.95901	62	
269.44442	44	
269.80497	64	
271.43360	84	
273.64525	40	
273.92973	40	
274.86187	150	
274.87713	320	1+
274.92012	62	
275.12141	70	
275.84104	76	
275.86057	128	
276.85981	1508	1+
276.98206	76	
277.83412	114	
278.10339	70	
278.74446	36	
278.83421	110	
279.97005	94	
280.25768	50	
280.88060	58	
281.05372	60	
282.86816	60	
283.87252	74	
284.41911	92	
285.84975	70	
286.85740	76	
287.84191	50	
289.85386	46	
289.87460	62	
290.85543	38	
292.88027	84	
293.10664	238	
293.18760	52	
293.86688	76	
294.11008	130	
294.86337	138	
295.85528	42	
295.89210	58	
296.38963	94	
297.11502	78	
297.26130	76	
297.87340	56	
297.89295	268	1+
297.98577	50	
298.86186	60	
299.88371	48	
300.88194	50	
302.80991	38	
304.00605	106	
304.86774	60	
306.88787	68	
307.12144	56	
308.01408	74	
308.86946	66	
309.86745	132	
309.98732	42	
311.85123	60	
320.77195	84	
320.94154	58	
321.05612	42	
321.43676	40	
323.90011	106	
324.76197	38	
328.43100	82	
328.53338	90	
332.28246	36	
332.89902	56	
333.26170	68	
334.94738	64	
335.41248	78	
338.22716	84	
END IONS

###FS:    #m/z: 359.96171 #charge 1+
###MS: 114
###MSMS: 117
BEGIN IONS
TITLE=Cmpd 87, +MS2(359.9617), 28.0-35.0eV, 2.5min #117
RTINSECONDS=149.465
SCANS=114,117
PEPMASS=359.96171	15290
CHARGE=1+
193.08434	138	
199.86325	66	
204.92729	66	
207.88720	68	
210.88666	84	
217.91255	64	
221.90049	70	
222.88940	74	
222.95342	292	1+
223.89130	92	
224.95023	334	1+
224.96866	188	
225.93551	72	
225.97335	98	
226.94807	486	1+
226.97522	292	
227.93326	68	
228.83684	90	
228.94519	454	
232.07477	80	
232.12898	94	
233.01022	72	
233.89259	74	
234.06591	64	
235.91210	60	
236.88069	76	
237.01856	72	
238.83979	90	
238.92241	70	
238.93935	80	
240.83017	158	
240.94101	108	
240.95496	222	1+
241.88275	78	
242.89967	56	
242.97663	74	
243.85947	58	
244.95722	162	
245.13072	58	
245.89423	54	
245.94626	88	
246.80626	192	
246.85634	90	
246.89665	62	
246.95204	288	1+
247.11280	82	
247.80862	126	
248.80430	412	1+
248.83562	72	
250.94770	60	
250.96310	72	
251.04900	92	
252.88105	60	
253.03314	58	
253.83475	62	
254.87063	68	
254.93776	60	
255.60020	60	
256.83648	56	
256.89762	54	
257.90651	66	
258.83407	68	
259.05889	76	
259.83426	206	1+
260.79783	114	
260.85500	138	
260.93813	86	
261.01158	92	
261.95875	60	
261.97278	72	
263.79263	74	
264.82537	74	
265.81637	606	1+
268.81577	132	
268.84387	90	
268.89042	80	
269.42208	88	
269.81705	62	
270.84476	74	
270.93179	92	
272.83920	70	
272.91600	54	
272.97081	54	
273.97004	206	
276.80661	82	
276.85189	116	
277.82078	84	
277.91479	92	
278.80142	288	
278.84415	174	
278.92528	64	
279.08494	56	
279.62459	94	
279.80041	142	
279.88145	68	
280.79280	768	1+
280.83110	112	
283.90987	90	
284.84785	238	1+
284.87466	70	
285.86871	70	
286.82216	74	
288.01270	68	
288.42991	78	
288.80938	72	
289.11222	70	
289.87896	58	
290.00874	62	
292.92433	60	
294.84663	78	
294.86723	60	
294.92880	84	
295.01939	64	
295.81063	58	
296.25652	72	
296.80573	382	
296.82346	98	
296.91845	92	
297.80887	266	
298.14260	54	
298.80472	1406	1+
299.13371	72	
299.42916	92	
299.86888	80	
300.16667	54	
300.87552	64	
301.85883	126	
301.93610	226	1+
311.88626	74	
314.94023	54	
315.26940	66	
316.07211	64	
316.81535	248	
317.83604	70	
317.89750	58	
318.93575	82	
319.01062	94	
319.82478	148	
320.81853	68	
320.86241	70	
320.93044	68	
321.81936	128	
321.92760	62	
322.00905	70	
323.01715	402	
324.45499	94	
325.90351	104	
327.83065	54	
330.16887	72	
330.84736	62	
331.96945	80	
334.96730	68	
335.82882	70	
339.77843	76	
339.84091	56	
340.94284	74	
341.89310	70	
355.25834	96	
356.84311	64	
358.18010	64	
358.20206	160	
360.38894	98	
END IONS

###FS:    #m/z: 322.93031 #charge 1+
###MS: 118
###MSMS: 119
BEGIN IONS
TITLE=Cmpd 88, +MS2(322.9303), 28.0-35.0eV, 2.6min #119
RTINSECONDS=153.131
SCANS=118-119
PEPMASS=322.93031	152230
CHARGE=1+
68.17999	32	
70.10670	32	
134.57232	32	
136.28566	32	
136.92863	34	
192.88738	68	
192.93006	80	
201.04740	184	
202.04922	68	
204.02294	82	
205.68086	26	
205.94787	134	
206.95175	90	
212.83299	38	
213.86052	70	
213.89479	84	
213.93606	86	
214.86590	62	
214.91239	78	
216.03184	88	
218.89067	58	
219.01829	32	
221.94101	98	
222.06572	26	
223.10212	68	
223.95912	68	
224.89536	54	
225.06884	26	
225.96130	64	
227.82943	68	
227.93690	94	
230.84480	84	
230.85893	72	
230.91305	66	
231.11616	68	
233.91529	70	
234.96251	64	
236.90544	52	
236.98101	94	
238.04814	54	
238.89562	70	
238.93755	66	
239.08738	80	
239.95948	68	
240.82541	110	
240.94008	872	
240.96134	130	
241.93807	3290	1+
242.01258	30	
242.06797	44	
242.42504	24	
242.69168	32	
242.73956	28	
242.75233	26	
242.94008	2492	1+
243.01163	44	
243.09697	72	
243.25973	28	
243.38008	30	
243.82143	228	
244.05337	78	
244.45053	88	
244.55883	24	
244.82040	140	
244.85018	70	
244.98457	72	
245.81734	76	
246.97636	88	
247.10157	30	
247.90352	32	
248.85337	54	
250.80165	46	
250.85218	82	
250.98677	46	
251.94239	60	
254.91793	72	
256.91528	66	
256.92935	62	
258.80020	70	
258.83712	198	
258.89344	60	
260.09591	26	
260.83011	320	1+
261.14064	74	
261.90919	112	
262.97719	100	
263.72037	104	
263.85819	60	
264.09170	62	
264.87840	72	
265.05249	54	
265.85866	30	
271.74691	30	
272.84915	62	
272.98127	26	
275.80464	74	
276.82874	40	
276.85947	52	
278.02938	68	
278.09503	40	
279.09180	1200	1+
279.22435	68	
279.28171	48	
279.54873	26	
279.82588	76	
279.91653	68	
279.94716	48	
280.52089	28	
281.86127	74	
281.88030	34	
281.91498	62	
282.85108	112	
282.90751	50	
283.84924	82	
283.86728	78	
283.91026	38	
284.08407	28	
284.29663	556	1+
284.67586	72	
284.87818	48	
284.89744	58	
286.74301	28	
286.80981	34	
286.87296	34	
286.90749	72	
288.68008	36	
289.40681	28	
290.78492	72	
291.14299	84	
291.90235	68	
292.18300	46	
292.97749	42	
294.84964	104	
295.34647	86	
295.91415	40	
296.20869	28	
297.84358	90	
299.13809	64	
301.79949	46	
301.87908	66	
302.24635	44	
304.92324	50	
305.87153	80	
305.92313	76	
307.10974	64	
307.88791	128	
320.83531	118	
323.77998	40	
324.42646	82	
324.89750	70	
325.90328	40	
326.86079	34	
327.12391	76	
327.25498	64	
328.17917	54	
END IONS

###FS:    #m/z: 363.95691 #charge 1+
###MS: 118
###MSMS: 120
BEGIN IONS
TITLE=Cmpd 89, +MS2(363.9569), 28.0-35.0eV, 2.6min #120
RTINSECONDS=153.903
SCANS=118,120
PEPMASS=363.95691	32162
CHARGE=1+
99.43944	84	
185.93012	58	
189.86295	238	1+
196.88297	56	
197.90811	72	
206.83518	60	
206.87933	62	
207.95819	98	
212.87963	106	
213.88162	128	
215.88517	62	
218.85613	72	
220.89399	88	
222.95103	262	1+
224.94565	152	
224.97066	248	1+
225.95032	88	
226.94711	678	1+
227.86280	64	
227.89059	80	
228.89674	130	
228.94197	344	1+
229.84092	82	
230.88909	102	
231.80163	84	
231.89053	252	
233.79898	72	
233.88172	66	
234.88525	100	
237.90419	70	
237.92698	84	
239.88354	72	
240.82163	132	
240.84497	74	
240.94080	430	1+
240.96196	128	
241.83300	336	1+
242.93984	488	1+
243.90469	150	
243.96485	72	
243.98633	72	
244.81686	62	
244.95276	136	
245.82715	78	
245.83998	68	
246.80868	136	
246.95320	300	1+
247.80641	56	
248.42917	72	
248.80372	722	1+
248.90014	130	
249.85005	62	
250.79859	174	
250.92413	70	
250.94594	84	
251.81236	64	
252.14353	64	
252.79702	82	
253.90669	104	
253.92877	62	
254.88247	76	
255.06272	100	
256.85439	142	
257.90046	78	
258.89527	124	
258.96067	90	
258.97419	62	
259.85425	82	
260.84287	142	
260.96606	314	1+
261.84949	90	
262.83032	90	
262.88201	68	
263.88875	86	
264.82105	152	
265.19632	60	
266.81619	190	
266.96282	72	
267.78540	66	
267.81486	134	
267.86130	140	
267.97667	80	
268.81008	210	
268.84122	116	
269.97457	64	
270.79847	60	
271.86225	66	
272.08704	86	
274.02286	60	
274.81648	102	
276.81185	132	
276.84958	110	
277.80828	58	
278.80017	130	
278.84232	128	
278.85370	292	1+
279.80166	280	
280.79333	744	1+
280.84113	132	
281.11961	78	
281.81999	58	
281.85739	56	
282.78742	114	
282.82940	154	
282.91540	94	
283.79650	148	
283.85022	58	
284.82623	288	1+
285.84801	108	
286.81577	66	
286.83053	64	
289.82687	62	
289.88301	104	
289.93939	90	
290.80557	74	
290.85309	84	
291.01314	60	
292.11383	58	
295.87850	76	
296.80718	140	
296.87186	98	
297.80763	312	
297.85481	64	
298.80337	1482	1+
299.90272	70	
300.05608	80	
300.07277	68	
301.37400	76	
301.81098	192	
301.86416	180	
302.79248	66	
303.85989	104	
303.87604	96	
304.81155	86	
305.04092	74	
305.83091	66	
305.87595	76	
306.80833	62	
307.84636	68	
309.43588	76	
310.88476	72	
311.86217	126	
316.81696	122	
317.12726	180	1+
317.81561	98	
318.80875	70	
319.81468	108	
320.82254	94	
321.81800	352	1+
321.86160	76	
322.97511	68	
323.01684	66	
324.01936	72	
324.78942	60	
325.04417	72	
325.77940	64	
340.99267	102	
341.15138	62	
341.26949	80	
341.82594	66	
342.90646	78	
343.90801	70	
344.21994	74	
351.84842	58	
352.92221	76	
364.03957	68	
364.30207	78	
END IONS

###FS:    #m/z: 336.94607 #charge 1+
###MS: 118
###MSMS: 121
BEGIN IONS
TITLE=Cmpd 90, +MS2(336.9461), 28.0-35.0eV, 2.6min #121
RTINSECONDS=154.676
SCANS=118,121
PEPMASS=336.94607	23454
CHARGE=1+
201.86458	58	
208.93890	40	
210.87939	96	
211.94598	378	
212.89216	84	
213.88350	50	
215.88743	126	
218.95076	78	
219.88754	58	
222.95076	160	
223.83627	94	
223.96113	114	
224.83730	116	
226.97216	74	
228.84489	82	
229.95611	176	
230.88957	254	
231.94936	164	
233.89860	68	
234.93049	84	
234.94545	64	
235.79170	70	
235.85169	62	
235.88947	48	
235.98679	92	
236.06289	82	
236.80141	72	
236.83159	68	
237.08651	80	
237.80590	52	
237.85888	76	
238.84462	246	1+
238.87854	46	
239.83551	72	
240.83666	180	
241.84375	722	1+
241.86346	52	
242.87321	66	
243.83581	154	
245.42300	114	
245.88673	66	
246.85418	70	
246.97780	76	
249.95343	82	
250.83106	72	
250.95275	106	
251.03494	50	
251.87454	70	
251.92613	50	
252.04394	42	
252.84849	118	
252.95488	44	
252.97312	112	
253.90800	118	
254.08719	98	
254.92558	72	
255.07835	52	
255.84587	76	
255.92070	72	
255.96566	80	
256.86876	182	
256.88049	138	
257.08262	74	
257.86094	74	
257.93360	188	
258.04622	50	
258.84544	236	
259.85338	384	
260.96222	74	
262.94753	88	
263.49714	38	
263.84879	72	
263.96567	52	
264.34915	64	
264.86202	94	
266.86055	52	
266.88280	54	
267.84821	54	
268.84108	244	
269.84040	110	
270.28385	42	
270.83502	54	
271.05104	82	
271.07933	92	
271.12404	72	
272.93866	66	
273.37068	66	
273.45402	76	
274.35827	78	
274.82215	52	
274.86228	162	
274.91554	54	
275.85543	794	1+
275.88812	74	
277.83751	42	
277.90260	92	
277.92450	102	
278.07881	40	
278.84483	162	
278.88816	58	
279.83380	122	
279.85115	232	
279.87971	72	
280.04778	68	
280.87265	70	
280.89325	84	
281.00710	40	
281.72102	76	
282.39310	72	
282.88301	102	
284.49973	42	
284.90404	70	
285.38733	62	
285.86215	64	
287.72783	74	
287.84017	62	
289.74528	62	
289.87449	48	
291.11979	56	
292.82559	50	
292.87172	306	1+
293.10916	238	1+
293.85217	100	
294.86931	102	
295.15016	44	
295.87369	50	
295.89471	98	
296.11474	58	
296.63274	64	
296.89501	44	
298.22526	68	
299.00629	82	
299.87653	148	
299.92236	50	
300.88088	188	
301.89882	88	
302.87990	222	
304.88436	82	
306.88195	72	
310.49988	76	
310.72222	50	
310.88463	56	
312.88246	60	
313.96483	60	
315.76184	54	
316.14000	48	
317.87789	72	
319.07596	38	
320.73047	60	
324.89124	52	
326.74149	58	
327.86155	80	
336.78635	58	
337.28864	94	
338.39696	92	
END IONS

###FS:    #m/z: 340.94075 #charge 1+
###MS: 122
###MSMS: 123
BEGIN IONS
TITLE=Cmpd 91, +MS2(340.9408), 28.0-35.0eV, 2.7min #123
RTINSECONDS=158.323
SCANS=122-123
PEPMASS=340.94075	100392
CHARGE=1+
158.85596	86	
184.87678	60	
201.92709	58	
204.93400	88	
207.88397	72	
211.94346	62	
212.89942	78	
213.94112	188	
214.88885	60	
214.93757	72	
215.88983	216	1+
215.93587	58	
217.88680	144	
217.91265	76	
221.89667	88	
221.94974	86	
223.94459	74	
223.95972	64	
224.82929	82	
224.84293	192	1+
224.96002	62	
226.86639	68	
226.88136	74	
227.85715	98	
228.84399	158	
229.85419	68	
230.89231	70	
231.89139	72	
231.94937	84	
233.89456	138	
235.94985	60	
236.89660	58	
237.06538	68	
237.80326	130	
237.92257	202	1+
238.83892	328	1+
238.85657	118	
238.89046	102	
239.10255	60	
240.83579	76	
240.90422	82	
241.23386	82	
241.79879	62	
241.84409	772	1+
241.86392	112	
241.89927	68	
241.94385	96	
242.87100	72	
242.89232	60	
242.94266	92	
242.95723	58	
243.83538	250	
244.82226	106	
244.83533	126	
244.85083	150	
244.86545	78	
245.83104	68	
246.95677	86	
246.97933	72	
247.85666	76	
247.99007	78	
248.90052	142	
249.96832	84	
250.95067	102	
250.99264	60	
252.92970	78	
253.79760	86	
254.86029	206	1+
255.07547	144	
255.09408	82	
256.85227	126	
257.08470	58	
257.84908	72	
257.86691	72	
257.88292	68	
257.89720	98	
257.96548	64	
258.34242	102	
258.84716	848	1+
259.01789	66	
259.04744	58	
259.86966	126	
259.91366	66	
260.83732	782	1+
262.83325	90	
262.89153	100	
263.02494	88	
263.88395	62	
264.84037	82	
264.86934	130	
265.86265	138	
265.93071	88	
266.01227	72	
266.84640	60	
266.86456	184	
267.13571	136	
267.78406	66	
267.85031	78	
268.83909	420	1+
271.82693	58	
272.83117	74	
272.85943	72	
272.93815	106	
274.86186	428	1+
274.87818	184	
275.84329	70	
276.85765	1310	1+
277.44214	74	
277.92254	104	
277.97246	58	
278.84503	760	
278.88353	64	
278.98652	68	
279.04596	84	
279.86123	234	
279.88440	112	
280.84154	58	
281.86126	64	
284.43982	90	
284.91014	56	
287.03022	88	
288.84318	72	
289.78707	80	
289.88069	86	
292.25462	82	
292.76672	66	
292.87388	76	
294.15745	68	
294.87159	66	
295.87142	104	
296.86948	70	
297.78478	66	
297.85247	88	
297.89163	244	1+
297.91136	70	
297.97106	76	
298.11507	66	
298.27422	74	
299.86964	134	
300.06230	94	
300.88308	66	
301.43394	78	
302.17295	138	
304.44387	60	
305.44849	100	
306.90341	68	
308.03765	64	
308.80370	84	
310.83265	62	
316.88054	76	
322.27582	70	
325.89011	82	
326.87729	78	
327.17469	70	
328.73559	68	
333.86720	90	
338.28389	62	
343.30030	74	
343.90352	58	
344.33403	60	
345.21177	78	
345.98349	66	
END IONS

###FS:    #m/z: 363.95653 #charge 1+
###MS: 122
###MSMS: 124
BEGIN IONS
TITLE=Cmpd 92, +MS2(363.9565), 28.0-35.0eV, 2.7min #124
RTINSECONDS=159.096
SCANS=122,124
PEPMASS=363.95653	32328
CHARGE=1+
113.63698	72	
182.87173	72	
183.87150	86	
205.94605	76	
208.88592	78	
209.94173	162	
210.88661	74	
210.90256	78	
212.87913	226	
214.88608	66	
222.86585	72	
223.95740	78	
224.82009	88	
224.88676	66	
224.94739	208	1+
224.97480	96	
226.87598	68	
226.94565	588	1+
227.93124	70	
228.94203	770	1+
229.89882	82	
230.89126	508	1+
232.02593	80	
232.06909	94	
232.47703	80	
232.88561	74	
233.06728	74	
233.86456	66	
238.84649	72	
240.82166	128	
240.83478	112	
240.94148	198	
240.96512	142	
241.90247	196	1+
241.94026	122	
242.94311	742	1+
243.83342	114	
243.99183	68	
244.84630	68	
244.95875	530	1+
245.94259	122	
246.81296	144	
246.90752	68	
246.95038	234	
246.97519	122	
247.93547	118	
248.80195	760	1+
248.82590	72	
248.89659	408	1+
248.97923	68	
251.80056	112	
251.95233	72	
254.20853	68	
254.93922	78	
254.95332	68	
256.79933	76	
256.90768	82	
257.85700	70	
257.97947	82	
258.44297	68	
258.83592	72	
260.83096	182	
260.87088	72	
260.96603	68	
261.84166	196	
261.96607	170	
262.06401	74	
262.82597	74	
263.97803	68	
264.83491	98	
264.85000	82	
265.81736	130	
266.80996	678	1+
266.84662	72	
266.97426	72	
267.78284	134	
268.78560	76	
268.85623	88	
268.96074	82	
269.96843	270	
270.80892	114	
270.84205	134	
270.92188	82	
272.86869	70	
276.81066	152	
276.85478	178	
277.85658	130	
277.90060	98	
278.80035	142	
278.84521	74	
279.79732	86	
280.79315	1456	1+
280.85817	68	
280.91582	80	
281.02884	68	
281.87974	196	1+
281.96216	70	
282.14153	84	
282.37478	78	
282.82482	84	
282.91339	80	
283.20493	66	
283.79246	82	
283.84761	136	
284.82559	300	1+
284.85197	144	
285.84759	70	
285.87680	72	
285.92025	72	
286.81415	68	
287.82638	184	1+
288.79885	68	
289.80783	76	
289.88111	144	
289.92079	86	
293.85152	74	
293.98890	70	
294.56411	110	
294.86757	204	1+
296.81114	166	
296.89722	84	
297.80649	98	
297.83519	74	
297.97098	74	
298.42670	78	
298.80231	1820	1+
298.86959	110	
299.38003	70	
299.87149	106	
301.86000	98	
301.87431	74	
302.79418	120	
302.85729	68	
302.88571	72	
303.85291	168	
306.82798	78	
311.03426	74	
311.49984	84	
311.86620	72	
314.82397	94	
316.81583	328	1+
318.81312	128	
318.93602	70	
321.82006	166	
322.14569	78	
322.81169	100	
324.83159	70	
324.88985	116	
325.14104	72	
325.82786	84	
327.07698	68	
327.85039	90	
328.11693	70	
328.82487	74	
329.17470	68	
330.83400	74	
330.91438	68	
336.95130	142	
338.18007	78	
338.94372	72	
340.83172	68	
340.93842	80	
345.20021	72	
347.75105	74	
352.88992	72	
354.20616	66	
366.29193	86	
END IONS

###FS:    #m/z: 359.96183 #charge 1+
###MS: 122
###MSMS: 125
BEGIN IONS
TITLE=Cmpd 93, +MS2(359.9618), 28.0-35.0eV, 2.7min #125
RTINSECONDS=159.867
SCANS=122,125
PEPMASS=359.96183	13940
CHARGE=1+
102.85142	88	
188.11996	82	
192.10889	82	
200.87382	146	
202.87399	82	
205.56553	102	
206.95530	78	
207.92447	66	
208.82825	70	
209.87662	88	
209.94631	122	
216.85818	146	
222.88197	78	
222.89502	66	
222.95134	210	
223.86767	66	
223.89034	138	
223.98055	78	
224.94832	202	
224.97315	160	
225.94276	420	1+
228.88334	86	
228.94289	524	
230.01601	78	
232.88712	88	
233.88724	64	
234.86387	128	
234.87919	80	
236.91104	70	
239.90641	60	
240.83628	104	
240.85072	74	
240.95894	62	
241.09931	64	
241.94120	188	
241.99231	84	
242.84046	62	
242.85956	92	
242.95706	230	
244.84216	78	
244.95745	138	
246.95509	122	
247.80607	70	
247.98044	68	
248.80591	418	1+
249.85160	72	
250.95272	116	
251.04083	78	
251.84431	72	
252.11224	72	
252.88091	86	
252.95578	246	
254.89823	64	
256.85255	64	
256.86610	84	
257.85305	72	
258.84670	234	1+
258.97644	76	
259.50008	84	
260.83641	188	1+
260.87187	90	
260.97099	132	
261.80391	64	
261.97075	82	
262.83014	76	
262.95431	138	
264.80516	72	
264.82029	134	
264.91831	68	
265.81765	132	
266.41456	148	
266.81451	532	1+
266.84243	88	
267.97936	138	
268.81081	160	
268.84036	60	
268.90662	66	
269.97201	124	
270.82703	62	
270.84116	64	
270.88655	144	
273.26715	72	
273.63682	78	
273.96191	70	
274.89731	96	
275.41699	78	
275.80443	68	
276.80870	72	
276.86001	318	1+
279.79727	100	
279.84255	66	
279.88978	72	
279.90787	72	
279.99073	76	
280.79122	1046	1+
280.85847	68	
281.26770	70	
281.85500	176	1+
282.83082	126	
282.88043	74	
282.90337	92	
283.92841	68	
283.98738	142	
284.78589	96	
284.82386	314	1+
286.81195	72	
288.80144	62	
289.80162	74	
291.85390	64	
293.15555	88	
294.85280	76	
295.93309	70	
296.02430	68	
296.80768	98	
296.86138	104	
296.92614	60	
297.37549	104	
297.80696	96	
298.00452	156	1+
298.09188	92	
298.80294	1584	1+
299.81931	160	
299.86003	176	1+
300.85986	198	1+
304.91002	70	
306.88479	78	
307.84405	66	
312.11829	60	
313.09959	60	
313.14476	68	
315.43487	104	
315.89109	84	
316.81601	94	
317.83146	86	
318.81351	62	
319.71967	72	
319.83149	58	
320.80482	62	
320.82242	62	
320.89496	86	
321.82225	122	
322.52493	72	
322.89757	80	
323.02045	168	
326.84376	88	
326.91035	74	
327.89915	84	
330.87194	78	
330.88791	68	
335.41934	76	
335.95467	68	
336.94497	76	
340.94024	106	
341.19432	86	
342.24751	68	
342.79768	92	
343.21133	102	
352.08297	86	
360.17463	68	
361.26382	94	
361.32435	92	
362.20498	74	
364.94875	80	
END IONS

###FS:    #m/z: 340.94104 #charge 1+
###MS: 126
###MSMS: 127
BEGIN IONS
TITLE=Cmpd 94, +MS2(340.9410), 28.0-35.0eV, 2.7min #127
RTINSECONDS=163.516
SCANS=126-127
PEPMASS=340.94104	100978
CHARGE=1+
192.92534	126	
193.89132	72	
195.90043	82	
196.00533	98	
199.90787	62	
200.91984	72	
203.04734	60	
205.07466	82	
211.84169	94	
212.88047	106	
214.88373	136	
215.89122	136	
215.93645	58	
216.88828	68	
216.93861	78	
220.87362	70	
221.11453	58	
221.95904	76	
223.97050	70	
224.91210	72	
224.97769	122	
226.84285	66	
226.90008	74	
226.94620	74	
228.84592	134	
228.95416	112	
230.83990	88	
231.09372	80	
231.95869	82	
232.88573	68	
233.91347	68	
233.95113	86	
234.87778	64	
236.79923	80	
236.88081	88	
236.90636	64	
236.93737	68	
238.79713	56	
238.85205	70	
238.86547	56	
238.88682	132	
238.91302	64	
238.99235	82	
239.84753	92	
240.22607	56	
240.83738	668	1+
240.85419	58	
241.84224	456	1+
241.89456	124	1+
241.90955	88	
241.93846	58	
242.04721	58	
242.88482	66	
243.83445	308	1+
244.82659	72	
246.86059	54	
248.86151	98	
248.89768	74	
248.92112	92	
249.96139	130	
253.85617	84	
254.79813	80	
254.83561	74	
254.96288	178	
255.07359	74	
255.92841	56	
256.13872	66	
256.80895	74	
256.85087	390	1+
256.89525	56	
256.97859	78	
257.93198	66	
258.85005	944	1+
259.95525	86	
260.83701	702	1+
261.43845	98	
261.92524	66	
262.87179	60	
264.86683	122	
265.86848	72	
265.97889	100	
266.40943	74	
266.86468	104	
267.84707	116	
268.84123	66	
270.83026	232	
270.94311	56	
272.93834	56	
273.11499	60	
274.87748	122	
275.86253	172	
275.87609	72	
276.85798	654	
277.85962	308	
277.93536	56	
277.97614	66	
278.84641	882	
279.02013	82	
279.85218	430	
279.88124	72	
279.91437	158	
279.98234	56	
280.86667	350	1+
281.04770	62	
281.89593	80	
282.04036	58	
283.11164	72	
283.81920	62	
284.43768	84	
284.85634	72	
286.96557	68	
287.91705	80	
288.83897	74	
289.89147	78	
290.85601	82	
294.86613	130	
295.06976	64	
295.42658	94	
295.88704	78	
295.94150	92	
296.05988	78	
297.01162	66	
297.11937	90	
297.15316	72	
297.29935	72	
297.87600	96	
298.28027	68	
298.43936	64	
299.57980	96	
299.87149	528	1+
300.89672	62	
302.17443	124	
302.85453	80	
302.94922	74	
303.24023	70	
303.88372	68	
304.09607	72	
304.44279	82	
305.88901	58	
307.98632	70	
311.86036	104	
313.87962	66	
313.91222	84	
316.54836	72	
316.81937	76	
318.76508	78	
319.18652	66	
324.88932	60	
327.87435	136	1+
328.19023	70	
328.90491	80	
332.83165	56	
337.18025	82	
338.05119	68	
338.74462	76	
342.62928	78	
342.90446	98	
345.18430	70	
346.35291	56	
346.41942	90	
END IONS

###FS:    #m/z: 363.95714 #charge 1+
###MS: 126
###MSMS: 128
BEGIN IONS
TITLE=Cmpd 95, +MS2(363.9571), 28.0-35.0eV, 2.8min #128
RTINSECONDS=164.288
SCANS=126,128
PEPMASS=363.95714	31276
CHARGE=1+
91.15509	66	
102.14920	74	
185.92837	64	
187.46880	92	
189.43252	104	
199.13610	66	
207.41326	84	
210.94731	84	
212.87971	404	1+
215.43995	78	
220.88109	88	
222.92246	96	
222.95397	144	
223.04720	66	
223.96144	146	
224.94752	352	
224.97074	112	
225.12768	76	
225.96519	66	
226.94709	490	1+
226.96479	64	
227.88664	72	
227.92049	78	
228.94333	514	
230.89082	134	
230.94416	68	
231.88977	102	
232.88074	76	
234.83451	72	
236.06855	70	
238.84612	108	
239.90473	70	
240.83554	152	
240.94523	230	
240.97224	66	
241.83682	68	
241.94116	696	1+
242.81957	84	
242.90030	110	
242.94335	486	1+
243.06847	154	
243.83116	92	
244.90787	66	
244.94044	150	
244.95763	266	
245.95206	112	
246.81077	72	
246.84834	74	
246.95174	108	
246.97754	74	
248.80466	238	
249.09524	82	
249.80461	178	
249.84415	66	
250.80447	100	
250.90679	78	
250.94552	88	
251.04866	72	
251.78713	68	
251.80121	156	
251.95007	72	
253.90595	134	
254.83325	92	
254.87055	74	
256.83663	68	
258.83600	204	
259.43875	112	
259.85696	76	
259.97934	70	
260.83410	252	
260.86727	76	
261.83549	174	
261.93919	70	
262.83203	134	
263.83013	84	
263.91803	92	
263.97986	68	
264.80678	68	
266.81706	338	
267.81378	338	
267.97437	114	
268.80129	72	
268.83440	200	1+
268.96955	96	
269.79791	84	
269.96295	76	
271.18245	80	
274.94667	66	
276.81191	82	
277.85464	114	
278.80180	230	
278.84185	326	
279.95114	86	
280.07066	76	
280.79110	996	1+
281.89809	72	
281.92919	76	
282.85139	70	
283.85282	124	
283.99045	98	
284.78683	74	
284.82270	272	1+
285.88956	64	
286.84280	68	
286.91569	72	
287.81685	90	
287.97343	94	
290.42481	74	
290.89178	68	
291.81799	66	
291.89737	74	
292.10324	70	
292.79458	72	
294.86555	78	
294.88619	76	
294.92669	188	
295.82440	100	
295.92985	92	
296.80826	452	
297.81043	220	
298.80455	1672	1+
299.87258	160	
300.79018	120	
300.80750	292	
301.80207	136	
301.86255	302	
302.18043	70	
302.79617	84	
302.86234	142	
303.72744	68	
303.85663	104	
304.93587	72	
305.81551	94	
306.78493	82	
306.82998	68	
307.87620	74	
313.80570	70	
316.81497	106	
318.41671	82	
318.81479	88	
319.94800	72	
321.81915	148	
322.81175	78	
323.82311	72	
325.89450	70	
327.07904	74	
327.16803	66	
331.86886	78	
335.82203	74	
336.77235	78	
336.94873	136	
342.80000	70	
359.07770	76	
364.76132	74	
364.83624	68	
367.12892	66	
368.33938	68	
369.19743	64	
END IONS

###FS:    #m/z: 359.96179 #charge 1+
###MS: 126
###MSMS: 129
BEGIN IONS
TITLE=Cmpd 96, +MS2(359.9618), 28.0-35.0eV, 2.8min #129
RTINSECONDS=165.06
SCANS=126,129
PEPMASS=359.96179	13446
CHARGE=1+
193.89679	66	
201.94650	86	
217.89643	72	
220.84816	66	
220.87906	68	
220.95751	78	
222.95697	174	
223.95240	68	
224.94812	342	1+
226.94880	276	1+
227.09225	56	
227.83898	76	
228.84450	104	
228.94193	320	
228.95936	140	
230.84009	62	
231.91397	64	
232.83103	66	
232.88943	186	
233.16276	68	
234.87429	64	
234.96451	78	
235.86870	88	
236.83359	66	
237.03918	58	
237.85113	70	
238.83886	84	
240.83261	104	
240.90786	86	
240.94235	98	
240.97275	70	
241.90194	82	
241.94115	132	
243.84396	84	
244.95709	260	
245.94037	72	
246.80877	60	
246.85368	66	
246.95375	314	
246.97574	90	
248.80305	420	1+
248.82999	58	
250.90079	88	
250.95350	82	
251.02934	74	
251.06795	54	
251.95612	82	
252.86999	82	
252.89260	72	
252.95195	58	
256.84458	76	
258.84176	54	
258.91810	58	
259.85892	64	
259.94945	70	
260.83575	72	
260.87171	60	
260.89280	80	
260.96698	148	
261.83350	74	
262.79420	72	
262.94350	82	
262.96920	72	
263.03697	84	
263.06096	90	
263.84216	80	
263.90796	76	
263.97808	74	
264.81717	266	1+
265.85063	60	
266.81597	560	1+
266.84131	102	
266.96106	58	
268.51191	64	
268.84021	92	
269.80109	64	
269.96884	86	
270.88915	112	
271.79394	66	
272.86953	72	
273.85609	72	
273.96786	66	
274.79794	60	
274.86650	194	1+
275.97329	86	
276.81286	74	
276.89223	78	
277.81166	116	
277.84332	70	
277.85754	60	
278.80064	314	1+
278.84998	120	
279.84904	82	
279.86920	76	
280.79428	768	1+
280.82915	82	
280.90122	66	
281.08837	66	
281.89177	68	
282.79421	68	
282.83276	54	
282.86174	58	
284.82715	170	
285.82882	80	
286.80954	54	
288.11077	74	
289.79520	70	
289.86073	56	
291.80750	54	
294.80815	80	
294.90553	92	
295.01967	64	
295.92087	72	
296.80937	604	1+
296.85386	98	
296.93107	88	
297.86266	80	
297.91792	88	
298.80574	1404	1+
299.86259	62	
300.80119	68	
301.81109	54	
302.91063	74	
303.94813	84	
305.93488	58	
306.88501	140	
307.83772	66	
308.87907	68	
309.98459	68	
313.95785	68	
314.27390	56	
314.79863	58	
316.82079	226	1+
321.82285	84	
323.02004	152	
323.82298	68	
323.84755	56	
324.88888	60	
327.87482	54	
328.11505	62	
328.81155	66	
330.20664	68	
331.94263	66	
332.81135	96	
333.84937	64	
336.94339	56	
338.81010	54	
339.82376	66	
343.18636	66	
344.43840	66	
349.17433	58	
351.04725	72	
352.88982	64	
358.20131	122	
358.73850	68	
360.87163	68	
361.13291	54	
361.21929	80	
361.96179	76	
362.84775	58	
364.26652	66	
END IONS

###FS:    #m/z: 322.93025 #charge 1+
###MS: 130
###MSMS: 131
BEGIN IONS
TITLE=Cmpd 97, +MS2(322.9302), 28.0-35.0eV, 2.8min #131
RTINSECONDS=168.708
SCANS=130-131
PEPMASS=322.93025	143540
CHARGE=1+
53.48725	32	
62.37438	34	
67.70124	18	
153.40771	60	
171.59727	32	
190.92937	78	
199.96019	84	
200.74648	24	
201.04183	38	
201.27302	34	
201.46690	54	
202.04620	104	
205.94865	40	
206.97120	66	
216.86643	88	
219.04957	22	
221.94804	80	
222.95167	54	
223.96146	146	
224.87346	76	
225.06683	24	
225.08810	22	
225.85965	74	
227.82420	32	
228.93371	32	
230.85486	56	
233.03354	66	
234.89296	44	
235.80051	42	
236.94325	66	
238.89022	90	
238.93763	68	
239.07633	124	
239.88537	66	
239.90292	74	
240.82815	54	
240.90781	96	
240.94183	616	
241.07273	24	
241.53738	42	
241.83525	62	
241.86367	24	
241.90269	60	
241.94259	352	
241.98682	94	
242.01737	20	
242.03844	24	
242.08142	20	
242.60599	22	
242.86140	72	
242.94377	2040	
243.01273	20	
243.05958	22	
243.13886	36	
243.93254	56	
244.66351	34	
244.82115	208	
244.94133	512	1+
245.87890	60	
245.91724	72	
246.98158	66	
247.85308	48	
247.88763	98	
247.97272	32	
248.16593	20	
248.80855	52	
248.88415	74	
249.00844	66	
249.06428	74	
249.86373	34	
251.89878	20	
251.92309	78	
252.79893	72	
253.92091	80	
254.85485	66	
255.69840	40	
255.77746	78	
255.95409	84	
257.91062	84	
258.31347	30	
258.43708	32	
258.80946	36	
258.83435	140	
258.87016	44	
258.97634	78	
260.32530	24	
260.83643	120	
261.19055	72	
261.22211	26	
261.83117	130	
262.04421	22	
262.82692	94	
263.84015	46	
266.86645	58	
267.87836	72	
267.95464	22	
268.43627	34	
268.84618	76	
271.86450	64	
272.80459	50	
272.85048	58	
274.84893	64	
276.83743	74	
277.85956	70	
277.92288	76	
278.85681	154	
278.90866	78	
279.09180	1446	1+
279.13966	82	
279.22019	30	
279.27362	58	
279.84259	82	
280.12901	30	
280.23494	76	
280.86627	74	
281.44038	34	
281.74360	20	
281.79101	54	
281.80758	28	
282.27770	74	
282.67170	28	
283.06217	36	
283.72353	40	
284.29568	298	
284.88319	76	
285.21677	54	
285.91212	72	
286.33984	20	
287.80581	54	
287.88360	76	
291.88969	52	
292.25457	74	
292.62823	26	
293.03187	52	
298.40789	84	
298.69528	34	
300.89281	56	
301.80251	50	
302.88328	62	
306.88146	60	
309.81962	98	
309.89206	66	
314.81387	72	
315.89443	44	
318.80021	60	
320.74975	40	
321.29986	66	
322.26231	62	
325.13237	38	
325.80796	68	
326.31360	20	
326.35136	32	
END IONS

###FS:    #m/z: 340.94084 #charge 1+
###MS: 130
###MSMS: 132
BEGIN IONS
TITLE=Cmpd 98, +MS2(340.9408), 28.0-35.0eV, 2.9min #132
RTINSECONDS=169.48
SCANS=130,132
PEPMASS=340.94084	99440
CHARGE=1+
150.81954	74	
180.86519	68	
192.92653	68	
194.34653	104	
209.85534	68	
210.94010	92	
212.87718	60	
215.93768	94	
218.89615	62	
218.93821	64	
219.99856	58	
222.98216	56	
223.89307	62	
223.95546	78	
224.84020	70	
225.87447	74	
226.85184	80	
227.83476	66	
228.84481	150	
228.89278	76	
230.88483	64	
233.89763	106	
233.96229	78	
236.89187	246	1+
236.90545	90	
237.93054	88	
238.98877	80	
239.79431	64	
239.85238	56	
239.86485	58	
239.88540	72	
240.83841	1054	1+
240.85661	140	
240.90774	54	
241.88458	58	
241.93375	100	
242.95138	60	
243.83286	144	
244.12817	54	
244.34305	96	
244.83482	200	
245.85013	226	1+
246.83105	64	
246.97456	130	
248.84160	124	
248.89962	68	
248.98476	72	
250.07679	70	
250.87756	72	
250.91824	72	
251.84888	80	
252.88683	88	
253.84827	78	
254.90793	104	
255.07446	76	
255.87164	66	
256.26230	72	
256.85240	66	
256.90254	140	
257.83149	78	
257.84833	152	
257.89802	90	
257.93182	74	
258.44902	62	
258.84595	556	
258.87577	70	
259.85263	262	
260.84637	198	
260.86755	56	
261.83779	478	1+
261.89589	92	
262.89440	64	
262.98143	64	
263.85040	182	
263.89985	122	
264.07398	64	
265.92483	72	
266.08272	64	
266.85822	80	
266.99484	76	
267.07329	72	
267.13151	62	
267.84625	68	
267.86320	138	
268.84316	154	
269.06133	54	
269.84544	182	
269.86792	74	
269.95434	80	
272.44991	94	
272.81282	90	
272.83964	52	
272.88151	54	
274.45565	64	
274.86231	172	
274.88185	228	
274.89967	136	
275.85652	1852	1+
275.87518	150	
276.80695	70	
276.85935	1636	1+
276.95353	80	
277.84321	60	
277.92950	104	
278.84420	1302	1+
279.86247	278	
279.94058	70	
279.99073	66	
280.00463	68	
280.08907	66	
282.87182	68	
282.91130	58	
283.16355	88	
283.86232	74	
285.84750	58	
287.87545	72	
287.96281	82	
288.83844	106	
291.97530	60	
293.83933	54	
294.86693	92	
295.82126	66	
295.87281	320	1+
296.09165	58	
296.15269	54	
296.85262	162	
297.97091	82	
298.30812	188	1+
298.86404	76	
298.91050	78	
298.97732	52	
299.87131	308	1+
301.86946	164	
302.86316	74	
303.17370	62	
305.87553	62	
306.19768	56	
307.99935	60	
308.21892	76	
308.89965	68	
314.78312	68	
314.80943	62	
320.43323	70	
321.83943	60	
323.01684	74	
323.82972	68	
324.15010	66	
331.85347	86	
331.88257	70	
335.40369	66	
336.72420	62	
338.14588	80	
340.79763	78	
342.31929	142	
342.90732	64	
343.31814	68	
343.89943	54	
344.26095	56	
345.19548	58	
346.34218	72	
END IONS

###FS:    #m/z: 336.94602 #charge 1+
###MS: 130
###MSMS: 133
BEGIN IONS
TITLE=Cmpd 99, +MS2(336.9460), 28.0-35.0eV, 2.9min #133
RTINSECONDS=170.253
SCANS=130,133
PEPMASS=336.94602	20458
CHARGE=1+
186.13448	72	
188.02565	76	
193.89496	86	
196.96770	70	
200.87993	60	
202.93158	78	
205.94952	78	
206.95167	120	
210.88368	116	
210.89988	58	
210.95418	80	
211.14702	64	
211.94379	360	
212.09926	66	
212.87901	184	
213.88102	114	
215.88630	202	
218.84212	66	
224.83516	88	
228.85209	108	
229.95721	192	
229.99558	64	
230.89102	114	
231.88758	64	
231.90395	108	
231.95449	136	
232.84038	88	
232.87634	56	
233.51538	88	
234.85135	66	
234.90803	76	
236.13676	88	
236.85232	68	
236.89580	56	
237.89438	124	
238.86079	114	
238.90586	62	
239.92559	134	
240.83407	150	
241.83862	814	1+
242.90386	70	
244.86569	74	
244.98855	92	
246.85268	68	
246.97565	70	
247.43341	90	
247.96964	130	
248.90385	78	
249.91586	82	
250.95075	182	
251.06803	86	
251.83346	58	
251.92686	56	
252.60764	70	
252.84375	76	
252.93155	78	
252.96993	166	
253.08591	56	
254.84885	72	
254.91393	56	
254.96654	220	
255.07340	130	
255.81252	80	
256.03431	58	
256.27450	70	
256.84864	154	
256.89385	64	
256.96643	132	
257.85407	132	
257.90821	72	
258.05854	68	
258.51221	88	
258.84722	560	
259.85597	388	
260.83529	58	
260.85805	246	
261.84933	70	
262.85996	80	
263.88229	68	
265.85872	76	
266.85877	70	
266.89872	84	
267.85100	58	
268.80085	76	
268.84018	98	
268.87232	68	
269.84756	106	
271.04507	74	
271.91505	66	
272.84336	62	
272.88460	88	
274.87548	144	
275.85520	152	
276.85925	1128	1+
277.83310	74	
277.86268	968	1+
278.80602	66	
280.83353	66	
280.85190	144	
281.85491	64	
282.16414	78	
282.87002	74	
287.09691	62	
287.85558	110	
288.43627	86	
288.85740	62	
290.29279	78	
290.85190	82	
291.85357	78	
292.88800	124	
292.93291	84	
293.10945	188	
293.12611	84	
294.12784	76	
294.86465	158	
294.88199	88	
294.89907	68	
295.91198	64	
295.99862	58	
297.89314	110	
298.88369	60	
298.89759	62	
299.06361	96	
299.78805	84	
299.87099	56	
299.91560	56	
300.88536	56	
304.65282	80	
304.81394	70	
305.86191	154	
306.03457	66	
308.48443	68	
309.90483	72	
316.04123	72	
316.75776	58	
317.02251	78	
317.89293	60	
321.76227	80	
321.94770	72	
325.90065	56	
326.89448	108	
327.03466	76	
327.87685	76	
330.82063	62	
333.33803	94	
334.95844	94	
335.79241	70	
336.28801	72	
336.96396	86	
337.90439	102	
339.82102	72	
339.84106	88	
340.28331	84	
END IONS

###FS:    #m/z: 322.93077 #charge 1+
###MS: 134
###MSMS: 135
BEGIN IONS
TITLE=Cmpd 100, +MS2(322.9308), 28.0-35.0eV, 2.9min #135
RTINSECONDS=173.914
SCANS=134-135
PEPMASS=322.93077	150080
CHARGE=1+
48.25501	32	
49.89108	22	
75.98586	66	
188.98845	72	
198.19296	30	
198.45735	32	
201.04771	110	
201.17474	28	
202.04931	108	
207.06310	32	
207.97259	46	
208.83254	148	
212.14007	72	
212.82828	102	
216.88612	72	
221.94426	76	
222.87214	62	
223.95799	162	
224.19642	66	
225.93977	30	
226.33413	84	
228.91317	102	
230.84161	48	
235.86900	34	
238.56377	70	
238.93939	98	
239.05358	52	
239.89126	60	
239.91982	60	
240.04777	70	
240.15938	48	
240.67912	34	
240.81630	82	
240.87943	60	
240.90010	26	
240.94088	652	
241.19745	38	
241.82769	72	
241.91519	82	
241.94278	588	
242.11772	40	
242.52670	34	
242.82141	64	
242.90555	68	
242.94180	1632	1+
243.02513	24	
243.82312	142	
243.85596	68	
243.91613	40	
244.25459	34	
244.81782	160	
244.84408	78	
244.94050	392	
245.24415	46	
245.56846	38	
246.25629	26	
246.97423	148	
247.72402	22	
247.84691	82	
247.97464	68	
248.84720	68	
248.97311	60	
249.97203	88	
250.84690	40	
251.89182	66	
252.12961	66	
252.87898	70	
254.78827	58	
255.97052	22	
256.88789	60	
257.92424	68	
258.83221	44	
259.24094	24	
260.83089	170	
261.83003	372	1+
261.90506	72	
262.87410	74	
263.71044	32	
265.31030	22	
266.06471	86	
266.08078	24	
267.93883	32	
267.95693	84	
268.08933	52	
268.85441	66	
268.95881	70	
269.87590	80	
272.82725	80	
272.84685	28	
273.80145	58	
274.82826	74	
277.91708	72	
278.85870	52	
279.02340	30	
279.03971	22	
279.05734	52	
279.09277	1306	1+
279.14212	34	
279.45002	26	
280.18739	22	
280.38736	34	
280.65322	22	
281.26573	94	
281.91247	40	
281.96613	56	
282.27991	72	
282.46957	24	
283.06944	200	
283.22105	60	
284.02880	26	
284.04862	76	
284.21393	62	
284.29346	310	
284.86128	96	
284.88090	64	
285.16307	74	
285.30033	174	
285.87497	68	
286.87608	66	
287.10274	38	
290.81648	68	
290.88077	104	
291.86115	146	
292.04259	62	
292.91378	26	
293.82064	72	
294.06033	68	
294.85059	88	
295.82760	58	
297.84665	34	
299.78175	46	
299.83054	58	
299.88611	60	
303.73238	58	
306.88141	36	
307.79468	64	
307.84801	48	
310.87223	62	
313.13611	80	
313.87481	32	
314.80087	26	
315.20597	24	
318.83109	56	
320.24859	72	
321.29304	70	
324.35443	24	
325.16992	76	
325.71513	28	
325.89859	72	
326.32722	58	
327.28342	22	
327.34351	66	
327.89911	70	
END IONS

###FS:    #m/z: 336.94608 #charge 1+
###MS: 134
###MSMS: 136
BEGIN IONS
TITLE=Cmpd 101, +MS2(336.9461), 28.0-35.0eV, 2.9min #136
RTINSECONDS=174.685
SCANS=134,136
PEPMASS=336.94608	20534
CHARGE=1+
62.65415	72	
63.09540	58	
64.86034	74	
77.55661	46	
161.21729	32	
182.86250	44	
208.89596	70	
208.97984	104	
210.02100	72	
211.94078	216	
212.05060	96	
212.87762	244	
212.89752	60	
213.94001	168	
214.88218	62	
219.94757	62	
220.87752	74	
223.83616	200	1+
223.84744	62	
223.96701	52	
224.85680	70	
225.97424	54	
228.84142	62	
229.95748	126	
230.88727	178	
231.95315	58	
232.12911	84	
232.82727	114	
232.88713	96	
232.97150	74	
233.90224	60	
235.82645	198	1+
236.84486	64	
236.90769	154	
237.80380	92	
238.07651	82	
238.81589	40	
238.86942	66	
239.56042	46	
239.84815	218	
240.84048	176	
240.89250	42	
241.84238	730	1+
242.85968	62	
243.03950	70	
243.83839	84	
245.29032	40	
246.85037	44	
248.85120	68	
250.82705	52	
251.83159	90	
252.41484	46	
252.92791	84	
252.95143	70	
252.97107	92	
253.84624	70	
254.84318	76	
254.91566	68	
254.96672	72	
255.07454	50	
255.97076	50	
256.45152	56	
256.86226	204	
256.90352	78	
257.07091	54	
257.86315	116	
258.82616	66	
258.84906	622	1+
259.91367	70	
260.85738	152	
260.90863	38	
261.79773	66	
261.83601	64	
262.86192	50	
264.86410	126	
266.32936	30	
266.89252	50	
267.10936	72	
267.84433	80	
268.84010	420	1+
270.85135	60	
274.86338	90	
275.80663	58	
275.85607	52	
275.89163	84	
275.95314	88	
276.24275	38	
276.85895	1332	1+
276.87798	62	
277.25038	32	
277.37283	88	
277.89443	94	
277.93146	76	
277.96221	52	
278.29998	32	
278.84238	226	1+
279.00079	52	
279.74612	38	
279.79732	66	
280.35866	78	
280.88585	68	
281.04951	32	
281.86337	60	
282.60967	34	
282.87731	150	
283.84795	54	
284.80884	58	
285.53621	82	
285.85611	56	
286.27779	32	
287.84918	166	
288.12363	32	
288.37152	66	
288.85551	60	
289.08926	70	
290.80598	62	
291.57310	32	
292.86338	58	
292.88004	74	
293.10876	214	
293.43357	88	
294.02866	58	
294.11474	162	
294.86754	364	1+
296.30078	70	
296.86551	80	
296.93324	80	
296.96498	82	
297.53001	72	
297.89685	90	
298.02394	72	
298.89146	52	
299.86959	274	1+
300.94302	44	
301.41251	96	
303.72981	80	
303.95044	78	
304.85031	68	
304.87604	112	
305.50445	58	
305.87756	52	
309.04741	60	
310.86104	76	
310.87603	80	
314.87233	72	
315.02554	32	
317.43124	72	
317.77042	42	
317.82541	70	
318.16922	94	
320.74348	46	
321.81975	70	
324.37345	84	
327.28123	92	
329.87587	60	
332.77988	86	
333.28881	104	
336.20895	56	
338.89821	72	
END IONS

###FS:    #m/z: 359.96192 #charge 1+
###MS: 134
###MSMS: 137
BEGIN IONS
TITLE=Cmpd 102, +MS2(359.9619), 28.0-35.0eV, 3.0min #137
RTINSECONDS=175.458
SCANS=134,137
PEPMASS=359.96192	12852
CHARGE=1+
185.87866	68	
205.95258	196	
207.94403	66	
216.85384	136	
218.88565	66	
222.95407	164	
223.89076	204	
224.88872	254	1+
224.94857	150	
224.96775	62	
225.88958	172	1+
225.94947	168	
226.82768	60	
226.87216	64	
226.94858	160	
227.87396	86	
227.93804	316	1+
227.95128	76	
228.94193	272	1+
229.10979	66	
231.01730	68	
233.12924	74	
234.86249	134	
235.90647	118	
238.82539	72	
240.82449	82	
240.83732	124	
240.94176	280	
240.96266	194	
241.52985	62	
241.84461	66	
241.94378	134	
242.01079	80	
242.87405	60	
242.95771	68	
243.90358	68	
243.94213	112	
244.93843	84	
244.96223	106	
245.44630	82	
246.95300	618	1+
247.38697	106	
248.80267	164	
250.89309	64	
250.94699	130	
250.97026	60	
252.09849	90	
252.92589	58	
253.91909	76	
257.22649	78	
258.83395	110	
259.85511	118	
260.83162	70	
260.87274	66	
260.97257	76	
260.98876	86	
261.07308	62	
262.94838	78	
263.21605	62	
263.89199	102	
264.82017	86	
264.94032	92	
266.81469	402	
267.81095	186	
268.78805	68	
268.83579	68	
269.79914	60	
269.87410	80	
269.89260	62	
270.83888	80	
270.88751	66	
271.87249	82	
273.43371	92	
273.78503	72	
273.96592	96	
274.85966	204	1+
275.80707	346	1+
275.92027	66	
278.80062	124	
278.84345	252	1+
279.79296	112	
279.90392	66	
280.79591	180	
280.93025	70	
280.95069	100	
280.99189	78	
281.79861	110	
281.89857	90	
282.79314	164	
282.83301	80	
282.84753	62	
282.97794	164	1+
283.83107	64	
283.93277	64	
284.10850	78	
284.82851	214	
285.22109	92	
285.82293	130	
286.94907	84	
288.10440	60	
288.85968	70	
291.97733	84	
293.88158	60	
294.85152	144	
295.81284	74	
296.81398	192	
297.80787	156	
298.40360	106	
298.80295	1288	1+
298.87857	68	
298.95964	84	
299.87407	256	
299.98169	66	
300.93905	82	
303.93968	74	
304.80295	68	
305.84577	62	
306.06050	90	
306.43435	82	
306.88487	70	
307.88469	88	
308.89067	70	
310.81572	72	
311.03647	80	
314.13703	64	
315.08639	78	
315.28475	74	
315.42412	98	
315.85800	102	
316.22466	66	
316.81473	568	1+
316.86269	74	
319.95875	62	
322.82113	74	
323.01505	182	
323.84719	60	
324.02265	68	
325.82589	66	
325.90564	72	
326.89301	74	
327.94603	100	
329.90554	72	
331.90244	90	
334.39910	72	
336.94576	82	
337.94961	72	
340.35344	88	
340.45537	84	
340.94518	60	
341.25120	78	
344.28141	72	
348.85571	72	
349.80578	70	
351.84093	72	
352.78617	80	
356.72841	70	
358.34958	58	
360.28170	82	
360.87629	64	
361.25648	62	
365.04750	90	
END IONS

###FS:    #m/z: 322.93017 #charge 1+
###MS: 138
###MSMS: 139
BEGIN IONS
TITLE=Cmpd 103, +MS2(322.9302), 28.0-35.0eV, 3.0min #139
RTINSECONDS=179.118
SCANS=138-139
PEPMASS=322.93017	144458
CHARGE=1+
88.98482	18	
101.36004	18	
105.24754	18	
109.11838	18	
109.38149	18	
118.63474	18	
122.21484	26	
125.44923	18	
136.62418	18	
137.93628	18	
181.27822	32	
198.87973	66	
201.04493	140	
202.20665	32	
205.95048	124	
207.95096	62	
208.94560	74	
211.98663	68	
215.92720	48	
216.91047	48	
222.02867	74	
222.05232	38	
222.89133	58	
223.06880	26	
223.82327	52	
223.84542	58	
223.96230	130	
224.87758	64	
226.18629	70	
226.80759	30	
228.01130	46	
229.47063	28	
230.84799	182	
233.95657	60	
235.37677	78	
236.91073	82	
238.63386	32	
238.93360	138	
238.98859	70	
239.07974	72	
239.78663	70	
240.82578	72	
240.86966	38	
240.94080	638	
240.96311	110	
241.02258	52	
241.05556	22	
241.94225	688	
242.33734	48	
242.52142	32	
242.81799	292	1+
242.86833	20	
242.94185	2044	1+
242.98801	24	
243.84179	22	
244.89140	26	
244.94224	360	1+
245.02662	38	
245.12696	26	
245.71445	20	
246.97765	64	
247.03947	92	
247.84872	54	
248.86369	18	
248.99636	22	
250.85517	32	
252.47309	90	
253.92081	34	
256.19935	30	
256.44702	58	
257.08472	72	
258.44892	78	
258.83594	130	
258.93530	54	
259.87829	58	
260.83833	96	
260.92976	116	
261.82884	332	
262.31953	24	
262.83111	188	
262.91188	70	
263.97574	68	
264.57103	42	
264.86448	38	
264.97637	26	
265.06018	66	
265.21404	76	
265.84843	70	
266.41843	26	
266.52162	42	
266.99690	72	
267.02332	52	
268.06353	60	
268.84186	48	
271.96956	36	
273.84111	30	
274.83448	26	
275.84508	46	
276.84935	102	
276.86575	70	
277.81676	60	
279.09181	1678	1+
280.04812	58	
280.17338	34	
280.22047	18	
281.19736	28	
281.46120	22	
282.65995	44	
283.02929	38	
283.04624	108	
284.03769	32	
284.29538	170	
285.29903	86	
285.84960	78	
286.40055	28	
287.41290	108	
289.79100	50	
290.67064	28	
290.82454	74	
290.85386	78	
291.80767	90	
292.85536	56	
294.87577	66	
296.43398	80	
298.86390	18	
299.77729	46	
299.92663	70	
299.96557	34	
300.78801	52	
300.81593	46	
303.72974	48	
303.93327	64	
305.24061	40	
306.88181	134	
307.11614	74	
307.41113	80	
309.87240	74	
311.88793	62	
312.95157	56	
315.77285	52	
315.92410	70	
320.42465	78	
320.81625	68	
321.12206	48	
321.81719	56	
322.19235	68	
322.92623	80	
323.23921	64	
323.39002	30	
324.88471	68	
324.89974	66	
325.21631	70	
326.16923	48	
327.07481	68	
END IONS

###FS:    #m/z: 363.95657 #charge 1+
###MS: 138
###MSMS: 140
BEGIN IONS
TITLE=Cmpd 104, +MS2(363.9566), 28.0-35.0eV, 3.0min #140
RTINSECONDS=179.891
SCANS=138,140
PEPMASS=363.95657	31648
CHARGE=1+
83.17442	64	
185.86156	70	
186.93774	82	
189.86557	122	
191.86265	98	
192.86186	66	
198.94383	66	
202.87738	60	
207.87161	60	
207.97578	64	
209.94502	124	
210.94453	146	
212.87971	160	
215.93619	80	
217.84960	70	
218.86158	62	
222.95158	116	
223.95753	60	
224.04374	72	
224.88661	68	
224.95416	164	
224.97470	68	
225.96875	60	
226.94798	734	1+
226.97025	190	
228.94512	550	1+
230.88897	544	1+
232.95284	80	
233.67155	60	
234.96617	62	
240.82455	206	1+
240.94075	240	
240.96633	148	
241.93980	714	1+
241.96641	66	
242.82123	94	
242.94240	466	1+
243.82432	194	
244.01667	66	
244.84849	92	
244.94044	134	
244.95895	426	
245.81373	126	
245.88664	76	
245.93676	64	
246.95261	224	
246.97779	136	
247.79845	480	1+
247.95638	114	
248.80158	436	1+
250.89703	92	
250.95041	144	
250.96509	62	
251.04900	72	
251.79580	74	
252.94351	82	
253.87774	82	
253.90323	94	
254.16519	66	
254.83158	64	
256.25552	68	
256.84043	64	
257.83332	64	
258.84688	328	1+
259.87631	72	
260.83032	142	
260.87470	78	
260.96806	72	
261.83890	130	
261.97670	64	
262.82814	66	
262.85490	134	
263.84324	68	
263.95013	62	
264.82074	150	
265.08824	62	
265.79033	64	
265.81081	504	1+
265.85671	74	
266.81352	430	1+
267.13338	78	
267.96646	64	
268.82175	64	
268.83622	108	
272.86740	62	
276.85656	130	
277.87397	108	
278.80515	162	
278.84793	212	
279.80065	192	
279.86041	100	
280.72017	72	
280.79254	698	1+
281.08470	66	
281.85708	94	
281.88799	66	
282.79626	230	
282.82784	86	
283.78950	104	
283.82332	320	1+
283.85431	68	
283.90562	74	
284.82564	272	1+
284.84979	134	
284.88063	170	
285.85850	126	
286.81131	72	
286.82405	124	
287.82362	80	
288.87036	60	
289.88538	74	
290.42053	72	
291.03849	72	
294.86931	68	
296.80911	236	
296.87810	66	
296.91014	66	
297.81411	264	
298.80433	1110	1+
298.96478	98	
299.23776	96	
299.87099	84	
300.80119	734	1+
300.88806	80	
301.12899	66	
301.85928	466	1+
303.10333	82	
303.26766	62	
303.85416	92	
306.79275	74	
307.88256	70	
308.86384	64	
313.79526	64	
315.83191	72	
316.36657	82	
316.81419	226	1+
318.80957	176	
319.44523	100	
319.80725	66	
319.82600	130	
319.87510	60	
321.82416	64	
322.80935	68	
322.89603	62	
324.89377	224	
326.92594	68	
327.84194	62	
329.77195	76	
331.83822	64	
332.26748	66	
334.81709	80	
334.88879	60	
336.72503	62	
339.11161	70	
340.89720	60	
343.38241	70	
346.92734	60	
350.04912	60	
350.89538	66	
350.95253	64	
352.03725	68	
361.02354	66	
361.25652	76	
361.31753	72	
364.20348	68	
366.02911	82	
366.75719	72	
368.77318	74	
END IONS

###FS:    #m/z: 336.94574 #charge 1+
###MS: 138
###MSMS: 141
BEGIN IONS
TITLE=Cmpd 105, +MS2(336.9457), 28.0-35.0eV, 3.1min #141
RTINSECONDS=180.663
SCANS=138,141
PEPMASS=336.94574	19688
CHARGE=1+
86.30404	70	
171.86616	70	
182.86704	54	
198.88162	64	
202.04746	78	
205.94628	76	
206.97307	72	
211.94445	292	
212.87881	118	
213.87864	98	
213.94246	152	
214.91588	62	
222.84348	86	
222.85998	82	
222.97814	122	
223.90238	96	
224.97680	94	
225.84492	74	
227.84224	98	
228.84769	94	
228.89176	78	
229.95715	326	1+
230.88818	62	
231.88595	78	
231.95077	170	
233.83757	140	
233.87028	84	
233.96218	64	
234.87210	58	
235.83103	72	
236.89220	60	
237.90984	68	
238.04653	66	
238.83879	78	
238.86270	62	
238.90702	92	
239.13320	66	
239.84694	174	
239.92169	62	
239.96160	68	
240.84106	700	1+
240.88869	72	
240.93867	54	
241.82810	70	
241.84374	484	1+
241.90556	52	
242.88457	56	
243.83457	200	1+
244.97314	62	
245.84448	68	
245.90218	76	
246.85944	74	
246.95290	70	
246.97779	78	
247.97249	64	
248.85110	78	
248.90686	146	
249.96367	210	
250.95349	60	
252.20994	84	
252.84593	54	
252.97134	142	
253.88442	78	
253.90612	168	
254.87081	54	
255.04307	70	
255.07436	58	
255.20190	64	
255.81235	64	
255.85309	368	1+
255.96389	98	
256.86992	128	
256.90194	70	
257.26172	62	
257.84759	144	
257.88097	86	
257.93362	70	
258.41526	66	
258.84610	378	
259.79719	64	
259.81295	52	
259.85502	534	1+
260.83100	72	
260.94803	62	
261.16672	64	
261.83539	66	
262.08618	62	
264.86573	102	
265.86863	58	
266.85166	56	
268.83971	532	1+
270.84286	64	
270.97033	48	
273.30003	46	
273.89481	80	
273.91702	70	
274.86159	148	
275.86814	130	
275.94118	46	
276.85677	642	1+
276.87594	80	
277.12225	56	
277.79905	54	
277.90449	52	
278.54922	104	
278.83904	58	
279.83815	70	
279.86018	114	
279.88139	90	
279.90809	68	
280.10319	70	
281.86256	134	
282.87227	132	
284.13731	66	
285.85406	134	
286.84944	166	
286.86500	126	
287.85047	60	
287.91496	80	
290.88325	54	
291.80118	78	
291.85704	66	
293.10743	192	
293.87294	122	
293.88951	60	
294.10217	82	
294.86622	202	
295.85855	56	
295.88688	46	
296.90196	60	
297.87568	74	
297.90294	78	
298.31451	70	
298.90829	64	
300.87528	68	
306.87833	88	
308.86604	54	
310.80919	60	
310.85902	72	
311.86406	50	
313.88652	66	
314.91832	78	
318.97110	86	
324.02403	50	
325.91042	56	
326.04737	100	
329.44415	80	
332.17079	66	
332.77545	72	
333.08340	50	
333.18802	52	
333.23281	72	
334.26869	50	
334.28702	50	
334.90635	116	
337.07661	92	
338.36733	82	
340.25587	60	
END IONS

###FS:    #m/z: 340.94067 #charge 1+
###MS: 142
###MSMS: 143
BEGIN IONS
TITLE=Cmpd 106, +MS2(340.9407), 28.0-35.0eV, 3.1min #143
RTINSECONDS=184.334
SCANS=142-143
PEPMASS=340.94067	105472
CHARGE=1+
65.14845	68	
142.94172	68	
185.93195	76	
192.89100	60	
197.93207	60	
199.86644	100	
207.97409	72	
209.84482	70	
212.14016	92	
212.88011	136	
212.89559	86	
213.15905	66	
213.88212	158	
213.94110	144	
213.97566	84	
213.99149	68	
215.85848	74	
215.88629	142	
215.93829	112	
216.94413	78	
217.88671	106	
218.15031	74	
219.96398	84	
221.88568	92	
221.94428	74	
222.84333	72	
222.95198	162	
222.97150	284	1+
223.83498	244	1+
223.88782	66	
224.91044	114	
226.12741	82	
226.88145	60	
226.89907	178	1+
227.51641	100	
228.84609	72	
228.94649	76	
230.84941	84	
230.89219	180	
231.63759	82	
231.88580	84	
232.87599	184	1+
232.90970	76	
232.95497	86	
233.86635	74	
233.90161	110	
233.94909	64	
235.11510	106	
235.15448	84	
235.94604	78	
236.84490	78	
236.88387	128	
238.85214	62	
238.88700	112	
238.90031	164	
239.84310	78	
239.86287	68	
239.92575	72	
240.83514	280	
241.23416	66	
241.84457	506	
241.90390	78	
242.83740	506	1+
244.89821	66	
246.09847	78	
247.83948	72	
247.97488	60	
250.09811	64	
251.83332	60	
251.92687	68	
252.84000	62	
252.85549	64	
253.13667	86	
254.90674	134	
254.96428	234	
255.00667	74	
255.03149	82	
255.07437	60	
255.83994	74	
256.05014	68	
256.86671	100	
256.89497	112	
256.91411	64	
257.84646	1288	1+
257.88434	64	
257.91814	58	
258.84922	1292	1+
260.83433	922	1+
261.90013	154	
262.00440	72	
262.85596	86	
262.91744	64	
263.38348	90	
263.89597	56	
264.90034	58	
266.86030	280	1+
267.13353	134	
268.84213	578	
270.82778	64	
271.35659	58	
272.83336	86	
272.86182	134	
273.86059	64	
274.86137	380	
274.89555	90	
275.86769	258	
275.88927	78	
276.85594	1062	1+
276.94422	86	
277.96490	102	
278.34482	86	
278.84736	1668	1+
278.92276	74	
279.03147	96	
279.09131	58	
279.89767	72	
280.19166	72	
280.35003	76	
281.84270	90	
281.86503	70	
282.91405	72	
283.87667	60	
284.17049	62	
284.86449	84	
288.83865	64	
290.90849	72	
292.87833	70	
293.85012	64	
294.86549	146	
295.97123	60	
296.85584	192	
297.87134	150	
298.31011	90	
298.86045	138	
299.06215	56	
299.78405	76	
300.04545	88	
300.49252	64	
300.87466	118	
301.86072	60	
301.88470	72	
302.17374	70	
302.86588	138	
306.87961	112	
307.89142	122	
308.17134	94	
312.97533	78	
323.02106	72	
323.92048	78	
324.30034	72	
326.17622	76	
328.17732	76	
329.87653	92	
330.95241	64	
334.78780	66	
336.94352	66	
338.80287	64	
339.83486	64	
342.90410	66	
344.57763	86	
345.54919	92	
END IONS

###FS:    #m/z: 363.95658 #charge 1+
###MS: 142
###MSMS: 144
BEGIN IONS
TITLE=Cmpd 107, +MS2(363.9566), 28.0-35.0eV, 3.1min #144
RTINSECONDS=185.106
SCANS=142,144
PEPMASS=363.95658	34480
CHARGE=1+
183.93137	80	
184.85518	80	
185.93200	104	
189.86564	62	
191.86025	110	
197.04702	66	
197.86781	152	
198.87820	70	
200.88844	78	
206.95887	68	
207.87223	142	
209.94801	74	
210.90090	86	
212.87912	180	
215.85109	90	
222.95126	66	
223.20283	80	
224.94721	112	
224.97300	64	
225.88739	82	
226.94898	712	1+
227.86823	68	
227.93129	70	
228.89650	68	
228.94366	576	
229.89534	72	
230.88938	318	
231.88688	140	
231.90376	178	
232.89364	82	
232.90518	84	
237.09257	76	
238.95157	76	
239.90535	80	
240.83550	72	
240.94244	244	
240.96880	126	
241.94431	254	
241.96402	122	
242.82261	460	1+
242.83501	64	
242.93916	740	1+
242.96033	198	
242.97995	96	
244.95958	402	
245.81749	78	
245.83110	66	
245.94059	104	
246.81004	66	
246.95564	150	
246.97594	68	
248.80747	456	1+
248.90332	178	
252.15901	86	
252.86335	84	
253.90443	138	
254.90596	82	
256.95121	66	
258.84510	100	
258.88353	84	
259.85054	86	
260.82946	304	
260.84588	146	
260.97369	286	1+
261.83110	138	
261.84570	120	
262.82046	72	
262.83576	112	
263.88327	136	
263.91995	72	
264.82186	124	
264.97078	70	
265.02019	80	
265.05816	72	
265.81658	192	
266.81463	762	1+
266.84253	82	
268.81237	218	1+
268.84235	66	
268.95605	78	
269.97459	64	
270.10172	64	
271.84253	66	
273.81543	90	1+
274.14317	64	
274.79987	66	
275.42093	82	
276.80776	124	
276.86226	116	
277.85456	108	
278.80063	226	
278.84513	144	
278.86561	100	
279.86576	130	
280.79186	1222	1+
280.84054	106	
281.84457	126	
281.85797	106	
281.87449	64	
282.82792	64	
283.85237	220	
284.79407	92	
284.83400	138	
285.82442	84	
286.82711	88	
286.92140	80	
290.38712	68	
290.92722	70	
291.12631	74	
292.86337	88	
293.85227	110	
294.85510	68	
295.81284	78	
296.80907	174	
297.80672	236	
297.89664	78	
298.80421	554	
299.80059	1436	1+
299.88810	62	
300.87150	118	
301.83886	64	
301.86508	246	
302.86083	168	
302.88157	232	1+
303.85529	174	
305.79198	66	
305.81503	100	
306.42581	74	
306.93306	92	
307.87613	76	
308.16741	84	
312.82546	86	
312.93666	70	
313.91007	62	
313.94920	78	
315.40239	80	
315.94543	70	
316.81907	156	
317.79234	70	
318.88572	82	
319.01047	90	
320.79538	86	
321.82134	86	
322.79376	80	
324.32696	80	
324.82011	78	
324.89317	90	
326.81093	62	
326.87286	74	
327.90137	76	
333.83113	64	
336.75924	72	
336.94752	90	
338.89849	66	
340.94258	102	
343.90805	86	
345.19097	64	
349.39019	70	
363.80974	84	
367.17834	76	
368.74000	78	
END IONS

###FS:    #m/z: 359.96199 #charge 1+
###MS: 142
###MSMS: 145
BEGIN IONS
TITLE=Cmpd 108, +MS2(359.9620), 28.0-35.0eV, 3.1min #145
RTINSECONDS=185.879
SCANS=142,145
PEPMASS=359.96199	13452
CHARGE=1+
161.97711	54	
180.86523	74	
190.04830	66	
190.88365	60	
196.87974	88	
202.08776	92	
209.94359	190	
214.87547	130	
216.85390	66	
222.95322	224	
222.97548	78	
223.89501	104	
224.94638	166	
225.97388	122	
226.88330	82	
226.94570	146	
226.96873	96	
227.91097	58	
228.84792	72	
228.94154	644	
229.15463	62	
233.96036	64	
234.86259	56	
234.89385	74	
237.05271	80	
239.83794	60	
239.87054	74	
240.83811	130	
240.86227	78	
240.94216	170	1+
240.96692	144	
241.11381	86	
241.84648	54	
241.95944	78	
242.93990	64	
242.96078	60	
243.83089	68	
243.90072	70	
243.91168	66	
244.86537	70	
244.95503	158	
245.94440	126	
245.96379	60	
246.81258	122	
246.84063	84	
246.95095	184	
246.98181	96	
247.80835	78	
248.80448	714	1+
249.83229	84	
250.82111	86	
250.89880	62	
250.94888	190	
251.04881	122	
251.89779	62	
251.96975	66	
252.89271	90	
252.95351	116	
253.87416	60	
254.83680	58	
255.91455	66	
256.00907	72	
258.84678	156	1+
258.97416	70	
259.90976	78	
259.97304	64	
260.83971	116	
260.86685	60	
260.96744	136	
261.90313	56	
262.17830	56	
262.39403	74	
262.80001	86	
262.83388	54	
263.82142	80	
264.11146	72	
264.75466	78	
264.82396	54	
265.81459	120	
266.81316	758	1+
267.41833	58	
268.83894	66	
268.85958	56	
268.90104	82	
269.84549	122	
269.96767	118	
272.87602	268	1+
272.90395	66	
273.06457	62	
273.96609	106	
274.86105	134	
275.97550	68	
276.80819	174	
276.85679	164	
277.85355	202	
277.91929	78	
278.79970	238	
278.84735	204	
279.79192	900	1+
280.03572	94	
280.79297	666	1+
280.83575	56	
280.92781	76	
281.86146	190	1+
281.89419	56	
282.78956	84	
282.82866	62	
284.82487	106	
285.82892	60	
285.91838	84	
286.86388	78	
287.41523	82	
287.93393	80	
290.03155	58	
290.87688	90	
291.40707	104	
291.79044	76	
293.98236	72	
294.82105	52	
295.81281	62	
295.87178	64	
296.81129	304	
296.87172	66	
297.13008	54	
297.80466	148	
297.89243	72	
297.92445	54	
298.80384	1370	1+
298.87007	168	1+
299.00209	88	
301.84776	70	
303.10311	68	
305.02387	94	
306.42161	56	
306.88057	66	
307.83954	70	
309.40571	90	
309.82722	62	
310.87174	80	
313.14251	80	
314.81505	54	
315.81901	68	
316.81361	374	1+
321.82331	130	
322.43873	58	
323.02156	72	
324.80260	62	
326.63732	100	
331.87803	78	
334.87129	76	
336.83145	66	
337.94519	88	
341.88416	62	
356.33744	60	
357.22591	76	
358.21038	106	
358.29629	82	
359.23133	62	
361.12383	88	
361.86147	70	
363.11490	56	
END IONS

###FS:    #m/z: 340.94076 #charge 1+
###MS: 146
###MSMS: 147
BEGIN IONS
TITLE=Cmpd 109, +MS2(340.9408), 28.0-35.0eV, 3.2min #147
RTINSECONDS=189.56
SCANS=146-147
PEPMASS=340.94076	108440
CHARGE=1+
190.92951	66	
190.94663	68	
192.94377	64	
198.89730	70	
203.85829	66	
204.86715	68	
205.94451	60	
206.94824	56	
208.88160	68	
212.87966	60	
213.88018	66	
213.93885	144	
215.88769	220	
216.93655	78	
217.87648	196	1+
218.89811	72	
218.93434	66	
222.83607	66	
224.84585	114	
225.86324	72	
226.83360	134	
226.90224	64	
228.84245	110	
228.89438	68	
228.93717	60	
229.83356	64	
229.84851	64	
231.88990	68	
231.95239	334	1+
233.89838	72	
233.94340	78	
234.09377	86	
234.89680	66	
235.92169	80	
236.88259	60	
237.06587	78	
237.14540	72	
238.84740	86	
238.88984	70	
239.17099	106	
239.83746	64	
239.86047	82	
240.09093	64	
240.83880	970	1+
240.86049	66	
240.92915	58	
241.14077	70	
241.84217	658	1+
242.82700	86	
243.84076	166	
244.12253	76	
244.82208	102	
244.84191	72	
244.87295	76	
245.14016	90	
245.83111	62	
245.88862	56	
246.97616	202	
247.85371	64	
248.10881	88	
248.88409	76	
249.85165	72	
250.94752	60	
251.89178	92	
254.80220	76	
254.91722	146	
254.96882	82	
256.07748	118	
256.79326	76	
256.85053	180	
256.89985	138	
257.85387	130	
257.93582	60	
258.84741	356	
259.85258	286	
260.83177	312	
260.85002	264	
260.90479	178	1+
261.84257	260	
261.88713	60	
262.82982	82	
263.85246	60	
264.86284	124	
266.84705	388	1+
267.13174	64	
268.87453	60	
269.74668	78	
269.84324	256	1+
270.82448	64	
271.41918	94	
272.14006	66	
272.29971	80	
272.87381	74	
272.97282	76	
273.90713	82	
273.94963	78	
274.39272	98	
274.86161	312	
274.87821	84	
274.90201	156	
275.00738	82	
275.40072	104	
275.87745	398	1+
275.88831	68	
276.85735	1112	1+
277.92177	80	
278.84631	1388	1+
278.99258	82	
279.16696	78	
279.92836	92	
279.97380	76	
280.45268	80	
280.88741	112	
280.91336	96	
283.88521	78	
285.14465	76	
286.38125	58	
286.91144	72	
288.88429	64	
289.88037	82	
290.86411	76	
291.88931	58	
292.85510	98	
292.87217	64	
292.88872	116	
292.93700	106	
294.86593	70	
294.88174	100	
295.86779	62	
296.86363	186	
297.89672	94	
297.97733	70	
298.30839	70	
298.85653	152	
298.88290	144	
299.84736	70	
299.87409	200	
300.87571	102	
301.86020	228	1+
302.24893	66	
302.87757	156	
303.09884	78	
303.18024	66	
303.44744	120	
305.92486	58	
306.89010	100	
308.29896	60	
308.86813	54	
312.90179	60	
318.82433	82	
319.82274	56	
324.82699	70	
324.89305	78	
329.42627	74	
329.87866	74	
335.88500	72	
337.39025	60	
338.07397	70	
340.15203	62	
340.89266	104	
344.25730	62	
END IONS

###FS:    #m/z: 363.95649 #charge 1+
###MS: 146
###MSMS: 148
BEGIN IONS
TITLE=Cmpd 110, +MS2(363.9565), 28.0-35.0eV, 3.2min #148
RTINSECONDS=190.341
SCANS=146,148
PEPMASS=363.95649	33172
CHARGE=1+
152.53284	86	
184.86376	80	
189.86314	82	
193.90333	70	
194.88775	68	
208.84625	82	
208.88506	72	
209.94633	78	
210.88384	106	
210.97858	66	
212.87935	218	
222.95337	154	
223.81786	82	
223.94891	398	1+
224.95021	272	1+
226.84809	72	
226.94827	644	1+
226.96999	146	
228.81642	88	
228.83119	100	
228.85177	66	
228.89262	60	
228.94285	756	1+
229.84335	122	
230.88956	190	1+
232.80111	62	
232.88912	92	
233.04115	76	
234.88539	78	
236.83903	68	
238.81405	100	
239.85903	70	
239.90637	90	
240.82946	66	
240.94236	230	
240.96620	142	
241.08144	84	
241.94335	182	
242.83848	68	
242.86145	74	
242.94253	580	1+
243.82573	296	1+
244.81988	66	
244.85654	150	
244.95691	306	1+
245.89626	64	
245.93710	84	
246.81371	64	
246.91031	92	
246.95150	426	
248.79900	846	1+
248.89793	102	
248.92302	72	
249.87316	70	
250.94590	66	
251.04944	70	
251.09922	76	
251.80121	132	
252.86916	82	
254.96271	70	
255.95376	92	
256.85893	148	
260.83299	262	
261.82642	64	
261.84269	138	
261.90187	94	
261.96815	106	
262.83388	234	
263.84836	86	
264.07769	64	
264.82351	150	
265.82034	84	
266.33361	72	
266.81348	340	
266.87264	60	
267.79025	72	
267.86741	80	
267.88527	92	
268.17601	86	
268.80963	120	
268.83804	76	
268.95866	74	
269.81922	66	
269.99884	100	
270.08574	68	
270.83610	152	
270.96823	66	
272.84921	64	
274.85586	226	1+
275.95524	96	
276.05131	68	
276.80742	118	
277.80868	210	
277.82678	76	
278.79968	162	
278.84819	136	
279.80769	128	
280.79370	1118	1+
280.84147	82	
282.12111	78	
282.82883	70	
282.88243	86	
283.84924	146	
284.78830	66	
284.82510	160	
284.89343	64	
285.82216	84	
285.84000	112	
288.38808	100	
289.82452	78	
290.41240	76	
290.79727	82	
290.86258	80	
291.82883	72	
292.43704	64	
292.79440	62	
293.12222	66	
294.86351	68	
294.93292	90	
295.85079	62	
296.80942	582	1+
297.08170	72	
298.08117	74	
298.80311	1312	1+
299.87939	74	
300.80623	228	
301.81497	116	
301.86541	168	
302.79958	62	
302.86479	62	
303.44542	92	
303.85638	136	
304.68736	94	
305.88000	74	
306.88823	128	
307.88465	80	
313.94439	278	1+
316.81657	262	
318.81331	192	
318.93179	84	
319.80917	74	
320.79641	108	
320.81808	68	
320.95904	78	
321.95608	102	
322.85388	66	
326.87802	84	
332.00115	64	
336.32191	72	
336.94359	68	
338.18452	62	
339.06575	64	
340.87223	62	
342.62937	100	
342.90211	72	
344.15857	76	
345.74807	78	
351.86178	68	
352.88285	70	
355.42234	64	
361.96422	64	
366.92450	72	
368.38873	78	
369.16947	82	
END IONS

###FS:    #m/z: 359.96230 #charge 1+
###MS: 146
###MSMS: 149
BEGIN IONS
TITLE=Cmpd 111, +MS2(359.9623), 28.0-35.0eV, 3.2min #149
RTINSECONDS=191.113
SCANS=146,149
PEPMASS=359.96230	14004
CHARGE=1+
98.22730	86	
189.96418	68	
198.90257	94	
201.87130	64	
203.95426	64	
209.95360	74	
215.93061	64	
215.96672	68	
217.89300	66	
220.91199	96	
220.96495	70	
221.87869	82	
222.95646	112	
223.89284	118	
223.93595	52	
224.94964	166	
224.96750	70	
225.97980	54	
226.83917	62	
226.88154	210	1+
226.94917	484	
226.97252	152	
227.92938	74	
228.85903	64	
228.92409	72	
228.94160	556	1+
232.87038	70	
233.82700	64	
236.90885	78	
238.85587	74	
238.88825	78	
239.06850	88	
240.05278	74	
240.07773	66	
240.13106	68	
240.82205	130	
240.94414	140	
240.96201	92	
241.90184	128	
241.94301	134	
242.95915	124	
243.88232	54	
244.81535	62	
244.89623	64	
244.95752	462	1+
245.38830	90	
245.81942	58	
246.81036	62	
246.95290	328	
247.80637	70	
248.80038	394	1+
249.82048	72	
250.02259	90	
250.95231	208	
251.03028	150	
251.04476	74	
251.07233	58	
252.95423	54	
253.16610	72	
255.84593	64	
256.95100	62	
258.84607	126	
258.97420	76	
260.83463	188	
260.93234	60	
260.95462	68	
261.87346	58	
262.83790	58	
263.82242	62	
263.93338	64	
263.97809	56	
264.81488	86	
264.88840	86	
266.81478	728	1+
268.86917	96	
268.90545	144	
269.93219	90	
269.97276	76	
270.87663	76	
270.97818	94	
271.79548	52	
272.06699	68	
274.03298	52	
274.88850	50	
275.80693	316	1+
276.82656	82	
276.86160	128	
276.89595	132	
276.92510	80	
276.98620	56	
277.84488	236	1+
278.80047	52	
278.84679	196	1+
279.79912	178	
279.93464	60	
280.79355	758	1+
280.84348	70	
280.99986	62	
281.12142	88	
281.86497	68	
282.83589	72	
282.87432	52	
283.83738	106	
283.98336	106	
284.82633	156	
285.82224	84	
286.86137	78	
287.80048	70	
288.90552	198	
289.80105	138	
289.83695	76	
290.90470	80	
290.91865	82	
292.80344	70	
292.88888	66	
292.95374	68	
294.86741	92	
295.02093	106	
295.42653	86	
295.93312	76	
296.02209	68	
296.80856	150	
296.84229	56	
297.81035	128	
298.80416	1172	1+
298.89789	80	
299.87350	86	
301.90953	74	
302.88066	56	
302.91963	64	
305.44846	66	
305.82437	62	
305.87584	86	
306.81049	50	
314.33269	50	
314.39336	72	
314.81832	62	
315.81957	376	1+
316.81998	230	1+
317.01354	64	
317.03530	62	
318.90521	68	
319.93665	68	
320.81736	334	1+
321.81892	278	1+
322.04854	68	
323.01682	206	
325.85916	60	
327.81913	74	
328.20149	58	
329.87907	54	
336.94168	74	
337.12199	82	
337.88421	74	
338.88711	70	
340.80062	68	
340.94124	72	
342.72946	68	
343.09351	60	
344.29982	76	
359.85775	78	
360.85299	54	
361.09796	70	
362.23087	52	
END IONS

###FS:    #m/z: 322.93031 #charge 1+
###MS: 150
###MSMS: 151
BEGIN IONS
TITLE=Cmpd 112, +MS2(322.9303), 28.0-35.0eV, 3.3min #151
RTINSECONDS=194.774
SCANS=150-151
PEPMASS=322.93031	147386
CHARGE=1+
73.57857	32	
74.35213	24	
81.70028	84	
85.82348	40	
112.96407	74	
156.55517	32	
174.17063	36	
182.88545	68	
198.92488	68	
201.04706	148	
201.12002	24	
201.18617	40	
202.04747	138	
215.87658	30	
218.89800	66	
220.06228	70	
220.88456	72	
221.94919	108	
223.83145	54	
223.93365	28	
223.95885	354	1+
223.99478	36	
224.29931	24	
224.82960	66	
227.42376	28	
227.44126	20	
230.84004	54	
230.85950	54	
231.12141	36	
234.92129	76	
235.08291	108	
235.95550	70	
236.92998	72	
237.73770	54	
238.87584	70	
238.89074	90	
238.93359	32	
239.08139	170	
239.90279	66	
240.93969	746	
241.05838	24	
241.08925	90	
241.21663	30	
241.94437	578	
242.54264	24	
242.94217	1934	1+
243.03591	28	
243.10235	26	
243.16647	36	
243.81920	66	
244.27204	28	
244.82397	66	
244.84042	60	
244.94081	776	1+
245.02888	20	
245.13614	34	
245.33616	28	
245.41535	24	
245.48338	22	
245.82534	60	
246.81543	32	
246.82774	54	
246.97487	72	
247.12127	24	
247.33697	34	
247.98026	68	
248.84778	138	
249.07489	22	
249.63636	24	
249.69089	28	
250.17217	70	
252.12566	40	
253.67412	104	
256.11119	84	
258.83620	92	
258.89669	102	
258.97054	44	
259.86842	50	
260.83446	170	
261.06316	70	
261.09293	92	
261.18410	64	
261.35696	80	
261.82915	382	1+
263.43340	70	
263.45176	30	
263.84999	26	
263.88201	60	
264.07199	82	
264.08709	28	
264.21425	22	
264.44904	26	
264.51110	32	
264.85051	64	
264.92827	40	
265.86455	58	
268.02340	30	
269.08541	34	
270.57646	82	
272.95559	24	
274.84863	70	
276.80839	72	
277.23977	78	
278.51109	46	
278.84793	146	
279.03187	32	
279.09205	1500	1+
279.12454	32	
279.31563	62	
280.94422	68	
281.92203	28	
282.27560	66	
283.23772	34	
283.25748	38	
284.26139	48	
284.29332	146	
285.18473	34	
285.94308	84	
286.79930	80	
286.86147	60	
288.49839	32	
288.54440	34	
288.94932	38	
289.57578	26	
289.87045	72	
289.88545	68	
290.89784	102	
291.80582	46	
292.39488	28	
294.85731	24	
294.93262	72	
295.84492	34	
295.96700	32	
300.79256	72	
301.16308	70	
303.88379	64	
304.02103	26	
306.17239	64	
306.88799	72	
308.88142	50	
309.44447	74	
310.07360	78	
311.79047	98	
311.85990	54	
311.90097	58	
312.97973	24	
317.91508	58	
321.03300	82	
322.53048	22	
323.88251	82	
324.89725	222	1+
325.03935	66	
325.80786	54	
327.75716	52	
327.90054	42	
328.18390	78	
END IONS

###FS:    #m/z: 340.94063 #charge 1+
###MS: 150
###MSMS: 152
BEGIN IONS
TITLE=Cmpd 113, +MS2(340.9406), 28.0-35.0eV, 3.3min #152
RTINSECONDS=195.546
SCANS=150,152
PEPMASS=340.94063	104312
CHARGE=1+
49.76289	50	
192.88898	52	
194.03170	64	
202.88108	70	
210.85961	64	
210.98841	72	
213.93966	54	
214.89289	66	
214.94827	88	
215.88578	50	
215.94166	64	
217.88355	66	
220.87971	144	
221.83669	68	
222.83451	118	
222.97183	54	
223.83058	54	
223.87838	72	
223.96484	70	
225.84336	76	
226.94797	72	
227.55123	94	
228.94646	56	
229.89512	80	
230.88746	114	
231.95329	182	
233.90058	60	
235.89501	72	
236.86207	58	
237.11317	64	
237.88900	68	
237.90786	70	
238.84210	76	
238.86704	64	
239.78458	64	
239.85109	274	1+
239.87404	66	
240.83321	190	
241.84543	906	1+
242.89559	56	
243.82763	152	
244.83921	158	
244.89425	98	
246.97587	70	
247.82165	80	
248.83594	58	
248.85319	88	
249.06422	70	
249.84224	66	
250.82485	62	
250.90676	66	
254.87281	54	
254.90991	76	
254.96819	122	
255.07800	60	
255.99502	102	
256.25883	66	
256.85019	94	
256.87011	88	
256.89610	142	
257.84419	116	
257.86063	118	
257.90016	74	
257.93020	66	
258.85015	982	1+
260.83188	674	1+
260.87992	52	
261.33728	90	
261.89311	46	
261.91722	60	
262.00858	80	
262.84694	118	
262.86718	214	
264.83716	76	
264.86640	64	
265.86451	194	
266.13664	54	
266.84227	60	
266.86663	78	
266.88666	80	
267.14166	78	
267.85652	136	
267.87471	62	
268.83836	282	
269.86308	134	
270.27547	62	
270.83100	60	
270.86132	60	
271.83836	84	
274.86395	198	
275.87096	198	
275.89254	56	
275.92572	114	
276.86053	520	
277.10282	86	
277.82260	60	
277.86602	300	
277.92512	52	
277.94385	74	
278.84376	700	1+
278.90040	68	
278.96981	72	
279.08505	68	
279.88047	148	
281.87253	230	1+
282.17033	64	
282.85673	118	
283.44861	90	
285.86828	52	
288.83663	64	
292.43493	88	
293.39946	122	
293.85273	56	
294.86521	66	
295.01716	52	
295.80003	60	
295.87291	142	
296.85069	154	
297.14692	92	
297.92213	52	
298.30757	54	
298.87658	74	
298.89381	94	
299.78799	74	
300.87326	172	
300.99448	70	
301.81974	56	
301.85317	240	1+
301.89640	64	
302.17399	92	
302.87334	122	
303.90955	68	
303.94588	72	
304.44710	90	
305.04364	56	
306.88368	64	
306.90210	188	
312.87132	56	
317.90211	56	
320.62051	58	
320.89500	68	
323.02138	48	
323.23750	72	
324.89788	68	
325.83460	80	
328.19030	64	
329.62464	74	
330.89430	94	
331.17812	74	
332.80258	72	
334.87970	52	
336.90086	94	
339.88679	52	
343.08406	70	
343.16132	106	
344.89709	90	
346.19978	70	
END IONS

###FS:    #m/z: 336.94597 #charge 1+
###MS: 150
###MSMS: 153
BEGIN IONS
TITLE=Cmpd 114, +MS2(336.9460), 28.0-35.0eV, 3.3min #153
RTINSECONDS=196.318
SCANS=150,153
PEPMASS=336.94597	15944
CHARGE=1+
95.11532	70	
182.86227	58	
193.90022	70	
198.95093	78	
203.16954	70	
205.94813	48	
206.96959	58	
211.94466	270	
212.87692	294	1+
213.93787	214	
214.86380	64	
215.85858	52	
216.91139	52	
217.08881	86	
218.31170	80	
221.88572	74	
222.89340	52	
222.98463	62	
223.83440	140	
224.83915	48	
224.96935	58	
226.85544	84	
226.89440	76	
227.04979	56	
228.84042	64	
228.89992	62	
228.91466	44	
229.95497	172	
230.86269	86	
230.89503	146	
231.94379	46	
231.99609	84	
232.83116	94	
233.93396	98	
235.82148	44	
236.88425	76	
237.90817	46	
238.91675	78	
239.83884	66	
239.92534	50	
240.84093	124	
241.84611	368	
241.90865	70	
242.84268	190	1+
243.82724	50	
245.87514	52	
246.97435	62	
247.85274	68	
247.97444	122	
248.89652	72	
250.95335	54	
250.96872	48	
250.99003	122	
251.90746	94	
252.95346	76	
252.97157	106	
253.84340	166	
253.90794	134	
254.96450	70	
255.07917	62	
255.86385	64	
256.25829	62	
256.85357	120	
256.89569	82	
256.93346	58	
257.24413	70	
257.86751	56	
257.89635	76	
258.84350	196	
259.85323	520	1+
259.90379	70	
260.84229	86	
260.87881	48	
260.94211	56	
261.05750	48	
261.85156	48	
262.88565	62	
263.83046	74	
264.86740	148	
266.01876	84	
266.86143	128	
267.84131	102	
267.88125	44	
268.83910	478	1+
269.78477	44	
271.08169	48	
272.10529	74	
272.81912	68	
272.87981	98	
272.92053	70	
274.87074	120	
275.84360	80	
275.86211	128	
275.88268	78	
276.85387	388	
276.94927	74	
277.86076	202	
277.92119	64	
278.84056	52	
278.86072	380	1+
279.83217	72	
279.86222	256	1+
279.88595	72	
280.85591	72	
281.86284	82	
282.16009	88	
282.87004	110	
282.88310	94	
283.87047	76	
284.85823	62	
286.26916	54	
286.85341	134	
287.39810	72	
287.84947	126	
288.85344	56	
290.12126	74	
292.43496	92	
293.11364	220	
293.83726	72	
293.87544	112	
294.86611	76	
294.90878	52	
295.14142	48	
295.86788	68	
296.85492	82	
296.88776	52	
297.01586	56	
297.87369	64	
299.01667	52	
299.87602	158	
300.87999	110	
301.21839	70	
303.00902	74	
304.92933	62	
306.11831	48	
308.88103	80	
308.98899	92	
309.87029	80	
313.88333	80	
314.16694	64	
315.91689	58	
319.84682	50	
321.37263	82	
326.41760	92	
326.78599	54	
326.87505	50	
327.40821	48	
327.90393	72	
329.61804	76	
330.65796	52	
332.30311	70	
334.76084	64	
336.22935	62	
340.28984	78	
340.98100	106	
341.23063	74	
END IONS

###FS:    #m/z: 322.93053 #charge 1+
###MS: 154
###MSMS: 155
BEGIN IONS
TITLE=Cmpd 115, +MS2(322.9305), 28.0-35.0eV, 3.3min #155
RTINSECONDS=199.969
SCANS=154-155
PEPMASS=322.93053	149334
CHARGE=1+
99.07142	80	
123.01854	18	
146.33557	56	
169.65241	22	
192.98648	88	
200.83668	48	
201.04449	212	
201.23826	30	
202.04936	104	
203.95447	82	
205.94664	192	
207.88006	50	
209.94086	34	
214.40511	68	
220.02057	68	
220.87026	62	
221.94798	28	
223.96504	140	
224.62685	32	
226.33625	92	
226.35256	26	
227.86279	80	
227.94073	96	
229.86501	48	
230.81750	50	
230.85200	78	
231.84106	72	
232.71468	28	
235.96568	68	
236.09978	30	
236.95402	60	
237.90995	68	
238.82936	86	
238.88327	74	
238.93934	50	
239.07389	70	
239.87040	96	
239.90687	72	
240.18705	36	
240.20690	60	
240.82518	208	
240.94210	570	
241.07091	20	
241.94244	670	
242.90427	86	
242.94246	1880	1+
242.98002	26	
243.09595	20	
243.65823	36	
243.81856	194	
244.05921	72	
244.55608	24	
244.79901	24	
244.82425	122	
244.94013	348	
245.12485	74	
245.48235	26	
245.82351	56	
246.04696	36	
246.83123	50	
247.23645	24	
247.85824	30	
247.97453	74	
248.37076	24	
248.84168	86	
249.82822	62	
250.94574	84	
251.04497	68	
251.39334	68	
252.81066	48	
254.88616	96	
255.95481	66	
256.83875	58	
257.79978	50	
258.83526	60	
259.00604	98	
260.20501	68	
260.83621	216	
260.87569	22	
261.38084	36	
261.83415	164	
262.56541	86	
263.41178	28	
263.84807	22	
263.98178	54	
264.23353	88	
265.06315	110	
265.86234	66	
266.13700	46	
266.35931	76	
266.86451	82	
266.92090	84	
266.95913	56	
268.02522	64	
268.75730	34	
268.86015	76	
268.95672	58	
271.82004	66	
272.34066	66	
273.78711	38	
274.10222	88	
276.81452	74	
277.21135	88	
277.65707	26	
277.92130	74	
278.12783	78	
278.91053	72	
279.02217	28	
279.09239	1526	1+
279.20920	22	
279.28316	62	
279.33367	34	
279.68809	28	
279.82225	70	
280.21240	26	
281.73535	20	
281.86319	54	
282.06459	20	
282.11258	34	
282.23242	70	
282.27551	46	
283.05564	26	
283.07132	100	
284.29335	432	1+
284.77323	22	
284.81260	76	
284.86654	40	
285.88702	70	
288.81763	58	
288.99723	62	
290.25935	22	
291.00270	40	
292.80669	92	
292.93310	58	
293.15240	28	
294.49223	18	
296.87385	82	
299.78599	64	
299.83681	42	
300.85626	90	
301.88153	130	
302.32015	22	
302.86181	64	
303.90708	52	
307.89363	54	
309.25896	66	
311.14882	30	
314.82227	78	
315.81237	28	
324.89104	72	
325.20533	60	
326.12266	96	
327.28809	90	
END IONS

###FS:    #m/z: 336.94608 #charge 1+
###MS: 154
###MSMS: 156
BEGIN IONS
TITLE=Cmpd 116, +MS2(336.9461), 28.0-35.0eV, 3.4min #156
RTINSECONDS=200.741
SCANS=154,156
PEPMASS=336.94608	16380
CHARGE=1+
171.50555	122	
185.12552	36	
201.04505	72	
201.86936	44	
206.89345	76	
210.83133	68	
210.88388	212	
211.94208	248	
212.87158	104	
212.88686	70	
213.89084	110	
213.90517	58	
213.93601	78	
215.88913	94	
217.88579	122	
218.89610	66	
218.93073	76	
220.87528	52	
221.83775	48	
221.88026	92	
222.90010	68	
222.91275	66	
223.97496	120	
224.84298	98	
224.97704	58	
225.85821	50	
226.84993	36	
226.89300	58	
227.94975	54	
228.89240	44	
229.95768	156	
229.97887	42	
230.88662	68	
230.90352	100	
231.89522	78	
231.95529	110	
232.83288	92	
233.95480	70	
234.87601	70	
234.90252	54	
234.93625	72	
235.42428	32	
236.90323	38	
238.85017	58	
239.11020	40	
239.84662	110	
239.86464	96	
240.83342	134	
241.47793	40	
241.81026	64	
241.84458	464	1+
244.90176	74	
245.07678	54	
246.97581	64	
247.85847	92	
248.85109	64	
248.90365	42	
249.89670	70	
249.96069	72	
250.95119	94	
250.99024	94	
251.83163	100	
252.11589	34	
252.92969	84	
252.95460	170	
252.97298	142	
254.85313	40	
254.90980	74	
255.07537	98	
255.85559	38	
255.86877	72	
256.08172	70	
256.12654	88	
256.85202	226	1+
256.91742	72	
257.83753	60	
258.84903	888	1+
258.93091	74	
258.94672	72	
260.31764	46	
260.83275	58	
260.94714	94	
261.84751	226	1+
262.87407	52	
262.94353	58	
263.85614	72	
263.87215	42	
265.08443	82	
267.27205	60	
268.84213	264	
269.85277	102	
269.88179	54	
270.84494	86	
271.18862	68	
274.11839	54	
274.85880	44	
274.87673	168	
274.90578	36	
275.86411	190	
275.94939	72	
276.85491	306	
276.87533	124	
277.17863	46	
277.83885	48	
277.86449	290	
277.92284	66	
278.84286	74	
278.94573	36	
279.08930	94	
279.10339	84	
279.83711	92	
279.85527	58	
279.88218	150	
280.88376	144	
281.09056	92	
282.87001	80	
283.39415	38	
285.85064	88	
286.84745	62	
287.84998	316	
288.86786	60	
289.02640	72	
289.85817	70	
290.85396	82	
291.44063	70	
293.11103	282	
293.99320	64	
294.12326	60	
294.82947	66	
294.86616	134	
296.33435	40	
297.00962	48	
297.87338	48	
298.89542	52	
299.01018	44	
299.87007	54	
300.87130	60	
301.27200	36	
302.87265	72	
307.36793	72	
308.29022	60	
308.86807	78	
311.85752	56	
312.76470	48	
312.87106	84	
313.87335	70	
314.18224	66	
323.75656	74	
324.89129	54	
326.90159	56	
335.86966	70	
337.92251	62	
338.34057	50	
340.06131	52	
END IONS

###FS:    #m/z: 359.96218 #charge 1+
###MS: 154
###MSMS: 157
BEGIN IONS
TITLE=Cmpd 117, +MS2(359.9622), 28.0-35.0eV, 3.4min #157
RTINSECONDS=201.513
SCANS=154,157
PEPMASS=359.96218	11378
CHARGE=1+
183.93353	54	
184.86049	74	
184.87219	60	
197.95957	90	
209.93915	92	
210.94528	54	
212.87760	68	
218.89098	66	
222.89465	54	
222.95300	360	1+
222.96809	78	
223.83244	72	
223.88807	88	
223.90897	76	
224.95097	208	
224.96838	536	1+
225.88466	172	
226.88886	68	
226.90812	64	
226.94718	412	1+
228.94390	272	
232.79928	70	
232.83130	86	
232.94613	64	
233.95292	70	
234.86590	194	
234.92481	78	
236.83329	62	
239.16356	90	
239.96347	70	
240.82384	56	
240.89298	98	
240.90591	180	
240.93869	264	1+
240.96334	388	1+
241.78913	64	
241.83317	64	
241.90178	78	
242.89445	56	
244.95824	150	
246.80614	66	
246.82126	60	
246.85022	80	
246.94954	72	
247.95109	60	
248.80527	506	1+
248.82342	72	
249.89043	68	
249.94645	240	1+
250.80360	84	
251.02154	58	
251.04502	110	
251.91544	66	
252.03230	86	
257.85052	206	1+
260.82002	54	
260.93818	68	
260.96820	164	
261.97564	188	
262.95171	76	
263.98965	94	
264.81796	64	
265.82037	140	
266.81324	586	1+
266.84670	116	
266.87261	80	
267.01705	64	
267.97685	64	
268.84391	100	
270.82898	68	
271.82994	86	
273.96439	62	
274.81825	62	
275.86958	74	
275.96804	116	
276.80418	64	
276.81302	68	
277.80045	66	
277.82473	84	
277.86591	66	
278.80129	146	
278.84937	92	
279.79153	688	1+
280.79205	444	1+
280.87886	66	
281.43239	64	
281.86412	100	
282.01809	74	
282.77909	58	
282.83073	68	
283.82315	64	
284.82278	178	
286.06159	56	
286.80809	58	
287.79412	88	
288.86144	54	
289.84117	68	
290.83916	100	
290.89383	56	
291.98158	66	
292.26268	66	
293.82249	70	
294.86351	56	
295.07431	66	
295.84844	56	
295.88869	70	
296.81051	388	
297.80991	272	
297.85870	84	
298.21665	72	
298.80399	1144	1+
298.87884	72	
299.00398	74	
300.80297	180	
300.85422	60	
300.90942	64	
301.79638	88	
301.86015	60	
302.78896	66	
304.40001	56	
304.71291	68	
305.73407	72	
305.84144	58	
306.87938	72	
307.88894	100	
307.92775	72	
308.82703	56	
309.79893	76	
311.03403	62	
313.87536	72	
313.98638	74	
314.82481	66	
315.81161	560	1+
316.10695	68	
316.81425	468	1+
316.99838	60	
317.09004	96	
317.78350	62	
318.79994	74	
320.96775	70	
321.04892	56	
321.80868	78	
321.82412	86	
321.84611	60	
322.81897	68	
322.83341	92	
323.01318	68	
324.01271	62	
324.89369	140	
326.12954	54	
332.73552	56	
333.00395	66	
336.94610	140	
337.96083	96	
341.18734	94	
342.15018	64	
342.90035	56	
347.40539	92	
347.84482	82	
356.07087	56	
356.42085	90	
357.92720	52	
360.25165	72	
361.28523	64	
END IONS

###FS:    #m/z: 322.93034 #charge 1+
###MS: 158
###MSMS: 159
BEGIN IONS
TITLE=Cmpd 118, +MS2(322.9303), 28.0-35.0eV, 3.4min #159
RTINSECONDS=205.161
SCANS=158-159
PEPMASS=322.93034	143746
CHARGE=1+
63.58686	32	
72.56668	18	
91.41398	18	
91.67363	18	
111.97413	16	
112.34866	16	
112.68862	16	
112.84260	34	
113.27988	16	
113.77051	16	
113.81111	16	
114.08375	16	
117.74701	76	
128.24068	24	
141.84001	20	
166.88664	36	
167.07219	18	
178.87257	66	
182.79244	18	
192.89595	68	
200.68565	18	
201.04841	70	
201.06065	90	
206.93072	90	
206.97470	76	
207.94393	74	
209.47659	18	
220.06976	76	
222.87223	58	
223.95723	54	
227.87025	40	
227.90759	74	
228.83567	100	
228.84981	64	
229.44838	18	
230.83796	58	
232.38430	20	
236.01592	22	
236.70767	26	
236.83888	68	
237.06402	54	
238.88803	28	
239.07580	162	
239.16532	38	
240.82042	244	1+
240.84327	20	
240.94116	1114	
241.19780	28	
241.78541	50	
241.89657	30	
241.93981	2178	1+
241.96956	22	
242.05668	38	
242.41581	40	
242.94200	1434	1+
243.02330	20	
243.14872	30	
243.16588	28	
243.29889	22	
243.86072	32	
244.10694	18	
244.65298	28	
244.83471	64	
244.94169	270	
245.04435	36	
245.81977	50	
246.97880	106	
247.35521	22	
247.80030	26	
247.85286	92	
248.35951	52	
248.85500	74	
249.84619	68	
249.97612	54	
250.87354	66	
252.07502	42	
253.92439	66	
255.78579	24	
255.85169	62	
256.99407	64	
258.83746	214	1+
260.82818	324	1+
261.47394	92	
262.85196	66	
263.83518	110	
263.95572	26	
264.85030	80	
265.05827	66	
265.30119	22	
266.05459	32	
266.85426	80	
266.86831	60	
266.98663	66	
267.00469	40	
267.79832	66	
267.86432	58	
267.93468	72	
268.19925	24	
270.05354	76	
272.82299	72	
274.66554	18	
275.14223	80	
277.84715	84	
278.82195	38	
278.84494	76	
279.02954	18	
279.05005	30	
279.09300	1202	1+
279.25218	20	
279.28367	24	
279.45839	24	
280.24495	36	
281.87353	56	
282.00444	18	
283.07152	128	
283.51715	28	
284.29098	350	1+
284.52152	18	
285.31224	60	
285.84802	60	
287.70474	28	
289.04967	70	
289.18547	72	
289.56750	26	
289.88251	50	
294.14052	74	
295.96371	20	
297.90106	68	
299.14218	80	
299.78585	60	
299.97311	22	
300.10946	32	
300.81547	58	
301.76738	20	
302.24254	84	
302.83166	54	
302.88313	90	
302.99933	28	
303.72994	76	
304.72948	44	
306.87407	84	
307.89561	72	
308.03378	70	
312.86053	72	
313.95158	92	
319.10463	56	
319.73016	48	
319.81917	26	
320.22273	64	
320.92403	32	
323.88065	56	
325.19046	32	
325.38906	58	
326.89059	78	
327.15262	76	
327.26876	32	
327.90324	94	
END IONS

###FS:    #m/z: 363.95666 #charge 1+
###MS: 158
###MSMS: 160
BEGIN IONS
TITLE=Cmpd 119, +MS2(363.9567), 28.0-35.0eV, 3.5min #160
RTINSECONDS=205.933
SCANS=158,160
PEPMASS=363.95666	31202
CHARGE=1+
189.86304	144	
191.85557	98	
191.98786	68	
200.87444	70	
203.02298	60	
206.94807	66	
207.03148	66	
207.87503	70	
209.92673	74	
209.94801	72	
210.88290	58	
212.87851	366	
216.88610	94	
222.95355	184	
224.89040	188	
224.95202	114	
225.83942	76	
225.87182	76	
225.94585	60	
226.94747	462	1+
226.97171	94	
227.92992	108	
228.85438	108	
228.90927	80	
228.94179	532	
229.80950	66	
229.94570	248	
230.82329	82	
230.83805	74	
230.89036	422	
232.08961	58	
235.86497	64	
235.92736	62	
237.07544	78	
240.05663	78	
240.63541	60	
240.82607	122	
240.90776	80	
240.92682	72	
240.94144	224	
240.95839	138	
241.83530	80	
241.87510	92	
241.93751	770	1+
242.81748	64	
242.86344	70	
242.90490	128	
242.93930	516	1+
242.95353	224	
243.82097	58	
244.82576	204	
244.84046	72	
244.86421	100	
244.96065	150	
245.63053	72	
246.80513	114	
246.90076	74	
246.95222	336	1+
247.80605	96	
247.90888	72	
248.80116	370	1+
248.94802	84	
248.96343	66	
250.04785	76	
251.81381	66	
252.01078	100	
252.26817	68	
253.87971	74	
254.15778	88	
254.82740	84	
258.84105	130	
259.91017	56	
259.94170	74	
260.84289	182	
260.86699	68	
261.83494	142	
261.97079	76	
262.51769	92	
262.82818	78	
262.84981	94	
265.05713	58	
265.81247	538	1+
266.85640	72	
267.80858	454	1+
268.84258	88	
268.97505	62	
269.91630	70	
274.81564	70	
275.41097	76	
276.64510	80	
276.81138	276	
276.85550	144	
278.80134	138	
278.84785	458	1+
279.12393	66	
279.43987	88	
279.79750	102	
279.88358	74	
280.43864	120	
280.79146	944	1+
282.06936	92	
282.86183	76	
283.24385	94	
283.84956	292	1+
284.79143	74	
284.82587	112	
285.78725	70	
285.82620	98	
286.81553	66	
287.09684	78	
287.81664	56	
288.02534	66	
294.02675	70	
294.80439	90	
295.92891	72	
296.11697	78	
296.80928	406	1+
298.80502	1082	1+
299.84999	62	
299.87179	108	
299.94736	102	
300.80297	342	
300.87133	70	
301.85971	524	1+
302.01807	84	
302.82516	86	
303.86060	72	
304.83935	62	
304.87800	82	
307.81047	234	1+
308.87452	74	
315.81772	78	
316.81719	142	
317.81722	96	
318.93856	96	
319.10945	72	
319.82688	58	
320.81352	72	
320.96267	70	
321.81705	70	
322.79203	76	
322.89117	74	
322.93513	84	
323.01462	68	
323.03024	80	
324.29794	62	
325.85655	56	
327.87954	60	
329.03884	70	
329.85210	72	
331.89785	72	
335.83552	74	
335.86923	96	
339.13156	58	
339.83282	62	
340.80548	142	
351.90328	62	
352.86233	80	
354.84188	66	
355.41035	64	
363.28324	60	
364.30431	82	
365.07803	98	
369.12927	86	
END IONS

###FS:    #m/z: 336.94585 #charge 1+
###MS: 158
###MSMS: 161
BEGIN IONS
TITLE=Cmpd 120, +MS2(336.9458), 28.0-35.0eV, 3.5min #161
RTINSECONDS=206.705
SCANS=158,161
PEPMASS=336.94585	17858
CHARGE=1+
118.86082	242	
187.80180	66	
193.88818	92	
198.88171	74	
198.89880	70	
199.98488	46	
208.07141	78	
210.88646	50	
211.94522	192	
212.87837	234	1+
213.90201	52	
213.94587	118	
214.94091	72	
217.88402	60	
219.89274	70	
220.87152	76	
221.88027	60	
222.97215	62	
223.87287	76	
223.96103	70	
224.70415	88	
224.83667	86	
226.85551	68	
226.96827	50	
228.84234	48	
229.84931	86	
229.95864	118	
230.88856	150	
231.94969	70	
232.90764	64	
233.82585	54	
233.89851	80	
234.94928	96	
236.84306	68	
236.86162	70	
237.86661	216	
238.84060	74	
238.85847	68	
239.84575	118	
239.88047	84	
240.83399	250	
240.88307	56	
241.84277	294	
241.86006	72	
242.84936	242	
243.84032	60	
244.86718	52	
245.55029	66	
245.86772	56	
245.94634	98	
248.40792	80	
248.89885	128	
249.50274	70	
250.11393	96	
250.82830	184	
250.85395	50	
250.91059	72	
250.95146	80	
250.98832	50	
251.84121	78	
252.97145	160	
253.83846	54	
254.84224	90	
254.91492	96	
255.06268	72	
255.07609	62	
255.83607	92	
256.42558	82	
256.85663	80	
256.88947	58	
256.91529	74	
257.24408	62	
257.85583	118	
257.88846	62	
257.92041	130	
257.94209	68	
258.81488	214	1+
258.84659	254	
259.85165	182	
259.89149	92	
259.91782	64	
260.55168	108	
260.85755	110	
260.88052	60	
261.82751	220	1+
261.85337	218	1+
262.58268	46	
263.10481	68	
263.87416	100	
265.01626	48	
266.61589	82	
266.85953	82	
267.84054	96	
267.86834	62	
267.99927	78	
268.84084	332	1+
268.98099	58	
269.44049	86	
270.97461	68	
271.87056	82	
271.91689	86	
274.87085	64	
274.95065	90	
275.86350	160	
276.85559	234	
276.88614	74	
276.94259	54	
276.98011	72	
277.08860	60	
277.84352	92	
277.86321	968	1+
278.83472	120	
279.82183	62	
279.86230	150	
280.04321	42	
280.15883	62	
280.19394	44	
281.67374	50	
282.86728	52	
285.84996	92	
286.84921	266	
287.88990	52	
289.85584	70	
289.87709	64	
290.78056	60	
291.86195	54	
293.10563	164	
294.28268	132	
294.62512	90	
294.86726	64	
295.87809	68	
295.89553	64	
296.05934	82	
296.68133	104	
296.86343	60	
297.89562	122	
298.31079	90	
299.01201	64	
299.87845	356	1+
301.91563	70	
303.81782	62	
304.90370	66	
312.05933	64	
315.10583	46	
315.87113	78	
319.00895	48	
322.27574	80	
323.23753	76	
327.97469	50	
328.84917	52	
330.96597	82	
332.82710	66	
337.82543	88	
338.23630	74	
340.96094	68	
341.88897	70	
342.20447	64	
END IONS

###FS:    #m/z: 340.94095 #charge 1+
###MS: 162
###MSMS: 163
BEGIN IONS
TITLE=Cmpd 121, +MS2(340.9410), 28.0-35.0eV, 3.5min #163
RTINSECONDS=210.363
SCANS=162-163
PEPMASS=340.94095	99602
CHARGE=1+
197.87524	66	
200.85814	52	
202.98943	64	
204.46677	144	
205.95151	66	
207.97810	150	1+
208.88338	72	
208.95977	80	
211.89869	54	
212.87578	140	
213.87120	52	
213.94620	56	
215.88603	108	
216.88636	66	
219.12162	74	
221.83130	70	
224.85524	68	
225.84686	70	
226.88329	84	
226.90010	66	
227.44211	76	
227.85516	78	
228.84502	126	
229.84304	62	
230.85098	52	
230.89208	84	
231.94935	348	
233.86640	72	
233.89455	86	
234.90395	116	
235.88979	72	
236.90573	78	
237.90443	66	
238.85223	90	
239.81875	66	
239.84535	294	1+
239.92545	66	
240.22989	70	
240.83250	138	
240.89181	56	
241.84332	916	1+
242.86388	66	
243.83484	112	
244.08756	68	
244.84018	70	
245.12118	58	
245.86380	64	
245.90987	54	
246.51113	68	
247.86519	128	
248.87237	66	
248.99048	54	
249.89928	150	
251.83721	58	
251.91118	66	
251.95599	48	
252.91199	66	
253.05259	72	
254.91275	116	
254.96276	50	
255.07269	50	
256.26449	68	
256.85139	96	
256.86737	214	
256.88436	134	
256.89470	128	
257.85844	62	
257.89681	78	
258.85057	816	1+
259.82274	76	
259.91973	90	
260.83588	730	1+
260.89073	82	
260.91667	94	
260.95591	68	
261.55337	94	
262.88363	72	
263.89411	62	
265.45623	122	
266.84425	126	
266.88839	64	
267.13166	76	
267.14556	54	
267.85788	58	
268.84071	284	1+
269.85715	56	
272.84911	66	
272.87665	70	
273.18803	64	
273.88101	48	
273.89684	92	
274.86038	206	
275.02602	62	
275.85917	132	
276.85752	478	
277.86133	380	
277.93547	72	
278.10518	64	
278.84835	922	1+
279.09143	76	
279.20410	56	
279.89399	48	
279.95947	66	
280.22457	60	
281.89490	70	
282.12712	56	
282.85767	76	
283.88078	70	
284.02771	62	
284.86004	66	
284.91005	48	
285.88554	74	
286.08235	78	
287.87937	80	
288.83704	56	
290.88126	54	
292.85705	66	
293.86699	48	
294.86633	176	
295.93537	98	
296.42992	76	
296.85447	174	
296.97126	62	
297.82911	82	
297.89122	76	
297.92449	52	
298.84681	62	
299.75615	84	
299.87444	296	1+
300.86745	66	
301.05438	70	
301.86419	128	
303.86265	82	
303.93963	86	
306.17212	76	
307.87985	50	
313.80238	80	
313.95571	94	
316.94389	94	
318.89678	84	
319.02582	82	
320.89543	68	
324.89263	138	
328.79587	80	
334.00406	58	
334.39233	84	
337.33837	68	
337.41704	72	
339.00232	48	
339.40934	84	
339.95686	58	
340.89277	86	
342.20221	78	
342.31109	60	
343.91233	68	
344.28132	58	
344.88976	60	
346.19094	52	
END IONS

###FS:    #m/z: 363.95634 #charge 1+
###MS: 162
###MSMS: 164
BEGIN IONS
TITLE=Cmpd 122, +MS2(363.9563), 28.0-35.0eV, 3.5min #164
RTINSECONDS=211.135
SCANS=162,164
PEPMASS=363.95634	32804
CHARGE=1+
193.86048	66	
194.00251	62	
196.88269	116	
201.87985	66	
206.04310	64	
207.87475	146	
208.88869	60	
208.92276	84	
210.89742	66	
212.84717	78	
212.88483	80	
213.87658	66	
218.89818	88	
223.97980	96	
224.16871	60	
224.94602	138	
226.94850	282	
226.97226	68	
227.85511	74	
227.93348	164	
227.94084	784	1+
228.83889	72	
228.89364	84	
228.94272	648	1+
229.90049	68	
229.96179	60	
230.83625	66	
230.88931	520	1+
232.05032	78	
233.79718	82	
234.93824	90	
235.10350	72	
235.79130	64	
235.84815	72	
236.06482	72	
236.89208	78	
238.88991	66	
240.82532	84	
240.93892	334	
240.96160	238	1+
241.83373	114	
241.85032	66	
241.94318	160	
242.83277	74	
242.86532	64	
242.90002	60	
242.94205	304	1+
243.82285	92	
244.81873	76	
244.85209	66	
244.95388	260	
245.83858	88	
245.85860	92	
245.94999	582	1+
246.80889	316	1+
246.95405	504	1+
246.97758	78	
247.84687	74	
248.80130	226	
248.90547	78	
249.80998	134	
250.79552	96	
250.85630	60	
251.87040	60	
251.90751	78	
256.25835	88	
256.81085	68	
256.83646	66	
259.85628	66	
260.82887	422	1+
260.96908	120	
261.18615	78	
261.83029	300	1+
262.43018	82	
263.44971	72	
263.88230	78	
263.91785	80	
264.81674	284	1+
266.79066	70	
266.81424	1120	1+
266.84438	84	
267.00682	80	
267.97082	66	
269.81120	68	
269.97277	66	
270.84081	78	
270.86517	72	
271.83208	100	
271.91800	142	
272.01775	108	
272.88569	72	
273.86020	68	
276.85777	120	
276.98423	82	
278.80049	294	
278.85709	82	
278.90024	70	
278.92074	90	
279.10332	72	
279.79918	184	
279.85073	74	
279.89981	74	
280.79159	950	1+
281.85657	172	
282.77503	60	
282.82787	240	
282.92751	84	
283.82659	96	
283.85594	154	
284.82552	160	
285.03669	60	
285.79775	86	
285.82315	134	
286.82521	78	
286.92605	102	
287.82357	184	
289.86227	66	
294.88215	70	
295.80921	78	
296.80711	208	
296.93743	106	
297.80676	90	
297.86269	72	
298.80565	1020	1+
299.27366	68	
299.88309	72	
300.79597	130	
301.79731	104	
301.86453	182	
302.80669	154	
302.86223	94	
304.05747	78	
304.94476	80	
305.89932	78	
307.20675	76	
307.88248	64	
308.40413	60	
309.07118	86	
310.23783	70	
313.93174	72	
314.82171	60	
315.81235	442	1+
315.91916	94	
316.44537	76	
316.81335	318	1+
318.80672	92	
318.92741	72	
319.79683	60	
320.16104	68	
320.82356	108	
320.92825	66	
322.81597	74	
323.24413	62	
323.82293	72	
332.62762	88	
332.98374	86	
335.89432	68	
339.10851	60	
344.18810	66	
344.89492	62	
344.94686	98	
360.17948	76	
360.86939	60	
360.96019	66	
365.75626	72	
367.11265	84	
END IONS

###FS:    #m/z: 359.96201 #charge 1+
###MS: 162
###MSMS: 165
BEGIN IONS
TITLE=Cmpd 123, +MS2(359.9620), 28.0-35.0eV, 3.6min #165
RTINSECONDS=211.908
SCANS=162,165
PEPMASS=359.96201	10736
CHARGE=1+
170.67667	102	
208.49493	72	
208.87801	84	
210.89902	92	
214.87445	70	
216.86136	112	
217.01091	104	
221.89323	64	
222.95564	96	
223.83610	76	
223.88807	74	
223.95022	88	
224.94969	128	
225.89835	60	
225.97050	54	
226.84242	82	
226.88683	100	
226.94447	140	
226.97176	154	
227.88897	62	
227.92778	74	
227.95765	92	
228.12402	60	
228.84809	74	
228.87570	50	
228.94392	444	
233.94927	72	
234.86650	192	
236.06319	58	
237.94022	66	
239.90450	74	
240.11381	80	
240.83450	72	
240.94321	246	1+
240.96425	76	
241.84161	84	
241.88871	70	
242.84027	60	
242.85956	78	
242.90362	66	
242.95894	100	
243.82711	64	
243.96110	68	
244.17793	54	
244.95647	184	
245.94313	226	
246.81371	56	
246.90174	62	
246.95302	124	
246.98449	100	
247.80460	86	
247.81799	70	
248.80445	582	
249.95364	56	
251.04312	72	
252.95469	112	
252.99398	64	
255.91434	52	
255.95367	86	
256.85430	78	
257.84728	80	
258.84476	164	
259.56736	76	
259.79702	62	
259.84451	66	
260.13536	58	
260.83276	138	
260.94626	52	
261.02544	84	
261.83155	66	
262.13779	66	
264.79667	82	
264.81916	114	
265.81544	132	
265.84730	86	
266.81430	494	
267.84829	90	
267.92867	76	
268.91441	72	
270.81462	74	
270.91935	72	
273.52723	82	
273.91519	60	
273.96600	68	
274.86528	74	
274.94433	58	
275.97153	64	
276.85294	466	1+
277.08649	84	
277.81449	110	
277.87045	122	
278.79770	134	
278.84476	80	
278.88204	64	
279.00726	50	
279.79965	66	
279.90591	58	
279.99047	70	
280.79325	890	1+
282.83017	110	
282.84497	96	
283.82727	108	
283.88728	68	
284.82150	188	1+
285.02207	92	
288.51936	80	
291.95638	74	
292.00483	96	
292.81329	72	
292.97906	56	
293.85452	60	
294.27308	62	
296.02374	58	
296.75324	52	
296.80941	314	
297.80980	140	
298.80382	810	
299.80676	466	
302.87229	84	
303.80668	68	
303.94612	58	
305.85251	58	
310.58001	76	
311.88366	112	
315.07758	74	
315.81725	70	
316.81372	138	
316.86733	70	
317.80994	82	
317.88650	72	
319.60744	50	
319.86879	72	
320.83344	80	
321.81843	232	
323.01972	130	
323.82056	68	
324.02198	82	
325.87871	62	
325.89700	52	
333.12306	72	
336.93713	78	
341.02401	70	
341.30326	88	
342.02506	54	
343.90092	76	
345.87827	96	
347.88179	70	
349.19036	76	
350.76861	78	
358.33818	60	
361.35487	54	
362.07648	86	
363.82821	64	
364.90656	76	
END IONS

###FS:    #m/z: 340.94079 #charge 1+
###MS: 166
###MSMS: 167
BEGIN IONS
TITLE=Cmpd 124, +MS2(340.9408), 28.0-35.0eV, 3.6min #167
RTINSECONDS=215.564
SCANS=166-167
PEPMASS=340.94079	91936
CHARGE=1+
184.11637	58	
190.94992	66	
200.86394	72	
205.95831	64	
207.97247	54	
213.89001	52	
213.94353	156	
215.86204	66	
215.88749	72	
217.87816	46	
219.87745	80	
221.06721	58	
224.84162	78	
225.84136	66	
226.82428	64	
227.83310	158	
227.85713	48	
228.84364	194	
230.84453	176	
230.88884	190	1+
230.91282	78	
232.08953	40	
233.05795	72	
235.81200	70	
236.88437	72	
236.91472	58	
236.94903	62	
237.85485	80	
237.90941	118	
238.04986	64	
238.83700	64	
238.85469	50	
238.89113	50	
238.89737	48	
239.40285	76	
239.86308	46	
239.88204	60	
239.92975	230	1+
240.82155	46	
240.84205	124	
240.85891	82	
240.88271	90	
241.84385	980	1+
242.82546	68	
242.88844	46	
243.10948	44	
243.83536	304	
243.89790	72	
245.90006	58	
246.82729	52	
246.85332	140	
248.85127	66	
250.00106	58	
251.24701	88	
251.92112	42	
253.16013	54	
253.90900	46	
254.97085	56	
255.83229	104	
256.25676	78	
256.86430	56	
256.88423	44	
256.91761	54	
256.97632	66	
257.84568	1416	1+
257.86901	74	
257.88378	156	
258.84788	1242	1+
259.90547	88	
260.83693	612	1+
260.93025	80	
261.91074	54	
262.38433	66	
262.87578	74	
262.92928	52	
263.83257	72	
264.84837	68	
264.86842	62	
265.04636	72	
265.37237	82	
265.70311	44	
265.87439	74	
266.85361	160	
268.84031	272	
269.87388	72	
270.82045	56	
270.84137	92	
271.80154	54	
271.83599	92	
274.86076	70	
274.88336	54	
274.91179	96	
275.86146	130	
276.85674	584	
276.89213	60	
277.86088	356	
277.89227	82	
277.96188	48	
278.84504	892	1+
278.88537	122	
279.07840	64	
279.88740	54	
279.91824	112	
280.85169	134	
280.88594	134	
280.92802	86	
281.04326	72	
281.84250	80	
281.86596	142	
281.89608	92	
281.91268	66	
282.12723	56	
282.85478	40	
283.35749	92	
283.89333	76	
284.89760	66	
285.15696	72	
285.95210	40	
287.54198	76	
288.85945	72	
293.88403	58	
293.93812	90	
294.11946	74	
294.86797	216	
295.88476	70	
295.90359	82	
296.86332	202	1+
297.28880	42	
297.89504	278	
297.91987	68	
298.30926	140	
299.24600	78	
299.31177	58	
299.87956	66	
300.88171	76	
301.86496	232	1+
303.86023	78	
304.85213	58	
306.11199	60	
306.43441	62	
306.88623	72	
306.95913	66	
307.79850	74	
307.88705	68	
310.91086	100	
313.50151	44	
318.94719	70	
320.87307	74	
323.01669	66	
323.14487	54	
324.13004	64	
324.22960	74	
325.88144	46	
326.12076	54	
328.18607	50	
329.87677	66	
335.15407	66	
339.82620	56	
344.29279	40	
END IONS

###FS:    #m/z: 363.95645 #charge 1+
###MS: 166
###MSMS: 168
BEGIN IONS
TITLE=Cmpd 125, +MS2(363.9564), 28.0-35.0eV, 3.6min #168
RTINSECONDS=216.336
SCANS=166,168
PEPMASS=363.95645	32402
CHARGE=1+
57.40559	56	
83.22465	84	
184.93708	62	
191.86041	94	
200.87708	60	
200.88993	96	
203.88623	66	
209.94362	220	
210.89380	72	
212.87781	194	1+
215.18794	82	
218.88720	72	
222.95350	126	
222.97720	72	
223.87864	88	
223.95515	76	
223.98523	72	
224.94860	238	
224.97477	130	
226.94574	568	
226.97644	148	
227.06439	60	
227.95835	138	
228.94323	954	1+
229.84454	80	
230.88955	532	
231.88213	72	
234.00745	94	
237.01857	66	
238.05563	66	
240.82032	72	
240.83540	74	
240.93909	120	
240.95956	184	1+
241.82373	238	1+
241.94189	120	
242.81996	68	
242.89899	66	
242.94134	404	
244.83471	78	
244.94129	172	
244.95689	348	1+
246.80241	64	
246.82539	56	
246.95128	374	
247.80828	60	
248.80495	168	
248.84350	80	
248.89816	134	
248.98493	72	
249.80464	164	
250.95530	74	
251.04463	62	
251.19683	74	
257.85306	68	
258.83125	94	
258.84637	122	
258.86368	72	
258.97432	86	
259.83089	56	
260.83750	122	
261.83197	416	1+
262.83495	254	1+
264.81836	60	
265.79055	92	
265.81852	156	
265.86668	86	
265.97935	214	
266.81223	588	1+
266.86139	80	
268.81771	74	
268.83991	82	
268.96258	68	
269.81188	100	
269.84742	100	
269.96480	70	
271.04480	70	
271.84619	64	
272.90809	66	
276.85761	444	1+
277.16603	80	
278.41659	92	
278.79294	542	1+
278.85207	542	1+
278.89031	64	
279.96551	68	
280.79435	496	1+
280.81878	58	
280.85389	152	
281.08851	56	
281.85852	254	
281.89212	66	
282.79035	204	1+
283.07285	64	
283.77754	80	
283.82696	72	
283.85227	64	
283.92414	62	
284.80136	128	
284.82797	216	
285.78976	74	
285.84130	110	
286.82413	66	
287.19963	66	
287.84852	66	
287.87103	56	
288.83886	78	
289.41254	70	
289.79967	60	
289.92249	68	
292.33017	96	
292.88458	82	
293.44167	76	
294.87158	68	
295.84721	182	1+
295.93316	68	
296.80939	232	
297.00942	66	
297.80739	152	
297.82291	72	
297.91997	80	
298.80505	1042	
299.80455	500	
299.89668	72	
300.79868	670	1+
301.85959	368	1+
302.94063	82	
303.86005	196	
304.78588	80	
304.97635	70	
307.02365	66	
307.81795	74	
307.88032	64	
310.44320	82	
314.01255	88	
316.81289	402	1+
318.80247	80	
319.83040	124	
321.80418	70	
321.82201	104	
322.81538	76	
322.93542	64	
323.00563	70	
323.41002	92	
324.86655	64	
324.88931	64	
325.79921	66	
325.88977	60	
325.90536	82	
326.11612	78	
326.33787	70	
326.80627	86	
328.82288	68	
329.87653	70	
331.40623	116	
335.83336	66	
338.18203	68	
338.94706	108	
341.89809	60	
342.87264	68	
348.93106	60	
348.97948	86	
351.78149	72	
358.78226	70	
364.16365	56	
365.09895	70	
369.32504	80	
END IONS

###FS:    #m/z: 359.96156 #charge 1+
###MS: 166
###MSMS: 169
BEGIN IONS
TITLE=Cmpd 126, +MS2(359.9616), 28.0-35.0eV, 3.7min #169
RTINSECONDS=217.117
SCANS=166,169
PEPMASS=359.96156	10650
CHARGE=1+
183.86150	68	
183.93304	56	
190.93114	46	
195.89516	74	
197.91302	70	
200.87350	134	
209.94432	74	
210.86687	50	
217.86546	58	
218.02141	48	
223.03784	80	
223.97777	98	
224.94542	64	
224.96015	70	
225.96481	70	
226.83716	66	
226.88439	252	1+
226.94567	650	1+
226.97180	138	
227.92999	110	
228.85939	60	
228.94104	154	
233.40653	72	
233.94328	68	
234.86179	296	1+
236.82970	90	
238.05183	54	
238.83119	54	
238.93737	60	
239.03047	78	
239.95988	48	
240.07760	86	
240.81857	64	
240.83722	82	
240.93818	232	1+
240.96129	182	
241.18057	46	
241.82361	70	
241.89801	118	
241.94223	154	1+
242.00907	76	
242.85769	74	
242.91319	54	
242.96114	154	
243.89991	78	
244.95822	228	
245.07379	54	
245.16877	64	
246.80839	58	
246.90466	70	
246.97565	50	
248.80322	472	1+
250.95715	72	
251.02921	68	
253.98517	70	
254.62153	68	
255.14721	56	
256.84800	98	
257.15587	70	
258.82803	234	1+
258.84483	210	
260.87734	108	
261.85351	96	
262.86001	82	
263.82239	76	
263.88433	66	
264.81734	136	
264.86461	64	
264.90462	48	
265.06020	62	
265.79031	60	
265.97284	74	
266.81581	768	1+
266.97899	56	
267.98100	86	
268.80556	58	
270.08956	58	
270.88322	78	
270.90170	48	
271.78755	84	
272.90581	68	
273.96784	88	
274.86111	50	
275.91653	84	
275.97235	108	
276.81609	78	
277.79412	66	
277.80855	56	
277.82682	62	
277.86578	84	
278.80344	190	
278.84666	402	1+
279.79232	848	1+
279.87729	50	
280.13610	52	
280.79373	610	1+
280.83305	68	
281.86479	122	
281.96846	72	
282.88249	48	
283.82658	122	
284.83749	76	
286.81471	78	
287.03210	72	
288.86151	84	
290.90646	58	
291.79391	110	
292.85533	66	
293.80567	54	
293.85220	60	
295.02105	86	
296.24586	62	
296.81196	158	
296.88454	60	
297.07055	78	
297.80594	80	
297.88615	72	
297.92655	60	
298.80345	1252	1+
299.27073	50	
299.86444	88	
300.78534	56	
300.99465	68	
301.40377	92	
303.84950	52	
303.88406	62	
305.81783	68	
305.92089	94	
306.82205	50	
308.80314	64	
314.51087	84	
314.79455	68	
314.81141	64	
315.82361	78	
316.81490	256	1+
316.86093	82	
317.13391	82	
317.29110	60	
318.93829	52	
319.22550	56	
319.84276	66	
321.82258	62	
322.08835	72	
322.15693	84	
322.23930	74	
322.93069	70	
323.01908	108	
323.81414	116	
324.02197	64	
326.88828	72	
327.84786	70	
328.22395	104	
330.87205	66	
336.94508	86	
349.39683	62	
351.46331	74	
355.21669	54	
358.20109	52	
358.33853	62	
359.84133	74	
361.18190	58	
362.22830	48	
363.72086	58	
END IONS

###FS:    #m/z: 322.93027 #charge 1+
###MS: 170
###MSMS: 171
BEGIN IONS
TITLE=Cmpd 127, +MS2(322.9303), 28.0-35.0eV, 3.7min #171
RTINSECONDS=220.801
SCANS=170-171
PEPMASS=322.93027	145570
CHARGE=1+
58.20008	18	
74.73748	62	
109.03758	16	
109.44185	16	
110.17272	16	
110.67853	16	
110.97973	16	
111.89099	16	
112.05730	16	
129.38974	18	
137.61918	18	
156.76558	24	
193.01039	64	
193.86915	62	
193.89002	52	
196.86102	62	
199.99330	72	
200.88864	80	
201.04264	66	
202.05258	62	
202.61158	22	
203.06977	18	
205.08346	88	
205.95029	206	
207.03378	20	
211.44721	62	
212.83443	50	
218.89638	78	
221.07241	62	
221.94790	80	
222.88778	78	
222.95342	72	
223.10912	56	
223.34755	24	
223.95930	144	
224.15951	46	
224.90476	66	
224.95633	74	
225.98899	52	
227.82394	68	
228.84082	58	
230.89020	64	
231.94085	56	
232.86876	70	
233.89268	70	
233.95270	70	
238.88445	104	
238.94016	108	
240.82017	126	
240.94226	936	
240.96286	68	
241.05495	26	
241.09569	18	
241.16346	30	
241.23765	44	
241.94336	838	
242.05675	66	
242.10057	34	
242.54483	24	
242.58221	26	
242.70703	34	
242.79855	66	
242.81895	72	
242.88831	68	
242.94120	1710	1+
243.06278	72	
243.09018	32	
243.81941	322	1+
244.94013	618	
244.96120	40	
245.16344	30	
245.85850	24	
246.18623	20	
246.46679	34	
246.96714	140	
246.98339	76	
247.16974	26	
247.43332	24	
249.97195	106	
251.01761	54	
252.05136	76	
252.82261	42	
254.08543	40	
254.84013	32	
254.91969	110	
256.90544	78	
257.89055	26	
258.04225	28	
258.83982	118	
259.02357	62	
260.83012	166	
261.34307	80	
261.82555	86	
262.84057	52	
263.24643	36	
263.83122	142	
264.16538	58	
264.85640	134	
265.25412	68	
266.27546	54	
266.96287	84	
267.36209	20	
269.86576	84	
270.81684	72	
274.90592	70	
275.81058	70	
278.89202	64	
278.91244	44	
279.06629	66	
279.09098	1358	1+
279.11784	44	
279.28178	24	
279.29643	24	
279.56616	34	
279.79952	44	
280.26506	50	
280.82962	30	
281.05759	58	
282.45731	30	
283.86094	136	
284.29231	408	1+
284.56713	22	
284.81456	80	
284.88305	20	
285.88288	30	
287.98971	24	
288.83869	72	
289.79312	72	
289.90406	56	
290.85582	74	
291.86817	96	
292.36599	32	
292.89190	48	
293.02534	18	
293.60565	80	
297.88814	74	
299.78364	82	
299.91995	54	
300.13713	36	
301.86886	80	
306.09260	42	
306.99137	62	
307.01919	28	
307.88303	140	
309.78600	66	
309.89148	164	
317.12992	56	
317.82561	52	
317.95644	78	
319.82933	96	
320.25535	62	
324.88432	64	
325.91437	56	
328.14368	92	
END IONS

###FS:    #m/z: 340.94085 #charge 1+
###MS: 170
###MSMS: 172
BEGIN IONS
TITLE=Cmpd 128, +MS2(340.9408), 28.0-35.0eV, 3.7min #172
RTINSECONDS=221.572
SCANS=170,172
PEPMASS=340.94085	99602
CHARGE=1+
45.69003	32	
45.86284	32	
60.19445	32	
134.73047	32	
147.04035	32	
181.91894	58	
183.86299	46	
185.93031	46	
189.86557	30	
190.92954	72	
191.95270	48	
208.84610	70	
208.97051	74	
212.89385	50	
213.94509	84	
214.89244	68	
216.21566	40	
218.87349	124	
218.89818	120	
219.00871	66	
220.82456	48	
221.51096	94	
222.87590	62	
222.98092	60	
223.95758	60	
223.97570	72	
224.84104	88	
225.99104	32	
226.85389	62	
227.94788	70	
228.84613	58	
230.84928	84	
231.88878	62	
232.07787	36	
232.91005	68	
234.91931	52	
235.89890	74	
236.41032	98	
236.91266	68	
238.84105	66	
238.88576	70	
239.82841	42	
239.85031	194	
239.90294	42	
239.93095	80	
240.23759	80	
240.83825	122	
241.84374	768	1+
242.12897	30	
242.82931	496	1+
243.82861	354	1+
243.85042	102	
246.85421	42	
247.01638	68	
248.89852	94	
249.88465	52	
250.89704	60	
250.96717	96	
252.94124	74	
253.92857	76	
254.49081	34	
254.91367	140	
255.64183	92	
256.83660	64	
256.85111	128	
256.86441	182	
257.84442	1308	1+
258.80139	44	
258.84766	1144	1+
259.90955	34	
260.44678	32	
260.83848	298	1+
262.88198	56	
263.02336	32	
263.03721	32	
263.88206	70	
263.94004	32	
264.85587	70	
264.87204	78	
265.86949	118	
267.86159	128	
268.02791	50	
268.13581	34	
268.46561	32	
268.84184	150	
268.84476	386	1+
268.92459	34	
270.83267	54	
271.42109	52	
271.44533	54	
272.93450	58	
273.94150	54	
274.87918	62	
275.46987	104	
275.84255	70	
275.86330	54	
275.88395	76	
275.97392	34	
276.85764	1110	1+
277.82509	52	
277.84249	1072	1+
277.92492	58	
278.66830	36	
278.78248	40	
278.84538	910	1+
278.88583	102	
278.96380	44	
279.88367	76	
279.92462	76	
280.00668	54	
280.85329	86	
281.04728	50	
281.86112	46	
281.93366	30	
282.35496	36	
282.73008	38	
282.87515	166	
283.35348	64	
283.41330	28	
283.85797	60	
283.87766	128	
284.38572	106	
284.83348	52	
284.93660	80	
285.40823	252	1+
285.64020	38	
285.89522	56	
288.84695	70	
290.89157	50	
292.86965	78	
294.86682	120	
295.21564	60	
295.86559	82	
296.22051	90	
296.85641	148	
296.90075	282	1+
296.95684	54	
296.97762	100	
297.14896	72	
298.85959	96	
298.87885	38	
299.87414	168	
300.27735	32	
301.87277	196	1+
302.79945	38	
303.83896	56	
303.87948	70	
303.92034	66	
307.87648	58	
307.91939	38	
309.95035	38	
314.85279	52	
317.21061	30	
319.88667	68	
320.14329	54	
330.10408	36	
337.11308	84	
338.26719	54	
339.88239	92	
344.18347	48	
344.26297	48	
344.32223	54	
345.15002	78	
END IONS

###FS:    #m/z: 336.94620 #charge 1+
###MS: 170
###MSMS: 173
BEGIN IONS
TITLE=Cmpd 129, +MS2(336.9462), 28.0-35.0eV, 3.7min #173
RTINSECONDS=222.345
SCANS=170,173
PEPMASS=336.94620	15078
CHARGE=1+
181.86742	66	
197.05713	74	
200.86422	66	
205.96728	88	
211.83974	50	
211.94682	288	1+
212.88015	156	
212.99787	52	
213.88572	68	
213.94238	148	
217.89806	66	
218.88726	36	
223.82943	74	
223.95742	66	
223.97361	64	
224.84969	100	
227.85334	52	
228.84559	126	
228.88162	42	
229.95561	296	
231.90267	56	
231.94343	74	
232.94776	56	
233.83640	80	
234.89334	72	
236.78970	72	
236.84208	66	
237.06687	132	
238.84254	56	
238.85763	62	
238.89195	60	
238.93734	70	
239.93048	82	
240.83585	112	
240.86288	134	
240.92684	70	
240.96142	72	
241.84211	280	
241.86180	70	
242.78729	36	
242.83220	64	
242.84554	158	
243.84058	124	
244.34520	66	
244.79039	56	
244.84024	76	
246.85043	52	
248.13801	34	
248.89845	138	
249.03345	62	
249.96257	58	
250.83260	190	1+
250.89872	64	
250.94412	38	
250.96541	38	
250.98797	54	
251.59562	78	
251.87847	64	
252.97214	200	
254.91954	58	
254.96768	134	
255.07460	74	
256.26810	74	
256.85630	56	
256.87399	136	
256.89373	78	
257.68743	36	
257.84994	124	
257.87489	56	
258.84477	180	
258.93456	68	
259.43903	44	
259.84955	322	
259.90419	34	
259.92366	54	
260.83705	78	
260.85336	194	
260.94398	50	
261.84953	148	
262.91739	90	
262.94686	82	
263.80794	32	
263.97881	68	
264.86621	80	
265.87457	54	
266.86453	74	
266.97275	50	
268.84274	256	1+
268.89029	70	
268.95479	64	
269.40436	32	
272.13202	102	
272.25108	78	
272.85113	84	
272.88979	226	1+
273.96977	58	
274.86089	58	
274.87795	136	
275.85839	184	
275.87641	216	
276.77411	44	
276.81817	68	
276.85916	916	1+
277.10791	38	
277.59949	34	
278.83691	42	
279.40535	36	
279.83093	142	
279.86490	44	
279.88576	166	
280.85390	70	
280.93222	72	
282.87349	134	
283.12887	64	
283.87876	92	
285.17319	50	
286.85923	50	
286.91554	82	
287.85567	144	
287.95247	56	
290.28048	36	
292.12784	54	
292.16167	64	
293.10655	162	
293.83081	58	
294.19528	64	
294.87008	124	
295.87115	62	
295.88661	40	
296.00687	56	
298.08517	66	
298.77166	44	
298.97670	70	
299.35019	72	
299.87524	68	
300.18991	52	
300.87841	138	
305.85837	42	
308.89386	66	
312.80213	42	
317.43140	50	
317.82768	60	
318.12308	66	
320.17428	76	
320.61811	76	
325.89448	66	
326.89491	64	
328.35802	44	
328.98720	62	
329.38606	66	
332.87828	42	
335.28211	72	
337.21631	66	
338.24072	62	
341.03828	42	
END IONS

###FS:    #m/z: 322.93001 #charge 1+
###MS: 174
###MSMS: 175
BEGIN IONS
TITLE=Cmpd 130, +MS2(322.9300), 28.0-35.0eV, 3.8min #175
RTINSECONDS=226.031
SCANS=174-175
PEPMASS=322.93001	141708
CHARGE=1+
68.03709	18	
74.13465	44	
122.99470	22	
125.25675	18	
166.03896	18	
174.58612	128	
184.46460	38	
190.93475	72	
192.18044	76	
193.29196	22	
197.97698	56	
201.04378	90	
202.24911	22	
203.88220	66	
205.95078	154	
205.97092	50	
206.17865	18	
206.92730	48	
208.94223	62	
216.86298	66	
217.06727	54	
219.01070	54	
220.87180	80	
221.01034	34	
221.06528	58	
221.94057	66	
222.87647	34	
222.95186	66	
222.98808	76	
223.95935	90	
225.85037	66	
225.94294	68	
226.10161	92	
226.28049	22	
227.83114	60	
228.83692	74	
229.13236	66	
229.31540	18	
230.84471	58	
233.87000	76	
233.91741	66	
233.95301	62	
234.04317	64	
234.80834	22	
234.82898	54	
236.04803	110	
236.91097	68	
236.97509	18	
237.18389	58	
238.24117	32	
238.93486	94	
239.07690	18	
239.79220	82	
239.89123	82	
239.90644	92	
240.01658	84	
240.94187	696	
241.82240	106	
241.93853	3156	1+
242.49253	50	
242.82300	48	
242.94109	2636	1+
243.13164	32	
243.82653	154	
244.20327	36	
244.50422	22	
244.93864	400	
245.04975	36	
245.41540	26	
245.81755	34	
246.03101	20	
246.86193	20	
247.84143	228	1+
249.13411	74	
250.84630	42	
250.96893	54	
251.90363	76	
255.09819	74	
255.12551	28	
256.36561	28	
257.79584	56	
258.20043	32	
258.83111	150	
258.84819	80	
259.12248	28	
259.82861	62	
260.79544	62	
260.83194	246	
260.91202	56	
261.83482	134	
262.83067	104	
263.10104	54	
263.83216	62	
263.87416	54	
264.84163	110	
264.85598	74	
265.28812	38	
265.85844	102	
265.89794	42	
268.00105	80	
268.15385	62	
268.63572	28	
268.84964	72	
269.81519	22	
271.86460	46	
273.86051	62	
274.79763	22	
274.87517	80	
274.90607	86	
275.78800	66	
275.89413	70	
276.16131	44	
277.09038	60	
277.84621	202	1+
278.02964	76	
279.09235	1452	1+
279.91613	46	
280.07667	74	
281.82417	62	
282.07357	68	
282.22008	64	
283.07033	168	
283.58546	32	
283.85517	40	
284.06712	66	
284.29684	302	1+
285.83525	56	
285.85373	72	
286.11539	90	
286.87403	70	
288.66864	18	
289.87879	72	
293.15180	60	
297.84136	60	
299.86266	80	
301.05007	18	
303.25078	66	
303.53535	28	
305.85848	44	
306.43451	84	
306.88554	56	
307.88913	72	
308.87232	76	
308.90033	44	
308.99544	52	
309.29524	60	
310.58223	26	
311.16839	40	
311.85666	20	
314.86419	32	
315.98685	92	
316.88476	94	
321.28734	50	
322.22509	70	
322.89361	36	
324.78496	80	
END IONS

###FS:    #m/z: 336.94543 #charge 1+
###MS: 174
###MSMS: 176
BEGIN IONS
TITLE=Cmpd 131, +MS2(336.9454), 28.0-35.0eV, 3.8min #176
RTINSECONDS=226.803
SCANS=174,176
PEPMASS=336.94543	15162
CHARGE=1+
146.47806	76	
211.94217	206	
212.87940	72	
213.93805	66	
215.93410	28	
218.88172	66	
220.85543	36	
222.63280	32	
226.08119	78	
226.83688	100	
228.84235	66	
229.95354	58	
230.88906	314	1+
231.94918	110	
232.97342	88	
233.89471	78	
233.91744	58	
234.82702	68	
234.87027	70	
236.88826	36	
236.92014	98	
237.06387	80	
238.15244	58	
238.85949	62	
239.14621	78	
239.86606	222	1+
240.06803	72	
240.83651	146	
241.45920	44	
241.84005	616	
242.37960	30	
242.85430	120	
243.12183	82	
243.84034	128	
244.83250	74	
246.56498	30	
246.97599	62	
246.99708	48	
247.24031	82	
247.86562	56	
248.72684	28	
248.85889	66	
248.95575	78	
250.82471	210	1+
250.87495	52	
250.95554	70	
251.03133	68	
251.88609	58	
252.95357	48	
252.97352	112	
253.05456	52	
253.90704	78	
254.84131	60	
254.92160	82	
254.95607	72	
255.87932	72	
256.07583	82	
256.10114	66	
256.84837	82	
256.90588	66	
257.07680	56	
257.85983	138	
257.92327	64	
258.08199	48	
258.85172	424	1+
258.91192	124	
259.85451	244	1+
260.16948	34	
260.83696	50	
261.14646	46	
261.85353	80	
262.92162	38	
264.86442	56	
266.83849	60	
266.86051	86	
267.07107	80	
267.84156	306	1+
268.86593	84	
269.01884	44	
269.03521	30	
269.91413	84	
270.38692	28	
270.85720	40	
272.84324	64	
273.84605	90	
274.63956	34	
274.72671	34	
274.86220	128	
275.86230	90	
275.88993	102	
276.80495	64	
276.85904	1046	1+
277.44366	34	
277.86379	610	1+
277.88203	66	
279.83535	32	
279.86294	64	
280.86675	102	
280.98150	72	
281.45722	36	
281.86107	96	
282.98176	38	
284.11288	30	
285.02220	46	
286.67016	34	
286.85629	148	
288.19828	62	
288.81972	84	
289.90393	100	
290.71748	38	
292.00684	38	
293.10795	116	
293.86281	34	
293.87952	60	
294.76183	28	
294.86172	60	
295.87643	84	
295.91681	38	
296.23545	70	
296.65918	34	
296.89255	140	
297.87148	64	
297.90114	56	
298.12994	50	
298.23175	56	
298.34641	60	
298.87433	66	
299.01483	50	
299.30766	54	
300.93517	66	
301.88628	50	
302.83288	28	
302.88815	96	
303.73336	40	
304.00997	78	
304.25670	46	
304.79712	28	
306.48649	38	
306.87958	72	
307.89306	68	
308.59501	30	
308.87655	48	
309.92649	104	
310.86311	52	
311.79471	72	
312.89480	70	
316.62464	56	
316.74294	30	
316.86385	28	
318.85218	40	
322.13464	82	
323.07213	78	
324.89534	90	
331.61402	70	
335.26656	50	
336.32440	66	
337.25224	50	
340.28761	74	
END IONS

###FS:    #m/z: 359.96177 #charge 1+
###MS: 174
###MSMS: 177
BEGIN IONS
TITLE=Cmpd 132, +MS2(359.9618), 28.0-35.0eV, 3.8min #177
RTINSECONDS=227.576
SCANS=174,177
PEPMASS=359.96177	8580
CHARGE=1+
46.57748	82	
93.98569	56	
191.55073	76	
200.87099	100	
202.86546	72	
210.88307	62	
213.90925	52	
214.87813	54	
220.90269	70	
220.95397	86	
221.89856	78	
222.95532	132	
224.89274	112	
224.95044	288	
225.97054	80	
226.86495	64	
226.94628	416	
226.96832	224	
226.99977	84	
228.84805	60	
228.94116	310	
232.82927	92	
233.03716	78	
233.18543	58	
233.94901	68	
233.96247	78	
234.86294	66	
236.81437	72	
237.88138	62	
239.85116	74	
240.82366	132	
240.83316	124	
240.93979	298	1+
240.96372	304	1+
241.08888	108	
242.85175	70	
243.95130	88	
244.81328	60	
244.95715	196	
246.80627	74	
246.95463	130	
247.80809	110	
248.80449	174	
249.79814	134	
250.83654	76	
250.93779	94	
250.95597	130	
252.11206	58	
252.87915	100	
253.83881	78	
253.91699	68	
254.08717	86	
254.87761	90	
255.80091	74	
256.85306	52	
257.44496	92	
258.10750	68	
258.84600	76	
258.97607	72	
258.99449	58	
259.43507	108	
259.79970	56	
260.83495	208	1+
260.97185	94	
262.87556	54	
264.82045	66	
264.92414	86	
265.88147	76	
266.81566	644	1+
267.86049	122	
267.87850	68	
269.16604	58	
269.97051	58	
270.84499	64	
270.89013	70	
272.79586	58	
272.87135	54	
272.96658	68	
273.81788	60	
274.81398	66	
274.88532	66	
275.96941	66	
276.40637	66	
276.86804	124	
278.79527	136	
278.84077	126	
279.80089	202	
280.10559	52	
280.79277	680	1+
280.85817	56	
280.92747	98	
281.90226	58	
281.99099	68	
282.40580	90	
282.82754	172	
282.88240	104	
283.86787	146	
283.98425	78	
284.91196	66	
284.99090	94	
285.82869	78	
286.81992	58	
287.91294	76	
288.85972	74	
289.80275	82	
291.43464	62	
291.79671	72	
292.43550	62	
293.85618	78	
293.90452	82	
294.82112	94	
295.02482	116	
295.94583	80	
296.80641	226	
296.85692	66	
296.87196	56	
297.81610	90	
298.15514	58	
298.80469	1070	1+
299.87116	62	
300.80070	56	
301.04365	74	
301.80082	58	
301.85418	58	
302.86373	72	
310.22060	56	
310.82855	58	
312.82103	72	
314.82013	72	
315.81432	80	
316.81274	270	1+
318.94927	74	
319.42543	78	
319.82119	94	
321.82191	170	
322.81605	132	
322.84041	70	
322.92878	54	
323.01539	82	
324.02160	56	
325.06174	58	
325.89456	66	
326.02739	54	
327.77895	62	
327.84777	66	
332.80256	62	
336.94594	94	
342.07075	62	
343.42983	90	
343.91239	78	
345.91225	78	
348.03520	64	
356.29362	84	
358.23366	78	
358.25232	72	
360.28216	76	
362.91786	70	
END IONS

###FS:    #m/z: 322.93025 #charge 1+
###MS: 178
###MSMS: 179
BEGIN IONS
TITLE=Cmpd 133, +MS2(322.9302), 28.0-35.0eV, 3.9min #179
RTINSECONDS=231.234
SCANS=178-179
PEPMASS=322.93025	136744
CHARGE=1+
57.11012	32	
76.06929	38	
104.97616	20	
177.11801	28	
180.86837	86	
199.86303	58	
199.95484	92	
200.03852	66	
200.83665	46	
201.04349	128	
202.96138	42	
205.94749	114	
208.83402	56	
213.12519	62	
218.98000	84	
219.05794	38	
220.88122	32	
221.99011	64	
222.87658	72	
223.95831	144	
224.12479	68	
224.87167	64	
224.96010	100	
227.81460	72	
227.92773	68	
228.03716	26	
229.09758	34	
232.91143	62	
235.11141	76	
237.06785	30	
237.92494	62	
238.86714	58	
238.93739	54	
239.17713	40	
239.80923	30	
239.85695	78	
240.74596	36	
240.82416	80	
240.90582	58	
240.93962	694	
241.01648	64	
241.14037	34	
241.91700	82	
241.93962	2174	1+
242.09950	22	
242.83109	70	
242.88823	80	
242.94213	1442	1+
243.05588	20	
243.82213	250	1+
244.88246	78	
244.93985	544	
245.76146	26	
246.28514	30	
246.66887	24	
246.98374	76	
247.08091	28	
247.16314	50	
247.51797	28	
247.83530	60	
248.76278	22	
249.15326	68	
250.83678	52	
251.07200	58	
252.97829	48	
254.90781	50	
255.91056	138	
256.06566	92	
256.89514	132	
257.57720	88	
258.83214	112	
258.89349	66	
260.83341	86	
261.84133	56	
262.83151	136	
263.88242	44	
263.94004	104	
264.01760	74	
264.88214	22	
265.06052	64	
266.87481	52	
267.84242	94	
267.98688	20	
268.88046	54	
269.13383	28	
269.42517	36	
270.98018	68	
271.94910	34	
272.79626	72	
273.47622	58	
274.83236	72	
274.89787	50	
274.91584	50	
277.88252	52	
278.22401	104	
278.85541	72	
278.97834	70	
279.04172	20	
279.09198	1666	1+
279.25219	40	
279.59891	24	
279.91917	72	
280.21625	52	
280.85051	78	
280.96861	28	
281.13377	38	
281.34788	22	
281.59732	38	
281.71700	30	
283.06766	76	
283.10139	40	
283.86424	74	
284.29252	390	
284.77111	70	
284.84386	56	
284.87571	52	
284.98984	26	
285.21875	60	
285.29881	178	
285.45327	20	
286.39198	76	
286.91769	80	
287.09472	66	
288.41925	60	
288.96232	46	
289.88502	62	
290.15917	64	
291.85581	74	
291.88832	42	
294.83587	98	
297.05810	70	
299.66903	78	
299.92192	74	
300.32612	32	
301.10352	92	
301.49791	32	
305.11598	70	
305.84120	58	
307.79660	78	
308.88100	90	
309.86789	72	
309.92866	100	
310.85224	54	
311.85780	52	
315.77748	40	
316.94411	30	
319.94992	84	
320.31030	84	
321.73375	60	
322.12829	32	
324.88497	90	
325.90763	56	
327.22349	66	
327.76560	58	
END IONS

###FS:    #m/z: 363.95661 #charge 1+
###MS: 178
###MSMS: 180
BEGIN IONS
TITLE=Cmpd 134, +MS2(363.9566), 28.0-35.0eV, 3.9min #180
RTINSECONDS=232.005
SCANS=178,180
PEPMASS=363.95661	31470
CHARGE=1+
117.90950	76	
182.87868	74	
183.49551	64	
184.93185	80	
185.85671	84	
185.92370	72	
190.86495	76	
205.94946	68	
207.94958	66	
209.94990	98	
212.10262	68	
212.87994	380	
212.91025	78	
214.13359	62	
218.84920	74	
222.96846	78	
222.98633	72	
223.91147	84	
224.89626	82	
224.94537	212	
224.97952	56	
225.97973	66	
226.94609	284	
226.97082	230	
227.95069	138	
228.84993	62	
228.89458	60	
228.94280	578	1+
228.96677	66	
230.88881	256	
231.91391	66	
232.88618	142	
233.88348	66	
234.97594	76	
237.44227	90	
240.82808	126	
240.94477	92	
241.16339	66	
241.93873	680	1+
242.94077	496	1+
243.81585	118	
243.83254	76	
244.82047	168	
244.93868	270	1+
244.95798	574	1+
245.85189	78	
245.87518	66	
246.95253	336	1+
246.99139	84	
248.80470	186	
248.91116	60	
249.80306	114	
250.80177	78	
250.94787	58	
251.79450	82	
252.03781	78	
252.21949	94	
252.86527	56	
253.79941	76	
253.84420	150	
253.91304	100	
254.96447	60	
256.81115	82	
256.87402	74	
257.00595	68	
258.84911	258	1+
259.12651	78	
261.07331	66	
261.82967	70	
262.83288	84	
264.81860	102	
265.92266	58	
265.98089	82	
266.81422	482	1+
266.91283	74	
267.84833	60	
268.78588	80	
268.81663	166	
268.85098	226	1+
269.83986	68	
272.79891	68	
272.85715	76	
272.88582	78	
273.92737	90	
274.81798	90	
274.86077	74	
275.91231	80	
276.81300	74	
276.86004	114	
277.81071	82	
277.85946	80	
277.92527	68	
278.80356	78	
278.84617	156	
279.10114	84	
279.79495	156	
280.79234	562	1+
280.85168	68	
281.80712	118	
282.79199	206	
282.93807	80	
283.78970	124	
283.84988	146	
284.28458	86	
284.82646	214	
284.84382	58	
285.93697	76	
286.81912	130	
286.84891	74	
288.82199	78	
289.83077	66	
290.89575	96	
291.86899	158	
294.87353	74	
296.79298	72	
296.81020	306	
297.36273	58	
297.80764	214	
297.85224	58	
298.80401	664	
298.82918	56	
299.80036	884	1+
300.80210	548	1+
301.86122	294	
301.97740	70	
302.80806	76	
302.84384	86	
303.85187	64	
307.83755	66	
307.92822	78	
309.22642	66	
309.83495	80	
311.86885	72	
316.81472	94	
317.02443	74	
317.82534	72	
318.01125	68	
318.81372	144	
318.93651	58	
319.83723	70	
320.92151	60	
321.81958	66	
322.95061	78	
323.20218	74	
323.79862	68	
323.82757	68	
324.81229	114	
324.84912	74	
325.87247	68	
326.83750	60	
328.03088	116	
328.88264	92	
332.76891	66	
336.94108	62	
342.32296	66	
342.77295	70	
347.40817	80	
347.81313	78	
349.17908	96	
360.24454	66	
366.43286	120	
367.15038	70	
END IONS

###FS:    #m/z: 336.94587 #charge 1+
###MS: 178
###MSMS: 181
BEGIN IONS
TITLE=Cmpd 135, +MS2(336.9459), 28.0-35.0eV, 3.9min #181
RTINSECONDS=232.778
SCANS=178,181
PEPMASS=336.94587	13450
CHARGE=1+
101.75597	78	
108.82611	32	
119.44392	32	
146.32076	100	
167.44230	32	
180.18390	66	
185.94547	34	
187.76164	26	
203.94016	56	
206.95876	64	
210.88669	72	
211.94411	298	
212.88016	66	
213.93855	174	
215.88514	198	1+
220.87732	82	
221.84002	68	
222.04310	52	
223.84523	78	
224.84212	44	
224.96218	54	
224.97483	94	
225.95376	28	
226.83156	60	
226.96267	72	
228.84331	112	
228.89252	130	
229.95429	160	
230.89031	114	
231.95387	80	
232.02232	92	
232.10719	30	
232.84805	86	
232.93523	184	1+
233.39753	34	
233.82526	86	
233.89485	68	
236.14230	48	
237.87609	78	
238.84209	74	
238.89380	78	
239.12727	30	
239.84734	48	
239.89501	54	
240.83549	236	
241.84345	748	1+
241.90957	84	
243.83934	234	1+
244.86930	242	1+
246.09880	48	
246.27192	46	
246.90469	78	
246.97792	70	
247.53218	40	
248.21997	42	
249.12434	34	
249.83413	72	
249.96242	80	
250.82484	74	
250.85045	70	
250.95514	104	
250.99028	42	
251.07208	48	
252.43020	68	
252.95687	74	
252.97287	78	
253.80542	70	
253.90704	72	
253.93628	92	
253.97375	96	
254.09399	118	
254.86911	118	
254.91986	64	
254.93304	54	
254.96281	90	
255.12763	88	
255.85397	74	
255.86960	66	
255.92043	100	
256.85034	72	
256.87425	100	
256.90960	78	
257.83530	66	
257.85981	166	
258.84783	426	1+
258.85981	80	
258.90356	52	
259.44092	36	
260.05710	28	
260.92600	128	
261.82793	68	
261.84536	88	
261.92304	68	
262.84453	64	
262.94483	86	
263.22238	84	
266.84847	76	
267.84425	66	
268.04542	28	
268.83854	524	1+
269.05945	32	
270.11974	34	
272.97712	62	
274.86333	64	
275.06448	40	
275.86185	248	
276.86182	756	1+
276.91473	70	
277.86584	634	1+
277.90068	78	
278.83357	122	
279.05661	30	
279.85900	110	
280.00871	76	
280.88265	44	
281.00829	60	
281.92918	28	
282.85983	76	
282.87833	122	
283.86672	54	
284.07320	70	
284.87255	50	
286.79310	72	
286.84986	102	
286.90756	94	
287.85492	118	
288.85446	116	
289.20826	74	
289.86021	60	
289.97918	30	
290.94396	58	
291.82017	74	
292.87029	40	
293.10212	110	
294.86734	64	
295.12040	52	
295.88869	48	
296.93353	56	
297.87793	52	
297.89917	40	
299.79445	28	
299.87253	206	
299.99833	48	
300.89018	74	
301.17581	66	
301.60954	48	
303.01585	30	
303.04934	68	
305.89489	78	
312.94483	96	
320.07070	32	
321.89257	76	
324.89776	54	
326.88170	60	
328.00167	60	
330.82497	52	
336.27218	72	
336.62800	82	
342.39057	76	
END IONS

###FS:    #m/z: 340.94066 #charge 1+
###MS: 182
###MSMS: 183
BEGIN IONS
TITLE=Cmpd 136, +MS2(340.9407), 28.0-35.0eV, 4.0min #183
RTINSECONDS=236.437
SCANS=182-183
PEPMASS=340.94066	91682
CHARGE=1+
87.52105	72	
186.85411	48	
198.90743	58	
200.88191	76	
202.53480	114	
203.88121	54	
206.09970	62	
207.97368	42	
208.94378	72	
210.88458	104	
213.93741	148	
215.13551	70	
215.88371	90	
216.89194	118	
217.87282	62	
217.99060	82	
218.89974	100	
218.95796	54	
221.89301	68	
223.84713	80	
223.95743	110	
224.83871	96	
226.83697	74	
226.92239	64	
228.23392	66	
229.84494	110	
229.85885	68	
230.88700	76	
231.88591	132	
231.95515	202	1+
233.94904	78	
236.85984	82	
236.91652	68	
237.07330	46	
237.90774	50	
238.83864	62	
238.85237	66	
238.88136	56	
238.89339	84	
238.91450	66	
239.09908	72	
239.84334	44	
239.86375	196	
240.13660	68	
240.83512	140	
240.92509	54	
240.95948	62	
241.12356	62	
241.84261	676	1+
242.89026	90	
243.83943	156	
243.90936	46	
244.83578	78	
244.88671	92	
246.85483	184	
248.84913	82	
249.93512	66	
249.96924	112	
251.10737	68	
253.08209	78	
253.89131	60	
254.91977	108	
254.96500	118	
255.91860	72	
256.07015	46	
256.26040	76	
256.84946	148	
256.86911	126	
256.88649	64	
256.96653	88	
257.24232	70	
258.84391	764	
258.86574	64	
259.85309	506	
259.89193	172	
260.83819	192	
260.87274	74	
261.83900	226	
262.84850	128	
264.90655	52	
265.01822	102	
265.85604	76	
266.84429	86	
266.87051	78	
266.91063	78	
266.95098	56	
267.13631	126	
268.83837	356	1+
269.76101	68	
270.82728	124	
272.88305	62	
273.87724	168	1+
273.90355	62	
274.85678	68	
275.85726	68	
276.77026	48	
276.85725	584	
276.94694	44	
277.85974	396	
277.92519	66	
277.97612	54	
278.84819	782	1+
278.88748	102	
279.88369	132	
280.10735	86	
280.84579	178	
281.89608	68	
282.86067	82	
283.78598	66	
285.94753	70	
287.83370	66	
287.91270	88	
288.84110	48	
292.87370	72	
293.09252	66	
294.86351	266	1+
296.85355	178	
297.26961	64	
297.85775	116	
297.89041	118	
297.99230	68	
298.27615	74	
298.35028	46	
298.88158	72	
299.41621	80	
299.87225	54	
299.92224	46	
300.88069	202	1+
301.86017	120	
302.17692	68	
302.87119	70	
304.15769	50	
304.88652	72	
305.43339	78	
305.85616	44	
305.89703	44	
306.88219	62	
306.89654	72	
307.80094	62	
308.79676	88	
309.88296	50	
310.86522	54	
311.86186	50	
313.89623	76	
315.44803	70	
317.80138	74	
320.44024	76	
320.93284	78	
323.88876	50	
324.89281	42	
324.91290	72	
326.22496	62	
334.87750	66	
337.18737	94	
341.92288	42	
342.79284	48	
343.89905	90	
END IONS

###FS:    #m/z: 363.95608 #charge 1+
###MS: 182
###MSMS: 184
BEGIN IONS
TITLE=Cmpd 137, +MS2(363.9561), 28.0-35.0eV, 4.0min #184
RTINSECONDS=237.209
SCANS=182,184
PEPMASS=363.95608	30226
CHARGE=1+
77.56736	74	
87.62903	64	
146.34582	60	
184.86523	74	
191.85815	220	
193.08344	82	
196.88974	70	
198.87623	58	
209.94294	226	
209.95628	88	
211.94885	74	
212.87805	220	1+
215.89798	74	
222.95006	140	
223.88323	148	
224.95094	178	
226.94823	444	
226.97564	132	
227.93305	56	
227.95155	210	
228.86287	64	
228.89436	64	
228.94277	734	
229.85019	72	
230.83276	76	
230.89102	346	
230.94247	70	
231.90643	96	
232.90034	84	
235.91973	68	
237.05824	76	
237.89266	94	
238.83871	76	
239.07273	72	
240.82447	124	
240.93890	358	
241.81955	56	
241.83912	58	
241.94178	244	
242.84025	66	
242.85887	68	
242.90345	60	
242.94263	390	
243.82116	170	
243.93427	68	
244.82488	88	
244.95883	518	
245.56345	96	
245.89252	58	
246.84847	72	
246.95407	430	1+
248.80734	100	
250.79745	56	
251.04491	88	
252.89092	72	
256.85046	72	
258.89342	66	
258.96829	68	
259.84732	114	
259.89566	76	
259.93748	70	
260.83423	64	
261.84111	100	
262.83099	336	
263.85136	62	
263.97769	56	
264.82047	72	
265.81868	92	
266.81365	202	
267.82281	106	
267.85647	78	
267.97651	54	
268.81070	118	
268.83912	146	
268.95804	82	
270.83161	82	
271.86234	80	
272.11960	86	
273.84808	70	
275.56381	92	
275.82883	72	
276.85143	106	
277.08856	56	
277.83696	56	
278.79968	106	
278.84487	440	1+
278.87612	54	
279.79959	56	
280.79220	952	1+
280.91166	84	
281.02888	82	
281.87142	88	
282.82977	60	
283.81592	216	1+
283.85070	366	1+
284.78786	74	
285.84334	72	
285.91016	58	
287.82223	154	
287.84809	70	
288.79696	56	
292.42456	80	
293.09690	68	
293.79522	76	
294.85921	74	
296.80999	198	
296.85415	194	
296.90549	68	
297.80750	210	
297.90088	74	
298.42243	70	
298.80338	1158	
298.82311	56	
299.80095	1124	1+
301.86092	298	
302.33394	74	
302.80064	104	
302.86056	138	
303.85170	68	
304.92316	74	
305.92315	88	
306.84538	70	
310.81981	56	
310.86123	82	
314.81945	124	
314.84197	76	
316.81482	380	1+
318.80162	68	
318.93335	70	
319.03457	58	
320.30372	56	
320.82075	58	
320.96121	62	
321.05716	80	
321.80187	80	
321.82023	188	
322.81973	122	
323.23954	110	
324.78470	92	
324.88083	54	
324.89793	66	
326.12028	58	
326.14266	82	
326.87391	150	
326.89053	86	
327.23234	72	
327.73889	58	
328.27296	68	
331.77522	78	
338.88725	94	
339.83718	74	
340.07693	84	
342.89553	68	
350.12743	54	
360.23730	68	
362.85032	74	
367.22789	86	
367.82335	74	
END IONS

###FS:    #m/z: 359.96148 #charge 1+
###MS: 182
###MSMS: 185
BEGIN IONS
TITLE=Cmpd 138, +MS2(359.9615), 28.0-35.0eV, 4.0min #185
RTINSECONDS=237.981
SCANS=182,185
PEPMASS=359.96148	9414
CHARGE=1+
151.73927	82	
166.85639	70	
189.08968	72	
196.07087	82	
196.85360	64	
202.09452	66	
203.04180	72	
203.87024	84	
209.01315	88	
209.94203	162	
216.85182	70	
218.88016	58	
219.95328	62	
221.89096	56	
222.85840	46	
222.89503	152	
222.95169	150	
223.04343	76	
223.95550	50	
224.94788	110	
224.96889	234	1+
226.86645	66	
226.94585	234	
226.97073	86	
228.94383	290	
230.80635	68	
230.89980	76	
231.80361	56	
232.89275	64	
234.86643	150	
237.15499	48	
238.45170	104	
240.82221	52	
240.83844	116	
240.86006	52	
240.93935	266	1+
240.96308	72	
241.90211	142	
241.95529	78	
242.85573	52	
242.89556	56	
242.96631	70	
243.83396	122	
244.86319	48	
244.95578	276	1+
245.87953	62	
246.95469	114	
247.80257	88	
248.80258	646	1+
248.87066	52	
248.90527	54	
248.97715	70	
250.94400	60	
252.11223	74	
252.87678	62	
252.95511	92	
253.08993	58	
253.96013	74	
254.85084	52	
255.04519	96	
255.08034	78	
255.81245	82	
256.85246	72	
256.87597	48	
258.85058	64	
260.83713	46	
260.97262	132	
262.82187	76	
262.84569	92	
263.06482	88	
264.07186	66	
264.81786	212	
264.83440	68	
265.82106	122	
266.81232	558	1+
266.83430	76	
266.97884	70	
267.97307	52	
268.90440	80	
270.10195	90	
272.35463	50	
272.85510	50	
272.87794	46	
273.18022	58	
275.86363	140	
276.80455	86	
276.85792	114	
277.36649	86	
277.81717	90	
277.85780	52	
278.79691	150	
278.84082	66	
278.87521	56	
278.99881	76	
279.84429	288	1+
280.79381	366	1+
282.83287	64	
283.98637	72	
284.78984	74	
284.82321	198	
284.85397	72	
285.82365	86	
285.86831	82	
286.85750	88	
286.90720	60	
288.07730	56	
289.80977	68	
290.86213	42	
291.86650	66	
292.81731	50	
292.86572	72	
293.88584	60	
293.91736	96	
294.86896	82	
295.84235	66	
296.81528	146	
296.91712	232	1+
297.15540	60	
297.80845	202	
297.91954	186	1+
298.80465	982	1+
299.87429	84	
300.79721	140	
301.77909	126	
301.86444	70	
302.78899	52	
304.42986	72	
306.84319	72	
307.84156	48	
308.84875	70	
308.92848	46	
309.80084	66	
311.55628	76	
311.80669	94	
312.85589	56	
313.94716	84	
314.82009	70	
314.85299	56	
314.94239	82	
315.81668	52	
316.81681	280	
318.95144	54	
319.88408	54	
320.80813	222	1+
323.01722	214	
323.81778	66	
326.90374	44	
328.84516	88	
328.89599	48	
333.27953	48	
335.29134	90	
335.82439	82	
336.92312	60	
336.94611	62	
337.14698	44	
344.75780	62	
352.88758	94	
359.86015	70	
360.19525	60	
363.45118	58	
364.83379	70	
END IONS

###FS:    #m/z: 340.94026 #charge 1+
###MS: 186
###MSMS: 187
BEGIN IONS
TITLE=Cmpd 139, +MS2(340.9403), 28.0-35.0eV, 4.0min #187
RTINSECONDS=241.635
SCANS=186-187
PEPMASS=340.94026	92304
CHARGE=1+
87.90523	54	
123.74031	60	
181.86556	68	
182.87207	88	
189.92124	74	
190.86187	76	
190.94831	48	
192.88386	86	
193.89314	64	
195.96040	52	
196.10549	62	
198.89727	78	
205.95413	118	
206.87064	64	
207.97215	94	
208.84966	58	
208.88682	64	
211.11998	58	
212.88116	90	
212.88791	62	
212.89069	80	
213.87841	86	
213.94235	116	
215.88542	126	
215.93783	66	
216.89185	54	
217.01982	50	
217.88545	66	
218.87557	74	
221.13487	72	
221.88857	108	
222.87455	74	
226.85919	154	
228.84431	120	
228.92234	68	
228.94640	50	
229.86143	106	
230.84924	52	
230.88462	62	
230.89783	64	
230.95389	102	
231.88754	84	
231.94767	72	
232.89102	80	
232.95375	136	
233.89257	70	
233.98467	90	
235.81042	62	
236.90337	148	
238.83687	74	
238.85401	66	
238.88545	88	
239.85121	70	
240.84596	182	
241.84085	264	
241.90381	68	
242.05316	52	
242.85076	94	
243.83262	322	1+
244.86721	82	
245.86907	104	
246.85840	106	
246.97407	76	
247.85246	112	
248.89738	68	
249.10114	66	
249.86343	70	
249.90786	80	
249.96438	82	
250.96698	106	
252.84210	54	
253.95590	76	
254.35135	72	
254.85500	74	
254.91965	56	
254.97097	228	1+
256.26438	80	
256.85120	244	
256.86721	130	
256.89184	76	
257.86281	64	
257.98531	78	
258.26924	88	
258.84826	1130	1+
259.85330	706	1+
259.89375	56	
259.91584	136	1+
259.95730	82	
260.83630	266	
261.83575	144	
261.88323	66	
262.83813	74	
262.87794	74	
262.91981	62	
263.15665	66	
263.84588	52	
264.07206	70	
264.86570	246	1+
266.85689	298	1+
266.87655	78	
268.83894	76	
268.99928	78	
269.85579	74	
270.84838	146	
270.96841	68	
272.87871	162	
272.97918	66	
274.86630	152	
274.97696	56	
275.86923	136	
276.81662	60	
276.85908	406	
276.88385	56	
277.86395	436	
277.89073	74	
278.35914	102	
278.84496	476	
279.84446	278	
279.86195	180	
279.88518	52	
280.83747	50	
280.91985	62	
281.27370	58	
281.80352	58	
281.86186	124	
282.87307	188	
282.90076	76	
284.87099	66	
288.02985	54	
290.85386	58	
291.88712	72	
293.88960	66	
294.87187	68	
295.88693	68	
295.91461	72	
296.22468	62	
296.85707	226	1+
296.89511	52	
298.31130	110	
298.87453	50	
299.93879	90	
301.85728	54	
301.87424	82	
302.86905	108	
305.86923	64	
311.93126	50	
315.16895	88	
318.86607	58	
320.99300	58	
322.42174	54	
323.27484	54	
325.13677	64	
331.88920	50	
334.90472	82	
340.29441	98	
341.73194	54	
342.32468	72	
342.90377	78	
END IONS

###FS:    #m/z: 363.95660 #charge 1+
###MS: 186
###MSMS: 188
BEGIN IONS
TITLE=Cmpd 140, +MS2(363.9566), 28.0-35.0eV, 4.1min #188
RTINSECONDS=242.407
SCANS=186,188
PEPMASS=363.95660	30828
CHARGE=1+
90.92153	62	
189.86389	78	
190.26839	58	
202.87587	64	
209.93903	72	
212.87794	398	
214.10108	54	
218.85635	80	
222.95188	142	
223.12614	52	
224.81997	54	
224.90291	68	
224.94724	78	
224.97972	74	
225.94821	66	
225.97248	136	
226.94653	430	
226.96601	84	
227.83482	66	
227.92767	144	
228.84612	92	
228.89909	98	
228.94494	290	
228.97303	54	
230.89413	214	
231.88883	126	
234.87976	68	
235.00190	90	
235.93455	90	
236.80510	56	
240.82292	252	1+
240.94360	170	
241.94070	714	1+
241.96496	68	
242.94270	406	1+
244.82134	64	
244.95704	222	
245.81754	66	
246.80793	96	
246.95256	278	
247.14384	92	
247.81002	114	
247.91277	66	
248.80111	242	
248.81639	84	
248.85342	58	
248.90126	122	
250.79796	74	
251.79832	70	
251.85448	166	1+
253.89148	88	
255.85393	76	
257.91818	78	
258.10939	72	
258.84771	168	
258.87958	64	
259.81880	64	
259.83442	68	
259.84826	72	
260.83220	148	
260.84287	318	1+
260.95998	72	
261.83078	98	
262.81050	58	
262.87560	56	
263.92993	72	
264.11980	68	
264.81924	94	
265.81923	132	
265.97295	78	
266.81703	336	1+
267.95223	198	1+
268.84624	66	
269.00305	64	
269.84660	128	
270.84880	106	
270.86928	74	
271.36264	84	
271.85845	96	
271.91498	66	
272.83542	68	
273.09076	88	
275.85123	74	
276.81183	66	
276.83078	70	
276.85596	210	
276.96826	78	
277.15996	88	
277.43190	62	
277.92298	148	
278.79798	322	1+
278.84712	242	
278.88637	68	
278.90274	96	
279.13003	62	
280.79268	804	1+
280.82951	74	
280.85497	114	
281.89425	74	
281.96824	60	
282.18066	78	
282.78378	198	1+
282.85748	74	
282.92761	58	
283.80010	54	
283.85521	204	
283.98414	62	
284.82713	164	
285.04671	72	
285.81499	256	1+
285.84739	68	
288.80745	84	
289.83089	52	
289.87894	54	
290.80145	88	
290.85588	90	
291.44287	58	
292.97926	62	
293.90884	70	
294.83452	154	
296.80746	524	1+
298.05983	86	
298.64940	100	
298.80372	1320	1+
299.87136	118	
300.79918	368	1+
301.15680	66	
301.86501	164	
302.87503	98	
302.91908	70	
303.85211	74	
304.44515	66	
306.42792	78	
307.44958	86	
307.88285	80	
309.84674	98	
313.84477	56	
315.82528	54	
316.81564	350	
318.81110	76	
319.80963	84	
319.84228	60	
320.81615	78	
321.82003	342	1+
321.85262	64	
323.23295	70	
323.78976	80	
324.87781	66	
325.09715	68	
326.71293	74	
326.87273	68	
336.39871	76	
338.17511	62	
343.14765	72	
346.90187	64	
348.14028	64	
351.49797	96	
352.78846	56	
357.77604	82	
361.86604	72	
362.29619	52	
366.00274	64	
366.95480	92	
367.33115	58	
368.85820	74	
END IONS

###FS:    #m/z: 359.96170 #charge 1+
###MS: 186
###MSMS: 189
BEGIN IONS
TITLE=Cmpd 141, +MS2(359.9617), 28.0-35.0eV, 4.1min #189
RTINSECONDS=243.179
SCANS=186,189
PEPMASS=359.96170	8166
CHARGE=1+
197.12761	74	
198.92472	58	
200.87453	82	
200.94778	66	
205.94618	66	
209.94516	156	
213.89809	76	
214.87644	84	
216.85728	78	
217.86017	84	
218.06311	102	
218.85252	70	
222.85988	74	
222.95197	132	
223.89142	128	
223.94635	86	
223.96335	72	
224.88831	78	
224.96817	158	
225.89149	54	
225.95189	82	
226.15706	62	
226.83526	82	
226.94836	348	
226.98012	118	
227.04238	92	
227.08688	96	
228.10958	66	
228.91087	80	
228.94100	198	
230.88885	64	
230.90144	88	
231.79990	80	
231.84287	56	
232.88634	66	
234.86660	74	
234.91397	58	
235.09983	84	
236.83911	58	
237.88130	72	
238.82185	98	
239.99790	66	
240.09681	74	
240.78809	54	
240.82839	132	
240.84671	70	
240.86608	68	
240.94277	116	
240.96712	66	
241.11587	102	
241.90256	58	
241.91639	58	
241.96490	66	
243.83992	100	
244.95668	92	
245.80957	66	
245.94251	70	
246.81389	68	
246.95498	130	
246.98603	70	
247.82015	56	
248.80725	130	
250.90091	64	
250.95166	178	
251.03515	76	
251.90356	92	
252.87402	86	
252.92775	68	
252.95857	126	
253.06461	92	
254.89576	72	
255.23726	86	
256.52592	84	
256.85073	142	
258.84606	62	
258.92300	54	
259.91162	82	
260.84120	66	
260.86704	64	
260.90654	94	
261.07886	66	
262.82252	116	
263.79044	74	
264.82008	58	
265.81836	58	
266.81115	204	
267.81727	138	
268.82392	82	
269.65787	60	
269.97487	66	
271.80166	72	
272.86152	78	
272.96079	72	
273.79315	56	
274.86110	78	
275.97106	82	
276.80876	54	
276.85670	102	
277.85723	136	
277.89460	76	
277.91716	66	
278.06645	84	
278.80388	104	
278.83868	110	
278.85303	130	
278.87973	54	
279.79770	74	
279.85851	118	
280.79079	682	1+
281.84258	88	
281.85912	108	
281.89399	70	
281.94974	76	
282.80583	80	
282.84530	54	
283.80236	54	
284.82290	58	
288.91101	94	
293.79124	68	
293.89439	60	
294.15978	68	
295.93746	70	
296.80932	262	1+
296.87163	68	
297.10877	70	
297.86922	84	
298.41174	86	
298.80294	1038	1+
298.84689	74	
299.86457	166	
300.79486	138	
300.88373	102	
301.78558	52	
303.88837	80	
304.81773	68	
306.88160	80	
314.79416	54	
314.81962	182	
314.90285	72	
316.81647	304	1+
318.78715	76	
319.82677	98	
320.82328	126	
321.81417	68	
322.07094	70	
322.82731	66	
323.01806	126	
324.20769	70	
325.88802	62	
329.90324	64	
344.18148	60	
344.79162	72	
360.34472	64	
361.07693	72	
END IONS

###FS:    #m/z: 322.93003 #charge 1+
###MS: 190
###MSMS: 191
BEGIN IONS
TITLE=Cmpd 142, +MS2(322.9300), 28.0-35.0eV, 4.1min #191
RTINSECONDS=246.829
SCANS=190-191
PEPMASS=322.93003	128086
CHARGE=1+
73.33034	68	
84.21335	18	
90.88994	18	
103.55251	32	
111.97412	16	
112.60520	16	
112.85944	16	
113.50739	16	
114.72862	16	
115.98019	16	
116.70600	16	
116.84931	16	
117.86294	16	
118.17642	16	
118.40479	16	
119.18639	16	
119.31512	16	
119.49761	16	
119.82132	16	
119.96115	16	
178.87266	52	
188.87191	74	
195.91960	46	
198.90762	100	
200.03738	22	
201.04317	138	
201.27727	30	
205.94954	70	
210.05090	72	
210.90074	62	
211.98648	66	
215.36137	32	
219.05831	70	
220.87392	132	
220.89387	74	
221.06890	76	
221.94427	58	
222.07465	68	
226.84053	70	
228.09276	62	
230.83989	96	
231.83710	24	
232.08786	78	
234.05275	30	
235.82545	72	
236.02335	20	
236.89774	68	
237.90982	114	
238.89026	66	
238.93189	86	
239.07590	78	
239.42176	24	
239.84197	84	
239.90619	60	
239.98045	66	
240.82103	302	
240.88308	52	
240.94033	510	
240.98124	20	
241.19207	74	
241.22801	68	
241.70708	22	
241.74428	38	
241.93965	2378	1+
241.96853	78	
242.51559	44	
242.82997	82	
242.90876	70	
242.94163	1528	1+
243.07204	20	
243.82243	118	
244.02252	20	
244.81928	146	
244.93865	452	
245.09994	40	
245.64660	26	
245.90210	78	
246.48090	24	
246.57068	20	
246.85415	70	
246.97751	76	
247.02967	68	
248.25498	24	
248.40582	18	
248.76604	80	
248.85501	54	
248.95205	24	
249.70553	28	
250.02824	36	
250.48263	20	
252.79881	70	
252.94533	56	
256.03827	76	
256.91329	54	
257.10030	54	
257.79582	72	
257.85502	66	
258.83747	100	
259.51594	82	
259.83277	68	
259.91361	54	
259.97678	32	
260.17537	66	
260.83486	272	1+
260.88659	68	
260.99571	18	
262.06604	32	
262.82887	140	
263.99082	20	
264.34305	78	
265.21025	56	
267.85191	28	
275.99770	28	
276.09971	22	
276.41424	86	
276.85094	44	
277.82583	70	
278.20964	74	
278.78930	32	
278.84187	18	
278.91880	68	
278.97226	28	
279.09089	900	
279.17153	26	
279.18679	28	
279.39447	24	
280.09507	526	
280.14660	60	
280.82090	66	
280.85808	60	
283.07784	142	
283.25008	78	
284.20986	46	
284.29244	282	1+
284.68864	28	
284.74651	28	
287.38988	70	
288.16472	46	
288.77979	26	
288.87388	20	
289.88052	88	
291.80318	72	
292.65943	40	
302.24441	58	
303.20991	24	
305.89929	74	
306.14686	68	
309.06696	58	
313.89030	76	
318.87498	60	
324.14799	54	
324.89662	74	
325.14310	56	
326.04723	66	
END IONS

###FS:    #m/z: 340.94052 #charge 1+
###MS: 190
###MSMS: 192
BEGIN IONS
TITLE=Cmpd 143, +MS2(340.9405), 28.0-35.0eV, 4.2min #192
RTINSECONDS=247.601
SCANS=190,192
PEPMASS=340.94052	98098
CHARGE=1+
167.56764	70	
190.94638	74	
191.08217	76	
193.10245	82	
195.02357	66	
196.86926	66	
208.84994	86	
210.87032	66	
212.89564	50	
213.93692	138	
213.97404	56	
215.87859	62	
216.87331	74	
216.90081	64	
218.90541	54	
219.90006	78	
220.86971	66	
222.83984	62	
222.92058	54	
223.83340	140	
224.97370	144	
225.90036	74	
228.81820	72	
228.84209	260	
228.93732	46	
230.88863	62	
231.94918	56	
232.84602	70	
233.89843	200	1+
233.94896	74	
235.14323	78	
237.86994	80	
238.04624	88	
238.13332	84	
238.83893	50	
238.85387	88	
238.86975	64	
239.03466	50	
239.84168	52	
239.88938	72	
240.20313	56	
240.83777	1176	1+
241.84175	842	1+
241.90265	66	
243.05117	56	
243.82917	312	1+
243.84667	188	
244.87108	92	
244.96323	68	
245.82877	70	
246.66708	88	
249.88456	72	
249.98944	58	
251.01184	68	
251.42424	78	
251.88598	60	
251.92885	162	
251.95864	46	
254.28494	68	
254.90414	58	
254.96787	46	
255.84359	54	
255.96156	72	
256.46085	110	
256.84911	272	1+
256.86445	86	
256.89281	98	
257.83326	86	
257.91220	68	
258.12518	54	
258.54986	62	
258.76476	56	
258.84855	596	1+
259.85311	372	1+
259.90586	66	
259.96049	100	
260.83529	202	
261.84960	328	1+
261.86762	64	
261.89679	188	1+
262.83000	48	
263.84081	70	
264.86020	218	1+
265.92631	84	
266.84577	84	
267.84440	112	
268.13389	54	
268.84479	336	1+
270.82751	188	
271.07363	78	
271.84227	72	
272.81471	68	
274.85904	302	1+
275.87589	52	
275.92474	70	
275.93893	72	
275.99208	50	
276.85542	642	
276.94143	64	
276.95809	58	
277.86274	394	
277.93311	70	
278.35346	48	
278.84731	718	1+
278.86490	342	
278.88521	70	
278.90653	64	
279.88197	114	
280.04825	44	
280.26141	46	
280.84182	66	
281.03932	54	
281.85872	92	
281.89498	94	
281.93148	58	
282.06533	44	
282.86498	80	
283.39469	82	
283.84970	100	
283.88415	62	
283.92852	72	
287.42319	46	
288.84510	66	
289.84519	62	
289.88532	54	
290.11288	82	
290.29932	78	
290.85999	56	
291.40098	58	
291.58509	82	
291.92699	44	
292.08662	82	
292.44110	94	
294.86788	192	1+
294.92430	62	
296.85520	98	
297.01106	72	
297.90755	90	
298.41418	114	
298.85543	88	
298.90133	62	
299.19313	94	
299.87444	374	1+
299.94530	70	
300.89668	86	
302.17187	60	
302.87893	70	
306.87515	72	
310.38067	80	
313.00146	66	
317.88865	46	
319.23679	44	
319.94337	92	
320.73694	48	
322.72139	44	
325.01522	70	
327.81681	82	
328.19038	66	
335.12254	74	
341.76368	58	
342.17511	70	
342.79979	66	
342.89496	58	
343.85776	74	
344.93801	76	
END IONS

###FS:    #m/z: 336.94594 #charge 1+
###MS: 190
###MSMS: 193
BEGIN IONS
TITLE=Cmpd 144, +MS2(336.9459), 28.0-35.0eV, 4.2min #193
RTINSECONDS=248.374
SCANS=190,193
PEPMASS=336.94594	12294
CHARGE=1+
61.20091	60	
112.46322	32	
201.91987	68	
204.08256	64	
208.84785	60	
211.94270	308	
212.88369	146	
214.03811	70	
220.87199	68	
223.85105	68	
223.89665	62	
223.97053	52	
226.83703	58	
226.86653	78	
226.94277	50	
227.89601	66	
228.84392	94	
229.95291	64	
230.89008	80	
230.98370	72	
231.95855	86	
233.82717	60	
233.84017	84	
233.90432	52	
234.82366	68	
237.85310	88	
238.93942	38	
239.80403	74	
239.84760	68	
239.86862	56	
240.83176	60	
240.85297	70	
240.96304	66	
241.84410	662	1+
242.21172	34	
243.83687	230	
244.86708	50	
245.84881	74	
246.85277	134	
248.10194	48	
248.98581	82	
249.82841	72	
250.79612	40	
250.89478	52	
250.94597	94	
250.96400	82	
250.98080	64	
251.83329	92	
251.95903	32	
252.04775	60	
252.71679	32	
252.83600	68	
252.96879	66	
253.85013	62	
254.08988	128	
255.56286	30	
256.86826	116	
256.89575	166	
257.85483	64	
258.84756	894	1+
258.86260	196	
259.11153	30	
259.90766	50	
260.68612	38	
260.86784	68	
261.79002	32	
261.84855	92	
262.72434	30	
262.84997	70	
263.07075	44	
263.22846	94	
263.84235	64	
265.01633	94	
265.83835	86	
265.87048	50	
266.81026	64	
266.83293	30	
266.87056	72	
266.99893	76	
268.84074	330	1+
268.98103	34	
269.92228	46	
270.05025	54	
270.42581	36	
270.94178	58	
272.92219	44	
273.07035	68	
273.88917	76	
273.95182	34	
274.86050	122	
274.87995	104	
275.84328	92	
275.86977	96	
275.88711	210	
276.85827	1044	1+
277.81682	34	
277.86204	768	1+
277.97427	52	
278.17107	36	
278.41256	76	
278.84487	80	
279.83322	120	
279.91444	54	
280.13213	54	
280.19773	66	
280.35873	38	
280.86202	88	
280.88473	72	
281.86106	72	
282.34003	34	
282.87400	60	
283.83356	58	
283.87254	102	
285.85395	62	
286.85560	74	
287.84756	258	1+
289.87904	72	
290.55642	74	
290.62285	30	
290.88321	72	
292.86152	130	
293.10861	106	
294.10554	46	
294.86744	102	
295.10896	162	
295.28702	54	
296.29060	36	
297.87898	126	
297.89901	78	
298.27016	52	
298.30998	194	1+
298.89345	164	
299.86924	186	1+
300.75604	60	
301.11761	30	
303.73008	70	
303.89021	58	
303.94181	62	
304.96375	100
[truncated: 2,537,945 more chars]
