# Supplementary material for: High-Throughput Venomics
Source: J Proteome Res. 2023 Apr 3;22(6):1734–46. doi: 10.1021/acs.jproteome.2c00780 (PMC10243144; doi:10.1021/acs.jproteome.2c00780)
Supplement: Supplementary file 9 — pr2c00780_si_009.zip [file pr2c00780_si_009.zip › Manual files/Calloselasma rhodostoma MGF/210702_Calloselasma_halfplate000159_5.1.201.mgf]

###	D:\Data\Julien\210702_Cr_half_TFA\210702_Calloselasma_halfplate000159.d\ProteinAnalysisResults.mgf
###	D:\Data\Julien\210702_Cr_half_TFA\210702_Calloselasma_halfplate000159.d\analysis.baf
###	210702_Calloselasma_halfplate000159.d
###	Instrument: maXis HD
###	Manufacturer: Bruker
###    PeakWidth 0.30, MiniumIntensity 10, S/N 1Apply threshold 0, Threshold 10
###    Retain Residuals no, Create neutrally no,
###    FullScan Parameters: AdductIon (+)+H (-)-H, LowMass 0, HighMass 8000, MaxCharge charge decon 4, MinPeaks 3
###    Perf. isotope decon yes, Max Charge Istopic decon 6, MW agreement 0.00, Abund. cutoff 2.00, Envelope cutoff 75.00
###    MaxRes   Parameters: AdductIon (+)+H (-)-H, LowMass 0, HighMass 8000 
###    Perf. isotope decon yes, Max Charge Istopic decon 6, Abund. cutoff 2.00
###    MSn      Parameters: AdductIon (+)+H (-)-H, LowMass 0, HighMass 8000 
###    Perf. isotope decon yes, Max Charge Istopic decon 4, Abund. cutoff 0.05
###    Global Charge Limit: no 3, Prefer FullScan Result: yes, Export what: 2 (0=non deconv/1=deconv only/2=mixed), NoMSMSSignals: 150, Intensity threshold: 10, NoMSSignals (deconv): 2, NoMSSignals (non-deconv): 2, NormalizeData: no, SingleCharged: yes
###
COM=210702_Calloselasma_halfplate000159.d
USERNAME=Demo User

###FS:    #m/z: 531.40815 #charge 1+
###MS: 2
###MSMS: 3
BEGIN IONS
TITLE=Cmpd 1, +MS2(531.4081), 28.8-35.9eV, 0.0min #3
RTINSECONDS=1.887
SCANS=2-3
PEPMASS=531.40815	379990
CHARGE=1+
208.94747	4222	
211.94468	19424	
213.94017	8396	
222.95195	15382	1+
226.94744	13644	
228.94530	42948	1+
234.97056	8820	
234.99856	11836	
235.20385	4120	
237.03214	4742	
238.14882	3920	
239.02055	4498	
239.07852	3506	
239.14681	14488	1+
240.23041	12318	1+
240.96291	8372	
243.23008	4580	
244.95746	8506	
245.18453	3402	
245.94145	5698	
246.95324	12678	1+
246.97592	4444	
249.91159	3396	
249.97119	31508	1+
250.94717	31272	1+
251.19877	4816	
252.97153	263186	1+
253.21356	8236	1+
254.94183	5386	
254.96689	103804	1+
256.26184	5200	
256.96448	16578	1+
258.96712	5136	
258.97545	5098	
261.97608	9012	
263.23480	3334	
263.97803	54204	1+
267.97465	4586	
268.95831	15398	1+
270.98184	5406	
273.18538	5618	1+
274.27209	4262	
279.09200	5248	
279.23024	7248	1+
280.26254	4062	
281.24572	13826	1+
282.27787	10084	
283.17353	12116	1+
283.26084	12554	1+
284.29306	6670	
285.94160	24922	1+
287.25578	4596	
288.20733	13250	1+
288.25168	16066	1+
290.20469	3828	
290.26765	27566	1+
291.10071	3494	
291.19688	11836	1+
291.97398	9972	1+
293.10696	3596	
293.20902	8950	1+
293.89741	3718	
293.97622	46638	1+
293.99655	16670	1+
294.93435	7936	1+
295.12814	6930	1+
295.22525	11146	1+
295.25876	8074	1+
295.99325	6030	
296.29385	3494	
297.24055	12860	1+
297.91783	4458	
298.27261	8412	
299.25568	4226	
300.28737	5144	
302.17514	14872	1+
302.30290	11416	1+
302.94634	15286	1+
304.28358	8632	
305.26786	8666	1+
307.24615	63322	1+
309.20577	3360	
310.30815	10954	1+
311.16573	6930	1+
311.21922	7834	1+
311.86919	7150	1+
311.93495	5316	
311.98672	48872	1+
312.32375	5040	
312.94854	6060	
313.22137	10014	1+
313.26691	11166	1+
313.92948	118068	1+
316.28271	15464	1+
316.31995	4912	
317.21102	5196	1+
318.29886	49632	1+
318.93536	69018	1+
319.28427	4486	
320.93416	23522	1+
320.95737	7278	
322.92988	333438	1+
323.01688	6630	
323.19801	9716	1+
323.23818	18432	1+
324.28806	4510	
324.32478	4646	
325.25378	33532	1+
325.29753	10396	1+
326.17374	7900	1+
326.22993	3720	
326.30357	7358	1+
326.87319	10880	1+
327.19962	9828	1+
327.26947	43166	1+
328.31816	7898	1+
329.22734	29988	1+
329.28213	5898	
330.16829	8352	1+
330.33502	27996	1+
331.22796	26036	1+
331.30672	20682	1+
331.93909	7080	1+
332.31349	13290	1+
334.95227	14502	1+
335.00292	114410	1+
335.27815	3300	
336.30563	7210	1+
336.94554	352382	1+
337.06428	10016	1+
337.21733	5152	
337.30780	5306	1+
338.34085	34230	1+
339.23358	8886	1+
339.27031	3804	
339.28836	3816	
340.28360	11750	1+
340.94026	171820	1+
341.02760	5716	
341.24911	36940	1+
341.28787	8304	1+
343.02478	8614	1+
343.21252	5106	
343.26508	42996	1+
343.29474	10354	
344.18360	4438	
344.23484	3910	
344.31313	8962	1+
344.35059	11656	1+
345.02621	7394	
345.20786	18180	1+
345.24125	3274	
346.02695	4038	
346.33017	33092	1+
347.02622	10740	
348.22975	12032	1+
349.25930	6820	1+
349.29387	158682	1+
351.27307	48648	1+
352.89706	12492	
353.89739	7152	
354.09119	26116	1+
354.27195	8334	1+
354.31702	23734	1+
354.89276	6002	
354.95598	4474	
355.06950	3338	
355.22830	5106	
355.29967	3772	
356.23449	3504	
356.35061	6452	1+
357.24375	37726	1+
357.96716	11332	
358.20121	10310	1+
358.24694	30096	1+
358.36651	19552	1+
358.95089	11854	
359.17282	7384	1+
359.96141	251322	1+
360.18229	7516	1+
360.34615	13876	1+
361.22169	3642	
361.98496	8432	
362.24584	3624	
363.21874	18942	1+
363.30876	30764	1+
363.95614	98294	1+
364.27879	7268	1+
365.23204	10650	1+
366.32873	32164	1+
366.92781	5984	1+
367.29918	14034	1+
367.33576	25356	1+
368.30246	10222	1+
368.38708	4946	
368.42369	5590	
369.27883	4366	
371.09952	14222	1+
371.22791	7882	1+
371.27552	59548	1+
371.32386	4634	
371.90585	5998	1+
372.32709	60260	1+
372.38203	9118	1+
373.25276	22832	1+
374.36130	45840	1+
376.21072	6632	1+
376.25901	29060	1+
377.28635	6986	1+
378.25777	5096	
379.25512	3378	
379.30284	4532	
381.31530	3636	
381.96674	5046	
382.19801	3388	
383.29641	3332	
383.32958	27430	1+
384.38207	3266	
385.29182	12324	1+
385.34370	9094	1+
386.39801	56390	1+
387.18132	8570	1+
387.25094	13184	1+
388.22528	4050	
389.22931	6808	
389.28826	8114	1+
391.24922	6166	1+
391.34199	3492	
393.16713	4820	1+
393.22848	6562	1+
393.26470	18670	1+
393.32011	241236	1+
393.90190	3478	
395.29887	15398	1+
396.41789	4638	
397.30879	6288	1+
397.34404	6552	1+
399.23551	4256	
399.27015	6034	1+
399.32272	6992	1+
400.21077	6092	
400.37653	6444	1+
400.41362	56396	1+
401.23290	3420	
401.26282	3382	
401.28148	5370	1+
401.33913	3536	
403.23043	7418	1+
405.18831	6668	1+
405.26608	5062	
407.29871	15018	1+
407.33558	24380	1+
409.19605	5728	1+
409.27381	6802	1+
409.34827	3466	
410.34644	71468	1+
412.17668	6226	1+
412.32663	12536	1+
412.41443	6496	1+
413.20309	7938	1+
414.15843	5932	1+
414.42980	169796	1+
415.25192	4192	
415.30214	110710	1+
416.27353	9892	1+
417.24977	5218	1+
417.28087	7248	1+
417.32992	3408	
421.25999	10146	1+
421.31608	4656	
421.34941	6082	1+
421.88383	3842	
422.32367	8826	1+
423.32867	6474	1+
424.36588	16940	1+
426.18650	15838	1+
426.29560	8578	1+
427.39625	11140	1+
428.44538	15924	1+
429.24753	8042	1+
429.31785	8790	
430.32002	4542	
430.38682	8524	1+
431.08648	23548	1+
431.27595	23838	1+
431.31438	12162	1+
432.20391	6302	1+
434.36084	8308	1+
434.89192	3478	
435.36489	5982	1+
437.18583	6852	1+
437.23616	5756	1+
437.34630	192230	1+
437.89042	3294	
439.89338	14748	1+
441.28349	3258	
441.32456	5704	1+
442.46059	7958	1+
442.87938	3578	
443.24983	6260	1+
443.29504	8170	1+
443.33536	3966	
444.38187	26168	1+
444.87288	28282	1+
445.21206	4678	1+
445.29384	5412	1+
447.31271	18748	1+
449.87775	5154	1+
451.15277	6526	1+
451.23090	6276	1+
451.26894	6236	1+
451.36140	17156	1+
451.90210	9954	1+
453.89802	3784	
454.29248	6756	1+
454.37304	188792	1+
455.33878	3334	
456.26999	6790	1+
456.35110	12108	1+
457.90363	7796	1+
458.27841	7478	1+
459.18649	3900	
459.32818	62208	1+
459.38145	3938	
460.37705	3690	
461.29439	6958	1+
462.34786	7624	
462.39287	8810	1+
462.91025	11316	1+
463.35245	4212	
464.33954	11076	1+
465.17397	3588	
465.28637	8096	1+
465.33936	7584	1+
465.37392	3534	
467.23333	5468	1+
467.33695	3534	
467.88853	21748	1+
468.38816	23208	1+
468.41767	19392	1+
469.35068	7018	1+
471.25037	6568	1+
471.27570	5850	1+
471.32935	3408	
473.34526	7276	1+
474.24613	5806	1+
475.30181	29390	1+
476.25200	6076	1+
476.89994	8186	1+
477.29869	8330	1+
479.39311	4026	
479.43126	6304	1+
480.92062	3404	
481.24366	6024	1+
481.37215	113524	1+
481.89904	3692	
482.26160	6310	1+
483.23502	3430	
483.40827	14636	1+
484.37651	4820	
484.41340	10692	1+
485.38033	13756	1+
486.38402	10640	1+
486.42944	36010	1+
487.32211	4256	
488.26994	7170	1+
488.31717	7938	1+
489.22095	4960	1+
490.90637	6646	
491.90907	3306	
493.21200	6926	1+
493.24631	7164	1+
493.45863	3882	
494.91191	3996	
495.38759	15644	1+
497.30652	7420	1+
497.38444	3398	
498.25240	8124	1+
498.39955	233966	1+
499.36755	12066	1+
500.37312	8838	1+
501.15474	5178	1+
501.23441	6856	1+
501.33392	4518	1+
502.37826	5814	
502.42201	11012	1+
502.92765	11554	1+
503.30004	7142	1+
503.35377	28212	1+
504.92029	8540	1+
505.27093	5444	1+
507.43033	5220	1+
507.47367	7040	1+
507.84699	5694	
509.20145	7658	1+
509.27455	11916	1+
510.27746	10146	1+
510.85865	9582	1+
511.25095	7712	1+
512.41316	25510	1+
512.86022	58356	1+
513.23438	4010	
513.26511	5772	1+
514.22549	11662	1+
514.39976	3836	
515.22827	8454	1+
515.32109	18122	1+
516.36139	3914	
517.20576	7766	1+
517.26063	4328	1+
517.36180	3284	
517.37456	15750	1+
518.21121	5562	1+
518.37444	12340	1+
518.90727	3472	
519.25070	5478	1+
519.33020	27242	1+
520.38841	21416	1+
520.45153	6250	1+
521.45541	4394	1+
521.49037	5994	1+
521.86198	5070	1+
522.34611	10688	1+
523.11261	44536	1+
523.28045	10070	1+
523.38969	3892	
523.46688	7008	1+
524.26336	6340	1+
524.86038	7802	1+
525.16910	7786	1+
525.39797	70696	1+
525.47502	8068	1+
525.85862	4918	1+
526.48126	6042	1+
527.27943	9472	1+
528.17252	4862	
528.28214	7820	1+
528.44651	5196	1+
528.49650	5406	1+
529.17383	3642	
529.21025	7026	1+
529.39294	5688	1+
530.18022	7692	1+
530.23647	9532	1+
530.31734	7786	1+
530.50512	5320	1+
530.87162	8648	1+
531.24159	6336	1+
531.28272	6030	1+
531.31829	5856	1+
531.40764	1067114	1+
533.24620	4718	1+
533.32803	11732	1+
533.88127	8174	1+
534.37037	4954	1+
534.46289	5962	1+
534.49448	6072	1+
535.25133	8202	1+
535.46494	4246	1+
535.87570	51234	1+
536.34191	9388	1+
536.38609	3518	
536.48711	12296	1+
END IONS

###FS:    #m/z: 336.94624 #charge 1+
###MS: 2
###MSMS: 4
BEGIN IONS
TITLE=Cmpd 2, +MS2(336.9462), 28.0-35.0eV, 0.1min #4
RTINSECONDS=2.659
SCANS=2,4
PEPMASS=336.94624	148244
CHARGE=1+
53.48463	98	
65.20576	126	
186.02075	94	
190.00583	106	
201.04426	266	1+
209.09270	98	
211.94502	3642	
213.94054	1712	1+
216.88934	138	
221.94822	246	1+
222.95384	176	1+
229.95453	2024	1+
230.10990	230	1+
231.09345	128	
231.95107	1132	1+
232.60810	98	
232.93043	94	
233.19089	92	
233.89712	96	
233.94971	104	
233.95881	148	
233.98097	192	1+
235.00874	186	
236.61742	98	
238.16370	94	
238.21864	286	
239.90201	182	1+
241.04981	128	
242.88239	100	
243.13521	104	
243.15046	102	
244.86831	116	
244.95671	102	
245.65762	112	
247.96401	306	
248.02946	128	
248.08077	136	
248.17257	98	
248.81242	112	
248.98041	168	
248.99236	164	
249.04139	288	1+
249.96161	386	
250.08600	174	1+
250.79969	148	
250.98230	116	
251.02947	164	
251.06721	426	1+
251.10303	92	
251.12386	278	1+
251.14018	92	
251.96637	102	
252.06996	318	1+
252.22838	378	1+
252.97124	1340	
254.94337	248	1+
254.96516	804	1+
255.07478	1304	1+
257.03047	146	
257.19010	114	
260.20090	102	
260.98922	132	
261.11558	130	
261.21880	158	
261.99287	176	1+
262.12581	102	
263.06886	104	
264.09865	194	1+
264.96082	102	
266.02087	116	
266.20617	114	
266.69411	100	
266.99786	194	
267.17460	120	
269.08324	126	
269.22265	94	
270.18259	96	
270.98569	216	
271.58525	116	
271.75301	108	
272.84799	138	
272.97681	190	
273.04458	96	
274.08464	178	
274.18898	232	1+
275.04827	136	
275.57187	104	
277.11954	98	
278.03961	104	
278.96593	94	
279.09579	176	
279.24813	134	
279.82434	126	
280.95217	114	
281.04879	434	1+
281.19046	100	
282.03616	98	
282.12140	206	
282.16224	330	1+
282.27596	286	
283.03218	232	
283.58898	96	
285.11638	116	
287.20724	138	
287.66507	96	
288.02037	174	1+
289.00150	140	1+
289.07651	166	
291.01429	128	
291.03559	100	
291.07034	96	
291.10297	210	1+
291.28024	120	
292.05831	330	1+
292.94250	134	
293.08412	270	1+
293.16037	282	1+
293.24344	354	1+
294.10683	164	
294.14014	94	
294.98985	110	
295.97511	118	
296.10025	144	
297.08052	340	1+
298.14711	122	
298.21678	134	
298.58019	110	
299.06096	112	
299.15979	206	1+
301.05417	148	
301.25979	110	
303.13258	96	
304.16350	112	
304.19951	110	
305.06581	224	
306.15333	206	1+
306.88263	144	
307.17850	94	
307.80392	392	1+
308.18538	92	
308.29854	128	
308.78165	104	
309.19969	124	
309.32306	126	
313.07749	106	
313.16371	332	1+
318.20484	180	1+
318.27339	94	
318.59615	168	
319.06768	120	
320.12234	114	
320.25463	118	
321.06038	96	
321.22492	284	
321.39915	100	
322.00470	94	
322.13299	190	1+
322.22509	128	
323.23908	762	1+
324.21180	106	
324.28373	182	
324.32462	218	
324.88896	214	
325.89275	110	
327.89388	220	1+
328.31570	210	
328.81799	166	
329.15244	146	
331.17540	102	
331.20919	112	
332.07467	100	
334.10248	142	
334.23699	230	1+
335.15441	240	1+
335.18436	116	
335.25409	124	
336.04126	122	
336.15828	200	1+
336.22144	246	
336.31622	116	
337.09119	120	
337.21754	104	
337.24066	124	
337.25463	348	1+
337.31722	110	
337.35185	194	
338.15070	178	
338.22041	92	
338.99034	112	
339.07148	134	
339.15169	136	
340.39376	396	1+
341.18066	100	
341.24688	300	1+
341.27045	108	
END IONS

###FS:    #m/z: 322.93018 #charge 1+
###MS: 2
###MSMS: 5
BEGIN IONS
TITLE=Cmpd 3, +MS2(322.9302), 28.0-35.0eV, 0.1min #5
RTINSECONDS=3.4315
SCANS=2,5
PEPMASS=322.93018	143278
CHARGE=1+
89.46846	90	
120.17771	100	
192.02034	100	
192.89506	128	
194.09668	98	
197.12935	90	
201.04609	90	
205.94955	528	1+
208.98301	138	
209.92143	104	
210.90057	138	
213.00128	90	
213.90100	166	
215.88644	166	
217.87082	92	
218.58582	100	
219.02797	142	
219.17117	252	
221.06869	166	
221.13853	94	
223.96203	366	
224.97742	94	
225.06627	268	1+
225.08164	92	
226.06972	214	1+
227.93042	238	
233.06535	148	
234.08612	100	
235.00570	86	
236.09102	114	
237.11721	330	1+
238.01983	92	
238.92051	98	
239.07994	484	1+
239.11436	106	
240.26390	88	
240.94058	120	
240.95501	98	
241.05096	98	
241.09290	138	
241.93768	770	1+
242.12722	106	
242.93923	524	1+
242.97230	98	
244.06653	92	
244.88475	118	
244.94364	108	
245.94610	220	
246.18173	114	
246.97781	176	
247.07672	102	
247.54905	94	
248.85294	128	
249.08562	86	
249.11184	116	
250.06725	86	
250.15724	136	
252.23972	114	
257.00596	158	
258.93762	94	
260.17632	740	1+
261.24953	92	
262.17277	238	
265.01915	232	1+
265.05859	96	
265.08263	88	
265.86037	92	
266.24494	86	
266.28367	178	1+
267.00086	196	
267.98507	110	
268.00084	96	
269.00185	482	
269.02989	94	
270.27623	288	
274.60231	120	
276.05918	92	
276.15911	84	
276.19594	84	
276.85701	112	
277.04009	104	
277.09257	156	
278.00351	90	
279.09300	846	1+
279.13368	114	
279.22858	116	
280.06158	212	1+
280.14266	748	1+
280.26602	124	
280.92984	100	
281.04152	292	1+
281.94387	110	
282.13105	134	
282.20069	204	1+
282.28047	110	
283.03046	126	
283.06913	214	
283.15505	86	
283.26302	436	1+
283.28757	142	
284.06994	162	
284.29318	1446	1+
284.98062	100	
285.18772	92	
286.02827	106	
286.97730	90	
287.28113	88	
288.06386	108	
288.25666	98	
289.15003	94	
289.88108	214	
291.99126	120	
292.06127	102	
292.87827	90	
294.15575	192	
294.21484	134	
299.05801	150	
300.23416	112	
301.08826	92	
302.88914	90	
304.19047	128	
304.26234	260	
304.45122	86	
305.05519	124	
305.22726	104	
305.26329	196	
306.08169	270	1+
306.27722	258	
306.79658	178	
307.13423	310	1+
307.20347	220	
307.29097	824	1+
307.30670	182	
307.79328	122	
307.90025	110	
308.29499	688	1+
310.04735	140	
310.14295	138	
310.17302	90	
310.31045	790	
311.00736	130	
311.86026	164	
312.02749	94	
312.25898	98	
312.40873	100	
313.02948	264	
318.83960	86	
319.09929	94	
319.12547	106	
319.27161	144	
319.31634	102	
320.08676	90	
320.11278	304	1+
320.13969	140	
320.31588	84	
321.11718	258	1+
321.16645	194	1+
321.32688	112	
322.05208	110	
322.20005	86	
322.23168	86	
322.31316	86	
322.89854	138	
323.20123	956	1+
323.23876	4844	1+
323.32149	92	
324.06039	152	
324.13670	152	
324.20726	632	1+
324.26347	284	1+
324.89252	318	1+
325.01385	264	1+
325.11059	140	
325.17978	240	1+
325.29108	118	
325.32776	320	1+
325.91203	94	
326.15628	114	
326.37704	194	1+
327.13973	114	
327.15967	94	
327.21424	124	
327.24929	702	1+
327.80375	138	
END IONS

###FS:    #m/z: 393.32048 #charge 1+
###MS: 6
###MSMS: 7
BEGIN IONS
TITLE=Cmpd 4, +MS2(393.3205), 28.0-35.0eV, 0.1min #7
RTINSECONDS=7.109
SCANS=6-7
PEPMASS=393.32048	99144
CHARGE=1+
199.93491	630	1+
199.98854	358	1+
201.12726	158	
201.89412	150	
201.93456	388	1+
205.09187	214	1+
205.94415	278	1+
212.89069	470	
213.89056	294	
214.08976	126	
214.88399	2816	1+
215.88618	1792	1+
216.94431	586	1+
217.88242	2262	1+
217.94740	494	1+
217.99938	130	
218.90425	120	
219.88067	818	1+
220.95620	138	
221.89424	194	
222.95204	2030	1+
224.94718	3034	1+
227.11538	126	
227.19808	158	
230.89892	314	1+
232.89605	440	
233.89926	480	
234.89876	294	
235.05394	214	1+
235.89291	1094	1+
236.16088	340	1+
237.16307	194	1+
237.20471	132	
237.88932	408	
237.95231	276	
238.02056	246	1+
238.10495	124	
238.96857	122	
239.78905	132	
240.13413	232	1+
240.96331	1996	1+
241.01489	152	
241.11577	268	1+
242.95948	1078	1+
246.97711	140	
248.08119	128	
248.15984	274	1+
248.96148	130	
249.90733	126	
252.95521	176	1+
253.06957	122	
253.90975	408	1+
255.06417	152	
255.10883	132	
255.91358	228	1+
256.01993	144	
257.04064	260	1+
257.12891	114	
257.19485	156	
257.91057	180	
258.83240	154	1+
258.91023	148	
258.97333	610	1+
259.04230	138	
259.16923	158	
260.19404	116	
260.96848	1386	1+
263.03566	128	
265.12240	122	
265.97520	158	
266.24928	150	
266.86619	146	1+
267.11695	158	
267.20053	142	
267.78277	298	
268.17116	216	1+
268.76976	224	1+
268.93756	274	1+
269.11598	138	
271.05470	256	1+
271.09539	140	
271.91802	120	
272.79225	288	1+
272.86696	120	
273.10234	286	1+
275.14111	172	1+
275.92909	118	
276.23667	216	1+
278.99276	190	1+
279.02762	134	
279.25123	144	
279.27348	228	1+
280.26147	230	1+
280.27522	164	1+
281.11604	114	
281.22740	178	
281.99114	200	
283.04041	146	
283.08469	152	
283.91819	176	
283.98505	436	1+
285.85423	118	
285.91925	136	
288.05892	152	
288.20601	332	1+
288.83332	272	1+
288.85189	330	1+
288.87794	134	
289.15289	130	
289.91921	530	1+
289.93112	246	
290.12752	126	
290.79324	270	1+
291.09195	142	
291.17244	152	
291.40355	138	1+
293.11355	328	1+
293.18086	234	1+
293.20216	196	1+
293.88051	122	
293.97916	316	1+
294.27897	156	
294.87978	376	1+
295.91904	1736	1+
296.29234	116	
296.88150	326	
297.11207	122	
297.92010	202	
298.06167	240	1+
298.82140	130	
298.85103	228	
298.86415	220	1+
298.92951	124	
299.07553	190	
299.11466	150	1+
299.78351	322	
300.78313	158	
300.92099	134	
301.08224	140	
302.23702	124	
303.08707	276	1+
303.21199	268	1+
303.86615	118	
305.26618	292	1+
305.41086	206	1+
306.10790	146	
306.86418	286	
306.88596	118	
307.01009	190	1+
307.11371	264	1+
307.13525	146	
307.29027	212	
307.80234	802	1+
307.86961	146	
308.14209	196	1+
308.29576	648	1+
308.86920	918	1+
308.93904	462	1+
309.08247	204	1+
309.17190	128	
309.19268	134	
309.24448	148	
309.91849	164	
310.30912	580	1+
310.80618	192	
311.15192	142	1+
311.86921	2492	1+
311.98590	142	
312.80893	172	
312.89598	116	
313.80127	122	
313.86876	932	1+
313.92945	4312	1+
314.02170	280	1+
314.89253	418	1+
315.30692	182	1+
316.94354	132	
317.10991	228	1+
318.93437	2880	1+
319.09065	124	
321.12430	248	
321.30073	282	1+
322.82055	268	1+
323.01187	120	
323.07788	180	1+
324.87828	138	
326.88218	986	1+
326.94714	120	
327.17916	266	1+
329.16534	250	1+
329.88000	3036	1+
330.08389	302	1+
330.22928	220	1+
330.27850	260	1+
330.81677	134	
331.01425	118	
331.18808	284	1+
331.87731	1390	
331.93730	146	
332.90156	146	
333.90618	336	1+
334.21764	158	
334.94943	500	1+
335.22518	118	
335.89091	120	
336.08168	246	1+
336.29707	144	
336.80342	132	
336.89464	178	1+
336.94635	5884	1+
337.32805	114	
338.16677	290	1+
338.27354	124	
338.33595	172	
339.02379	288	1+
341.17066	306	1+
345.18608	220	1+
347.88948	916	1+
348.24464	136	
348.32039	178	
348.93124	192	1+
349.10207	120	
349.32013	128	
349.88882	446	1+
350.23106	210	1+
350.34260	176	1+
350.93542	254	1+
351.20981	116	
352.18866	124	
352.89464	500	1+
354.15534	142	
355.92008	140	
357.11885	154	
357.16390	116	
359.96192	512	
361.29235	208	1+
364.19447	196	1+
365.28536	166	1+
368.18759	268	1+
368.33203	254	1+
372.17940	240	1+
372.25481	226	1+
372.31637	118	
373.22206	214	1+
373.33623	184	1+
375.00608	120	
375.26709	182	
375.30128	138	
376.25723	896	1+
376.35846	176	
377.10640	134	1+
377.28358	180	
377.30567	118	
377.35069	174	
379.36657	158	
380.38605	150	1+
380.78315	130	
382.19458	116	
388.19428	118	
388.74074	136	
389.22180	482	1+
389.25212	286	
389.30540	318	1+
390.19428	118	
390.25423	460	1+
391.40243	166	
393.11406	222	1+
393.19922	116	
393.21346	268	1+
393.28111	134	
393.31060	428	1+
394.09076	224	1+
394.33692	130	
394.86100	150	
395.18764	156	
395.27394	192	1+
395.36373	156	
396.21320	156	1+
396.23881	642	1+
396.38032	334	1+
396.41812	202	
397.24280	408	1+
397.30253	148	
398.27312	126	1+
398.34700	356	1+
END IONS

###FS:    #m/z: 359.96243 #charge 1+
###MS: 6
###MSMS: 8
BEGIN IONS
TITLE=Cmpd 5, +MS2(359.9624), 28.0-35.0eV, 0.2min #8
RTINSECONDS=7.881
SCANS=6,8
PEPMASS=359.96243	86206
CHARGE=1+
80.06162	98	
183.93193	172	
195.98817	108	
209.95097	122	
211.35375	106	
215.07802	102	
222.95230	860	1+
223.89100	126	
224.88735	140	
224.94732	892	1+
225.97722	102	
226.94530	198	
226.97556	160	
227.93539	806	1+
228.94079	564	1+
234.55617	98	
236.93445	148	
238.21390	108	
239.90631	198	
240.22800	148	
240.96299	652	1+
241.83763	134	
241.89180	192	1+
242.96007	136	
244.96358	292	1+
245.93812	276	
246.95312	524	
248.23492	114	
249.06450	154	
250.94805	202	
250.97003	148	
251.03252	136	
252.12254	140	
255.10467	178	
255.13878	144	
256.19060	86	1+
257.91729	114	
258.92092	108	
258.95244	106	
258.97515	118	
260.09086	178	1+
260.58132	106	
260.88924	116	
260.97002	690	1+
261.01742	106	
261.11476	144	
263.23347	154	
264.98425	146	
265.16631	172	1+
265.97405	202	
266.24764	400	1+
266.97544	212	1+
267.13683	138	1+
267.17714	168	1+
268.95998	290	
269.06045	142	
271.09759	126	
272.17096	142	
273.54728	100	
276.17552	194	1+
276.85260	148	
277.91863	386	1+
278.17815	206	1+
279.24066	110	
280.13109	102	
280.21569	216	1+
280.26045	576	1+
280.91972	130	
280.94625	208	
281.04229	122	
281.19488	128	
282.13734	160	
282.41739	116	
283.28198	158	
283.99235	108	
285.95428	98	
288.06603	130	
289.88169	212	1+
290.06990	146	
291.87107	116	
292.17249	206	1+
293.12410	270	1+
294.27894	142	
294.55119	106	
295.02260	680	1+
295.07197	170	
295.14908	160	
295.93054	160	
296.93018	104	
297.22321	124	
298.08173	220	
298.19548	226	1+
298.27238	264	
298.79032	216	1+
298.90636	166	
299.15161	118	
299.17373	100	
300.95042	140	
301.08675	188	1+
302.14504	172	
302.18649	100	
302.22362	586	1+
302.24431	122	
303.24416	102	
304.20101	154	1+
304.21987	506	1+
304.26296	220	
305.09074	152	
305.19185	136	
305.30465	216	1+
306.30608	148	1+
307.28252	372	
307.79948	178	
308.25757	106	
308.30069	448	1+
308.78998	132	
309.05746	112	
310.34670	602	1+
311.31362	102	
311.86014	142	
312.87571	192	
313.06484	100	
313.94137	190	
314.80603	122	
315.11050	254	
315.30349	118	
316.23839	222	
317.19533	112	
317.24121	144	
318.10830	116	
318.27279	104	
318.81859	146	
318.93021	154	1+
320.09716	132	
321.22448	220	
321.92972	100	
322.05936	98	
322.12200	178	
322.23503	826	1+
322.29748	116	
322.34250	136	
323.01771	1224	1+
323.15934	238	1+
323.23996	682	1+
323.91265	114	
324.32424	150	
324.68286	114	
325.14025	128	
325.32712	108	
327.79209	106	
328.96452	118	
330.16985	124	
330.82677	132	
333.29828	184	1+
336.94618	162	
337.94810	226	
338.21796	124	
338.34066	206	
339.23282	260	
339.27381	106	
339.34207	208	
340.23207	116	
340.31255	108	
340.35670	518	1+
342.03147	118	
342.19999	158	
342.27893	326	1+
342.90834	112	
344.22689	132	
346.23624	122	
347.09779	98	
347.11779	198	
348.12096	138	
349.11293	442	1+
350.11722	244	1+
355.19552	114	
355.91904	144	
355.94232	202	
356.20211	100	
356.22260	124	
356.29246	188	
356.35432	298	1+
357.14904	172	
357.22253	194	
357.25699	266	
358.16753	150	
358.20383	376	1+
358.26490	148	
359.11391	284	1+
359.24711	132	
359.36134	116	
360.91619	100	
361.23143	102	
361.33237	216	1+
362.03886	216	1+
363.21714	138	
364.22957	136	
364.35926	124	
365.22791	110	
END IONS

###FS:    #m/z: 349.29421 #charge 1+
###MS: 6
###MSMS: 9
BEGIN IONS
TITLE=Cmpd 6, +MS2(349.2942), 28.0-35.0eV, 0.2min #9
RTINSECONDS=8.6535
SCANS=6,9
PEPMASS=349.29421	75022
CHARGE=1+
118.19240	100	
193.00940	156	
205.94966	102	
210.18168	90	
212.04164	86	
215.19862	94	
217.02704	86	
217.12840	94	
223.08348	90	
223.95948	150	
224.89181	92	
224.97040	116	
225.01533	110	
225.12632	102	
226.85190	106	
228.87016	90	
229.63433	100	
231.05326	186	1+
233.13842	102	
233.93985	94	
234.07672	162	1+
234.10400	142	
234.19164	92	
235.06631	198	1+
235.10538	98	
235.20776	92	
240.96787	150	
241.83881	96	
241.98805	124	
242.05254	94	
244.16264	106	
245.04144	96	
245.59419	92	
246.02498	192	1+
247.42560	100	
248.08392	136	
248.12854	266	
248.85713	94	
248.98348	140	
250.98558	146	
251.03497	92	
252.23085	818	1+
252.51581	94	
253.05697	252	1+
253.16549	176	1+
257.18913	88	
258.08772	112	
260.21720	214	1+
260.24845	86	
261.84726	104	
263.10417	164	
263.17391	112	
264.07323	452	1+
265.16479	210	
266.24703	146	
268.08344	92	
268.30259	150	
269.99622	218	1+
270.24219	124	
271.10548	100	
272.40313	88	
276.66527	98	
278.12979	92	
278.28552	160	
279.27871	138	
280.10326	166	
280.26476	106	
280.29686	86	
281.00356	90	
281.12394	104	
282.12680	116	
284.97913	118	
286.06907	86	
286.25361	104	
286.92202	128	
287.66083	90	
287.79716	90	
288.20811	2888	1+
290.20453	850	1+
292.10153	86	
292.26199	116	
292.43414	180	
293.03791	140	
293.06305	128	
293.27733	86	
293.42254	86	
294.05402	168	1+
294.15745	86	
294.28200	108	
295.90980	86	
297.11519	106	
298.30989	288	
302.26133	86	
302.86372	128	
304.26621	294	1+
305.14478	98	
305.26928	164	1+
305.28413	170	
306.42581	88	
306.79737	164	
306.88605	184	
307.04514	88	
307.28825	128	
307.30186	712	1+
307.63257	112	
307.69742	94	
307.78748	140	
308.30178	440	1+
308.87708	246	1+
309.07343	88	
309.18966	100	
309.34246	88	
310.30976	148	
311.26705	112	
312.28719	94	
312.32162	306	
313.02412	106	
313.10663	88	
313.24915	96	
314.24248	158	
315.21883	94	
315.27683	184	1+
316.40156	92	
317.20057	214	1+
317.80132	90	
318.43347	86	
318.59422	92	
318.92275	92	
321.32311	150	
322.36593	100	
322.90866	128	
323.01901	196	
323.32794	90	
324.89600	244	
325.20348	182	1+
325.88760	88	
326.95083	92	
327.80152	166	
328.18479	114	
328.26784	222	
328.30829	108	
329.30821	90	
329.87651	92	
333.29788	138	
334.04940	116	
335.06756	116	
335.20605	134	
335.30531	132	
335.99093	86	
336.33470	140	
336.80553	150	
337.70596	114	
338.16891	146	
338.30866	158	
341.26074	90	
342.20493	226	
343.90109	154	
346.30596	142	
346.90588	200	1+
347.16334	186	
347.20217	484	
348.30653	108	
349.13916	110	
349.17947	156	
349.31496	132	
349.35425	312	1+
349.89973	92	
351.00673	146	1+
351.18192	154	
351.27193	160	
351.33908	364	
352.36980	258	1+
353.24499	92	
353.35160	166	1+
354.29948	114	
354.31570	116	
END IONS

###FS:    #m/z: 359.96252 #charge 1+
###MS: 10
###MSMS: 11
BEGIN IONS
TITLE=Cmpd 7, +MS2(359.9625), 28.0-35.0eV, 0.2min #11
RTINSECONDS=12.3335
SCANS=10-11
PEPMASS=359.96252	78360
CHARGE=1+
182.59336	92	
182.93000	482	1+
183.93251	414	1+
185.93191	150	
188.95448	92	
191.10594	96	
192.88984	234	1+
193.08290	224	
197.17778	90	
200.95099	90	
209.94273	116	
217.19698	90	
220.13508	114	
221.08173	104	
221.88977	224	1+
222.95318	1738	1+
223.87669	134	
223.89236	150	
224.94730	1944	1+
224.97131	350	1+
225.16082	100	
226.90027	184	1+
226.94743	820	1+
226.97174	282	1+
227.93225	120	
228.94156	618	
235.90137	218	1+
235.91969	90	
235.94019	94	
238.06830	166	
240.83695	104	
240.94069	254	
240.96202	1204	1+
241.95462	990	1+
242.95941	826	1+
244.03504	138	
244.10658	100	
244.13531	218	1+
244.90089	116	
244.95531	440	
245.94405	204	
246.44737	96	
246.95640	496	
246.97302	344	
248.03258	92	
249.00049	94	
249.01768	98	
249.06161	266	1+
250.04275	152	
250.95150	140	
251.03193	584	1+
252.09100	220	1+
252.61305	136	
255.04709	96	
255.10281	134	
258.01918	148	
258.15484	138	
258.84429	300	1+
258.92115	106	
258.97443	134	
259.97403	112	
260.96954	692	1+
262.89350	114	
262.94110	162	1+
262.97617	268	1+
263.12228	100	
263.89113	114	
264.08767	88	
264.10899	148	
265.97325	376	1+
266.24460	376	1+
267.13652	264	
267.42131	92	
268.95768	126	
269.96727	144	
270.05500	92	
270.11582	120	
271.01574	94	
271.54866	90	
273.07469	246	1+
274.74078	90	
275.86338	98	
275.96529	96	
276.74100	100	
276.85732	164	
277.09674	104	
277.92004	312	1+
279.09225	132	
280.12539	130	
280.26482	676	1+
280.79412	104	
281.05735	134	
281.12602	92	
281.52924	112	
281.99712	160	1+
282.08974	132	
283.02786	146	
283.06797	94	
283.47550	108	
283.92653	92	
285.93370	92	
286.07914	214	1+
286.84498	100	
289.43790	106	
292.87038	248	1+
293.14483	94	
293.25740	124	
293.84775	202	1+
294.31315	102	
295.02155	384	1+
295.92840	800	1+
298.27288	362	1+
298.95490	100	
300.10062	112	
301.07351	110	
301.09050	106	
301.13850	108	
302.07130	102	
302.22402	616	1+
302.24776	168	
302.28261	96	
302.31061	100	
302.44716	92	
303.08231	212	1+
304.22383	242	
305.77952	94	
306.12728	94	
306.27893	138	
306.79122	252	
307.28789	384	
307.30878	128	
308.30186	126	
308.79668	112	
308.84651	90	
309.33059	112	
309.80421	142	
310.30778	174	
310.34627	454	1+
310.42352	104	
313.02971	108	
313.10826	212	1+
313.57298	110	
313.93792	114	
314.09727	92	
314.24495	128	
315.16109	202	1+
315.19130	160	
315.20980	180	1+
317.16698	196	1+
318.44480	112	
318.59433	106	
318.93713	160	
320.07076	216	1+
321.22280	136	
321.32866	104	
321.93185	96	
323.01844	1626	1+
323.11677	98	
323.23591	550	1+
323.31906	356	1+
324.32312	304	1+
324.39764	100	
325.28118	90	
325.89424	92	
326.29357	108	
328.83140	92	
329.03079	104	
329.14304	102	
329.32793	90	
329.87360	132	
331.08467	98	
333.10111	102	
335.79043	98	
336.94814	282	
338.33677	132	
339.06397	112	
339.23233	298	
340.35513	572	1+
341.02761	256	
342.20061	176	
342.27223	380	1+
343.27304	234	1+
347.11709	358	1+
347.90732	120	
348.80695	160	
349.11225	194	
352.76502	92	
356.14703	100	
356.20754	144	
356.28832	122	
357.02606	100	
357.21283	92	
357.26289	158	1+
358.20032	222	
359.20233	140	
359.94561	94	
360.25817	246	1+
362.22659	124	
362.27402	234	1+
363.11451	106	
363.23816	88	
364.04346	100	
365.33245	158	
END IONS

###FS:    #m/z: 393.32062 #charge 1+
###MS: 10
###MSMS: 12
BEGIN IONS
TITLE=Cmpd 8, +MS2(393.3206), 28.0-35.0eV, 0.2min #12
RTINSECONDS=13.106
SCANS=10,12
PEPMASS=393.32062	59280
CHARGE=1+
54.77830	114	
199.93530	474	1+
201.89300	132	
201.93381	426	
203.92872	122	
205.94880	208	
212.89081	256	
213.88924	288	
214.88621	596	
215.88500	1450	1+
217.88376	1710	1+
217.94802	176	
219.87848	488	1+
219.94641	174	1+
221.89116	160	
222.95353	1192	1+
224.94788	1558	1+
224.97466	110	
229.89449	394	1+
230.90206	338	1+
232.21490	94	
232.89712	266	
233.89641	848	1+
233.91612	138	
235.83833	94	
235.89534	1120	1+
235.93196	120	
236.19322	96	
237.89131	372	1+
237.95220	96	
238.23953	120	
239.78959	174	
239.89290	106	
240.07901	204	
240.09479	166	
240.96417	1044	1+
242.95946	736	1+
245.92013	128	
246.92648	130	
247.56204	98	
249.12593	138	
249.90075	186	1+
250.07861	96	
252.11704	280	1+
252.23203	134	
252.84165	204	1+
253.10227	154	
253.90382	254	
254.91618	142	
255.04188	266	
255.90212	136	
256.07445	130	
257.79743	492	
258.04292	228	1+
258.90537	150	1+
258.97291	312	
259.04635	160	1+
260.97137	810	1+
261.06801	146	1+
262.13686	232	1+
265.04827	120	
265.97578	280	1+
266.24905	146	
266.94808	110	
267.14767	118	
267.42639	102	
267.78484	222	
267.84737	174	
267.91080	122	
268.01070	174	1+
268.11109	190	1+
271.78697	120	
272.24725	98	
273.05056	356	1+
273.79644	276	1+
275.17044	202	1+
275.80961	564	1+
278.12444	160	
279.10251	124	
280.25901	156	
281.04983	96	
283.79597	118	
283.98215	282	1+
284.20552	124	
285.15279	152	
285.78589	108	
285.79312	316	1+
285.85464	112	
288.85375	288	1+
289.79017	780	1+
289.93334	148	1+
290.20532	112	
291.06723	104	
291.80595	134	
291.91277	176	1+
292.18538	112	
293.06958	158	
293.88265	562	1+
294.28423	130	
294.86415	416	1+
295.01869	214	1+
295.91950	1792	1+
296.21262	132	
299.06014	116	
299.78282	1038	1+
299.85209	166	
300.84385	298	1+
300.88274	108	
305.09447	94	
305.79885	236	
305.91372	124	
306.81907	106	
306.85986	204	1+
306.88562	124	
307.28099	240	
307.31490	130	
307.51437	96	
307.79863	1258	1+
307.97034	240	1+
308.29236	656	1+
308.87043	700	1+
309.32861	100	
309.79752	158	
309.80960	314	1+
309.87327	476	1+
310.30467	200	
311.10559	260	1+
311.87079	1970	1+
311.93872	124	
312.80285	736	1+
313.86445	230	
313.92912	3998	1+
314.15295	106	
314.81536	146	
314.86775	378	1+
315.06304	124	
316.94157	196	
318.87503	150	
318.93626	2014	1+
321.14791	128	
321.30068	186	
321.81693	110	
322.31014	128	
323.72326	96	
324.88131	294	1+
325.80606	110	
326.87990	1126	1+
328.19266	134	
328.31170	106	
328.82145	166	
329.81743	120	
329.88022	2380	1+
330.21431	282	1+
330.81593	1194	1+
331.87961	1024	1+
331.94371	120	
332.71266	96	
332.90552	218	
333.09449	188	
333.32677	318	1+
333.62933	98	
333.87463	106	
333.93235	96	
334.08067	126	
334.95258	450	
335.23106	230	1+
335.29131	98	
336.15225	110	
336.31842	152	
336.89317	106	
336.94589	5708	1+
337.04927	100	
337.32617	148	
337.86601	100	
338.34027	104	
339.19468	100	
341.81586	120	
342.20395	196	
342.44731	106	
342.90521	122	
343.91412	274	
345.89762	134	
346.94439	156	
346.99572	234	1+
347.11807	176	1+
347.89396	374	
348.88693	790	1+
351.08628	208	1+
352.34668	100	
352.36819	98	
352.89397	398	1+
353.44616	100	
353.82433	116	
354.20565	136	
356.10028	290	
359.17999	114	
359.96466	394	1+
361.09014	96	
362.01327	108	
364.18239	132	
364.78684	188	1+
365.31356	124	
368.16096	94	
368.30637	100	
370.35004	98	
371.17453	242	1+
371.23180	152	
372.23119	136	
373.25243	100	
373.27162	130	
374.19288	148	
375.27912	154	
376.25767	522	1+
376.35088	530	1+
377.24366	96	
377.35205	378	1+
379.36898	224	
380.02527	100	
380.38335	150	
389.25514	566	1+
390.22060	112	
390.26271	360	1+
391.40546	178	
392.37958	184	1+
393.32789	142	
395.21361	120	
395.36114	786	1+
396.30652	160	1+
397.24316	158	
397.32616	96	
397.87294	250	1+
398.19865	168	1+
END IONS

###FS:    #m/z: 349.29401 #charge 1+
###MS: 10
###MSMS: 13
BEGIN IONS
TITLE=Cmpd 9, +MS2(349.2940), 28.0-35.0eV, 0.3min #13
RTINSECONDS=13.878
SCANS=10,13
PEPMASS=349.29401	49048
CHARGE=1+
188.06258	86	
194.00256	82	
196.05006	92	
196.06727	118	
197.86979	88	
212.88840	86	
218.42769	82	
223.97303	360	1+
224.04922	80	
225.07783	86	
228.68649	80	
229.09315	80	
230.84828	96	
231.99726	112	
233.93770	86	
234.22217	92	
238.21288	180	
240.78609	86	
244.88828	84	
246.21605	92	
246.97906	216	
248.19590	140	
250.99153	98	
251.73406	88	
252.03215	86	
252.23196	694	1+
253.07220	82	
253.92078	80	
255.13091	94	
258.96221	94	
259.92550	100	
260.09196	88	
260.90444	100	
261.69284	80	
263.55519	102	
263.70464	84	
264.07533	280	1+
264.91645	124	
265.26142	156	
266.09280	130	
266.42138	90	
267.07730	96	
268.67900	86	
268.95569	114	
269.15404	86	
272.08691	92	
272.98942	82	
274.26072	82	
275.05446	94	
275.18056	80	
277.39718	92	
278.06583	84	
278.57837	94	
278.92683	102	
279.10562	80	
279.28173	88	
279.77534	196	
280.26228	184	
281.43441	88	
282.44051	86	
283.87411	272	1+
284.23589	138	
285.84837	90	
286.91753	88	
288.07659	114	
288.20493	1966	1+
288.60909	112	
288.99942	100	
289.50485	100	
289.94835	84	
291.08595	84	
291.93772	98	
292.43795	186	
293.41335	122	
294.05413	104	
294.11528	98	
294.16388	84	
296.11520	86	
296.21407	82	
298.30498	122	
298.40573	98	
299.78790	84	
304.27140	86	
304.28853	84	
305.07133	88	
305.29296	118	
305.77257	80	
306.11599	136	
306.27669	116	
306.79121	308	1+
306.88160	266	1+
307.12885	80	
307.20572	86	
307.28176	94	
307.30665	170	
308.01611	80	
308.80759	96	
309.30212	182	
309.93069	80	
310.14371	142	
310.30765	176	
310.86937	84	
312.32684	418	
312.73229	88	
314.17188	110	
315.93665	86	
317.43140	84	
317.72901	92	
319.93905	86	
320.29721	94	
321.31090	84	
321.47583	92	
322.30533	140	
323.02376	86	
323.84479	80	
324.12960	110	
324.25817	114	
324.46389	90	
325.21877	84	
325.89749	114	
327.21686	90	
328.18887	94	
328.26819	186	
328.61324	100	
329.87281	298	1+
330.00821	86	
330.20878	82	
330.31573	120	
334.07342	84	
334.30496	96	
335.34007	94	
336.32714	134	
336.94990	112	
337.85711	88	
338.82134	96	
339.50226	100	
340.15408	80	
340.19031	88	
346.16844	108	
346.33046	98	
346.34884	108	
347.09386	84	
347.26086	94	
347.34110	138	
347.83586	100	
348.33183	102	
349.08580	84	
349.18410	204	
349.31999	110	
349.81234	86	
350.22495	122	
350.33483	144	1+
351.10037	82	
351.14816	84	
351.37133	84	
351.93088	116	
353.13430	96	
354.28205	92	
354.73748	100	
END IONS

###FS:    #m/z: 322.93059 #charge 1+
###MS: 14
###MSMS: 15
BEGIN IONS
TITLE=Cmpd 10, +MS2(322.9306), 28.0-35.0eV, 0.3min #15
RTINSECONDS=17.545
SCANS=14-15
PEPMASS=322.93059	173630
CHARGE=1+
63.00846	82	
199.97399	92	
201.04244	166	
205.94991	374	
205.96534	74	
209.89253	184	1+
212.00970	104	
219.17612	124	
219.90193	92	
220.17881	76	
220.89015	76	
220.93950	76	
220.97777	80	
221.96434	86	
222.03398	78	
222.05596	76	
222.95368	304	1+
227.08104	88	
227.10324	80	
227.64603	88	
227.93881	98	
230.02165	76	
231.14988	88	
233.13000	74	
236.08170	80	
236.12325	86	
238.13466	138	
238.21574	144	
238.95724	82	
239.00376	78	
239.04758	78	
239.07653	190	
239.90736	170	1+
239.95800	96	
240.07869	132	
240.94181	1146	
241.08123	82	
241.94186	680	
242.20157	102	
242.94007	2934	1+
244.09920	78	
244.65205	78	
244.86590	88	
246.97706	366	
247.05562	94	
247.10692	82	
248.15223	76	
249.04116	84	
250.94838	284	
251.17117	80	
251.92314	76	
252.97929	78	
253.01948	84	
253.14822	88	
255.11573	74	
255.93427	94	
257.03728	74	
260.17803	462	1+
260.95125	136	
260.98263	122	
262.17507	144	
263.09287	84	
264.08358	76	
264.11137	92	
264.39887	92	
265.06056	116	
266.03404	86	
266.07294	94	
266.87433	74	
266.98804	80	
267.01055	118	
268.06188	80	
268.95293	100	
269.66410	84	
270.02909	78	
270.19471	74	
271.01240	104	
271.89682	74	
272.03440	74	
272.84502	74	
277.14379	84	
279.09066	1082	1+
279.11966	78	
279.23025	132	
280.14424	194	
280.76743	92	
281.91683	76	
283.02791	146	
283.08680	92	
283.20276	82	
283.85968	110	
284.05350	74	
284.09387	80	
284.29274	828	1+
284.81653	94	
285.79570	80	
285.88892	116	
286.14259	76	
286.22551	78	
286.89058	74	
288.27107	86	
288.76331	80	
292.22915	90	
294.15304	88	
294.27526	74	
295.78529	96	
296.29466	76	
297.01568	74	
298.16139	88	
299.12290	80	
300.79469	108	
300.87731	74	
300.91030	140	
303.04338	92	
303.72749	74	
304.77706	76	
304.87816	86	
304.90605	88	
306.27894	310	
306.88216	458	1+
307.30677	168	
307.79846	164	
308.13892	104	
308.29549	238	
308.87456	102	
309.29853	130	
310.30909	452	
310.48670	94	
310.80456	90	
311.02352	78	
311.84740	72	
311.88732	114	
312.03169	106	
312.13334	78	
313.03213	240	
313.84523	88	
313.90842	72	
315.15796	82	
316.06105	72	
316.98076	74	
318.82959	90	
319.07853	74	
319.96967	90	
320.20150	116	
321.13053	76	
321.30036	252	1+
321.32182	76	
322.30325	194	1+
322.41930	78	
323.23795	1376	1+
323.98419	80	
324.13547	94	
324.20482	196	
324.89858	262	1+
325.17227	74	
325.31883	126	
326.17667	144	
326.37437	74	
326.88854	82	
327.21300	94	
327.25462	112	
327.28342	146	
END IONS

###FS:    #m/z: 340.94111 #charge 1+
###MS: 14
###MSMS: 16
BEGIN IONS
TITLE=Cmpd 11, +MS2(340.9411), 28.0-35.0eV, 0.3min #16
RTINSECONDS=18.317
SCANS=14,16
PEPMASS=340.94111	101718
CHARGE=1+
184.88017	82	
193.94387	96	
197.96497	92	
205.95211	128	
206.97307	94	
208.95777	84	
210.90257	128	
213.93964	604	1+
214.21610	84	
215.89115	114	
215.93991	136	
217.06690	78	
217.88380	108	
219.89946	154	
220.16776	90	
221.99912	80	
222.10544	86	
223.99343	90	
224.06626	150	
226.70192	108	
226.89241	88	
226.95275	98	
227.12380	86	
227.98885	106	
231.95403	226	
232.13096	78	
232.43757	104	
232.95458	156	
233.89959	178	
235.08837	84	
237.74299	94	
237.79803	82	
238.94644	86	
239.06821	82	
239.09874	106	
239.42716	92	
239.90239	240	
240.22914	674	1+
240.83724	82	
240.94950	98	
242.93856	142	
244.12992	84	
244.17407	102	
246.06207	96	
246.97563	128	
248.98258	210	
249.64974	94	
249.96282	128	
250.10882	92	
251.03543	128	
251.17580	134	
252.15316	112	
252.49052	100	
253.99704	92	
254.65291	118	
254.96494	408	1+
255.07534	490	
255.17267	86	
256.06978	116	
257.41169	80	
258.07196	94	
261.90699	118	
261.93280	80	
263.73622	86	
265.01929	260	
267.13636	182	
268.99787	112	
269.35157	86	
270.87554	86	
271.81399	90	
272.93419	128	
273.25895	82	
273.81144	78	
274.43141	86	
275.06629	80	
277.86147	98	
277.96626	120	
278.10927	90	
278.81013	86	
278.85154	84	
279.09622	84	
279.96895	82	
281.02463	84	
282.27866	128	
283.04863	102	
283.10063	182	1+
283.83537	86	
283.92821	92	
284.02536	106	
287.05520	90	
288.89717	98	
289.88219	106	
291.16583	84	
291.20148	86	
292.43515	100	
293.76122	80	
293.85285	114	
295.10342	84	
295.97142	126	
296.93714	82	
296.97337	486	1+
297.12826	94	
297.27599	82	
298.07962	162	
298.10257	78	
298.28683	80	
299.06325	316	1+
299.87468	96	
301.05641	108	
302.17391	382	
303.92020	84	
304.04242	98	
304.27996	88	
304.44500	100	
305.03661	150	
305.77029	82	
306.79201	150	
306.88262	238	1+
307.07310	78	
307.17692	88	
307.21487	78	
307.30754	102	
307.78337	94	
308.29582	214	
309.05810	86	
311.02881	128	
313.03236	266	1+
313.27285	78	
314.80739	96	
315.12258	162	
321.22390	168	
321.25607	82	
321.31675	224	1+
322.30351	260	1+
322.90364	86	
323.23970	176	
324.72488	112	
325.89203	80	
326.17808	272	1+
326.59732	88	
327.79685	82	
328.18920	140	
328.26889	138	
328.81579	78	
331.61611	82	
332.26481	84	
334.87978	80	
336.32380	82	
337.14195	104	
337.25473	244	1+
337.35178	92	
338.18893	86	
339.17826	94	
340.12241	114	
341.12827	84	
341.25237	140	
341.89335	94	
342.89969	166	
343.24186	274	
344.22414	90	
345.07701	144	
345.22975	80	
END IONS

###FS:    #m/z: 336.94651 #charge 1+
###MS: 14
###MSMS: 17
BEGIN IONS
TITLE=Cmpd 12, +MS2(336.9465), 28.0-35.0eV, 0.4min #17
RTINSECONDS=19.0895
SCANS=14,17
PEPMASS=336.94651	100270
CHARGE=1+
187.07368	86	
196.00031	78	
205.95123	84	
205.97536	314	1+
210.58692	82	
210.87948	84	
210.91154	144	
211.87187	78	
211.94473	1176	
212.86740	98	
212.87955	82	
213.93960	676	1+
215.93692	168	
217.96709	74	
223.96027	242	1+
223.97922	126	
224.98300	110	
225.86178	78	
227.13842	116	
227.86709	134	
227.90066	138	
229.95538	1154	1+
231.94910	434	1+
232.03574	76	
232.89314	78	
233.06330	76	
233.94897	88	
235.65559	78	
236.07709	106	
236.90333	82	
237.08271	76	
238.21248	172	
240.58795	98	
241.96490	76	
242.00041	180	1+
242.07586	78	
243.18703	86	
243.83081	84	
245.09404	82	
245.16503	82	
246.97598	122	
247.96533	216	
248.01300	74	
248.86272	132	
249.96276	152	
249.98168	76	
250.98781	182	
251.01549	78	
251.14580	76	
251.16158	76	
252.06630	172	
252.10228	154	
252.23304	74	
252.82092	90	
252.97225	692	1+
254.96482	262	
255.07460	372	1+
257.08594	76	
257.95554	86	
262.97913	74	
263.99987	74	
265.01628	80	
266.39328	74	
266.85426	94	
267.20372	92	
269.41997	90	
270.12602	114	
271.15163	110	
272.86739	78	
272.97962	114	
273.20832	78	
274.03903	74	
274.19085	204	
274.90355	76	
277.96821	166	
278.03833	166	1+
280.04717	186	1+
280.26262	76	
280.87022	140	
282.88028	90	
284.27797	82	
284.98042	110	
287.14862	84	
288.06899	76	
288.15458	80	
288.16883	86	
288.57995	84	
288.95335	76	
291.85773	84	
292.11800	98	
292.43308	90	
292.88029	92	
293.39540	80	
293.44169	88	
293.92343	88	
294.41424	82	
295.97292	152	
296.10879	148	
296.97868	82	
297.90917	102	
297.97639	178	
298.58479	170	
298.85969	110	
299.06059	118	
299.10174	74	
300.88603	74	
301.81762	74	
301.97524	92	
302.80547	78	
303.13963	124	
303.21025	86	
303.91381	104	
303.94174	86	
305.28224	118	
306.88571	136	
306.95045	86	
307.29060	296	1+
307.31139	170	
307.81349	98	
308.00762	86	
309.32661	110	
309.80113	100	
311.12305	84	
312.03525	84	
312.12237	82	
312.97537	86	
314.27368	86	
316.96977	84	
317.11639	84	
317.99176	102	
318.04425	92	
318.57215	106	
319.21229	84	
322.13271	132	
322.91983	82	
323.23661	126	
324.32025	82	
324.89860	124	
325.89327	106	
326.20705	74	
326.90351	82	
327.79637	80	
328.27721	78	
331.20466	98	
333.00613	80	
333.28847	82	
333.33326	88	
334.30700	74	
335.34746	78	
335.83076	82	
337.15520	84	
337.25605	90	
337.26838	124	
337.35388	102	
338.24539	146	
339.23649	122	
340.16534	84	
340.91083	92	
341.17400	82	
341.25226	190	
342.20012	82	
END IONS

###FS:    #m/z: 322.93042 #charge 1+
###MS: 18
###MSMS: 19
BEGIN IONS
TITLE=Cmpd 13, +MS2(322.9304), 28.0-35.0eV, 0.4min #19
RTINSECONDS=22.76
SCANS=18-19
PEPMASS=322.93042	133962
CHARGE=1+
187.02691	70	
189.10292	104	
193.97507	70	
195.06788	88	
195.97083	72	
198.88323	76	
199.03935	68	
201.04602	230	
203.95779	70	
205.09242	84	
205.94624	266	1+
207.97471	88	
210.14876	84	
213.05684	68	
217.86726	72	
219.05799	84	
221.07393	118	
221.89528	214	
221.94630	92	
222.95703	86	
222.97385	68	
223.95944	460	1+
224.97494	78	
225.86127	72	
227.92845	146	
228.93527	80	
231.05466	80	
232.05427	80	
233.06886	70	
233.91970	74	
234.89865	88	
236.09880	84	
236.80672	70	
239.07796	166	
239.90085	126	
240.06796	132	
240.23186	72	
240.82205	72	
240.94155	1052	
241.94277	1010	
242.94140	2052	1+
243.01638	72	
244.09220	74	
244.94076	704	1+
245.13245	70	
246.07059	68	
246.11984	86	
246.18509	84	
246.97559	610	1+
247.09732	78	
247.44279	102	
248.06026	92	
248.12927	94	
248.92119	80	
249.10093	80	
250.71793	84	
252.15688	94	
252.98249	68	
254.12418	72	
255.17443	72	
256.12073	68	
256.96864	94	
256.99408	74	
258.19421	96	
258.83429	78	
258.84777	76	
258.93470	78	
259.23900	72	
259.50828	72	
260.04027	90	
260.09413	84	
260.17658	114	
260.88042	80	
261.18401	86	
261.87125	70	
261.92494	68	
262.17317	112	
263.15827	82	
263.17840	76	
263.97859	82	
264.01575	86	
264.81220	76	
264.87766	76	
265.12230	80	
266.13308	68	
267.07501	90	
268.00914	100	
268.05777	124	
268.22831	68	
268.95869	92	
268.99856	246	1+
272.12970	88	
272.80440	70	
273.19406	120	
274.66739	78	
275.27619	70	
277.04879	100	
278.90647	70	
279.03436	68	
279.09175	1294	1+
279.81369	72	
280.14340	184	
281.22929	128	
282.21779	80	
282.27613	70	
282.81228	72	
283.06884	142	
283.95115	100	
284.29529	744	1+
284.42307	90	
284.81436	72	
284.87721	216	
285.02416	166	1+
285.55471	74	
287.05306	100	
288.10264	70	
290.22381	82	
290.85383	78	
291.13442	68	
291.20998	68	
291.28105	78	
296.81219	82	
298.39047	86	
301.02861	82	
301.87169	132	
303.76597	72	
304.25410	68	
304.46432	90	
304.88795	268	1+
305.10723	174	
305.20412	68	
305.93796	104	
306.20670	78	
306.24092	72	
306.88443	338	1+
307.31220	156	
308.12181	120	
308.29118	362	
308.79258	74	
309.30106	260	
310.27002	86	
310.30836	372	
311.88574	74	
311.92924	84	
313.03147	144	
314.16892	68	
317.79442	90	
318.31347	72	
319.28024	194	1+
320.17610	70	
321.89039	114	
323.18145	132	
323.23891	782	1+
323.27291	76	
323.88899	80	
324.20521	134	
324.89189	288	1+
324.97465	98	
325.13453	106	
325.23261	146	
325.29810	74	
325.32944	88	
326.10066	76	
327.05466	72	
END IONS

###FS:    #m/z: 340.94078 #charge 1+
###MS: 18
###MSMS: 20
BEGIN IONS
TITLE=Cmpd 14, +MS2(340.9408), 28.0-35.0eV, 0.4min #20
RTINSECONDS=23.532
SCANS=18,20
PEPMASS=340.94078	69944
CHARGE=1+
178.73788	80	
185.00218	80	
196.16671	80	
205.13262	78	
209.92460	80	
209.95853	88	
213.94140	204	
215.88659	362	1+
217.88094	180	
218.93790	90	
219.88387	110	
221.04638	84	
222.99191	84	
223.40639	80	
224.06201	78	
226.14022	78	
229.05631	84	
230.86246	78	
231.91757	78	
231.95205	388	
233.89726	172	
233.91205	84	
233.94541	90	
234.14437	158	
235.06241	84	
235.89375	126	
235.94998	80	
238.04264	102	
239.07391	80	
240.23215	600	1+
240.61269	80	
241.11917	182	1+
241.88651	94	
242.88655	98	
244.94198	84	
244.95768	102	
246.94885	76	
246.97121	78	
248.13676	86	
248.98358	110	
249.96036	184	1+
250.94359	78	
251.08746	94	
251.92672	88	
252.09948	114	
254.90306	78	
254.96580	164	
255.07536	218	
255.10773	90	
257.05111	132	
257.40978	86	
257.90993	94	
258.84576	152	
259.89465	150	
262.23304	78	
262.43194	100	
262.85193	108	
263.17531	144	
265.05342	84	
266.14888	88	
266.56143	164	
267.00022	114	
268.85997	80	
269.00906	82	
269.07161	78	
271.43741	80	
272.16696	76	
272.87959	76	
272.93433	198	
272.98009	174	
274.80798	76	
276.85285	118	
278.28525	90	
278.84493	124	
278.96694	88	
279.09308	78	
279.91114	138	
279.96481	348	
281.04760	122	
281.12561	82	
282.06090	80	
282.27658	172	
283.88439	88	
284.25363	84	
287.90215	88	
288.06740	90	
288.76948	86	
290.06911	80	
292.14527	78	
292.26061	88	
292.90755	162	
293.06104	102	
293.11150	86	
293.19548	102	
295.08445	78	
295.14587	88	
295.20863	88	
295.96943	94	
296.40666	88	
296.90130	86	
297.01112	212	1+
297.81593	88	
297.97379	244	
299.59018	80	
300.93720	78	
302.17358	104	
303.92245	80	
303.94948	90	
305.73172	94	
305.91843	94	
306.79206	146	
306.88235	184	
307.29166	134	
307.78987	80	
307.88354	104	
308.13894	92	
308.29231	396	
308.31133	78	
308.81170	108	
308.87060	78	
309.32850	152	
309.88761	88	
310.31003	96	
311.41973	94	
311.88160	114	
321.04909	78	
321.23833	124	
321.33316	90	
321.94053	126	
322.13462	124	
323.00565	106	
323.16078	170	1+
323.23862	346	
323.25904	98	
324.08376	84	
324.13447	78	
324.25588	164	
324.30922	100	
324.34102	98	
324.90189	118	
325.78595	78	
325.89986	212	1+
328.18712	94	
328.88700	146	
329.32124	86	
329.87874	82	
332.17318	80	
332.29749	90	
333.11165	82	
337.36006	128	
340.39329	180	
341.10137	78	
341.31153	526	1+
343.24463	144	
344.25858	78	
344.29278	108	
344.90355	92	
345.08613	80	
END IONS

###FS:    #m/z: 336.94634 #charge 1+
###MS: 18
###MSMS: 21
BEGIN IONS
TITLE=Cmpd 15, +MS2(336.9463), 28.0-35.0eV, 0.4min #21
RTINSECONDS=24.3045
SCANS=18,21
PEPMASS=336.94634	66442
CHARGE=1+
76.76264	78	
174.86042	80	
180.86948	152	
192.89066	80	
194.88265	78	
195.89864	76	
196.16853	88	
200.15128	80	
202.02988	88	
203.92950	92	
208.93304	84	
209.94589	92	
211.14684	84	
211.94433	1068	
213.91073	84	
213.93952	588	1+
215.88424	350	1+
218.14652	80	
223.95978	272	1+
223.97637	176	
229.95403	1236	
230.88819	300	1+
231.95225	488	
233.60563	102	
233.89903	258	1+
235.86887	84	
235.89490	80	
235.99149	106	
237.10728	92	
238.43645	96	
239.03595	86	
239.80147	140	
239.92563	80	
240.09102	92	
243.56995	94	
245.44413	92	
246.65341	82	
246.94325	78	
246.97584	184	
247.96827	252	
248.20062	80	
248.42125	96	
249.95997	152	
250.98524	120	
251.18489	90	
252.06912	168	
252.14334	78	
252.97039	650	1+
253.01787	190	1+
253.69988	78	
253.90687	76	
254.09321	226	1+
254.97357	198	
255.07594	220	
255.20786	84	
255.96369	82	
256.48248	82	
257.91605	78	
258.10363	76	
258.84227	88	
259.01777	86	
259.39722	92	
260.98773	80	
261.88330	80	
261.98456	114	
263.02712	88	
263.18225	96	
263.25052	80	
263.80823	78	
264.04160	94	
264.79632	80	
265.02206	192	
265.22217	78	
266.03456	88	
267.11535	90	
267.13340	76	
268.84583	80	
269.85350	86	
272.95464	78	
274.00670	86	
274.05031	112	
274.19005	218	
274.21598	84	
276.86500	114	
277.82053	84	
277.97000	78	
278.10730	76	
278.18926	104	
279.05818	82	
279.09848	96	
280.92998	82	
281.02657	84	
281.04742	144	
281.10716	92	
281.91680	78	
282.27488	80	
283.01870	86	
283.93437	80	
286.92801	90	
287.11285	80	
289.88097	88	
291.17222	86	
291.27894	100	
291.43831	90	
292.44589	144	
293.10699	206	
293.25439	86	
294.00649	128	
294.89390	94	
295.01928	82	
295.20939	76	
295.98589	100	
296.05049	138	
296.29143	116	
296.97270	240	1+
297.07158	190	1+
297.10783	128	
298.59202	92	
299.05690	76	
299.20142	76	
301.71528	78	
302.29571	98	
303.74029	100	
303.93959	94	
304.16888	78	
304.76437	78	
304.79210	92	
305.27194	242	1+
306.79339	154	
306.88393	138	
308.74934	80	
308.80123	82	
308.88871	112	
309.30605	90	
312.89305	78	
314.81585	76	
317.76620	74	
318.44530	78	
318.85917	78	
320.00252	74	
320.43548	108	
321.16131	78	
323.16486	74	
323.23887	240	
323.54434	80	
324.04812	82	
324.89438	104	
325.89176	94	
326.00306	84	
327.81691	74	
328.30160	100	
332.15949	76	
333.78179	76	
334.16551	116	
334.30514	86	
335.79736	88	
337.19362	92	
337.81165	84	
339.09255	80	
341.35744	74	
342.13406	84	
END IONS

###FS:    #m/z: 322.93043 #charge 1+
###MS: 22
###MSMS: 23
BEGIN IONS
TITLE=Cmpd 16, +MS2(322.9304), 28.0-35.0eV, 0.5min #23
RTINSECONDS=27.974
SCANS=22-23
PEPMASS=322.93043	125188
CHARGE=1+
68.14550	92	
99.45411	76	
177.12124	72	
190.08542	80	
190.09911	74	
191.12447	72	
191.95726	110	
196.64699	94	
198.95235	78	
201.04558	214	
205.90722	90	
205.95468	164	
206.92010	100	
207.91815	92	
210.48741	86	
210.65295	78	
212.04711	96	
212.12600	80	
215.08344	72	
215.98096	80	
217.09963	78	
217.87983	74	
220.86468	104	
220.91370	70	
221.12729	102	
221.89869	78	
221.94594	72	
223.96025	300	
224.95823	180	
227.92817	190	
231.10109	70	
231.61666	92	
231.87701	116	
232.08951	92	
235.93838	84	
236.07799	78	
237.20207	74	
237.85289	78	
237.88906	72	
239.90591	246	
240.94066	1148	
241.10625	72	
241.94302	984	
242.11205	84	
242.94165	3396	1+
243.82521	72	
244.94004	984	1+
244.98041	106	
245.44582	88	
246.97666	462	1+
247.03357	106	
247.14359	70	
247.93815	72	
248.85092	72	
250.46353	94	
250.94851	228	
250.97850	80	
252.80066	72	
253.05454	80	
253.57240	90	
253.78962	74	
254.14203	88	
257.91979	70	
258.83440	74	
259.04940	78	
259.96306	78	
260.17933	104	
260.43440	72	
261.83021	228	1+
262.17845	206	1+
262.20209	84	
262.84780	104	
262.97742	106	
263.87212	86	
263.98070	298	
265.89843	74	
266.06860	100	
266.24488	70	
267.13525	78	
267.25860	124	
267.42049	100	
268.95880	78	
269.00334	74	
269.96643	70	
270.80993	92	
270.94700	122	
272.12740	86	
272.80010	84	
273.13341	70	
273.80722	78	
274.86287	86	
275.07860	84	
278.21175	72	
279.09312	1092	1+
279.23694	74	
279.25507	72	
279.65128	100	
279.83212	70	
280.14256	124	
280.82151	80	
281.24911	98	
282.09630	72	
282.89731	118	
283.06977	352	1+
283.12175	76	
284.04425	74	
284.29221	292	
284.78361	106	
285.29425	124	
285.56315	76	
286.09877	74	
287.14645	70	
287.83132	102	
287.97310	100	
288.08786	82	
288.87830	84	
289.02236	102	
289.97496	74	
290.97728	74	
292.38859	94	
292.44548	100	
293.05066	100	
294.81494	70	
295.85707	82	
296.30075	92	
296.44259	82	
296.85529	70	
297.06445	70	
298.03429	76	
299.08299	112	
304.09423	72	
304.77263	86	
305.04514	72	
306.27343	82	
307.05574	88	
307.30813	118	
307.80242	94	
307.88877	342	1+
308.29570	250	1+
308.31180	82	
310.17046	78	
310.30867	632	
311.87707	94	
312.81451	74	
313.38612	84	
313.86153	74	
315.05110	74	
315.08824	78	
315.19063	78	
316.14821	82	
320.25327	72	
322.30718	336	1+
323.24014	676	1+
323.27647	188	1+
323.92007	82	
324.20408	84	
325.06810	92	
325.83478	70	
325.94534	88	
327.16694	152	
327.80559	98	
328.18130	72	
END IONS

###FS:    #m/z: 336.94662 #charge 1+
###MS: 22
###MSMS: 24
BEGIN IONS
TITLE=Cmpd 17, +MS2(336.9466), 28.0-35.0eV, 0.5min #24
RTINSECONDS=28.746
SCANS=22,24
PEPMASS=336.94662	58950
CHARGE=1+
180.87501	80	
190.05837	88	
204.99753	74	
207.98291	72	
209.10001	74	
211.94577	924	
212.87857	286	1+
213.93926	220	
215.88449	136	
215.89986	88	
215.93852	124	
217.93627	84	
221.89856	74	
223.02138	74	
223.95622	218	
223.99224	76	
224.97440	214	
226.07008	92	
227.88806	104	
228.08893	88	
228.89987	80	
229.95496	810	
230.88880	332	1+
231.00952	72	
231.95417	118	
232.92489	80	
233.01641	96	
233.95849	74	
235.88964	108	
236.01015	74	
236.19890	80	
238.85004	114	
239.05263	174	
239.90230	72	
240.96302	94	
241.84627	96	
246.44915	92	
247.00651	76	
247.10709	94	
249.98748	80	
250.94927	108	
250.99400	82	
251.94910	84	
252.01841	88	
252.22513	76	
252.60762	102	
252.97120	494	
253.08209	90	
253.40653	82	
254.28477	100	
254.90403	74	
254.96642	126	
255.07445	596	1+
255.14989	150	
256.14460	100	
257.09242	88	
258.65210	78	
261.09298	118	
262.97193	92	
264.87638	80	
264.89611	92	
265.04627	84	
265.13434	72	
266.44172	72	
267.14740	72	
267.53469	102	
267.90666	72	
269.08159	84	
269.85014	72	
270.19657	82	
270.27330	78	
271.21707	74	
271.67615	92	
271.75299	90	
272.23289	104	
272.98318	168	
274.19447	172	
275.07069	74	
275.85501	260	1+
277.11732	120	
277.20508	96	
277.96174	78	
278.05636	94	
279.24643	106	
279.44189	82	
279.96564	74	
280.98176	94	
281.99431	76	
282.02801	80	
283.03318	78	
283.43195	94	
283.90979	72	
283.92643	82	
283.98246	74	
285.87716	126	
286.81156	80	
287.04859	76	
287.27538	80	
289.01822	96	
289.09765	74	
290.86236	82	
291.80973	76	
291.88944	80	
292.06674	76	
292.86153	74	
293.10242	82	
293.12603	92	
293.28519	88	
295.97024	256	1+
296.23757	88	
297.09246	74	
297.92617	80	
299.01439	84	
300.04313	86	
302.26582	76	
303.77691	96	
305.79401	80	
306.30512	100	
306.79254	136	
306.88495	214	
307.00622	100	
307.14172	92	
307.27739	124	
307.85884	88	
308.30426	96	
310.81750	86	
311.60823	92	
315.14474	74	
316.19007	82	
318.58760	88	
319.22312	80	
319.60068	78	
319.79856	92	
321.17926	92	
322.13391	120	
322.31742	78	
324.88874	124	
325.16542	80	
325.24948	88	
327.80779	74	
331.15371	82	
332.32977	78	
334.14762	76	
334.88422	84	
336.32043	72	
337.01822	80	
337.25495	72	
337.33152	80	
338.25239	72	
339.85869	112	
340.00476	84	
340.84077	88	
341.08988	72	
341.24776	100	
342.13611	88	
END IONS

###FS:    #m/z: 359.96241 #charge 1+
###MS: 22
###MSMS: 25
BEGIN IONS
TITLE=Cmpd 18, +MS2(359.9624), 28.0-35.0eV, 0.5min #25
RTINSECONDS=29.5185
SCANS=22,25
PEPMASS=359.96241	45490
CHARGE=1+
193.08426	156	
197.60032	104	
199.88835	128	
204.09994	88	
220.88260	96	
220.98694	92	
221.89123	118	
222.95205	800	1+
223.04325	86	
223.88909	224	
224.94792	472	1+
224.97811	206	1+
225.87878	92	
226.89254	186	
226.96987	210	
227.09056	84	
227.93111	120	
227.95472	238	
228.89218	100	
228.94347	398	
230.90647	204	1+
231.89194	168	1+
235.02443	104	
239.10460	112	
240.83494	188	1+
240.88883	120	
240.93968	566	1+
240.96195	834	1+
240.97965	86	
241.09312	86	
241.78719	94	
242.88926	90	
242.95660	478	1+
243.09884	86	
243.50373	98	
244.95648	280	1+
245.94333	224	
246.08315	88	
246.41243	96	
246.80783	88	
246.88104	80	
246.95364	310	
248.80354	258	
249.98569	82	
250.91426	80	
250.94998	92	
251.03220	166	
251.24716	84	
251.56051	112	
252.22823	136	
252.24279	92	
253.08355	124	
253.59034	86	
253.80708	98	
256.90535	136	
256.95110	116	
257.02151	100	
257.88477	92	
259.02562	102	
260.35543	100	
260.97249	456	1+
262.21736	88	
262.99310	86	
265.42824	96	
265.81742	106	
265.86023	132	
265.90850	84	
266.25329	112	
266.81637	416	1+
266.85866	84	
267.91868	86	
269.96994	100	
270.41838	104	
272.44176	94	
273.09111	138	
273.93347	80	
276.85908	274	
277.80641	184	
277.91679	116	
278.75889	88	
279.79728	128	
280.26269	278	
280.43542	102	
280.79365	286	
281.79097	190	
281.87570	80	
283.16966	86	
284.82586	102	
285.82359	92	
286.03342	126	
286.91976	100	
290.84959	84	
291.15571	84	
292.43925	98	
294.28051	142	
295.02151	240	
295.85705	160	
296.01358	90	
296.81341	216	
297.04120	94	
298.19341	110	
298.58357	176	
298.80297	914	1+
300.15749	146	1+
300.78821	118	
300.80585	96	
300.97133	124	
301.13844	122	
302.22134	286	
302.88506	86	
303.23028	120	
305.15463	98	
305.26591	82	
305.76607	84	
305.78641	192	
306.78952	252	1+
307.28763	150	
307.39813	90	
307.91223	122	
307.93638	84	
308.13920	82	
308.29091	232	
309.32370	148	
311.32236	86	
311.78592	92	
311.91895	90	
312.32159	86	
313.27781	158	
313.75556	88	
314.22773	82	
316.82338	82	
316.96761	102	
317.97818	92	
318.84169	86	
318.93598	80	
320.92156	88	
321.23382	94	
322.16735	96	
322.30989	136	
322.76956	82	
323.01556	734	1+
323.23522	136	1+
323.98419	82	
328.16383	84	
328.18933	134	
328.27419	126	
328.82230	80	
329.19792	130	
337.85701	86	
338.29279	96	
339.23527	142	
340.79548	80	
341.02497	218	
342.25416	92	
343.30028	92	
344.25624	86	
344.92872	86	
345.40985	80	
346.21159	80	
347.10896	136	
347.24271	84	
350.34556	204	
350.64435	104	
351.33918	86	
358.20249	140	
359.20188	208	1+
359.26843	136	
361.36754	104	
END IONS

###FS:    #m/z: 359.96240 #charge 1+
###MS: 26
###MSMS: 27
BEGIN IONS
TITLE=Cmpd 19, +MS2(359.9624), 28.0-35.0eV, 0.6min #27
RTINSECONDS=33.187
SCANS=26-27
PEPMASS=359.96240	39962
CHARGE=1+
98.85626	82	
132.18717	106	
181.93703	84	
183.93526	310	1+
191.10256	148	
193.07340	84	
200.87103	88	
204.94481	100	
205.94895	140	
209.94605	128	
210.88310	86	
218.97980	84	
219.94613	124	
221.07445	82	
222.95171	1642	1+
223.89061	232	
224.88711	126	
224.94773	1956	1+
224.96945	92	
226.88728	116	
226.94854	168	
226.96992	92	
227.93239	112	
228.94410	536	
232.11574	92	
232.90983	94	
233.97263	96	
234.87203	176	
235.91057	108	
236.19502	100	
236.99193	82	
238.96238	98	
240.83424	144	
240.86558	94	
240.90423	92	
240.94099	456	1+
240.96207	1234	1+
242.06797	88	
242.90536	90	
242.95924	528	
243.95551	508	1+
245.12647	88	
246.80872	154	
246.95157	302	
246.97106	342	1+
248.80907	84	
249.99891	88	
250.94777	84	
251.03172	182	
252.95439	96	
253.04982	150	
253.24792	90	
253.94631	96	
256.84872	86	
256.91844	96	
258.84880	132	
258.97480	156	
259.02198	118	
259.79978	140	
260.13545	88	
260.90446	98	
260.96937	494	
263.17150	144	
263.97765	274	1+
264.82141	136	
264.96222	178	
266.03861	90	
266.82752	150	
267.03030	162	
268.00312	88	
268.81005	182	
268.83892	118	
271.43720	96	
273.24494	110	
275.92172	98	
276.64285	100	
276.85886	204	
277.92104	118	
278.25074	150	
278.79626	126	
278.80645	130	
279.24273	98	
280.03743	208	1+
280.13413	92	
280.26687	136	
280.79504	596	1+
280.91770	222	1+
281.85789	92	
281.87963	84	
283.20380	116	
283.98569	110	
284.25323	86	
284.82498	136	
284.98581	128	
285.04480	88	
290.25545	82	
291.58534	94	
292.05663	98	
292.43522	90	
294.86736	102	
295.01796	116	
295.25141	92	
296.33047	86	
296.80775	132	
298.80688	942	1+
299.87250	122	
300.30071	92	
300.79725	104	
300.87529	84	
302.23120	108	
303.05206	146	
303.86656	82	
305.26593	94	
306.27654	422	1+
306.29670	86	
306.90478	102	
307.80261	184	
307.89265	100	
308.13485	90	
308.20157	90	
308.28883	182	
309.29949	132	
309.79869	90	
312.87851	86	
313.58039	120	
314.13205	88	
314.28648	186	
314.81196	296	1+
314.90715	94	
315.81604	232	1+
316.43660	84	
317.74856	86	
318.00490	82	
318.94334	170	
319.64459	108	
320.81840	290	1+
320.90464	84	
321.15034	92	
321.82009	244	1+
322.80487	92	
323.01805	938	1+
323.30386	166	
324.89004	286	1+
330.16426	84	
330.84732	88	
332.40817	98	
333.93693	86	
336.31071	120	
336.94474	254	
337.95154	116	
340.04080	84	
340.15749	142	
340.18343	90	
340.32400	84	
341.03057	138	
341.19411	184	1+
341.29402	88	
342.90668	88	
343.27391	144	
343.81131	130	
344.54329	96	
346.26628	94	
348.80077	98	
349.27528	92	
350.34371	108	
351.33814	88	
356.05739	164	1+
361.84740	98	
362.23522	92	
363.32258	84	
365.08956	88	
END IONS

###FS:    #m/z: 313.93024 #charge 1+
###MS: 26
###MSMS: 28
BEGIN IONS
TITLE=Cmpd 20, +MS2(313.9302), 28.0-35.0eV, 0.6min #28
RTINSECONDS=33.956
SCANS=26,28
PEPMASS=313.93024	19628
CHARGE=1+
128.67845	80	
190.93105	76	
193.96703	184	
194.05083	72	
196.86067	84	
201.09020	86	
201.16163	104	
205.95165	196	
206.93070	72	
209.90147	84	
215.82428	78	
217.01268	78	
222.94423	132	
223.45611	94	
223.57708	80	
223.97212	418	1+
226.93125	68	
228.34112	86	
228.85564	100	
230.88491	66	
231.85549	152	
231.89496	66	
233.08984	72	
233.85535	74	
234.97008	494	1+
235.16456	86	
235.94797	86	
236.80223	110	
237.05448	80	
238.71537	122	
238.89186	64	
240.08505	76	
240.80676	76	
241.00711	76	
241.09068	76	
242.93803	70	
243.04731	88	
244.97762	132	
246.98161	72	
247.10306	80	
247.97830	72	
248.04988	70	
248.96353	70	
249.23097	92	
249.90990	84	
249.95149	138	
250.95228	82	
251.97753	72	
252.06908	156	
252.25041	78	
252.39697	96	
254.24608	68	
255.10007	86	
256.13652	88	
256.80897	72	
257.45287	100	
258.64419	104	
258.81832	70	
259.87402	76	
260.43665	80	
262.13950	96	
262.94749	74	
263.10082	80	
264.01808	70	
264.74475	86	
264.92048	86	
265.00428	96	
266.24304	116	
266.84829	86	
266.86632	70	
267.13926	80	
268.87268	70	
269.13365	98	
269.16005	82	
270.02313	86	
270.27724	64	
270.80442	76	
271.18045	72	
271.81173	72	
271.93212	158	
271.96967	90	
272.00402	78	
272.11938	72	
273.93935	70	
274.17717	86	
274.21370	72	
274.38266	84	
274.97280	66	
275.05172	118	
275.82659	78	
276.20252	78	
278.86950	66	
280.26185	66	
281.27599	70	
282.28368	66	
282.48800	86	
282.79167	78	
282.85878	134	
282.88252	90	
283.02701	74	
283.04636	86	
283.07636	92	
284.80213	78	
284.87457	70	
285.07178	76	
286.03064	68	
287.56276	84	
288.03575	66	
288.85304	84	
289.87897	68	
290.95840	70	
292.27320	88	
292.46439	92	
292.86387	68	
293.26481	70	
293.91494	72	
293.98268	76	
294.05206	150	
295.03394	76	
295.28299	90	
298.42241	96	
298.86187	92	
298.88732	70	
299.16122	90	
299.26729	96	
300.80294	70	
301.87081	66	
303.25708	74	
303.27653	70	
304.11489	76	
304.26901	72	
305.26390	72	
305.87806	110	
306.10778	66	
306.88468	322	1+
307.90524	96	
308.79680	74	
309.32345	126	
310.05398	80	
310.09943	72	
310.85221	82	
310.88030	76	
311.31125	70	
312.20256	68	
313.10373	66	
313.17837	150	
313.45386	68	
314.28824	266	
315.00758	66	
316.04361	78	
316.89460	90	
318.44501	86	
319.30874	84	
END IONS

###FS:    #m/z: 318.93556 #charge 1+
###MS: 26
###MSMS: 29
BEGIN IONS
TITLE=Cmpd 21, +MS2(318.9356), 28.0-35.0eV, 0.6min #29
RTINSECONDS=34.728
SCANS=26,29
PEPMASS=318.93556	14070
CHARGE=1+
97.75941	72	
180.87005	94	
188.98839	72	
192.88723	174	
193.97167	70	
195.08683	72	
196.88653	106	
198.86776	96	
201.04594	116	
207.93486	68	
210.99867	78	
211.90757	76	
211.98267	150	
212.87584	76	
218.89996	74	
219.05050	72	
220.67839	100	
221.89396	132	
221.94124	112	
223.95876	130	
224.95943	96	
224.98395	92	
227.93094	102	
228.09450	82	
228.34103	82	
232.94133	162	
233.95274	68	
234.04293	78	
234.06937	70	
234.10876	80	
234.97040	912	1+
235.40901	80	
237.06953	76	
237.90787	78	
238.02915	70	
238.06509	76	
238.79707	74	
238.94661	114	
239.08077	298	
239.10064	68	
239.90496	202	
240.17828	74	
240.93981	2906	1+
240.96161	84	
241.87790	148	
243.12945	84	
245.14236	70	
245.94158	258	
246.15628	72	
246.97711	218	
248.85708	108	
249.96811	90	
250.85417	72	
250.87660	140	
250.95134	72	
251.86259	76	
252.95500	70	
254.41821	84	
255.06851	70	
256.97031	76	
257.23227	76	
257.80365	98	
257.91226	80	
257.93400	98	
258.01082	68	
258.18458	72	
260.17511	92	
260.48408	74	
260.97206	100	
261.11864	68	
261.20796	80	
261.44039	98	
261.64285	70	
261.82366	78	
261.94080	80	
262.17138	68	
262.52139	92	
262.96517	86	
263.10652	68	
265.24711	206	1+
265.93253	80	
266.87216	80	
267.87849	96	
268.00098	200	
268.06948	72	
268.22816	70	
269.00028	130	
269.80902	68	
270.80467	166	1+
273.04590	238	1+
274.13442	70	
275.14437	78	
275.20895	80	
276.15717	72	
276.81441	72	
276.98417	84	
277.02307	70	
277.06013	74	
278.28529	74	
278.86741	68	
279.09232	938	1+
279.28036	108	
279.90000	70	
280.93826	72	
281.04941	72	
282.82256	88	
283.08687	72	
285.98451	106	
286.87478	136	
288.84696	78	
289.87883	360	
293.89293	74	
297.14709	92	
297.42616	78	
298.65602	100	
299.05919	82	
299.80505	76	
299.89205	72	
301.18007	70	
301.26533	78	
301.86216	74	
302.23998	124	
302.88284	72	
303.12477	78	
304.17290	84	
304.93164	130	
305.26183	84	
305.87604	70	
306.13153	102	
307.18696	68	
307.79203	86	
307.88658	206	
308.16287	92	
310.89255	198	
311.64732	88	
312.02918	72	
312.95564	92	
313.11013	90	
313.73192	86	
313.87760	70	
314.30385	86	
314.85515	74	
316.05671	78	
316.19117	190	1+
316.22907	72	
316.89825	102	
317.13841	82	
317.43333	74	
318.05517	68	
319.82236	72	
320.64441	88	
322.07739	70	
322.31627	84	
323.14674	74	
323.23765	500	
323.31483	68	
323.74040	108	
END IONS

###FS:    #m/z: 359.96195 #charge 1+
###MS: 30
###MSMS: 31
BEGIN IONS
TITLE=Cmpd 22, +MS2(359.9619), 28.0-35.0eV, 0.7min #31
RTINSECONDS=38.404
SCANS=30-31
PEPMASS=359.96195	45900
CHARGE=1+
63.81232	98	
119.17014	86	
182.86542	194	1+
191.10652	94	
201.88511	86	
205.94916	228	1+
206.04294	104	
213.43694	98	
214.88702	136	
220.95891	180	
222.19514	94	
222.95242	1936	1+
223.00483	96	
223.89056	128	
224.89216	94	
224.94835	2364	1+
224.97286	208	1+
226.86466	86	
226.89587	122	
226.94557	466	1+
226.97220	178	
227.57350	86	
227.93116	196	
228.94275	304	
231.91957	94	
233.95973	110	
235.90827	92	
238.16924	90	
239.53372	92	
240.83567	110	
240.91340	90	
240.94092	340	
240.96357	1342	1+
241.83511	84	
241.89928	166	
241.94278	372	
242.95611	922	1+
243.88282	106	
245.00944	88	
245.94724	332	1+
245.97203	344	1+
246.97316	276	1+
247.43515	104	
248.12325	92	
248.80492	156	
249.80661	102	
250.72953	88	
251.03266	86	
251.84014	180	1+
251.95192	106	
252.23514	94	
252.90052	92	
252.93175	88	
253.11463	212	
257.03938	94	
258.84487	408	1+
258.97296	534	1+
260.84517	144	
260.96749	884	1+
260.98648	104	
262.97248	166	
263.02903	104	
263.09860	110	
263.98058	206	
264.02197	246	1+
264.81913	258	
265.81200	538	1+
265.97286	122	
266.24486	166	
266.81318	362	1+
267.24336	120	
267.91075	92	
267.97320	150	
268.84657	104	
268.96014	120	
270.94779	104	
271.00852	90	
274.44992	96	
274.85291	86	
276.22775	120	
276.85883	152	
277.85523	118	
277.90745	88	
277.92231	168	
278.79687	138	
278.84768	128	
279.79748	92	
280.10517	92	
280.79446	698	1+
281.98988	102	
282.27771	182	
283.78767	86	
283.86426	88	
283.89726	92	
284.82436	526	1+
284.99059	90	
285.59028	96	
286.36268	92	
286.85526	94	
291.11138	86	
291.12610	86	
292.86863	236	1+
295.02247	102	
295.92555	156	
296.09627	90	
296.80813	224	
297.14484	88	
297.81340	188	
298.07915	100	
298.80314	1228	1+
299.38053	100	
299.83248	88	
300.16255	84	
300.92636	84	
302.22515	128	
302.24597	96	
304.45378	94	
305.16012	94	
305.24668	84	
306.42653	112	
307.28279	162	
307.31087	148	
307.78919	166	
308.27866	154	
308.29545	132	
308.81177	86	
310.21309	178	
310.30888	210	
311.18147	84	
311.31284	140	
311.75781	84	
311.86195	154	
313.81641	286	1+
315.17774	100	
315.78142	84	
315.81535	342	1+
316.81588	232	1+
318.24739	84	
318.94814	134	
319.09952	112	
321.15682	88	
321.81531	160	1+
322.30663	112	
322.94698	90	
323.01648	574	1+
323.24065	92	
325.25725	140	1+
325.89315	114	
326.38419	86	
328.19034	122	
329.17116	94	
329.27934	88	
329.44166	92	
331.83781	102	
334.82466	144	
336.88817	138	1+
336.93943	318	1+
337.16666	86	
337.94198	270	1+
338.99347	104	
339.02712	94	
342.28266	122	
342.90330	100	
343.24543	88	
345.20925	92	
345.43039	84	
346.70291	108	
348.32142	134	
348.91060	138	
349.32637	172	1+
351.35969	104	
352.15664	88	
352.89721	94	
353.78973	86	
358.20179	126	
359.96276	118	
360.17596	108	
360.21114	112	
360.88896	158	
361.28236	86	
363.78405	92	
364.19182	104	
END IONS

###FS:    #m/z: 313.93009 #charge 1+
###MS: 30
###MSMS: 32
BEGIN IONS
TITLE=Cmpd 23, +MS2(313.9301), 28.0-35.0eV, 0.7min #32
RTINSECONDS=39.175
SCANS=30,32
PEPMASS=313.93009	21462
CHARGE=1+
85.71405	72	
191.11775	80	
193.89985	72	
193.97184	146	
196.96294	108	
205.95507	84	
208.95606	92	
217.95964	68	
223.95553	78	
223.97819	148	
225.04105	78	
225.89643	82	
227.01502	82	
228.08694	70	
230.88438	76	
230.91994	68	
230.93322	72	
231.02296	86	
231.07294	76	
231.85529	84	
231.90255	68	
233.93604	76	
234.67447	80	
234.97178	732	1+
235.09437	70	
237.93824	82	
238.23389	78	
239.02460	88	
240.89635	80	
241.98571	96	
243.08366	80	
243.23094	88	
244.06572	82	
244.98466	78	
246.44526	100	
246.98015	72	
247.98011	86	
248.66702	78	
248.85310	78	
248.98669	84	
249.04089	72	
250.11555	72	
250.41712	68	
250.95003	70	
250.99036	66	
252.83408	82	
252.95313	78	
253.97535	102	
255.06855	80	
255.20776	80	
256.00077	94	
256.42173	78	
257.99324	70	
258.82399	80	
258.88517	74	
258.94662	72	
259.87988	74	
260.86463	84	
261.87730	70	
262.54136	86	
262.94934	70	
263.04726	80	
263.17832	74	
263.94383	80	
264.25015	146	
264.42677	76	
265.08630	84	
266.25024	130	
266.86673	116	
266.88100	88	
267.99916	66	
268.15190	82	
269.12402	134	
269.18430	94	
269.80478	150	1+
270.04924	80	
270.27808	132	
271.03465	72	
271.60542	72	
272.86133	94	
272.95458	72	
273.00531	78	
273.01973	76	
273.80362	74	
273.83015	82	
274.88322	76	
275.81234	70	
277.01085	82	
277.09250	70	
278.43484	92	
280.26165	78	
282.22409	72	
282.85940	188	
282.88470	72	
284.87434	68	
284.89752	70	
285.02209	80	
285.70639	86	
285.87444	68	
288.91363	106	
289.03688	70	
289.86012	68	
289.88490	68	
289.97694	80	
290.39325	80	
290.82226	80	
292.04247	72	
292.60737	86	
293.30066	138	
293.84763	72	
293.88912	142	
294.07945	76	
294.28591	72	
296.56292	74	
297.25484	86	
298.07892	96	
298.27010	74	
299.82410	68	
301.96741	72	
303.88853	72	
303.94610	82	
304.17927	84	
305.83910	66	
306.79762	76	
307.58948	82	
307.78944	92	
307.88761	146	
308.27059	82	
308.29452	72	
308.87365	88	
309.32293	66	
309.74676	84	
309.92631	78	
310.26144	70	
310.27861	84	
310.42381	208	
310.85433	96	
311.19860	72	
311.87962	68	
312.12464	68	
312.36035	68	
312.80599	76	
313.22512	74	
313.78405	108	
314.15580	70	
314.28122	96	
314.78343	88	
314.85625	82	
315.28675	128	
315.68353	70	
316.80138	88	
317.19709	66	
END IONS

###FS:    #m/z: 318.93486 #charge 1+
###MS: 30
###MSMS: 33
BEGIN IONS
TITLE=Cmpd 24, +MS2(318.9349), 28.0-35.0eV, 0.7min #33
RTINSECONDS=39.947
SCANS=30,33
PEPMASS=318.93486	15850
CHARGE=1+
193.88285	82	
193.97247	78	
194.82592	92	
196.09472	94	
200.15284	68	
201.04318	176	
203.57943	76	
204.97775	70	
205.94814	274	1+
209.92297	88	
212.08263	74	
219.17779	80	
220.41017	74	
221.89420	124	
221.94218	172	
221.96822	74	
223.96004	478	1+
224.19830	82	
225.90405	76	
226.96400	136	
227.03112	74	
227.55144	112	
228.93531	88	
230.89216	76	
232.11385	70	
233.13469	76	
233.34844	100	
233.85760	92	
233.88741	68	
234.13329	98	
234.96846	516	1+
235.03977	70	
235.11115	80	
236.18000	88	
236.94884	72	
238.25355	108	
238.80457	86	
238.89556	72	
238.93920	184	
239.04923	84	
239.08734	88	
240.16150	74	
240.26596	92	
240.82022	76	
240.93915	3114	1+
241.79673	70	
242.38888	102	
243.20982	74	
244.03971	74	
245.03230	72	
245.09399	88	
245.14893	72	
245.94331	200	1+
246.97591	554	1+
248.24329	102	
248.42127	84	
249.93315	72	
250.94934	124	
250.96493	116	
251.24900	90	
251.26264	78	
252.22715	86	
252.95094	76	
253.91872	78	
253.97369	78	
257.08100	74	
258.15105	82	
259.11454	72	
259.85220	70	
260.14343	74	
260.94836	152	
261.43440	80	
261.47413	92	
262.17140	84	
262.45214	86	
263.24995	72	
263.40169	86	
264.07177	94	
264.12931	78	
264.27492	74	
264.49119	74	
264.88022	74	
266.99888	68	
268.39703	92	
268.95665	72	
269.80105	88	
270.14400	74	
270.78409	82	
274.86281	76	
275.04616	84	
276.86574	78	
277.07825	72	
277.26515	138	
278.45126	120	
279.09139	880	1+
279.23002	96	
279.82491	86	
280.25952	190	1+
280.92809	106	
281.04927	70	
283.10817	70	
284.16637	118	
284.88722	70	
284.90770	72	
285.88919	70	
289.16100	76	
289.87238	68	
290.41410	84	
290.43088	80	
292.04262	72	
292.43519	106	
292.88238	72	
293.85191	130	
294.85893	88	
295.84434	80	
296.92460	84	
298.91891	74	
299.19516	82	
299.91783	94	
301.26340	70	
302.08419	78	
302.24645	180	
303.21847	74	
303.27319	164	
304.17790	88	
304.88668	72	
304.91453	68	
305.27180	74	
305.29597	82	
305.77254	92	
307.13335	78	
307.28197	72	
307.30787	78	
307.79667	76	
307.89212	256	
308.79705	78	
308.87114	116	
309.95234	80	
311.40018	74	
311.87171	68	
312.85799	72	
313.02997	90	
313.29493	68	
315.28193	168	
316.22504	108	
316.29236	70	
316.89478	74	
317.07917	70	
319.09598	74	
319.92788	86	
320.25978	94	
321.43622	74	
321.92787	84	
322.08208	78	
322.25241	110	
322.32205	84	
323.19860	78	
323.23788	196	1+
323.25640	80	
END IONS

###FS:    #m/z: 322.92998 #charge 1+
###MS: 34
###MSMS: 35
BEGIN IONS
TITLE=Cmpd 25, +MS2(322.9300), 28.0-35.0eV, 0.7min #35
RTINSECONDS=43.62
SCANS=34-35
PEPMASS=322.92998	121168
CHARGE=1+
63.20843	68	
76.64122	92	
146.06822	94	
185.09235	78	
192.88962	192	
196.91066	106	
197.86742	146	
197.95800	92	
201.04233	194	
201.15756	68	
203.95599	86	
205.01304	112	
205.39501	82	
205.94787	656	1+
208.94207	70	
210.90142	120	
210.94010	76	
211.90776	76	
212.83114	70	
212.88756	94	
217.00941	78	
219.02353	104	
220.86455	72	
221.88133	82	
221.94795	688	1+
223.11288	78	
223.95746	426	1+
224.94506	92	
224.97860	100	
226.10318	86	
226.11728	148	1+
228.90752	104	
230.90364	74	
233.19111	78	
234.69902	78	
235.10749	72	
236.01505	68	
236.41407	92	
236.92029	82	
237.89912	288	1+
238.22807	98	
238.90110	224	1+
238.94359	468	1+
239.07878	318	1+
239.21077	76	
239.81691	78	
239.97635	152	1+
240.26605	82	
240.94104	3328	
241.05835	102	
241.09760	110	
241.94259	2694	
242.09287	74	
242.93989	9178	1+
243.24676	108	
243.97885	178	1+
244.03234	106	
245.03051	94	
245.15929	86	
245.60185	84	
246.08083	72	
246.21022	104	
246.86182	78	
246.94861	72	
246.97840	454	1+
248.07093	72	
248.24126	72	
248.91507	72	
248.95569	88	
249.00013	78	
250.09804	72	
251.22772	94	
251.64823	92	
252.17455	98	
252.23088	116	
253.88372	72	
253.92364	78	
255.07090	86	
255.10371	94	
257.03549	86	
258.67427	86	
258.96635	76	
260.14533	76	
260.17105	84	
261.83459	96	
261.93673	94	
261.97647	80	
262.03995	72	
262.97420	318	1+
263.17252	74	
263.98225	268	1+
264.83426	72	
265.06419	158	
268.86196	78	
268.96046	70	
271.81558	74	
271.86435	98	
272.45579	76	
273.44981	78	
274.85487	68	
276.84763	70	
277.47114	72	
277.82271	74	
277.87393	78	
278.80413	82	
279.09184	1292	1+
279.56090	84	
280.26449	140	
281.02463	76	
281.85484	88	
281.98701	86	
282.00741	98	
282.28009	114	
282.96580	174	1+
283.07257	504	1+
283.83975	68	
283.86413	84	
284.05243	84	
284.19741	82	
284.29308	518	1+
286.87153	106	
286.90935	84	
286.99880	72	
289.88520	76	
290.29691	74	
290.88174	94	
292.37198	74	
292.88215	74	
293.84559	72	
295.66457	102	
296.87185	78	
299.79430	76	
299.90718	84	
302.94474	90	
303.20567	70	
304.16135	68	
305.26833	94	
305.88014	412	1+
305.94321	176	1+
306.24466	90	
306.28316	78	
308.29472	458	1+
308.56183	68	
308.79671	68	
309.92199	106	
310.30936	340	
310.88673	72	
310.91539	88	
311.17500	82	
311.85860	138	
311.91167	70	
312.11382	72	
315.11224	78	
315.43048	76	
316.94153	70	
318.27398	102	
318.76501	116	
319.00173	74	
320.14985	94	
321.14384	106	
321.21612	96	
322.78721	114	
323.01480	76	
323.23994	446	1+
323.93356	78	
324.86233	72	
324.89068	184	
325.25153	72	
325.28281	76	
325.33587	76	
325.90235	140	
328.18812	70	
END IONS

###FS:    #m/z: 336.94610 #charge 1+
###MS: 34
###MSMS: 36
BEGIN IONS
TITLE=Cmpd 26, +MS2(336.9461), 28.0-35.0eV, 0.8min #36
RTINSECONDS=44.392
SCANS=34,36
PEPMASS=336.94610	69036
CHARGE=1+
195.07635	74	
195.86429	74	
201.11638	76	
205.94828	228	
205.96931	168	1+
209.88224	102	
210.89987	104	
211.94582	692	
212.47103	100	
212.87925	162	
213.08185	76	
213.88354	94	
213.94051	530	1+
214.42285	76	
215.88824	314	1+
223.95917	142	
226.12927	76	
226.89660	88	
227.89417	86	
229.89870	78	
229.95717	304	
230.88783	408	
230.96183	250	
231.95033	486	1+
233.90160	172	
234.55641	110	
234.82517	78	
235.53124	110	
237.08857	86	
237.10756	90	
238.04619	88	
239.86821	82	
240.19737	76	
240.82843	118	
241.84376	204	
242.07551	94	
243.56068	80	
243.59311	102	
244.86073	110	
244.91529	90	
245.87857	120	
248.08835	76	
248.84353	80	
249.85950	74	
251.65986	76	
251.89630	94	
251.97532	110	
252.06541	86	
252.23407	110	
252.56679	74	
252.92547	74	
252.97026	764	1+
253.20129	112	
253.90302	114	
254.04944	128	
254.20706	76	
254.97010	290	
255.07522	400	1+
256.26040	130	
256.61850	76	
256.84639	88	
257.84561	340	1+
257.89828	84	
258.84814	280	1+
260.16316	84	
262.01045	76	
262.83373	90	
263.17267	74	
264.24920	74	
264.92631	92	
265.01549	124	
266.01754	102	
266.41124	116	
266.84418	84	
266.99871	76	
268.84262	156	
268.95762	98	
269.41793	114	
269.80325	86	
269.84147	76	
269.96436	74	
270.79834	92	
271.89485	82	
274.41140	120	
274.87699	86	
275.92474	84	
276.85901	414	1+
277.02116	74	
278.55577	76	
278.96531	92	
279.05815	78	
280.00175	84	
280.26555	122	
280.84663	126	
282.04849	74	
282.88531	78	
283.05384	74	
283.43000	112	
283.93673	94	
284.07926	88	
284.89735	76	
287.85613	130	
287.91073	86	
288.40872	98	
288.84895	92	
291.91251	80	
292.14530	74	
292.41172	90	
292.43917	80	
293.10754	132	
293.15554	82	
293.43736	82	
293.77838	88	
293.85435	168	
294.11360	142	
295.03384	94	
296.87057	80	
296.97360	78	
297.01095	210	1+
297.97661	114	
298.85963	90	
299.03144	74	
299.75627	84	
299.87678	128	
300.29627	92	
303.02179	80	
306.14419	78	
306.28401	92	
306.78894	82	
306.88057	124	
308.93039	74	
309.08152	96	
311.86961	104	
316.83645	78	
317.71800	84	
317.77255	74	
318.98654	92	
319.30894	74	
320.29280	88	
322.30903	124	
323.80055	86	
324.23817	74	
324.29600	74	
324.56788	76	
324.78262	92	
324.89293	170	1+
324.91442	78	
327.29441	92	
328.94943	78	
329.31899	122	
330.88190	76	
331.86683	88	
332.93458	80	
333.13626	88	
333.30634	94	
333.77673	106	
335.20577	74	
335.42378	80	
337.81387	80	
338.08963	84	
339.74971	104	
END IONS

###FS:    #m/z: 313.93019 #charge 1+
###MS: 34
###MSMS: 37
BEGIN IONS
TITLE=Cmpd 27, +MS2(313.9302), 28.0-35.0eV, 0.8min #37
RTINSECONDS=45.164
SCANS=34,37
PEPMASS=313.93019	23562
CHARGE=1+
105.96569	98	
189.38343	92	
190.83452	66	
192.11215	78	
192.88556	66	
192.96066	70	
197.54339	92	
205.95270	110	
208.88356	68	
212.88119	80	
215.90181	86	
220.13347	88	
220.20241	70	
222.91332	76	
223.86550	66	
223.96227	172	
224.95651	80	
225.20860	72	
227.10144	86	
230.02146	68	
230.04774	78	
230.09001	138	
231.07306	88	
231.09568	70	
231.86561	74	
231.99806	76	
232.08050	94	
232.88164	66	
233.91736	82	
234.00900	66	
234.94358	148	
234.96915	154	
237.82061	66	
237.87211	74	
238.08412	68	
238.10492	88	
239.16354	70	
240.42606	72	
241.17481	72	
241.90575	94	
242.62983	70	
243.50293	96	
245.14000	72	
245.58639	84	
245.87156	70	
246.97493	248	1+
248.09232	72	
248.23178	72	
248.90147	76	
248.95552	80	
249.10707	92	
249.97019	86	
250.09046	78	
250.95208	210	1+
251.97972	114	
252.19819	70	
252.98427	66	
253.19720	72	
253.24484	78	
253.56622	64	
253.90753	64	
254.10268	68	
254.79214	76	
257.93779	84	
258.60265	66	
258.86346	68	
258.88360	68	
260.00283	82	
260.03626	90	
260.19120	64	
261.01758	84	
262.97295	70	
264.92822	88	
266.24688	72	
266.67586	78	
267.95700	98	
268.26021	92	
268.81389	72	
268.86017	70	
269.79924	70	
270.12412	68	
270.17669	72	
270.19850	74	
270.28115	84	
271.07124	64	
271.08548	68	
271.23302	72	
273.79138	66	
273.87658	72	
273.91699	74	
273.96592	68	
274.04723	94	
274.18153	68	
274.94460	76	
275.24993	70	
275.41071	66	
277.66898	72	
278.24238	156	
280.25940	152	
280.27793	76	
281.10715	82	
282.85860	126	
283.49000	70	
284.87443	82	
286.92196	66	
287.88571	70	
289.88496	68	
290.23639	74	
290.81401	80	
290.88537	80	
292.43504	74	
292.93713	102	
293.07147	66	
293.28626	66	
293.88134	78	
294.27634	124	
295.07193	88	
295.21526	68	
296.86414	84	
296.89490	88	
297.20610	82	
297.92616	112	
298.21466	100	
299.14816	92	
299.18876	100	
300.44517	100	
300.83889	68	
303.26947	140	
303.77254	92	
304.44738	76	
304.88398	90	
304.96156	72	
305.37112	74	
305.94664	88	
306.88367	124	
307.88766	238	1+
309.87340	70	
310.11348	68	
310.30906	154	
311.10334	84	
311.12596	108	
312.41939	72	
312.97991	92	
313.95585	82	
314.13435	72	
314.28057	412	1+
316.38880	80	
316.86505	70	
316.94353	76	
317.21901	92	
317.43140	70	
318.19984	72	
318.26777	78	
319.32678	70	
END IONS

###FS:    #m/z: 322.93038 #charge 1+
###MS: 38
###MSMS: 39
BEGIN IONS
TITLE=Cmpd 28, +MS2(322.9304), 28.0-35.0eV, 0.8min #39
RTINSECONDS=48.832
SCANS=38-39
PEPMASS=322.93038	134708
CHARGE=1+
192.88951	194	
193.01225	72	
193.89031	162	
195.11057	88	
195.94846	92	
196.97443	72	
197.86806	76	
201.04386	234	
204.96246	88	
205.14153	68	
205.95077	398	
207.03835	66	
207.97379	160	
210.90284	266	
212.89691	124	
215.97960	70	
219.80022	88	
221.89302	82	
221.94418	72	
222.91132	92	
222.95525	72	
223.86009	78	
223.95767	198	
224.81822	80	
224.96262	214	
224.98880	80	
226.02584	80	
229.14703	70	
230.88696	66	
231.07316	84	
233.88738	108	
233.91306	92	
236.41957	72	
237.06559	74	
237.80564	66	
237.91273	128	
238.21304	144	
238.88803	68	
238.94004	310	
239.07929	420	1+
239.90512	158	
240.94123	3608	
241.88366	234	1+
241.93985	12036	1+
242.07199	82	
242.16426	200	1+
242.94168	8034	1+
244.11088	90	
244.21427	74	
244.82119	78	
244.85189	110	
244.89601	78	
244.94012	2362	1+
244.99287	84	
245.88270	88	
246.97484	596	1+
247.14383	92	
249.13608	78	
251.93660	78	
252.03395	90	
253.32839	98	
253.92472	66	
255.58648	76	
255.91848	78	
256.90514	88	
257.91713	166	
258.81012	70	
259.90962	98	
260.17672	72	
260.84342	166	1+
261.87332	76	
261.89507	72	
261.90923	70	
261.97061	82	
262.44793	84	
262.82443	70	
262.87972	66	
262.89792	80	
263.21844	82	
263.83213	104	
263.93386	80	
264.90606	72	
265.06105	178	
265.19134	66	
265.95450	82	
266.98485	92	
267.14728	74	
270.25298	84	
272.85311	76	
272.89810	86	
277.90678	88	
278.03545	80	
279.09245	1118	1+
279.15859	66	
279.18733	70	
280.23115	102	
281.86276	254	1+
281.91054	72	
282.04018	76	
282.26809	80	
283.81269	78	
284.05647	166	1+
284.07734	92	
284.29245	390	
285.29477	222	
286.08243	68	
286.11496	66	
286.41076	86	
286.87390	90	
287.86880	142	
288.22526	78	
289.87337	88	
290.85006	74	
291.90603	74	
292.10741	92	
292.16848	82	
292.43279	90	
292.98107	78	
294.07914	76	
295.14590	68	
295.85460	70	
297.83515	84	
298.02383	90	
298.82969	72	
300.55182	98	
300.85388	80	
302.93839	66	
303.17348	74	
304.26307	64	
304.89518	64	
306.27730	154	
306.88978	106	
307.28822	70	
307.88821	150	
308.29337	336	1+
310.31131	218	
310.90853	70	
311.12935	70	
311.88396	74	
312.34340	68	
312.80356	78	
313.77097	78	
316.19003	66	
316.42777	92	
317.82531	106	
318.74075	78	
318.86268	210	1+
319.81390	68	
320.21388	68	
320.25969	66	
322.30503	266	1+
322.99460	68	
323.19562	94	
323.21969	78	
323.23702	170	
324.08808	80	
324.21761	74	
324.24244	108	
324.89472	272	1+
324.99937	70	
325.80785	66	
326.90011	116	
327.25256	76	
327.39255	92	
328.26145	74	
END IONS

###FS:    #m/z: 336.94622 #charge 1+
###MS: 38
###MSMS: 40
BEGIN IONS
TITLE=Cmpd 29, +MS2(336.9462), 28.0-35.0eV, 0.9min #40
RTINSECONDS=49.6045
SCANS=38,40
PEPMASS=336.94622	69992
CHARGE=1+
48.61739	84	
84.78898	88	
189.86190	74	
192.88739	102	
203.00859	82	
204.92717	72	
205.91417	92	
205.95108	174	
208.98096	86	
211.10936	74	
211.44322	76	
211.94324	618	1+
212.73247	78	
212.87826	90	
213.87669	160	
213.93966	174	
215.93954	140	
216.90067	90	
217.87898	122	
221.79055	96	
221.87648	78	
222.89110	74	
223.97153	110	
225.40798	102	
226.89588	92	
229.95545	576	1+
230.88997	614	1+
231.95039	262	
232.00567	108	
233.90775	90	
233.94758	98	
235.79675	204	1+
236.07830	72	
236.14394	88	
237.06931	116	
238.04635	134	
238.21126	72	
238.79219	140	
239.06296	72	
240.83482	266	1+
241.66519	76	
242.83906	92	
245.44573	222	
245.89284	160	
246.02138	92	
246.41068	74	
246.86006	80	
246.97785	284	
247.88745	84	
247.96945	134	
248.89880	72	
249.04475	82	
250.81550	72	
250.92927	92	
250.98936	120	
252.07887	88	
252.97105	368	
253.45120	88	
254.08720	84	
254.90636	138	
254.92538	76	
254.96420	168	
255.07445	428	1+
258.84689	168	
259.03751	84	
259.83350	94	
260.84424	82	
260.88864	88	
261.76380	78	
261.83349	78	
263.84212	116	
264.09949	80	
264.24113	82	
264.89418	74	
265.01401	80	
266.39746	94	
267.24991	92	
267.83767	336	1+
268.84083	290	1+
269.79929	78	
270.98835	84	
271.75696	86	
271.92694	92	
272.43552	72	
272.84745	144	
272.98706	106	
273.12911	74	
273.81959	80	
274.19456	234	1+
274.85910	78	
275.84161	148	
276.85531	448	
278.83467	132	
279.27764	76	
280.83323	90	
281.71880	76	
281.91664	80	
282.88266	80	
283.17562	74	
285.85240	188	
285.88724	90	
286.86482	108	
289.80770	76	
290.37433	74	
290.86022	86	
292.38877	84	
292.87957	142	
292.93932	86	
293.11091	348	1+
293.85843	82	
294.28047	140	
294.87011	92	
295.87819	76	
295.99226	78	
297.77791	76	
298.37357	96	
298.42654	82	
298.89544	72	
298.91485	88	
298.96556	82	
299.05830	148	1+
299.26302	72	
299.86722	138	
304.94872	76	
305.92529	86	
306.28600	80	
306.78700	96	
306.88450	246	1+
307.80045	122	
307.82515	76	
307.97897	96	
308.29984	174	1+
308.80349	96	
308.86380	80	
309.32112	114	
310.08416	76	
311.86197	88	
311.87841	78	
316.25738	84	
317.04007	76	
318.93482	112	
319.00621	74	
321.80192	76	
322.62394	90	
323.30157	80	
324.41084	74	
324.89393	218	1+
324.91361	82	
327.15268	72	
327.90596	80	
328.29704	90	
328.84239	98	
329.37512	92	
329.87193	84	
330.20189	72	
330.61726	80	
333.12253	90	
334.29353	86	
335.85795	76	
336.94345	78	
338.35903	72	
339.31243	80	
339.84913	104	
341.36360	96	
END IONS

###FS:    #m/z: 318.93547 #charge 1+
###MS: 38
###MSMS: 41
BEGIN IONS
TITLE=Cmpd 30, +MS2(318.9355), 28.0-35.0eV, 0.9min #41
RTINSECONDS=50.3765
SCANS=38,41
PEPMASS=318.93547	16588
CHARGE=1+
192.06447	90	
197.96426	80	
198.06320	84	
201.04589	68	
202.04754	68	
206.94978	80	
213.98992	80	
217.03805	86	
217.89290	84	
218.88731	76	
221.06717	102	
221.83645	84	
221.88957	70	
222.94955	88	
223.96071	252	
224.20016	106	
224.89037	76	
224.96424	116	
226.89261	74	
227.93243	150	
229.45378	90	
231.04702	84	
231.06201	80	
231.82073	68	
231.85486	100	
232.82555	70	
233.85697	70	
234.56160	86	
234.64087	92	
234.86102	80	
234.96899	400	1+
235.00029	72	
235.07548	76	
235.21478	80	
235.85088	120	
236.03473	94	
237.80182	70	
238.56742	72	
238.94015	184	
239.08989	252	1+
239.90716	168	
240.07768	72	
240.17087	90	
240.22043	78	
240.93985	3500	1+
240.99731	68	
241.96474	80	
242.07940	72	
245.94059	70	
246.90421	94	
246.97675	382	1+
250.07088	70	
250.97096	88	
251.09366	84	
252.95286	72	
253.09952	84	
253.16230	82	
254.95113	78	
255.46685	98	
255.82606	76	
256.08139	74	
257.50197	80	
258.83699	114	
258.97255	72	
260.17548	68	
260.49415	94	
260.80860	112	
261.47415	86	
261.79565	86	
261.88167	70	
262.16921	94	
262.95106	110	
263.73042	90	
263.89987	78	
263.97982	82	
264.84644	84	
264.87033	134	
264.92641	86	
266.11300	72	
266.42153	74	
266.73617	84	
266.86278	128	
267.82805	70	
268.15386	80	
268.90627	72	
268.94685	80	
269.02316	78	
270.26931	80	
271.79591	70	
271.90265	100	
271.99622	70	
274.81637	192	1+
275.80409	68	
276.85533	74	
276.90837	74	
277.13741	86	
277.86169	70	
278.92927	70	
279.09134	1112	1+
279.23775	100	
280.26356	154	
280.76535	74	
281.26474	96	
282.86582	74	
285.19995	70	
286.87189	78	
286.93009	100	
287.16937	68	
287.76928	72	
287.88354	74	
289.87604	104	
290.86805	72	
292.84665	80	
293.28273	90	
293.81838	70	
293.97413	84	
294.26909	78	
295.85314	120	
296.85469	74	
297.11932	90	
299.27180	90	
299.42030	100	
302.24296	110	
302.88412	122	
303.90011	106	
303.94375	92	
304.78355	72	
305.22109	70	
305.27455	88	
305.28934	104	
305.44610	70	
305.87140	70	
306.29350	70	
306.38488	90	
306.44083	96	
306.79119	104	
307.18070	70	
307.88840	264	1+
308.28457	134	
309.28957	102	
310.41719	84	
310.72446	70	
310.88285	72	
310.91962	74	
311.86194	76	
312.69938	80	
315.04113	74	
315.10810	68	
315.22566	100	
317.42912	84	
320.09365	84	
320.40910	78	
320.82719	84	
321.30867	94	
322.31168	72	
323.23649	120	
324.13867	68	
END IONS

###FS:    #m/z: 322.93004 #charge 1+
###MS: 42
###MSMS: 43
BEGIN IONS
TITLE=Cmpd 31, +MS2(322.9300), 28.0-35.0eV, 0.9min #43
RTINSECONDS=54.055
SCANS=42-43
PEPMASS=322.93004	145470
CHARGE=1+
77.88896	86	
186.06599	68	
191.01590	86	
192.89016	208	
193.88876	84	
194.02188	68	
201.04390	146	
205.39845	94	
205.95172	342	
205.97241	76	
206.97314	76	
207.37220	80	
207.89848	94	
207.95789	78	
208.16179	82	
208.59597	82	
210.18615	68	
212.89533	124	
213.90202	92	
213.94854	112	
214.85667	68	
220.89226	364	1+
221.89539	320	1+
221.94693	358	1+
223.50953	74	
223.95854	372	1+
224.19643	70	
224.23480	72	
225.91294	72	
225.96304	68	
227.93111	136	
228.91076	70	
228.93516	72	
229.04128	76	
231.86880	92	
233.04289	86	
233.45557	102	
236.52725	82	
236.88639	70	
237.81691	80	
237.86596	72	
238.89957	358	1+
238.91277	82	
238.94371	264	1+
238.97163	84	
239.07929	436	
239.79408	72	
240.09871	72	
240.26599	74	
240.82052	112	
240.94070	4280	
241.94227	2812	
242.82335	108	
242.94157	9564	1+
243.11185	74	
244.02430	88	
244.03775	134	
244.09144	74	
244.93978	2482	
245.03992	68	
245.92736	90	
246.91396	76	
246.97581	596	1+
247.85550	82	
248.19298	116	
248.43664	114	
248.85302	72	
249.12820	80	
249.97188	72	
249.98017	76	
250.98063	112	
252.11390	70	
253.81919	70	
255.03323	80	
255.08157	86	
256.13275	74	
257.18691	112	
257.81769	68	
257.91674	132	
257.96967	72	
258.83105	296	1+
259.44292	96	
259.97709	102	
260.00867	100	
260.04632	74	
260.17518	126	
261.82635	82	
261.88353	96	
262.82795	202	
262.96959	118	
264.07165	188	1+
264.85663	78	
264.93218	68	
265.06161	104	
266.49372	72	
266.96822	88	
266.99805	116	
267.86629	68	
268.10556	68	
268.18612	74	
268.95169	114	
268.96692	82	
270.11998	78	
272.24714	82	
274.81013	170	1+
274.93607	76	
277.12341	74	
278.05837	72	
278.07841	76	
278.85309	74	
279.09190	1180	1+
279.24312	82	
279.28383	76	
279.85545	76	
280.14213	70	
281.39118	80	
281.87149	194	1+
282.27496	144	1+
283.06903	314	1+
284.29199	152	
285.18159	72	
285.29358	70	
285.85353	70	
286.21319	86	
287.09464	70	
287.27149	86	
287.78803	70	
287.82956	68	
290.88513	76	
292.80133	70	
294.96205	72	
295.13320	86	
295.83598	72	
296.45120	76	
297.80121	70	
299.78567	82	
299.90271	200	1+
300.00719	72	
302.24790	140	
302.40647	66	
305.12242	66	
306.27970	112	
306.88641	488	1+
306.99345	80	
307.79436	84	
307.89222	298	1+
307.97979	92	
308.14565	76	
308.29384	408	1+
309.91576	68	
310.30835	178	
310.89366	134	
312.82976	78	
315.86274	70	
316.86711	80	
316.98070	102	
319.82465	68	
321.29526	118	
322.90341	120	
323.24196	80	
324.14543	74	
324.89437	318	
325.24768	68	
325.90118	162	
326.34872	70	
327.11026	76	
327.71010	82	
328.12354	98	
328.19200	102	
END IONS

###FS:    #m/z: 336.94591 #charge 1+
###MS: 42
###MSMS: 44
BEGIN IONS
TITLE=Cmpd 32, +MS2(336.9459), 28.0-35.0eV, 0.9min #44
RTINSECONDS=54.8275
SCANS=42,44
PEPMASS=336.94591	65632
CHARGE=1+
67.16283	100	
186.07421	80	
190.03486	72	
193.89403	176	
194.88090	106	
195.89016	76	
197.95983	74	
199.10169	80	
205.94728	82	
205.97257	188	1+
209.92451	82	
211.94396	882	1+
213.63264	104	
213.93764	288	1+
215.88594	96	
217.88357	102	
221.09089	80	
223.96233	272	
225.95586	96	
226.02208	112	
227.10719	84	
228.89804	98	
229.95536	702	1+
230.88927	262	
231.90907	122	
231.95120	98	
232.58549	106	
232.95089	94	
233.89671	104	
234.82904	112	
235.92328	74	
235.95366	78	
237.00903	76	
237.06756	76	
238.01581	86	
238.08047	100	
239.11768	88	
245.12960	116	
246.97844	152	
247.96613	232	
249.95879	112	
250.90380	236	1+
250.92891	266	1+
250.94918	98	
252.83214	94	
252.90357	342	1+
252.96942	268	
254.96859	556	
255.07524	444	1+
255.10103	118	
256.45316	86	
256.84938	144	
256.91372	116	
256.96043	76	
257.40384	78	
257.73875	74	
257.95089	118	
258.84652	176	
259.85412	178	
259.92849	152	
260.38916	82	
260.94600	92	
261.43020	76	
261.91535	84	
262.73219	78	
263.88210	78	
266.99473	76	
267.05508	82	
267.99688	88	
268.14172	104	
268.84127	360	
268.90032	82	
268.95785	164	
271.15193	80	
271.17435	80	
272.22893	88	
272.93652	132	
272.97888	78	
273.84803	92	
274.12859	92	
274.82654	120	
274.84483	82	
276.24508	96	
276.85766	420	
276.90666	76	
277.37875	90	
277.75525	82	
277.93731	90	
277.96933	104	
278.83688	78	
278.86754	90	
279.89018	132	
281.14832	86	
281.91263	94	
283.81249	86	
284.42547	76	
284.80137	82	
286.91758	96	
288.99519	74	
289.75534	84	
290.86005	72	
291.85631	116	
292.26500	182	
292.44149	102	
292.79946	76	
292.82108	86	
292.98518	72	
293.11143	128	
293.29453	80	
294.40596	92	
294.86876	126	
295.29752	78	
295.85095	72	
295.87093	74	
296.88467	240	1+
297.02427	80	
298.08740	90	
298.30703	84	
299.41808	78	
300.19615	78	
301.22525	82	
301.87918	82	
304.41700	80	
305.79202	130	
306.09480	84	
306.78911	94	
307.13532	74	
307.30562	80	
307.81159	86	
307.89210	144	
308.05726	86	
308.29419	92	
309.30430	106	
309.32565	82	
309.88262	150	
309.91706	110	
311.03401	84	
312.41720	92	
313.95135	74	
315.24714	78	
319.19787	98	
321.12407	76	
326.37335	94	
326.99908	74	
327.30794	86	
328.31751	92	
328.81138	124	
330.17782	74	
332.43263	98	
334.93137	76	
337.05251	76	
337.23662	74	
337.88634	102	
337.92912	76	
338.35847	74	
338.39877	88	
338.96617	82	
340.31485	88	
342.17250	76	
END IONS

###FS:    #m/z: 359.96195 #charge 1+
###MS: 42
###MSMS: 45
BEGIN IONS
TITLE=Cmpd 33, +MS2(359.9619), 28.0-35.0eV, 1.0min #45
RTINSECONDS=55.5995
SCANS=42,45
PEPMASS=359.96195	47512
CHARGE=1+
181.86374	80	
181.94021	94	
183.93129	160	
186.84024	112	
193.08430	166	
196.87627	80	
205.94654	146	
211.14885	96	
216.85559	130	
217.19170	82	
219.43050	98	
220.85153	102	
222.88919	84	
222.95281	354	
223.89044	202	
223.95241	258	
224.91581	88	
224.94662	986	1+
224.97139	270	1+
225.16085	80	
226.94613	622	1+
226.97249	132	
227.93093	196	
228.94396	554	1+
233.85720	148	
233.91141	82	
234.86702	106	
235.11669	94	
236.88247	82	
238.92825	134	
239.91327	86	
239.95207	94	
240.90976	84	
240.93931	614	1+
240.96263	748	1+
242.84388	148	
242.94559	140	
242.95820	260	1+
243.12744	114	
243.89413	88	
244.03402	100	
244.05527	102	
244.95572	124	
245.93997	280	
246.06187	84	
246.95137	240	
246.97742	80	
247.80367	632	1+
247.93388	80	
248.80531	438	1+
250.80078	148	
250.94738	134	
252.43025	104	
252.87742	206	
253.05081	80	
253.12004	94	
254.18675	80	
254.96261	84	
257.51409	84	
258.84749	214	
258.94637	84	
258.97476	158	
259.84595	124	
260.96863	430	
261.48377	86	
261.83342	84	
262.85115	104	
263.18841	132	
264.43094	80	
264.81897	158	
265.81641	250	
266.81362	1130	1+
267.24804	78	
267.78410	88	
268.95684	106	
269.95021	90	
270.88333	162	
272.94655	94	
275.84497	94	
275.96502	102	
276.80720	176	
276.86308	168	
277.85650	272	1+
277.91616	182	
278.80018	384	1+
279.78826	80	
280.79264	1186	1+
280.92996	234	
281.85958	124	
282.79312	86	
283.24195	90	
283.81062	92	
283.83527	82	
284.43049	96	
284.82289	144	
287.89103	96	
288.36525	88	
290.87191	98	
292.43709	118	
292.49481	112	
295.02560	86	
295.93283	342	1+
296.80952	290	
297.81230	242	
298.09830	80	
298.19572	100	
298.80331	1998	1+
300.80325	228	
300.91279	88	
302.43429	78	
303.94788	150	
304.26700	94	
306.93966	86	
307.44539	84	
307.89549	104	
308.79879	94	
308.83312	88	
309.70795	100	
310.30945	128	
310.83495	80	
310.91930	82	
311.83145	84	
314.82660	140	
315.10556	96	
315.80061	92	
315.93652	92	
316.12799	88	
316.81587	308	
317.79026	92	
318.59395	86	
318.93444	192	
320.46625	78	
320.95985	108	
321.83311	110	
322.81986	122	
323.01565	180	
324.89336	80	
325.14100	82	
325.89961	164	
328.18542	198	
328.31714	84	
328.49088	78	
328.80685	82	
328.88276	78	
330.30479	94	
330.83602	86	
334.28214	82	
336.30848	88	
336.94376	174	
340.38964	130	
342.90729	120	
343.30470	94	
345.18190	82	
348.18853	92	
348.82811	100	
350.33854	118	
353.28202	90	
354.20090	116	
356.12182	92	
358.21161	136	
358.61933	104	
362.23638	88	
362.35893	96	
362.72173	104	
365.28419	116	
END IONS

###FS:    #m/z: 340.94085 #charge 1+
###MS: 46
###MSMS: 47
BEGIN IONS
TITLE=Cmpd 34, +MS2(340.9408), 28.0-35.0eV, 1.0min #47
RTINSECONDS=59.2975
SCANS=46-47
PEPMASS=340.94085	76932
CHARGE=1+
121.45324	84	
180.87158	148	
185.87505	90	
192.88977	262	1+
203.93329	144	
205.94884	324	
206.40795	92	
206.95078	152	
208.88157	98	
209.84803	94	
212.88124	112	
213.88308	168	
213.93799	632	1+
214.89705	108	
215.88643	308	
217.88419	280	
218.13368	90	
219.04151	90	
219.88597	86	
220.55417	96	
221.89028	182	
222.97437	94	
223.95846	216	1+
224.82929	88	
224.88994	82	
225.84316	84	
229.93963	96	
230.89021	126	
231.88981	186	
231.90501	80	
231.94881	678	1+
232.89082	138	
232.92849	156	
233.89888	302	
233.91535	82	
233.94675	302	1+
235.89254	120	
237.88952	154	
238.87294	84	
238.99439	86	
239.86279	130	
239.90545	140	
240.07415	124	
240.23100	380	1+
240.84703	148	
240.95457	178	
241.42070	96	
241.94447	122	
242.85095	144	
242.90157	80	
242.94034	204	
244.94074	94	
246.73067	94	
246.97485	372	
246.98897	110	
248.95161	218	1+
249.38205	98	
250.92823	96	
251.35816	98	
251.92761	236	
252.95531	110	
253.97947	96	
254.90593	84	
254.96393	140	
255.07435	414	1+
255.46302	88	
255.88408	154	
256.85841	150	
256.89244	98	
256.91065	150	
258.84656	770	1+
258.89920	92	
258.91301	160	
259.43867	82	
259.92022	80	
260.01862	226	1+
260.83493	84	
261.47418	90	
261.84034	124	
262.83806	122	
263.92410	92	
264.79743	156	
266.84423	190	
266.97733	102	
267.84820	136	
267.93865	100	
267.99948	150	1+
268.10553	86	
268.84054	274	
269.83900	130	
270.73183	84	
270.80846	100	
270.82735	84	
272.84505	114	
272.93582	172	
272.95477	84	
275.85594	936	1+
276.07450	90	
276.85597	552	1+
277.92098	146	
277.96815	124	
278.85071	380	
278.96998	102	
279.40899	86	
279.84871	178	
280.86813	114	
280.92514	80	
283.27914	96	
285.02197	90	
287.91074	146	
292.87593	96	
293.87441	134	
294.86693	256	
294.89070	104	
295.85265	204	1+
296.16760	86	
296.97543	90	
297.00302	80	
297.98774	90	
298.01335	92	
298.08009	144	
298.30790	86	
299.87014	276	
301.86526	236	1+
304.44916	170	
304.88323	118	
305.74495	94	
306.13380	90	
306.27696	116	
306.45797	86	
306.88134	334	
307.29891	106	
307.37689	110	
307.88748	240	
308.19944	82	
308.29315	268	
313.06238	82	
313.87546	90	
315.80911	138	
317.00465	92	
317.86671	84	
318.59828	84	
320.30594	124	
321.43394	88	
321.84197	86	
322.89776	86	
324.89490	244	
325.89789	106	
326.17228	122	
326.90362	90	
327.21914	82	
328.18874	314	
329.31253	88	
329.87860	92	
332.40164	98	
334.87652	134	
338.87765	88	
340.16218	112	
340.35967	106	
341.73445	86	
342.14080	92	
342.20974	146	
342.90126	196	
344.28348	92	
345.64263	82	
END IONS

###FS:    #m/z: 359.96219 #charge 1+
###MS: 46
###MSMS: 48
BEGIN IONS
TITLE=Cmpd 35, +MS2(359.9622), 28.0-35.0eV, 1.0min #48
RTINSECONDS=60.0695
SCANS=46,48
PEPMASS=359.96219	50022
CHARGE=1+
197.86768	148	
205.95287	110	
209.94216	172	
210.89174	78	
221.14220	98	
221.88985	166	
222.01566	82	
222.95263	720	1+
223.89080	272	
224.19614	98	
224.94623	694	1+
224.97728	118	
225.97114	140	
226.92857	82	
226.94832	526	1+
226.97560	88	
227.90723	86	
227.93664	1050	1+
228.91696	96	
228.94206	764	1+
229.80314	92	
230.03835	84	
233.85029	142	
233.96118	192	
234.86612	196	
235.20335	88	
235.30704	94	
238.09558	100	
240.94005	1396	1+
240.96328	664	1+
241.83717	134	
241.85845	88	
241.90019	118	
242.80202	80	
242.82717	92	
242.95833	338	1+
244.05919	98	
244.94324	782	1+
244.95932	148	
245.94654	694	1+
246.97524	222	1+
248.80427	410	
249.80610	190	
250.80041	106	
250.94962	126	
251.85479	84	
254.01086	92	
254.91166	84	
256.41549	76	
257.68151	110	
258.14258	120	
258.44087	82	
258.85177	160	
258.88331	84	
259.84212	108	
260.96896	286	1+
261.55349	80	
262.95317	82	
263.58086	84	
264.80583	112	
264.82051	348	1+
265.92056	78	
265.97655	130	
266.81335	952	1+
266.84861	86	
267.91246	116	
268.13762	80	
268.84202	120	
269.81145	84	
269.85248	76	
270.45707	92	
270.88394	84	
271.63542	80	
271.93517	142	
273.85792	308	1+
276.07332	78	
276.81131	142	
276.85674	290	1+
276.93308	96	
277.81399	86	
277.92424	192	1+
277.96001	80	
278.80057	216	
278.85390	118	
278.90875	90	
279.79113	992	1+
279.83397	80	
280.03132	126	
280.79305	844	1+
281.08048	78	
281.85269	96	
281.94662	76	
282.78840	172	1+
283.93231	96	
284.82518	148	
286.84509	82	
286.87075	120	
291.86170	142	
292.43652	160	
292.79632	88	
293.98897	94	
294.86255	118	
294.92791	326	1+
295.01320	112	
296.47840	84	
296.80895	436	
297.57236	84	
297.80843	466	
298.14262	86	
298.26983	78	
298.80411	2064	1+
299.83048	76	
299.87386	264	1+
300.91179	92	
300.95160	92	
301.21202	80	
301.79423	156	
302.24165	80	
303.03664	92	
303.07728	80	
304.15784	98	
304.26708	80	
304.44518	96	
305.93384	80	
306.11349	120	
306.44624	80	
306.74374	76	
306.87992	114	
307.89680	142	
308.29078	88	
308.38702	100	
308.79874	82	
310.41283	78	
311.86257	188	
311.90194	192	1+
312.87111	130	
314.27167	102	
315.81212	502	1+
315.82195	122	
315.95548	122	
316.81780	480	1+
317.26056	80	
318.80678	114	
318.91654	80	
318.93353	202	
319.82366	140	
321.67858	94	
321.82056	182	
322.89096	110	
323.02068	288	
324.20513	92	
326.87571	80	
327.27417	80	
327.80139	90	
329.87601	178	
330.16209	112	
333.05568	98	
334.22848	84	
336.31264	82	
336.94645	386	1+
339.06553	90	
340.91167	138	
342.89981	76	
343.90559	94	
344.07959	100	
344.18018	146	
344.90712	156	
348.41067	82	
351.35059	76	
354.41394	88	
356.29118	88	
360.10982	82	
361.68145	92	
362.84057	84	
363.30142	94	
363.79703	98	
364.87905	138	
END IONS

###FS:    #m/z: 313.92981 #charge 1+
###MS: 46
###MSMS: 49
BEGIN IONS
TITLE=Cmpd 36, +MS2(313.9298), 28.0-35.0eV, 1.1min #49
RTINSECONDS=60.842
SCANS=46,49
PEPMASS=313.92981	21968
CHARGE=1+
180.07337	78	
184.89170	90	
192.89083	76	
193.88839	64	
193.96876	80	
194.82762	70	
194.96991	74	
201.87989	84	
205.95129	160	
206.11530	74	
211.90403	66	
211.98307	68	
214.86713	70	
214.89594	72	
216.77057	60	
219.17228	74	
221.94186	144	
223.96176	174	
225.86501	64	
228.87037	86	
229.90447	68	
230.62344	82	
230.95756	74	
231.85802	160	
232.00785	88	
232.85599	74	
233.85793	156	
233.98366	60	
234.86152	136	
234.96916	442	1+
235.05101	104	
235.15062	86	
235.82710	74	
235.85495	108	
238.21696	64	
238.43077	92	
241.11788	60	
241.57726	70	
241.97624	66	
245.98688	78	
246.79996	92	
246.97986	68	
247.19952	96	
247.97438	72	
249.83654	60	
249.84985	64	
249.97408	72	
250.08841	60	
251.97792	66	
252.07512	60	
252.47101	78	
252.57038	96	
252.78938	68	
252.95357	164	
253.11898	66	
254.13219	76	
254.15740	72	
254.89007	80	
254.90975	76	
255.10568	64	
255.80276	64	
255.93021	72	
255.95398	74	
256.13073	74	
257.07499	80	
258.44877	64	
258.87355	84	
258.94854	66	
258.97422	88	
261.48024	76	
262.82416	66	
263.82840	78	
264.87213	80	
265.80260	68	
266.86378	112	
266.95499	78	
268.81564	70	
268.86799	74	
268.90219	130	
269.80305	94	
269.91406	66	
271.31218	78	
271.81170	74	
272.44163	84	
272.58156	86	
272.80860	64	
272.84739	76	
274.17328	130	
274.81617	82	
275.10531	72	
275.82910	68	
276.90034	92	
277.36431	80	
278.03488	98	
278.09490	96	
279.02342	76	
279.82820	82	
279.85898	66	
280.79824	72	
285.88077	62	
287.41285	78	
287.73667	72	
287.95048	70	
289.01806	64	
289.41494	86	
289.87906	68	
289.92497	96	
290.24684	76	
290.87705	80	
291.24540	80	
291.86425	66	
293.13251	62	
294.02877	82	
294.20785	60	
295.06582	94	
296.85273	60	
297.21449	60	
298.43073	84	
299.57317	70	
300.67294	86	
302.89132	72	
302.92602	74	
302.99442	66	
303.19073	68	
303.40450	92	
303.86674	66	
304.03151	68	
304.86508	70	
304.89077	78	
305.74468	86	
306.73104	74	
306.88351	106	
306.94200	60	
307.30514	68	
307.88136	70	
307.89457	82	
308.29864	84	
309.43832	72	
310.11857	66	
313.06454	62	
313.61024	62	
314.27988	184	
314.97476	72	
315.11431	98	
315.17965	84	
315.28869	138	
315.35401	98	
316.14190	98	
316.39732	60	
317.39831	68	
317.93232	92	
END IONS

###FS:    #m/z: 340.94087 #charge 1+
###MS: 50
###MSMS: 51
BEGIN IONS
TITLE=Cmpd 37, +MS2(340.9409), 28.0-35.0eV, 1.1min #51
RTINSECONDS=64.536
SCANS=50-51
PEPMASS=340.94087	110502
CHARGE=1+
190.89728	88	
192.88845	134	
202.99446	78	
205.94925	496	1+
209.93897	102	
212.88015	250	1+
213.93861	780	1+
215.88743	742	
215.93455	272	
216.90808	78	
217.88336	418	1+
219.88109	168	
221.89119	84	
221.91161	88	
222.97799	142	
223.83070	94	
223.91152	98	
223.96080	226	
223.97483	116	
224.97995	176	
226.86845	82	
227.90333	84	
228.84231	224	
228.91249	132	
229.87830	86	
230.88891	194	1+
231.95018	794	1+
232.90980	116	
233.89849	168	
235.44269	112	
235.89496	236	
235.94966	78	
236.87448	252	1+
236.89543	96	
236.91268	80	
236.94851	92	
238.82524	96	
238.83684	308	1+
239.02284	126	
239.07142	106	
239.92730	104	
240.22996	120	
240.94049	102	
241.49730	86	
241.84146	172	
241.88293	112	
241.94658	78	
242.83196	206	1+
242.84999	138	
242.94247	184	
245.87617	134	
246.50703	78	
246.59949	90	
246.97834	146	
247.97707	140	
248.66138	108	
250.94773	134	
251.87645	78	
251.92783	102	
252.96894	82	
254.90589	182	
254.96815	164	
255.07382	622	1+
255.09829	132	
255.95935	166	
256.84943	138	
256.90942	256	1+
256.96344	160	
257.85444	88	
257.91065	156	1+
258.84521	684	1+
258.87791	134	1+
259.03980	80	
259.11857	78	
259.90115	84	
260.83349	118	
261.85036	134	
262.13942	86	
265.85279	238	1+
265.98296	126	1+
266.24692	84	
267.13530	134	
268.29892	82	
268.84465	534	
269.79810	190	
270.11992	84	
271.10388	92	
274.86837	130	
275.81033	80	
275.82433	78	
275.86017	164	
276.85656	770	1+
277.09671	84	
277.19261	82	
277.92456	138	
277.97115	140	
278.84439	936	1+
278.86441	158	
278.92281	152	
279.02541	82	
279.12580	90	
279.88351	80	
279.90577	92	
279.93267	132	
279.96523	192	
280.88307	78	
281.05782	82	
284.16838	80	
284.86855	180	1+
285.05284	78	
285.16417	84	
285.86145	182	1+
286.41453	90	
288.09183	80	
290.84759	92	
292.43914	108	
292.60102	100	
292.81409	116	
292.90345	124	
292.93866	212	
293.85208	76	
293.95731	84	
294.86817	272	
295.37565	98	
295.86694	480	1+
295.88757	94	
295.93334	84	
295.99427	82	
296.97439	140	
297.97969	272	
298.01752	84	
299.06090	156	1+
299.87076	80	
300.81776	84	
300.87298	226	
301.82269	84	
302.17499	380	1+
304.01885	76	
306.88294	338	1+
307.31074	122	
307.61990	80	
307.90796	78	
307.96860	90	
308.29645	150	
308.88693	184	
309.90908	140	
310.41961	86	
310.89907	316	1+
311.86789	112	
314.28675	94	
314.81683	204	1+
315.10644	126	
315.45010	78	
317.39836	78	
317.42927	88	
317.94112	82	
318.93375	78	
321.36175	88	
321.42283	148	
321.86896	156	
322.24693	94	
323.74127	92	
324.89313	370	1+
325.89659	240	1+
326.17495	146	
328.18781	152	
329.27258	88	
330.26906	102	
330.81858	80	
331.88140	134	
335.41501	84	
339.93896	82	
340.44602	92	
340.91569	98	
342.19685	78	
342.31768	80	
342.90107	130	
342.92021	98	
END IONS

###FS:    #m/z: 359.96230 #charge 1+
###MS: 50
###MSMS: 52
BEGIN IONS
TITLE=Cmpd 38, +MS2(359.9623), 28.0-35.0eV, 1.1min #52
RTINSECONDS=65.308
SCANS=50,52
PEPMASS=359.96230	51488
CHARGE=1+
184.92868	160	
185.86147	108	
191.14326	100	
194.12915	84	
198.89702	82	
203.87003	90	
205.95113	84	
209.94599	134	
210.93633	94	
218.42225	82	
219.01975	102	
220.90186	84	
220.96020	134	
221.87847	96	
221.90210	86	
222.95188	1108	1+
223.89114	350	1+
224.75367	86	
224.94959	766	1+
224.97558	348	1+
226.94816	770	1+
226.97226	350	
228.18338	80	
228.94219	754	1+
230.57866	104	
233.06723	92	
233.94185	82	
234.14629	82	
234.84760	80	
234.86419	130	
238.57881	106	
239.11954	114	
239.97091	110	
240.03215	80	
240.83625	130	
240.93996	748	
240.96390	390	
241.90288	266	1+
241.94270	572	
241.96210	178	
242.88061	94	
242.95806	138	
243.85186	102	
244.95904	754	1+
245.94371	590	1+
247.43734	82	
247.80783	134	
248.80272	902	1+
249.46938	78	
250.97633	98	
251.86906	120	1+
252.10999	88	
253.08570	84	
254.20261	84	
255.95289	168	
256.50023	86	
256.90888	212	1+
258.45325	138	
258.84876	118	
258.94141	250	1+
258.97773	174	
259.23910	94	
259.85040	82	
260.97041	426	
262.52357	90	
262.83867	162	1+
264.67440	80	
264.81668	388	1+
265.08403	150	
265.97702	122	
266.81463	294	
266.90677	98	
267.81470	156	
267.97366	130	
268.81348	106	
268.84163	126	
268.96016	136	
269.38769	102	
269.94848	86	
270.00098	90	
271.15023	86	
272.83885	96	
273.84605	90	
274.80837	170	
275.10699	128	
275.97548	78	
276.34473	86	
276.80585	236	
276.85877	92	
276.98227	78	
277.33661	78	
277.85492	256	1+
277.92003	234	
278.79602	232	
279.70900	118	
279.79626	324	
279.82390	98	
280.79410	1556	1+
280.91986	84	
280.93405	106	
281.85493	118	
281.89585	94	
281.94349	86	
282.82737	166	
283.82197	630	1+
284.82404	530	1+
285.06119	80	
286.40387	204	1+
286.86760	92	
287.72725	78	
289.08729	86	
290.14652	80	
291.94807	80	
292.44180	148	
292.87453	98	
293.18074	80	
294.93016	322	1+
296.20167	82	
296.80730	718	1+
297.15340	82	
298.00267	96	
298.08408	94	
298.42063	84	
298.80487	1680	1+
299.87158	276	1+
301.86168	92	
301.91969	82	
302.01818	100	
302.48952	108	
302.77700	136	
303.73019	84	
304.93502	124	
306.63652	94	
306.88381	86	
307.40244	92	
307.88794	234	1+
312.85070	142	
313.94065	140	
314.03642	92	
315.28849	82	
315.81116	558	1+
316.28167	86	
316.88896	96	
318.02207	82	
318.80934	118	
318.93369	80	
319.83053	202	
320.25525	106	1+
320.43983	100	
322.84037	106	
323.01808	328	
323.23620	124	
324.02442	200	
324.39516	96	
325.10204	168	1+
326.14731	78	
326.94927	104	
327.80344	80	
329.59326	112	
329.87382	324	1+
331.31209	108	
333.32016	118	
336.94578	212	
337.69691	86	
339.17880	88	
340.92223	108	
342.31325	86	
345.22405	98	
346.41255	78	
347.45109	84	
353.90103	96	
356.30513	104	
359.21286	94	
359.86225	130	
361.04223	84	
362.10198	82	
363.22923	94	
364.20112	100	
364.36833	112	
END IONS

###FS:    #m/z: 313.92996 #charge 1+
###MS: 50
###MSMS: 53
BEGIN IONS
TITLE=Cmpd 39, +MS2(313.9300), 28.0-35.0eV, 1.1min #53
RTINSECONDS=66.08
SCANS=50,53
PEPMASS=313.92996	23082
CHARGE=1+
190.83143	72	
191.10592	72	
193.89978	46	
193.97089	136	
196.88645	64	
200.86734	86	
203.95256	70	
205.95322	62	
210.89902	70	
211.98486	62	
212.88397	176	
213.97213	58	
217.01094	56	
220.07672	78	
221.95523	54	
221.96822	82	
223.80870	52	
223.96274	84	
224.95837	56	
225.84108	76	
226.43049	92	
227.07917	48	
228.34090	40	
228.91211	72	
230.88861	198	
230.93327	74	
231.85499	60	
232.07870	56	
233.95838	72	
234.09538	98	
234.96850	384	1+
235.04342	40	
235.79691	74	
236.00078	70	
238.09382	62	
239.22002	40	
239.78829	78	
239.96517	100	
240.94412	74	
241.95908	60	
241.98580	72	
242.88271	96	
244.14734	88	
244.95734	74	
246.00790	54	
246.88189	76	
246.97495	310	1+
248.83360	48	
248.89176	66	
248.94762	232	
249.84976	72	
249.99315	50	
250.95053	88	
252.93366	84	
252.95231	108	
253.00997	56	
254.02430	48	
254.10450	72	
254.82367	58	
255.82076	88	
258.35794	78	
259.92936	72	
260.94913	126	
261.24569	92	
262.81203	116	
263.01731	70	
263.91199	120	
264.23336	76	
265.01824	66	
265.82830	72	
265.85670	52	
265.99251	70	
266.80616	78	
266.84644	64	
266.86471	242	1+
267.24756	58	
269.00910	92	
270.19083	66	
270.28534	62	
270.94415	90	
271.44360	74	
271.96746	58	
272.13790	84	
272.85055	214	
273.19839	50	
277.85764	66	
279.03146	84	
279.09289	66	
279.43567	78	
279.83607	74	
279.85467	42	
281.85688	50	
281.89592	96	
282.15175	54	
282.86372	72	
283.03938	64	
283.85800	118	
284.80386	74	
285.79972	40	
285.88876	60	
287.81481	68	
287.90254	84	
288.48201	80	
288.87470	56	
288.96568	46	
289.40843	90	
289.88133	74	
291.10089	102	
293.98860	48	
294.12795	54	
294.15719	72	
294.84426	74	
295.05061	64	
295.28078	84	
295.87856	48	
296.92866	66	
299.03994	60	
299.82423	108	
299.90075	78	
299.91980	94	
300.46421	94	
300.82205	92	
302.85067	42	
302.88292	90	
303.68899	78	
303.96342	58	
304.40868	102	
304.88428	58	
305.44003	82	
305.87577	68	
306.03254	72	
306.82332	40	
306.88387	64	
307.88486	112	
308.89149	48	
309.02999	62	
309.33230	62	
309.80533	72	
309.93712	56	
310.21791	66	
310.85440	96	
312.17864	56	
312.42810	92	
312.46301	88	
313.33176	76	
314.28509	66	
314.41507	104	
314.43875	86	
315.16019	62	
315.28295	70	
316.29676	78	
316.87155	86	
319.28257	80	
END IONS

###FS:    #m/z: 322.93032 #charge 1+
###MS: 54
###MSMS: 55
BEGIN IONS
TITLE=Cmpd 40, +MS2(322.9303), 28.0-35.0eV, 1.2min #55
RTINSECONDS=69.762
SCANS=54-55
PEPMASS=322.93032	131308
CHARGE=1+
54.68679	62	
85.87558	68	
99.10554	100	
118.50492	66	
182.86708	64	
183.91808	88	
183.93792	72	
191.03970	86	
196.90056	60	
197.96482	82	
198.92504	72	
201.04272	168	
202.86502	82	
203.14704	68	
204.97964	60	
205.94852	386	1+
205.97274	94	
207.04708	76	
207.08134	90	
208.90627	96	
210.90067	66	
212.83822	78	
216.05503	66	
219.93493	100	
220.87526	78	
221.04707	74	
221.83468	66	
221.89667	74	
221.94577	350	1+
221.96341	144	
222.07222	72	
222.87110	66	
223.95966	402	
225.81906	84	
226.02299	84	
227.11092	60	
227.81805	60	
227.93201	146	
227.95742	70	
228.83678	80	
229.08312	106	
229.46140	78	
229.83717	72	
231.95685	94	
232.07304	66	
232.92762	190	1+
233.18902	106	
235.43701	76	
236.06845	76	
238.88452	74	
238.93930	246	
239.08157	116	
239.90356	318	1+
240.08122	78	
240.94097	2696	
241.00130	82	
241.08130	70	
241.94207	2970	
242.81938	72	
242.89396	66	
242.94183	8344	1+
243.19863	62	
243.82780	70	
243.87611	478	1+
244.82097	126	
244.84628	68	
244.88010	322	1+
244.89616	74	
244.94043	1540	1+
246.97551	266	
247.04139	58	
247.86224	58	
248.85312	80	
248.96745	60	
250.54920	72	
251.92704	148	1+
252.23276	68	
252.42613	100	
252.90071	60	
254.90188	76	
256.80911	68	
257.90439	60	
258.01086	80	
260.83444	172	
261.03137	72	
261.08496	82	
261.83334	314	1+
262.83428	202	1+
262.97723	100	
263.97756	88	
264.05955	78	
265.06227	172	
265.86044	72	
266.84188	66	
267.07094	100	
267.81005	84	
268.95877	74	
270.87339	100	
271.81990	74	
272.82103	92	
273.84599	60	
273.88290	66	
279.09155	988	1+
280.84373	68	
280.93302	148	
281.09459	72	
282.06087	66	
282.89686	66	
282.91745	66	
283.07217	130	
283.48382	86	
283.79385	90	
283.88443	214	1+
283.97600	62	
284.05282	74	
284.07932	72	
284.20789	84	
284.29422	424	1+
286.04458	66	
289.87956	118	
290.78477	84	
290.88133	76	
290.93993	88	
291.98360	88	
292.90357	72	
293.85539	88	
294.47104	80	
297.85860	94	
297.93500	70	
298.86401	94	
299.83077	58	
301.81757	64	
301.93510	64	
303.81959	66	
304.42604	68	
304.81774	58	
305.87761	62	
306.27726	144	
306.88120	58	
307.89087	106	
308.29449	122	
308.89911	86	
309.29145	68	
309.87708	64	
309.91344	92	
310.19223	84	
310.85667	68	
312.06134	64	
312.38241	74	
314.79605	68	
317.37876	78	
319.72831	74	
321.29357	80	
321.88766	68	
322.24518	80	
323.31718	118	
324.23172	74	
324.27134	66	
324.88818	96	
324.90417	336	1+
325.20961	76	
325.83203	70	
325.88829	70	
326.89072	60	
327.26554	66	
END IONS

###FS:    #m/z: 340.94081 #charge 1+
###MS: 54
###MSMS: 56
BEGIN IONS
TITLE=Cmpd 41, +MS2(340.9408), 28.0-35.0eV, 1.2min #56
RTINSECONDS=70.5345
SCANS=54,56
PEPMASS=340.94081	54468
CHARGE=1+
106.57060	68	
160.60621	68	
167.19761	82	
189.07104	72	
192.93007	80	
198.86928	72	
205.94859	208	
212.87635	128	
213.93599	120	
215.88422	80	
221.94146	118	
222.00082	72	
223.83450	82	
223.97634	208	1+
224.09741	72	
224.83406	94	
224.87354	154	
227.86814	80	
228.84449	110	
228.95396	72	
231.88408	146	
232.95291	74	
233.89263	86	
236.90686	78	
238.45728	94	
239.83979	150	
239.88739	92	
239.90438	74	
240.23214	98	
240.83211	140	
240.93748	120	
241.84649	124	
241.89351	122	
242.84868	106	
243.83075	68	
244.83961	76	
245.46539	82	
245.87953	120	
246.97343	138	
247.17053	88	
247.97341	80	
248.03261	100	
249.85627	142	
249.90582	92	
249.96027	72	
251.92962	132	
253.24397	72	
253.95987	70	
254.97068	160	
255.07462	284	
255.11348	70	
255.16619	72	
255.85760	72	
255.95406	74	
256.07661	120	
256.85454	88	
256.91686	100	
257.84830	84	
258.41330	84	
258.84738	298	
258.91742	142	1+
259.85103	140	
260.83456	362	
261.84262	226	
261.85615	120	
262.84995	128	
263.84399	80	
264.13157	76	
264.87328	88	
264.88843	78	
265.86845	78	
266.09862	82	
266.84699	188	
266.86443	92	
266.89274	74	
267.13561	94	
268.84313	614	1+
272.93400	122	
274.86019	120	
275.09169	150	
275.87240	82	
276.85711	620	1+
276.88198	72	
277.92102	86	
278.84292	750	1+
279.93877	92	
279.97036	78	
280.00248	76	
280.23075	90	
280.85503	282	1+
280.95075	80	
281.01235	84	
283.84733	76	
284.86016	88	
286.78240	68	
286.97602	82	
288.83776	78	
289.51919	72	
289.87852	126	
290.85992	68	
292.43652	222	
293.85154	148	
293.89226	90	
294.79173	72	
294.86370	290	1+
295.84839	66	
296.99016	74	
297.29516	74	
297.89649	76	
297.97708	146	
299.87425	278	
300.87665	122	
300.89655	68	
300.91358	78	
300.93925	140	1+
301.86695	150	
302.16860	76	
302.24635	110	
302.44698	70	
303.29340	76	
303.36404	88	
303.87096	70	
304.87815	70	
305.42061	76	
306.88310	192	
307.88442	112	
309.03013	72	
309.87017	72	
310.06487	76	
310.87383	74	
311.19217	80	
311.85740	70	
315.81813	100	
316.45424	80	
317.43794	80	
320.04677	70	
320.23350	82	
321.04483	68	
324.45709	68	
324.89405	206	
326.37543	76	
327.22991	68	
328.18656	134	
328.20598	74	
330.19561	80	
330.88086	68	
332.12640	70	
334.75414	88	
336.79509	72	
336.84678	88	
337.06312	70	
337.79810	104	
338.86031	72	
340.19052	78	
341.31657	74	
342.90761	194	1+
343.47958	68	
344.42935	84	
345.31195	84	
END IONS

###FS:    #m/z: 336.94652 #charge 1+
###MS: 54
###MSMS: 57
BEGIN IONS
TITLE=Cmpd 42, +MS2(336.9465), 28.0-35.0eV, 1.2min #57
RTINSECONDS=71.3065
SCANS=54,57
PEPMASS=336.94652	54122
CHARGE=1+
137.09687	70	
190.89467	116	
195.15692	100	
205.95809	68	
211.94514	304	
212.88034	140	
213.94046	150	
215.88520	72	
217.87272	68	
220.87360	66	
221.89329	68	
223.95749	170	
223.97549	132	
224.83811	136	
225.88758	70	
226.83875	86	
227.85153	76	
227.88493	72	
227.93311	94	
228.84070	82	
228.89513	102	
229.90614	86	
229.95453	490	1+
229.99196	92	
230.88889	92	
231.06019	70	
231.92672	68	
231.95118	148	
232.95041	90	
234.83249	72	
234.89841	70	
235.82702	74	
235.94833	96	
236.89737	68	
237.08760	150	
237.88494	100	
238.86338	88	
238.89742	80	
238.96377	112	
239.80364	72	
239.84746	74	
240.83285	146	
240.96105	76	
241.84330	182	
242.48266	78	
242.84656	178	
243.84398	90	
243.96902	74	
244.94215	74	
245.69031	88	
245.87296	80	
246.13135	90	
246.90533	116	
247.83120	70	
248.89999	198	1+
249.37826	72	
249.96415	238	
250.82906	88	
250.98396	98	
251.03117	90	
251.92697	84	
252.10038	90	
252.83752	72	
252.97196	314	
253.92092	112	
254.96526	118	
254.98624	72	
255.07496	288	
255.09204	86	
256.21129	88	
256.84968	158	
256.91069	134	
257.56543	106	
257.79593	66	
257.84974	128	
258.81875	112	
258.84492	256	
258.90316	80	
259.85527	234	
260.16108	92	
260.85368	142	
261.41640	94	
261.84325	138	
261.88111	88	
263.88388	78	
266.84604	66	
267.62329	70	
267.83623	82	
268.84152	308	
269.84447	140	
269.85953	68	
272.20848	84	
273.93141	76	
274.86476	98	
274.89953	66	
275.86390	152	
276.85759	906	1+
277.88790	92	
278.84403	146	
278.90662	68	
278.95956	66	
279.17935	78	
282.78543	68	
282.97741	68	
283.85397	76	
283.93032	72	
285.03467	78	
286.85547	208	
287.84512	126	
289.41276	82	
290.11286	72	
291.13455	86	
291.93352	102	
292.87166	96	
292.94124	82	
293.10907	152	
294.12184	66	
294.32159	84	
294.86874	94	
295.21752	72	
295.27847	72	
295.86612	106	
295.99242	70	
297.87625	92	
300.37934	74	
303.04344	70	
303.87540	72	
306.13138	82	
306.87950	250	1+
306.92870	74	
307.82100	78	
307.98801	66	
308.86380	82	
309.91554	66	
312.87222	194	1+
313.40323	110	
315.72742	84	
317.04616	76	
318.59840	88	
320.25507	72	
320.43089	102	
321.42753	68	
323.91321	68	
324.91217	68	
324.95961	80	
326.88386	154	
327.12335	92	
327.87554	112	
327.94379	86	
328.90730	74	
329.86726	118	
334.13423	80	
339.06324	94	
340.42531	138	
341.10589	74	
END IONS

###FS:    #m/z: 322.93036 #charge 1+
###MS: 58
###MSMS: 59
BEGIN IONS
TITLE=Cmpd 43, +MS2(322.9304), 28.0-35.0eV, 1.3min #59
RTINSECONDS=74.983
SCANS=58-59
PEPMASS=322.93036	146766
CHARGE=1+
71.23281	60	
86.29049	72	
171.42521	78	
183.88138	68	
192.06620	70	
192.89095	238	
193.88977	106	
194.88783	74	
195.92098	74	
201.04345	160	
202.04726	76	
205.94911	404	
205.96910	78	
206.97680	70	
207.97591	106	
214.12096	64	
220.88298	72	
221.86758	54	
221.94514	300	1+
222.89638	80	
222.92573	72	
223.95829	600	
224.86235	70	
227.93514	132	
229.06717	80	
229.96102	60	
230.04580	86	
230.86229	74	
230.90895	64	
233.92077	82	
234.91546	68	
235.15093	94	
236.90331	58	
236.92022	66	
237.05557	82	
238.94120	196	
240.94057	3828	
241.10992	74	
241.46843	74	
241.94230	3156	
242.80415	60	
242.82358	78	
242.90568	66	
242.94194	9610	1+
243.01999	74	
244.81672	68	
244.85950	66	
244.93930	2460	1+
246.64963	94	
246.97597	230	
247.41592	96	
247.97527	134	
247.99208	62	
248.85319	68	
250.40339	80	
250.46538	72	
251.92293	90	
252.16084	72	
252.92203	70	
253.06267	74	
253.43385	100	
253.80933	60	
254.03990	68	
254.09096	66	
254.91165	64	
255.65936	74	
256.45725	66	
256.80908	58	
256.91539	58	
258.38594	68	
258.83318	124	
259.10484	58	
259.89385	92	
259.92349	94	
260.84091	138	
261.04118	56	
261.13661	112	
261.83393	124	
262.83126	206	
262.85187	74	
262.95146	76	
263.97680	132	
264.27104	66	
264.80855	94	
265.06201	80	
265.89860	74	
266.79621	78	
266.86847	78	
267.91645	72	
268.03122	78	
270.12382	98	
272.39683	100	
272.84932	68	
272.87950	74	
273.25530	80	
274.85898	76	
274.93409	74	
275.81058	62	
275.83660	64	
275.87562	58	
275.96128	76	
278.84002	58	
279.08980	894	1+
280.06411	66	
280.14449	66	
280.79626	86	
281.19138	74	
281.87193	272	1+
282.07942	60	
282.81208	56	
283.06837	258	
283.28542	68	
283.42975	60	
283.78554	82	
283.95135	94	
284.29237	242	
284.80329	200	1+
285.21898	68	
285.87869	64	
286.25214	66	
286.87087	140	
286.91383	86	
287.95431	68	
288.00005	64	
288.84309	66	
289.86569	94	
289.88055	88	
290.85803	124	
290.99223	66	
292.38065	66	
293.13911	66	
295.82720	78	
295.85272	56	
296.82082	62	
296.86323	110	
301.81992	80	
304.39126	74	
305.06049	60	
306.84377	68	
306.88059	158	
307.89319	118	
308.29064	150	
308.88418	186	1+
309.14862	66	
314.30821	78	
314.84219	82	
314.85957	86	
314.95102	66	
316.45400	90	
317.89523	74	
320.44212	96	
320.88417	86	
323.18900	58	
323.88503	70	
324.89542	80	
325.20527	68	
328.23725	92	
END IONS

###FS:    #m/z: 336.94609 #charge 1+
###MS: 58
###MSMS: 60
BEGIN IONS
TITLE=Cmpd 44, +MS2(336.9461), 28.0-35.0eV, 1.3min #60
RTINSECONDS=75.755
SCANS=58,60
PEPMASS=336.94609	57026
CHARGE=1+
129.35632	130	
193.88945	64	
198.95618	84	
200.82561	78	
211.62531	82	
211.94124	164	
211.95312	116	
212.90270	68	
213.94139	68	
216.93120	76	
217.42698	72	
217.80564	78	
217.88346	316	
217.96896	90	
219.41419	72	
219.90007	68	
220.95949	92	
221.00519	84	
221.93912	66	
222.95679	64	
223.21776	66	
223.83970	76	
223.95881	86	
223.98121	70	
224.84774	84	
224.87705	86	
225.17910	108	
226.94986	66	
226.97382	68	
227.92950	84	
228.89402	70	
228.91373	78	
229.01531	86	
229.95490	250	
230.88890	236	1+
231.94787	114	
232.82913	98	
233.90595	74	
233.94710	70	
234.07675	112	
234.83472	64	
235.87250	68	
235.89127	72	
237.06212	72	
238.01047	66	
239.84433	72	
239.92728	82	
240.83680	188	
240.88123	70	
240.91162	70	
240.94045	128	
241.84300	410	1+
241.88266	74	
241.89976	66	
246.93732	74	
246.97826	176	1+
247.98230	190	1+
249.07416	72	
250.04181	64	
250.82797	160	
251.24511	98	
252.87121	68	
252.97258	148	
253.90449	210	
255.07624	154	
255.92444	84	
256.08162	66	
256.86474	76	
256.89785	74	
256.91318	80	
258.44517	98	
258.85018	532	1+
260.44080	76	
261.47399	114	
261.84946	66	
262.21394	76	
263.41934	84	
264.89431	76	
264.90817	66	
265.90671	76	
265.99048	70	
266.84887	130	
266.98897	94	
267.41659	82	
267.83724	418	1+
268.83988	300	1+
268.95676	70	
269.44017	86	
269.79918	66	
269.96869	92	
270.80014	70	
271.92299	68	
272.19847	74	
272.90807	70	
273.80732	72	
274.86643	138	
274.88887	92	
275.84915	80	
276.82605	72	
276.85754	806	1+
277.03124	80	
278.83915	122	
279.83439	146	
279.87526	80	
279.92454	82	
279.96761	64	
280.82711	72	
280.86621	160	
281.86793	78	
281.88994	84	
282.85529	206	1+
282.87925	170	
283.51675	68	
283.80212	78	
285.11527	84	
285.36835	76	
285.79574	68	
285.85060	256	
286.84283	82	
286.91544	84	
290.85253	114	
290.89365	68	
291.85559	72	
292.86831	70	
292.93711	90	
293.10789	110	
294.08980	72	
294.87024	206	
295.86540	100	
296.98331	70	
297.21457	80	
298.47968	100	
300.04964	84	
300.52415	80	
302.42564	76	
303.85820	82	
305.87149	118	
308.32440	88	
308.88093	78	
309.88732	84	
310.31121	70	
312.13738	96	
316.75780	72	
318.20174	66	
320.75222	82	
320.85793	78	
322.89641	104	
323.30441	68	
324.89542	108	
325.13899	64	
328.83802	74	
329.87346	196	
332.81800	70	
334.79903	102	
334.89316	68	
334.95648	108	
336.20896	70	
336.92972	84	
337.24792	76	
END IONS

###FS:    #m/z: 313.93016 #charge 1+
###MS: 58
###MSMS: 61
BEGIN IONS
TITLE=Cmpd 45, +MS2(313.9302), 28.0-35.0eV, 1.3min #61
RTINSECONDS=76.527
SCANS=58,61
PEPMASS=313.93016	16624
CHARGE=1+
124.04883	48	
190.82879	114	
192.96326	38	
193.82490	94	
193.97027	84	
196.88469	52	
197.08995	40	
200.94923	50	
204.54920	90	
205.95190	116	
208.85697	64	
208.98468	50	
209.01127	68	
211.45378	108	
212.89623	178	
215.03686	56	
221.03771	42	
222.84718	66	
223.96072	208	
224.83854	84	
224.95839	82	
225.87447	80	
226.21049	52	
226.85544	66	
227.88124	78	
228.23152	66	
228.94244	42	
229.84268	52	
229.87435	62	
229.99551	58	
230.40744	92	
230.88655	76	
230.93865	42	
231.85776	158	
231.94195	80	
231.95698	92	
232.90609	74	
233.85526	68	
234.85621	58	
234.92709	44	
234.97086	160	
235.80447	76	
235.84613	50	
235.97500	122	
236.00060	124	
238.90900	94	
239.90061	94	
241.91331	58	
244.98435	38	
246.11586	66	
246.85839	66	
246.97278	144	
248.89969	76	
248.91691	56	
249.85236	138	1+
249.99116	40	
250.15670	38	
250.21853	76	
250.50733	40	
250.95076	86	
250.99598	66	
251.79239	60	
251.94653	66	
251.95998	70	
251.97573	66	
252.94870	44	
253.05884	66	
253.17948	38	
253.80354	72	
254.12204	56	
254.43742	112	
254.96268	102	
255.24917	80	
256.20716	74	
256.90754	88	
257.03778	52	
257.15941	112	
257.90843	40	
258.94064	50	
259.20156	60	
259.74947	72	
259.94736	54	
260.93612	72	
261.47579	78	
262.95403	54	
263.10253	70	
265.02618	74	
265.22395	38	
266.80445	76	
266.85482	76	
266.96685	58	
267.92482	58	
270.27733	76	
271.28153	72	
271.82584	70	
271.96435	118	
272.11555	76	
272.42738	100	
272.84690	54	
272.86963	66	
273.10867	72	
274.86101	80	
275.17868	38	
275.96723	44	
276.14612	44	
277.86380	82	
277.95421	52	
277.97845	72	
278.89216	76	
279.09111	74	
279.17733	76	
279.66989	40	
282.85557	100	
282.89077	108	
283.16357	90	
285.78330	64	
286.87191	62	
286.92199	78	
290.87994	38	
296.82938	60	
298.14468	68	
298.22101	68	
299.81987	72	
299.86677	70	
301.12896	88	
301.15638	60	
301.60643	98	
302.81441	64	
302.88923	60	
305.22075	54	
305.41843	92	
306.22176	64	
306.42376	68	
306.73299	60	
306.89295	50	
306.94842	58	
307.91927	74	
308.89969	48	
310.80081	70	
310.93265	52	
311.17925	92	
311.87047	50	
311.88610	72	
312.23268	78	
312.35446	76	
313.06254	44	
313.80801	86	
313.85817	44	
314.28066	386	1+
316.89756	76	
317.43332	94	
318.83319	72	
END IONS

###FS:    #m/z: 322.93048 #charge 1+
###MS: 62
###MSMS: 63
BEGIN IONS
TITLE=Cmpd 46, +MS2(322.9305), 28.0-35.0eV, 1.3min #63
RTINSECONDS=80.186
SCANS=62-63
PEPMASS=322.93048	194274
CHARGE=1+
47.24184	100	
159.22454	86	
170.49076	80	
187.31415	92	
193.88987	68	
196.12901	62	
198.05138	88	
199.88038	76	
201.04145	82	
201.05343	66	
202.04733	118	
205.94956	266	
205.97031	154	1+
206.88105	66	
206.94656	140	
213.01904	74	
214.90695	68	
215.93574	80	
218.91633	78	
220.79715	86	
222.05602	94	
222.88189	64	
222.94969	106	
223.39371	70	
223.89021	144	
223.96028	382	1+
226.14765	82	
227.82765	70	
227.93218	134	
229.91468	84	
230.83233	70	
230.92152	96	
232.46028	102	
235.04711	68	
235.81961	64	
235.95921	84	
236.18171	70	
236.79938	72	
236.89769	78	
238.20154	90	
238.79726	66	
238.83713	68	
238.93871	178	
239.08270	118	
239.90266	98	
240.94109	5116	
241.12128	70	
241.48981	80	
241.85335	96	
241.94228	5320	
242.62833	86	
242.90847	80	
242.94172	15088	1+
242.97326	66	
243.13188	68	
243.82055	90	
243.85389	70	
244.51023	100	
244.82676	80	
244.94018	3418	1+
245.06749	96	
245.44224	66	
245.98129	80	
246.84338	116	
246.97758	292	1+
247.94532	70	
248.85612	116	
249.97073	98	
250.79404	66	
250.96310	92	
252.79298	84	
252.92746	186	1+
253.08983	66	
253.84419	68	
256.91758	86	
256.95690	104	
258.54583	64	
258.91479	80	
260.19506	76	
260.83273	592	1+
260.96972	70	
261.01933	62	
262.80400	84	
262.94539	72	
263.07035	236	1+
263.81031	68	
263.83490	104	
264.79630	96	
264.86816	78	
264.89254	72	
265.05549	236	1+
266.74397	86	
266.86271	88	
266.95906	72	
267.13554	74	
268.96086	154	
271.78737	66	
273.80713	66	
273.87428	68	
276.80025	76	
276.82082	78	
277.04743	66	
278.03151	78	
279.09181	1100	1+
279.48711	92	
279.82252	282	1+
279.90823	64	
280.38701	74	
280.80086	72	
280.85395	78	
280.95060	86	
281.42483	66	
281.79295	100	
282.80205	66	
283.02322	64	
283.06838	148	
284.07203	142	
284.29667	134	
284.87375	160	
285.29717	102	
286.03657	76	
286.05075	68	
286.41040	62	
287.90035	92	
289.88032	94	
289.98741	72	
290.88763	68	
291.85596	76	
294.11928	66	
295.06759	68	
295.83263	80	
295.86354	68	
296.16958	84	
296.83385	74	
297.05404	66	
297.89024	70	
299.09526	80	
299.42229	74	
299.77070	70	
299.98697	62	
301.80508	62	
301.87096	80	
303.95004	72	
304.88217	64	
305.94441	132	
306.88227	474	1+
309.80721	112	
311.86669	176	1+
312.82761	76	
313.82681	126	
314.03187	92	
314.32774	86	
314.85279	62	
315.45449	72	
316.83003	66	
318.81534	72	
318.88340	74	
319.82459	72	
320.26614	82	
321.14140	62	
321.28002	76	
323.19139	76	
323.24333	120	
324.89325	376	1+
END IONS

###FS:    #m/z: 336.94614 #charge 1+
###MS: 62
###MSMS: 64
BEGIN IONS
TITLE=Cmpd 47, +MS2(336.9461), 28.0-35.0eV, 1.4min #64
RTINSECONDS=80.9585
SCANS=62,64
PEPMASS=336.94614	55184
CHARGE=1+
184.86215	74	
192.88819	160	
193.89314	94	
203.97395	72	
205.95034	108	
206.89694	76	
206.97854	70	
210.88403	132	
211.09682	90	
211.94485	960	1+
212.88006	436	1+
213.93804	352	1+
215.88737	290	1+
218.43150	72	
218.95802	74	
219.62701	82	
220.84079	86	
221.89349	76	
222.95361	96	
223.39175	88	
223.83863	72	
223.95942	292	1+
224.84331	138	
225.85589	74	
225.90239	78	
227.84031	74	
228.83860	100	
229.90221	72	
229.95665	716	
230.88828	560	1+
230.91632	90	
231.83546	80	
231.95026	176	
232.92467	90	
233.90304	228	1+
234.91960	114	
235.89309	138	
236.00841	98	
236.39687	82	
237.86236	72	
238.83897	82	
238.88420	78	
239.95591	88	
240.14413	82	
240.15753	84	
240.47920	100	
240.83385	132	
240.84626	122	
240.94093	70	
241.84287	496	1+
241.90704	86	
241.91820	104	
242.12526	84	
242.17519	70	
242.90730	72	
243.83926	106	
244.85376	72	
245.44388	76	
246.39901	88	
246.97788	164	
247.96391	136	
249.40369	72	
249.87497	224	1+
249.96129	98	
249.98939	96	
250.84427	104	
250.94687	78	
251.82381	80	
252.91608	86	
252.97254	414	
253.90604	444	1+
254.09687	86	
254.96416	76	
255.07679	196	1+
255.80341	78	
256.00293	82	
256.26420	116	
256.85042	138	
256.95092	92	
257.84739	890	1+
258.11131	82	
258.84810	604	1+
258.90331	142	
260.82511	158	
260.85732	138	
261.83984	156	
263.86005	76	
264.86415	76	
265.82830	78	
265.84940	146	
267.81016	74	
267.84258	88	
268.84162	622	1+
269.88184	72	
269.94825	102	
271.80769	110	
272.91610	74	
273.44190	90	
273.85395	78	
274.86096	264	1+
274.87793	276	
275.88672	116	
275.96005	132	
276.85826	1480	1+
278.99947	148	
279.80134	70	
279.82481	132	
281.05338	70	
281.85288	150	
281.87058	74	
283.78665	72	
284.93085	74	
286.81359	88	
286.85871	74	
287.83148	72	
287.84969	164	
289.16217	78	
289.56127	84	
292.03954	126	
292.88633	78	
292.93709	80	
293.11000	244	
293.90443	88	
294.86261	122	
295.11631	80	
295.39676	72	
295.84644	88	
295.97014	318	1+
296.41909	76	
296.83555	70	
297.89865	162	
297.97458	102	
299.87348	156	1+
299.89651	72	
301.17555	70	
305.80486	72	
306.88278	188	
307.10073	70	
308.25757	70	
308.87268	132	
309.91763	72	
310.82600	114	
310.88699	120	
312.04611	76	
317.11839	86	
317.18822	82	
318.87220	76	
319.89494	144	
320.75213	90	
320.92213	184	
321.41697	70	
321.93171	74	
322.13036	72	
323.12034	74	
324.15674	74	
324.89517	82	
327.87900	84	
329.87582	104	
330.28453	80	
333.77543	80	
334.87721	172	
336.27895	78	
336.97513	106	
338.15939	74	
338.97280	72	
339.59926	88	
340.91115	128	
342.21352	70	
END IONS

###FS:    #m/z: 359.96229 #charge 1+
###MS: 62
###MSMS: 65
BEGIN IONS
TITLE=Cmpd 48, +MS2(359.9623), 28.0-35.0eV, 1.4min #65
RTINSECONDS=81.7305
SCANS=62,65
PEPMASS=359.96229	40102
CHARGE=1+
181.93679	86	
184.93848	100	
190.00589	92	
191.09275	82	
193.07846	82	
202.87404	90	
202.94188	84	
205.94949	140	
207.89971	80	
209.94341	120	
214.87800	94	
215.87989	96	
216.85542	84	
221.49088	90	
222.95242	414	
223.89165	254	1+
223.95476	190	
224.94751	732	1+
224.97620	136	
226.94661	1522	1+
226.97012	348	
227.92887	164	
228.89800	96	
228.94271	1128	
230.90888	84	
231.80713	106	
231.88364	84	
231.90053	84	
233.09551	176	
233.88091	96	
233.90599	88	
233.96383	146	
234.86584	268	
236.04422	98	
238.83764	118	
238.93803	162	
238.96587	80	
239.90360	120	
240.81917	122	
240.84696	86	
240.89432	334	1+
240.94026	1578	1+
240.96191	444	
241.83129	86	
241.91907	80	
242.94197	244	
242.95913	336	1+
244.95798	496	
244.98256	80	
245.94061	114	
245.98700	84	
246.80791	244	1+
246.95352	374	
246.97733	148	
248.80467	456	
250.94716	276	1+
253.90306	84	
254.37286	92	
255.92365	88	
258.45107	100	
258.84787	136	
258.97651	154	
259.40725	98	
259.51603	86	
260.08080	84	
260.83421	254	
260.97016	338	1+
263.81693	228	1+
263.87990	104	
264.81778	122	
265.97241	90	
266.81398	882	1+
268.80975	110	
268.84369	196	
268.96359	112	
269.92007	92	
270.88700	194	
270.94795	80	
272.18242	80	
273.93360	84	
274.13254	86	
276.80825	320	1+
276.85762	380	1+
277.01675	86	
277.91977	280	
278.79514	168	
278.84402	146	
279.79650	182	
279.84758	80	
280.79388	1968	1+
280.83714	192	
281.20572	100	
281.86106	206	1+
281.87349	146	
282.94651	96	
283.01240	86	
284.40228	84	
284.82732	236	
284.86220	86	
284.98232	106	
285.35374	100	
286.85846	122	
287.10697	84	
287.81787	102	
288.87001	84	
290.79899	130	
290.81438	86	
290.85959	172	1+
291.14092	84	
291.80032	104	
293.85184	80	
294.88207	88	
294.91739	80	
295.41816	108	
295.83463	86	
295.92774	178	
296.80843	846	1+
296.90133	104	
296.93534	84	
298.43094	140	
298.80329	2158	1+
299.86864	132	
300.07606	92	
300.38577	100	
300.80566	306	
301.91990	86	
302.22099	86	
304.88684	82	
306.88479	144	
308.87031	114	
308.89388	114	
309.09469	86	
310.15328	84	
310.41709	90	
310.80300	104	
310.87886	138	
311.13567	78	
311.87103	124	
314.03610	92	
314.41713	92	
314.82162	186	
314.94766	82	
315.81500	452	1+
315.90379	108	
316.44302	84	
316.81681	380	1+
316.93247	88	
318.91896	88	
321.79749	98	
321.81952	108	
321.90752	86	
322.81699	296	1+
322.83327	86	
323.01484	80	
324.24725	84	
324.89512	158	
325.92570	84	
328.28384	92	
330.87431	86	
331.46645	92	
332.40132	82	
336.28794	114	
336.94569	116	
338.33299	94	
339.39340	84	
342.63823	86	
343.04516	90	
344.41541	228	1+
349.79881	80	
353.89153	80	
354.19669	90	
355.88547	86	
END IONS

###FS:    #m/z: 340.94106 #charge 1+
###MS: 66
###MSMS: 67
BEGIN IONS
TITLE=Cmpd 49, +MS2(340.9411), 28.0-35.0eV, 1.4min #67
RTINSECONDS=85.4025
SCANS=66-67
PEPMASS=340.94106	149744
CHARGE=1+
185.92689	94	
192.89060	104	
197.87301	82	
199.89054	100	
203.95263	80	
205.94920	136	
208.95817	218	
210.85969	78	
210.93887	78	
212.87465	86	
213.87831	90	
213.93849	332	
215.89077	340	1+
215.93852	166	
217.88661	126	
217.89485	292	1+
220.87745	80	
223.82648	186	1+
223.88412	92	
223.96098	166	
224.00854	88	
224.95832	104	
224.98154	104	
226.87393	96	
226.89622	80	
226.94676	136	
227.69758	80	
228.84290	178	
228.86288	80	
229.85029	84	
230.88916	190	1+
231.95089	432	
232.90052	100	
233.89803	146	
234.82510	78	
234.89418	304	1+
235.90710	150	
236.43664	84	
238.84083	120	
238.88658	134	
239.84550	130	
239.89890	140	
239.92788	120	
240.22952	192	
240.83981	848	1+
241.39591	86	
241.84245	592	1+
242.94201	84	
243.83121	320	1+
244.45047	90	
244.96343	132	
246.97290	150	
247.97231	86	
248.08476	114	
248.99267	126	
249.88648	80	
250.99224	90	
251.88216	86	
251.95993	116	
254.91625	100	
254.96661	310	1+
255.07445	210	
255.80087	82	
256.85141	178	
256.86540	138	
256.90387	154	
256.95665	90	
256.97786	84	
257.85848	144	
258.84823	346	
259.84336	212	
259.85726	296	
259.90728	136	
259.92719	126	
260.83631	788	1+
261.89454	84	
262.82973	80	
264.18529	92	
264.49676	86	
264.84436	164	
264.86727	114	
266.80822	78	
266.84643	128	
267.13568	244	
267.83336	88	
267.84659	118	
268.13803	136	
268.65471	96	
268.84304	466	
269.84156	266	
269.85940	80	
270.83102	154	
272.12552	80	
272.86192	122	
272.90405	86	
273.87993	384	1+
274.86289	126	
274.88430	324	1+
274.95464	78	
275.84540	140	
275.86483	218	
275.96941	96	
276.55742	86	
276.85892	1590	1+
277.91013	82	
277.92604	128	
277.95807	102	
278.42084	78	
278.84754	2054	1+
279.96337	142	
280.37050	118	
280.91743	108	
281.03688	84	
281.89391	108	
281.96225	198	
282.79442	110	
282.87832	78	
282.93007	104	
284.86055	142	1+
286.83846	98	
287.95048	96	
290.53576	78	
290.87974	126	
291.80808	88	
292.85098	100	
292.95767	110	
293.87143	138	
294.86673	182	
295.97679	108	
296.85686	316	1+
296.89494	104	
296.97664	92	
297.87541	78	
298.40546	82	
299.06342	128	
299.87162	220	
300.53686	102	
300.79441	84	
300.85371	322	1+
300.87898	88	
302.76521	106	
302.87787	182	
303.85749	114	
306.88574	172	
308.28921	134	
308.43227	80	
309.87027	84	
311.85704	250	1+
311.88337	134	
312.43045	88	
312.80573	94	
313.45563	84	
319.09192	102	
319.24091	84	
319.89072	86	
324.89545	94	
326.16966	88	
326.89484	86	
329.19010	94	
331.84669	96	
332.62758	92	
333.07793	78	
333.12521	80	
334.91143	184	
338.37397	80	
340.90411	106	
344.20865	100	
344.91893	128	
END IONS

###FS:    #m/z: 363.95664 #charge 1+
###MS: 66
###MSMS: 68
BEGIN IONS
TITLE=Cmpd 50, +MS2(363.9566), 28.0-35.0eV, 1.5min #68
RTINSECONDS=86.1745
SCANS=66,68
PEPMASS=363.95664	58346
CHARGE=1+
56.02231	82	
164.84020	82	
183.92983	76	
189.86323	126	
191.85918	180	
202.88944	82	
203.87894	84	
205.95019	198	
205.98118	84	
207.87205	122	
209.86970	88	
209.94711	200	
212.88042	576	
212.89814	86	
218.91606	78	
221.48915	96	
222.95393	300	
223.95273	188	
224.95032	620	1+
224.96937	118	
225.89667	136	
226.89240	82	
226.94904	918	1+
226.97185	286	
227.10898	80	
228.94172	1042	1+
230.88790	866	1+
231.80436	120	
231.82901	84	
232.37797	78	
234.03891	86	
235.85715	98	
235.87993	86	
238.11439	94	
238.86537	80	
238.94120	252	
240.83837	370	1+
240.94077	1736	
240.96422	500	
241.93940	4766	1+
242.88250	88	
242.94168	3394	1+
243.82034	354	1+
243.83923	82	
243.87304	116	
244.83119	242	1+
244.88165	84	
244.94087	746	1+
244.95616	760	1+
245.81489	80	
245.87499	78	
246.80595	104	
246.85797	200	
246.95492	638	1+
246.97959	238	
247.80101	1274	1+
248.80177	990	1+
248.90238	306	
250.95041	128	
251.95014	82	
253.84039	118	
253.90046	250	1+
255.95878	94	
256.57698	114	
258.84539	242	1+
259.44081	92	
260.83253	196	
260.91835	82	
260.96849	188	
261.83371	320	1+
261.96878	84	
261.98678	82	
263.87843	206	1+
264.81740	438	1+
266.81480	852	1+
266.84222	88	
266.97282	84	
268.81080	278	1+
268.83358	78	
268.96056	86	
270.83092	78	
270.86081	90	
271.53032	78	
271.84173	124	
271.91692	86	
272.82279	78	
272.87797	164	
273.36470	110	
273.64084	80	
276.53262	80	
276.85727	482	
276.92146	96	
277.85308	588	1+
277.88400	76	
278.79785	296	
279.80063	338	
280.79073	1998	1+
281.14246	102	
281.86081	228	
281.90861	88	
282.08555	76	
282.83181	126	
282.92729	84	
282.96790	118	
283.85013	356	
283.89692	212	1+
283.96964	118	
284.82970	704	1+
285.81845	408	1+
286.37484	176	1+
286.41266	92	
286.88461	88	
287.90850	78	
288.40889	122	
288.80723	80	
289.94565	78	
290.79835	262	1+
290.85530	126	
290.92928	76	
291.80513	180	1+
291.91923	202	1+
292.44329	78	
293.42056	76	
293.81454	94	
293.85047	112	
295.81272	144	
296.80749	432	
296.82920	220	
296.86620	96	
297.08023	92	
297.80865	394	
298.52630	82	
298.80162	2414	1+
299.13393	82	
299.86904	432	1+
301.80431	610	1+
301.86052	928	1+
302.40028	98	
302.98373	84	
303.85168	582	1+
303.87774	90	
303.94218	86	
304.08418	86	
304.92541	88	
304.94641	92	
305.39325	238	1+
305.44871	92	
305.46782	84	
305.89711	100	
306.88206	290	1+
306.93323	86	
307.43475	96	
308.29124	144	
308.90695	90	
310.81011	78	
310.94332	84	
311.89882	90	
313.89479	80	
313.96243	108	
316.81408	528	1+
318.88101	94	
319.93441	80	
320.15852	78	
320.81398	510	1+
320.86639	92	
320.96555	106	
320.99866	86	
321.59049	80	
323.81197	114	
329.87113	96	
330.87419	100	
331.21386	76	
334.88230	90	
335.40794	92	
336.42768	92	
336.94465	256	1+
339.82350	124	
340.97429	82	
341.90913	106	
343.91180	96	
344.41369	90	
344.83744	80	
346.45853	86	
347.83584	98	
349.32240	138	
349.76875	76	
355.34350	130	
363.22137	86	
366.95727	76	
368.74715	76	
END IONS

###FS:    #m/z: 359.96238 #charge 1+
###MS: 66
###MSMS: 69
BEGIN IONS
TITLE=Cmpd 51, +MS2(359.9624), 28.0-35.0eV, 1.5min #69
RTINSECONDS=86.947
SCANS=66,69
PEPMASS=359.96238	44496
CHARGE=1+
178.95105	92	
184.85859	72	
188.86344	72	
192.89072	78	
196.13593	108	
197.94258	74	
206.85623	78	
209.94452	142	
210.88455	154	
216.85350	166	
222.95599	520	1+
223.89044	410	1+
224.94829	552	1+
224.97072	106	
225.88940	74	
225.97273	504	1+
226.94695	432	
227.88382	132	
227.93534	92	
227.95475	394	
228.94284	902	1+
229.13726	84	
232.89726	72	
233.85799	82	
234.86473	238	1+
236.91459	86	
238.93900	318	
239.83985	80	
240.83273	214	
240.94007	1904	1+
240.95968	322	
241.90544	136	
242.01257	74	
242.95710	138	
244.95916	382	
245.94327	194	
246.16011	82	
246.80959	204	
246.95365	606	
246.97979	74	
247.80261	134	
248.80305	568	1+
250.44582	84	
250.94944	148	
250.96750	74	
252.87535	146	
252.95182	182	
253.92643	90	
254.90177	72	
255.14325	90	
255.81844	90	
256.40389	100	
257.57303	78	
257.98512	92	
258.79635	76	
258.84462	298	1+
259.06453	136	
259.54769	98	
259.86147	200	1+
260.44244	80	
260.83109	72	
260.96831	232	
262.71635	80	
262.82001	76	
262.95350	112	
264.81331	252	
264.95824	100	
265.81241	1140	1+
266.81376	806	1+
266.97689	88	
267.13056	92	
268.80444	130	
268.95834	120	
269.96915	186	
271.79217	266	1+
272.85549	78	
272.91807	76	
272.94479	78	
273.89201	104	
274.90193	90	
274.97106	78	
275.86944	72	
276.85681	146	
276.89186	80	
277.86407	302	1+
277.91891	74	
278.80048	190	
278.84738	208	1+
278.89590	74	
279.38641	80	
279.80200	108	
280.26354	78	
280.79324	1338	1+
280.91218	78	
281.15192	102	
281.87958	78	
281.89605	74	
281.91695	242	1+
282.15111	78	
283.82687	74	
284.82424	220	
284.93888	72	
285.81225	76	
285.94090	88	
287.95638	86	
288.54630	86	
289.80005	288	1+
290.83280	82	
291.88712	72	
291.97092	76	
292.88245	86	
293.86097	214	1+
295.84851	80	
296.81079	688	1+
297.80390	128	
297.83342	82	
297.88875	130	
298.80332	2376	1+
299.00062	80	
299.37675	92	
300.79860	156	
301.68112	98	
301.81668	108	
301.87533	132	
301.94968	72	
302.80649	84	
302.86873	90	
304.87583	86	
305.91990	80	
306.23027	108	
306.43344	168	
306.88162	428	1+
306.98895	76	
308.84196	74	
308.93483	78	
310.86561	162	1+
311.21383	76	
314.90073	74	
315.29296	82	
315.85179	78	
316.81505	484	1+
317.44649	78	
317.87837	116	
318.42977	84	
318.85276	80	
319.96725	72	
321.38803	94	
321.82105	218	
322.27809	86	
322.37699	94	
324.78252	90	
325.90327	104	
326.88126	90	
328.88073	120	
329.87216	192	
332.08820	94	
333.67851	88	
334.29143	98	
336.94101	110	
337.94254	74	
340.13131	94	
340.76765	134	1+
344.41330	90	
345.41475	78	
347.10769	80	
348.91503	72	
352.19112	72	
352.77892	72	
354.84183	112	
355.14955	74	
355.38527	80	
356.29101	98	
358.80781	74	
359.20558	84	
359.85430	96	
END IONS

###FS:    #m/z: 340.94056 #charge 1+
###MS: 70
###MSMS: 71
BEGIN IONS
TITLE=Cmpd 52, +MS2(340.9406), 28.0-35.0eV, 1.5min #71
RTINSECONDS=90.6445
SCANS=70-71
PEPMASS=340.94056	156214
CHARGE=1+
194.86715	98	
196.88477	76	
196.90882	76	
197.93186	78	
203.93253	132	
205.94943	154	
207.97390	88	
208.88989	144	1+
208.98284	78	
210.93463	80	
213.93967	342	
214.89254	138	
215.88950	466	1+
217.86187	88	
217.93610	108	
218.88480	88	
219.89455	82	
221.87705	140	
223.01751	74	
223.95882	162	
224.84079	136	
226.87037	96	
226.88863	80	
227.40322	92	
227.84793	76	
228.84751	302	
228.92229	104	
229.88547	196	1+
230.12787	78	
231.95693	96	
233.89981	110	
236.89228	104	
237.04890	82	
237.08273	76	
237.92517	82	
238.85608	134	
238.94692	74	
239.84872	124	
240.23065	86	
240.41206	74	
240.83408	174	
241.84416	678	1+
241.90005	88	
241.94189	134	
242.94254	156	
243.17926	88	
243.83947	206	
244.56191	92	
245.41315	80	
246.97950	310	1+
249.95879	174	
249.97380	106	
250.00142	90	
252.95679	190	1+
253.11700	84	
253.41403	82	
254.86489	102	
255.07554	186	
256.84995	298	
256.86787	120	
256.91744	98	
256.95274	94	
257.01584	74	
257.40567	88	
257.84952	154	
258.84437	894	
259.07912	88	
259.85399	498	
260.83390	566	
260.89699	138	
261.02336	84	
261.84945	332	
262.83390	108	
263.97958	86	
264.45883	96	
264.81837	84	
264.86260	144	
265.86653	78	
266.84728	134	
266.94276	86	
267.13143	132	
267.84226	80	
268.84074	564	
270.84161	246	
271.83550	130	
271.89276	78	
271.93532	82	
273.88886	76	
274.40102	76	
274.88442	346	1+
275.15225	92	
275.87196	144	
275.90846	78	
276.85735	788	
277.86367	522	
277.90462	160	
278.84581	1896	1+
279.14027	90	
281.86188	126	
281.89570	114	
282.78746	76	
282.86845	80	
283.85858	98	
285.81441	78	
285.86432	78	
287.86409	78	
289.79635	200	1+
290.38077	80	
290.89177	100	
291.54955	98	
292.43499	146	
292.88815	100	
292.89900	86	
294.86042	134	
295.85078	338	1+
295.96553	114	
296.85404	240	1+
296.92170	116	
297.88022	114	
299.78184	80	
299.87686	190	
299.92400	74	
300.87236	102	
300.89666	98	
301.86238	80	
302.04788	82	
302.73540	80	
302.85838	84	
302.87241	116	
302.94271	130	
303.07109	76	
303.12682	74	
303.76820	76	
303.86876	76	
304.43412	118	
304.88834	144	
305.92732	92	
306.87975	78	
308.58108	86	
312.80757	96	
312.83648	74	
315.89510	90	
317.44022	74	
317.92936	82	
318.88989	78	
321.28469	76	
321.42560	86	
321.82871	116	
323.29938	98	
324.79597	90	
324.89581	94	
325.92987	88	
326.17816	74	
326.19371	94	
326.89536	98	
329.88089	100	
330.87642	74	
333.88277	80	
339.26462	78	
343.05886	96	
345.95345	84	
END IONS

###FS:    #m/z: 363.95676 #charge 1+
###MS: 70
###MSMS: 72
BEGIN IONS
TITLE=Cmpd 53, +MS2(363.9568), 28.0-35.0eV, 1.6min #72
RTINSECONDS=91.417
SCANS=70,72
PEPMASS=363.95676	57964
CHARGE=1+
57.96796	78	
187.86576	80	
189.86679	118	
191.85893	184	
192.86843	88	
194.05215	86	
202.86763	112	
205.92678	88	
205.94915	202	1+
207.95106	80	
208.83373	100	
209.87463	80	
209.94461	376	
210.88198	142	
211.87740	86	
212.88026	680	
222.95079	624	1+
223.83071	82	
224.89200	90	
224.94827	414	1+
224.97523	102	
226.89102	98	
226.94658	934	1+
226.97126	248	
227.88471	82	
227.92947	284	
228.89967	130	
228.94220	1238	1+
230.80189	158	1+
230.88898	1258	1+
233.57935	86	
233.89901	152	
233.97138	78	
234.95691	88	
236.84088	92	
238.93946	168	
239.93874	80	
240.83555	132	
240.94003	1566	
240.96271	472	1+
241.83508	150	
241.93943	4564	1+
242.82403	104	
242.90197	146	
242.94192	3226	1+
243.01383	88	
244.94497	422	
245.94237	192	
245.96186	94	
246.81123	228	
246.83686	76	
246.95231	654	1+
246.97616	118	
247.53560	98	
247.80913	116	
248.80184	540	1+
248.90086	334	
249.44242	102	
250.79760	80	
250.90933	102	
250.94541	104	
252.89049	118	
254.51971	78	
258.84565	120	
258.87933	96	
258.97278	250	
260.83108	202	
260.85595	124	
260.94621	88	
260.97399	112	
261.91169	250	1+
261.97660	104	
263.04720	78	
263.52319	88	
264.81796	98	
265.41604	92	
265.82040	132	
266.81462	736	
267.81125	552	1+
268.83521	116	
269.97131	140	
270.95232	146	
270.97432	90	
273.92100	90	
274.81292	172	1+
274.87079	114	
276.80983	178	
276.85689	378	
277.80819	76	
277.85843	200	
278.79536	186	
278.85086	214	1+
279.79279	1088	1+
280.79408	794	1+
280.83752	84	
281.83232	90	
281.85784	162	
281.89149	176	
282.79115	692	1+
282.86276	172	
282.99052	86	
283.08898	82	
283.40100	96	
283.84947	456	1+
284.82554	166	
284.92265	86	
285.82529	190	
285.84796	338	
286.82748	122	
288.01700	78	
288.41318	140	
288.55050	80	
288.83242	84	
289.05133	88	
289.87371	128	
290.80367	94	
290.89444	92	
291.44456	84	
291.79497	110	
293.43915	212	
293.84356	80	
294.86913	280	
295.81697	86	
295.83440	92	
295.92670	90	
296.80884	382	
296.86321	86	
297.41147	82	
297.80864	320	
298.40975	100	
298.80319	1810	1+
299.86422	228	
299.91963	92	
300.80250	1312	1+
300.86495	106	
301.05223	86	
301.85990	826	1+
301.94851	104	
303.85636	378	1+
303.94517	90	
304.91018	80	
305.33030	84	
306.44064	78	
306.87972	294	1+
307.84409	90	
309.85482	84	
310.41725	106	
310.87186	78	
312.41313	100	
313.44264	80	
314.33265	94	
316.81571	494	1+
316.92359	140	1+
318.95571	82	
319.71291	84	
319.81348	132	
320.82449	86	
321.42979	78	
321.73028	112	
321.81729	322	1+
321.86373	110	
324.85568	92	
325.83456	80	
326.87406	96	
329.87336	112	
333.24602	76	
335.77957	80	
344.93102	80	
345.86171	146	1+
347.30217	90	
348.98160	80	
349.76274	120	
349.86737	96	
350.86258	86	
357.49979	86	
360.87044	82	
361.87199	110	
366.80671	82	
367.43233	162	
END IONS

###FS:    #m/z: 359.96193 #charge 1+
###MS: 70
###MSMS: 73
BEGIN IONS
TITLE=Cmpd 54, +MS2(359.9619), 28.0-35.0eV, 1.6min #73
RTINSECONDS=92.189
SCANS=70,73
PEPMASS=359.96193	37234
CHARGE=1+
195.89485	106	
203.87357	80	
205.94680	122	
206.96415	88	
209.88807	76	
209.94488	168	
210.95448	76	
213.88916	82	
216.86071	82	
216.89351	82	
218.89999	80	
221.04707	78	
222.92231	92	
222.95388	948	1+
223.89202	276	1+
224.95303	196	
225.87828	106	
225.93348	132	
225.97276	344	
226.87763	86	
226.94724	772	1+
226.97404	174	
227.93056	176	
228.84450	78	
228.94320	724	
230.83796	94	
235.43561	74	
235.86746	126	
236.84099	76	
240.93921	1080	1+
240.96304	604	1+
241.89809	140	
242.86125	86	
242.89794	76	
242.95668	326	
244.72131	86	
244.89917	118	
244.95731	348	1+
246.81265	78	
246.95283	232	
246.97399	220	
247.80445	78	
248.24145	76	
248.80264	550	1+
251.02729	74	
251.07193	82	
251.92784	148	
252.95473	86	
253.01586	98	
255.92032	82	
256.91330	84	
257.25795	74	
257.91831	74	
258.40354	78	
258.84494	94	
258.97435	130	
259.44263	84	
260.84448	94	
260.87084	84	
260.96957	372	1+
264.10749	78	
264.80036	94	
265.79631	100	
265.81881	100	
266.39361	94	
266.81458	832	
267.97265	74	
268.07930	92	
269.80004	134	
269.96722	184	
270.08993	74	
270.83700	84	
270.88497	88	
271.33427	78	
272.99118	100	
273.96923	102	
274.86283	76	
275.03796	74	
275.89793	90	
276.86036	124	
278.79677	146	
278.81211	120	
278.84296	222	
278.97827	90	
279.79627	114	
279.84226	130	
279.91501	122	
280.79412	1024	1+
281.89104	118	
282.02101	90	
282.83299	78	
283.95740	74	
284.82342	190	
284.92459	78	
285.82731	166	
285.86737	114	
286.52678	82	
286.90734	90	
289.99798	88	
290.44553	86	
291.79184	78	
292.82202	76	
292.93881	136	
293.02516	84	
293.90461	80	
293.93005	90	
294.05210	98	
294.81272	118	
295.02027	120	
295.14170	78	
295.83828	78	
296.81058	94	
296.85500	80	
296.93109	124	
297.76765	82	
297.80198	2062	1+
297.82057	176	
297.92166	84	
298.80421	1706	1+
298.93602	132	
299.05745	96	
299.87519	90	
300.81021	128	
301.86046	80	
304.80691	92	
306.06490	84	
306.91812	92	
307.89408	206	
309.79653	74	
310.81069	82	
311.12507	90	
316.43651	76	
316.75567	82	
316.81360	186	
316.84182	92	
317.81908	122	
317.86331	100	
319.82295	72	
321.74893	74	
321.83811	82	
322.81836	198	1+
322.99040	98	
323.01490	78	
324.01642	116	
326.88579	78	
327.82370	78	
332.40467	170	
332.87228	74	
334.75842	74	
334.87301	82	
335.08869	76	
335.89587	102	
336.94900	130	
337.97900	74	
340.79519	78	
341.37104	106	
341.90603	174	1+
342.77037	78	
343.85999	74	
347.41657	80	
353.45532	90	
355.41787	86	
359.86249	72	
END IONS

###FS:    #m/z: 322.93048 #charge 1+
###MS: 74
###MSMS: 75
BEGIN IONS
TITLE=Cmpd 55, +MS2(322.9305), 28.0-35.0eV, 1.6min #75
RTINSECONDS=95.8665
SCANS=74-75
PEPMASS=322.93048	301394
CHARGE=1+
103.20669	64	
119.05237	76	
175.84570	58	
190.97025	102	
195.89004	90	
196.88848	60	
198.01849	68	
198.92412	116	
201.04304	74	
202.04737	68	
205.94978	202	
205.97123	62	
206.97533	94	
207.94376	132	
207.97212	64	
208.88361	66	
208.93849	70	
210.89915	110	
213.89808	90	
214.86929	60	
215.84743	86	
215.88195	80	
217.02540	68	
217.52203	66	
218.11363	78	
218.88355	62	
219.41987	76	
220.05892	66	
221.89385	64	
222.87086	76	
222.96788	70	
223.95886	300	1+
224.16327	92	
224.82735	78	
224.93415	76	
224.97664	68	
225.82265	90	
226.87948	70	
226.96830	64	
227.93663	66	
230.88871	70	
230.90745	208	
231.90655	82	
232.86118	62	
234.12938	62	
236.85215	70	
237.06563	84	
238.94000	212	
239.78672	84	
239.90837	92	
240.08010	132	
240.81643	76	
240.90006	78	
240.94042	5314	
241.06828	100	1+
241.79862	76	
241.85433	68	
241.94211	5284	
242.46176	92	
242.86136	66	
242.94226	14178	1+
243.33245	78	
243.82771	116	
243.88133	88	
244.82672	114	
244.93995	3200	1+
244.98238	80	
245.41716	92	
245.82822	294	1+
246.14878	76	
246.97561	200	
247.94513	92	
248.86076	82	
249.12631	104	
249.90997	84	
250.94768	68	
252.37534	74	
252.92944	70	
255.92414	60	
256.02250	80	
256.89006	66	
259.92896	66	
259.97521	58	
260.83989	128	
261.82863	466	1+
261.84926	60	
262.07840	82	
262.83252	374	1+
263.04909	58	
263.89543	68	
264.02804	64	
264.06354	96	
265.05206	94	
266.05861	88	
266.07255	72	
267.86927	120	
268.91544	84	
268.95785	136	
269.12185	84	
269.87556	60	
270.80449	90	
271.79941	74	
276.89411	66	
276.91464	88	
276.98826	74	
277.85666	122	
278.99049	80	
279.09374	902	1+
279.80115	66	
279.82166	68	
281.10460	80	
282.98999	76	
283.07076	134	
283.96893	90	
284.07534	78	
284.29398	342	
284.81289	72	
284.86264	142	
285.21074	78	
285.96162	74	
286.30445	92	
287.81295	88	
289.03673	58	
289.87298	74	
290.85909	72	
290.95223	70	
291.38597	76	
292.43692	66	
293.80415	100	
293.85623	274	1+
294.91150	90	
295.36762	74	
296.86546	78	
297.18085	82	
297.83505	66	
300.89230	74	
301.19917	86	
301.88052	128	
304.88874	58	
305.89175	100	
306.88121	314	1+
307.77478	74	
308.09385	66	
308.81392	64	
308.86131	78	
309.35998	68	
309.91794	66	
311.87044	76	
315.84716	100	
316.00022	62	
320.88633	72	
321.03142	64	
321.42313	86	
323.47842	80	
323.88907	82	
324.15227	66	
324.89809	58	
325.90426	106	
327.75036	74	
327.89449	70	
END IONS

###FS:    #m/z: 340.94104 #charge 1+
###MS: 74
###MSMS: 76
BEGIN IONS
TITLE=Cmpd 56, +MS2(340.9410), 28.0-35.0eV, 1.6min #76
RTINSECONDS=96.639
SCANS=74,76
PEPMASS=340.94104	130382
CHARGE=1+
104.49316	72	
190.96003	92	
192.88745	78	
192.92480	144	
198.89896	90	
210.97399	94	
215.89463	114	
215.93616	78	
220.87946	68	
223.93922	76	
223.96109	78	
224.83052	364	1+
224.98122	98	
225.05017	92	
225.96852	70	
226.89238	82	
227.14783	72	
229.56744	106	
230.88825	70	
231.95705	72	
234.09384	72	
234.89844	90	
234.94009	96	
235.91778	76	
236.85226	68	
236.89038	70	
237.00556	68	
238.87866	68	
238.90125	70	
238.92029	72	
240.78396	102	
240.84093	220	
240.96074	70	
241.84213	886	1+
241.90038	166	1+
241.92299	70	
241.96132	76	
242.54973	88	
242.94120	234	1+
243.83137	212	
244.82860	156	
245.82301	88	
245.84618	276	1+
245.91536	72	
248.90734	72	
248.94734	274	1+
248.98197	118	
249.95048	218	1+
251.16554	74	
251.95190	232	1+
251.98171	76	
253.08810	68	
254.11259	92	
255.07625	164	
255.58650	68	
255.86124	82	
256.38824	138	
256.85104	408	1+
256.87011	118	
256.89161	70	
257.89472	68	
258.84974	1252	1+
258.90891	88	
258.97024	74	
259.28261	72	
259.85402	780	1+
260.83316	698	1+
260.93610	86	
261.03283	72	
262.13198	70	
262.85236	74	
262.86876	86	
263.90054	76	
263.92067	72	
264.07774	80	
264.11350	88	
264.32692	110	
264.88584	166	
265.28036	98	
265.40622	80	
267.13231	352	1+
268.84003	244	
268.98690	110	
270.81437	84	
270.83362	122	
270.85281	72	
273.15353	84	
273.80313	84	
274.83860	86	
274.86130	116	
274.89706	102	
275.84395	142	
275.86225	98	
275.89592	74	
276.85650	626	
277.86258	420	
277.93936	74	
278.25025	72	
278.84522	1194	1+
278.92281	72	
279.96511	94	
280.87243	72	
280.99592	70	
282.86922	78	
283.35956	88	
284.51004	88	
284.87381	104	
285.18567	78	
286.12362	94	
286.96759	70	
287.67940	78	
288.84132	106	
289.04728	68	
291.13644	100	
291.91218	92	
293.87298	68	
293.97208	82	
294.85434	136	
294.86641	134	
294.92743	224	
296.86044	268	1+
297.02619	110	
298.41640	76	
298.94267	94	
299.03577	82	
299.40544	76	
299.87414	250	
299.89199	72	
300.78179	70	
300.86451	442	1+
300.88599	76	
301.81971	82	
301.96684	90	
302.15288	74	
302.17178	138	
302.81907	76	
303.17432	76	
303.95016	68	
303.99515	76	
305.39486	84	
305.88979	116	
306.87826	138	
306.90218	108	
307.81783	74	
307.89142	72	
308.88134	140	
309.86136	68	
313.45981	128	
313.96245	70	
314.41713	86	
317.88442	68	
319.88786	136	
319.90592	72	
321.28446	98	
321.39023	72	
324.46408	92	
324.89967	92	
325.88103	70	
326.17571	212	1+
329.87634	126	
330.86950	72	
331.81725	90	
334.91568	88	
339.35044	72	
341.99760	102	
343.83040	70	
344.91067	72	
END IONS

###FS:    #m/z: 363.95653 #charge 1+
###MS: 74
###MSMS: 77
BEGIN IONS
TITLE=Cmpd 57, +MS2(363.9565), 28.0-35.0eV, 1.7min #77
RTINSECONDS=97.4115
SCANS=74,77
PEPMASS=363.95653	50912
CHARGE=1+
97.95962	96	
170.83719	74	
191.68168	92	
203.05401	90	
209.94340	284	
211.87407	282	1+
212.87845	240	1+
212.89535	160	
219.07422	74	
221.90204	98	
222.94977	92	
223.83062	80	
223.95508	128	
223.97621	98	
224.87903	78	
224.94810	454	1+
224.97354	200	1+
226.94892	726	1+
227.11256	84	
227.93138	136	
228.82711	78	
228.89829	72	
228.94192	798	1+
230.06834	72	
230.89171	494	
232.10826	76	
232.88429	138	
235.90838	80	
240.12135	82	
240.83709	140	
240.93997	584	
240.96227	254	
241.83357	140	
241.85770	94	
241.94246	284	
241.96408	102	
242.81558	76	
242.94205	1438	1+
243.13129	82	
243.83102	92	
243.88444	126	
244.91721	88	
244.93971	286	
244.95542	328	
245.40966	72	
245.92729	84	
246.80900	138	
246.95321	330	
248.80281	782	1+
248.87020	78	
248.89990	404	1+
249.85374	76	
250.05166	72	
250.89490	78	
250.94818	208	
251.80140	124	
252.10438	82	
256.85247	76	
258.04227	82	
258.84235	142	
259.84346	222	
260.83343	112	
260.87587	96	
261.83143	196	
261.84740	72	
261.88330	76	
261.97556	146	
262.85762	74	
262.96744	78	
265.05715	78	
265.91443	92	
265.98758	126	
266.04243	78	
266.81017	830	1+
268.84100	130	
268.96308	432	1+
269.96912	302	1+
273.79130	110	
275.81385	84	
276.80653	156	
276.85672	118	
277.86004	88	
277.92085	80	
278.80083	310	
278.84035	74	
278.92089	96	
279.38843	94	
279.79220	1314	1+
279.84652	120	
279.86483	74	
279.88851	76	
280.04984	88	
280.79429	1094	1+
280.84336	82	
280.92780	78	
281.46106	100	
282.80224	118	
282.82949	236	
282.86883	92	
283.07061	76	
283.78526	132	
283.79866	202	
283.85110	370	1+
283.86900	176	
283.98669	174	
284.37765	90	
284.82561	250	
284.98650	84	
285.82735	142	
285.84642	106	
286.38359	80	
286.81986	134	
286.84830	138	
288.41484	82	
288.80536	98	
289.87913	88	
290.92928	74	
292.82579	80	
292.93899	86	
293.43331	94	
293.92984	78	
294.59118	80	
294.85047	86	
295.86887	118	
296.80765	280	
297.80879	206	
298.80301	2098	1+
299.86953	276	1+
301.80166	160	
301.86233	608	
303.80477	88	
303.86691	124	
304.84143	72	
307.81996	90	
307.83678	226	1+
307.88582	82	
308.29646	72	
308.93730	78	
313.93976	104	
314.81015	140	1+
316.31237	124	
316.81766	164	
317.82102	74	
317.94347	84	
318.80896	534	1+
319.81020	362	1+
321.12591	74	
321.28901	94	
322.81379	74	
322.98813	86	
324.02178	92	
324.45952	80	
324.86842	132	1+
324.89521	226	
326.17921	128	
327.44554	74	
332.59200	80	
335.91232	76	
337.94728	102	
342.80636	78	
343.03837	74	
343.91067	164	
344.52748	100	
346.41268	90	
346.88131	72	
346.91326	72	
353.24950	74	
355.42938	116	
355.91785	88	
357.87135	88	
358.78026	72	
366.15810	82	
END IONS

###FS:    #m/z: 322.93016 #charge 1+
###MS: 78
###MSMS: 79
BEGIN IONS
TITLE=Cmpd 58, +MS2(322.9302), 28.0-35.0eV, 1.7min #79
RTINSECONDS=101.075
SCANS=78-79
PEPMASS=322.93016	145740
CHARGE=1+
87.28779	78	
108.17901	32	
192.89717	68	
194.13924	30	
197.02435	78	
201.04664	78	
206.10455	60	
207.94774	76	
213.83200	70	
220.86995	72	
220.95909	56	
221.06869	78	
222.95328	48	
223.83254	92	
223.96205	130	
227.10493	56	
227.90533	80	
227.92976	34	
230.84909	70	
230.89289	64	
232.05561	34	
233.95865	70	
235.55198	72	
236.10671	44	
236.79927	54	
237.06375	72	
237.91342	60	
238.21657	48	
238.93711	66	
239.08095	144	
239.90056	64	
240.17648	82	
240.82158	172	
240.91727	64	
240.94156	1208	
241.78542	82	
241.86498	38	
241.88852	82	
241.93882	4910	1+
242.05450	80	
242.24945	86	
242.56395	32	
242.81956	346	1+
242.88635	80	
242.94084	3528	1+
243.00313	38	
243.18534	32	
243.36724	36	
243.59689	34	
243.80567	44	
243.89226	40	
243.99769	64	
244.19533	30	
244.93963	1072	
245.35380	34	
245.44590	94	
246.12563	32	
246.85019	62	
246.97466	178	
247.05859	98	
247.20758	40	
247.89543	38	
248.85901	44	
249.97588	74	
250.05931	36	
250.94950	56	
252.93198	58	
252.94510	56	
253.87757	38	
254.55693	38	
254.92131	52	
255.84958	66	
256.82704	86	
256.86012	66	
256.93500	64	
257.79547	32	
257.83922	34	
258.56759	32	
258.83191	94	
258.97777	56	
259.17168	50	
260.83136	64	
260.86072	64	
261.09301	68	
261.82869	376	1+
262.88389	44	
262.95581	60	
263.00489	80	
263.07068	78	
263.15231	46	
263.88826	100	
263.97966	74	
265.35220	78	
265.91002	70	
265.93274	66	
266.86064	64	
268.84405	58	
270.61674	98	
272.98298	110	
273.43962	92	
277.02694	52	
277.05600	70	
277.99276	138	1+
278.35312	104	
278.71799	32	
278.83908	54	
278.90218	70	
279.09185	1506	1+
279.36327	38	
279.81967	74	
280.79004	50	
280.87435	80	
281.08056	58	
281.47371	30	
282.27539	72	
283.06835	54	
283.85382	56	
284.29180	266	1+
284.67990	32	
284.87185	90	
286.18601	58	
286.81587	62	
286.88875	74	
287.81687	74	
287.88574	70	
289.16870	36	
289.79142	40	
289.88079	50	
290.10059	54	
290.86038	58	
292.85516	124	1+
295.84029	72	
299.88421	132	
302.04738	44	
302.79544	68	
303.07934	46	
305.80518	32	
305.92318	72	
306.87904	206	1+
308.11969	82	
308.29004	48	
309.21358	108	
309.42531	68	
309.91559	72	
312.42626	72	
312.69932	32	
313.10120	78	
314.78336	48	
316.12435	68	
317.76366	46	
320.84441	72	
324.11027	90	
324.18097	84	
324.89538	220	1+
325.12113	76	
326.26444	34	
326.28016	90	
326.34358	34	
326.57127	34	
327.27890	60	
END IONS

###FS:    #m/z: 336.94581 #charge 1+
###MS: 78
###MSMS: 80
BEGIN IONS
TITLE=Cmpd 59, +MS2(336.9458), 28.0-35.0eV, 1.7min #80
RTINSECONDS=101.848
SCANS=78,80
PEPMASS=336.94581	34832
CHARGE=1+
53.44967	66	
63.84774	72	
182.86887	68	
207.97030	50	
207.98821	78	
211.10230	78	
211.94440	218	
212.87639	80	
213.87840	72	
213.93846	134	
215.88540	54	
216.87930	62	
221.96064	68	
223.83145	222	1+
223.86001	60	
223.95014	98	
224.97546	146	
227.83152	60	
227.89588	52	
228.84450	66	
229.89114	68	
229.95745	288	1+
230.84526	72	
230.88820	64	
231.89117	62	
231.95303	48	
232.88907	52	
233.04496	84	
235.00588	70	
235.89486	72	
236.04424	84	
236.85963	90	
236.90379	184	
237.11868	64	
238.86871	52	
239.83629	58	
239.86657	68	
240.83946	1016	1+
240.96329	64	
241.84416	708	1+
243.84579	76	
244.83469	56	
244.87334	74	
245.87110	74	
246.86599	66	
246.97505	134	
247.90143	218	1+
247.96041	74	
248.97328	66	
249.01575	62	
249.86578	68	
249.92552	82	
250.00674	68	
251.78834	66	
251.92697	48	
252.97225	298	1+
253.90544	120	
253.93057	72	
254.90695	56	
254.92051	68	
254.96558	160	1+
255.07424	84	
255.21546	64	
255.84189	58	
256.85157	150	
257.84645	654	1+
257.86397	152	
257.90948	154	
258.40548	58	
258.84799	474	1+
260.83361	148	
260.87579	68	
262.85179	58	
262.88211	70	
263.48510	118	
264.86474	56	
265.41640	80	
265.51196	64	
265.84763	54	
266.84251	74	
266.89622	52	
266.99291	68	
267.81616	74	
268.84057	438	1+
269.05756	54	
271.09946	80	
273.85607	52	
274.00439	56	
274.43374	56	
274.87264	134	
275.86435	154	
275.87910	198	
276.85687	844	1+
277.86162	546	1+
277.93528	82	
278.96167	58	
279.09936	68	
279.86034	128	
280.11171	56	
280.85833	64	
283.27694	88	
284.86005	68	
285.02823	130	
285.84955	58	
286.41048	78	
286.80128	54	
286.84921	62	
286.86578	100	
287.43580	86	
287.81068	70	
287.84418	54	
288.41291	82	
288.89076	70	
288.92064	72	
290.07335	88	
291.39422	78	
292.86583	80	
293.10849	92	
293.84966	80	
294.10463	78	
295.24059	58	
295.99428	54	
296.82502	54	
296.97972	106	
297.87616	54	
297.89378	302	1+
299.87435	116	
300.88393	50	
301.01813	52	
303.86491	64	
304.88434	72	
305.28954	68	
306.88166	178	
307.08170	58	
307.81577	74	
307.83300	72	
307.89358	70	
309.86596	64	
310.77248	70	
310.86963	136	
311.87700	70	
312.95777	68	
313.86473	58	
314.86423	56	
315.99140	66	
318.16448	84	
320.83355	82	
321.21622	66	
321.74275	66	
323.89050	68	
324.88802	212	1+
324.94641	68	
327.49664	110	
329.88310	74	
330.20260	82	
331.09301	64	
334.15684	72	
335.16078	70	
336.28553	78	
340.29480	50	
340.91064	68	
341.71413	56	
341.81144	76	
341.91571	56	
END IONS

###FS:    #m/z: 313.92989 #charge 1+
###MS: 78
###MSMS: 81
BEGIN IONS
TITLE=Cmpd 60, +MS2(313.9299), 28.0-35.0eV, 1.7min #81
RTINSECONDS=102.619
SCANS=78,81
PEPMASS=313.92989	11442
CHARGE=1+
65.41222	28	
68.12725	16	
68.13840	16	
68.42454	16	
69.05779	16	
70.02547	16	
70.34335	16	
71.44653	16	
73.66283	16	
74.05118	16	
74.16746	16	
74.39500	16	
74.62925	16	
74.76297	16	
75.47817	16	
76.02001	16	
76.08533	16	
76.12068	16	
77.34259	16	
77.63552	16	
78.34365	16	
78.67985	16	
79.04515	16	
79.15437	16	
79.58648	16	
79.79695	16	
79.82328	16	
81.81025	16	
82.22839	16	
82.37767	16	
83.27504	16	
90.62320	18	
124.78990	18	
130.36508	18	
149.49231	64	
177.52832	18	
183.13620	18	
190.92754	56	
193.97006	158	
194.15844	34	
206.95176	66	
207.68347	36	
211.98109	114	
212.89194	78	
216.89150	62	
221.04007	56	
221.94226	34	
223.96114	56	
226.83709	58	
226.89425	18	
227.03470	26	
228.43388	30	
228.90941	62	
228.95217	58	
229.12512	52	
230.82310	86	
231.12537	78	
231.82974	50	
231.85858	98	
232.29183	28	
234.71666	28	
234.97044	276	
241.46551	24	
243.71566	18	
243.89215	78	
244.06834	46	
244.48884	44	
245.87874	34	
245.99830	18	
246.65143	22	
246.97656	122	
248.13489	72	
248.48333	28	
249.87297	74	
250.94750	130	
250.96480	66	
251.79254	26	
252.34605	24	
252.91014	72	
252.95357	196	
252.97065	70	
253.13275	20	
253.16503	24	
253.39292	64	
253.83841	46	
253.91513	68	
253.93143	20	
254.41237	82	
255.09787	52	
257.85891	74	
258.94452	56	
259.44658	100	
260.82979	38	
260.94587	62	
261.13017	24	
262.12186	46	
262.15137	62	
264.12147	72	
264.17127	74	
264.84230	76	
265.87235	58	
266.40347	56	
266.87062	86	
267.80173	58	
267.89630	48	
269.83559	70	
270.23479	38	
270.27662	144	
270.49536	20	
270.88745	66	
271.27775	70	
271.96951	72	
272.07499	72	
273.04478	40	
273.68951	22	
273.79500	92	
275.11553	80	
275.85918	72	
275.96930	60	
276.86146	78	
277.02325	74	
277.52831	44	
278.02364	60	
278.91069	44	
280.79846	68	
282.88838	70	
284.16412	76	
285.04899	22	
286.37933	22	
286.90354	102	
289.87725	50	
290.21743	48	
290.91240	60	
291.82403	94	
292.93705	96	
297.11296	76	
302.86789	54	
303.94391	66	
305.95933	74	
306.88362	84	
307.79242	56	
307.88934	96	
308.12583	46	
310.16627	74	
310.18620	66	
310.31121	74	
310.84524	26	
310.87160	74	
314.28234	218	1+
315.82980	68	
318.90354	72	
END IONS

###FS:    #m/z: 322.93013 #charge 1+
###MS: 82
###MSMS: 83
BEGIN IONS
TITLE=Cmpd 61, +MS2(322.9301), 28.0-35.0eV, 1.8min #83
RTINSECONDS=106.277
SCANS=82-83
PEPMASS=322.93013	135234
CHARGE=1+
123.62398	74	
133.04818	32	
180.87521	68	
196.88155	66	
198.95621	66	
201.04711	312	
203.95975	72	
205.19430	56	
205.94592	52	
205.97463	56	
215.84561	74	
219.01603	66	
219.26272	28	
220.88467	50	
221.86213	60	
221.89604	56	
221.94246	50	
222.95539	58	
223.96132	276	
223.97935	60	
224.95070	78	
227.93882	78	
230.83192	64	
230.89288	62	
232.09348	30	
236.43287	56	
236.88618	130	
238.79532	54	
238.88796	64	
238.96023	116	
239.04933	54	
239.08112	256	
239.88079	48	
240.78415	76	
240.82033	74	
240.90799	70	
240.94090	1132	
241.88786	28	
241.93996	3426	1+
242.83083	64	
242.87064	32	
242.94174	2066	1+
243.11168	50	
243.52400	28	
243.57583	26	
243.81931	60	
243.87297	64	
244.02522	26	
244.30429	26	
244.93964	892	
244.99780	68	
245.49789	34	
245.82139	84	
245.83667	46	
245.85044	34	
246.18130	28	
246.97810	302	
247.37733	28	
247.74006	32	
247.97718	140	
249.85350	72	
250.02849	50	
251.98764	54	
252.22530	70	
253.38303	102	
253.80334	38	
253.92290	58	
254.03619	66	
254.81795	70	
254.84900	76	
255.64749	82	
255.91225	38	
258.83806	76	
258.96637	56	
259.19457	28	
259.82451	60	
259.89170	66	
261.83640	192	1+
263.09054	86	
263.78833	30	
264.91234	90	
265.05619	66	
265.15404	68	
265.88657	78	
266.84450	78	
266.96273	42	
268.02116	82	
268.96301	54	
269.04569	56	
269.45629	74	
269.79933	58	
270.86888	46	
272.99323	44	
273.35082	42	
273.41953	32	
273.52148	38	
273.66704	52	
274.81785	42	
274.83635	60	
279.04368	32	
279.09155	1390	1+
279.28329	34	
280.54179	36	
281.84451	54	
281.85933	78	
281.88013	34	
282.28216	92	
283.06620	60	
283.97368	58	
284.01297	70	
284.29382	440	1+
284.81617	36	
285.31823	76	
285.80212	62	
287.88986	98	
290.98046	28	
291.90605	44	
292.27510	36	
292.34082	32	
293.43311	104	
293.85241	54	
293.89009	44	
298.86815	66	
299.69586	26	
301.85432	44	
304.39345	58	
304.88636	76	
305.88008	74	
306.88209	308	1+
306.92671	72	
307.80055	92	
310.14954	30	
310.89642	64	
311.26122	38	
312.81021	44	
315.00540	64	
316.91959	30	
318.94940	30	
320.14771	58	
321.15015	54	
322.18524	70	
323.18041	70	
323.23982	70	
323.76551	76	
323.87129	46	
324.89776	72	
324.92629	86	
325.13663	30	
325.26853	46	
325.82132	50	
325.84081	80	
325.89780	118	
326.95691	58	
327.15519	66	
327.19877	66	
327.89224	56	
END IONS

###FS:    #m/z: 336.94593 #charge 1+
###MS: 82
###MSMS: 84
BEGIN IONS
TITLE=Cmpd 62, +MS2(336.9459), 28.0-35.0eV, 1.8min #84
RTINSECONDS=107.049
SCANS=82,84
PEPMASS=336.94593	31500
CHARGE=1+
119.63988	54	
192.86864	46	
192.89259	76	
201.94790	72	
204.42119	70	
205.94790	92	
207.97562	56	
209.06622	66	
209.88533	48	
211.89510	68	
211.94429	308	
212.76861	48	
212.87812	138	
213.87901	80	
217.93262	60	
218.85436	70	
219.01627	52	
219.04509	74	
221.97037	46	
222.84328	44	
222.87257	96	
223.82859	60	
223.97574	76	
224.96448	68	
225.14969	74	
226.84435	54	
226.86270	54	
226.89617	104	
229.95665	134	
230.88796	282	
233.82900	158	
233.87597	66	
233.89389	92	
237.62368	52	
238.85378	98	
239.84986	184	
239.91460	68	
240.83922	876	1+
241.84375	648	1+
241.90629	132	
241.94011	80	
242.00677	58	
243.83984	130	
244.86737	74	
245.33054	58	
245.84426	62	
246.97588	108	
247.96471	80	
248.39422	90	
248.80294	48	
248.89973	120	
248.99455	76	
249.17305	62	
249.83222	114	
250.79616	42	
250.88921	64	
250.96509	54	
251.79253	70	
252.95579	76	
252.97253	122	
253.89925	62	
254.08892	78	
254.90636	74	
254.91925	102	
255.07646	66	
255.79272	64	
256.78615	70	
256.85071	184	
256.89976	64	
257.86111	138	
258.84664	492	
258.90538	58	
259.85695	194	
259.93576	74	
260.83694	46	
260.85312	154	
261.86101	98	
262.82983	86	
262.85362	84	
262.90366	56	
263.83055	54	
263.88609	78	
264.08357	58	
264.87000	130	
265.87246	66	
266.85723	142	
267.07341	64	
267.83166	80	
267.84522	60	
268.60837	72	
268.84063	230	
269.41195	76	
269.85938	66	
270.83984	56	
271.06342	54	
272.43941	64	
272.82298	98	
272.84565	146	
274.86472	176	
274.90541	66	
275.08070	76	
275.86170	102	
275.87179	98	
276.85680	650	1+
277.83801	224	1+
278.97018	82	
279.86412	120	
280.84739	58	
281.41198	80	
281.89012	58	
282.94036	104	
283.31264	80	
285.16092	52	
285.85376	94	
286.86156	90	
286.89676	68	
289.01623	64	
290.86054	56	
291.09974	58	
291.85578	84	
292.03820	92	
292.43895	104	
293.10634	130	
293.19110	54	
293.87295	52	
294.11260	136	
294.86714	68	
295.87383	68	
296.84047	62	
296.87794	66	
297.87535	42	
298.04308	66	
298.87680	74	
298.89326	42	
300.03703	50	
301.10752	52	
306.27737	96	
306.81037	72	
306.87809	204	
307.08783	44	
307.39800	76	
308.86362	54	
317.87807	58	
317.93465	138	
318.27217	44	
318.48481	66	
319.60936	96	
319.78382	58	
323.23469	40	
323.89414	58	
324.89510	76	
325.90098	64	
335.07063	92	
337.22081	64	
END IONS

###FS:    #m/z: 359.96194 #charge 1+
###MS: 82
###MSMS: 85
BEGIN IONS
TITLE=Cmpd 63, +MS2(359.9619), 28.0-35.0eV, 1.8min #85
RTINSECONDS=107.821
SCANS=82,85
PEPMASS=359.96194	19226
CHARGE=1+
71.48176	68	
120.82614	78	
183.92833	80	
198.87981	74	
201.87455	80	
215.88354	72	
216.85194	66	
221.89114	80	
222.88922	272	1+
222.95262	422	
222.98074	78	
223.89166	230	1+
223.97669	110	
224.94953	418	1+
225.94279	64	
226.85348	66	
226.94910	452	1+
226.97484	98	
228.81995	76	
228.89241	74	
228.94180	304	
230.90907	70	
233.91135	94	
234.86381	158	
235.89324	68	
235.90844	70	
238.82887	72	
239.78838	80	
239.92348	72	
240.83466	76	
240.94225	504	1+
240.95922	188	
241.15756	84	
241.86163	86	
241.89996	136	
242.11967	70	
242.79261	92	
242.86734	98	
242.88062	68	
242.89972	72	
243.88989	326	1+
244.95363	84	
245.93852	144	
246.95250	76	
246.97154	94	
247.55873	84	
248.80407	360	1+
249.82008	68	
251.04888	140	
251.90944	76	
252.85736	96	
254.05366	76	
254.79611	66	
255.13920	86	
256.87404	72	
256.95286	182	
258.84189	80	
258.97822	142	
260.83008	162	
260.96504	132	
261.96268	74	
262.79996	66	
263.79299	90	
263.88208	66	
264.41118	66	
264.79440	72	
264.83233	86	
265.12411	82	
265.62435	90	
265.81795	110	
265.86058	90	
265.97240	72	
266.81413	620	1+
268.84226	68	
269.85129	86	
270.58617	76	
272.87503	66	
274.06539	76	
276.80930	146	
276.85615	82	
278.79723	512	1+
278.82041	100	
278.84268	66	
278.85908	80	
278.88600	114	
278.91443	70	
279.85321	166	
279.88364	94	
280.47940	76	
280.79357	1042	1+
280.85407	104	
281.84902	92	
281.86924	64	
282.59731	82	
282.83112	216	1+
283.99647	82	
284.82717	114	
285.82873	136	
286.82200	74	
287.91065	150	
288.81137	82	
288.84315	100	
288.91139	66	
290.92577	164	1+
291.88949	76	
291.93391	200	1+
292.44535	76	
293.85801	64	
294.02012	68	
295.93019	158	
296.81000	554	1+
297.04547	74	
297.14900	82	
297.83090	78	
297.89445	70	
298.15097	74	
298.42455	64	
298.77547	86	
298.80409	1590	1+
298.87146	244	1+
298.90212	82	
299.12921	66	
300.04514	74	
301.13726	78	
303.87543	68	
303.90130	76	
304.10447	74	
304.19231	66	
306.38902	80	
313.78374	68	
314.81793	64	
314.94016	66	
315.28006	92	
315.79894	78	
316.81342	208	
317.81633	86	
318.01360	92	
318.75382	80	
318.79120	82	
318.81850	68	
318.87232	78	
319.82410	124	
320.15221	80	
320.82253	78	
320.91734	64	
321.82286	126	
323.01362	74	
323.16453	90	
323.81849	82	
325.16357	70	
326.16060	72	
332.82717	74	
334.82594	72	
335.78359	66	
336.77713	96	
336.94471	190	
337.88619	70	
338.94365	66	
343.91008	86	
344.18487	80	
347.41219	70	
351.27209	78	
352.89655	76	
355.94104	90	
358.77547	66	
364.36026	70	
END IONS

###FS:    #m/z: 340.94083 #charge 1+
###MS: 86
###MSMS: 87
BEGIN IONS
TITLE=Cmpd 64, +MS2(340.9408), 28.0-35.0eV, 1.9min #87
RTINSECONDS=111.495
SCANS=86-87
PEPMASS=340.94083	80034
CHARGE=1+
187.87402	90	
190.53752	72	
192.88775	70	
199.86286	68	
199.90297	68	
200.00194	68	
201.88700	72	
205.94621	94	
208.89573	160	
213.08906	78	
213.93723	214	1+
215.88715	68	
220.87357	66	
223.85330	76	
224.97305	98	
226.84682	66	
226.89494	146	
227.91285	76	
228.84324	172	
228.93186	72	
229.84428	116	
231.88933	94	
231.95294	248	1+
232.88916	84	
235.89517	74	
236.89434	76	
236.91631	64	
238.04430	72	
238.06878	86	
238.84173	174	
238.87965	118	
238.90070	68	
239.82271	72	
239.84441	138	
239.86457	84	
240.23363	68	
240.78963	80	
240.83336	94	
240.84844	112	
240.90196	122	
241.84386	732	1+
242.83229	180	
242.90001	70	
243.83457	126	
243.89578	78	
244.83990	104	
244.91714	100	
245.51896	80	
245.85027	74	
245.87503	74	
246.90506	72	
246.97665	152	
247.85451	78	
248.85874	68	
248.87671	64	
249.06624	74	
250.93564	84	
253.00405	64	
254.91962	80	
256.26427	64	
256.89755	82	
256.92119	72	
257.82997	72	
257.85487	68	
257.90431	80	
257.93772	64	
258.84634	1070	1+
258.89924	66	
258.97268	166	1+
260.83390	182	
260.85184	216	
261.02769	76	
261.84168	338	
261.87344	68	
261.90495	84	
262.85787	70	
263.83519	96	
264.86593	322	1+
264.88246	96	
265.01824	66	
265.42413	72	
266.14317	84	
266.84736	136	
268.84293	192	
269.00516	70	
269.84146	132	
270.84097	300	1+
270.93754	72	
271.12585	80	
271.79752	72	
271.93317	84	
272.86165	94	
273.89048	82	
274.85917	102	
274.87663	112	
274.89247	76	
274.91375	74	
275.85442	1188	1+
275.87788	124	
275.93889	88	
276.85672	1028	1+
276.90469	68	
277.54224	94	
277.92038	202	
278.84872	1390	1+
278.98653	72	
279.89758	72	
280.26142	68	
280.83901	122	
280.87040	70	
281.01850	96	
281.05134	76	
281.84662	84	
281.91068	70	
282.87651	68	
283.84791	156	
286.91559	120	
287.88151	66	
288.83861	78	
290.01872	72	
292.81718	84	
292.86341	88	
292.89117	66	
294.86624	140	
295.86433	100	
295.87881	112	
296.10203	102	
297.90508	80	
298.85298	150	
298.89940	74	
299.77925	80	
299.87279	404	1+
300.07075	76	
300.85146	138	
300.95426	68	
301.86336	94	
301.93703	76	
303.44512	74	
303.94597	74	
306.88032	218	
307.51671	64	
311.85796	104	
317.83624	74	
322.21629	68	
322.28015	70	
323.93100	84	
324.89587	132	
326.17272	106	
326.89724	78	
328.15698	70	
328.19034	78	
328.24836	84	
330.81612	72	
334.18353	80	
338.28112	66	
338.98210	80	
342.32693	74	
343.10435	64	
343.20435	76	
343.93725	70	
344.41124	70	
END IONS

###FS:    #m/z: 336.94607 #charge 1+
###MS: 86
###MSMS: 88
BEGIN IONS
TITLE=Cmpd 65, +MS2(336.9461), 28.0-35.0eV, 1.9min #88
RTINSECONDS=112.268
SCANS=86,88
PEPMASS=336.94607	30834
CHARGE=1+
116.36397	154	
182.18202	62	
189.92312	72	
203.94912	72	
207.97325	122	
210.88456	60	
211.94397	346	
212.88447	132	1+
213.93749	224	
216.56784	68	
218.89092	64	
219.99117	64	
220.87676	266	
221.83914	140	
223.83354	314	1+
223.96158	124	
223.97381	142	1+
226.83723	86	
226.98119	64	
227.08107	66	
228.89233	54	
229.95788	186	
230.89163	412	1+
231.95387	206	
233.96038	80	
235.90264	58	
236.82418	54	
236.91080	58	
237.06007	64	
238.83862	92	
238.88289	86	
239.63071	78	
239.84054	66	
239.85740	130	
240.83422	130	
240.85340	288	
241.84730	270	
242.83854	72	
243.87471	72	
245.86752	62	
246.85418	68	
247.89694	102	
247.96496	58	
249.11659	64	
249.90065	56	
249.96208	64	
250.88959	58	
250.96327	84	
251.83674	78	
252.81297	74	
252.84746	58	
252.95131	68	
252.97400	172	1+
253.93832	58	
254.86649	62	
255.07512	208	
255.20619	62	
255.45503	96	
255.95588	88	
256.25830	60	
256.86802	156	
256.90342	108	
256.91794	66	
257.83345	128	
257.85774	124	
258.84710	128	
259.85130	406	
261.83945	90	
263.00915	80	
264.85036	64	
265.86253	62	
266.84573	126	
266.86249	62	
267.82425	78	
267.86081	130	
268.84365	144	
269.83551	70	
269.85761	64	
270.87304	76	
270.98218	78	
272.91815	90	
272.96703	84	
274.86286	130	
274.87862	162	
274.91587	78	
275.87762	56	
276.43707	74	
276.85400	378	
277.86124	356	
277.97393	54	
278.83541	112	
278.89217	146	
279.09287	74	
280.03768	60	
280.79418	78	
280.81881	76	
281.87122	82	
281.91674	104	
282.12118	62	
282.89274	98	
284.85407	94	
286.40851	112	
286.85299	282	1+
286.94914	86	
289.11178	68	
289.56955	82	
289.84745	72	
290.86781	76	
291.86614	60	
292.43060	92	
292.90379	60	
293.10645	270	1+
293.87501	56	
294.19299	60	
295.90350	76	
295.97399	126	
296.20977	60	
296.85256	70	
296.87188	86	
296.91013	62	
297.89026	130	
297.97092	66	
298.30884	128	
298.82767	54	
298.87650	66	
299.06334	66	
299.42225	82	
299.87489	310	1+
299.88943	132	
302.87430	126	
303.16314	74	
303.90533	72	
304.85625	56	
307.80267	64	
307.89128	68	
307.91525	58	
308.29218	88	
308.86847	58	
309.87557	68	
310.02572	70	
311.86230	74	
312.92144	80	
318.11430	68	
318.82172	70	
319.43831	84	
319.77633	60	
321.42971	86	
324.89091	166	
325.88079	66	
326.01409	78	
328.90456	68	
329.82734	68	
331.74111	70	
331.84179	94	
332.40570	78	
336.83767	78	
336.96808	84	
337.98578	98	
END IONS

###FS:    #m/z: 363.95638 #charge 1+
###MS: 86
###MSMS: 89
BEGIN IONS
TITLE=Cmpd 66, +MS2(363.9564), 28.0-35.0eV, 1.9min #89
RTINSECONDS=113.041
SCANS=86,89
PEPMASS=363.95638	23280
CHARGE=1+
150.41267	106	
161.13122	78	
183.93797	72	
191.86024	72	
196.88310	88	
206.94637	84	
207.88008	72	
207.92641	78	
210.88472	80	
210.94541	68	
212.87691	102	
213.90390	72	
214.84924	74	
214.89416	68	
218.85083	72	
222.95229	126	
222.97275	112	
223.87292	72	
223.97363	114	
224.94730	434	1+
226.83227	148	
226.89218	68	
226.94773	568	1+
228.89528	180	
228.94265	728	1+
230.88899	542	1+
230.90255	176	
239.90641	82	
240.82008	72	
240.93833	612	1+
240.95930	214	
241.43012	68	
242.82469	162	
242.94237	874	1+
243.83125	192	
243.84507	144	
244.89825	72	
244.94457	108	
244.95922	144	
245.83797	110	
245.93954	114	
246.80757	72	
246.90048	76	
246.95376	308	
246.97566	184	
248.80302	214	
248.90292	124	
249.80242	326	1+
249.92334	90	
250.94560	226	
250.97281	82	
253.79560	72	
254.87054	68	
254.97824	106	
256.33324	78	
256.86999	68	
256.96076	92	
257.15145	106	
258.83710	266	1+
259.85396	88	
260.89644	100	
260.91444	96	
261.83200	168	
261.97444	70	
262.82587	72	
262.84584	138	
263.52900	78	
263.85201	158	
263.90026	70	
263.93581	102	
264.07339	84	
264.83039	146	
264.86835	84	
264.90241	66	
265.81821	224	
266.81358	656	1+
267.78320	84	
267.85059	70	
268.81066	352	1+
268.85564	96	
268.95873	130	
271.44545	102	
273.92314	68	
274.14293	88	
274.81210	76	
275.41920	118	
276.85667	200	
277.80780	118	
277.86447	100	
278.80047	202	
279.79630	214	
279.84316	106	
280.79389	484	
280.86677	96	
280.88176	68	
281.79100	756	1+
283.07107	170	
283.82739	104	
283.85024	294	1+
283.86831	80	
284.82350	360	1+
285.63580	72	
285.92870	94	
286.82198	150	
289.43356	84	
292.17037	82	
292.43669	154	
292.91180	66	
293.15365	80	
294.84825	78	
294.92663	94	
295.92901	66	
296.80790	608	1+
297.42826	74	
298.07669	84	
298.40769	78	
298.74813	94	
298.76639	86	
298.80512	1476	1+
298.92536	72	
299.86243	148	
299.88630	160	
300.80088	768	1+
300.82207	72	
301.86080	238	
301.89260	106	
302.79643	74	
303.85869	216	
304.44708	158	
304.90800	110	
306.28597	98	
306.84783	78	
306.96567	82	
308.00099	90	
308.92418	74	
309.96972	74	
310.06042	86	
314.81995	70	
314.91380	66	
315.81415	530	1+
315.93223	78	
316.81369	354	1+
318.81459	94	
318.93169	82	
319.02392	68	
319.04336	100	
319.82170	76	
321.23630	94	
322.82206	74	
323.81406	94	
324.90320	172	
325.80234	120	
327.88326	66	
328.11701	68	
328.25931	72	
334.87504	66	
339.83285	76	
342.90884	106	
344.91024	68	
349.89288	84	
351.21691	76	
352.89419	82	
354.42304	90	
355.41763	100	
359.96483	68	
361.69096	70	
367.42534	74	
367.89627	94	
END IONS

###FS:    #m/z: 340.94037 #charge 1+
###MS: 90
###MSMS: 91
BEGIN IONS
TITLE=Cmpd 67, +MS2(340.9404), 28.0-35.0eV, 2.0min #91
RTINSECONDS=116.713
SCANS=90-91
PEPMASS=340.94037	83098
CHARGE=1+
129.71949	72	
152.76525	80	
192.88811	72	
196.01227	62	
200.87805	88	
201.86445	74	
202.11559	64	
202.88244	74	
206.95157	70	
211.09166	94	
213.93643	268	
214.87820	66	
215.88751	126	
215.93938	78	
217.88202	66	
218.88157	60	
218.90335	102	
220.91557	78	
221.87219	76	
222.89582	72	
223.84084	164	1+
223.95889	240	
224.84199	270	1+
224.98750	60	
226.87391	68	
226.96626	60	
227.78682	62	
227.90162	80	
229.89102	64	
230.87883	68	
230.90506	66	
231.89422	68	
231.94930	70	
233.89791	184	
233.91109	88	
233.95101	70	
234.92301	70	
235.95533	86	
236.83548	82	
236.90396	108	
237.43272	72	
237.87396	82	
238.04789	66	
238.83483	114	
238.85389	74	
238.90386	252	
239.12721	64	
239.88154	82	
239.90067	120	
239.91979	82	
240.23336	192	
240.84138	122	
240.96305	66	
241.84371	764	1+
241.88086	72	
241.90408	88	
242.04147	78	
242.79617	90	
242.82672	78	
242.96280	78	
243.83810	134	
243.90161	74	
244.82493	72	
244.86347	130	
245.51903	100	
245.86547	102	
246.82609	78	
246.85407	76	
246.97589	72	
247.85842	84	
247.98417	76	
249.04676	66	
249.53733	84	
249.96603	72	
250.11565	102	
252.92964	62	
253.80750	84	
254.91831	76	
255.07150	134	
255.96570	74	
256.84719	86	
256.86344	452	1+
256.89730	94	
257.89051	72	
258.84758	1208	1+
258.96755	170	
259.01428	60	
259.91430	72	
259.95746	68	
260.83478	442	
261.84267	344	
262.82963	116	
263.80415	72	
263.83819	74	
263.85541	250	1+
267.13737	68	
267.84659	66	
268.18796	88	
268.84246	402	
269.84104	304	1+
269.95049	86	
271.82783	70	
272.92015	80	
273.84770	60	
273.89055	80	
274.85876	118	
274.88275	416	1+
276.85801	1020	1+
276.94870	98	
277.92446	150	
278.38177	68	
278.84450	1332	1+
278.86781	284	
281.85139	118	
281.92712	88	
282.79162	90	
282.87735	114	
283.05183	70	
284.84996	72	
284.91397	72	
286.79903	68	
286.95333	62	
287.86280	62	
288.84308	72	
288.86470	92	
291.10908	60	
291.43851	68	
291.86845	80	
294.86257	370	1+
296.23110	112	
296.25589	156	
296.84848	92	
296.97647	120	
298.89229	142	
299.87535	174	
300.88668	74	
301.86072	224	1+
301.89006	70	
302.17084	122	
302.84899	68	
303.16535	78	
304.29310	72	
304.44717	72	
305.06451	60	
305.72711	60	
307.87828	74	
308.91111	90	
314.92485	72	
316.55900	90	
319.84218	72	
321.91431	106	
322.17869	68	
323.30576	68	
324.89155	60	
325.89481	132	
326.16895	230	1+
327.87464	68	
329.82051	66	
329.86132	66	
332.43263	86	
340.90844	72	
342.89403	68	
342.90854	84	
END IONS

###FS:    #m/z: 363.95637 #charge 1+
###MS: 90
###MSMS: 92
BEGIN IONS
TITLE=Cmpd 68, +MS2(363.9564), 28.0-35.0eV, 2.0min #92
RTINSECONDS=117.485
SCANS=90,92
PEPMASS=363.95637	30020
CHARGE=1+
60.18962	60	
183.93138	84	
189.86364	76	
194.89138	64	
196.85053	68	
203.06095	100	
208.88333	58	
209.88017	80	
209.94428	308	
212.88065	122	
214.92839	104	
215.17161	72	
215.88560	102	
222.95512	112	
223.96396	168	
224.03079	66	
224.88434	86	
224.94688	232	1+
224.97145	82	
225.86163	74	
225.89147	92	
226.94639	784	1+
226.96975	188	
227.93044	132	
227.96264	72	
228.94191	358	1+
228.98351	62	
229.12276	84	
229.84267	134	
230.83052	72	
230.88867	420	1+
230.90895	104	
232.87602	88	
232.92707	78	
233.90952	70	
235.15662	72	
239.85307	56	
239.89305	56	
240.83561	238	1+
240.90761	60	
240.94120	172	
240.96224	128	
241.94147	108	
242.94173	292	1+
243.82672	148	
243.90164	60	
244.83858	70	
244.94145	148	
244.96009	178	
245.81543	72	
245.94754	482	1+
245.97029	182	1+
246.95142	300	1+
247.80849	62	
248.80239	166	
248.90062	150	
249.79498	56	
249.87521	66	
251.07787	74	
252.37539	76	
252.95318	64	
254.50795	68	
257.89844	88	
257.94224	82	
258.83893	404	1+
258.84697	186	
259.92934	62	
260.87117	94	
261.83376	180	
261.86043	70	
261.97058	96	
262.83608	86	
263.88589	94	
264.81802	120	
264.87637	66	
264.91022	78	
265.24208	62	
265.81825	76	
265.84245	78	
265.97638	62	
266.09266	92	
266.81360	538	1+
267.10526	62	
268.80926	148	
268.83883	82	
269.79934	86	
269.97244	108	
270.83927	204	1+
271.86205	64	
274.86142	66	
276.85646	446	1+
276.87780	74	
277.80852	90	
278.84935	268	1+
279.80019	170	
280.79535	400	
281.79430	370	
282.65734	60	
282.78649	432	1+
282.82353	462	1+
282.99190	60	
283.06445	66	
283.43816	86	
283.79075	292	1+
283.82567	358	1+
283.85227	142	
284.84936	232	
284.89541	62	
285.79402	136	
287.81889	76	
290.85818	76	
293.15332	62	
294.92845	68	
295.86573	60	
296.81090	250	
297.80908	166	
297.88807	86	
298.80406	1198	1+
299.08883	74	
299.85792	68	
300.07920	80	
300.11741	64	
300.80279	448	1+
300.93913	104	
301.86011	538	1+
301.89163	76	
302.99632	70	
303.33391	92	
303.85840	180	
304.50276	56	
304.97216	78	
305.42711	66	
305.84161	70	
306.15066	58	
308.42591	104	
308.82706	58	
308.87257	222	1+
309.81169	74	
309.83138	74	
313.89495	106	
314.81905	130	
316.81787	244	
317.81053	420	1+
320.05322	72	
321.88776	66	
322.81810	98	
324.02422	66	
324.89046	128	
326.87048	144	
329.77810	58	
329.87273	120	
330.20017	66	
330.83142	80	
331.82646	70	
331.87545	82	
333.40507	84	
336.41191	74	
337.94632	64	
339.83927	70	
339.95050	82	
342.84502	56	
343.17495	96	
344.90475	150	
346.84933	64	
347.95068	68	
348.86949	84	
352.90570	66	
360.87053	84	
365.71850	66	
366.22134	68	
366.74968	58	
367.13825	88	
369.31323	78	
END IONS

###FS:    #m/z: 359.96181 #charge 1+
###MS: 90
###MSMS: 93
BEGIN IONS
TITLE=Cmpd 69, +MS2(359.9618), 28.0-35.0eV, 2.0min #93
RTINSECONDS=118.257
SCANS=90,93
PEPMASS=359.96181	20028
CHARGE=1+
74.08926	70	
180.30559	68	
184.85680	62	
191.10648	76	
195.89694	76	
200.87808	102	
203.93158	82	
208.87073	68	
210.01532	84	
210.87025	114	
217.85659	72	
222.95419	162	
223.03941	88	
223.90606	84	
223.96120	72	
224.88270	64	
224.89739	70	
224.94762	222	
224.96993	348	1+
225.89105	72	
226.94820	320	
226.99055	68	
227.93079	172	
227.95426	194	
228.00741	74	
228.82937	118	
228.94062	468	1+
229.83738	124	
232.06914	88	
232.83464	66	
233.03153	84	
233.96404	82	
234.86855	68	
236.01389	84	
236.84864	78	
239.91206	62	
240.84396	76	
240.88864	76	
240.94206	118	
240.96252	230	
241.94308	178	
241.96752	138	
242.86082	120	
242.95928	152	
242.99913	82	
243.83092	66	
244.95738	100	
246.81160	92	
246.95283	104	
248.80104	330	1+
250.95255	64	
251.03320	222	
251.07011	76	
251.14816	62	
252.95652	84	
253.87779	90	
255.95202	80	
256.04643	66	
256.93691	68	
256.95264	78	
258.84982	62	
259.85032	78	
260.79920	62	
260.83418	128	
260.96719	170	
261.85941	70	
262.96340	66	
264.82429	178	
266.81681	748	1+
266.84025	74	
266.91787	76	
268.11175	62	
268.84564	78	
268.89451	62	
270.89980	68	
270.90880	214	1+
272.54718	78	
275.81440	68	
275.97253	102	
276.40430	88	
276.80989	102	
276.85778	172	
277.81311	78	
277.84661	206	1+
277.86826	80	
277.91282	74	
278.80064	316	
279.09509	68	
279.80353	154	
280.79424	888	1+
280.82126	66	
280.84534	128	
280.87732	220	1+
281.26540	62	
282.83812	168	
282.92801	72	
283.38021	92	
283.82922	70	
284.82640	132	
286.91535	70	
288.08155	80	
289.12661	80	
290.85196	66	
291.59338	76	
292.18299	72	
295.02538	90	
295.80218	72	
295.99851	84	
296.02381	64	
296.80906	144	
297.50883	74	
297.80100	1622	1+
298.80295	1396	1+
298.85965	106	
300.87105	70	
301.86343	108	
305.27897	104	
306.31818	76	
308.81835	120	
309.91346	80	
310.72879	76	
311.86926	78	
312.89945	84	
313.92984	120	
314.09945	82	
314.33445	74	
314.82005	76	
316.81401	146	
317.81361	114	
317.98712	74	
318.28508	90	
318.81664	94	
318.89441	84	
318.92727	142	
319.84876	62	
321.59039	68	
321.82243	96	
322.07104	92	
322.15029	62	
323.01794	126	
324.02383	136	
324.88869	64	
325.89460	72	
326.45081	88	
326.89166	132	
327.91951	72	
332.99030	80	
334.95858	86	
335.41062	82	
336.94462	166	
340.08167	78	
343.26589	68	
344.21747	74	
346.90652	78	
347.03018	68	
350.85124	78	
356.19571	62	
358.20313	76	
361.37906	68	
365.20463	74	
END IONS

###FS:    #m/z: 322.93018 #charge 1+
###MS: 94
###MSMS: 95
BEGIN IONS
TITLE=Cmpd 70, +MS2(322.9302), 28.0-35.0eV, 2.0min #95
RTINSECONDS=121.921
SCANS=94-95
PEPMASS=322.93018	136216
CHARGE=1+
189.90465	56	
192.88889	72	
194.68733	38	
196.88312	48	
197.96502	62	
200.89003	100	
201.04339	398	
204.98149	78	
205.65773	66	
205.92120	70	
205.95051	172	
206.41864	64	
206.95006	98	
207.97049	64	
209.99225	86	
211.88443	64	
213.89810	68	
219.94567	72	
220.88800	66	
221.22226	62	
221.89876	64	
221.94441	140	
222.87079	56	
222.89096	98	
222.94999	64	
223.95969	212	
225.88465	124	
228.82958	58	
228.90905	66	
228.93194	40	
230.84161	80	
231.13277	80	
236.87674	52	
236.90897	78	
238.90696	44	
238.93627	112	
239.01140	68	
239.08004	66	
239.09467	58	
239.89325	66	
240.04944	60	
240.07796	58	
240.81948	106	
240.85444	70	
240.94137	890	
241.01088	82	
241.05842	62	
241.82814	144	
241.88647	60	
241.94176	970	
241.96675	66	
242.88827	78	
242.94192	2902	1+
243.34427	54	
243.81942	136	
243.87862	46	
244.82023	124	
244.93872	584	
244.97890	108	
245.87509	66	
246.85981	82	
246.91236	92	
246.97418	294	1+
249.96621	88	
251.43387	92	
251.90159	76	
253.89529	68	
253.92842	56	
254.84113	44	
256.91135	62	
258.83583	178	
258.89931	90	
258.97222	78	
260.82922	58	
260.84888	56	
261.83292	54	
261.93682	88	
262.83981	132	
263.20230	74	
263.83751	44	
264.17734	104	
264.42499	74	
264.87834	88	
265.05493	142	
265.22842	74	
265.83335	68	
269.87373	100	
270.37031	86	
271.87032	80	
274.86716	46	
275.43707	72	
275.88323	100	
276.81315	64	
276.85731	90	
277.02922	54	
278.84465	96	
278.85983	130	
279.09227	1042	
279.33054	40	
282.12296	68	
282.25076	42	
282.27558	92	
282.80159	70	
282.96900	58	
283.07014	128	
283.86004	82	
284.29200	398	
284.89939	66	
285.89523	60	
288.61770	44	
288.84056	132	
289.09104	84	
289.87825	52	
290.32044	38	
290.40990	116	
290.85489	58	
292.43942	48	
293.80361	72	
294.84830	72	
294.87769	68	
296.76205	58	
299.78583	58	
299.88564	54	
302.95588	66	
306.87322	40	
307.79416	72	
307.89058	128	
309.12256	64	
309.87674	60	
310.98845	84	
311.13373	88	
312.00103	74	
312.10500	52	
313.89688	118	
314.88995	58	
316.81908	62	
320.94996	72	
321.05114	78	
322.91551	78	
323.27708	62	
323.81664	50	
323.90876	60	
324.25170	78	
324.32028	78	
325.12322	40	
325.18977	102	
325.23652	74	
326.11400	64	
326.83925	78	
327.17902	68	
327.90111	74	
327.96362	92	
END IONS

###FS:    #m/z: 340.94045 #charge 1+
###MS: 94
###MSMS: 96
BEGIN IONS
TITLE=Cmpd 71, +MS2(340.9404), 28.0-35.0eV, 2.1min #96
RTINSECONDS=122.694
SCANS=94,96
PEPMASS=340.94045	86204
CHARGE=1+
69.86846	68	
196.85898	72	
208.93128	86	
209.05029	124	
209.83748	64	
213.87698	66	
215.93786	70	
217.88359	60	
218.85992	64	
221.87123	70	
221.89290	68	
222.94991	62	
223.89818	64	
224.84236	80	
225.04509	52	
225.96138	74	
225.98333	84	
226.80393	88	
226.85732	60	
226.88492	68	
226.96838	82	
228.83972	132	
228.86110	54	
231.84859	78	
231.95020	174	
232.95293	70	
234.05623	52	
234.45080	72	
238.83126	82	
238.86718	54	
239.85412	84	
239.92531	88	
240.84582	110	
240.89831	62	
241.07764	82	
241.84054	270	
241.89997	80	
242.84174	154	
242.88075	58	
243.83303	154	
243.85174	76	
244.82992	246	1+
245.16298	52	
245.91183	56	
246.97549	74	
250.94470	86	
250.99241	72	
252.05188	96	
252.09083	76	
252.92578	56	
254.85987	64	
254.91588	64	
254.96462	84	
255.06908	296	1+
256.25841	58	
256.84836	124	
256.89555	96	
256.90616	136	
257.78785	76	
257.84403	76	
258.03867	60	
258.84634	614	
258.94053	64	
259.85061	326	
259.87185	122	
259.89980	60	
260.83517	640	1+
261.88932	92	
261.92081	76	
262.43601	72	
262.88426	74	
263.85905	254	1+
263.87611	76	
264.05541	68	
264.44671	78	
264.79842	72	
265.09009	74	
265.38196	112	
266.85645	162	1+
266.98683	70	
267.13537	58	
268.84401	268	
269.83692	110	
270.83935	82	
271.83804	150	
272.43972	70	
272.85136	70	
272.93914	78	
274.86585	124	
274.88489	136	
275.19281	60	
275.86967	122	
275.94485	78	
276.72901	98	
276.85681	342	
277.86173	298	
277.93674	120	
278.07431	90	
278.84851	1094	1+
278.91405	134	
279.09334	62	
279.18961	58	
279.93060	92	
279.96327	56	
280.86990	238	1+
281.84997	134	
281.93089	72	
282.04690	62	
282.19498	82	
283.06196	74	
283.87244	62	
283.93873	56	
285.87064	72	
286.99903	64	
290.86016	72	
291.43619	100	
292.43937	68	
292.87004	56	
292.88698	110	
294.86757	366	1+
295.37571	92	
296.85401	122	
297.01396	100	
297.87547	68	
297.89218	86	
298.85521	68	
299.01451	106	
299.20116	66	
299.87777	62	
300.00704	68	
300.79853	100	
300.86683	60	
301.86249	110	
301.89224	82	
302.86589	66	
303.94401	72	
304.94637	70	
306.11856	52	
306.88776	70	
307.13107	74	
310.81519	72	
311.86426	124	
311.88822	56	
312.81665	60	
313.34021	84	
320.89710	72	
321.88356	66	
322.22930	86	
323.71879	68	
324.19404	72	
324.90164	54	
326.17573	64	
327.87717	188	1+
332.46411	94	
332.81345	60	
341.89765	80	
342.16104	52	
342.96797	62	
344.41564	80	
END IONS

###FS:    #m/z: 363.95625 #charge 1+
###MS: 94
###MSMS: 97
BEGIN IONS
TITLE=Cmpd 72, +MS2(363.9563), 28.0-35.0eV, 2.1min #97
RTINSECONDS=123.465
SCANS=94,97
PEPMASS=363.95625	27836
CHARGE=1+
190.93296	62	
199.96694	86	
200.87445	68	
208.88716	64	
209.94157	242	1+
212.87932	246	
214.89093	62	
220.86243	68	
222.95312	326	1+
224.95006	334	1+
225.97331	142	
226.94584	386	
226.97275	118	
227.83581	78	
227.95353	198	
228.94248	600	1+
229.31622	78	
229.89710	86	
230.80997	84	
230.88958	1010	1+
238.34001	76	
238.93920	62	
240.06450	66	
240.83694	60	
240.85258	126	
240.94127	212	
240.96677	68	
241.94077	790	1+
242.83304	72	
242.94405	680	1+
243.85965	70	
243.97172	102	
244.81994	108	
244.94152	306	1+
244.95790	686	1+
245.84035	68	
246.80856	94	
246.95325	110	
246.97769	64	
247.98044	70	
248.63425	82	
248.80449	466	1+
248.89959	202	
249.85177	96	
250.80028	202	
250.89100	60	
252.95300	98	
253.43769	92	
253.83685	68	
253.93255	70	
255.93912	154	
256.89547	62	
257.95375	66	
258.83330	162	
258.84528	190	
258.90508	84	
260.82942	556	1+
260.97080	64	
261.91096	62	
262.86223	62	
263.83412	94	
265.06125	140	
265.80030	86	
265.85854	62	
266.81592	502	
266.86048	64	
266.91046	102	
267.81568	226	
267.87826	74	
267.97113	70	
268.81261	148	
268.95995	274	1+
269.81320	76	
269.84541	70	
270.83480	74	
271.84433	74	
271.91294	86	
272.80866	94	
275.81409	94	
277.11282	76	
277.85299	112	
278.80239	146	
278.84465	224	
278.95559	70	
279.79465	104	
279.85902	70	
280.22216	62	
280.79412	888	1+
281.16256	86	
281.89491	184	
282.79217	274	
283.06831	96	
283.79594	116	
283.84714	104	
283.93468	78	
284.43982	78	
284.82438	440	1+
285.84230	80	
288.81145	74	
290.38086	72	
291.00873	82	
291.79895	70	
292.44121	96	
292.90978	76	
292.94057	162	
293.88339	76	
295.42410	86	
295.87227	72	
295.93449	74	
296.81030	224	
296.88445	80	
297.81105	318	
298.06223	94	
298.80571	1456	1+
299.86525	104	
300.80229	266	1+
300.87348	80	
301.85870	406	1+
302.79998	102	
302.87274	82	
302.89655	100	
303.90973	64	
303.93509	78	
304.86049	64	
304.88672	66	
304.92613	140	
304.95075	96	
307.85886	72	
308.98658	68	
309.08818	98	
310.81796	66	
311.79921	70	
312.40439	68	
313.87941	68	
315.45461	62	
316.81357	548	1+
317.88766	70	
318.93833	68	
320.05096	86	
321.22499	72	
321.42753	94	
321.82070	330	1+
321.86787	86	
322.80289	84	
322.83937	104	
322.87140	98	
323.01784	94	
324.02127	120	
326.88810	84	
329.82302	68	
329.86987	110	
332.11991	84	
332.88477	68	
333.84744	60	
336.32390	76	
336.94562	120	
338.25871	70	
341.82504	98	
342.18835	62	
344.84686	70	
344.91063	74	
347.80802	86	
348.94028	78	
349.78693	74	
352.78153	80	
356.42058	88	
362.31234	66	
362.92705	68	
365.31450	80	
END IONS

###FS:    #m/z: 322.93038 #charge 1+
###MS: 98
###MSMS: 99
BEGIN IONS
TITLE=Cmpd 73, +MS2(322.9304), 28.0-35.0eV, 2.1min #99
RTINSECONDS=127.124
SCANS=98-99
PEPMASS=322.93038	139184
CHARGE=1+
79.79737	26	
143.00643	32	
183.14957	66	
195.98849	40	
197.86639	64	
198.92483	42	
199.14483	66	
201.04639	194	
202.49259	34	
203.78578	30	
205.03080	88	
206.64131	34	
206.95199	52	
207.97718	58	
210.98090	72	
213.88370	66	
215.88901	80	
218.90351	76	
221.94509	138	
223.96147	76	
224.87158	68	
225.85814	28	
227.83799	108	
228.84258	66	
228.89828	58	
229.54713	26	
230.83058	66	
232.89219	110	
232.91152	60	
233.83615	64	
233.99497	32	
238.07643	62	
238.11041	94	
238.89037	68	
238.94276	110	
239.07634	64	
239.95565	60	
240.06049	70	
240.81241	72	
240.89641	54	
240.91409	54	
240.94093	1202	
241.51616	38	
241.94077	746	
241.96706	70	
242.24600	70	
242.53833	80	
242.81649	134	
242.83139	84	
242.87873	68	
242.94201	2642	1+
243.15603	56	
243.45342	80	
243.50071	26	
243.82580	122	
244.82247	180	
244.94119	570	1+
245.04020	34	
245.84026	102	
246.06379	76	
246.12728	28	
246.69768	38	
246.97692	304	
248.88605	56	
252.82414	82	
253.82307	64	
254.88811	82	
256.83856	56	
258.14278	26	
258.83237	202	
258.89112	52	
259.85045	74	
260.83310	122	
260.89288	32	
261.04356	56	
261.84126	40	
261.92909	74	
262.91468	104	
263.92974	52	
264.00796	76	
264.30118	28	
265.06611	78	
265.14419	72	
266.21044	40	
266.81094	110	
266.86266	78	
266.89641	74	
268.85999	88	
268.87817	70	
269.79501	64	
269.81712	60	
270.80852	92	
271.85009	58	
273.48620	68	
273.79341	58	
273.88242	78	
273.89893	30	
274.18982	62	
275.81073	68	
275.85531	38	
275.99209	62	
277.81435	76	
279.09310	1216	1+
279.16334	60	
279.49929	32	
279.70278	28	
279.84179	70	
280.21679	40	
280.82947	72	
281.07436	62	
281.97210	72	
282.19084	68	
282.27750	28	
282.85777	46	
284.29222	132	
284.85179	26	
285.09942	44	
285.29976	74	
285.33336	36	
285.80831	78	
286.15900	46	
286.78901	58	
286.92180	80	
287.08837	66	
291.24127	90	
293.99084	58	
295.84033	28	
296.04951	72	
296.82994	40	
296.86701	62	
298.12079	38	
298.80012	90	
299.64187	28	
299.78355	74	
300.79027	108	
301.78576	46	
301.81518	58	
304.87994	48	
308.16915	92	
312.80170	52	
315.66172	36	
316.85189	78	
317.82960	78	
317.87810	68	
319.31334	52	
320.25409	34	
321.00730	86	
323.88046	86	
324.27024	26	
326.91268	34	
327.76128	50	
327.94128	86	
328.26150	40	
END IONS

###FS:    #m/z: 336.94645 #charge 1+
###MS: 98
###MSMS: 100
BEGIN IONS
TITLE=Cmpd 74, +MS2(336.9464), 28.0-35.0eV, 2.2min #100
RTINSECONDS=127.896
SCANS=98,100
PEPMASS=336.94645	26678
CHARGE=1+
172.40260	104	
182.10405	82	
190.89713	68	
192.01692	58	
197.96302	92	
199.07720	76	
210.88134	78	
211.94509	200	
212.87922	118	
215.88726	60	
218.57115	76	
220.88095	46	
223.82912	66	
223.85455	66	
223.96479	86	
224.96544	72	
225.85569	62	
226.83170	52	
228.89248	84	
229.95471	232	1+
230.88788	262	1+
231.43326	82	
231.90300	80	
232.12715	74	
232.82351	78	
233.91706	68	
234.91364	76	
235.89738	52	
236.90897	76	
237.06012	88	
238.83875	54	
238.85402	148	
238.88413	78	
239.18120	56	
239.96941	80	
240.83921	666	1+
240.87526	54	
240.95947	76	
241.98180	152	
243.83762	108	
244.95756	64	
246.85113	72	
246.91000	80	
246.97565	78	
246.99117	76	
247.91637	64	
247.96491	48	
248.07121	100	
248.89753	54	
248.99167	46	
249.83208	58	
249.96132	82	
250.82681	84	
250.85402	70	
250.96210	54	
251.00013	58	
251.45952	76	
251.82931	66	
252.95728	64	
252.97287	106	
253.16055	48	
253.84544	58	
254.83518	58	
254.92086	82	
255.07263	72	
255.88116	74	
256.85193	124	
256.86765	64	
256.89271	124	
256.93511	74	
257.86164	68	
257.87935	90	
257.93574	62	
258.84410	200	
258.90921	70	
259.85242	196	
260.84937	366	1+
260.88248	110	
262.86555	64	
264.86638	106	
265.84643	62	
266.84063	58	
267.86629	72	
268.83986	180	
268.88012	80	
269.06551	92	
269.79706	78	
269.84597	78	
270.84915	56	
271.16856	64	
271.84200	66	
272.86839	102	
273.02552	82	
274.87108	146	
274.88879	120	
275.86039	164	
275.87883	118	
276.22676	54	
276.83492	76	
276.86033	1010	1+
277.81252	62	
277.88817	74	
277.96172	66	
278.84080	138	
279.86407	108	
279.88127	48	
280.09906	82	
280.85795	214	1+
280.99569	60	
282.87796	228	
283.89348	74	
284.43333	80	
286.04483	76	
286.18823	98	
286.84578	168	1+
286.86790	72	
289.62994	80	
289.84757	48	
290.09190	50	
290.40401	60	
290.82682	74	
290.86212	46	
292.86154	72	
293.11062	188	
293.41845	74	
295.12036	82	
295.97113	88	
296.98014	64	
297.88154	60	
298.87973	98	
299.87003	76	
303.89025	62	
306.88143	64	
306.89862	72	
308.16243	46	
308.42790	72	
309.86384	80	
309.92003	106	
310.01490	58	
310.79619	50	
310.86727	52	
313.10986	76	
313.86866	60	
322.07513	86	
325.90340	94	
326.14735	50	
327.04547	56	
327.28552	124	
328.90922	82	
329.09879	58	
330.80700	58	
332.08349	54	
332.84708	68	
332.96590	66	
336.22253	68	
336.93461	60	
340.31215	46	
END IONS

###FS:    #m/z: 359.96172 #charge 1+
###MS: 98
###MSMS: 101
BEGIN IONS
TITLE=Cmpd 75, +MS2(359.9617), 28.0-35.0eV, 2.2min #101
RTINSECONDS=128.668
SCANS=98,101
PEPMASS=359.96172	19168
CHARGE=1+
155.90583	94	
202.68841	76	
205.86521	74	
207.94722	68	
210.83465	78	
217.85278	86	
219.89298	80	
220.98699	92	
221.88565	76	
222.95449	462	1+
224.83681	82	
224.95001	302	1+
226.87514	66	
226.94768	438	1+
226.97555	86	
227.92768	98	
228.94373	928	1+
231.03013	76	
232.88895	66	
233.43448	64	
233.88522	66	
233.95109	78	
234.90583	62	
234.94943	66	
235.20517	80	
236.86733	64	
236.99607	92	
238.97526	78	
239.90498	62	
240.82690	340	1+
240.94202	100	
240.96479	184	
241.94011	114	
242.20933	76	
242.88630	68	
242.96023	206	
244.80589	62	
244.95811	584	1+
246.95385	248	
246.97377	74	
248.80370	670	1+
248.82026	94	
249.91181	82	
250.80347	76	
250.83664	64	
250.89317	60	
251.03336	134	
251.84552	70	
251.97559	94	
252.87840	272	1+
252.89225	68	
252.90813	100	
254.39646	78	
254.41995	96	
255.22934	66	
256.85043	66	
256.88208	80	
258.79823	64	
258.84014	74	
258.97443	84	
259.90819	62	
260.87268	62	
260.90841	60	
260.97185	148	
261.96994	102	
263.43547	66	
264.81851	74	
265.82261	198	
266.39720	82	
266.81379	798	
266.86225	72	
266.89839	70	
267.38452	66	
267.97706	82	
268.83803	66	
268.85395	70	
268.91446	78	
271.93501	68	
274.87720	66	
275.52697	72	
275.89536	66	
275.92283	66	
276.80786	282	1+
277.94329	66	
278.79012	154	
278.84215	250	1+
279.79090	1062	1+
279.87951	60	
280.79231	814	1+
281.93134	70	
282.92992	78	
283.37626	76	
284.14137	70	
284.25386	64	
284.80528	66	
284.82490	310	1+
284.88114	64	
285.11504	82	
286.82623	62	
288.85323	64	
292.40988	64	
292.45614	76	
292.87400	68	
293.43971	86	
293.85008	68	
293.98271	68	
295.92666	84	
296.80700	212	
297.80809	114	
297.89236	60	
298.80554	1336	1+
298.85814	60	
299.86754	210	1+
300.76022	74	
300.80530	140	
301.78801	60	
301.80263	70	
303.14985	78	
303.17779	62	
303.44324	64	
303.78323	64	
305.92482	84	
306.04534	66	
306.43028	60	
306.88365	68	
307.82039	68	
309.80113	60	
309.92623	64	
312.86241	62	
314.82026	122	
315.83825	66	
316.81625	376	1+
316.83620	138	
318.00691	90	
318.86408	64	
319.82481	130	
319.87741	66	
319.92155	72	
320.16093	70	
320.96102	70	
321.96513	60	
323.02230	134	
323.23945	66	
325.90527	68	
326.81464	68	
326.85971	70	
328.19512	64	
333.81993	62	
334.87538	68	
335.81551	64	
335.90179	80	
336.88482	80	
338.75333	66	
339.18983	74	
342.18198	60	
342.28156	62	
342.90199	134	
345.75913	76	
350.11789	72	
351.81090	72	
352.88713	156	
359.22910	86	
360.36106	82	
360.90465	62	
361.13539	90	
363.83599	70	
END IONS

###FS:    #m/z: 322.93024 #charge 1+
###MS: 102
###MSMS: 103
BEGIN IONS
TITLE=Cmpd 76, +MS2(322.9302), 28.0-35.0eV, 2.2min #103
RTINSECONDS=132.328
SCANS=102-103
PEPMASS=322.93024	143882
CHARGE=1+
56.41820	34	
60.57612	32	
80.28032	32	
158.77390	50	
185.92202	58	
189.92466	60	
192.88746	86	
193.08352	86	
194.04038	46	
194.86881	74	
201.04570	380	1+
205.95376	104	
206.88636	86	
206.95449	32	
207.97403	130	
208.90643	144	
218.89429	58	
220.87174	36	
221.02493	74	
221.94095	54	
222.08810	44	
222.21905	66	
223.21024	58	
223.95846	200	
227.93499	56	
228.91330	78	
228.93354	74	
229.34994	30	
229.83931	48	
230.82497	44	
230.83800	38	
231.07863	72	
231.91000	124	
233.05207	44	
233.95551	62	
238.93793	280	
239.08519	60	
239.91796	42	
240.82580	82	
240.87117	82	
240.94166	1196	
241.09867	32	
241.19758	42	
241.21301	34	
241.83876	74	
241.94105	786	
242.82306	82	
242.84682	46	
242.94248	2978	1+
243.17155	30	
243.82054	314	1+
244.94120	618	1+
244.96129	92	
244.97861	72	
246.97510	144	
247.00219	38	
248.83176	40	
248.85451	66	
248.98025	32	
250.06913	38	
250.37390	54	
250.53706	28	
250.67933	54	
251.21771	38	
251.52753	32	
254.91167	66	
255.09783	64	
256.89375	70	
257.44513	100	
257.91051	52	
257.92809	72	
257.96151	60	
258.83989	80	
258.97109	52	
259.90003	62	
260.83494	36	
261.83375	316	1+
261.90298	72	
261.97562	46	
262.19314	78	
263.83429	60	
263.89613	78	
264.81423	68	
265.07199	62	
266.08650	80	
266.24664	38	
268.90625	54	
269.00497	70	
269.83958	92	
270.80242	78	
273.79316	52	
273.84446	38	
274.86504	72	
275.88800	80	
279.09243	1084	1+
279.28367	36	
279.89196	28	
280.14230	66	
280.50279	28	
280.80188	74	
280.84997	58	
281.05580	64	
281.84665	28	
281.99106	74	
282.08767	78	
282.28593	58	
282.95264	38	
283.06742	146	
283.28613	290	1+
283.83561	56	
285.15900	68	
286.11966	34	
287.02976	28	
287.47882	30	
287.90023	86	
288.10665	70	
290.88331	46	
290.94395	64	
292.92000	66	
293.90236	78	
295.83602	86	
297.88417	62	
298.80002	88	
299.64549	32	
301.81329	58	
301.96041	52	
302.17398	80	
303.72759	46	
303.88628	80	
305.28552	26	
305.90764	64	
306.10959	94	
306.27557	76	
306.87486	82	
307.80382	148	
308.89177	40	
308.92184	76	
309.09448	68	
309.72347	82	
309.90460	52	
310.17062	68	
311.88479	42	
312.80580	70	
313.72728	32	
314.14954	94	
314.81825	76	
314.87461	66	
315.82084	58	
316.86408	118	
318.88326	82	
322.13002	48	
323.88693	64	
325.89549	110	
326.16697	80	
326.40652	84	
326.92337	58	
327.90774	60	
END IONS

###FS:    #m/z: 336.94640 #charge 1+
###MS: 102
###MSMS: 104
BEGIN IONS
TITLE=Cmpd 77, +MS2(336.9464), 28.0-35.0eV, 2.2min #104
RTINSECONDS=133.101
SCANS=102,104
PEPMASS=336.94640	23956
CHARGE=1+
194.88451	90	
194.89641	68	
197.95915	136	
201.92323	60	
205.95318	98	
206.94628	78	
208.93856	72	
211.94654	120	
212.87938	62	
212.97808	60	
213.88734	82	
213.94197	144	
214.88329	60	
215.86024	90	
216.90767	74	
217.88195	62	
217.91259	62	
220.87184	76	
223.96663	74	
224.95830	96	
225.96129	62	
226.07551	72	
227.84219	82	
228.84320	180	
229.95302	302	1+
230.04214	84	
230.89033	224	
233.89548	96	
235.82169	78	
235.91780	76	
236.08078	104	
236.91062	70	
237.08656	62	
237.99897	60	
239.84137	192	
239.86633	130	
239.88346	72	
239.90535	64	
240.83792	134	
240.87917	82	
240.96329	62	
241.84279	468	
241.98183	70	
242.79053	76	
243.96881	82	
244.83673	68	
246.85611	122	
246.97393	122	
247.96582	122	
248.85871	66	
248.89769	146	
248.96717	70	
250.83977	72	
251.04471	66	
251.06802	72	
251.83366	122	
251.88005	80	
252.24670	82	
252.83605	72	
252.96676	194	
253.81330	66	
253.90249	76	
254.09513	128	
254.78608	72	
254.91526	72	
254.96232	96	
255.07650	114	
255.20958	68	
256.00093	92	
256.86788	154	
256.89559	134	
256.91910	92	
257.86682	128	
257.89082	66	
258.84590	118	
259.85058	140	
260.83102	196	1+
260.85535	272	
261.85038	218	1+
262.92129	70	
264.17144	70	
264.86135	134	
265.86505	60	
268.84234	274	
269.08996	72	
269.83864	124	
269.87002	114	
270.84533	120	
271.85485	78	
271.91711	76	
272.87163	74	
273.79949	134	
273.86401	62	
274.39077	92	
274.81423	74	
274.87057	130	
275.85577	102	
275.87892	244	
276.40425	100	
276.85672	350	
277.13353	92	
277.86277	236	
278.83826	184	1+
278.86431	148	
279.86171	136	
280.86698	116	
284.86029	74	
284.87686	62	
286.85328	148	
287.85249	80	
289.88087	126	
289.91030	90	
290.74063	70	
290.80766	72	
290.90609	76	
290.92505	86	
290.94180	82	
291.07384	88	
293.10648	190	
293.55539	66	
293.87902	62	
294.09401	64	
294.11746	68	
294.86449	172	
295.87062	108	
295.97341	64	
296.20788	64	
296.85879	72	
297.88192	66	
298.41173	72	
298.42645	64	
299.87509	64	
300.08361	68	
300.82840	80	
300.87508	146	
300.92191	98	
301.87970	64	
304.88229	94	
305.43347	88	
307.87613	62	
308.88946	70	
310.42167	94	
312.01591	78	
312.91009	80	
318.78032	62	
321.87455	86	
323.18249	70	
325.89835	128	
327.89252	86	
328.95583	74	
334.96070	82	
334.97871	80	
335.23256	80	
340.79331	76	
END IONS

###FS:    #m/z: 359.96251 #charge 1+
###MS: 102
###MSMS: 105
BEGIN IONS
TITLE=Cmpd 78, +MS2(359.9625), 28.0-35.0eV, 2.3min #105
RTINSECONDS=133.873
SCANS=102,105
PEPMASS=359.96251	18188
CHARGE=1+
113.65783	92	
152.71342	94	
168.44153	98	
195.93482	78	
198.03072	66	
198.08222	72	
202.87034	70	
206.94319	80	
206.95536	68	
209.94587	144	
211.15042	64	
213.07290	92	
214.87269	72	
215.86924	72	
216.85348	88	
222.95232	110	
223.88845	124	
223.96314	320	1+
224.90113	94	
224.94760	220	1+
226.94495	666	
227.95773	152	
228.84309	72	
228.94288	502	
230.86191	70	
232.88532	78	
232.89852	66	
234.43384	92	
234.86755	96	
234.88927	70	
239.10450	78	
240.84102	72	
240.85825	72	
240.90425	62	
240.93949	112	
240.96476	130	
241.90537	112	
241.94191	100	
242.94894	84	
244.89682	202	1+
244.96025	296	
245.44225	72	
245.94264	72	
246.80791	86	
246.95244	256	
248.80303	728	1+
249.09145	64	
249.90011	80	
250.42650	92	
250.95327	66	
251.86646	72	
252.87313	78	
252.95699	204	
256.85033	92	
258.77847	76	
258.83409	102	
258.84959	74	
260.79330	84	
260.85865	68	
260.89242	68	
260.94482	100	
260.97394	238	
263.83215	90	
264.07554	78	
264.81443	80	
265.11820	68	
266.81409	288	
266.85440	68	
267.78212	68	
267.81508	142	
267.97493	78	
268.79378	72	
268.83166	94	
268.84482	80	
268.86187	64	
268.95465	74	
269.83755	82	
269.96643	88	
270.88661	118	
271.36463	94	
272.83523	70	
272.91014	78	
275.86318	64	
276.86123	146	
276.94354	90	
277.81410	68	
277.85316	146	
278.24640	62	
278.79804	320	1+
278.84896	118	
278.88006	118	
280.79172	860	1+
281.89068	132	
282.84901	70	
284.82624	224	
288.46922	88	
288.85535	86	
290.80131	80	
291.12190	66	
291.99641	74	
292.80230	66	
293.38483	76	
293.90031	66	
294.81813	132	
295.13726	80	
295.93535	140	
296.81025	448	
296.85696	78	
296.89317	82	
298.80549	902	1+
298.89159	78	
299.75393	76	
299.87277	140	
300.79923	106	
301.86031	72	
302.65852	76	
302.80819	78	
302.83389	88	
303.00726	68	
308.83817	66	
309.87443	78	
311.91831	84	
312.95144	78	
314.95721	66	
316.32081	74	
316.75749	64	
316.81485	360	1+
317.23200	74	
318.87218	70	
318.94251	66	
320.02006	64	
320.84434	68	
321.81956	96	
321.95420	86	
322.90493	90	
323.01303	192	1+
323.88649	62	
326.37533	68	
326.62599	72	
328.94484	70	
330.88330	64	
330.91021	76	
332.25805	86	
332.90984	72	
334.15696	72	
334.17682	68	
335.34755	66	
335.96372	78	
338.40325	84	
340.91294	70	
340.94377	126	
341.08782	64	
342.02040	68	
345.35983	86	
347.80822	78	
356.14282	66	
356.23290	64	
356.42290	90	
363.95763	86	
END IONS

###FS:    #m/z: 340.94067 #charge 1+
###MS: 106
###MSMS: 107
BEGIN IONS
TITLE=Cmpd 79, +MS2(340.9407), 28.0-35.0eV, 2.3min #107
RTINSECONDS=137.526
SCANS=106-107
PEPMASS=340.94067	92664
CHARGE=1+
56.38591	74	
69.02119	70	
192.92375	132	
192.95212	76	
193.99690	72	
194.92716	70	
196.88477	78	
201.93554	66	
202.85974	68	
205.95010	66	
212.88010	254	1+
213.82648	68	
213.93868	274	1+
214.87801	72	
215.82208	64	
215.93624	144	
217.97613	82	
219.89679	58	
220.87200	58	
221.89145	82	
221.95533	80	
222.88746	106	
223.07076	78	
224.84179	130	
224.97680	78	
226.83324	68	
226.85431	110	
226.93916	66	
228.84410	68	
229.83917	76	
229.92279	70	
229.95110	58	
230.82290	72	
230.84194	62	
230.86218	66	
230.88971	326	
231.89060	142	
231.90438	68	
231.95117	326	1+
234.86661	60	
235.43926	68	
235.90283	76	
236.79911	62	
236.92036	66	
237.06790	58	
237.89079	74	
238.87580	164	
239.86921	98	
240.23318	250	1+
240.83866	912	1+
240.85631	100	
240.88720	76	
241.84424	628	1+
242.82731	120	
243.83292	178	
244.83650	110	
246.84859	66	
246.97389	118	
248.00553	64	
248.84996	120	
249.95913	150	
250.98443	92	
251.83760	70	
252.95012	172	1+
254.91657	184	
255.08233	62	
255.13903	72	
256.45303	70	
256.84992	194	
256.86926	60	
256.90629	68	
256.95651	74	
258.84726	390	
258.91290	114	
259.85211	292	
260.83666	628	1+
261.47425	88	
263.85356	308	1+
263.88603	106	
264.93010	104	
265.79847	84	
266.84626	72	
267.97305	80	
268.83955	278	
269.82335	90	
269.85563	102	
270.84080	170	
271.83204	94	
273.87928	72	
273.98840	100	
274.85658	118	
275.86885	132	
276.85611	1748	1+
277.90915	112	
278.84323	898	1+
279.10133	72	
280.85094	320	1+
281.25970	74	
282.05722	72	
282.87732	64	
282.92197	58	
283.35139	80	
284.86833	68	
286.84698	78	
288.42130	72	
288.84405	148	
289.84336	84	
292.43703	96	
292.85728	72	
293.83923	66	
294.86934	108	
295.87022	62	
295.87872	106	
296.37680	102	
296.85624	264	1+
296.97565	82	
297.40731	64	
297.88034	140	
297.93030	100	
297.97655	180	
298.27836	82	
298.88715	62	
298.91891	84	
298.96143	84	
299.87087	64	
299.99401	94	
301.85710	106	
302.17585	66	
302.82296	72	
302.86570	70	
304.88452	62	
305.22263	58	
305.92299	82	
306.88612	76	
307.89254	126	
312.85816	76	
312.88821	70	
316.86054	84	
321.74027	72	
322.82502	80	
323.02292	62	
323.88693	60	
324.01958	58	
324.89845	142	
325.82130	58	
325.88662	104	
326.42035	68	
327.89684	80	
328.37290	72	
328.77341	70	
328.84704	64	
328.87139	82	
329.76930	72	
335.86917	72	
336.91446	82	
338.25867	80	
339.10835	88	
340.90165	84	
342.31106	78	
342.78168	64	
344.92205	70	
346.15470	72	
346.42192	68	
END IONS

###FS:    #m/z: 363.95641 #charge 1+
###MS: 106
###MSMS: 108
BEGIN IONS
TITLE=Cmpd 80, +MS2(363.9564), 28.0-35.0eV, 2.3min #108
RTINSECONDS=138.306
SCANS=106,108
PEPMASS=363.95641	29662
CHARGE=1+
81.89024	84	
190.98040	66	
194.98038	78	
195.04383	72	
198.89550	70	
207.87047	110	
209.94523	162	
212.87717	134	
215.87816	74	
217.49601	92	
222.95442	146	
223.36997	110	
223.96561	72	
224.88549	282	1+
224.94967	178	
225.90417	76	
225.95204	68	
226.94736	398	
226.97022	132	
227.02747	76	
227.82199	68	
227.95322	198	
228.89341	142	
228.94233	924	1+
228.95964	124	
230.83977	72	
230.88671	354	1+
234.14468	70	
238.85751	82	
239.87605	70	
240.94116	180	
240.96131	94	
241.83682	64	
241.93948	750	1+
241.95999	154	
242.83675	180	1+
242.85908	90	
242.88238	68	
243.14853	94	
243.82219	118	
244.94193	270	
244.95567	266	
244.97855	76	
245.68629	84	
245.87522	66	
246.57281	70	
246.81021	138	
246.90472	80	
246.95540	230	
246.97206	66	
247.81013	68	
248.80442	72	
248.83968	80	
249.90598	90	
250.80358	112	
256.99228	70	
257.91336	176	1+
258.44084	82	
258.84554	120	
258.96582	114	
259.83836	90	
260.84101	134	
260.97006	74	
261.83275	78	
261.97486	66	
262.03232	94	
262.51137	64	
262.79013	74	
262.82943	90	
262.90952	66	
265.78594	78	
266.81339	466	1+
266.83303	74	
266.85097	74	
266.86462	66	
267.07743	68	
268.96028	120	
269.95350	80	
269.98066	88	
272.86217	146	
272.88546	98	
276.81635	102	
276.85747	200	
277.02090	72	
278.80206	128	
278.84810	210	
278.88103	134	
278.92068	66	
279.79921	114	
279.85223	88	
280.79157	268	
280.93202	116	
281.79416	134	
281.83725	72	
281.88796	88	
282.03260	66	
282.78957	590	1+
282.87654	66	
283.81462	108	
283.82681	250	1+
283.84996	138	
284.07325	74	
284.85479	86	
284.93669	84	
284.98646	88	
285.79787	84	
286.81985	66	
287.34619	82	
289.84643	138	
290.85436	78	
290.88418	174	
292.00026	70	
293.85381	70	
294.92438	74	
295.81287	80	
295.86751	74	
296.81171	310	
297.80132	136	
298.80272	1218	1+
298.84670	74	
298.88525	88	
299.87104	80	
300.06041	100	
301.79833	262	
301.86199	394	1+
302.81448	66	
302.88535	98	
304.88219	222	1+
307.83968	70	
309.13356	72	
309.21574	76	
310.81785	76	
311.86251	132	
311.98123	84	
314.81369	76	
316.81754	188	
316.87599	78	
317.20629	72	
317.81137	498	1+
318.44699	74	
318.93656	112	
322.74108	72	
322.83486	78	
322.87755	72	
323.81397	70	
323.86236	68	
324.87112	70	
325.91897	82	
326.30888	76	
326.88146	68	
329.85185	104	
329.88078	66	
334.95853	86	
335.12732	66	
336.94097	72	
344.41154	76	
350.21891	80	
350.75928	78	
352.87822	70	
354.80235	66	
354.96205	88	
358.92889	78	
361.61626	94	
END IONS

###FS:    #m/z: 336.94593 #charge 1+
###MS: 106
###MSMS: 109
BEGIN IONS
TITLE=Cmpd 81, +MS2(336.9459), 28.0-35.0eV, 2.4min #109
RTINSECONDS=139.078
SCANS=106,109
PEPMASS=336.94593	22110
CHARGE=1+
79.32860	48	
181.86556	76	
186.86714	56	
191.02800	74	
199.94075	50	
205.94609	132	
207.29620	72	
207.98109	78	
208.84313	100	
210.90018	86	
211.94587	350	
212.87982	92	
213.85870	78	
213.94011	184	
216.88649	68	
217.91987	64	
217.99794	64	
218.84359	56	
219.83346	50	
220.90094	76	
221.88129	128	
223.83306	208	
223.96211	150	
223.97585	92	
228.84370	126	
229.95758	158	
230.88990	314	
231.95437	70	
232.82169	76	
232.89082	48	
232.91522	72	
234.83429	70	
234.94546	70	
236.08357	56	
237.07915	76	
237.17351	66	
238.83705	60	
238.88314	76	
239.85376	156	1+
239.90271	124	
239.92366	74	
240.83326	88	
241.84312	822	1+
242.79462	70	
243.83835	156	
244.85946	66	
245.00362	94	
246.97393	62	
248.42336	96	
248.90358	126	
248.99441	82	
249.83184	78	
250.84052	78	
250.95399	134	
251.97012	60	
252.06716	62	
252.12964	72	
252.92761	80	
252.97259	336	
253.08429	72	
253.92298	66	
254.09104	68	
254.41607	82	
254.91713	70	
254.95905	54	
255.07237	130	
255.97522	62	
256.08105	54	
256.42160	74	
256.85516	150	
256.87122	108	
257.80194	66	
258.85008	666	1+
259.85525	474	1+
259.91531	100	
260.88266	60	
260.94503	52	
261.84336	60	
261.86148	48	
261.87541	56	
262.87940	120	
262.95703	58	
264.01160	66	
264.87046	94	
265.87145	46	
266.85835	66	
267.82806	78	
267.84720	136	
268.84094	254	
268.86609	58	
268.91441	72	
269.84756	144	
270.98369	122	
272.82482	72	
272.91419	50	
272.98300	112	
273.86614	66	
274.86695	106	
275.84907	78	
275.86873	146	
275.95542	56	
276.85820	988	1+
276.87909	124	
277.82487	72	
277.92422	52	
278.83025	68	
279.84857	112	
279.88765	74	
281.83754	140	
281.86757	76	
282.06921	58	
282.86676	46	
282.92790	66	
282.99617	80	
283.05148	56	
283.86632	78	
283.97980	64	
284.86624	68	
284.90612	62	
285.93250	64	
286.84933	334	1+
287.88551	64	
287.91481	76	
289.87665	64	
291.86737	120	
292.63897	74	
292.86564	64	
292.88802	78	
294.90104	84	
295.87455	122	
297.88452	74	
298.87762	102	
299.87116	116	
299.88689	66	
300.79048	68	
300.88095	166	
300.95827	76	
302.81482	72	
304.87974	64	
307.89534	98	
313.87534	56	
319.85756	54	
323.01465	72	
323.88045	48	
324.89326	62	
325.89891	88	
329.79851	50	
329.87424	48	
330.87183	80	
331.88907	96	
332.84912	68	
332.91635	64	
333.79029	68	
337.89795	66	
339.88163	54	
340.29433	54	
END IONS

###FS:    #m/z: 340.94069 #charge 1+
###MS: 110
###MSMS: 111
BEGIN IONS
TITLE=Cmpd 82, +MS2(340.9407), 28.0-35.0eV, 2.4min #111
RTINSECONDS=142.739
SCANS=110-111
PEPMASS=340.94069	93106
CHARGE=1+
86.68565	74	
159.04025	74	
185.92665	60	
192.89221	68	
194.89303	58	
197.86781	64	
198.89544	80	
199.93398	60	
204.40519	98	
208.16166	62	
208.84794	76	
212.88144	90	
213.88195	80	
213.94256	200	
213.97744	90	
215.88804	220	
215.90201	208	
219.93664	76	
221.89486	58	
222.88584	60	
223.01373	70	
223.82735	72	
224.83991	70	
224.95808	94	
226.86920	70	
228.83808	102	
228.94260	64	
229.55998	100	
230.25058	72	
230.88816	88	
231.95141	234	
232.04300	64	
236.06294	66	
238.88814	68	
238.94908	60	
239.07413	74	
240.22435	92	
240.83242	296	
240.85251	194	
240.91733	94	
240.93636	74	
241.84358	316	
241.90580	66	
242.83078	554	1+
242.88155	118	
243.83071	344	1+
243.85561	90	
244.14547	58	
246.85858	74	
246.97811	106	
247.37175	98	
247.93176	82	
247.97053	74	
248.99091	108	
249.89530	58	
249.96008	64	
251.50615	60	
251.90753	90	
252.92766	62	
254.90409	68	
255.83385	58	
255.93417	62	
256.84735	154	
256.86462	90	
256.89844	224	1+
257.82183	62	
257.85146	76	
257.87935	88	
257.93414	58	
258.84676	856	1+
258.86229	230	
259.89547	66	
259.91462	118	
260.83456	238	
261.84760	322	1+
262.83043	100	
262.91534	72	
263.01315	82	
263.85895	104	
263.88189	64	
264.86357	148	
265.02018	74	
265.80435	66	
266.84732	170	
267.13340	68	
267.97699	94	
268.84223	110	
269.83823	456	1+
273.84612	82	
274.85723	110	
274.87607	168	
274.89713	66	
275.35582	68	
275.80538	142	
275.86876	130	
276.79779	82	
276.85829	1118	1+
276.94424	140	
277.86268	680	1+
277.96788	64	
278.84805	942	1+
278.87998	60	
279.04165	74	
279.83994	140	
279.91220	88	
279.94304	68	
280.85275	182	
280.87851	70	
281.00231	66	
281.90321	86	
282.83686	68	
282.87413	78	
282.98144	66	
284.12493	62	
284.84356	66	
286.83243	68	
286.91136	106	
289.86821	78	
292.86870	84	
293.19574	72	
295.86631	138	
295.89714	78	
295.97746	66	
296.85400	70	
297.85327	136	
298.42667	82	
298.87831	68	
298.89618	118	
299.00199	58	
299.84560	62	
299.86759	134	
299.89547	64	
300.81136	72	
300.94141	68	
301.86871	158	
302.87849	188	1+
303.11167	58	
303.17591	72	
304.93145	58	
305.75297	66	
307.88231	80	
310.90003	66	
311.90301	72	
320.43998	82	
321.42743	90	
322.82711	62	
324.89547	78	
326.17076	184	
326.88797	62	
328.76020	78	
330.80236	64	
334.96970	60	
338.13717	78	
338.36281	90	
339.76480	72	
339.92749	80	
340.12950	60	
340.29675	66	
341.32361	82	
344.25422	64	
END IONS

###FS:    #m/z: 363.95637 #charge 1+
###MS: 110
###MSMS: 112
BEGIN IONS
TITLE=Cmpd 83, +MS2(363.9564), 28.0-35.0eV, 2.4min #112
RTINSECONDS=143.512
SCANS=110,112
PEPMASS=363.95637	28740
CHARGE=1+
180.86838	86	
198.87633	72	
207.87661	142	
210.88378	166	
212.87951	414	1+
218.85774	64	
222.90569	72	
222.95323	390	1+
223.83252	142	
224.94560	130	
224.97688	104	
226.83334	66	
226.89579	92	
226.94731	390	
226.97294	150	
227.87773	80	
227.92835	114	
227.94825	188	
228.94074	590	
229.09267	72	
230.84017	74	
230.89247	208	
231.88232	68	
232.88598	168	
234.79867	66	
234.88199	150	
237.84538	84	
238.92261	64	
238.94087	62	
240.82512	102	
240.90022	94	
240.91328	98	
240.94114	190	
240.95898	174	
241.94300	142	
242.82109	80	
242.85751	70	
242.89201	108	
242.94210	450	1+
243.81718	68	
243.83373	350	1+
244.82090	120	
244.85441	146	
244.86926	100	
244.93689	154	
244.95766	190	
245.07858	86	
245.86764	154	
245.94113	78	
245.96195	82	
246.80906	128	
246.95153	196	
248.80231	386	1+
248.90212	204	
250.80067	426	1+
250.88335	64	
250.90101	70	
250.95541	72	
251.84129	72	
252.39296	76	
253.85536	82	
255.37642	64	
256.84453	64	
258.83249	154	
258.84791	200	1+
260.83507	116	
260.99907	64	
261.83127	218	
262.84807	64	
263.97994	70	
264.42274	72	
264.81862	76	
264.86628	74	
265.25233	92	
265.81654	118	
266.78974	68	
266.81370	988	1+
266.85430	68	
266.95665	78	
267.83939	70	
267.97492	148	
268.14054	82	
268.80804	144	
268.84140	178	
269.84075	96	
269.96857	106	
270.88116	66	
272.88868	74	
276.80849	116	
276.85982	78	
277.81259	196	
278.79987	128	
278.84068	170	
278.88602	70	
278.90025	82	
279.79197	1184	1+
279.84642	96	
280.79095	990	1+
280.92437	92	
281.85293	140	
281.89419	88	
282.86794	68	
283.83136	64	
283.84927	288	1+
284.78715	110	
284.82141	482	1+
284.99085	92	
285.13810	96	
285.87225	80	
287.05103	82	
289.88266	126	
291.81719	74	
291.86432	84	
291.91653	100	
292.80011	90	
294.44992	90	
294.88144	66	
295.02140	68	
296.81084	246	
296.91228	106	
297.81115	120	
297.85209	112	
298.80229	1552	1+
299.05045	62	
301.79870	70	
301.86451	410	
302.79796	110	
303.81732	82	
303.87987	86	
304.89694	120	
305.89104	82	
309.91553	62	
311.41741	96	
311.87280	82	
312.38241	126	
313.90154	76	
314.81992	126	
315.82559	82	
316.81167	516	1+
317.88001	64	
318.83299	76	
320.14317	80	
320.40699	74	
320.43136	72	
320.82672	70	
321.82403	268	1+
321.87228	74	
323.88678	66	
324.81344	72	
324.88892	78	
326.87258	70	
326.91251	82	
327.07685	68	
329.93895	70	
336.11669	78	
336.94347	82	
336.96838	66	
337.95193	72	
339.82784	92	
340.96958	68	
346.00357	76	
349.16716	68	
352.41955	88	
359.18244	72	
360.89763	72	
END IONS

###FS:    #m/z: 359.96145 #charge 1+
###MS: 110
###MSMS: 113
BEGIN IONS
TITLE=Cmpd 84, +MS2(359.9614), 28.0-35.0eV, 2.4min #113
RTINSECONDS=144.284
SCANS=110,113
PEPMASS=359.96145	15536
CHARGE=1+
183.49209	66	
193.89472	72	
205.94607	66	
209.87323	80	
215.39677	66	
221.83637	66	
221.88981	128	
223.89163	110	
223.95231	86	
224.89004	98	
224.94497	354	1+
224.97068	128	
226.88450	70	
226.89641	80	
226.94719	300	1+
226.97138	88	
228.93104	86	
228.94416	254	
232.08020	76	
232.90022	88	
234.86688	122	
235.10563	70	
235.86672	72	
236.04426	74	
236.85019	82	
237.15491	106	
237.87578	70	
238.89363	70	
240.83563	66	
240.88266	112	
240.94073	340	1+
240.96799	72	
240.97341	120	
241.90170	70	
242.86154	66	
242.97206	118	
244.11260	78	
244.95581	398	
245.93957	134	
246.95606	196	
247.04303	62	
248.07129	88	
248.80210	524	1+
249.06032	66	
250.89601	130	
250.94938	134	
251.03222	130	1+
251.79631	68	
251.83938	84	
252.87872	120	
252.95211	126	
255.20975	64	
256.87231	68	
258.82996	66	
258.84850	68	
258.93077	76	
258.97506	132	
259.84839	72	
259.90364	84	
260.83551	128	
260.97772	74	
262.82007	64	
262.95329	68	
263.78814	72	
263.87525	100	
264.81369	126	
265.82456	112	
266.46555	106	
266.66405	90	
266.81253	664	1+
267.97509	68	
268.90028	66	
269.96858	82	
270.81238	74	
270.89218	72	
271.62154	100	
271.85033	64	
272.84594	74	
273.81167	68	
273.96646	194	
274.98898	66	
275.89587	78	
275.97421	80	
276.08168	62	
276.80865	72	
276.84923	88	
277.79827	78	
278.80008	72	
278.82861	80	
278.84517	78	
279.85174	116	
280.79205	772	1+
280.83308	86	
280.92952	90	
281.90648	66	
282.79100	164	
282.81856	80	
282.84508	78	
282.97361	78	
283.98615	72	
284.82429	154	
285.82493	74	
285.87143	72	
288.20026	72	
289.88089	80	
290.87723	64	
291.78868	68	
292.43987	72	
293.35319	76	
293.44164	78	
295.13733	98	
296.02419	72	
296.37930	78	
296.39817	64	
296.41477	64	
296.80823	534	1+
296.89519	66	
296.96291	106	
298.80292	1446	1+
300.99281	62	
301.02673	96	
301.81101	84	
301.82797	68	
302.00299	70	
306.89103	64	
307.84175	86	
309.91973	130	
312.16348	76	
313.84721	76	
315.81472	72	
316.81463	194	
317.82300	104	
318.14035	74	
318.76319	62	
318.97794	72	
319.82697	70	
320.22468	82	
322.86012	72	
322.92648	80	
323.02195	132	
324.01792	172	
324.89317	112	
327.37068	90	
328.86934	76	
329.86984	80	
333.72606	62	
336.86504	100	
337.70335	68	
337.87082	64	
342.88828	76	
342.92498	82	
344.18881	82	
345.18635	94	
350.74549	62	
352.88360	72	
355.43403	78	
358.34732	104	
361.86374	74	
363.38340	80	
END IONS

###FS:    #m/z: 322.93040 #charge 1+
###MS: 114
###MSMS: 115
BEGIN IONS
TITLE=Cmpd 85, +MS2(322.9304), 28.0-35.0eV, 2.5min #115
RTINSECONDS=147.944
SCANS=114-115
PEPMASS=322.93040	152974
CHARGE=1+
52.96498	46	
55.26483	66	
75.88673	26	
121.44709	30	
163.93805	32	
176.27403	32	
192.88223	94	
192.89573	66	
194.89646	66	
195.91776	58	
196.90203	68	
200.91866	28	
200.96681	64	
201.04596	284	
202.10858	76	
203.26755	32	
203.87543	96	
205.95072	134	
206.95157	72	
206.97802	62	
207.97713	46	
213.95955	58	
216.10012	68	
220.00962	72	
220.87910	64	
221.89043	30	
222.89269	70	
222.97171	84	
223.20819	24	
223.95856	254	1+
225.09650	62	
226.97956	26	
227.93062	98	
230.83060	54	
233.68975	40	
233.92457	82	
235.41843	68	
236.43292	96	
236.89092	24	
236.96437	72	
237.79030	64	
238.17575	38	
238.19920	30	
238.23205	32	
238.27336	40	
238.79687	34	
238.88615	74	
238.93808	100	
238.97354	36	
239.08593	78	
239.78665	22	
240.82282	134	
240.85286	60	
240.94028	1032	
241.29470	28	
241.94046	3032	1+
242.04592	28	
242.24199	78	
242.81762	392	1+
242.94239	1984	1+
243.84037	58	
243.89027	44	
243.91981	28	
244.12615	108	
244.27097	24	
244.40649	24	
244.94123	228	
246.15088	34	
246.97365	134	
247.46240	24	
248.85326	58	
250.14894	72	
250.87139	70	
250.94395	94	
250.96114	102	
251.92690	36	
252.82816	92	
254.86646	78	
254.91755	52	
256.79527	84	
257.40937	62	
257.85288	60	
258.08968	62	
258.83062	44	
260.83145	56	
260.87470	56	
261.03240	22	
261.46566	24	
261.83252	122	
262.08880	24	
262.83225	78	
263.81023	44	
263.83016	118	
264.46677	96	
265.05748	194	
266.85844	72	
266.89053	78	
266.92444	48	
266.95887	92	
267.04737	70	
268.01296	54	
268.95465	26	
269.93813	62	
271.35872	72	
271.80568	68	
274.82000	66	
275.91197	60	
276.91478	54	
277.02885	58	
278.03158	80	
278.85708	78	
279.09061	1220	1+
279.11079	70	
279.20738	40	
279.23064	28	
281.86876	54	
281.93907	54	
282.10239	90	
283.03266	32	
283.07096	160	
283.78599	42	
283.85777	30	
284.01528	66	
284.29397	618	1+
285.02158	58	
285.58633	40	
289.87949	122	
293.19324	56	
293.85813	54	
295.04231	72	
296.92679	38	
297.10036	82	
297.85661	56	
299.78383	76	
302.74827	26	
303.94794	98	
304.94243	44	
306.88157	64	
307.79635	86	
307.89516	68	
308.86572	48	
308.89603	46	
309.80119	46	
310.92140	28	
312.86440	70	
315.64168	34	
316.43252	96	
319.31666	32	
321.82149	46	
323.80536	42	
324.19916	48	
324.80938	62	
324.89947	62	
325.85866	42	
327.77698	88	
327.89249	58	
END IONS

###FS:    #m/z: 340.94098 #charge 1+
###MS: 114
###MSMS: 116
BEGIN IONS
TITLE=Cmpd 86, +MS2(340.9410), 28.0-35.0eV, 2.5min #116
RTINSECONDS=148.716
SCANS=114,116
PEPMASS=340.94098	92644
CHARGE=1+
173.59916	92	
192.93325	66	
205.94954	82	
206.84746	74	
206.93056	84	
208.96151	104	
210.99534	60	
213.88391	88	
213.93970	68	
215.92685	76	
216.88971	66	
218.88696	78	
220.90269	74	
221.94451	72	
222.89469	60	
223.82872	68	
223.95923	70	
223.97232	60	
223.99414	56	
224.84015	70	
226.83909	68	
228.83823	70	
228.94848	78	
229.84651	78	
230.89140	134	
231.95202	120	
232.88716	62	
233.40487	84	
233.87389	102	
233.91502	80	
236.88355	82	
236.94643	78	
237.86038	74	
238.84214	92	
238.89541	66	
239.85232	112	
240.22976	76	
240.83408	194	
240.86407	76	
240.91720	90	
241.84484	686	1+
241.89783	62	
242.86138	64	
242.87828	98	
242.90441	56	
243.83312	428	1+
244.88442	82	
245.85511	76	
245.89431	136	
246.06394	66	
246.97559	92	
247.85824	62	
248.86842	88	
248.91295	54	
248.98846	70	
249.09509	70	
250.96881	76	
252.83774	88	
253.92632	54	
254.13402	64	
254.85681	66	
254.91755	64	
255.07343	114	
255.85986	70	
256.85058	74	
256.87198	56	
256.90737	86	
256.96058	98	
257.26414	68	
257.83157	66	
257.85149	116	
258.38557	84	
258.84837	470	
258.90486	70	
259.77781	78	
259.85376	454	
259.87789	106	
260.07044	86	
260.83958	130	
261.83988	178	
262.84048	136	
262.91251	66	
263.06503	64	
263.92601	60	
264.09344	72	
264.85671	96	
264.92844	90	
266.13140	244	1+
266.25281	72	
266.86842	142	
266.89441	60	
268.01505	70	
268.83914	192	1+
269.02537	70	
270.82869	328	1+
273.89477	78	
274.85793	202	1+
274.87698	62	
274.89755	74	
275.81226	138	
275.88475	130	
275.94299	62	
276.85925	1068	1+
276.95039	198	1+
277.92387	96	
278.84461	836	1+
278.91041	92	
280.87682	58	
281.88737	68	
282.80719	104	
282.87027	70	
282.93373	102	
283.86624	68	
285.79177	60	
285.86638	58	
288.83851	60	
289.81808	56	
290.02316	114	
292.85493	72	
294.86602	150	
295.56345	96	
295.87679	220	
296.38746	78	
296.85723	80	
297.89774	112	
298.31625	58	
298.85151	72	
299.07291	100	
299.31173	64	
299.87281	264	
299.89445	58	
300.87397	148	
301.86608	128	
302.17289	62	
303.90725	70	
304.88373	80	
304.92716	84	
305.89728	72	
306.16571	70	
306.88273	142	
307.01711	56	
307.79419	66	
312.42621	84	
314.45423	56	
314.92241	64	
318.15111	58	
319.03251	84	
320.14100	58	
323.20445	88	
324.89397	68	
324.91058	128	
325.25628	58	
326.17824	130	
327.80343	66	
327.90378	74	
328.95368	102	
339.17381	64	
341.15797	74	
343.96215	60	
END IONS

###FS:    #m/z: 363.95651 #charge 1+
###MS: 114
###MSMS: 117
BEGIN IONS
TITLE=Cmpd 87, +MS2(363.9565), 28.0-35.0eV, 2.5min #117
RTINSECONDS=149.488
SCANS=114,117
PEPMASS=363.95651	31188
CHARGE=1+
151.63782	72	
193.85537	66	
194.14804	68	
209.88575	92	
209.94390	172	
211.10590	70	
212.87868	116	
214.90150	62	
222.95250	294	1+
224.82407	68	
224.88820	270	1+
224.94882	184	
224.98044	98	
225.07968	74	
226.83358	62	
226.94779	656	1+
226.97209	62	
227.92672	122	
228.94260	286	
230.88918	234	
232.88884	66	
233.88713	64	
236.84276	68	
238.94251	62	
239.85518	90	
240.82246	162	
240.83726	84	
240.85831	68	
240.94396	114	
240.96132	114	
240.98585	76	
241.14604	66	
241.79083	60	
241.88839	72	
241.94134	90	
241.96487	68	
242.83268	64	
242.94160	284	1+
242.95550	138	
244.83837	116	
244.94776	104	
244.96046	350	
245.83658	76	
245.94265	70	
246.44355	106	
246.81064	178	1+
246.83878	120	
246.95390	334	1+
248.03628	78	
248.80515	480	1+
248.93244	68	
248.97339	60	
249.18626	60	
250.89298	94	
251.05075	76	
251.80196	78	
252.79898	64	
253.90598	98	
254.83713	72	
255.43143	88	
256.84453	64	
257.85099	74	
258.84231	212	
259.82735	320	1+
260.86863	132	
260.96388	64	
261.84555	92	
262.43006	66	
262.82783	72	
263.09465	64	
263.85207	62	
264.52666	100	
264.82237	92	
264.91615	88	
265.81860	110	
265.97669	104	
266.81611	270	
267.78879	76	
268.81322	260	
268.95713	78	
269.96835	72	
270.82657	68	
271.91924	62	
274.91375	66	
275.03416	74	
275.88407	88	
276.85617	176	
277.79245	284	1+
277.85521	152	
278.84943	192	
279.03352	72	
279.79153	840	1+
279.85216	156	
280.17742	66	
280.35992	62	
280.79412	720	1+
280.91558	86	
281.88809	72	
282.08379	80	
282.78979	360	1+
283.83504	116	
283.85238	264	
283.90135	70	
284.28834	66	
284.80863	90	
284.82639	160	
284.84703	108	
285.03000	152	
286.14438	76	
286.82401	138	
288.22975	78	
288.41502	80	
288.81188	68	
289.86962	112	
292.95570	88	
294.89498	64	
295.92880	80	
296.81274	166	
296.93134	74	
297.37171	62	
297.81002	420	
298.03022	74	
298.80355	550	
299.01021	110	
299.80035	700	1+
300.83910	72	
300.87753	72	
301.86249	98	
301.90718	78	
303.86086	102	
304.81364	76	
305.82393	96	
305.92717	96	
306.88795	64	
307.90986	68	
308.89396	74	
308.94125	64	
309.94351	80	
310.75503	92	
310.84357	70	
312.12446	88	
314.82454	62	
315.39535	68	
316.81577	388	1+
316.90396	86	
318.83514	64	
318.95816	102	
320.94336	72	
321.01350	66	
322.02233	72	
322.92404	80	
324.90215	88	
326.94817	64	
327.21506	70	
329.17425	78	
331.86883	66	
333.80257	64	
335.03478	84	
355.19994	64	
360.87178	60	
364.31800	74	
365.80790	88	
367.43012	66	
368.35286	78	
END IONS

###FS:    #m/z: 322.93030 #charge 1+
###MS: 118
###MSMS: 119
BEGIN IONS
TITLE=Cmpd 88, +MS2(322.9303), 28.0-35.0eV, 2.6min #119
RTINSECONDS=153.154
SCANS=118-119
PEPMASS=322.93030	138972
CHARGE=1+
122.40101	70	
193.89793	48	
195.15522	70	
196.88632	68	
200.87776	88	
201.04452	156	
202.27783	34	
205.95225	82	
206.11533	36	
207.97224	52	
209.92284	84	
210.84010	68	
210.91172	66	
213.93615	128	
216.71096	28	
220.87725	54	
221.94705	88	
223.91859	48	
223.95927	296	1+
224.28116	32	
227.53652	32	
228.03345	64	
228.90748	84	
229.06341	58	
230.77080	40	
233.86643	80	
234.26562	30	
235.02845	78	
235.17906	28	
236.13298	64	
237.19101	56	
237.90771	64	
238.45754	70	
238.85018	34	
239.07958	72	
239.11222	86	
239.78866	76	
239.90619	186	
240.08890	52	
240.94050	854	
241.34412	32	
241.73806	42	
241.80248	64	
241.89775	154	
241.94048	2708	1+
242.24960	86	
242.82002	66	
242.94178	1672	1+
243.81860	436	1+
244.01870	30	
244.82008	304	1+
244.89976	26	
244.94059	530	
244.96321	40	
244.98643	58	
245.27605	30	
245.89819	76	
246.03964	28	
246.94503	50	
246.97290	100	
247.21703	36	
247.53351	32	
247.85858	58	
247.97244	56	
248.23332	44	
248.88210	60	
249.62261	32	
249.85762	64	
250.10197	70	
252.98815	86	
254.91970	50	
254.93337	80	
255.09595	114	
255.78290	38	
256.83462	48	
256.89416	100	
258.04623	72	
258.81036	26	
258.83754	240	
258.94570	64	
259.80274	58	
260.83701	68	
260.94821	64	
261.05898	78	
261.82939	64	
262.83535	186	
263.79039	66	
263.84808	108	
263.93186	40	
264.86060	66	
265.79678	38	
267.04098	78	
268.34679	86	
269.10981	58	
269.88003	68	
269.89579	58	
274.38009	30	
276.85340	72	
278.85711	32	
279.09127	688	1+
279.11452	66	
280.28814	34	
281.89187	42	
282.25376	26	
282.89290	68	
283.86638	48	
283.88121	46	
283.97200	80	
284.24686	54	
284.29386	250	
284.78353	66	
284.80419	64	
284.97220	108	
285.30191	116	
286.05288	34	
286.87200	70	
288.16694	82	
289.15194	54	
289.88091	62	
291.95432	58	
293.87736	94	
296.00300	56	
296.81010	72	
296.84002	58	
296.92900	72	
298.95084	46	
300.82429	70	
303.19415	28	
304.90991	48	
305.89911	46	
306.17217	62	
306.84487	72	
306.88405	70	
306.95229	66	
307.41952	90	
308.43133	30	
308.87465	68	
309.90018	38	
309.91760	46	
310.11763	70	
312.00263	64	
315.82529	32	
316.83632	56	
317.76416	84	
319.12934	50	
319.22349	58	
319.88613	66	
321.25150	68	
321.90094	68	
323.88241	84	
324.16124	72	
324.91514	66	
325.90575	66	
325.99195	76	
326.05613	28	
327.89481	50	
END IONS

###FS:    #m/z: 336.94645 #charge 1+
###MS: 118
###MSMS: 120
BEGIN IONS
TITLE=Cmpd 89, +MS2(336.9464), 28.0-35.0eV, 2.6min #120
RTINSECONDS=153.926
SCANS=118,120
PEPMASS=336.94645	19806
CHARGE=1+
198.89538	54	
199.90274	92	
205.94781	68	
206.98021	52	
207.97389	70	
208.84440	86	
209.05395	64	
209.11605	74	
211.94426	106	
212.54645	54	
212.62340	54	
212.87757	100	
213.94169	260	1+
215.92689	72	
217.88905	58	
218.83801	76	
220.87665	80	
221.83979	64	
223.84059	76	
223.89154	76	
223.97417	68	
224.83799	124	
224.97829	56	
225.85399	72	
226.94234	72	
228.84562	76	
229.03393	68	
229.09966	66	
229.95705	316	
230.88987	94	
231.89415	132	
231.95020	188	
233.83291	68	
233.89846	72	
233.95263	60	
235.89624	66	
239.78861	78	
239.85092	68	
239.86694	122	
240.83389	76	
240.88108	52	
241.84531	324	
241.89783	58	
242.84256	172	
242.88061	74	
243.84301	118	
244.84793	64	
244.88060	86	
244.91329	58	
246.18307	78	
246.86580	72	
246.90805	70	
246.97563	60	
247.97621	98	
250.91462	82	
250.98873	66	
251.13254	72	
252.95533	96	
252.97228	196	
253.83450	100	
254.87250	70	
254.96640	58	
255.06977	64	
256.80540	64	
256.85465	94	
256.88987	58	
256.91138	74	
257.26594	82	
257.85295	118	
257.91025	76	
257.93778	74	
258.10966	56	
258.84472	270	
258.90421	136	
258.94464	64	
259.85490	120	
259.93179	56	
260.85564	112	
261.84959	136	
262.38985	66	
262.83949	64	
264.06557	94	
264.82072	70	
265.84445	72	
266.88036	74	
266.98086	80	
267.84606	52	
268.82551	72	
268.83883	182	
268.91224	66	
269.84954	62	
269.90798	98	
270.85126	224	1+
272.87980	56	
273.17178	54	
274.85748	58	
275.86757	56	
275.89799	70	
275.94873	52	
276.86145	712	1+
277.86528	488	1+
278.83683	72	
278.99280	126	
279.09731	74	
279.85491	132	
280.86211	132	
282.88532	76	
283.03337	76	
283.78567	78	
284.79607	60	
284.87377	84	
286.40643	66	
286.85638	60	
287.85446	116	
290.88314	62	
291.85771	64	
292.09489	82	
292.80661	72	
292.85919	56	
293.10731	62	
293.86292	228	1+
293.89613	74	
294.86570	196	1+
295.88461	74	
297.43299	56	
297.88546	56	
298.88650	118	
299.87356	138	
300.86675	58	
300.89429	68	
302.85064	56	
303.87955	52	
304.03609	72	
304.86299	72	
304.89076	84	
305.86078	128	
305.89748	74	
306.14183	72	
309.91333	72	
310.41507	86	
311.86393	74	
315.45891	58	
315.80368	52	
317.00682	56	
319.94730	92	
320.38307	76	
322.93980	56	
323.23740	78	
324.84910	56	
324.89205	126	
326.89919	72	
329.80317	72	
330.81613	56	
336.75894	86	
337.20083	70	
340.89956	78	
END IONS

###FS:    #m/z: 359.96167 #charge 1+
###MS: 118
###MSMS: 121
BEGIN IONS
TITLE=Cmpd 90, +MS2(359.9617), 28.0-35.0eV, 2.6min #121
RTINSECONDS=154.698
SCANS=118,121
PEPMASS=359.96167	13736
CHARGE=1+
180.89003	74	
182.50692	118	
182.86037	60	
184.93364	80	
198.87819	66	
198.99250	66	
199.87684	62	
200.87635	92	
204.92734	72	
209.94160	146	
214.87854	68	
216.85855	80	
218.14646	78	
218.85415	58	
218.88699	58	
221.34102	58	
221.88197	64	
222.90231	126	
222.96194	452	1+
223.89156	144	
224.94657	200	
225.94247	636	1+
226.03339	76	
226.89812	66	
226.94518	534	1+
226.97441	250	
227.99416	64	
228.88156	82	
228.94244	810	1+
232.88470	134	
232.95700	104	
233.85323	58	
234.86601	136	
235.11114	62	
236.84345	132	
238.40052	98	
239.88917	86	
239.91394	100	
240.82028	124	
240.93975	300	1+
240.97059	140	
241.89990	74	
242.11773	58	
242.86139	70	
242.96082	66	
244.95608	272	
246.85414	94	
246.95288	232	
248.80269	184	
248.81837	80	
248.95184	66	
249.80786	134	
250.11962	84	
250.89913	68	
252.11808	70	
252.85165	66	
252.95685	64	
254.92896	72	
257.86665	70	
258.01288	112	
258.84469	70	
258.89720	62	
258.91902	64	
260.90837	66	
260.97006	100	
262.92138	76	
263.84614	82	
264.07546	98	
264.82054	108	
264.96034	68	
265.81651	86	
266.81323	416	1+
267.87204	60	
268.80968	60	
268.95437	90	
269.90608	66	
269.96727	104	
270.08749	72	
270.38851	62	
270.82691	62	
270.84894	82	
270.89042	62	
272.55318	90	
272.88345	66	
274.81850	62	
274.83235	84	
275.92878	64	
276.85995	252	1+
276.87380	106	
278.79976	148	
278.85378	80	
279.36604	86	
279.78269	68	
279.79118	1544	1+
279.84453	126	
279.91249	72	
280.79313	1300	1+
280.85986	68	
280.92568	84	
282.83284	60	
283.82915	72	
284.82588	344	
286.81819	68	
286.91353	74	
288.80519	84	
288.84060	66	
288.96837	70	
291.93892	72	
291.97341	60	
292.92852	84	
293.90471	80	
294.86736	70	
295.02139	72	
295.82761	74	
295.92880	168	
296.80804	362	
297.86260	94	
298.80405	1066	1+
298.91288	68	
299.87553	118	
299.89361	74	
304.84343	82	
305.84562	78	
306.43850	72	
306.88550	66	
307.77254	94	
307.88497	68	
308.06575	66	
308.82459	58	
308.84018	66	
311.16175	58	
311.85748	74	
316.50884	66	
316.81343	194	
316.84066	70	
318.00267	66	
318.93574	128	
321.44284	92	
321.83115	66	
323.23547	80	
324.02815	62	
325.85414	64	
327.14126	90	
328.37307	62	
332.92530	86	
333.83789	72	
333.92120	72	
336.87399	66	
337.96751	72	
340.88373	74	
342.38367	86	
344.16746	64	
344.28596	62	
346.08919	130	
352.88929	66	
353.89142	68	
354.28652	82	
359.96018	84	
361.91749	66	
363.37441	66	
END IONS

###FS:    #m/z: 322.93020 #charge 1+
###MS: 122
###MSMS: 123
BEGIN IONS
TITLE=Cmpd 91, +MS2(322.9302), 28.0-35.0eV, 2.7min #123
RTINSECONDS=158.389
SCANS=122-123
PEPMASS=322.93020	141264
CHARGE=1+
173.71407	32	
185.92192	58	
188.98813	66	
194.90133	62	
198.91297	86	
201.04281	158	
201.95473	78	
205.94818	156	
206.17797	40	
207.97202	48	
209.88704	32	
212.29433	34	
215.33715	72	
218.87822	42	
219.75612	86	
219.76862	64	
221.79951	44	
221.94608	72	
222.87436	72	
222.89816	60	
222.95146	64	
223.96382	108	
227.18272	68	
228.85347	70	
229.83757	118	
230.69811	34	
232.82536	54	
233.88728	62	
235.01933	60	
235.89367	40	
236.90488	72	
237.88331	64	
237.91348	60	
238.06914	72	
238.89316	68	
238.94313	92	
239.07793	114	
239.66053	34	
239.90448	74	
240.78683	160	
240.82360	54	
240.94014	762	
241.82519	38	
241.93967	2902	1+
242.58582	30	
242.94178	1908	1+
242.98996	56	
243.22911	38	
243.82309	72	
243.88033	72	
244.13939	108	
244.82753	146	
244.85301	122	
244.93992	402	
244.98629	144	
245.53850	100	
246.76024	34	
246.88892	44	
246.97517	132	
247.08183	108	
247.32557	34	
248.85160	128	
248.99066	42	
249.22521	56	
249.41104	28	
249.91368	78	
250.42082	100	
251.00006	84	
251.85506	56	
253.93244	72	
254.87141	30	
254.91030	160	1+
256.56707	76	
257.43737	98	
257.79909	64	
258.15103	74	
258.82827	56	
259.73856	34	
259.84240	158	
260.83320	74	
261.83129	156	
262.82887	110	
262.94756	58	
264.06440	62	
265.05822	34	
268.92882	54	
268.96101	52	
269.90388	70	
269.96452	62	
270.85095	56	
271.02923	82	
271.44147	68	
272.42982	32	
272.91199	44	
274.44355	34	
275.95731	60	
278.09068	56	
278.84190	64	
278.85731	56	
279.09251	914	1+
279.19767	30	
279.24888	50	
279.56928	36	
279.63519	32	
280.06619	50	
281.79500	70	
282.14769	34	
282.27905	106	
283.95982	68	
284.04817	58	
284.07515	58	
284.29388	398	
284.41450	38	
284.88075	70	
285.31384	40	
288.83035	74	
288.96268	38	
289.79532	56	
289.88368	76	
290.14458	72	
290.85598	46	
290.88337	58	
292.87183	32	
293.74870	34	
293.84137	70	
294.38881	30	
296.45740	34	
296.87833	60	
298.78358	40	
300.79033	94	
300.84120	62	
302.87018	62	
303.17766	94	
303.42789	38	
304.87810	58	
306.88123	48	
307.88580	110	
308.88886	60	
310.81573	44	
312.83189	68	
315.84711	78	
317.82084	80	
318.41004	74	
318.44064	84	
319.80052	82	
321.26462	52	
321.79299	40	
323.77400	84	
323.88869	30	
324.20736	32	
325.06371	50	
325.39585	94	
325.89437	86	
327.26783	72	
END IONS

###FS:    #m/z: 336.94607 #charge 1+
###MS: 122
###MSMS: 124
BEGIN IONS
TITLE=Cmpd 92, +MS2(336.9461), 28.0-35.0eV, 2.7min #124
RTINSECONDS=159.161
SCANS=122,124
PEPMASS=336.94607	19574
CHARGE=1+
86.92903	54	
98.66723	74	
184.87507	56	
200.86409	34	
207.94915	50	
209.84438	58	
211.94670	200	
212.94753	130	
213.87124	50	
213.94035	134	
214.89759	58	
214.91587	52	
214.94122	74	
215.88356	56	
217.04157	50	
218.84896	66	
223.83145	70	
223.95914	68	
223.97740	68	
227.83873	54	
227.85169	72	
227.89784	70	
228.84345	246	
228.89239	66	
229.86850	60	
229.95566	210	
230.88944	176	
231.89639	76	
231.95280	108	
232.94347	72	
232.95659	100	
235.82699	60	
236.89931	50	
237.06414	70	
237.83589	74	
237.85504	40	
238.83693	64	
239.86061	38	
239.88469	38	
240.83985	150	
240.85922	46	
241.84131	510	1+
241.97043	34	
244.87097	76	
245.84846	60	
245.96543	60	
246.14129	64	
246.97577	60	
247.86041	76	
247.96496	70	
248.89780	52	
249.04479	92	
250.12368	68	
250.82906	60	
251.79035	72	
251.80599	68	
251.82543	52	
252.93419	34	
253.18968	100	
253.44145	94	
253.83659	82	
254.08706	92	
255.07467	38	
256.25649	46	
256.40778	40	
256.84862	66	
256.91722	64	
257.22244	36	
257.25379	76	
257.85727	252	
257.89245	56	
258.06798	60	
258.84429	268	
259.85020	258	
260.82781	68	
260.85988	112	
261.84529	68	
263.08412	36	
264.86813	70	
265.85409	42	
266.74597	36	
266.84736	84	
267.83079	94	
267.96904	104	
267.98317	72	
268.84285	546	1+
271.83559	70	
271.96348	64	
272.87334	66	
273.89054	76	
274.61712	38	
274.74905	38	
274.86611	106	
274.89998	52	
275.16640	40	
275.86912	122	
276.07726	46	
276.86092	680	1+
276.94952	84	
277.81662	40	
277.83604	188	1+
277.97822	40	
278.52729	104	
279.73343	54	
279.82312	94	
279.85688	92	
280.10143	78	
280.86075	46	
280.91789	78	
281.64051	40	
281.86350	116	
282.44087	100	
282.86546	76	
283.04543	60	
284.80849	70	
284.87152	42	
286.85027	92	
286.86680	136	
287.85343	116	
289.00771	84	
290.93569	72	
292.10330	68	
293.10348	156	
294.11210	78	
294.17598	68	
294.86771	142	
294.95780	62	
295.83801	60	
295.88263	66	
296.80655	46	
296.85047	112	
296.97725	56	
297.15330	66	
297.89461	68	
298.88922	56	
299.00642	70	
300.88716	82	
301.60217	92	
305.72986	44	
308.88524	72	
310.79813	88	
311.85776	80	
319.89592	56	
320.82917	52	
320.96124	80	
322.13020	58	
326.89007	46	
329.72981	40	
331.75726	56	
335.09558	44	
335.27539	86	
336.98607	70	
338.74256	62	
342.16142	72	
END IONS

###FS:    #m/z: 359.96182 #charge 1+
###MS: 122
###MSMS: 125
BEGIN IONS
TITLE=Cmpd 93, +MS2(359.9618), 28.0-35.0eV, 2.7min #125
RTINSECONDS=159.933
SCANS=122,125
PEPMASS=359.96182	14518
CHARGE=1+
107.27657	188	
182.86537	74	
184.40148	102	
189.64371	66	
200.94744	66	
221.90939	68	
222.95724	160	
223.89464	90	
224.94307	240	
224.97160	74	
226.88493	86	
226.94920	448	1+
226.97536	176	
227.84626	76	
227.93260	72	
228.94386	432	
229.80568	80	
231.80153	68	
232.82913	66	
232.88858	68	
234.02224	78	
238.94903	78	
239.98639	76	
240.82295	152	
240.83746	68	
240.90412	72	
240.94179	180	
240.96064	66	
241.84137	112	
241.90097	116	
241.96201	148	1+
242.86347	132	
242.90175	86	
243.01264	60	
244.87703	88	
244.95693	174	
245.94563	86	
246.80991	126	
246.85210	70	
246.95353	342	
247.81214	112	
247.85804	58	
248.80190	266	
248.92692	68	
248.97685	68	
249.80153	160	
250.43642	78	
250.95311	104	
251.00792	66	
252.95884	68	
256.84837	114	
256.86394	74	
257.45714	74	
258.83925	90	
258.97029	72	
259.05929	66	
259.83259	66	
260.83576	114	
261.97238	68	
262.06635	66	
263.88807	82	
263.94383	80	
264.82266	70	
264.84810	64	
265.06016	80	
266.08091	74	
266.81448	544	1+
266.92472	70	
267.01896	112	
267.84632	64	
267.86253	68	
268.96453	66	
269.35750	72	
270.85290	68	
270.88603	190	
273.07655	68	
273.18404	70	
273.97796	78	
274.11217	60	
274.96473	86	
275.81254	70	
275.96856	288	
276.81164	154	
276.82684	70	
276.85534	62	
277.00066	64	
277.80873	64	
277.87004	72	
278.42254	76	
278.80068	98	
278.84270	66	
279.06008	62	
279.87095	108	
279.88738	82	
280.10544	64	
280.79288	574	1+
280.81892	74	
280.87437	80	
281.02454	78	
281.79485	326	1+
281.85490	166	1+
281.90010	70	
282.94011	104	
283.81482	72	
283.89705	76	
284.03405	82	
284.79367	68	
284.82776	66	
284.89132	72	
285.02587	72	
286.98040	92	
288.86161	80	
289.82878	72	
292.43532	74	
294.12165	64	
294.86473	118	
295.42029	66	
295.85278	78	
295.93457	66	
296.81552	166	
296.85201	74	
297.80256	978	1+
297.82270	64	
297.89139	66	
298.80535	854	1+
298.83636	62	
299.87296	78	
305.03430	86	
305.78124	70	
309.13547	70	
309.87234	90	
310.97566	104	
311.05377	78	
314.43700	86	
315.55505	60	
316.81530	226	
317.81197	96	
317.88865	80	
318.83500	72	
321.82146	142	
322.73470	78	
322.79184	62	
323.01289	120	
323.17129	64	
323.47844	78	
326.02733	82	
327.89014	72	
336.94503	90	
339.83256	82	
339.93912	88	
340.18133	70	
340.77956	66	
341.87761	76	
352.18420	82	
352.89442	64	
354.79757	74	
362.31226	68	
365.04733	62	
END IONS

###FS:    #m/z: 340.94072 #charge 1+
###MS: 126
###MSMS: 127
BEGIN IONS
TITLE=Cmpd 94, +MS2(340.9407), 28.0-35.0eV, 2.7min #127
RTINSECONDS=163.592
SCANS=126-127
PEPMASS=340.94072	89428
CHARGE=1+
64.52538	82	
69.04266	58	
190.95826	70	
190.99921	72	
192.92631	68	
196.88295	86	
203.86668	80	
205.03425	76	
206.97095	60	
207.84844	68	
209.84620	86	
213.88158	106	
213.94205	196	
214.83685	76	
215.90179	84	
215.93257	70	
217.87471	58	
221.89405	142	
222.47510	66	
223.96281	100	
224.99144	70	
228.09631	72	
228.84362	94	
228.89366	102	
229.84287	100	
230.88083	70	
231.95022	214	
232.88934	106	
233.94735	78	
234.84566	74	
234.91550	60	
234.99112	58	
236.90496	62	
237.86828	60	
238.88907	66	
239.84821	162	
239.87346	70	
239.89318	106	
240.83512	152	
240.90581	122	
241.83903	264	
242.84400	148	
243.83762	242	1+
244.85942	62	
244.97899	70	
247.65358	72	
247.83517	70	
248.98886	64	
249.90032	76	
249.96629	68	
250.89324	76	
250.96095	90	
253.07606	60	
253.95809	64	
254.93515	76	
254.95481	88	
255.07391	124	
255.09173	92	
255.84569	102	
256.80535	68	
256.85342	112	
256.87055	112	
256.89338	74	
256.90630	118	
257.85779	236	
257.93980	78	
258.84761	846	1+
259.87190	66	
259.89770	88	
260.83539	528	1+
260.96981	78	
261.18022	92	
261.91117	58	
262.84087	104	
262.86433	92	
262.87879	118	
262.95534	66	
263.88572	62	
265.11806	84	
266.84853	70	
266.87460	68	
267.11315	68	
267.84210	70	
267.97689	60	
268.84090	354	
270.83953	124	
272.93649	72	
272.95678	70	
274.85945	70	
275.86110	98	
275.87624	70	
275.93257	70	
276.85772	448	
276.92295	76	
277.82486	76	
277.86105	410	
277.92937	108	
277.96395	140	
278.84714	718	1+
278.98258	62	
279.09509	140	
279.91430	72	
280.84592	112	
281.05346	68	
281.84062	132	
282.36015	82	
282.87364	128	
283.35343	72	
285.01559	66	
286.84499	72	
288.83810	168	
289.87902	84	
290.87266	80	
293.00650	78	
293.85416	68	
294.17628	60	
294.86881	306	1+
295.53723	98	
295.80612	58	
295.89088	72	
296.84200	66	
297.89933	62	
297.94944	64	
297.97507	88	
298.27856	66	
298.30806	66	
298.54762	72	
299.01957	84	
299.83731	60	
299.87153	268	1+
299.89860	70	
301.39940	92	
301.86519	62	
304.93558	100	
305.40130	72	
306.88434	124	
307.80946	84	
308.29010	66	
310.93237	70	
311.88149	86	
312.83871	72	
315.98881	72	
318.93593	146	
319.89062	60	
324.88728	58	
325.84113	58	
326.16070	60	
328.82034	66	
328.89395	94	
330.80735	78	
337.15329	58	
337.25688	68	
338.80994	92	
340.90660	62	
342.31773	176	
343.91220	74	
END IONS

###FS:    #m/z: 363.95647 #charge 1+
###MS: 126
###MSMS: 128
BEGIN IONS
TITLE=Cmpd 95, +MS2(363.9565), 28.0-35.0eV, 2.8min #128
RTINSECONDS=164.363
SCANS=126,128
PEPMASS=363.95647	30948
CHARGE=1+
49.35228	84	
196.38392	72	
196.87818	68	
199.96191	62	
205.94817	120	
207.87470	62	
208.89111	74	
209.94772	66	
210.08654	78	
210.88123	64	
210.94344	72	
211.93461	86	
212.87725	264	
213.88457	124	
222.95178	134	
223.95190	78	
224.94952	322	1+
224.97559	98	
225.88346	196	1+
226.94707	624	1+
227.92962	120	
227.96840	98	
228.84252	80	
228.94228	556	
229.93410	68	
230.84377	68	
230.86217	66	
230.89131	360	
232.89651	80	
234.88334	62	
239.10639	82	
239.85128	246	1+
240.93575	82	
240.96672	150	
241.94133	96	
242.81971	70	
242.94147	226	
242.96290	96	
243.82138	94	
243.82726	68	
243.85375	72	
244.95606	240	1+
244.97463	72	
245.93981	146	
246.14874	70	
246.85036	72	
246.95192	382	
247.32121	84	
247.82242	64	
248.00487	62	
248.79903	324	1+
248.89934	258	
249.81439	66	
250.88714	74	
250.90884	84	
250.94938	76	
251.79435	80	
251.94607	68	
252.10933	72	
253.79530	66	
253.85244	72	
254.92351	88	
257.37208	80	
258.83311	150	
258.84745	148	
258.97045	316	1+
259.84644	110	
259.90611	64	
259.92358	78	
260.83680	124	
261.18230	100	
261.83084	230	
262.82994	130	
263.91188	76	
264.82158	166	
264.90838	66	
264.97806	74	
265.09420	72	
265.78992	88	
265.81844	88	
265.97222	80	
266.81284	736	1+
268.11353	78	
268.80934	80	
268.84583	90	
268.98062	78	
269.83958	66	
270.37844	92	
270.81926	96	
273.20229	62	
273.92118	86	
276.80975	76	
276.86318	166	
277.86024	114	
277.97607	62	
278.80053	248	
278.84519	262	
278.87169	68	
278.91477	62	
279.79681	228	
279.85276	142	
280.11401	82	
280.79130	1014	1+
280.83781	100	
281.43040	86	
281.85106	248	1+
281.92926	72	
282.18699	70	
282.82654	72	
283.78736	132	
283.91414	80	
283.98434	76	
284.79820	84	
284.82281	72	
285.84571	106	
289.18095	72	
290.39969	84	
290.83573	114	
292.34243	72	
292.44098	74	
294.43742	84	
294.91585	106	
296.37694	78	
296.81435	228	
296.85714	74	
297.80202	1094	1+
298.80267	782	1+
300.80191	446	
301.13116	72	
301.80505	246	
301.85977	618	1+
302.80673	128	
303.93974	116	
306.88361	64	
307.84146	72	
310.80251	64	
312.85811	90	
313.11190	80	
316.82818	166	
318.81079	174	1+
319.83147	74	
321.12582	78	
321.87225	76	
322.93318	70	
322.98589	74	
323.94427	66	
324.89668	114	
325.75028	76	
326.17575	80	
326.83492	88	
326.86832	64	
327.88146	84	
334.87959	66	
336.94361	68	
339.71258	76	
339.83024	86	
341.56394	76	
343.41839	80	
344.19699	84	
347.90643	82	
358.71466	76	
360.86694	64	
363.72999	62	
367.36185	90	
END IONS

###FS:    #m/z: 336.94572 #charge 1+
###MS: 126
###MSMS: 129
BEGIN IONS
TITLE=Cmpd 96, +MS2(336.9457), 28.0-35.0eV, 2.8min #129
RTINSECONDS=165.135
SCANS=126,129
PEPMASS=336.94572	20356
CHARGE=1+
80.96833	32	
187.97181	106	
188.88891	66	
198.02416	60	
199.05650	76	
200.11670	60	
211.53313	30	
211.94292	162	
212.87780	172	1+
213.94183	120	
218.83617	74	
221.13444	68	
223.83467	132	
223.84904	68	
223.98102	88	
224.44292	78	
224.97296	52	
226.89610	38	
228.84504	72	
228.89792	72	
229.84824	58	
229.95395	372	1+
230.89285	134	
231.89297	58	
231.96064	60	
233.82346	70	
235.88951	70	
236.13469	74	
236.85199	74	
236.89263	74	
236.94883	66	
238.84244	72	
238.87310	58	
239.84995	94	
239.91020	52	
240.80133	34	
240.83750	538	1+
240.84883	156	
240.87739	48	
241.84255	378	1+
241.86165	78	
243.82862	70	
243.84222	138	
243.86325	84	
243.89596	46	
243.99550	54	
244.53400	36	
245.84999	62	
246.56136	72	
246.85813	76	
247.85095	50	
248.27440	28	
248.89396	38	
250.82678	84	
250.95631	136	
251.08149	66	
251.33899	62	
251.84426	60	
252.85515	66	
252.88259	76	
252.93925	156	
252.96451	102	
253.83983	70	
254.90695	142	
254.92154	60	
254.96968	70	
255.07262	62	
255.94206	58	
256.38245	80	
256.85337	410	1+
256.88190	80	
257.93578	80	
258.84519	266	
259.85447	212	
260.85148	148	1+
262.06205	46	
262.85968	66	
264.79387	30	
264.84063	60	
265.98446	64	
266.41561	38	
266.86267	66	
267.84248	42	
268.17592	68	
268.84227	288	
268.93878	44	
268.99472	32	
269.02319	60	
269.96060	72	
270.55382	90	
270.83873	78	
271.85420	80	
272.85919	80	
272.88163	78	
272.91606	68	
272.94713	98	
274.85663	72	
274.88018	142	
275.86310	122	
275.91861	54	
276.01229	44	
276.85828	1060	1+
276.87630	60	
277.48089	38	
278.82855	80	
278.84621	58	
278.92343	62	
278.95566	80	
279.83412	82	
279.89810	76	
281.85704	62	
282.87687	80	
283.43178	92	
283.48999	38	
283.54590	32	
283.72485	34	
286.79812	32	
286.82846	28	
286.85466	62	
287.12390	38	
287.84794	250	1+
287.86702	64	
290.87672	66	
290.89375	66	
290.93117	82	
292.87619	52	
293.11607	68	
293.88563	80	
293.94779	32	
293.97177	40	
294.78694	32	
294.86619	244	1+
295.82952	82	
297.89220	86	
298.22085	70	
298.32252	32	
298.43723	52	
298.85951	54	
298.89501	54	
299.86673	42	
299.88848	88	
302.05681	64	
303.03890	30	
306.87809	50	
306.92901	68	
307.89588	72	
316.86735	44	
317.29132	70	
319.82657	68	
320.05078	76	
324.89428	106	
328.19964	64	
337.13253	38	
337.83883	44	
340.51899	36	
341.22371	72	
342.08160	60	
342.22480	66	
342.36352	36	
END IONS

###FS:    #m/z: 340.94072 #charge 1+
###MS: 130
###MSMS: 131
BEGIN IONS
TITLE=Cmpd 97, +MS2(340.9407), 28.0-35.0eV, 2.8min #131
RTINSECONDS=168.797
SCANS=130-131
PEPMASS=340.94072	91224
CHARGE=1+
160.88507	92	
188.99326	52	
192.84973	50	
192.92330	52	
192.93687	58	
193.89137	78	
195.88844	72	
196.08777	76	
205.94948	176	
206.88788	60	
209.85001	66	
209.87842	68	
212.87748	288	1+
212.89530	74	
213.94184	118	
217.88540	74	
218.14466	54	
218.89710	106	
219.89832	68	
220.87575	56	
222.10557	56	
222.89484	72	
223.83348	130	
223.84773	52	
224.84581	206	1+
227.89982	66	
228.17056	68	
228.84259	338	1+
230.87857	64	
230.90714	58	
231.12173	78	
231.95125	268	
235.07737	62	
237.06185	60	
237.88728	62	
238.85781	74	
238.88754	132	
239.02672	84	
239.84937	56	
239.90483	70	
239.96139	62	
240.00916	128	
240.22895	128	
240.84062	184	
241.84357	708	1+
242.83071	472	1+
242.94376	90	
243.83365	410	1+
246.85682	62	
246.97773	122	
246.99097	82	
248.97542	72	
249.85360	56	
249.87300	60	
249.96022	84	
250.17012	66	
251.08554	78	
254.84469	54	
254.90775	70	
254.92169	64	
255.91070	74	
255.95786	78	
256.08553	134	
256.85218	128	
256.90927	56	
257.26961	66	
257.86177	122	
257.89035	80	
258.84631	158	
259.85276	202	
259.92934	78	
260.83429	604	1+
261.01747	52	
262.36222	78	
263.88205	60	
264.86344	134	
264.96442	68	
266.84751	98	
266.92671	78	
267.14116	70	
267.84609	80	
268.82541	56	
268.84001	388	1+
268.86577	62	
270.85441	62	
271.82198	54	
272.81040	56	
272.82710	70	
272.93277	64	
274.86398	236	
274.89591	218	1+
275.85762	254	
275.88331	54	
275.99817	68	
276.85609	570	
277.83285	82	
277.86144	438	
278.29355	78	
278.84553	1094	1+
278.96825	58	
279.92634	62	
279.96329	62	
280.79220	56	
280.87608	210	1+
280.92185	54	
281.80134	50	
282.99194	76	
283.87480	78	
284.88092	78	
285.21895	66	
286.91909	94	
288.40458	66	
288.93696	62	
289.78670	72	
292.87160	66	
292.93895	82	
293.45429	70	
294.07523	72	
294.86661	322	
295.85224	78	
295.89101	56	
296.85621	124	
296.99851	66	
297.85977	100	
297.89415	136	
297.97764	82	
298.27382	64	
298.31700	70	
299.87919	360	1+
300.41953	88	
301.80884	50	
302.17123	92	
302.87208	54	
303.06914	72	
303.87322	68	
304.02068	70	
305.15215	60	
305.88628	54	
306.88169	68	
308.05316	58	
308.91970	66	
312.41730	106	
315.45461	50	
315.80605	60	
316.71421	74	
317.94983	76	
318.43614	70	
318.80645	80	
319.01701	74	
319.24101	82	
320.25745	88	
321.93864	78	
324.91977	68	
325.05274	54	
328.82481	72	
329.20121	78	
329.87021	72	
332.93247	62	
340.90642	124	
341.89552	52	
342.90888	58	
343.90989	56	
END IONS

###FS:    #m/z: 363.95606 #charge 1+
###MS: 130
###MSMS: 132
BEGIN IONS
TITLE=Cmpd 98, +MS2(363.9561), 28.0-35.0eV, 2.9min #132
RTINSECONDS=169.569
SCANS=130,132
PEPMASS=363.95606	28346
CHARGE=1+
98.95628	62	
178.94298	68	
190.50220	88	
196.88474	80	
198.96111	74	
202.87185	68	
203.95611	76	
209.87841	72	
209.94667	126	
210.88096	116	
212.87752	66	
214.88172	82	
214.89994	60	
217.86897	92	
218.86177	62	
219.94569	80	
221.89669	66	
222.95332	86	
223.95739	100	
224.86966	76	
224.89643	104	
224.94995	156	
224.96866	84	
225.96637	152	
226.94693	614	1+
226.97171	122	
228.94080	622	1+
230.83077	60	
230.88936	546	1+
231.15533	84	
231.45233	102	
232.88336	72	
234.88711	72	
235.79113	70	
236.85403	64	
240.83007	72	
240.94199	226	
240.96513	110	
241.94270	140	
241.95440	64	
242.82465	476	1+
242.94304	458	1+
243.59868	82	
244.90742	72	
244.94193	100	
244.95821	438	1+
245.94344	106	
246.95248	326	
246.97609	70	
247.81200	74	
247.90886	70	
248.80356	184	
248.89525	62	
249.01758	60	
249.13322	74	
249.80654	92	
250.79556	126	
251.80205	88	
251.91114	86	
252.01445	76	
252.51195	98	
252.88235	68	
252.96076	70	
254.97862	72	
255.87124	62	
256.86146	82	
258.84399	72	
259.85170	152	
259.93946	92	
260.83772	140	
260.86783	128	
260.96903	176	
261.83263	92	
262.83369	76	
264.88826	68	
265.80080	78	
266.39911	72	
266.81501	370	
267.13722	94	
267.81238	166	
267.97690	86	
268.11367	74	
268.81779	84	
268.84065	70	
269.91398	62	
276.85935	98	
277.85123	66	
278.42260	88	
278.79731	204	
279.80021	232	
280.79332	932	1+
280.86202	78	
280.93614	100	
282.91109	116	
283.79020	86	
283.85226	70	
284.06698	76	
284.29456	76	
284.82492	110	
284.85592	62	
285.27929	130	
285.79569	76	
288.81153	78	
288.90554	108	
291.80156	62	
291.94040	62	
294.02675	84	
294.86311	86	
294.91569	92	
296.80820	186	
297.80901	138	
297.86917	68	
298.80361	2182	1+
300.03473	86	
300.12588	68	
300.77893	64	
300.87531	62	
301.86015	174	
301.87914	70	
302.86161	118	
303.80349	138	
303.86076	72	
307.84223	132	
307.87703	94	
308.84212	138	
308.86189	66	
310.81759	68	
310.87514	124	
311.13353	66	
314.01696	64	
315.81420	430	1+
316.43874	70	
316.81712	366	1+
317.20149	106	
318.12110	60	
318.81211	128	
323.80285	72	
323.82544	108	
324.87527	82	
324.89428	124	
326.89043	94	
328.83154	70	
329.87643	64	
329.89227	90	
331.34343	66	
334.23747	100	
338.74715	82	
338.95455	62	
344.84670	94	
346.81723	72	
348.78189	68	
356.99796	82	
360.11834	76	
360.32365	62	
361.49939	60	
361.87996	72	
362.22533	68	
362.28646	92	
366.73165	64	
369.32965	80	
END IONS

###FS:    #m/z: 359.96149 #charge 1+
###MS: 130
###MSMS: 133
BEGIN IONS
TITLE=Cmpd 99, +MS2(359.9615), 28.0-35.0eV, 2.9min #133
RTINSECONDS=170.349
SCANS=130,133
PEPMASS=359.96149	14156
CHARGE=1+
50.80520	68	
77.56415	62	
189.06751	72	
200.87276	70	
201.93953	60	
207.89244	68	
209.94575	118	
211.84673	84	
212.88642	62	
216.85708	134	
222.95320	112	
223.89353	134	
223.95406	80	
223.98512	66	
224.94773	138	
225.94391	516	1+
225.95992	134	
226.86295	82	
226.94817	438	1+
226.97346	94	
228.94295	328	
230.83035	76	
231.90828	60	
232.88617	64	
233.84783	70	
233.96969	86	
234.86614	210	
234.94216	56	
237.84341	74	
239.00197	62	
239.61157	100	
240.82988	56	
240.87495	106	
240.96142	58	
241.79481	72	
241.83391	98	
241.89999	142	
242.88433	78	
242.90559	74	
243.82867	66	
244.90190	60	
244.94856	112	
245.89413	64	
246.80588	64	
246.95354	356	
247.80619	126	
248.80482	218	
250.89692	80	
250.94948	62	
252.87693	86	
253.08884	94	
254.85681	70	
256.16406	120	
256.84843	66	
256.90768	96	
258.83184	90	
258.84918	124	
258.92277	56	
259.85052	68	
260.10169	70	
260.83491	112	
260.86273	66	
260.87674	128	
262.14751	70	
263.14042	84	
263.88002	82	
263.97574	68	
265.12019	66	
265.79628	72	
266.46329	78	
266.81569	96	
266.97518	72	
267.81760	144	
267.86408	64	
267.97968	82	
268.81778	82	
268.89682	256	1+
268.95713	64	
270.82882	58	
270.85076	56	
271.12370	66	
272.09105	74	
272.79642	64	
273.86020	60	
273.87649	66	
274.09616	66	
274.85686	96	
274.95863	70	
276.41658	102	
276.80248	78	
276.85803	86	
277.36862	94	
278.79660	88	
278.80859	76	
279.80861	164	
280.79361	818	1+
280.83939	96	
280.92714	70	
282.84610	70	
283.06811	56	
283.99921	56	
284.07114	80	
284.78996	60	
284.81908	214	
286.82390	60	
288.89939	92	
291.80518	56	
291.87449	72	
292.44151	70	
293.89206	74	
294.92612	68	
294.98115	82	
296.02178	56	
296.81062	232	
296.92754	120	
297.80721	268	
298.80425	638	1+
299.07332	92	
299.87302	66	
300.22073	80	
300.79909	154	
301.85999	62	
301.89875	140	
302.83605	62	
306.84479	66	
309.79597	92	
311.49551	74	
311.85117	64	
313.04015	66	
313.44239	84	
315.38668	80	
315.81311	194	1+
316.15918	70	
318.27211	72	
319.88631	76	
320.94146	72	
320.96109	60	
322.02695	82	
323.01774	264	1+
324.84477	72	
324.89315	64	
325.06577	88	
325.86328	94	
332.73497	62	
333.39836	80	
334.83234	66	
337.86823	80	
338.96815	78	
339.92057	90	
342.90665	62	
343.89164	58	
344.96947	62	
354.90405	64	
355.87615	54	
359.79497	64	
360.25594	56	
363.24782	86	
END IONS

###FS:    #m/z: 322.93017 #charge 1+
###MS: 134
###MSMS: 135
BEGIN IONS
TITLE=Cmpd 100, +MS2(322.9302), 28.0-35.0eV, 2.9min #135
RTINSECONDS=174.011
SCANS=134-135
PEPMASS=322.93017	138580
CHARGE=1+
90.22036	18	
111.15465	34	
125.96619	20	
174.99647	34	
183.92847	42	
187.43844	84	
192.89084	70	
200.95989	32	
201.04771	76	
204.85866	52	
205.94708	118	
207.95265	80	
208.83540	74	
210.83299	68	
213.74735	18	
214.86735	82	
215.92347	58	
216.99472	76	
219.01989	56	
220.05509	52	
221.89124	60	
221.94413	46	
223.91797	24	
223.95371	74	
224.87358	56	
226.82037	38	
226.94229	76	
227.00739	28	
228.88682	36	
230.90713	78	
231.13286	72	
234.12380	24	
238.88605	60	
239.07538	70	
239.78835	74	
239.89151	62	
240.38501	24	
240.82393	136	
240.86015	20	
240.90186	28	
240.94030	918	
241.93985	2274	1+
242.83493	70	
242.87846	84	
242.94191	1512	1+
242.96896	70	
243.33537	24	
243.38978	94	
243.82382	50	
244.39128	30	
244.63911	36	
244.66893	56	
244.81554	32	
244.83091	72	
244.94190	358	1+
244.99252	42	
245.21738	52	
248.95175	72	
249.15025	28	
249.96816	100	
250.04176	30	
251.42443	24	
253.17548	80	
254.91738	48	
254.98457	56	
256.45246	34	
256.47763	20	
256.49455	24	
256.61024	20	
256.99631	54	
257.47166	26	
258.82996	82	
258.94071	86	
259.20060	20	
259.35782	112	
260.15892	38	
260.82759	58	
260.85678	80	
260.87876	58	
261.76591	22	
261.83751	30	
262.84030	62	
262.98007	70	
263.24383	32	
263.85024	54	
263.94794	36	
264.80227	62	
265.79660	72	
265.85727	118	
265.90451	78	
266.84436	74	
266.85833	66	
268.34690	102	
268.88861	34	
268.95908	56	
268.98083	40	
269.19711	24	
270.83272	50	
273.05219	24	
274.82029	26	
276.83293	72	
278.45737	20	
278.55817	22	
278.84615	174	
279.04578	28	
279.09048	1418	1+
279.21672	24	
279.57370	34	
280.07401	34	
280.56580	24	
283.06643	88	
283.68651	44	
284.29266	376	1+
284.47785	38	
285.20223	74	
285.84349	92	
285.86197	64	
286.18383	92	
286.59340	18	
289.88733	66	
290.85804	70	
293.77383	26	
293.85415	58	
295.69632	38	
296.85518	60	
297.07470	68	
299.78998	72	
300.86493	72	
302.30387	54	
302.33487	20	
304.31309	20	
304.99354	52	
306.38265	78	
306.80207	82	
307.45176	82	
307.88878	70	
308.29846	76	
308.88123	50	
309.91351	96	
311.63631	50	
311.90633	24	
312.27598	22	
314.27566	18	
320.75206	52	
320.87303	58	
321.16101	100	
321.54622	42	
321.88995	60	
322.32845	40	
323.30382	82	
324.32230	66	
324.53009	30	
325.51743	36	
325.91202	92	
327.90343	52	
END IONS

###FS:    #m/z: 340.94082 #charge 1+
###MS: 134
###MSMS: 136
BEGIN IONS
TITLE=Cmpd 101, +MS2(340.9408), 28.0-35.0eV, 2.9min #136
RTINSECONDS=174.783
SCANS=134,136
PEPMASS=340.94082	89730
CHARGE=1+
202.08756	80	
203.92961	72	
204.01919	78	
205.95152	68	
209.94943	74	
211.90396	56	
215.89078	72	
218.87525	100	
218.89988	68	
220.88080	58	
221.87184	68	
222.84724	60	
223.82867	92	
225.12426	64	
225.46689	100	
227.84140	60	
228.84621	62	
228.91273	56	
228.93725	72	
230.89048	66	
231.94936	92	
232.88548	60	
232.95153	78	
235.79725	62	
236.89924	84	
237.90025	76	
237.93254	70	
238.84078	102	
238.88433	110	
239.85489	66	
240.83908	72	
241.84420	368	
241.88650	82	
241.94009	56	
242.82955	134	
243.83544	164	
244.87291	80	
245.92138	110	
246.83477	72	
246.85601	72	
246.97859	120	
247.80620	70	
248.05545	58	
248.85114	56	
248.91873	94	
249.96046	72	
251.83598	64	
251.88024	58	
252.01078	64	
254.61769	74	
255.07334	134	
255.69061	60	
255.89294	76	
256.05585	64	
256.17966	74	
256.85263	68	
256.87852	92	
256.96073	70	
257.82372	78	
257.84737	74	
258.84537	200	
258.86772	80	
259.82264	56	
259.85015	104	
259.91355	60	
260.83469	236	
260.85463	240	
261.83858	202	
261.84948	126	
262.85154	70	
263.80816	66	
263.92394	98	
264.07347	60	
265.04223	66	
265.82234	72	
265.86401	132	
265.88260	70	
266.85001	68	
266.88680	66	
266.95871	78	
266.99268	72	
267.13132	56	
268.84361	220	
270.82449	68	
272.88551	68	
272.97682	64	
274.86136	182	
275.81029	70	
276.80812	58	
276.85849	530	
277.86469	242	
277.97002	80	
278.84868	660	1+
278.89028	70	
279.09937	82	
279.88192	68	
279.91020	90	
280.83894	154	
280.88047	84	
281.04941	68	
281.86300	84	
281.90315	118	
281.97229	72	
282.83838	68	
283.84738	64	
283.88530	112	
283.94931	90	
285.02584	58	
285.83716	64	
286.84755	70	
287.02671	58	
288.84088	144	
289.78885	68	
289.88061	58	
289.90362	60	
290.87762	102	
293.85367	58	
294.86088	172	
295.87004	124	
296.23949	88	
296.86001	126	
296.90121	66	
297.89020	58	
299.87915	68	
300.87506	72	
300.96264	74	
301.86817	96	
302.17249	142	
302.85695	94	
303.86441	60	
303.94935	72	
306.88152	100	
307.97517	64	
315.45442	86	
316.18085	66	
317.08343	60	
319.92383	66	
321.02732	68	
324.89377	122	
325.82779	76	
327.87898	62	
330.79157	72	
334.74743	72	
335.90965	92	
337.35162	72	
340.30339	66	
340.76813	62	
340.88801	56	
341.09704	68	
345.74791	94	
346.19565	72	
END IONS

###FS:    #m/z: 363.95661 #charge 1+
###MS: 134
###MSMS: 137
BEGIN IONS
TITLE=Cmpd 102, +MS2(363.9566), 28.0-35.0eV, 3.0min #137
RTINSECONDS=175.555
SCANS=134,137
PEPMASS=363.95661	30638
CHARGE=1+
55.19157	66	
82.37903	58	
179.99430	112	
185.88836	86	
199.98949	72	
204.11226	74	
209.94120	206	
212.86338	60	
212.87802	336	1+
219.10894	88	
222.95325	148	
223.95547	72	
224.81818	72	
224.85505	106	
224.94910	60	
224.96983	144	
225.97592	68	
226.89786	58	
226.94834	300	1+
226.97264	296	
227.87914	66	
228.89797	72	
228.94174	468	
230.88823	510	1+
234.86255	66	
236.86365	70	
237.93263	74	
238.94028	100	
240.82079	202	
240.94253	240	
240.96654	150	
241.13851	78	
241.84091	74	
241.86773	76	
241.92082	76	
241.93783	524	1+
242.85752	76	
242.94011	340	1+
243.82567	58	
244.10310	82	
244.95792	362	
245.92692	78	
245.94341	72	
246.80800	72	
246.95260	262	1+
247.20179	74	
248.80020	288	
248.90006	84	
250.97095	58	
251.04461	82	
252.03804	66	
252.92189	82	
253.90782	130	
254.85485	72	
254.89234	66	
256.93877	66	
258.02269	72	
258.09184	62	
258.12559	64	
258.18245	86	
258.83220	62	
258.85545	68	
260.83286	144	
260.84393	186	
260.86888	80	
260.97920	62	
261.83176	438	1+
263.07290	62	
263.88197	154	
263.93564	68	
264.82349	112	
264.84643	72	
265.78660	60	
265.82187	130	
265.96125	96	
266.42917	94	
266.81187	822	1+
266.85448	72	
268.79778	68	
268.83625	68	
268.91227	88	
269.79721	84	
269.95357	100	
270.83672	92	
271.80367	58	
271.85857	70	
272.81311	58	
274.85424	144	1+
275.82877	66	
276.80801	68	
277.10481	72	
278.17294	72	
278.79745	492	1+
278.84998	124	
278.86538	66	
279.85076	128	
280.79300	452	1+
280.83144	80	
281.89417	84	
282.78930	136	
282.82047	66	
282.86171	72	
283.49807	68	
283.82602	122	
283.85082	186	
283.99863	72	
284.79298	76	
284.82599	100	
284.85588	86	
285.84733	208	
286.81712	146	
286.92999	86	
287.79200	80	
290.80695	60	
292.44136	94	
293.10887	90	
293.83948	58	
294.86733	60	
294.93087	78	
296.12324	72	
296.80990	326	1+
297.10640	66	
297.43923	108	
298.80392	844	1+
300.80594	232	
300.87109	60	
301.79915	122	
301.81395	112	
301.85939	312	1+
302.79945	134	
302.84444	88	
302.89130	64	
304.02304	70	
306.89655	58	
308.57452	72	
308.84197	72	
310.83052	82	
314.17161	66	
314.82194	58	
315.81088	420	1+
316.81065	298	1+
318.75592	72	
321.82142	180	
322.79410	78	
322.82373	116	
322.85331	72	
322.93065	62	
323.14253	74	
326.86609	66	
328.03023	64	
329.87427	110	
330.87627	64	
332.40122	80	
338.13893	58	
338.76071	70	
338.78763	72	
338.97532	68	
340.94162	90	
344.07852	116	
344.90402	62	
346.75699	66	
353.45759	88	
357.07453	64	
362.10217	88	
363.30377	72	
364.88537	80	
END IONS

###FS:    #m/z: 322.93013 #charge 1+
###MS: 138
###MSMS: 139
BEGIN IONS
TITLE=Cmpd 103, +MS2(322.9301), 28.0-35.0eV, 3.0min #139
RTINSECONDS=179.216
SCANS=138-139
PEPMASS=322.93013	135074
CHARGE=1+
67.64688	34	
93.18481	68	
105.86441	32	
187.10732	80	
190.92757	76	
191.91968	54	
192.88566	62	
195.91758	78	
201.04434	250	
201.25075	36	
203.77721	38	
203.96057	66	
205.95338	86	
206.92683	48	
206.94995	88	
207.89966	84	
207.97305	28	
211.82171	42	
211.88811	92	
213.92953	28	
215.04025	32	
216.14355	98	
217.51940	74	
220.87359	80	
222.55363	38	
223.96001	200	
226.90162	78	
228.62311	94	
229.91701	42	
230.83253	88	
233.79487	72	
236.90521	78	
237.05623	48	
238.02707	82	
238.86748	68	
238.88397	54	
238.94111	74	
239.83615	62	
240.81793	134	
240.89474	44	
240.94295	506	
240.96213	140	
241.82331	58	
241.85964	78	
241.94133	716	
242.65878	32	
242.82513	48	
242.89411	28	
242.94135	1978	1+
243.03208	66	
243.82120	38	
243.84973	46	
244.54519	30	
244.82110	104	
244.87093	26	
244.88831	80	
244.94132	482	
244.98291	40	
245.05920	74	
245.11340	28	
245.30651	38	
245.82478	72	
246.25702	48	
246.31986	26	
246.93742	38	
246.97393	60	
246.99902	48	
247.84483	158	1+
247.98415	70	
248.21378	28	
248.23723	64	
249.10248	44	
249.17664	54	
250.10609	34	
250.94755	48	
251.06867	48	
252.42577	32	
255.09611	64	
255.89681	90	
256.79337	30	
256.89181	102	
258.83538	316	1+
260.83191	170	
261.82963	70	
262.04158	34	
262.77658	34	
262.82979	36	
262.96911	60	
263.97788	62	
264.54867	94	
265.02030	66	
265.11509	26	
265.99497	60	
266.16979	30	
266.86484	72	
268.89317	32	
271.77746	78	
271.95436	24	
272.00794	80	
273.78702	56	
274.15324	34	
276.13083	74	
276.82263	92	
276.95353	42	
279.09228	1030	1+
279.19399	58	
279.25655	24	
279.43351	40	
279.57948	38	
279.80956	72	
280.13448	34	
280.26132	82	
280.82056	26	
280.85782	42	
281.24070	52	
281.49938	38	
281.79084	34	
282.19296	72	
283.02892	68	
283.07441	48	
283.79795	40	
284.12488	48	
284.29793	68	
284.70818	32	
284.98858	86	
285.29545	44	
285.96785	54	
286.72640	78	
286.99661	68	
287.80237	36	
287.89203	60	
288.04427	34	
288.40876	74	
289.88100	52	
290.88341	64	
293.50484	30	
294.87807	88	
295.43688	88	
297.84079	56	
298.90209	28	
299.11617	32	
299.78775	56	
299.81756	56	
301.80864	44	
301.86863	76	
302.87042	62	
303.03860	38	
308.88305	78	
309.10089	70	
310.90628	54	
317.19953	94	
322.89982	98	
324.24514	96	
324.89353	50	
END IONS

###FS:    #m/z: 336.94590 #charge 1+
###MS: 138
###MSMS: 140
BEGIN IONS
TITLE=Cmpd 104, +MS2(336.9459), 28.0-35.0eV, 3.0min #140
RTINSECONDS=179.988
SCANS=138,140
PEPMASS=336.94590	17864
CHARGE=1+
91.85844	48	
112.05590	76	
114.59854	34	
185.93019	38	
193.03248	42	
196.13071	68	
198.88692	60	
205.95129	184	
208.98983	72	
211.94649	290	1+
211.98241	34	
212.87751	50	
213.94186	82	
214.88357	198	1+
218.83815	66	
220.84895	40	
220.87902	94	
221.84011	64	
223.83090	46	
223.84695	66	
223.96290	76	
224.97539	182	
226.86295	52	
226.88863	92	
228.85576	60	
228.87204	78	
228.91480	70	
228.95756	66	
229.95397	266	
230.89120	204	
231.95542	56	
232.83649	78	
233.83089	52	
233.89629	62	
236.08555	48	
236.82952	98	
236.84650	60	
238.04631	50	
238.06875	66	
239.84033	88	
239.86461	68	
240.12895	86	
240.83899	68	
240.88310	74	
241.84245	518	1+
243.84522	80	
245.84755	174	1+
245.86548	38	
246.97784	142	
247.96120	50	
248.89923	254	1+
250.41667	42	
250.83983	78	
250.94968	102	
250.99041	72	
251.88588	64	
251.98333	68	
252.46526	74	
252.83411	56	
252.92958	72	
252.95206	50	
252.97283	182	1+
252.99090	66	
253.86979	34	
254.09108	78	
254.86448	70	
255.07458	150	
255.92267	58	
256.05957	74	
256.08140	66	
256.26650	66	
256.83851	44	
256.86647	56	
256.91930	74	
256.96836	64	
257.83135	86	
257.85544	178	
258.44290	50	
258.84709	1236	1+
258.96258	42	
259.34384	38	
260.89259	98	
261.86531	70	
261.92495	48	
261.98732	34	
264.87055	58	
264.97830	58	
265.03027	44	
266.89443	72	
268.84301	130	
269.84332	80	
271.86213	58	
271.91876	40	
271.95533	72	
272.82110	76	
272.84104	42	
272.87986	58	
272.89972	58	
274.21403	60	
274.87336	108	
275.86866	70	
275.95910	64	
276.85847	1120	1+
276.92377	52	
277.05587	36	
277.77323	36	
277.83104	62	
277.90018	34	
278.98837	74	
279.83198	162	
279.86466	76	
281.05159	90	
281.86505	92	
282.87292	134	
282.97510	72	
283.87063	84	
284.89748	94	
285.72028	122	
285.91812	84	
286.80029	50	
286.85126	124	
287.84351	96	
287.90856	56	
290.85186	80	
291.89353	50	
292.86985	70	
293.10696	54	
293.85605	86	
294.10900	50	
294.86750	212	
295.83991	58	
295.89967	60	
295.92269	44	
297.89012	78	
297.96876	100	
298.30884	60	
298.88516	80	
298.91470	60	
299.87497	166	
300.30942	38	
300.39771	34	
303.94824	64	
305.91861	66	
307.89111	42	
308.55974	74	
308.83560	78	
308.89603	58	
310.87601	90	
311.86827	60	
321.15219	54	
323.95012	36	
324.88895	84	
329.87663	112	
330.16657	60	
332.92979	66	
338.23613	54	
338.25219	60	
338.27473	86	
END IONS

###FS:    #m/z: 359.96177 #charge 1+
###MS: 138
###MSMS: 141
BEGIN IONS
TITLE=Cmpd 105, +MS2(359.9618), 28.0-35.0eV, 3.1min #141
RTINSECONDS=180.761
SCANS=138,141
PEPMASS=359.96177	11544
CHARGE=1+
79.06601	54	
197.09347	72	
200.87882	72	
203.87745	76	
207.94898	64	
210.03655	72	
219.88211	54	
222.95387	70	
223.94996	78	
224.50357	88	
224.88659	82	
224.94662	132	
224.97888	72	
225.94642	68	
225.97242	62	
226.94830	416	1+
226.97282	148	
227.88857	66	
228.94316	500	
230.86045	54	
232.94503	82	
233.87979	62	
234.86478	74	
236.84650	76	
236.86732	62	
237.20368	64	
240.83731	78	
240.88874	66	
240.94613	142	
240.96263	228	
241.84252	68	
241.94519	106	
242.09316	58	
242.88468	72	
242.93767	132	
242.95977	226	1+
244.80569	82	
244.95541	236	
245.83303	54	
245.94236	64	
246.95100	238	
246.97525	224	
248.80652	76	
249.05629	64	
249.80321	136	
249.85337	64	
250.95102	58	
251.02917	58	
251.57432	124	
251.84106	62	
251.92982	58	
251.97360	90	
252.95697	72	
254.58807	54	
254.85506	58	
254.89228	56	
256.87600	92	
256.97633	76	
257.89660	100	
258.83557	154	
260.10767	74	
260.83287	72	
260.87272	84	
263.10471	54	
264.80612	58	
264.88831	94	
264.98429	68	
265.82429	74	
266.38507	66	
266.79609	90	
266.81306	252	
267.78184	62	
267.81423	128	
267.97690	88	
268.84045	158	
268.90619	86	
269.79700	76	
269.91206	70	
269.96843	88	
270.44067	74	
272.85143	68	
272.96056	196	1+
274.82217	100	
275.89197	60	
276.85334	210	
277.80865	64	
277.82277	70	
278.80091	136	
278.87950	54	
279.84461	94	
279.93277	70	
280.79496	266	
280.85776	62	
281.11440	62	
281.79037	100	
282.80827	106	
283.24206	74	
283.84799	62	
284.82935	130	
285.82651	70	
286.81385	60	
289.08702	78	
289.88301	70	
293.96352	76	
295.02135	62	
295.07836	76	
295.84016	80	
295.86580	58	
295.90173	58	
295.92566	80	
296.81547	58	
297.80673	86	
297.88800	74	
298.41388	80	
298.80343	452	
299.50084	90	
299.80287	458	1+
299.85494	188	1+
301.87659	60	
303.94094	56	
303.98030	92	
304.86547	56	
305.99154	68	
306.88170	66	
307.88664	60	
311.05790	58	
312.86679	70	
313.97974	78	
314.82140	76	
316.81437	140	
320.89973	60	
321.81753	56	
323.01567	96	
324.07461	64	
324.95511	84	
325.85002	70	
329.87643	66	
330.88068	66	
331.87217	128	
334.95864	84	
340.11065	66	
340.89025	64	
341.89540	68	
344.75774	64	
349.37868	82	
352.06215	64	
352.88985	58	
354.01855	82	
358.19870	140	
359.40834	76	
360.18382	58	
360.73408	60	
360.96704	68	
364.04170	80	
364.30198	92	
END IONS

###FS:    #m/z: 322.93025 #charge 1+
###MS: 142
###MSMS: 143
BEGIN IONS
TITLE=Cmpd 106, +MS2(322.9303), 28.0-35.0eV, 3.1min #143
RTINSECONDS=184.427
SCANS=142-143
PEPMASS=322.93025	148634
CHARGE=1+
71.86953	34	
132.33378	32	
185.37300	32	
186.94603	26	
189.10649	70	
191.88400	58	
192.89080	52	
194.14654	34	
197.86785	68	
197.96800	74	
199.95844	74	
201.04523	166	
201.05982	60	
202.04401	80	
206.97272	72	
209.83760	106	
214.87620	52	
215.90350	92	
221.89313	100	
221.94286	52	
223.67832	36	
223.95658	152	
224.89381	70	
225.94646	56	
226.87047	52	
229.81780	22	
230.89216	76	
234.43778	86	
235.79688	64	
236.90560	68	
237.32854	22	
237.90788	74	
238.88163	132	
238.89724	56	
238.94105	54	
239.10354	74	
240.42500	22	
240.82423	70	
240.88680	52	
240.94051	642	
241.20535	30	
241.46282	62	
241.72856	24	
241.87695	70	
241.94268	640	
242.15976	22	
242.58597	20	
242.82163	80	
242.91503	22	
242.94333	2114	1+
243.03146	24	
243.14857	22	
243.18104	28	
243.22455	32	
243.82607	118	
243.88177	54	
244.08393	24	
244.26433	32	
244.74471	38	
244.91720	32	
244.94062	504	
245.82677	54	
246.02137	46	
246.85080	86	
246.97191	52	
248.85292	70	
248.87718	24	
250.85045	28	
254.06542	36	
254.99836	24	
256.90729	80	
258.80025	26	
258.83159	92	
259.16235	44	
259.81098	40	
259.84031	58	
259.91962	68	
260.82898	70	
260.84684	46	
260.91758	32	
260.93200	84	
261.09874	30	
261.18394	70	
262.81420	64	
262.83300	120	
262.97960	38	
263.83243	70	
263.85623	72	
264.07769	42	
266.40764	60	
266.85564	70	
266.98712	46	
267.86846	72	
268.90857	62	
270.84080	50	
271.79741	84	
276.07158	48	
278.02570	26	
278.84285	78	
278.86972	62	
279.03655	28	
279.09119	922	1+
279.28795	22	
279.36329	44	
279.62069	52	
279.91033	60	
280.13997	52	
280.23484	26	
280.85384	98	
281.84238	74	
282.08553	50	
282.35816	82	
282.74104	26	
282.85328	54	
283.01758	32	
283.06403	82	
283.35746	64	
283.75970	36	
283.97195	54	
284.29518	186	
284.89544	64	
285.16988	30	
288.12774	34	
288.38980	34	
289.22658	26	
290.56796	24	
294.85896	66	
295.12913	70	
295.14972	32	
296.91646	82	
297.49428	76	
298.78522	64	
299.37985	20	
299.80054	50	
300.91583	78	
301.29100	88	
303.74882	52	
305.14811	68	
307.79800	52	
307.88891	144	
309.72332	46	
309.98887	88	
313.72191	24	
313.83832	46	
318.86795	72	
319.19922	74	
320.16541	64	
324.89730	48	
325.75266	60	
326.93222	22	
326.98091	70	
328.15510	56	
END IONS

###FS:    #m/z: 336.94584 #charge 1+
###MS: 142
###MSMS: 144
BEGIN IONS
TITLE=Cmpd 107, +MS2(336.9458), 28.0-35.0eV, 3.1min #144
RTINSECONDS=185.199
SCANS=142,144
PEPMASS=336.94584	18674
CHARGE=1+
185.86152	74	
186.85921	54	
194.08965	58	
196.96556	48	
209.89273	56	
211.83795	68	
211.94473	78	
211.95933	68	
212.88262	44	
213.88563	78	
213.93861	116	
215.89090	64	
218.90162	76	
222.73539	48	
222.94800	76	
223.83615	76	
224.85866	72	
226.52464	94	
228.03326	74	
228.84832	56	
229.76104	40	
229.95604	172	
230.88826	192	
230.96162	108	
230.98933	94	
231.95475	80	
232.83484	50	
233.89454	68	
233.92127	56	
234.90394	60	
235.15236	38	
235.82529	144	
235.94402	38	
236.94893	72	
237.91748	58	
238.85417	74	
238.88554	220	1+
239.39159	44	
239.84563	58	
239.86718	142	
239.92709	42	
240.80874	60	
240.83903	636	1+
240.96312	78	
241.84363	476	1+
242.21317	36	
243.84435	226	
244.86336	78	
246.97532	82	
247.96071	100	
248.06761	70	
248.90335	74	
249.83032	74	
249.89629	102	
249.94872	54	
250.88522	48	
250.89981	70	
250.93799	78	
250.95742	52	
251.06967	82	
251.83924	64	
252.84396	52	
252.92967	64	
252.96857	122	
253.16715	60	
253.84050	88	
253.96001	58	
254.08664	148	
254.88433	52	
254.96826	160	
255.87913	52	
256.05209	74	
256.07954	90	
256.85527	124	
257.84907	162	
257.91242	72	
258.84427	344	
258.86523	36	
259.85530	294	
259.91547	68	
260.85934	244	
261.82196	52	
261.85186	66	
262.06594	62	
262.18800	36	
263.96568	74	
264.87760	66	
266.84444	128	
266.86014	100	
268.13773	48	
268.84312	358	1+
268.87488	52	
271.27747	42	
274.82009	52	
274.85970	66	
274.87650	138	
274.90793	58	
275.86808	458	1+
275.94098	46	
276.22882	36	
276.85623	842	1+
276.89048	50	
277.50075	34	
277.98231	40	
278.83398	52	
278.88783	78	
279.72303	68	
279.83589	48	
279.86375	58	
281.03711	72	
281.84867	46	
281.89847	46	
282.89059	68	
283.85799	54	
284.84174	48	
285.85000	122	
286.85170	204	
287.84862	140	
287.90840	68	
288.91381	102	
291.85359	52	
292.81937	60	
292.89030	42	
293.10883	210	
293.86636	56	
294.86248	166	
294.88424	54	
295.21377	76	
295.87081	136	
296.89512	90	
297.90719	56	
298.27599	50	
298.30515	82	
298.78992	40	
299.01229	74	
300.81780	78	
300.84541	54	
301.88178	64	
304.85661	82	
304.87391	34	
306.15468	70	
307.80514	34	
309.86785	52	
313.14701	66	
320.10384	62	
321.79524	40	
323.01263	48	
323.68799	78	
324.89347	94	
330.38547	76	
334.29139	54	
334.90922	74	
336.91851	70	
336.95957	80	
338.24969	58	
338.87781	68	
END IONS

###FS:    #m/z: 359.96196 #charge 1+
###MS: 142
###MSMS: 145
BEGIN IONS
TITLE=Cmpd 108, +MS2(359.9620), 28.0-35.0eV, 3.1min #145
RTINSECONDS=185.971
SCANS=142,145
PEPMASS=359.96196	13418
CHARGE=1+
193.09185	64	
201.07930	58	
203.92816	80	
216.85364	128	
216.88632	78	
218.90720	70	
220.95848	156	
222.89654	68	
222.95204	222	
223.89124	80	
223.95901	152	
224.01825	88	
224.89541	70	
224.94975	216	
225.87283	56	
225.88759	80	
225.94513	190	
226.94680	630	1+
226.97752	68	
228.94262	242	
231.80599	142	
234.94179	52	
235.86846	56	
236.85977	54	
237.05457	76	
240.79539	68	
240.90967	68	
240.93915	162	
240.96558	70	
241.78573	76	
241.89494	106	
241.94539	84	
242.11199	66	
242.90186	60	
242.96398	94	
243.85361	72	
244.95928	320	
245.94043	64	
246.85247	54	
246.95383	302	
248.80114	390	1+
251.04300	58	
252.21952	56	
252.87288	72	
252.95583	118	
254.88027	126	
255.95197	66	
257.08868	84	
257.16539	66	
258.86334	78	
260.83095	102	
260.95766	66	
262.94575	62	
263.92017	70	
264.81846	112	
265.82112	122	
266.81135	214	
266.90882	54	
267.97026	54	
268.81521	128	
268.83858	102	
268.91073	76	
268.96073	52	
269.07741	94	
269.97682	62	
270.82660	74	
270.87951	68	
271.88845	102	
272.79221	66	
273.97816	54	
274.06748	66	
275.85719	60	
275.97529	72	
276.54478	54	
276.81372	94	
276.85604	150	
276.99255	78	
277.86350	78	
278.79842	132	
279.11780	72	
279.79604	164	
280.79261	704	1+
280.82328	82	
280.84035	106	
280.87443	68	
281.18948	82	
281.39361	50	
281.84038	80	
281.88984	266	1+
282.78824	132	
282.85745	96	
283.92632	76	
284.16215	58	
285.82696	60	
289.83306	66	
290.83499	122	
291.80166	56	
292.43610	156	
292.86540	88	
293.97828	56	
294.81058	64	
294.93182	80	
295.01930	86	
296.80889	304	
296.92676	62	
297.81232	134	
297.88390	92	
298.09188	54	
298.12678	68	
298.80510	1076	1+
298.85937	74	
299.03811	90	
299.86230	82	
300.79370	62	
301.87725	78	
304.87358	70	
305.01280	68	
305.11995	56	
306.89106	136	
307.83322	52	
307.88696	64	
308.97812	86	
309.82046	64	
313.82749	72	
315.91490	80	
316.81600	294	1+
318.78708	52	
319.17069	50	
320.82095	72	
320.96541	60	
321.81879	328	1+
321.85251	82	
322.87309	70	
323.02104	144	
323.09447	62	
323.16245	80	
323.89824	60	
324.88018	52	
325.89216	78	
326.81477	72	
329.82319	56	
330.91871	68	
334.95857	124	
336.85122	62	
336.94355	64	
337.88393	70	
339.83263	74	
340.18277	52	
343.80531	70	
344.15157	66	
352.78836	74	
352.88995	70	
356.82674	88	
358.92162	62	
360.28610	52	
360.87373	56	
364.05093	66	
END IONS

###FS:    #m/z: 340.94073 #charge 1+
###MS: 146
###MSMS: 147
BEGIN IONS
TITLE=Cmpd 109, +MS2(340.9407), 28.0-35.0eV, 3.2min #147
RTINSECONDS=189.639
SCANS=146-147
PEPMASS=340.94073	92272
CHARGE=1+
123.64579	250	
183.85326	72	
203.94723	86	
204.88145	68	
205.95036	118	
208.95781	82	
212.86492	78	
213.83891	58	
213.94065	226	
215.86040	50	
215.88602	112	
215.93941	50	
217.89081	72	
217.95602	90	
218.87264	60	
220.84055	56	
220.87352	50	
220.90289	118	
221.26226	52	
221.88566	68	
221.94168	172	
223.83618	72	
223.94939	70	
223.96070	62	
224.84260	70	
224.97312	66	
225.84420	160	
227.84970	76	
228.84642	148	
230.88808	54	
231.12190	52	
231.51397	76	
231.95670	92	
232.82531	90	
233.90399	68	
234.89688	60	
235.89509	70	
236.93180	76	
238.79313	72	
239.84880	84	
239.90864	116	
240.23367	134	
240.83640	178	
240.87536	62	
240.89821	78	
240.92388	72	
240.94970	82	
241.84448	466	1+
241.88638	66	
241.90772	48	
242.94182	64	
243.83432	118	
243.85733	98	
243.89023	56	
244.82778	78	
244.86146	84	
245.41693	68	
245.79802	72	
246.67666	92	
246.97777	54	
247.93195	70	
248.84851	74	
248.90722	80	
251.88019	132	
254.43950	108	
254.86181	136	
255.07214	186	
255.96750	76	
256.02080	70	
256.26620	72	
256.84964	224	
256.86605	240	
256.91334	76	
256.93710	74	
256.96272	82	
257.85637	190	
258.84270	432	
259.85220	442	
260.83468	648	1+
261.43412	100	
261.90565	50	
262.36049	80	
262.86334	96	
262.93728	84	
263.89348	92	
264.07334	48	
264.86549	204	
266.84978	138	
266.87235	64	
267.13675	200	
268.84002	460	1+
272.86933	64	
273.11086	84	
274.80200	76	
274.85962	68	
274.87447	74	
274.89431	68	
275.42299	84	
275.85923	152	
275.87793	56	
276.85530	1054	1+
277.40942	82	
277.94126	60	
278.84536	708	
279.90012	52	
280.83756	60	
280.87324	72	
281.86845	182	1+
282.04672	52	
283.03529	100	
283.23987	74	
284.06921	52	
286.90548	56	
289.79293	66	
292.43689	78	
292.88882	64	
293.11381	48	
293.87360	72	
294.86820	180	
295.87034	132	
296.92253	66	
297.22493	52	
297.87458	64	
297.89393	58	
298.47324	60	
298.89040	144	
299.86240	60	
299.88979	104	
300.87169	266	1+
300.98817	66	
301.85538	262	1+
301.89411	86	
302.17057	146	
303.73606	54	
304.92093	104	
307.88905	64	
308.88769	52	
310.05437	62	
310.86929	68	
313.15978	66	
314.14942	86	
317.88898	50	
321.04024	78	
322.92177	74	
323.06540	94	
324.90227	66	
325.89428	60	
332.89897	62	
337.26373	56	
339.28481	78	
339.82586	58	
340.34647	84	
342.90628	104	
343.05665	76	
344.42507	92	
344.76447	72	
345.22317	60	
END IONS

###FS:    #m/z: 363.95642 #charge 1+
###MS: 146
###MSMS: 148
BEGIN IONS
TITLE=Cmpd 110, +MS2(363.9564), 28.0-35.0eV, 3.2min #148
RTINSECONDS=190.411
SCANS=146,148
PEPMASS=363.95642	32824
CHARGE=1+
75.05837	62	
117.55779	70	
191.85679	86	
193.88984	66	
208.15631	62	
208.90645	86	
209.94599	74	
210.88117	96	
212.87829	270	
216.17446	78	
222.83987	106	
222.95103	104	
223.95029	62	
224.94976	198	
224.97212	210	
226.12549	80	
226.94717	886	1+
227.93298	68	
228.94359	160	
230.88664	468	1+
231.11985	70	
232.83836	84	
233.47246	96	
233.89009	144	
234.88892	60	
234.92347	88	
240.88683	80	
240.94308	126	
241.94337	118	
242.94344	274	1+
242.96405	68	
243.81867	302	
243.83326	234	1+
243.89620	72	
244.81818	138	
244.95893	326	
245.94192	204	
246.81339	66	
246.90528	116	
246.95363	324	
247.79792	628	1+
248.80032	562	1+
250.62663	100	
250.89287	60	
251.85061	62	
251.94251	78	
252.79504	72	
252.92770	92	
256.90755	68	
258.84568	142	
260.84456	126	
260.87055	72	
261.83097	80	
261.96868	90	
262.07022	70	
262.83094	152	
262.85576	68	
262.96722	64	
263.01462	62	
264.82445	120	
264.84027	78	
264.98655	66	
265.91067	98	
265.98058	68	
266.78422	72	
266.81271	694	1+
267.85214	82	
268.02150	66	
268.84648	64	
268.92057	84	
269.84325	92	
269.96483	60	
270.83078	74	
271.54043	76	
271.91891	154	
272.91628	64	
273.89265	70	
274.81803	70	
275.80797	198	1+
275.86153	62	
276.85555	90	
278.79815	128	
278.84921	224	
279.79100	110	
280.79543	258	
280.93010	94	
281.11937	76	
281.78871	432	1+
281.89711	126	
282.82470	76	
282.93390	96	
282.95699	70	
283.85236	134	
283.96559	132	
284.82597	344	1+
285.06741	58	
285.84920	124	
286.81410	58	
286.84592	168	
287.40043	78	
288.07097	70	
290.79971	62	
291.94576	90	
293.87305	82	
295.86336	62	
296.80870	252	
296.82520	84	
296.86326	58	
297.81090	122	
297.88821	68	
298.80499	742	
298.90410	72	
299.80380	782	1+
299.87329	114	
300.01994	62	
300.79193	268	1+
300.82543	70	
301.86274	282	
302.87916	162	
303.80640	94	
303.85642	72	
307.83812	70	
309.84419	82	
310.89769	70	
311.85561	70	
312.82534	72	
312.89737	92	
314.81783	142	
315.81446	550	1+
315.89531	84	
316.81532	368	1+
316.92222	62	
317.43136	68	
318.81405	96	
320.41349	98	
320.93469	64	
321.82242	66	
322.90873	66	
323.20878	66	
323.83850	58	
324.17623	80	
324.82903	66	
324.89119	130	
325.09031	62	
326.15164	82	
327.89254	64	
327.91442	72	
330.96573	60	
332.62335	92	
334.87759	66	
336.74755	62	
336.95260	62	
337.81177	90	
342.90198	84	
343.75280	66	
345.20233	76	
346.90639	76	
347.84482	64	
352.03435	60	
356.42314	76	
360.98368	68	
361.28919	62	
367.87760	94	
368.36977	76	
END IONS

###FS:    #m/z: 336.94572 #charge 1+
###MS: 146
###MSMS: 149
BEGIN IONS
TITLE=Cmpd 111, +MS2(336.9457), 28.0-35.0eV, 3.2min #149
RTINSECONDS=191.183
SCANS=146,149
PEPMASS=336.94572	18460
CHARGE=1+
105.79880	70	
118.48756	68	
198.18446	84	
198.87801	72	
205.94595	78	
207.97740	66	
211.94653	124	
212.87757	116	
213.93794	128	
215.88714	68	
219.90935	72	
220.10408	38	
220.88095	80	
223.83088	102	
224.84577	100	
224.96685	104	
225.82468	62	
225.84689	46	
225.97049	74	
226.56887	96	
226.89614	46	
226.97406	48	
227.19766	70	
228.09812	56	
228.84481	126	
229.07083	82	
229.16762	44	
229.95684	300	
230.88962	454	1+
231.94965	166	
232.82332	50	
232.96036	64	
233.87198	76	
234.94374	66	
236.91643	64	
237.90212	76	
238.83670	70	
239.85487	112	
240.84709	184	
241.82169	38	
241.84329	142	
241.96675	70	
242.84998	120	
242.91689	72	
243.83700	208	
244.23571	54	
244.82864	72	
244.84723	54	
244.86781	74	
245.85779	70	
247.99784	74	
248.89942	52	
249.84178	40	
249.96036	82	
250.81895	52	
250.84612	96	
250.88352	76	
250.94327	52	
251.01152	56	
251.06414	38	
251.24332	76	
251.89393	88	
252.84564	50	
252.94278	76	
252.97058	234	
253.15361	104	
253.90737	68	
254.09308	92	
254.86275	72	
254.91179	70	
254.93137	64	
254.96565	162	
255.07837	48	
256.26035	78	
256.84902	202	
257.83128	50	
257.85448	104	
258.84414	258	
259.85078	632	1+
260.82706	60	
260.94804	78	
261.84535	138	
262.25493	80	
264.86645	98	
265.42202	70	
266.84229	64	
266.86539	142	
267.85442	72	
268.84009	76	
269.51078	88	
269.84969	56	
270.83693	76	
270.85994	90	
271.44129	80	
271.84411	68	
272.91624	54	
272.96899	66	
273.96412	48	
274.86480	300	
274.89168	68	
275.86089	146	
276.85644	422	
277.04562	70	
277.38952	82	
277.86436	316	
277.89415	92	
277.92701	100	
278.83470	118	
278.86735	196	
279.87004	130	
280.88493	76	
281.05528	52	
281.79082	80	
281.86185	104	
281.92295	56	
283.42607	86	
286.85225	114	
287.84900	118	
288.00040	64	
290.40190	62	
292.06950	60	
292.87183	60	
293.10740	248	
293.87317	38	
294.86088	114	
296.89711	54	
297.03909	52	
297.89019	50	
298.89543	112	
299.87131	296	1+
299.89091	84	
300.81597	60	
302.50048	44	
302.81012	40	
309.98894	42	
311.88566	68	
312.87768	76	
314.87236	68	
317.39410	90	
321.78198	116	
321.91209	58	
321.98458	52	
322.14562	68	
324.19834	76	
324.89333	74	
325.09034	54	
325.90030	76	
328.99643	68	
331.18005	72	
333.19230	68	
334.06204	52	
335.36970	94	
336.89839	46	
END IONS

###FS:    #m/z: 340.94072 #charge 1+
###MS: 150
###MSMS: 151
BEGIN IONS
TITLE=Cmpd 112, +MS2(340.9407), 28.0-35.0eV, 3.3min #151
RTINSECONDS=194.843
SCANS=150-151
PEPMASS=340.94072	93388
CHARGE=1+
180.86692	60	
182.87204	82	
184.05786	88	
192.92986	62	
201.86864	62	
205.94798	62	
211.14525	72	
212.86696	60	
214.06900	78	
215.89067	96	
216.89734	60	
217.93799	66	
218.88519	74	
218.91063	88	
220.87913	102	
222.88363	70	
223.83071	80	
223.84567	62	
223.89663	62	
223.95553	92	
224.47580	84	
224.83863	72	
225.88915	80	
228.23905	72	
228.94824	54	
230.89200	74	
231.94781	168	
232.94727	82	
233.90031	70	
235.89474	62	
235.91963	76	
237.89288	66	
238.88425	166	1+
238.90575	74	
239.80918	60	
239.85126	116	
240.18426	68	
240.83652	202	
240.85525	84	
241.84290	740	1+
243.83163	214	
244.90243	120	
245.84604	90	
245.86925	68	
246.06731	56	
246.94871	82	
246.97615	128	
248.90654	112	
248.99349	128	
249.18248	64	
249.85383	72	
249.95844	112	
250.87538	52	
251.11290	84	
251.42215	94	
252.06713	76	
252.19413	98	
252.88296	54	
253.84853	54	
254.90573	64	
254.96847	66	
255.07567	92	
255.13718	72	
256.84941	88	
256.87370	148	
256.98414	70	
257.24039	68	
257.79785	52	
257.84791	78	
258.84600	932	1+
258.91364	104	
259.90627	60	
259.94899	64	
260.13944	74	
260.83579	546	1+
260.86972	78	
261.92083	66	
261.95259	86	
262.83587	100	
262.87382	74	
263.88989	84	
264.87284	148	
264.92813	64	
265.84636	76	
265.92951	78	
266.84490	206	
266.86272	66	
267.13532	66	
268.40522	86	
268.84230	318	
268.97461	60	
269.15587	72	
269.83507	380	1+
269.86352	66	
270.86932	76	
272.88398	118	
272.91390	66	
273.89682	90	
274.86032	154	
274.88054	130	
275.87434	72	
276.85645	342	
277.02929	66	
277.86160	292	
277.91491	78	
278.84653	738	1+
278.92694	58	
279.88149	94	
279.96141	84	
280.85304	202	
281.03718	66	
281.84774	158	
281.89408	72	
282.88006	186	
283.78877	140	
283.86112	80	
284.84590	72	
284.87705	78	
285.02785	98	
286.89705	68	
287.86098	64	
288.84414	52	
292.93893	76	
293.40372	64	
294.10888	62	
295.74498	74	
295.86751	78	
295.89721	88	
296.89531	68	
297.86053	60	
297.89081	276	
298.26746	78	
299.04841	72	
299.87053	76	
300.72214	66	
300.88425	74	
301.86773	132	
301.91807	84	
302.17343	128	
302.25272	62	
305.90118	52	
306.88124	114	
307.03227	94	
307.80088	56	
307.89746	76	
322.05142	62	
324.89369	144	
326.13791	70	
326.88403	72	
331.07074	52	
333.90510	58	
340.29928	60	
340.89958	92	
341.03990	66	
343.20646	66	
345.82569	84	
END IONS

###FS:    #m/z: 363.95630 #charge 1+
###MS: 150
###MSMS: 152
BEGIN IONS
TITLE=Cmpd 113, +MS2(363.9563), 28.0-35.0eV, 3.3min #152
RTINSECONDS=195.615
SCANS=150,152
PEPMASS=363.95630	29524
CHARGE=1+
180.87345	72	
191.85710	158	
208.84437	74	
209.91735	60	
209.94788	88	
212.86678	74	
212.88017	230	
214.89808	66	
222.95250	72	
222.97688	206	1+
224.83136	64	
224.84752	88	
224.94587	274	1+
226.94500	450	1+
226.97167	332	
227.42152	68	
227.47918	92	
228.84412	68	
228.94388	524	1+
230.09973	82	
230.84797	66	
230.89000	246	
232.01473	78	
232.84041	84	
235.84772	78	
237.05833	78	
238.84269	128	
239.90635	70	
240.07957	68	
240.82172	138	
240.91934	72	
240.93950	256	
240.96615	68	
241.94034	222	
242.08147	72	
242.94232	668	1+
243.12585	80	
243.82135	64	
243.98063	68	
244.79224	84	
244.80783	72	
244.82318	68	
244.95526	162	
245.94684	740	1+
246.85793	58	
246.95221	512	1+
247.80101	458	1+
247.88716	96	
248.80256	356	1+
248.85133	70	
248.90219	210	
248.97883	72	
250.95515	64	
251.80206	68	
252.79330	68	
254.89420	66	
256.90731	80	
258.41939	106	
258.82619	134	
259.85452	64	
260.83512	270	1+
260.96614	76	
261.06133	66	
261.88767	82	
262.83234	58	
264.81868	122	
266.33323	60	
266.81120	610	1+
266.95868	86	
267.13334	74	
267.77979	96	
267.83785	94	
267.86356	126	
268.83842	58	
268.91632	58	
269.80861	72	
270.83848	140	
271.85209	70	
273.90675	64	
274.81003	60	
274.91162	68	
275.41911	66	
276.85937	102	
277.81669	68	
277.85860	128	
277.91300	80	
278.79984	204	1+
278.84750	198	
278.92485	74	
278.98831	72	
280.07027	66	
280.79183	686	1+
280.83965	70	
281.09864	90	
282.86375	90	
283.07015	58	
283.80032	70	
283.85475	68	
284.82670	284	1+
284.85401	78	
285.78745	72	
285.84815	186	
286.84363	94	
286.89091	62	
287.08846	106	
287.42119	64	
287.49863	90	
292.87409	66	
293.86687	68	
295.06161	74	
295.42461	66	
296.80973	194	
296.85911	96	
296.88404	90	
296.93953	62	
297.80784	232	
297.86383	246	1+
297.93117	60	
298.80280	842	1+
300.79616	500	1+
300.86028	76	
300.87983	58	
301.76633	74	
301.79946	356	1+
301.85960	142	
302.78234	58	
302.95360	70	
303.80601	70	
303.81838	64	
303.85815	168	
303.88076	144	1+
303.95047	76	
304.91601	72	
305.87973	80	
305.90566	66	
306.44075	94	
306.82145	94	
307.89332	62	
309.10994	68	
309.84816	62	
310.87378	68	
312.79930	62	
314.81222	60	
314.85740	68	
315.80806	274	1+
318.81889	82	
319.13346	64	
319.81387	74	
321.82477	68	
321.86682	138	
322.80055	70	
322.82926	72	
323.92240	60	
324.32443	58	
324.80928	68	
325.47097	78	
325.80341	58	
328.94038	68	
329.87213	70	
332.36781	114	
334.01303	76	
335.96368	70	
342.20779	106	
342.79306	78	
351.76271	60	
354.38800	72	
355.42716	80	
363.75807	98	
364.75622	66	
367.77590	60	
END IONS

###FS:    #m/z: 359.96238 #charge 1+
###MS: 150
###MSMS: 153
BEGIN IONS
TITLE=Cmpd 114, +MS2(359.9624), 28.0-35.0eV, 3.3min #153
RTINSECONDS=196.396
SCANS=150,153
PEPMASS=359.96238	12220
CHARGE=1+
184.86699	76	
186.86070	62	
193.89314	68	
197.87673	54	
198.91617	78	
209.02178	66	
209.94601	72	
214.87446	66	
215.88549	78	
219.88962	68	
221.87852	78	
222.95473	72	
223.88766	78	
224.89305	62	
224.95202	68	
225.08704	98	
225.94647	464	1+
225.97419	70	
226.94792	330	1+
226.97264	204	
228.12769	84	
228.94402	240	
229.89710	72	
230.82337	76	
231.80523	68	
233.03156	60	
234.86760	108	
234.95113	70	
235.11867	146	
235.86496	78	
237.82253	76	
238.80069	60	
240.82034	60	
240.94093	138	
240.96371	150	
242.13101	66	
242.95902	76	
244.87281	90	
244.95503	428	1+
246.95440	174	
247.80605	62	
248.14840	94	
248.80467	240	
248.83184	72	
249.16888	62	
250.95556	74	
251.04856	60	
251.91317	72	
252.84334	86	
252.89445	96	
252.93085	72	
252.95185	160	
254.90595	64	
255.91860	66	
257.16339	78	
257.20865	60	
258.84592	140	
258.97451	62	
259.80289	74	
259.83623	106	
259.85425	100	
260.23636	58	
260.83692	68	
260.94434	62	
260.96732	120	
261.90300	76	
263.83401	60	
263.92212	70	
264.81857	96	
265.81150	58	
265.97864	68	
266.81320	626	1+
266.87819	60	
267.79819	72	
267.83631	62	
267.88236	70	
268.86440	74	
269.80132	72	
270.89543	64	
272.10436	56	
274.12482	68	
274.56368	86	
275.06671	86	
276.79937	218	1+
276.85829	132	
276.92913	104	
277.85836	78	
277.91915	100	
278.84293	200	
279.79899	158	
279.85694	74	
280.79218	546	1+
280.93003	68	
281.90431	80	
282.83101	134	
283.84351	82	
283.98760	128	
284.82026	226	1+
285.79367	60	
286.86385	70	
289.22085	68	
289.83286	56	
291.44056	70	
291.79854	164	
291.97323	66	
292.00062	78	
292.86969	66	
292.93694	70	
293.83539	56	
293.85442	96	
294.86316	98	
295.01944	60	
295.88689	72	
296.81140	190	
297.80354	56	
298.42089	68	
298.80388	796	1+
299.86474	68	
300.86673	72	
300.90024	78	
303.08838	70	
304.77963	58	
305.83498	72	
305.90754	58	
306.41741	68	
306.87286	96	
307.00837	88	
308.84214	70	
314.82544	58	
315.15798	78	
315.81207	72	
316.81339	116	
317.20805	78	
317.81418	78	
317.83367	92	
318.84828	66	
318.92529	60	
321.22274	66	
322.05987	72	
323.01942	132	
323.73667	66	
324.03532	102	
324.82453	72	
328.34827	78	
328.86501	58	
334.15690	58	
336.94592	60	
338.98485	62	
340.93600	62	
342.57915	88	
344.37465	90	
344.40747	100	
346.83775	82	
347.00024	60	
351.76020	82	
362.86185	86	
363.27570	64	
363.78636	88	
END IONS

###FS:    #m/z: 322.93010 #charge 1+
###MS: 154
###MSMS: 155
BEGIN IONS
TITLE=Cmpd 115, +MS2(322.9301), 28.0-35.0eV, 3.3min #155
RTINSECONDS=200.058
SCANS=154-155
PEPMASS=322.93010	138232
CHARGE=1+
46.58923	32	
58.92267	62	
183.03336	62	
187.83933	34	
189.19121	48	
196.86057	70	
197.96664	76	
201.04522	120	
203.95458	64	
205.92337	34	
205.94948	60	
206.92873	84	
212.44089	68	
213.89817	70	
216.87008	58	
218.85072	72	
218.89798	52	
219.05326	24	
221.86939	56	
221.94602	62	
221.96435	72	
223.95750	126	
224.95838	84	
226.81484	46	
227.93306	72	
231.10875	66	
234.18954	54	
235.62753	34	
235.83479	74	
238.01198	80	
238.94239	170	
239.07797	88	
239.16504	28	
239.90632	130	
240.03772	70	
240.07714	70	
240.22997	98	
240.90200	78	
240.94050	1126	
241.94245	648	
241.98794	72	
242.82344	46	
242.87876	68	
242.94028	1328	1+
243.81718	150	
244.08199	28	
244.38734	32	
244.83853	68	
244.94135	418	
245.18656	24	
245.85417	34	
246.11567	66	
246.14469	34	
246.85284	44	
246.97638	128	
247.45636	28	
247.87403	58	
247.95522	76	
248.85899	94	
251.63245	22	
251.93122	60	
253.85026	72	
254.38458	72	
254.92164	112	
256.91122	56	
258.83622	58	
259.33604	56	
259.79775	66	
260.82712	68	
261.83434	152	
261.98048	78	
262.13222	66	
262.83013	100	
262.96915	98	
263.83119	160	
264.90851	56	
266.80425	32	
267.13137	22	
267.84396	58	
268.95788	56	
269.88564	48	
272.84624	132	
274.09376	76	
274.91569	70	
278.25447	24	
278.64183	26	
278.85079	236	1+
279.09194	1076	1+
279.62351	22	
280.83759	70	
280.91962	42	
281.11666	40	
281.50240	24	
281.53730	34	
281.80552	70	
281.86503	72	
281.92063	58	
282.24474	70	
283.07756	56	
284.24687	24	
284.30763	72	
284.39828	80	
284.41725	30	
284.81443	28	
284.88127	40	
284.89793	60	
285.00095	28	
285.29553	104	
285.31393	38	
286.30258	62	
286.40839	80	
286.80131	36	
286.87183	58	
287.86280	82	
288.13778	24	
288.74047	60	
288.88015	46	
288.91807	84	
289.82466	62	
289.87831	68	
290.89970	78	
291.42262	26	
294.14795	34	
294.98110	64	
296.02154	30	
296.85279	82	
297.82120	72	
298.95520	38	
299.80920	198	1+
304.94416	46	
305.96588	76	
306.11634	74	
306.89013	62	
306.95221	114	
307.89476	66	
308.86365	66	
309.02829	54	
310.35478	34	
310.92981	34	
312.53442	86	
315.84508	56	
318.01111	76	
318.81742	52	
320.25057	32	
320.82873	58	
320.95462	46	
322.42120	76	
323.23502	38	
323.75856	88	
324.23386	74	
324.88714	82	
325.88981	56	
326.90101	116	
327.13996	28	
END IONS

###FS:    #m/z: 340.94097 #charge 1+
###MS: 154
###MSMS: 156
BEGIN IONS
TITLE=Cmpd 116, +MS2(340.9410), 28.0-35.0eV, 3.4min #156
RTINSECONDS=200.83
SCANS=154,156
PEPMASS=340.94097	91644
CHARGE=1+
192.88908	56	
197.87691	64	
203.86508	50	
208.91704	50	
208.93474	64	
211.50035	82	
215.88551	60	
216.88571	70	
217.88587	234	1+
218.89813	62	
221.87467	54	
223.83534	78	
223.94989	92	
224.83240	68	
226.85741	210	
228.84235	68	
230.84910	86	
232.94724	70	
233.86813	92	
234.14799	80	
236.00473	60	
236.83136	94	
236.92007	56	
237.06592	62	
238.04263	80	
238.86323	82	
238.88619	78	
239.84708	134	
239.91058	150	1+
240.83424	60	
240.84806	146	
240.94201	40	
241.84397	812	1+
241.88452	62	
241.90391	66	
242.07375	36	
242.23244	52	
242.82588	60	
243.83952	190	
243.96102	68	
244.96145	68	
245.87113	78	
246.85251	78	
246.97532	62	
248.89960	78	
248.94801	80	
249.00014	72	
250.99029	86	
253.91280	60	
254.91317	136	
254.96793	58	
255.84155	40	
256.85202	96	
256.87031	120	
256.88915	80	
256.95853	52	
257.84631	64	
257.86644	80	
257.92783	70	
258.31101	36	
258.84866	808	1+
259.92300	66	
260.83708	170	
261.83541	138	
261.90717	44	
262.49737	46	
262.84406	104	
262.87832	112	
263.06485	40	
263.83663	46	
263.87618	56	
263.89527	80	
264.86126	58	
265.86963	106	
266.34936	50	
266.85797	76	
267.83249	284	1+
271.82212	66	
271.91781	62	
272.86718	56	
272.93463	54	
274.41415	42	
274.86052	192	
274.87764	112	
275.84295	58	
275.86305	222	
275.92861	38	
276.85907	1132	1+
276.87984	52	
276.94531	66	
277.16181	86	
277.86495	682	1+
277.92294	74	
277.96178	82	
278.45953	38	
278.84777	762	1+
279.91690	56	
280.83768	54	
280.92148	42	
280.94844	56	
281.04528	38	
281.85813	82	
282.87182	68	
283.78169	54	
283.88107	72	
284.02361	46	
284.15193	70	
284.94715	66	
288.84497	78	
289.84135	44	
289.88892	48	
291.07755	68	
293.85379	78	
294.86612	122	
295.86640	104	
296.79966	38	
296.85360	202	1+
296.88004	94	
297.97917	60	
299.78588	70	
299.87331	212	
300.13249	66	
300.86901	82	
300.88132	212	1+
301.59128	48	
301.86887	96	
301.99659	82	
302.17164	56	
302.92764	72	
302.95123	54	
303.17371	50	
305.92507	90	
306.89209	70	
307.80257	60	
309.82041	78	
310.90843	72	
311.87904	64	
312.95361	76	
316.89114	84	
319.90602	74	
322.82247	62	
322.90016	62	
322.95717	82	
323.74107	42	
323.98639	74	
324.89668	90	
325.04601	70	
327.84162	36	
328.82688	42	
328.84907	60	
328.91558	64	
330.70438	46	
335.43726	76	
337.29512	80	
339.21963	66	
339.86856	48	
340.84075	60	
342.31542	66	
342.90534	56	
345.72282	48	
END IONS

###FS:    #m/z: 363.95651 #charge 1+
###MS: 154
###MSMS: 157
BEGIN IONS
TITLE=Cmpd 117, +MS2(363.9565), 28.0-35.0eV, 3.4min #157
RTINSECONDS=201.602
SCANS=154,157
PEPMASS=363.95651	29590
CHARGE=1+
50.91101	78	
70.62687	64	
189.86050	60	
191.85880	64	
196.87962	72	
207.87827	60	
208.88173	86	
209.88915	68	
209.94447	72	
211.11819	94	
211.87737	72	
212.88100	98	
213.88022	68	
216.45230	74	
221.84206	76	
222.87641	64	
222.95228	150	
223.95537	74	
224.94614	102	
225.95399	68	
225.97078	106	
226.94637	470	1+
228.06297	78	
228.89263	78	
228.94170	770	1+
230.84949	60	
231.29919	82	
231.88968	88	
232.88823	116	
233.02777	76	
235.88004	66	
236.05938	72	
239.91790	74	
240.94210	272	
241.94047	960	1+
242.83663	66	
242.94292	570	1+
243.82700	62	
244.93957	198	
244.95604	322	
245.83466	64	
246.87715	70	
246.95270	400	1+
247.80910	78	
248.80201	222	
248.84423	158	
248.89767	180	
249.80126	116	
249.85143	66	
249.90217	68	
250.80566	68	
250.94570	78	
251.79449	86	
252.44961	100	
253.11726	60	
253.90905	66	
254.84107	70	
257.91800	78	
258.84284	112	
258.97621	76	
261.83331	98	
262.13771	62	
262.82545	234	1+
263.88189	66	
263.97760	74	
264.07776	84	
264.81628	176	
265.81454	66	
265.89648	70	
265.91263	102	
266.81634	140	
267.81459	120	
267.97445	104	
268.81351	168	
268.84461	124	
269.97238	92	
270.85289	60	
272.89218	90	
273.98650	70	
274.80317	60	
274.88537	66	
276.81000	136	
276.85830	178	
276.92511	80	
278.80216	264	
278.84590	124	
279.84615	100	
279.86711	86	
279.90458	66	
280.79425	702	1+
281.07809	90	
281.86743	74	
282.39740	102	
282.79005	198	
282.88637	60	
283.78994	96	
283.84957	126	
284.01329	90	
284.82427	76	
284.84763	82	
284.91637	104	
285.82546	128	
285.94099	130	
286.82604	74	
286.91341	94	
287.56497	100	
287.79840	66	
287.82317	72	
289.80151	94	
293.11973	102	
294.28563	70	
296.81063	100	
296.89515	86	
296.91661	70	
297.80882	124	
297.83573	64	
298.00477	84	
298.80456	1284	1+
298.83133	90	
299.38209	76	
300.79837	406	1+
300.82831	78	
301.86016	384	1+
305.01727	78	
305.89910	60	
306.93728	76	
307.06881	88	
307.90009	60	
308.32213	100	
308.86823	72	
308.94789	98	
309.96737	76	
311.85589	66	
312.12659	74	
313.86888	74	
314.82080	62	
314.88779	76	
315.06178	66	
315.45267	82	
315.88440	70	
316.81441	276	
317.42911	84	
318.81665	94	
318.92926	94	
319.81965	204	1+
319.89095	68	
322.11036	66	
322.92851	82	
324.02209	74	
324.88963	72	
327.95450	116	
329.87582	120	
335.87805	66	
336.77633	68	
339.37312	72	
339.94592	72	
340.77701	72	
342.95416	60	
348.46555	84	
356.68314	68	
357.93843	66	
END IONS

###FS:    #m/z: 322.93029 #charge 1+
###MS: 158
###MSMS: 159
BEGIN IONS
TITLE=Cmpd 118, +MS2(322.9303), 28.0-35.0eV, 3.4min #159
RTINSECONDS=205.248
SCANS=158-159
PEPMASS=322.93029	136470
CHARGE=1+
49.22440	34	
59.88140	18	
64.30365	18	
66.28595	22	
99.06873	28	
125.82421	20	
186.92427	66	
189.79598	24	
192.89563	40	
196.08794	66	
199.86639	58	
199.95675	60	
201.04856	72	
201.19643	24	
205.95096	114	
205.97588	82	
206.89689	80	
206.94635	76	
208.48247	38	
209.13465	20	
209.92277	54	
210.83456	72	
212.12044	82	
212.43883	112	
213.90699	68	
215.34358	20	
215.36799	44	
217.91805	18	
220.89087	34	
220.95534	84	
221.94432	64	
222.87644	62	
222.95533	52	
223.82557	40	
224.07880	32	
225.86172	92	
226.84462	56	
227.04234	78	
227.10168	56	
227.91088	62	
230.83072	40	
232.90395	74	
234.89667	66	
235.85637	142	
236.87674	18	
237.10971	50	
238.93949	52	
239.05885	46	
239.07986	68	
240.76727	40	
240.85641	56	
240.94077	560	
240.96260	140	
241.62674	76	
241.81931	60	
241.93978	2642	1+
242.06852	36	
242.94271	1894	1+
243.17729	28	
243.26729	22	
243.82311	78	
244.35048	24	
244.81648	234	1+
244.91233	18	
244.93969	420	
245.13887	44	
245.84048	78	
245.85666	32	
245.87685	86	
246.11760	34	
247.84896	70	
247.88176	34	
248.28062	30	
248.37285	20	
248.68545	30	
249.05461	74	
249.92328	94	
250.83747	20	
251.03970	58	
253.04110	58	
255.10779	102	
255.82447	66	
256.84455	64	
257.41543	58	
257.57605	18	
258.75884	20	
258.80413	132	
258.83378	64	
260.83402	44	
261.83424	286	1+
263.88608	76	
265.05839	62	
265.80021	58	
266.06284	72	
266.85242	72	
267.03309	44	
268.95842	48	
269.22078	58	
270.90764	72	
271.09346	22	
272.85712	62	
273.06225	46	
273.79530	28	
273.81332	58	
276.93512	72	
278.03540	76	
279.09147	1390	1+
279.20405	30	
279.26732	40	
279.77538	24	
279.84263	54	
280.20927	24	
280.25799	52	
280.81084	72	
281.62191	32	
281.86724	68	
282.00745	100	
282.45494	30	
282.69755	18	
283.53948	20	
284.29447	538	1+
285.84902	90	
286.18414	78	
286.41761	20	
286.54346	34	
286.81395	62	
287.89020	48	
288.86141	70	
289.16231	72	
289.88898	88	
290.85497	102	
291.21451	70	
296.06844	80	
296.66865	18	
297.04731	68	
298.42042	72	
299.90893	84	
301.10339	78	
302.86368	72	
304.89717	60	
305.19530	72	
307.20952	24	
307.34276	44	
311.20753	64	
312.91918	56	
315.13713	22	
318.83391	70	
323.87570	70	
324.09717	58	
324.26731	70	
325.21416	54	
325.80795	40	
326.26895	76	
327.11028	58	
327.36338	68	
327.73033	44	
END IONS

###FS:    #m/z: 336.94631 #charge 1+
###MS: 158
###MSMS: 160
BEGIN IONS
TITLE=Cmpd 119, +MS2(336.9463), 28.0-35.0eV, 3.5min #160
RTINSECONDS=206.02
SCANS=158,160
PEPMASS=336.94631	15454
CHARGE=1+
211.89913	64	
211.94727	52	
212.84707	78	
212.87628	88	
213.94156	132	
215.86397	68	
215.88341	52	
216.91134	82	
217.89473	82	
218.91788	92	
221.83723	44	
223.96440	140	
224.84041	134	
225.83204	54	
228.00541	48	
228.84417	60	
228.90922	84	
229.95701	226	
230.14556	48	
230.89006	132	
231.95311	88	
232.89067	54	
232.94353	62	
235.78975	74	
235.81761	76	
236.07815	142	
236.14046	78	
236.89734	70	
237.89482	40	
237.93448	58	
238.83931	148	
238.85395	106	
238.88437	92	
239.21104	42	
239.84966	72	
239.87007	76	
239.92168	72	
240.83813	272	
241.84140	330	
241.86634	194	1+
242.84181	190	
243.80202	62	
243.83865	172	
245.94443	72	
246.85610	72	
247.44079	52	
247.96704	210	
248.89970	70	
249.96005	66	
249.98941	56	
250.09754	64	
250.34079	80	
250.94767	68	
251.89365	68	
251.96001	54	
252.42212	74	
252.83713	138	
252.97178	52	
253.82861	88	
253.93256	56	
253.97558	82	
254.09271	72	
254.96460	58	
255.07330	60	
255.94797	46	
256.85249	50	
256.93510	74	
257.85712	72	
258.83965	44	
258.86450	112	
259.05140	72	
259.82678	64	
259.85244	346	
259.87821	86	
259.91944	66	
260.84724	62	
260.86290	144	
260.94395	80	
261.17646	46	
263.85794	58	
264.86813	72	
265.89847	78	
267.82592	54	
268.84296	182	
268.99503	56	
269.83939	94	
269.85580	74	
270.43884	94	
270.98228	58	
271.83014	72	
271.87668	64	
272.15780	68	
272.39916	80	
272.91791	68	
273.78714	68	
273.85797	80	
273.87436	70	
273.91523	74	
274.18953	56	
274.86252	194	
275.85561	110	
275.87447	140	
276.85471	250	
276.87664	70	
277.08852	76	
277.84092	72	
277.86299	160	
278.84491	138	
278.86934	146	
278.96968	84	
279.86461	132	
280.27176	78	
281.83831	58	
281.88065	136	
281.99581	84	
282.78097	52	
283.09107	80	
283.80627	66	
283.87478	62	
285.84894	394	1+
285.93266	80	
286.85224	272	1+
287.79409	58	
287.83271	66	
289.79118	64	
290.88242	182	1+
291.02143	48	
292.86963	42	
293.10570	180	
294.11808	56	
294.87355	82	
295.02653	126	
298.87657	48	
299.87495	124	
300.90074	72	
301.87497	74	
302.85720	60	
302.91267	50	
305.07726	88	
308.87248	58	
308.89633	54	
311.86653	68	
312.95132	76	
316.19196	72	
318.03345	50	
319.95208	70	
320.19357	72	
328.11481	62	
328.90389	42	
329.88109	70	
332.93450	82	
333.88037	54	
334.17888	50	
340.35723	66	
END IONS

###FS:    #m/z: 359.96208 #charge 1+
###MS: 158
###MSMS: 161
BEGIN IONS
TITLE=Cmpd 120, +MS2(359.9621), 28.0-35.0eV, 3.5min #161
RTINSECONDS=206.793
SCANS=158,161
PEPMASS=359.96208	11330
CHARGE=1+
183.92962	50	
186.93938	72	
191.10105	60	
193.87929	78	
206.91623	52	
209.94596	136	
210.86667	62	
210.95966	76	
212.85086	80	
218.89456	86	
218.90888	50	
222.76128	60	
222.89820	76	
222.95671	190	
223.89075	80	
224.89554	60	
224.94895	130	
224.97118	52	
225.87298	64	
225.94656	54	
226.94635	892	1+
226.97436	188	
227.93568	462	1+
228.94010	394	1+
229.10424	62	
230.12749	72	
230.83412	58	
232.85536	70	
233.87415	52	
233.95681	52	
234.08976	62	
234.86315	68	
234.93983	62	
235.88578	56	
238.19187	54	
238.84060	74	
239.14634	84	
239.90274	84	
240.79176	78	
240.83159	76	
240.95018	116	
240.96171	122	
241.89629	72	
242.90173	96	
242.94376	72	
242.96091	78	
244.95830	142	
246.34134	54	
246.81376	64	
246.84259	68	
246.95823	190	
247.43536	68	
248.80580	448	
250.80134	70	
250.94757	64	
250.96627	72	
251.03104	56	
251.81006	70	
252.95420	216	
257.81552	62	
257.92621	68	
258.83258	158	
259.85633	74	
259.92556	68	
260.96815	180	
261.83346	76	
262.95117	50	
263.84611	66	
264.81893	268	
266.81234	602	1+
266.86617	94	
267.13341	64	
267.84408	84	
268.90674	60	
268.95662	88	
269.96452	56	
271.87439	74	
271.90685	64	
272.46189	74	
273.79320	72	
273.97401	62	
274.81815	72	
274.88712	56	
274.90174	80	
275.93473	66	
275.97120	60	
276.81238	72	
276.84943	68	
276.93591	82	
277.80017	92	
278.80242	126	
278.83876	76	
278.88162	76	
279.80120	66	
279.82198	72	
279.91739	82	
280.10307	56	
280.79352	348	
280.84739	58	
280.89909	70	
280.95646	52	
281.79650	150	
282.81998	66	
282.83339	56	
284.82444	284	1+
287.12781	64	
292.11590	82	
292.33185	100	
292.69114	54	
293.87796	96	
294.82312	60	
294.85070	70	
295.92911	66	
296.80803	308	1+
296.93513	72	
297.42622	68	
298.80069	1176	1+
299.86853	74	
299.93064	68	
300.23452	72	
301.19285	64	
302.19738	80	
302.79288	54	
303.93956	54	
304.79189	66	
305.44459	56	
307.80267	68	
308.21133	54	
309.79743	88	
315.12737	54	
315.81646	72	
316.81605	276	1+
317.15572	50	
319.82684	74	
321.09113	78	
321.82280	78	
322.81590	76	
323.01479	138	
327.16324	62	
329.90314	52	
332.12394	78	
332.40587	70	
333.16751	54	
333.83135	54	
334.83033	52	
336.81083	62	
336.94133	66	
337.88196	82	
338.79879	80	
340.29221	66	
343.90774	52	
345.92363	72	
349.40605	88	
356.20976	66	
357.84099	52	
359.85785	66	
363.23837	48	
364.80123	62	
END IONS

###FS:    #m/z: 322.93031 #charge 1+
###MS: 162
###MSMS: 163
BEGIN IONS
TITLE=Cmpd 121, +MS2(322.9303), 28.0-35.0eV, 3.5min #163
RTINSECONDS=210.442
SCANS=162-163
PEPMASS=322.93031	136566
CHARGE=1+
46.51629	18	
87.73934	18	
106.75573	18	
109.95700	22	
113.59111	18	
118.20176	16	
141.86764	28	
142.33761	32	
159.80360	20	
160.02565	20	
163.22190	32	
191.94688	64	
192.34859	20	
192.57023	88	
198.92490	80	
201.04552	98	
201.91495	32	
204.99404	44	
205.88768	38	
205.90363	20	
205.94947	54	
205.96863	60	
207.91189	50	
207.96892	38	
213.90187	86	
215.98288	70	
217.08483	56	
218.85620	18	
221.94570	72	
222.83771	64	
223.96295	142	
225.85761	58	
226.85905	72	
226.92377	82	
227.10700	18	
228.84273	68	
231.05418	34	
233.31360	24	
234.14066	44	
234.89093	58	
235.45006	78	
236.82763	92	
238.94161	98	
239.80740	68	
239.95781	78	
240.82351	140	
240.88337	54	
240.94086	1520	1+
240.99936	28	
241.31207	36	
241.83105	82	
241.91690	26	
242.08987	18	
242.30122	48	
242.81381	50	
242.94256	2114	1+
243.44742	30	
243.81964	94	
244.82497	174	
244.89584	52	
244.93986	588	
245.50744	22	
246.14846	28	
246.84844	66	
246.88129	32	
246.97749	86	
247.64373	42	
248.57415	18	
248.85688	52	
248.96949	72	
249.12648	36	
249.16308	78	
249.58351	26	
250.71604	18	
250.89491	50	
250.96705	48	
251.00016	58	
256.06576	114	
258.83411	264	
258.98323	54	
259.97137	62	
260.83111	50	
261.83435	128	
262.96950	56	
263.07682	66	
264.04364	94	
266.25521	64	
266.85031	56	
267.58883	48	
268.78370	76	
268.84784	24	
269.06661	26	
269.85940	68	
271.25422	18	
271.86227	66	
271.96959	18	
272.95897	36	
273.19189	82	
276.11017	70	
276.84902	56	
278.02940	82	
278.21785	74	
278.86110	58	
279.03772	64	
279.09138	902	1+
279.33291	24	
279.39280	24	
279.67576	26	
279.76115	18	
281.79937	56	
282.42018	28	
282.80792	64	
282.86398	70	
283.07245	80	
283.27076	44	
284.05660	82	
284.10001	80	
284.29392	182	
284.53724	40	
284.86253	76	
284.96396	68	
285.86425	78	
285.96699	22	
289.75640	22	
291.52320	24	
292.05523	68	
293.04638	80	
293.38785	46	
294.85468	74	
295.88867	66	
298.92095	66	
299.79008	50	
304.92195	58	
304.93734	96	
307.06858	82	
307.88255	42	
308.88085	66	
308.99849	22	
309.21993	64	
312.13095	50	
317.34705	20	
319.32660	72	
320.24646	32	
320.55187	22	
321.74080	56	
324.17867	38	
324.26703	92	
324.86232	60	
324.89319	54	
325.07573	18	
326.75704	62	
326.91461	92	
327.23898	32	
END IONS

###FS:    #m/z: 336.94612 #charge 1+
###MS: 162
###MSMS: 164
BEGIN IONS
TITLE=Cmpd 122, +MS2(336.9461), 28.0-35.0eV, 3.5min #164
RTINSECONDS=211.214
SCANS=162,164
PEPMASS=336.94612	14596
CHARGE=1+
112.28616	32	
201.92334	46	
202.87412	48	
210.90092	64	
211.94503	128	
212.87666	122	
212.89358	80	
213.88188	54	
213.94216	136	
215.89606	68	
218.84699	100	
218.88518	68	
219.89458	58	
220.87896	116	
223.82906	58	
224.84127	114	
225.88954	66	
226.09773	62	
227.84246	74	
228.85021	102	
229.84105	78	
229.89476	50	
229.95550	134	
230.14649	38	
230.89372	66	
231.94747	164	
233.04072	40	
233.90015	72	
233.97006	38	
234.92090	54	
236.90448	94	
236.93354	72	
237.86053	48	
238.83670	54	
238.86236	86	
239.84829	140	
239.88916	88	
240.84014	40	
240.96327	50	
241.84383	758	1+
243.28453	32	
245.49945	34	
246.18336	82	
246.85625	66	
246.90223	70	
247.96865	76	
248.90363	60	
249.84004	40	
249.90688	74	
249.95652	72	
250.98923	90	
251.15578	72	
252.84388	70	
252.97182	206	
253.02721	78	
253.84426	60	
253.90677	50	
254.84825	82	
254.92164	58	
255.08024	70	
256.25855	152	
256.85618	116	
256.90015	244	
257.83511	78	
257.86153	270	
257.98301	54	
258.84685	570	1+
259.16814	70	
259.87206	78	
260.85270	122	
260.95176	56	
261.85725	170	
262.95711	64	
263.82832	32	
264.86428	128	
265.01821	58	
266.81748	46	
266.83871	62	
266.86645	92	
267.84835	64	
268.83833	138	
269.84855	120	
271.06598	30	
271.86213	58	
272.85451	56	
272.88175	56	
273.11698	66	
273.87645	70	
274.86036	64	
274.88058	164	
275.74099	34	
275.86535	170	
276.85729	418	
276.98023	34	
277.64468	86	
277.83394	138	
277.86658	192	
278.46087	32	
278.83658	158	
278.86649	172	
279.85244	124	
279.87828	136	
280.85902	104	
281.05987	96	
281.98070	84	
282.86371	68	
282.88858	72	
286.85247	112	
286.94271	94	
287.07765	34	
287.41711	82	
287.84868	130	
288.99555	46	
290.86651	66	
291.88703	58	
292.78966	76	
293.10649	142	
293.99501	70	
294.87154	60	
294.89511	74	
295.10981	42	
295.87648	54	
296.84624	70	
296.86960	84	
296.89745	74	
296.94343	38	
297.89258	70	
298.01329	72	
298.31637	84	
298.89129	46	
299.01481	68	
299.14831	72	
299.65207	82	
299.87927	60	
301.53783	56	
301.88337	66	
302.44277	42	
302.88908	70	
304.73621	36	
305.12442	84	
306.06034	54	
311.91841	58	
313.85115	64	
319.81811	32	
320.33220	68	
322.93295	92	
324.89544	96	
328.18612	88	
335.77283	68	
335.89174	58	
335.94398	52	
337.25049	52	
END IONS

###FS:    #m/z: 359.96217 #charge 1+
###MS: 162
###MSMS: 165
BEGIN IONS
TITLE=Cmpd 123, +MS2(359.9622), 28.0-35.0eV, 3.6min #165
RTINSECONDS=211.986
SCANS=162,165
PEPMASS=359.96217	11120
CHARGE=1+
118.46042	62	
194.89479	70	
200.87388	66	
200.89380	62	
204.94098	82	
208.58185	94	
209.94366	66	
210.89350	88	
214.89630	62	
216.85445	78	
220.87728	88	
222.95048	304	1+
223.88746	72	
224.94679	54	
224.97220	280	1+
225.88538	54	
225.93889	66	
226.95028	548	1+
226.97043	64	
228.82941	80	
228.93934	376	
232.44140	94	
233.13821	54	
233.83443	70	
234.82704	62	
234.86631	78	
234.96424	60	
235.84803	82	
236.83879	64	
237.99303	56	
239.99769	58	
240.83765	68	
240.90965	82	
240.93981	98	
240.96040	150	
241.84163	116	
241.90958	94	
241.94554	60	
242.90525	134	
243.95916	62	
244.95668	154	
244.97663	80	
245.04968	62	
245.93914	136	
246.83660	56	
246.95373	198	
247.80831	68	
247.95885	78	
248.80508	434	1+
250.54493	84	
250.80354	58	
250.95637	70	
251.90718	58	
252.87628	176	
252.95781	98	
254.08721	68	
258.41348	96	
258.83539	72	
258.84685	100	
259.85434	90	
260.10971	56	
260.83521	64	
260.95700	138	
261.79576	78	
261.84159	54	
261.86349	72	
261.90701	66	
263.65661	84	
264.81789	118	
266.81032	302	1+
267.92456	60	
267.96875	66	
270.89003	134	
271.92689	82	
272.94675	80	
273.86604	64	
273.97237	94	
274.86179	120	
274.87686	60	
275.07056	66	
275.20721	90	
275.96748	58	
276.80495	242	1+
276.85380	284	1+
277.97025	72	
278.46756	92	
278.84399	72	
280.79534	350	1+
281.10477	82	
281.88991	66	
282.78729	62	
283.83329	72	
283.92228	94	
284.82303	252	
285.82149	124	
286.82628	70	
286.86957	98	
287.40479	76	
288.10646	80	
288.23379	94	
289.14780	60	
289.82868	92	
291.92071	70	
293.12307	58	
293.90452	66	
294.82944	64	
294.87145	132	
295.10385	56	
295.81283	68	
296.80827	148	
297.81066	148	
297.93694	80	
298.80442	1092	1+
299.87440	68	
300.12922	58	
301.85786	82	
304.76618	62	
304.90775	86	
305.44201	70	
305.82194	78	
305.87344	66	
307.88026	68	
308.84867	90	
309.78558	68	
313.11003	72	
313.86119	56	
314.97033	76	
315.81865	82	
316.81332	190	
316.86707	76	
317.25860	60	
318.85287	58	
320.25793	70	
320.88937	132	
320.96095	72	
322.82475	70	
322.93327	86	
323.01539	170	
323.89338	92	
326.15826	64	
330.27563	72	
330.87654	60	
334.82566	78	
336.94603	86	
337.94714	54	
340.47568	92	
340.94994	68	
341.16942	62	
342.05005	68	
350.80334	62	
351.18473	84	
351.88723	70	
354.89913	66	
356.68980	58	
357.29299	72	
358.19852	66	
359.25697	54	
362.39658	134	
364.29995	62	
END IONS

###FS:    #m/z: 340.94073 #charge 1+
###MS: 166
###MSMS: 167
BEGIN IONS
TITLE=Cmpd 124, +MS2(340.9407), 28.0-35.0eV, 3.6min #167
RTINSECONDS=215.637
SCANS=166-167
PEPMASS=340.94073	95650
CHARGE=1+
187.48037	68	
198.88157	70	
200.86594	48	
202.86160	86	
206.95177	72	
208.96332	60	
210.93646	68	
212.87738	88	
212.94743	60	
213.94035	310	1+
215.88359	84	
215.89630	52	
215.93850	60	
217.88199	208	
218.98124	46	
219.90234	72	
220.89172	84	
221.83276	64	
223.95768	64	
224.83751	172	
224.87361	62	
224.88777	220	1+
224.97479	68	
225.83556	76	
226.83324	66	
227.94767	68	
228.84380	56	
228.93925	56	
230.82850	80	
230.89403	70	
231.89337	78	
231.93246	62	
231.95224	168	
233.87204	70	
233.89967	166	
233.96241	66	
235.95148	70	
236.90309	74	
237.16033	68	
237.90212	80	
237.93243	86	
238.83837	156	
238.89953	64	
239.86639	78	
239.89273	58	
240.23188	126	
240.83712	534	1+
240.85181	172	
241.06029	52	
241.12202	74	
241.83996	390	1+
241.90762	76	
243.83187	322	1+
243.85889	88	
243.89189	50	
244.71746	46	
244.81896	54	
245.83662	82	
245.86561	64	
246.85987	70	
246.97760	66	
248.80449	80	
248.98284	68	
251.88027	60	
251.92815	226	1+
252.42800	80	
252.84786	58	
252.99405	52	
253.77173	56	
254.04588	72	
254.07143	74	
254.88822	86	
254.92192	56	
254.97079	52	
255.03513	84	
255.07682	134	
255.87359	54	
256.26414	64	
256.85153	166	
256.89740	92	
257.59104	82	
257.84643	156	
258.84824	978	1+
259.13838	76	
259.83063	72	
259.91545	66	
259.96275	60	
260.83262	302	
260.95967	52	
261.35877	78	
261.83273	176	
261.87717	72	
261.91703	86	
262.85140	154	
262.87554	70	
262.89895	52	
263.45088	84	
264.86522	144	
265.02625	48	
265.85869	50	
266.16698	92	
266.86116	104	
267.11723	50	
267.13713	62	
267.84406	138	
268.33513	80	
268.84217	116	
268.87206	80	
269.84140	66	
269.85729	58	
270.83083	64	
274.86368	132	
274.89952	68	
274.91364	66	
274.94627	82	
275.86107	82	
276.86003	1264	1+
277.01576	50	
278.20737	66	
278.84651	1352	1+
278.94595	78	
280.86862	84	
282.54381	44	
282.86898	160	1+
282.89688	64	
291.84329	70	
292.16230	68	
292.87614	62	
293.79064	62	
294.86923	108	
295.88451	66	
296.23098	76	
296.87012	46	
296.89038	52	
296.96659	44	
297.34374	58	
297.86304	68	
297.87733	326	1+
298.31219	70	
298.51142	92	
299.06562	66	
300.88312	126	
301.57021	86	
301.86518	264	1+
305.88636	70	
306.88159	68	
308.90047	66	
310.03905	66	
314.07556	68	
315.17569	74	
318.42954	72	
324.15892	78	
325.88526	58	
327.28332	54	
335.78843	66	
338.77177	72	
339.86620	92	
342.30869	56	
343.15228	52	
344.26753	56	
344.29942	50	
344.32481	72	
END IONS

###FS:    #m/z: 363.95636 #charge 1+
###MS: 166
###MSMS: 168
BEGIN IONS
TITLE=Cmpd 125, +MS2(363.9564), 28.0-35.0eV, 3.6min #168
RTINSECONDS=216.409
SCANS=166,168
PEPMASS=363.95636	29426
CHARGE=1+
129.73096	70	
145.30362	70	
183.92833	66	
189.86370	78	
205.94979	54	
209.94615	252	
210.88809	62	
212.10257	68	
212.87843	360	
224.94745	356	
226.94595	474	
226.97404	52	
227.95403	220	
228.89628	86	
228.94357	588	
229.06522	72	
230.84933	88	
230.89143	138	
231.88775	66	
232.89295	54	
233.96612	72	
234.87417	82	
238.93733	64	
240.83615	168	
240.94020	160	
240.96149	234	1+
241.84434	66	
241.94072	444	1+
242.81948	54	
242.83400	140	
242.94267	250	1+
243.83269	108	
243.96444	72	
244.95390	212	
246.81759	76	
246.90795	64	
246.95403	518	
247.80621	54	
248.80468	356	1+
248.90400	66	
250.08628	66	
250.94749	76	
252.85931	66	
253.08185	78	
253.72142	54	
253.79574	62	
253.90498	72	
254.86886	116	
258.84118	284	1+
259.88374	64	
260.87078	66	
260.96577	142	
261.83468	112	
262.83298	114	
263.42323	100	
263.88205	60	
264.81867	146	
265.05611	52	
265.85644	56	
265.97658	60	
266.81355	458	
267.78185	64	
268.10565	90	
268.84286	134	
269.84143	68	
269.97258	72	
271.86433	56	
272.84294	80	
275.68375	82	
276.80997	132	
276.86143	60	
277.81044	58	
277.84877	284	1+
278.80026	134	
278.90672	70	
279.10952	56	
279.93901	58	
280.79445	570	1+
280.93020	68	
281.86136	66	
281.92297	82	
281.98678	104	
282.07949	72	
282.79667	164	
282.82636	52	
283.08378	66	
283.80211	76	
283.85096	222	
283.87013	80	
284.78463	142	
284.82502	54	
285.82039	68	
285.84919	142	
285.93256	60	
286.10103	78	
286.83885	52	
286.89891	68	
289.08693	68	
289.88085	92	
290.33447	72	
290.79735	84	
291.38786	72	
291.80540	84	
294.86542	120	
294.97906	72	
295.81255	58	
296.81216	130	
297.80264	1414	1+
298.80493	1208	1+
299.86269	60	
300.79726	464	1+
301.86465	152	
302.85932	84	
302.96640	66	
303.82152	66	
303.86217	126	
307.13093	68	
307.24318	74	
307.39618	70	
307.83954	52	
308.05293	74	
308.80139	64	
309.07497	64	
309.27364	54	
309.87013	70	
310.14879	54	
311.85999	70	
314.36726	56	
314.44114	96	
315.44125	80	
315.91049	72	
316.81683	230	
317.03774	50	
317.81258	358	1+
318.01381	66	
318.93585	80	
320.32814	60	
320.38499	66	
320.98952	52	
321.09085	60	
321.81994	142	
321.99920	54	
323.03223	78	
324.01744	70	
324.23820	80	
324.89193	194	1+
326.26273	76	
327.82118	78	
331.20722	78	
334.87866	110	
336.94371	78	
339.03394	86	
343.10461	52	
346.78097	60	
350.40775	96	
356.78470	68	
361.88239	52	
365.94176	70	
366.27285	66	
366.75138	62	
367.05383	66	
368.00704	60	
END IONS

###FS:    #m/z: 336.94618 #charge 1+
###MS: 166
###MSMS: 169
BEGIN IONS
TITLE=Cmpd 126, +MS2(336.9462), 28.0-35.0eV, 3.7min #169
RTINSECONDS=217.18
SCANS=166,169
PEPMASS=336.94618	15136
CHARGE=1+
46.56401	80	
60.84128	38	
103.80254	32	
120.68703	64	
124.60890	32	
170.37692	32	
190.92599	78	
191.95733	64	
203.95621	74	
206.95069	126	
209.90686	92	
210.88809	48	
211.04332	32	
211.90403	84	
211.94472	64	
212.87948	138	
212.89905	56	
213.87825	66	
214.93746	78	
215.89290	102	
217.25148	72	
221.94422	62	
222.83434	204	1+
222.88944	74	
223.96996	76	
225.83781	66	
226.83560	70	
228.84930	132	
229.85226	48	
229.95537	172	
230.88996	194	
231.24642	34	
231.95113	134	
231.98307	92	
233.82882	78	
233.90012	64	
234.69930	38	
234.82698	64	
237.06782	60	
237.86072	58	
237.89826	78	
238.83673	48	
238.89162	88	
239.84194	62	
239.93104	54	
240.01293	40	
240.04733	46	
240.83728	46	
240.85708	142	
241.84224	618	1+
245.01721	120	
246.85794	106	
246.97550	60	
247.97446	118	
248.05388	34	
248.90837	124	
250.09253	72	
250.95112	52	
251.07574	80	
251.83746	66	
251.96632	458	1+
251.99528	50	
252.57224	100	
252.84614	148	
252.89449	52	
252.93538	52	
252.95326	54	
253.08388	76	
253.90426	110	
254.91798	62	
255.07489	38	
255.90872	84	
256.08949	58	
256.27230	90	
256.81189	44	
256.86931	50	
256.89535	104	
256.92697	42	
257.83113	74	
257.86248	100	
257.93591	82	
258.84758	730	1+
259.03353	36	
260.83285	50	
260.95267	140	
261.58714	34	
261.85049	106	
262.95561	78	
264.86236	74	
265.05595	58	
265.09614	100	
265.31410	34	
267.46067	68	
267.84420	54	
268.84022	194	
268.86223	72	
268.96507	48	
269.85349	50	
269.90794	80	
270.85371	44	
272.92643	74	
274.86627	122	
274.95841	54	
275.86083	132	
275.88781	80	
275.94714	60	
275.96940	50	
276.85661	502	
277.50625	34	
277.79970	50	
277.86342	406	1+
277.93139	58	
277.94964	48	
278.83504	118	
279.84941	58	
280.83115	80	
280.88246	50	
282.87454	118	
285.22316	44	
286.84967	118	
289.88121	76	
292.15180	36	
292.39096	60	
292.83185	78	
293.10857	74	
294.20343	52	
294.86656	318	1+
295.90135	72	
296.97139	40	
297.08538	78	
297.85193	70	
297.89640	68	
298.26971	74	
298.86987	66	
298.88469	52	
299.01469	68	
299.30986	74	
299.88912	86	
300.07512	34	
300.88163	64	
301.86013	70	
302.90634	82	
306.88470	146	
308.88079	34	
309.86789	48	
310.86733	138	
313.86020	92	
317.86242	66	
320.92799	78	
325.89634	84	
326.01154	58	
326.89952	68	
334.14308	74	
334.17932	34	
337.25250	68	
338.33568	78	
END IONS

###FS:    #m/z: 340.94065 #charge 1+
###MS: 170
###MSMS: 171
BEGIN IONS
TITLE=Cmpd 127, +MS2(340.9406), 28.0-35.0eV, 3.7min #171
RTINSECONDS=220.839
SCANS=170-171
PEPMASS=340.94065	88250
CHARGE=1+
61.82018	64	
66.32621	62	
182.86725	78	
197.93905	82	
200.89882	54	
201.88678	84	
201.92341	68	
205.96364	74	
206.89185	96	
212.89915	76	
213.93991	214	
214.88332	224	1+
215.93757	48	
217.56646	68	
217.93276	64	
220.87428	176	1+
223.90800	98	
224.84174	126	
224.97452	52	
225.95912	50	
227.89406	74	
228.84317	112	
228.90636	66	
230.89567	66	
231.90073	60	
231.95130	70	
232.95100	134	
233.82165	68	
233.91919	66	
234.90593	68	
235.14879	68	
235.89496	74	
236.88249	44	
236.90698	44	
236.94461	68	
237.86231	84	
237.92897	68	
238.87992	76	
238.90649	120	
238.94561	54	
239.84565	130	
239.86250	66	
240.23562	62	
240.83870	304	
240.85644	100	
240.91921	94	
241.84308	356	
241.88071	70	
242.84144	290	
243.84168	174	
244.84332	136	
244.86333	54	
245.83126	104	
246.86089	136	
246.97225	68	
248.90146	92	
249.09154	66	
249.89995	62	
249.96718	210	1+
250.84448	80	
251.06607	94	
252.92765	72	
254.42975	46	
254.91200	80	
254.96090	46	
254.99189	50	
256.02500	68	
256.26636	76	
256.86655	104	
256.89874	226	1+
257.21238	48	
257.84783	208	
257.89077	64	
257.94164	78	
258.84680	616	1+
258.87155	76	
259.85161	368	1+
260.83450	418	
261.83485	196	
261.89112	54	
262.83944	130	
262.87593	64	
263.85593	50	
264.87017	60	
265.43399	94	
265.83467	48	
267.13371	78	
267.84428	58	
267.88226	66	
268.84244	606	1+
270.84498	86	
270.93613	48	
272.97518	54	
274.86248	210	
274.87546	196	
275.86093	162	
275.94490	90	
276.85740	554	
276.88135	120	
277.86192	718	
277.93229	82	
278.54748	52	
278.84624	944	1+
279.88319	52	
279.93059	76	
279.98189	50	
280.03425	42	
280.26369	66	
280.85621	86	
281.04335	58	
281.86043	248	
281.89387	78	
281.93121	106	
282.82458	44	
282.89295	66	
283.87067	42	
284.86547	214	1+
286.84306	70	
288.84265	90	
289.87752	48	
290.85376	74	
292.83182	76	
292.89067	88	
293.96147	78	
294.87250	64	
295.87555	56	
295.90360	82	
296.85382	158	
296.89072	56	
297.86497	56	
297.88973	92	
298.00476	58	
298.42235	94	
298.82771	52	
299.02110	54	
299.05907	46	
299.87186	206	
300.88170	78	
301.85806	266	1+
304.85652	68	
305.88033	48	
305.94429	82	
306.87954	64	
307.88498	56	
308.94766	70	
310.35663	48	
310.89532	64	
314.81803	86	
317.00271	50	
319.82936	108	
321.98065	60	
324.89319	84	
326.78634	48	
327.87917	48	
329.22087	46	
332.49097	84	
340.03389	54	
340.18830	78	
342.23444	66	
345.19822	48	
END IONS

###FS:    #m/z: 363.95628 #charge 1+
###MS: 170
###MSMS: 172
BEGIN IONS
TITLE=Cmpd 128, +MS2(363.9563), 28.0-35.0eV, 3.7min #172
RTINSECONDS=221.61
SCANS=170,172
PEPMASS=363.95628	29294
CHARGE=1+
49.83315	68	
182.86876	96	
207.86994	162	1+
209.11578	86	
210.82227	60	
211.94183	68	
212.87864	320	
213.84776	56	
221.89113	54	
222.94996	94	
223.95668	78	
224.82560	62	
224.94811	260	
224.97320	108	
226.94520	602	1+
226.97111	288	
228.89402	208	
228.94292	656	1+
230.84741	70	
230.89050	244	
231.85974	68	
232.88716	88	
234.89096	66	
235.84785	54	
237.79992	54	
237.86137	58	
238.79904	150	
240.82728	196	
240.93829	108	
240.96418	212	
241.83491	74	
241.89383	68	
241.94476	74	
242.81612	84	
242.90387	118	
242.94023	466	1+
243.82114	276	1+
243.89031	68	
244.95698	258	
245.09212	90	
245.81912	64	
245.95073	852	1+
246.80601	160	
246.95475	696	1+
247.81137	90	
248.80408	322	1+
248.84548	74	
249.89845	58	
251.04701	124	
251.79822	56	
251.98357	78	
252.00862	72	
253.04539	90	
253.12102	64	
254.87856	72	
256.00120	52	
256.83476	74	
256.85632	74	
257.86476	72	
258.84709	160	
259.82886	290	1+
259.84631	66	
260.83167	250	1+
260.87295	140	
261.11869	54	
261.96855	58	
262.79413	56	
262.83000	238	
264.82937	122	
264.85625	66	
265.81950	60	
265.88857	92	
265.97647	62	
266.41538	106	
266.81368	622	1+
266.85239	64	
267.13132	98	
267.97277	98	
268.12375	60	
268.84191	136	
268.86601	58	
268.96895	72	
269.84110	122	
269.96744	110	
269.98293	78	
270.83683	62	
271.99090	88	
273.21666	70	
274.15517	60	
275.82640	54	
276.81246	58	
276.85766	216	
277.85503	126	
278.80226	168	
278.84581	70	
279.10518	52	
279.61828	100	
279.80015	122	
279.84243	70	
280.79156	718	1+
281.79451	450	1+
281.85503	66	
282.83315	70	
283.79310	156	
283.81455	72	
283.85291	192	
284.78459	94	
284.82720	66	
284.97641	60	
286.10933	70	
286.81543	66	
286.85108	72	
287.88987	64	
289.83167	86	
290.79712	72	
292.04443	64	
294.80383	70	
295.86765	76	
296.80855	370	1+
296.93244	136	
298.80175	888	1+
299.00176	72	
299.93892	58	
301.86085	166	
302.85759	116	
302.90643	54	
303.39820	84	
303.81114	74	
303.83799	60	
304.80721	74	
304.83064	68	
305.87571	54	
306.87313	64	
307.89346	62	
309.82683	64	
312.86213	58	
314.12980	72	
314.82002	54	
315.82184	98	
316.81561	236	1+
319.82464	114	
320.83607	122	
320.96563	52	
321.00702	60	
321.82088	96	
321.86570	56	
322.83397	70	
323.06763	58	
326.82152	84	
326.86044	60	
326.89261	86	
326.91936	98	
335.87369	56	
337.94014	66	
339.16041	64	
341.82497	60	
343.02942	74	
343.08394	78	
343.91224	100	
346.89527	52	
352.78626	58	
353.88914	68	
360.28624	58	
361.17981	52	
364.22690	70	
367.94121	72	
END IONS

###FS:    #m/z: 359.96181 #charge 1+
###MS: 170
###MSMS: 173
BEGIN IONS
TITLE=Cmpd 129, +MS2(359.9618), 28.0-35.0eV, 3.7min #173
RTINSECONDS=222.391
SCANS=170,173
PEPMASS=359.96181	9366
CHARGE=1+
60.62783	72	
184.94190	76	
185.85830	56	
197.88388	62	
200.87402	66	
203.08716	74	
209.90844	54	
210.85995	52	
214.87341	86	
216.88959	64	
218.06291	64	
219.05238	104	
221.88568	58	
223.88574	132	
224.95081	226	1+
224.96904	356	1+
224.99295	66	
226.94701	274	
228.93925	372	
233.96595	96	
234.86823	134	
234.98524	64	
236.84631	58	
238.00803	72	
238.43097	68	
238.83532	54	
240.83783	138	
240.93957	376	1+
240.96739	210	
241.85974	74	
241.90035	126	
241.94774	96	
242.64704	76	
242.94934	106	
243.83824	56	
243.89760	100	
244.82284	58	
244.89387	58	
244.95835	286	
245.85648	80	
246.07341	60	
246.80891	148	
246.95014	158	
247.80650	56	
247.94904	62	
247.96675	72	
248.81138	136	
249.80323	116	
249.83803	64	
250.94410	82	
250.97850	94	
251.04660	84	
252.11414	50	
252.95805	60	
256.83694	68	
256.90937	64	
257.86484	64	
259.85451	74	
259.87023	66	
259.99280	90	
260.81321	68	
260.82950	318	1+
260.97009	120	
261.89093	56	
262.95555	86	
263.41544	62	
263.78982	54	
264.82426	84	
264.92023	84	
264.98027	52	
265.06415	64	
265.81730	68	
265.84022	64	
265.86857	66	
266.81643	126	
267.10744	98	
267.78778	78	
267.81249	64	
267.97276	62	
268.81411	90	
269.97152	128	
270.88515	52	
273.94778	54	
274.81021	64	
274.86503	56	
275.96719	134	
275.97929	128	
276.81257	110	
276.85870	202	
277.16417	62	
278.08502	68	
278.79782	118	
278.84980	188	
279.10557	64	
279.79601	128	
280.78895	350	1+
280.80563	262	
280.83899	78	
280.84999	82	
281.41786	76	
281.86511	124	
281.89220	80	
281.97023	68	
282.78957	128	
282.83122	70	
284.82829	178	
292.84861	82	
292.87646	72	
293.89003	80	
294.80817	72	
295.01714	52	
295.81511	52	
296.81443	204	
296.92069	52	
297.80987	144	
297.91139	68	
298.80414	750	1+
298.85530	82	
299.86943	196	1+
299.89629	74	
300.80429	130	
301.78319	66	
301.82396	64	
301.86213	68	
302.24242	58	
306.32236	96	
307.83872	94	
310.80186	50	
311.22485	52	
311.87063	100	
311.94649	52	
312.90356	74	
315.89966	62	
316.81516	214	
319.02574	68	
319.95879	52	
321.82142	144	
322.89987	64	
322.93491	58	
323.02113	142	
324.03938	54	
324.89561	54	
326.02075	68	
331.87589	70	
333.82228	58	
334.07585	52	
336.94261	80	
340.42599	88	
343.90526	72	
344.41357	106	
347.84005	64	
354.02077	56	
357.92444	60	
358.19429	56	
359.40119	56	
359.86007	64	
363.11012	72	
END IONS

###FS:    #m/z: 322.93027 #charge 1+
###MS: 174
###MSMS: 175
BEGIN IONS
TITLE=Cmpd 130, +MS2(322.9303), 28.0-35.0eV, 3.8min #175
RTINSECONDS=226.071
SCANS=174-175
PEPMASS=322.93027	128506
CHARGE=1+
70.68376	68	
78.84331	18	
163.61817	20	
176.43564	74	
192.72019	18	
196.77129	26	
196.97802	92	
199.91854	78	
201.04435	168	
201.05770	42	
201.11299	24	
201.88513	34	
201.91296	60	
201.96889	32	
202.04373	24	
207.57119	22	
213.86944	22	
213.95755	80	
216.04975	92	
218.89283	68	
219.05425	64	
222.12733	100	
222.95686	60	
223.86209	68	
223.95920	66	
224.87364	78	
224.96201	46	
226.81660	72	
226.83695	194	1+
227.63852	106	
227.92754	92	
229.88180	50	
229.91366	62	
231.47659	92	
236.14057	58	
238.88257	52	
238.89603	56	
238.93561	66	
240.82265	100	
240.93991	652	
241.94229	664	
242.08530	28	
242.82888	58	
242.94141	2002	1+
243.00115	20	
243.03015	34	
243.19810	32	
243.26757	32	
243.33137	24	
243.82183	264	1+
244.93993	616	
245.06026	18	
245.44780	52	
245.49782	18	
245.74624	22	
245.81730	24	
246.01001	106	
246.71301	38	
246.74118	20	
246.97393	146	
246.99311	48	
247.94343	18	
248.68734	26	
248.85639	88	
248.97115	74	
249.14069	20	
249.84756	42	
250.55268	62	
251.81168	22	
252.42028	72	
252.84762	78	
255.91283	26	
256.46664	80	
256.93691	84	
257.90799	42	
257.95399	68	
257.97123	20	
258.83070	100	
258.85729	78	
260.82873	104	
260.84483	74	
260.85901	76	
261.44608	62	
261.82983	152	
261.85950	74	
262.82848	22	
263.90590	88	
264.92207	38	
265.00009	46	
265.05819	72	
266.95670	22	
267.00183	112	
267.13328	20	
267.15743	64	
267.66962	40	
267.92078	80	
269.07952	32	
270.84675	56	
271.88859	56	
271.92089	86	
276.85546	40	
278.50498	38	
278.84488	82	
278.97845	46	
279.06240	46	
279.09236	1310	1+
279.26345	32	
279.40964	38	
279.47472	20	
279.81346	102	
281.37440	32	
281.79309	36	
282.00738	24	
282.26718	56	
282.88837	58	
283.08880	56	
283.13660	56	
283.78586	76	
283.84567	22	
284.29624	292	
284.87508	68	
285.22089	20	
286.39826	32	
287.05099	32	
289.86709	138	
290.95437	80	
294.83794	66	
294.99374	92	
296.92669	56	
300.80091	76	
302.89561	46	
305.04744	66	
307.08839	86	
307.75800	32	
307.88923	60	
308.50122	32	
308.89398	80	
309.88708	42	
310.72258	88	
311.81381	68	
314.80474	66	
317.05289	68	
321.88572	44	
322.30913	44	
323.14530	66	
323.85816	60	
324.88913	60	
326.15351	28	
327.16134	48	
327.18567	30	
327.32763	34	
328.40512	20	
328.42497	20	
328.48208	32	
END IONS

###FS:    #m/z: 340.94079 #charge 1+
###MS: 174
###MSMS: 176
BEGIN IONS
TITLE=Cmpd 131, +MS2(340.9408), 28.0-35.0eV, 3.8min #176
RTINSECONDS=226.843
SCANS=174,176
PEPMASS=340.94079	89934
CHARGE=1+
183.86970	42	
191.88559	66	
197.04144	72	
200.34225	92	
206.98205	68	
209.81147	46	
210.91139	66	
213.88229	58	
213.93964	150	
215.48865	74	
218.90871	78	
220.88988	66	
222.41089	68	
222.86563	42	
223.84531	80	
224.83957	88	
226.89635	66	
227.83534	64	
228.84412	72	
230.66639	40	
230.83970	70	
236.89607	58	
236.91446	54	
237.06371	94	
237.95326	86	
238.84057	38	
238.87553	178	
238.89716	66	
239.84269	130	
240.23099	140	
240.39058	42	
240.83909	822	1+
240.86406	62	
240.90765	40	
241.81749	44	
241.84303	590	1+
242.91531	50	
243.84164	230	
244.83275	108	
246.85247	62	
248.85903	64	
248.89953	64	
249.96287	134	
253.23624	40	
253.85223	82	
254.91966	90	
255.07627	86	
255.86563	40	
256.74967	36	
256.85054	106	
256.86822	54	
256.88185	56	
256.89650	54	
256.95086	84	
257.85397	66	
257.93594	72	
258.84515	450	
258.86558	56	
258.90926	72	
259.51590	40	
259.85165	358	
259.91375	106	
259.95724	66	
260.84538	566	1+
261.88577	302	1+
262.91340	68	
262.97923	70	
263.11268	54	
263.18663	58	
263.84359	84	
264.63534	40	
264.84602	66	
264.86333	240	1+
265.89060	200	
266.84412	102	
267.83410	74	
268.84257	128	
268.92888	60	
268.95868	44	
269.83740	48	
270.83262	64	
270.84883	78	
272.38958	40	
272.44401	52	
272.88653	42	
273.60021	54	
274.85954	50	
274.88330	48	
274.89749	34	
275.86584	204	
276.85805	354	
276.88230	44	
277.49729	98	
277.86600	354	
277.92485	64	
278.84460	560	
278.92049	56	
279.50968	38	
279.85679	288	1+
279.88303	76	
279.92484	134	
280.30041	52	
281.24488	38	
281.86305	64	
281.87962	144	
282.41782	88	
282.83912	68	
282.85940	64	
282.91166	60	
283.27302	34	
285.44726	38	
285.89748	86	
287.05279	74	
288.84063	66	
289.83915	78	
290.83907	74	
291.87672	64	
292.86973	52	
293.07539	38	
293.88393	50	
294.87061	68	
295.84669	68	
295.86086	48	
296.85551	104	
296.87810	64	
297.89411	192	
298.01090	46	
298.89359	88	
299.01046	106	
299.85807	68	
300.81760	54	
300.87044	44	
301.86082	124	
302.16996	62	
302.21296	46	
303.21423	90	
303.73198	76	
303.87767	50	
304.88453	68	
306.88348	66	
307.87634	62	
311.86976	36	
314.45430	38	
319.79173	82	
320.12547	96	
321.21417	36	
324.89341	74	
326.00098	72	
327.94588	72	
328.19256	66	
328.85568	50	
335.73639	54	
337.06095	68	
339.88224	66	
345.06104	102	
346.08793	42	
END IONS

###FS:    #m/z: 363.95665 #charge 1+
###MS: 174
###MSMS: 177
BEGIN IONS
TITLE=Cmpd 132, +MS2(363.9567), 28.0-35.0eV, 3.8min #177
RTINSECONDS=227.615
SCANS=174,177
PEPMASS=363.95665	27444
CHARGE=1+
76.63492	66	
101.25876	72	
190.01596	54	
203.17812	94	
205.87947	58	
209.94583	68	
210.88456	108	
212.88090	226	
222.95118	144	
223.95760	54	
223.97747	56	
224.82029	102	
224.89037	80	
225.97024	204	1+
226.88481	210	1+
226.94946	794	1+
227.92786	68	
228.94226	846	1+
230.80059	76	
230.84710	70	
230.88752	102	
231.88749	76	
232.88821	134	
233.96656	60	
235.05654	66	
236.93010	64	
240.94435	64	
241.15761	98	
241.84368	66	
241.94051	218	
242.06994	76	
242.11384	66	
242.94122	582	1+
242.96062	86	
242.97830	66	
244.94080	72	
244.96216	82	
245.04587	76	
245.94762	484	1+
246.11040	62	
246.85609	80	
246.90412	64	
246.95184	408	1+
248.80380	172	
248.90064	192	
248.94395	76	
251.04361	66	
251.79646	72	
251.81001	66	
253.39079	98	
253.46879	66	
253.85824	78	
253.96555	50	
254.88667	66	
254.90587	78	
257.99910	62	
258.84119	102	
258.97021	80	
260.82804	282	1+
260.92825	90	
260.97282	188	
261.87324	48	
262.16351	86	
263.81426	48	
263.88800	66	
264.49665	48	
265.82453	62	
265.85247	84	
266.79100	202	1+
266.81561	450	1+
267.14171	66	
268.84725	146	1+
269.96301	70	
271.88653	68	
271.92286	82	
272.95666	58	
274.81009	72	
276.81001	100	
276.85736	236	
277.86069	102	
278.79959	94	
278.84790	126	
279.06865	74	
279.08836	130	
279.79244	786	1+
279.85436	152	
279.87934	74	
279.92866	86	
280.10101	70	
280.79437	684	1+
280.82289	74	
281.85972	80	
283.06705	122	
283.78564	76	
283.81027	46	
283.86234	68	
284.80201	98	
284.81888	66	
284.83741	58	
285.63169	76	
285.80164	96	
285.84560	104	
286.81888	124	
288.83848	64	
289.83481	76	
291.12120	58	
291.63954	64	
292.43735	72	
294.79975	62	
294.89462	88	
295.86758	54	
295.93105	66	
296.80937	244	1+
298.41408	74	
298.80266	1072	1+
298.90842	44	
299.16126	50	
301.78318	58	
301.86237	166	
302.01794	60	
302.85917	76	
302.90652	50	
302.92340	80	
303.08593	70	
304.40225	76	
305.08598	46	
305.84140	64	
307.88058	82	
307.89960	72	
308.85486	68	
309.81151	66	
309.82814	154	
310.82186	72	
311.40651	74	
311.96591	82	
314.82457	76	
316.81371	244	
317.11080	86	
317.16443	78	
317.45295	62	
317.81454	130	
317.94535	72	
318.82636	60	
320.82659	64	
322.25119	50	
322.86485	82	
324.39752	96	
325.84692	120	
327.30780	50	
331.38142	92	
332.90766	66	
338.96600	66	
339.01582	96	
339.91864	52	
342.84517	74	
344.29719	100	
344.74391	66	
347.91336	92	
350.85803	92	
352.88738	74	
361.15645	58	
364.25962	64	
366.33198	72	
366.92649	78	
369.39820	84	
END IONS

###FS:    #m/z: 322.93017 #charge 1+
###MS: 178
###MSMS: 179
BEGIN IONS
TITLE=Cmpd 133, +MS2(322.9302), 28.0-35.0eV, 3.9min #179
RTINSECONDS=231.274
SCANS=178-179
PEPMASS=322.93017	128098
CHARGE=1+
45.52830	18	
83.23134	18	
90.49485	48	
115.60783	32	
135.64273	16	
135.86163	16	
136.08643	16	
136.33005	16	
145.80112	52	
146.89740	32	
150.20636	18	
175.08918	32	
190.93429	56	
192.89599	66	
197.91464	68	
198.00127	58	
198.90756	80	
200.86388	58	
201.04687	182	
202.02724	18	
202.10752	28	
202.21845	20	
204.50089	18	
205.95133	66	
206.86865	76	
207.02052	80	
210.78836	18	
211.83246	56	
216.96575	64	
218.84523	78	
221.93890	56	
222.05574	82	
223.95762	50	
226.84819	92	
227.84596	80	
228.99437	48	
229.83897	44	
230.84017	58	
236.50259	90	
236.56109	26	
236.91182	144	
236.92973	28	
236.94837	20	
237.08841	54	
238.04459	72	
238.46199	84	
239.78679	24	
240.27169	66	
240.82571	84	
240.93970	704	
240.97466	26	
241.08706	24	
241.14043	64	
241.93943	1910	1+
242.46731	22	
242.80031	64	
242.94184	1280	1+
243.10554	18	
243.61811	38	
243.71505	34	
243.82120	252	1+
243.90371	36	
244.38800	18	
244.85459	24	
244.93885	176	
245.05359	28	
246.15043	66	
246.56762	20	
246.85974	96	
246.97928	106	
247.46898	20	
247.84745	194	1+
247.97612	44	
249.44590	22	
249.96784	68	
250.83266	82	
250.99591	64	
252.82221	72	
253.15615	70	
254.91267	138	
256.84468	72	
256.96856	56	
257.94970	60	
258.17083	74	
258.41320	64	
258.84161	40	
258.89528	62	
259.53984	42	
260.38286	36	
260.83524	104	
261.83356	74	
262.83170	60	
262.84631	22	
263.98553	66	
264.20921	18	
264.78813	58	
265.55722	20	
265.86046	68	
265.89837	78	
266.35917	32	
266.81026	78	
267.07905	48	
268.57232	28	
270.83499	66	
271.29175	34	
271.32998	80	
271.35492	28	
271.43322	28	
271.84392	64	
274.04909	44	
278.84150	54	
278.88799	82	
278.98661	32	
279.09269	1404	1+
279.19139	72	
279.29434	28	
279.33944	32	
280.03568	22	
281.48499	22	
281.64370	22	
281.88557	82	
282.27582	166	
282.80767	102	
282.86932	48	
283.08272	30	
283.21490	68	
284.28883	290	1+
284.31133	82	
284.84276	24	
284.87885	74	
285.05054	58	
288.12308	38	
289.78647	58	
290.80135	78	
295.03619	68	
297.89430	26	
301.87314	20	
302.01782	22	
305.87366	70	
307.42913	22	
307.55276	28	
317.76614	98	
318.87221	84	
319.26061	90	
320.05207	24	
321.03144	68	
321.28016	50	
322.59071	36	
322.85579	92	
323.14052	64	
325.06603	78	
326.45227	26	
327.07697	72	
327.13992	24	
328.17051	88	
328.36272	18	
END IONS

###FS:    #m/z: 336.94582 #charge 1+
###MS: 178
###MSMS: 180
BEGIN IONS
TITLE=Cmpd 134, +MS2(336.9458), 28.0-35.0eV, 3.9min #180
RTINSECONDS=232.046
SCANS=178,180
PEPMASS=336.94582	13328
CHARGE=1+
208.88330	64	
211.94415	178	
212.87763	120	
212.89032	48	
213.01194	26	
213.88733	76	
214.87629	64	
214.93570	58	
216.92245	100	
219.75293	98	
223.82691	66	
223.84552	80	
223.96481	48	
224.87931	82	
225.92234	106	
226.88675	56	
226.89983	62	
228.91479	64	
229.90058	70	
229.95582	172	
230.89063	220	
233.36255	32	
233.89816	106	
233.92817	66	
234.82871	42	
236.13481	62	
238.84315	56	
239.16036	30	
239.85881	72	
239.87471	90	
239.91389	58	
240.02824	40	
240.83394	254	
240.86569	42	
241.84326	440	1+
243.83332	64	
245.12301	72	
245.84996	58	
246.05219	64	
247.94513	26	
247.96471	154	
248.89579	24	
249.82863	66	
250.94931	70	
251.36412	38	
251.83726	90	
252.10626	100	
252.96855	128	
253.97364	56	
254.83908	68	
254.90187	70	
254.91584	100	
254.94500	74	
255.11444	26	
256.85082	128	
256.88490	94	
256.92602	48	
257.15942	40	
257.84309	66	
257.87328	142	
257.96921	96	
258.84745	328	1+
258.87125	132	
259.84956	200	1+
260.34986	44	
260.92859	54	
261.84656	44	
261.85986	74	
262.88171	40	
264.03747	68	
267.82645	56	
267.86032	102	
268.77843	26	
268.84126	360	1+
269.95063	62	
270.12995	28	
270.32195	34	
270.98411	108	
271.84199	58	
273.23373	24	
273.77233	36	
273.86419	54	
273.95379	74	
274.43530	28	
275.00814	28	
275.15040	36	
275.86493	64	
276.86202	218	
276.93941	72	
277.12020	36	
277.86246	512	1+
277.91475	72	
278.09495	68	
278.82679	44	
278.86499	314	1+
278.97023	24	
279.08278	40	
279.19540	38	
279.88716	54	
280.87028	32	
280.92395	28	
285.03218	78	
286.85234	120	
286.87374	44	
287.85640	90	
289.97708	84	
290.86667	72	
292.40981	84	
292.80470	100	
293.02955	92	
293.10468	136	
293.32361	24	
294.16783	94	
294.48210	34	
294.81058	24	
294.85980	128	
295.84233	74	
295.86973	64	
295.89502	86	
296.86749	72	
297.80095	24	
297.89265	44	
298.30585	52	
298.42260	50	
298.48005	44	
298.93798	60	
299.87968	300	1+
300.75610	70	
304.88619	70	
306.93972	90	
307.87601	64	
307.89332	40	
309.87211	62	
309.91594	58	
310.86514	48	
313.00786	68	
316.19840	34	
317.86026	66	
321.85462	44	
322.99452	54	
324.89507	64	
325.89869	82	
327.28813	88	
330.23554	32	
330.74439	64	
333.08015	30	
334.40792	54	
334.95835	74	
336.28358	60	
336.83275	54	
338.30877	58	
338.76022	40	
338.98668	64	
341.35333	72	
341.91341	76	
342.12706	52	
342.14542	26	
END IONS

###FS:    #m/z: 359.96132 #charge 1+
###MS: 178
###MSMS: 181
BEGIN IONS
TITLE=Cmpd 135, +MS2(359.9613), 28.0-35.0eV, 3.9min #181
RTINSECONDS=232.819
SCANS=178,181
PEPMASS=359.96132	8716
CHARGE=1+
181.86410	54	
199.85791	44	
206.99409	72	
208.94565	64	
209.94410	84	
210.92933	50	
211.11280	48	
215.85840	52	
216.33306	52	
216.85524	106	
217.85457	44	
219.91471	92	
220.06579	44	
220.95945	86	
222.94953	62	
223.60995	64	
223.96443	216	1+
224.89031	134	
224.94769	276	1+
226.94698	458	1+
226.97134	212	
228.40251	92	
228.94115	132	
229.84289	72	
231.89141	64	
232.88730	70	
232.94530	78	
233.96119	48	
234.87322	56	
234.98107	68	
236.84448	58	
238.06711	48	
239.86057	42	
240.83432	72	
240.94233	116	
240.96081	148	
240.99445	44	
241.90178	50	
241.94094	104	
242.90165	80	
242.96091	72	
243.95304	402	1+
244.73262	40	
244.95627	332	1+
245.89974	40	
245.94215	118	
246.81344	52	
246.95447	134	
246.97406	68	
247.17069	42	
247.80641	58	
248.80273	196	
248.97503	78	
250.80354	72	
250.91510	94	
250.95178	52	
251.02776	48	
252.87117	66	
252.95722	122	
253.87404	56	
254.07939	112	
256.08926	50	
257.95760	80	
258.13910	74	
258.84664	68	
258.94248	68	
258.97020	72	
259.85310	112	
260.83207	146	
261.82781	118	
262.88376	66	
262.95225	150	
263.91007	40	
264.81756	112	
266.81541	248	
266.90870	54	
267.82051	118	
268.81061	106	
268.89033	92	
268.96278	58	
269.84153	84	
269.97970	88	
270.97031	76	
271.95941	92	
272.16825	60	
272.86531	66	
272.95678	70	
273.85191	78	
273.96544	126	
275.96894	104	
276.81672	62	
276.85565	240	
276.87185	146	
276.88585	82	
277.84094	74	
278.79572	78	
278.81339	110	
278.84431	230	1+
278.99449	94	
279.80394	124	
280.47514	52	
280.79402	692	1+
281.81155	66	
281.85691	134	
282.78721	80	
283.07080	68	
283.82287	84	
283.84362	58	
283.98637	66	
284.82760	118	
284.86628	60	
286.13833	84	
286.81335	38	
287.80043	60	
288.83567	84	
290.63193	52	
290.81440	62	
291.87516	84	
293.86942	218	1+
295.81693	64	
296.06188	78	
296.80858	222	1+
296.92689	84	
298.03473	64	
298.80536	1010	1+
299.86691	68	
300.51754	48	
300.79863	66	
301.95178	100	
304.89284	72	
311.85536	66	
311.92120	52	
312.95811	60	
314.81792	58	
316.81821	332	
316.90204	76	
317.88849	74	
318.81974	76	
319.05872	44	
320.82263	72	
321.82215	58	
321.96691	50	
323.01448	164	
324.01982	72	
324.82494	66	
324.89118	50	
325.02631	70	
327.28571	58	
328.15697	78	
328.36201	62	
331.87925	40	
333.66740	78	
336.96588	72	
337.96747	70	
342.90225	46	
343.11348	48	
358.26865	70	
362.35892	46	
363.87830	50	
364.32013	42	
END IONS

###FS:    #m/z: 322.93026 #charge 1+
###MS: 182
###MSMS: 183
BEGIN IONS
TITLE=Cmpd 136, +MS2(322.9303), 28.0-35.0eV, 4.0min #183
RTINSECONDS=236.465
SCANS=182-183
PEPMASS=322.93026	131590
CHARGE=1+
45.34872	62	
73.48483	18	
83.48920	32	
84.24939	18	
106.95755	16	
111.06121	16	
112.26534	16	
112.40720	16	
112.79680	16	
113.63691	16	
114.59185	16	
115.33441	16	
118.51168	16	
119.60498	16	
119.75544	16	
123.53522	16	
123.89715	16	
124.09405	16	
124.15834	16	
124.88182	16	
125.36668	16	
125.80703	16	
126.79924	16	
130.67932	16	
133.34436	16	
133.63803	16	
134.09408	16	
134.81026	16	
135.61413	16	
151.91022	18	
182.01810	36	
189.99988	20	
195.19552	30	
197.18807	18	
197.96302	84	
198.84169	82	
201.04685	154	
202.04918	76	
204.00505	78	
205.94956	72	
205.97091	56	
206.97647	52	
218.89616	42	
221.06883	84	
221.87465	84	
221.96808	86	
223.83284	66	
223.95748	20	
224.07506	36	
224.96746	78	
226.39610	20	
226.59383	20	
226.87893	40	
226.97736	76	
228.98239	30	
230.83038	52	
232.81955	54	
233.90391	86	
233.93754	40	
235.11867	74	
236.80479	56	
237.32863	46	
238.93944	100	
239.08985	80	
239.83222	56	
240.82322	56	
240.94056	732	
241.08510	82	
241.83082	32	
241.84813	32	
241.94334	952	
242.28259	28	
242.81710	230	1+
242.86560	32	
242.94181	2056	1+
243.87307	66	
244.50804	46	
244.53204	22	
244.88457	40	
244.93906	568	1+
244.98413	66	
246.39895	22	
246.97715	112	
247.38968	28	
248.85695	60	
250.24380	18	
250.96490	60	
251.78638	26	
254.86887	62	
256.01701	66	
256.05627	48	
256.89392	78	
256.92068	66	
257.04734	70	
258.11351	76	
258.84314	104	
258.96920	24	
260.92447	38	
261.83342	60	
263.83002	78	
263.92385	78	
264.89625	72	
265.06392	62	
266.25096	48	
266.89656	100	
267.91452	72	
268.90028	54	
269.42204	18	
270.89345	64	
272.13383	84	
272.84742	142	
275.87567	86	
275.94608	44	
279.00797	18	
279.09284	1304	1+
279.60093	32	
280.21427	28	
280.51643	20	
280.75208	20	
281.41599	20	
282.27163	78	
284.29375	244	
284.40949	24	
285.30668	104	
287.67311	42	
289.87962	22	
290.05856	20	
290.85386	80	
291.78726	24	
291.81396	32	
294.39731	32	
296.83764	58	
297.83312	100	
300.79646	48	
304.33816	36	
304.80709	54	
305.24658	78	
306.15909	100	
306.88367	70	
307.89122	78	
312.68962	20	
312.80455	112	
313.27404	20	
313.99539	64	
315.87326	72	
317.38962	76	
319.10504	44	
321.17440	72	
321.22069	54	
321.42099	96	
322.74899	52	
323.76317	72	
324.89318	66	
325.89875	70	
END IONS

###FS:    #m/z: 336.94596 #charge 1+
###MS: 182
###MSMS: 184
BEGIN IONS
TITLE=Cmpd 137, +MS2(336.9460), 28.0-35.0eV, 4.0min #184
RTINSECONDS=237.238
SCANS=182,184
PEPMASS=336.94596	12756
CHARGE=1+
159.62768	38	
180.87692	74	
185.92194	98	
204.85832	64	
210.88631	50	
211.94438	236	1+
212.87794	186	
213.86246	82	
214.94194	146	
215.88544	76	
215.97555	64	
216.13650	52	
218.89262	44	
222.97739	66	
223.07248	46	
223.95726	76	
223.97576	66	
224.83645	66	
224.89039	44	
224.97828	54	
225.84132	108	
225.88350	68	
225.90870	46	
228.84338	60	
229.95501	332	
230.85092	46	
230.88960	136	
231.95193	196	
232.20595	70	
232.90062	72	
233.86646	70	
234.92832	60	
235.01724	64	
235.05113	82	
235.78927	70	
235.91764	70	
236.88074	52	
236.89784	82	
236.91280	68	
238.02360	100	
238.83873	144	
238.86518	66	
239.03631	66	
239.85619	116	
239.94464	64	
240.82796	50	
240.84320	42	
241.22789	40	
241.84324	498	1+
242.91688	78	
242.96647	58	
243.84678	108	
248.90110	130	
248.98114	72	
249.05263	40	
249.90019	72	
250.83278	82	
250.94954	104	
251.03543	60	
251.83068	122	
252.83567	80	
252.97271	298	1+
253.03119	78	
253.85399	64	
253.90573	62	
253.92252	68	
254.88033	58	
254.91986	34	
254.96453	74	
256.84837	72	
256.89787	62	
256.93115	64	
256.96721	116	
257.26574	80	
257.85496	98	
258.84495	394	
258.86538	76	
259.85476	302	1+
260.87849	76	
261.04152	50	
261.84639	142	
262.96125	38	
264.87237	82	
264.89835	60	
266.84833	44	
266.86442	46	
267.82038	66	
268.84011	230	
269.82583	68	
270.84307	76	
271.84214	70	
272.35455	106	
273.92320	54	
274.86383	426	1+
274.89788	70	
275.86783	288	1+
275.90003	88	
276.10838	54	
276.85853	962	1+
277.83492	66	
277.92913	164	
278.83683	122	
279.58372	34	
279.83837	66	
279.85886	316	1+
279.91627	76	
280.06228	74	
280.93403	92	
282.81830	60	
285.84980	48	
286.85746	78	
287.05735	54	
287.84936	68	
288.11050	56	
289.85968	62	
290.20962	44	
291.04156	50	
291.46132	82	
291.93959	66	
293.10935	266	1+
293.85203	74	
294.86623	146	
295.90553	82	
295.99639	80	
296.89922	48	
297.01432	46	
297.89422	102	
298.87630	68	
298.89768	84	
299.01405	56	
299.87667	86	
300.03884	58	
300.89010	76	
301.85400	40	
302.81499	64	
303.86450	82	
303.90918	40	
310.33746	38	
310.81961	42	
314.27146	74	
315.95393	120	
316.84991	68	
320.22921	136	
321.28224	88	
322.90220	56	
323.88940	58	
324.89311	58	
328.28832	68	
329.28557	102	
329.86762	60	
330.25414	42	
330.81417	52	
331.72818	48	
332.01442	52	
334.78534	80	
335.15411	78	
336.27465	68	
338.94368	56	
339.22805	86	
END IONS

###FS:    #m/z: 359.96147 #charge 1+
###MS: 182
###MSMS: 185
BEGIN IONS
TITLE=Cmpd 138, +MS2(359.9615), 28.0-35.0eV, 4.0min #185
RTINSECONDS=238.01
SCANS=182,185
PEPMASS=359.96147	8260
CHARGE=1+
191.89373	74	
196.86079	100	
199.11352	62	
200.02599	70	
205.95116	64	
209.93815	126	
209.95159	72	
222.94956	84	
223.88940	270	1+
223.96865	80	
224.94653	196	
224.97490	56	
226.95031	410	1+
226.97236	204	
227.88521	54	
228.90176	72	
228.94120	284	
230.86404	64	
230.91440	46	
232.85174	58	
233.88272	144	
234.86647	62	
235.91005	60	
236.07426	70	
236.84664	58	
237.00556	58	
237.05392	72	
238.89364	84	
238.98501	70	
239.14975	56	
239.91393	66	
240.04540	62	
240.49233	46	
240.94254	56	
240.96301	102	
241.78668	118	
241.89785	78	
241.95934	60	
242.94362	102	
242.96109	46	
244.12793	56	
244.95599	242	
245.94058	124	
246.03312	52	
246.81042	126	
246.95467	186	
247.83791	40	
248.80655	60	
248.97522	62	
249.81289	66	
250.43600	70	
250.83479	62	
250.90284	70	
250.94995	92	
251.03506	72	
251.50216	98	
251.84096	60	
252.95873	60	
253.09917	58	
253.87623	62	
253.88967	64	
254.87029	58	
255.90467	54	
257.91070	44	
258.84773	72	
259.86267	80	
259.94452	40	
260.79538	48	
260.87255	68	
260.90044	76	
260.96822	128	
261.84125	52	
263.54103	72	
263.88019	82	
264.81842	62	
264.86025	82	
264.91817	126	
265.81468	564	1+
266.81519	326	1+
266.92470	62	
267.57453	58	
268.84016	58	
268.90861	66	
269.86768	84	
270.82905	60	
272.12359	72	
272.88168	58	
273.84188	68	
273.91928	94	
274.81705	126	
274.85869	52	
275.97868	58	
276.79955	132	
277.01257	50	
278.79845	150	
278.84265	280	1+
279.00065	58	
279.79825	140	
280.10122	66	
280.79360	426	1+
282.82563	50	
282.89675	70	
282.91951	76	
283.97826	64	
284.82254	266	1+
285.99131	38	
286.89291	50	
289.10851	56	
289.16213	60	
289.77837	76	
289.99781	64	
290.80597	68	
290.85578	42	
291.79458	46	
295.02353	44	
295.63953	78	
295.81754	122	
295.92263	70	
296.80991	138	
296.86968	54	
297.89440	60	
298.42454	86	
298.80260	1106	1+
298.84922	68	
299.00463	62	
299.90513	82	
300.80265	216	1+
301.33143	90	
303.97139	66	
304.88401	94	
306.54193	42	
307.83714	68	
308.86814	68	
310.08414	110	
310.10345	68	
314.77020	52	
314.81650	114	
316.81607	476	1+
316.86035	72	
317.97215	72	
318.80038	64	
319.95412	72	
320.95655	92	
321.13685	64	
321.82197	54	
322.32407	78	
322.82660	160	
323.01869	244	1+
323.16021	46	
324.85127	74	
335.93218	82	
336.95023	46	
343.88522	70	
346.18620	78	
351.66124	42	
353.18985	70	
353.89380	72	
357.90357	102	
359.77610	76	
361.84710	104	
364.34871	66	
END IONS

###FS:    #m/z: 340.94044 #charge 1+
###MS: 186
###MSMS: 187
BEGIN IONS
TITLE=Cmpd 139, +MS2(340.9404), 28.0-35.0eV, 4.0min #187
RTINSECONDS=241.668
SCANS=186-187
PEPMASS=340.94044	91460
CHARGE=1+
156.79966	58	
180.86183	90	
192.92301	84	
194.88623	66	
194.92356	92	
196.87961	58	
202.86343	50	
208.95413	52	
208.98244	68	
210.93460	72	
210.94879	76	
213.89101	104	
213.93819	290	1+
214.86561	76	
215.88608	64	
215.93753	48	
218.88348	56	
218.89818	66	
220.87418	266	
221.09278	76	
222.97748	64	
223.96129	66	
226.10154	70	
227.62548	68	
227.83845	74	
228.83835	204	1+
229.28818	60	
230.88769	140	
231.95210	66	
232.95473	48	
233.89778	250	1+
237.01452	62	
237.85291	52	
237.89465	100	
238.85384	180	1+
238.90223	44	
239.83411	76	
239.92370	74	
240.04131	58	
240.84099	220	
240.87921	66	
241.80839	74	
241.84463	178	
242.83686	138	
242.86932	52	
242.91451	90	
243.83336	138	
243.87262	58	
244.49642	76	
244.82857	66	
244.84722	134	
246.85503	100	
246.97544	220	
248.89740	72	
249.85408	46	
249.91356	62	
250.88116	48	
253.00561	62	
254.86452	48	
254.93721	94	
254.97069	68	
255.07663	56	
256.07952	70	
256.84453	56	
256.86605	78	
256.89223	122	
256.92905	66	
257.25003	78	
257.79798	46	
257.86075	52	
258.84601	446	
259.04533	54	
259.08310	46	
259.85425	198	
260.83602	410	
261.58512	82	
261.83862	180	
261.85513	106	
261.90986	84	
262.84112	290	1+
262.92367	64	
264.86539	194	
266.85793	114	
266.98467	70	
267.84822	56	
267.91676	50	
268.84012	320	1+
269.16586	66	
269.92615	56	
269.95049	64	
270.83153	86	
271.82969	66	
272.88769	88	
272.91527	88	
272.97887	78	
273.87638	54	
274.85982	98	
275.86246	114	
276.85892	364	
277.86310	598	
277.90871	80	
278.84769	1442	1+
278.88143	60	
280.83118	70	
281.19576	78	
281.36729	50	
281.85923	70	
282.87399	124	
283.26448	60	
283.84999	60	
283.88308	94	
285.37421	78	
285.93173	62	
286.92400	80	
287.89005	86	
288.83663	60	
290.86813	130	1+
292.89527	72	
294.86685	172	
295.01308	78	
295.86986	118	
295.89726	84	
296.86037	106	
296.87812	72	
297.87344	56	
297.89088	90	
298.30997	64	
298.88302	56	
298.97196	64	
299.27123	70	
299.87255	110	
300.88821	72	
300.90926	118	
301.03517	84	
301.87499	136	
302.85526	70	
307.10754	60	
307.13135	68	
311.24412	50	
311.87909	70	
317.80101	68	
318.88984	66	
318.91854	70	
319.90203	66	
320.14984	72	
321.91028	54	
323.02116	78	
323.23106	54	
324.89748	120	
325.89865	72	
328.17237	70	
332.88756	48	
334.90666	68	
335.88140	140	
337.87499	70	
340.91087	48	
342.90650	70	
345.76591	88	
END IONS

###FS:    #m/z: 363.95645 #charge 1+
###MS: 186
###MSMS: 188
BEGIN IONS
TITLE=Cmpd 140, +MS2(363.9564), 28.0-35.0eV, 4.1min #188
RTINSECONDS=242.44
SCANS=186,188
PEPMASS=363.95645	26964
CHARGE=1+
191.86226	48	
201.87284	72	
205.94961	56	
207.87296	68	
208.88696	64	
209.94306	210	
211.06823	62	
212.88069	328	
215.89717	110	
218.88512	66	
222.95453	160	
224.94596	214	
224.97904	104	
225.89102	58	
225.94779	152	
225.97531	74	
226.83903	100	
226.94753	518	1+
226.96541	216	
227.06262	70	
227.93124	60	
228.94258	802	1+
230.88888	544	1+
232.89466	80	
232.90750	62	
235.86126	70	
238.78952	76	
238.83865	74	
238.88636	72	
240.83460	152	
240.93981	452	1+
240.95981	436	1+
241.83690	76	
241.90474	70	
242.90347	78	
242.94260	616	
243.81852	142	
243.95991	74	
244.00156	64	
244.85672	64	
244.93834	70	
244.95775	178	
245.83888	62	
246.94839	76	
246.97562	76	
247.80829	112	
247.85633	58	
247.90878	52	
247.95476	48	
248.80142	380	1+
248.85897	80	
248.89857	80	
250.80458	126	
250.83085	98	
251.79629	150	
252.81236	68	
252.95689	70	
253.87779	72	
253.90913	84	
254.09513	60	
254.82548	62	
254.85663	56	
256.85062	70	
258.07220	64	
258.83190	74	
258.84702	238	1+
258.97226	78	
259.82693	320	1+
259.97887	54	
260.56932	66	
260.93156	54	
260.96970	62	
262.09108	48	
262.83328	230	
262.96122	62	
264.81837	72	
265.82293	116	
266.82233	72	
267.81002	116	
267.87831	74	
268.45129	78	
268.84021	86	
269.96446	92	
270.40644	60	
270.89768	64	
270.97020	50	
276.10553	50	
276.80831	130	
276.82162	72	
276.85750	74	
276.89627	64	
277.86153	72	
278.08607	98	
278.80688	108	
278.84782	206	
279.79912	68	
279.84993	162	
280.79020	1004	1+
280.83759	64	
280.86040	132	
282.91152	76	
283.78139	176	1+
283.84978	66	
283.86612	74	
283.92827	74	
284.13964	102	
284.82877	102	
285.82870	54	
285.84944	60	
286.85095	54	
286.88884	58	
286.91771	82	
288.81953	64	
289.58404	50	
289.82740	136	
291.79890	80	
295.88060	56	
296.12528	62	
296.80840	106	
296.83169	52	
296.85538	66	
297.80597	76	
298.80312	1168	1+
299.79674	146	
299.87055	62	
300.43278	52	
300.79907	340	
300.86244	48	
300.90328	70	
301.80238	244	
301.86077	302	1+
302.90384	62	
303.94389	84	
304.86501	60	
305.85859	60	
307.89005	144	
308.84879	68	
310.10174	94	
311.36772	80	
312.86226	78	
314.81750	136	
316.81806	136	
316.93709	66	
318.81097	56	
320.82392	58	
321.81805	204	1+
322.30635	52	
324.02401	50	
324.81818	76	
324.88435	48	
326.83243	74	
327.07013	80	
327.34545	74	
329.07847	74	
329.91240	48	
331.99422	58	
336.93932	62	
338.38545	68	
340.94469	60	
344.75771	80	
351.13911	52	
364.91147	50	
366.92649	82	
END IONS

###FS:    #m/z: 336.94554 #charge 1+
###MS: 186
###MSMS: 189
BEGIN IONS
TITLE=Cmpd 141, +MS2(336.9455), 28.0-35.0eV, 4.1min #189
RTINSECONDS=243.213
SCANS=186,189
PEPMASS=336.94554	10848
CHARGE=1+
211.94367	218	
213.87652	72	
213.93954	64	
214.57590	36	
219.94031	66	
221.88230	78	
223.83990	52	
223.95757	80	
223.97409	58	
224.02532	88	
225.83939	46	
226.09776	40	
227.87745	30	
228.84192	112	
228.86070	88	
229.13243	86	
229.95715	214	
230.22547	30	
230.89496	122	
231.06595	50	
231.18327	70	
231.88621	38	
232.94317	32	
233.90162	72	
234.38648	32	
234.83078	140	
235.92359	78	
237.09977	74	
238.84063	60	
238.85575	74	
238.89750	34	
239.08113	44	
239.18971	36	
239.84735	282	1+
239.86829	78	
240.07560	72	
241.84247	898	1+
241.91139	84	
243.04103	42	
243.43572	44	
245.15551	54	
246.00567	30	
246.85418	170	
247.96745	104	
248.90061	162	
249.88570	84	
250.16592	44	
250.91831	74	
250.95186	176	
250.99511	68	
251.94822	100	
251.96379	52	
252.23889	48	
252.95641	66	
253.07205	200	1+
253.54693	30	
253.71701	30	
254.91604	80	
255.37921	32	
255.86369	52	
255.87747	72	
255.91446	84	
256.85042	68	
256.87616	74	
257.85413	60	
257.87678	56	
258.84800	998	1+
258.89751	34	
259.85298	580	1+
259.95912	60	
260.82012	32	
260.83279	52	
260.99356	40	
261.83988	92	
261.94940	52	
262.09582	72	
262.88761	70	
263.85763	172	1+
263.88237	52	
264.92533	34	
267.03501	76	
267.10303	58	
267.83011	68	
267.86079	72	
268.84561	238	
268.96881	62	
269.85211	178	
270.36223	94	
270.98039	34	
271.88688	54	
271.92085	78	
274.85801	130	
274.87470	204	
275.08474	52	
275.10483	30	
275.25795	30	
275.61050	32	
275.80415	88	
275.87777	96	
276.85727	1066	1+
277.00673	70	
277.12751	34	
277.93140	76	
278.83334	116	
279.83845	76	
279.86787	140	
279.89553	92	
279.91406	56	
280.86619	66	
280.98405	34	
281.83413	72	
281.90016	42	
282.86980	50	
285.86197	66	
286.84763	124	
286.89709	84	
287.83792	78	
287.86454	40	
288.84493	72	
289.73860	56	
290.15897	92	
292.85303	92	
292.89284	48	
293.10546	260	
293.14922	88	
293.85410	62	
293.99706	72	
294.11430	200	
295.04022	78	
295.88070	54	
297.89443	68	
298.30773	88	
298.87141	276	1+
299.01542	104	
299.30330	32	
299.87502	184	1+
300.85409	28	
303.95235	82	
305.16215	48	
306.28156	80	
307.89109	56	
308.41531	114	
309.90103	124	
309.93050	72	
310.87979	72	
315.99798	68	
316.86740	60	
317.82270	38	
317.88684	44	
317.93476	66	
320.23969	66	
320.96771	48	
321.88602	56	
321.90328	58	
333.86051	54	
334.25086	76	
334.31606	68	
337.77108	76	
338.18657	72	
END IONS

###FS:    #m/z: 340.94091 #charge 1+
###MS: 190
###MSMS: 191
BEGIN IONS
TITLE=Cmpd 142, +MS2(340.9409), 28.0-35.0eV, 4.1min #191
RTINSECONDS=246.867
SCANS=190-191
PEPMASS=340.94091	89034
CHARGE=1+
45.34875	48	
46.50396	48	
181.86201	62	
200.88138	58	
203.05566	70	
205.93195	54	
208.94529	70	
208.96164	66	
209.94415	52	
213.87852	76	
213.93792	138	
214.94114	74	
215.88720	112	
217.15039	58	
218.87973	68	
218.89804	62	
220.95947	90	
221.05070	84	
221.90042	84	
221.93883	54	
223.41015	58	
224.82931	72	
226.83337	62	
227.03306	50	
227.04764	50	
227.95170	74	
228.84190	180	
228.93878	78	
229.94136	54	
230.85471	68	
231.11796	50	
231.95099	264	1+
233.89663	54	
234.88145	186	1+
234.90709	66	
235.88042	168	1+
236.89824	68	
237.09014	48	
237.12418	68	
237.90398	70	
238.85771	72	
239.84323	54	
240.23032	196	
240.83666	144	
240.85268	66	
241.84367	672	1+
241.89116	54	
241.90698	92	
241.97815	88	
242.83231	404	1+
243.83289	230	1+
244.85180	60	
244.95559	70	
245.44382	88	
246.85700	128	
247.84120	50	
247.85862	68	
248.99060	142	
249.28116	48	
250.83465	104	
252.84185	84	
252.89028	66	
253.07804	58	
254.03208	66	
254.87274	66	
254.91965	142	
254.96324	216	
255.08252	62	
255.17265	58	
255.87722	70	
255.91120	76	
255.93250	64	
256.85230	134	
256.86616	106	
256.90064	72	
257.16162	60	
257.43316	104	
257.84711	254	
258.84642	450	
258.87254	48	
258.89712	84	
259.85131	408	
259.91547	76	
260.83618	468	1+
260.87069	58	
261.86728	46	
261.91898	74	
262.35630	80	
262.87703	116	
263.87813	46	
264.86383	358	1+
264.87994	78	
265.09018	46	
266.85958	76	
267.13734	50	
267.84577	112	
268.13564	56	
268.84210	482	1+
268.92015	48	
270.83352	68	
270.93793	100	
271.09354	82	
272.81704	62	
273.90914	54	
274.86275	280	1+
274.88091	284	1+
275.53316	90	
275.85412	118	
276.85745	530	
277.82801	84	
277.86520	318	
278.73234	66	
278.79970	64	
278.86063	236	
278.97182	54	
279.09107	46	
279.82572	68	
279.85023	326	
279.88459	244	1+
279.91212	58	
279.93275	76	
279.97151	54	
280.84825	150	
280.98137	102	
282.05068	92	
282.60597	46	
282.86831	70	
285.84335	78	
286.40856	94	
288.83857	84	
290.79125	60	
292.87552	74	
292.89701	66	
292.93260	62	
294.82081	64	
294.87052	118	
295.86647	74	
296.87224	120	
296.89166	76	
297.90501	78	
298.07499	66	
298.30602	74	
299.87111	54	
299.89640	90	
300.88811	98	
300.98380	46	
301.82414	48	
301.86259	136	
302.18037	72	
303.85634	130	
304.90388	68	
305.13525	58	
309.90965	60	
310.14878	64	
319.52173	68	
320.89519	124	
326.14038	86	
327.89241	76	
330.87447	60	
340.27437	66	
343.84383	78	
344.41370	64	
END IONS

###FS:    #m/z: 363.95619 #charge 1+
###MS: 190
###MSMS: 192
BEGIN IONS
TITLE=Cmpd 143, +MS2(363.9562), 28.0-35.0eV, 4.2min #192
RTINSECONDS=247.639
SCANS=190,192
PEPMASS=363.95619	28200
CHARGE=1+
185.92663	46	
192.85823	58	
196.88119	46	
200.94926	64	
203.10129	84	
209.94410	104	
211.86328	54	
212.87912	192	
222.95494	156	
222.99725	54	
224.01274	52	
224.81823	74	
224.88660	70	
224.94706	118	
225.97388	48	
226.94612	522	1+
228.89304	176	
228.94179	578	1+
229.75137	64	
230.89100	354	
232.07092	66	
232.84209	76	
235.07764	58	
236.52913	64	
236.84727	54	
238.00403	88	
238.83903	44	
240.81991	86	
240.83700	146	
240.86391	76	
240.94128	78	
240.96520	70	
241.83087	54	
241.89023	92	
241.94012	846	1+
242.94029	570	1+
243.89784	50	
244.82279	64	
244.84406	74	
244.95819	158	
245.82488	86	
245.94054	162	
245.96356	88	
246.80669	64	
246.85035	58	
246.87908	70	
246.95148	298	
247.84888	64	
247.90301	86	
248.80360	408	1+
248.84358	54	
248.89960	82	
249.83994	50	
249.85362	44	
253.83839	64	
253.90520	72	
254.09699	80	
254.11641	88	
254.21039	66	
256.26639	62	
258.09372	88	
258.83385	128	
258.84669	130	
260.82982	202	1+
260.96975	58	
263.84627	86	
264.81956	168	
264.95649	72	
266.81748	144	
267.81803	84	
267.97870	74	
268.00469	52	
268.08536	48	
268.81456	126	
269.96537	118	
270.83894	78	
270.86714	62	
273.15544	68	
274.85868	64	
276.81148	78	
276.85558	84	
277.80563	110	
278.80059	186	
278.84413	268	1+
279.79934	108	
280.79186	416	1+
281.03713	64	
281.43030	110	
281.88912	76	
282.08958	56	
282.78753	76	
282.83201	84	
283.07253	48	
283.79763	96	
283.85242	130	
284.81895	56	
284.89372	64	
285.79495	66	
285.83072	62	
286.82398	46	
287.79189	76	
287.84013	84	
288.18195	66	
290.80117	50	
290.88924	74	
292.08445	60	
293.10708	84	
296.81065	94	
296.83889	102	
296.86846	124	
297.11325	66	
297.80953	246	
298.80299	1298	1+
298.90649	74	
300.80045	242	
301.79936	182	
301.81969	70	
301.86002	412	1+
304.34437	68	
305.13096	56	
306.87070	58	
310.02595	52	
310.41515	80	
310.87801	56	
310.89367	70	
311.12969	62	
311.86168	70	
314.09932	60	
314.82667	70	
316.81323	44	
317.81607	118	
318.81521	110	
318.84196	68	
320.81806	86	
320.97624	66	
321.44291	94	
321.81571	266	1+
321.87023	58	
323.08737	78	
323.84508	94	
325.03494	80	
325.85115	74	
326.88797	66	
327.07058	52	
327.17224	88	
328.06117	60	
331.86869	48	
335.25509	72	
341.16014	76	
341.88644	74	
344.62534	76	
353.86411	50	
354.80924	64	
358.66837	90	
360.36801	68	
361.55112	44	
362.73560	60	
363.05819	66	
363.95935	68	
364.32057	84	
367.10095	72	
END IONS

###FS:    #m/z: 359.96165 #charge 1+
###MS: 190
###MSMS: 193
BEGIN IONS
TITLE=Cmpd 144, +MS2(359.9617), 28.0-35.0eV, 4.2min #193
RTINSECONDS=248.411
SCANS=190,193
PEPMASS=359.96165	8440
CHARGE=1+
158.22658	78	
183.93482	62	
185.93848	74	
186.93446	76	
193.95454	48	
197.95457	60	
200.84143	46	
209.94385	68	
214.87275	78	
218.85790	66	
221.90407	88	
222.94783	116	
223.83061	74	
223.89514	90	
224.89183	80	
224.95059	134	
225.95046	78	
225.96968	156	
226.45076	38	
226.48386	86	
226.94563	184	
226.97092	132	
227.18278	42	
227.89177	72	
227.94045	70	
228.08614	66	
228.94506	234	
233.10282	82	
234.04843	60	
234.86590	136	
235.06414	86	
235.86297	136	
236.79967	70	
236.92612	76	
238.93552	38	
240.84290	60	
240.93824	86	
242.44640	80	
242.95989	122	
243.83064	54	
243.95595	48	
244.95661	184	
246.81001	132	
246.85218	78	
246.94847	294	1+
247.20748	52	
247.79891	400	1+
249.09132	78	
250.95232	128	
251.10855	46	
252.11195	76	
252.95389	128	
252.97070	70	
253.02132	58	
253.91889	76	
253.95583	116	
256.83866	60	
259.17590	82	
259.94937	74	
260.83919	56	
260.94201	52	
261.74422	38	
261.83528	62	
261.87524	66	
263.92201	98	
263.97976	72	
264.81283	42	
264.84441	52	
264.98436	76	
266.81398	524	1+
268.81404	132	
270.26639	38	
270.83664	70	
270.89747	74	
271.81791	48	
273.96529	58	
274.12841	114	
274.88315	72	
275.79607	70	
276.80048	54	
276.85588	106	
277.80821	40	
278.79833	238	
278.83987	140	
279.79058	738	1+
280.79140	526	1+
281.86301	60	
281.93952	78	
282.59123	40	
282.82453	106	
283.82909	94	
284.02765	40	
284.10210	70	
284.82676	208	
286.81987	56	
289.82645	72	
290.88107	72	
291.86428	64	
293.79939	72	
294.81255	52	
294.86992	48	
295.13932	64	
296.02825	78	
296.80962	278	
296.92866	72	
297.80173	152	
298.80370	838	1+
298.85307	60	
298.92743	134	
299.87282	66	
300.82452	66	
301.11177	54	
301.84951	84	
302.78049	62	
304.93545	62	
306.82548	80	
307.83938	58	
309.86357	58	
310.87616	58	
313.94733	48	
314.28260	54	
314.82917	68	
316.25737	54	
316.76196	40	
316.81480	382	1+
316.86035	86	
317.77711	50	
317.81705	232	1+
318.20640	52	
318.88572	90	
320.82913	78	
321.81933	114	
321.83698	70	
322.82498	68	
322.93086	66	
323.01731	122	
323.13809	46	
323.82711	64	
324.02637	64	
324.19618	62	
325.81662	90	
327.01242	74	
327.30799	106	
327.91252	88	
328.12364	92	
336.41866	88	
337.92712	86	
338.89844	74	
345.93260	72	
346.13629	68	
350.76183	82	
355.41578	68	
356.77761	68	
356.97509	68	
358.19858	84	
360.13953	78	
363.13551	64	
363.27326	68	
END IONS

###FS:    #m/z: 322.93021 #charge 1+
###MS: 194
###MSMS: 195
BEGIN IONS
TITLE=Cmpd 145, +MS2(322.9302), 28.0-35.0eV, 4.2min #195
RTINSECONDS=252.065
SCANS=194-195
PEPMASS=322.93021	124312
CHARGE=1+
46.44680	18	
51.19179	18	
75.37578	32	
88.75228	38	
115.51514	16	
116.53093	16	
116.74311	16	
118.23380	16	
118.28721	16	
118.35400	16	
119.71244	16	
120.73569	16	
121.15567	16	
122.40232	16	
125.14680	16	
125.22099	16	
125.65007	16	
125.80014	16	
125.86626	16	
125.94204	16	
127.14793	16	
127.54423	16	
128.27610	16	
129.92102	16	
130.18568	16	
130.48988	16	
130.60072	16	
131.73703	16	
133.29757	16	
133.91071	16	
159.57191	64	
166.29850	32	
187.49389	18	
196.87463	60	
197.10346	76	
201.04488	144	
201.17568	24	
202.04844	186	
210.88461	56	
211.15394	96	
220.88246	74	
221.07066	52	
223.96129	232	
227.83684	58	
227.92943	28	
229.84823	68	
230.84354	64	
231.80919	54	
237.88352	58	
238.04623	78	
238.11045	74	
238.90320	24	
239.07983	78	
239.16313	60	
240.84096	88	
240.87940	60	
240.94054	742	
240.97265	72	
241.52166	38	
241.86151	38	
241.93814	2530	1+
242.45676	26	
242.82444	144	
242.94053	2124	1+
242.97335	22	
243.01259	86	
243.26547	22	
243.33838	38	
243.38610	38	
243.80948	18	
243.82618	174	
244.82123	116	
244.83649	66	
244.90768	38	
244.94208	250	
245.01917	74	
245.03912	20	
245.31767	48	
245.43806	32	
245.82981	72	
245.89249	76	
246.55528	24	
246.90638	92	
247.27007	18	
247.37417	26	
247.76751	20	
247.91631	40	
248.91661	24	
250.92244	78	
251.92721	52	
254.91875	96	
256.82866	72	
256.95467	18	
257.79219	34	
258.79631	72	
258.83766	72	
260.82551	194	1+
262.21409	20	
264.36898	28	
265.05835	90	
266.86065	66	
266.87663	36	
266.97968	24	
269.94638	112	
271.79119	66	
273.49238	56	
276.80856	74	
277.40737	122	
277.94124	86	
278.55379	22	
279.09181	748	1+
279.41519	18	
279.89055	24	
279.93056	40	
280.01477	26	
280.11572	72	
280.41773	20	
280.91543	84	
282.24468	74	
282.30114	22	
283.32025	60	
283.87037	76	
284.29494	310	1+
284.52039	18	
284.75208	22	
285.24370	24	
286.67413	36	
288.08988	56	
288.29631	24	
290.87358	24	
293.02341	64	
297.05167	46	
297.36497	44	
300.37286	20	
300.76939	38	
301.31397	34	
303.07521	68	
303.14193	64	
304.03181	24	
307.87526	56	
309.74355	22	
310.77423	66	
311.90087	76	
312.87330	56	
313.14072	28	
314.62006	72	
315.82949	46	
320.16062	64	
322.23205	56	
324.26694	82	
324.67179	70	
324.94220	44	
325.05933	66	
326.30033	58	
328.05006	50	
END IONS

###FS:    #m/z: 340.94076 #charge 1+
###MS: 194
###MSMS: 196
BEGIN IONS
TITLE=Cmpd 146, +MS2(340.9408), 28.0-35.0eV, 4.2min #196
RTINSECONDS=252.837
SCANS=194,196
PEPMASS=340.94076	84640
CHARGE=1+
152.22393	48	
187.88437	36	
196.88168	50	
197.97168	78	
208.84275	76	
208.89393	72	
210.89907	70	
213.94124	60	
215.88545	70	
216.91120	72	
220.87446	142	
221.02468	34	
221.88901	56	
223.96110	48	
224.90006	66	
224.97141	84	
225.84297	80	
228.84504	178	
228.86252	58	
230.85089	50	
230.88971	94	
231.94833	136	
233.90051	58	
235.91385	88	
237.87176	48	
237.90768	64	
238.85981	80	
239.23742	82	
239.80904	42	
239.84608	58	
239.88446	160	
240.81257	64	
240.84594	136	
240.86953	38	
241.18545	50	
241.21076	106	
241.84338	524	
241.86562	90	
241.88478	72	
241.91590	36	
242.83259	306	
243.81115	38	
243.83157	202	
244.83313	140	
244.86997	58	
247.97434	82	
249.15379	70	
249.98769	70	
250.90276	68	
251.06792	64	
251.84706	68	
252.84345	60	
252.88101	86	
253.92643	58	
254.97161	142	
255.07834	72	
256.86800	80	
256.89759	50	
256.96675	68	
257.07675	90	
257.85086	150	
258.84580	518	
259.85198	272	
259.89879	62	
259.95923	48	
260.72429	40	
260.83444	216	
260.85237	242	
261.84661	184	
262.45550	44	
262.84978	82	
262.87349	68	
263.34170	100	
264.86630	64	
265.86256	54	
265.89638	64	
266.44926	112	
266.85306	84	
266.92673	100	
267.14938	92	
268.84202	266	
269.84432	204	
270.83110	68	
271.09128	66	
271.82192	62	
274.86633	202	
274.93669	40	
275.86027	180	
275.89495	68	
276.85843	1216	1+
276.97406	44	
277.05591	68	
277.48936	48	
277.77604	50	
277.96600	84	
278.42492	64	
278.84231	480	
279.85133	278	
280.16713	54	
280.83703	134	
281.06009	46	
281.85740	202	
282.46745	38	
282.84707	58	
282.88659	68	
283.85816	84	
286.14443	76	
286.15920	102	
287.83968	108	
289.87668	72	
290.85829	60	
291.81377	52	
292.89022	142	
293.04238	80	
293.85397	80	
293.87280	92	
294.86870	68	
294.93269	78	
295.01937	72	
295.84418	34	
295.87205	44	
296.65816	52	
297.89558	90	
299.87714	276	1+
299.89729	76	
300.57544	40	
301.21910	54	
301.86599	100	
303.86755	112	
303.94381	84	
306.86351	34	
308.87472	70	
309.25644	72	
311.04057	34	
312.84540	44	
314.79831	50	
323.14523	80	
323.22675	94	
326.17615	70	
327.17234	46	
327.72754	46	
327.84566	52	
328.18585	66	
329.12543	80	
333.40529	90	
336.79722	66	
337.20964	92	
338.24299	68	
338.27457	62	
339.12422	82	
343.90076	66	
345.21599	78	
END IONS

###FS:    #m/z: 363.95643 #charge 1+
###MS: 194
###MSMS: 197
BEGIN IONS
TITLE=Cmpd 147, +MS2(363.9564), 28.0-35.0eV, 4.3min #197
RTINSECONDS=253.608
SCANS=194,197
PEPMASS=363.95643	27928
CHARGE=1+
184.93513	64	
189.86217	52	
190.86181	72	
191.85880	72	
193.93087	80	
199.00953	72	
205.94970	110	
208.87822	60	
209.94226	66	
211.94690	70	
212.87743	264	1+
218.86365	52	
224.89024	66	
224.94706	226	
225.82292	74	
225.96838	50	
226.88521	54	
226.94736	690	1+
226.97100	156	
227.88292	70	
227.93336	62	
228.04230	76	
228.89789	72	
228.94156	582	1+
230.89048	158	
231.89886	62	
232.94360	58	
232.99979	64	
235.11296	70	
236.85961	66	
237.90176	64	
240.81426	60	
240.83681	70	
240.88522	60	
240.93837	804	1+
240.95813	122	
241.86936	72	
242.81993	372	1+
242.96199	128	
243.56809	96	
243.83745	64	
243.90816	92	
244.94211	66	
244.95828	274	
245.88056	50	
245.94331	76	
246.40108	78	
246.80509	172	
246.85246	72	
246.95142	232	
247.01815	66	
248.25854	52	
248.80297	276	1+
248.84158	64	
248.89935	76	
248.95391	74	
249.08567	50	
249.81728	64	
251.80632	90	
253.01944	78	
253.84433	68	
253.95007	78	
254.05159	184	1+
254.45521	66	
254.85885	72	
254.90986	70	
256.01483	68	
258.83190	78	
260.84297	88	
260.88057	72	
260.96604	54	
261.82679	248	1+
263.84845	64	
263.87037	68	
264.04782	88	
265.24002	100	
265.79461	58	
266.79021	64	
266.81520	148	
266.87880	68	
266.95955	220	1+
266.98075	80	
267.80939	130	
267.85841	76	
268.80369	80	
268.83790	54	
269.84132	74	
270.95625	58	
271.79552	70	
271.92296	76	
273.86446	62	
276.52266	50	
276.80973	206	1+
276.85527	170	
277.10470	86	
278.80073	160	
278.85308	70	
279.79720	56	
280.79262	670	1+
280.85192	76	
280.88521	128	
281.84860	94	
281.87584	62	
281.89091	72	
282.14736	66	
282.78728	94	
282.96686	70	
283.06798	54	
283.78969	70	
283.85094	140	
283.99467	66	
284.80858	66	
284.82778	220	
284.84242	64	
285.85754	84	
285.88034	68	
286.82099	92	
288.83707	58	
289.92037	70	
290.80130	62	
290.84996	54	
292.81282	60	
293.11112	64	
294.86522	72	
295.93323	82	
296.80717	428	1+
296.92057	66	
297.88380	86	
298.80439	302	
299.80560	254	
300.80241	130	
301.79645	150	
301.84791	262	1+
301.86473	126	
302.80774	88	
305.88222	62	
307.84416	52	
307.86971	74	
310.81329	76	
311.86195	60	
316.81503	80	
317.81667	124	
317.86928	72	
319.80516	70	
321.81877	94	
323.13814	66	
323.85130	70	
324.13002	52	
324.32699	60	
325.84438	50	
326.89295	64	
329.44378	92	
332.40165	70	
342.14326	64	
343.40465	94	
343.91670	80	
344.36349	66	
350.77545	60	
351.12973	66	
360.86233	52	
363.25943	76	
364.27803	80	
364.61592	66	
END IONS

###FS:    #m/z: 322.92992 #charge 1+
###MS: 198
###MSMS: 199
BEGIN IONS
TITLE=Cmpd 148, +MS2(322.9299), 28.0-35.0eV, 4.3min #199
RTINSECONDS=257.258
SCANS=198-199
PEPMASS=322.92992	120032
CHARGE=1+
63.18405	18	
75.28573	18	
80.93076	18	
94.03412	18	
104.53444	16	
105.19586	16	
106.22986	16	
108.13929	16	
108.63146	16	
109.36347	16	
109.44182	16	
109.69889	16	
109.85456	16	
110.01678	16	
110.64750	16	
110.97711	16	
111.72476	16	
112.58954	16	
112.71335	16	
113.12046	18	
113.58064	16	
113.62252	16	
114.04175	16	
114.74964	16	
114.97994	16	
115.32517	16	
115.95900	16	
116.11773	16	
116.36132	16	
117.09364	16	
117.80692	16	
117.90290	16	
118.66144	16	
118.96126	16	
119.35936	16	
119.52979	16	
120.03914	16	
120.90170	16	
121.04756	16	
121.07864	16	
121.49786	18	
121.95848	32	
123.22015	18	
126.24814	18	
127.81902	50	
131.71382	18	
188.91714	60	
199.90833	52	
201.04654	116	
201.30993	50	
202.03718	68	
205.94948	68	
209.94069	78	
217.10128	76	
217.97248	74	
221.06688	68	
221.94270	100	
224.89729	78	
229.01330	70	
229.16729	64	
229.59340	18	
229.84081	80	
229.91542	82	
230.89952	20	
233.56326	18	
233.93395	72	
233.95881	18	
234.54080	40	
236.08751	58	
238.01424	40	
238.79397	20	
238.94320	42	
239.74938	24	
240.08549	72	
240.82053	92	
240.93972	770	
241.05850	52	
241.12337	82	
241.82532	60	
241.93830	2106	1+
242.53525	26	
242.63469	24	
242.81907	50	
242.93988	1480	1+
242.97908	32	
243.28922	22	
243.39910	34	
243.81921	250	1+
243.83839	86	
243.86144	68	
244.85445	128	
244.94092	636	
245.52691	28	
246.94989	64	
246.97573	68	
247.18698	34	
247.23623	98	
247.92421	90	
248.05373	58	
248.46343	20	
254.90763	68	
255.12620	24	
256.84270	66	
258.83000	106	
259.83588	118	
260.82496	70	
260.86985	160	
261.83105	170	
262.82982	102	
263.18232	18	
263.78215	20	
264.95812	72	
265.25015	80	
267.90828	52	
268.08958	70	
268.96286	52	
269.91390	70	
274.14491	80	
276.61136	20	
278.54451	20	
278.85714	64	
279.00078	80	
279.09182	1402	1+
279.25901	30	
279.36577	28	
279.85227	58	
279.92648	72	
280.03767	52	
280.28089	20	
280.89716	112	
281.09881	144	
281.12048	20	
283.81454	60	
284.02808	30	
284.29210	182	
284.78767	58	
284.87260	32	
286.85868	72	
287.46477	40	
289.78900	70	
290.82288	56	
295.89495	38	
299.04625	70	
300.95412	36	
305.79651	64	
306.87314	50	
307.17199	64	
307.80436	150	1+
308.87243	60	
310.05366	26	
312.14820	80	
313.01539	40	
321.91862	78	
323.23994	70	
326.24487	70	
END IONS

###FS:    #m/z: 336.94528 #charge 1+
###MS: 198
###MSMS: 200
BEGIN IONS
TITLE=Cmpd 149, +MS2(336.9453), 28.0-35.0eV, 4.3min #200
RTINSECONDS=258.033
SCANS=198,200
PEPMASS=336.94528	12194
CHARGE=1+
50.01778	32	
80.18952	38	
91.46209	32	
134.88539	30	
139.97851	34	
205.94981	68	
210.88469	76	
211.94315	328	
213.86572	70	
213.94292	60	
213.97714	94	
215.88318	108	
215.90168	44	
217.16278	40	
218.16115	78	
218.89249	46	
219.90562	90	
223.84726	50	
223.95964	90	
223.97380	68	
224.51460	84	
224.83894	162	
225.74795	32	
228.83839	62	
228.90007	68	
229.95465	72	
230.84736	70	
230.89255	188	
230.95577	62	
231.90999	66	
231.94607	58	
232.82385	64	
232.95302	62	
239.83936	80	
239.93292	70	
240.83748	658	1+
241.12352	76	
241.88837	48	
241.93247	30	
242.91505	70	
243.84574	96	
244.84406	72	
246.85438	64	
246.90998	52	
247.95924	70	
247.98203	52	
248.93640	70	
248.95114	32	
249.83435	42	
250.05959	82	
250.84045	50	
250.97072	68	
252.92966	68	
252.95316	68	
252.97051	98	
254.04176	30	
254.91589	52	
254.96749	84	
255.05302	94	
255.68284	42	
255.91264	70	
255.92854	72	
256.26627	94	
256.79526	32	
256.84705	80	
256.86560	92	
256.89853	42	
257.84315	72	
257.91421	58	
257.94556	116	
258.21766	84	
258.84602	820	1+
260.15113	34	
261.85125	94	
261.96477	72	
261.99459	34	
262.85160	48	
262.94945	66	
263.83791	66	
264.85155	58	
264.86449	102	
265.04952	54	
266.85172	96	
266.95662	80	
267.83724	128	
268.84189	426	1+
268.97280	76	
271.60258	34	
272.87985	52	
272.91781	54	
273.92538	34	
274.85862	68	
275.10303	56	
275.86384	136	
275.88492	102	
276.03866	66	
276.85935	338	
276.89064	80	
277.09055	80	
277.83926	70	
277.86194	360	
277.88384	50	
278.11524	68	
278.20787	66	
278.83423	116	
278.85703	54	
278.89813	78	
279.87935	72	
279.91212	30	
280.85591	52	
281.85780	120	
282.45753	32	
282.64506	78	
283.04525	38	
284.02362	62	
286.85603	174	
287.85669	78	
287.87537	72	
291.88953	72	
292.44555	118	
293.10702	138	
293.87161	120	
294.81676	54	
294.86532	184	
295.32864	32	
297.07083	74	
297.89252	142	
298.89598	64	
298.94446	34	
299.06326	64	
300.84971	68	
300.87605	120	
301.79608	42	
301.85808	76	
303.90318	68	
304.96737	30	
310.85429	62	
313.89260	42	
314.89641	46	
318.11418	70	
318.17770	74	
318.28281	92	
321.17878	78	
324.68537	106	
324.92635	50	
325.92961	64	
333.29775	68	
334.15453	68	
337.23674	34	
338.87145	82	
339.23076	56	
340.29231	46	
341.29629	56	
END IONS

###FS:    #m/z: 359.96215 #charge 1+
###MS: 198
###MSMS: 201
BEGIN IONS
TITLE=Cmpd 150, +MS2(359.9621), 28.0-35.0eV, 4.4min #201
RTINSECONDS=258.804
SCANS=198,201
PEPMASS=359.96215	6708
CHARGE=1+
52.72662	80	
182.87230	70	
185.96236	78	
216.82464	66	
216.85377	46	
216.89318	48	
220.89187	68	
222.95099	154	
223.95743	88	
224.87725	80	
224.94872	56	
224.96870	128	
225.88319	94	
226.89054	60	
226.94731	208	
226.96852	114	
228.93968	360	
229.85006	48	
229.89689	70	
232.87050	66	
232.94325	72	
233.95869	72	
234.09376	54	
234.86255	64	
237.05801	70	
240.83157	54	
240.90035	74	
240.94037	382	1+
240.96485	74	
241.89620	68	
241.91339	62	
242.83478	50	
242.90159	54	
242.96100	46	
244.94151	68	
244.95754	214	
245.87112	74	
245.95785	102	
246.81345	46	
246.84687	48	
246.95335	70	
247.00292	68	
248.80526	232	1+
248.84748	98	
249.95653	94	
250.80344	98	
250.96888	84	
251.03669	62	
251.93083	84	
252.42799	104	
252.78329	60	
252.87291	66	
252.95572	108	
253.84248	80	
254.85319	60	
254.91775	60	
257.85489	72	
258.56925	94	
258.82622	56	
258.84435	126	
258.97449	60	
260.96405	56	
262.41418	56	
262.82810	76	
264.81634	70	
264.83465	62	
264.91247	60	
265.82313	72	
266.81437	638	1+
267.14128	68	
268.89024	82	
269.84384	52	
269.87781	56	
269.96875	80	
270.88551	64	
273.96372	72	
274.81812	76	
275.07865	68	
275.41267	98	
276.85263	64	
276.86671	110	
277.80201	76	
278.79594	202	1+
278.84498	166	
279.87423	54	
279.91399	110	
279.99215	62	
280.04546	42	
280.79208	134	
280.89500	78	
281.87434	150	
281.89364	58	
281.91674	48	
282.83292	68	
283.01558	68	
284.08565	44	
284.82155	208	1+
284.84771	88	
284.95547	62	
285.80022	62	
285.83905	84	
286.83000	82	
286.92824	116	
287.28374	46	
287.83545	68	
289.87665	58	
290.80350	70	
294.81703	54	
295.81564	50	
295.87827	70	
295.93102	122	
296.80816	268	1+
297.15552	72	
297.91550	52	
298.09575	72	
298.80394	712	1+
299.87195	134	
300.65154	92	
300.79387	140	
301.86700	64	
302.82988	56	
302.93861	54	
303.14137	64	
304.79213	46	
307.81980	48	
308.91120	66	
314.81985	62	
315.81305	184	1+
316.12201	78	
316.85631	80	
316.90447	72	
318.94024	68	
319.82244	72	
319.96097	64	
320.61575	94	
320.79610	74	
320.88173	72	
320.96973	114	
322.06620	54	
322.82349	148	
323.01568	262	1+
324.13028	58	
327.00385	56	
330.12636	70	
336.94357	46	
339.23755	64	
340.82918	76	
340.93825	64	
341.17406	80	
344.89436	64	
346.33609	50	
348.78672	66	
351.88903	62	
353.92587	50	
355.42259	72	
358.80805	86	
359.34037	48	
361.19161	76	
364.61806	108	
END IONS

###FS:    #m/z: 322.92996 #charge 1+
###MS: 202
###MSMS: 203
BEGIN IONS
TITLE=Cmpd 151, +MS2(322.9300), 28.0-35.0eV, 4.4min #203
RTINSECONDS=262.471
SCANS=202-203
PEPMASS=322.92996	116786
CHARGE=1+
49.23577	18	
56.17853	18	
59.48771	34	
62.79812	18	
64.98191	18	
66.65051	18	
69.54028	18	
73.33953	24	
92.93942	28	
118.87556	32	
119.06842	16	
119.43450	16	
120.14275	16	
121.52493	16	
121.75109	16	
124.87503	20	
171.50714	18	
198.89534	86	
201.04332	168	
202.91923	68	
204.88635	66	
205.97588	44	
206.97117	26	
210.06426	24	
210.89084	40	
212.89593	94	
219.05264	78	
220.88062	32	
221.88511	68	
223.96267	150	
225.89837	70	
226.00641	28	
226.03345	44	
226.60013	46	
227.08659	68	
227.95321	56	
228.00382	36	
228.84860	54	
228.93145	56	
229.99357	62	
230.85280	78	
232.40210	52	
233.20391	30	
233.91144	58	
234.92276	60	
236.06476	102	
236.90698	78	
237.10928	64	
238.54292	20	
238.94621	76	
239.07989	160	
239.90084	34	
239.95397	84	
240.15765	86	
240.76661	38	
240.82196	54	
240.86199	58	
240.90433	62	
240.94086	784	
241.42075	22	
241.46931	24	
241.88275	60	
241.94026	2376	1+
242.09640	54	
242.94237	1396	1+
243.06031	54	
243.42613	26	
243.82309	100	
244.06112	46	
244.81878	112	
244.93860	286	
244.95174	204	
245.22269	76	
245.53863	34	
245.71041	22	
245.73731	32	
246.34903	22	
246.48671	22	
246.91757	28	
246.97358	72	
247.77698	30	
248.80458	56	
249.10864	70	
251.82745	92	
253.89737	86	
255.81824	64	
256.82487	70	
256.90389	62	
256.94107	78	
256.97829	18	
257.22440	20	
257.68741	20	
257.78297	26	
258.80026	62	
258.83518	288	1+
260.83115	152	1+
261.88313	42	
262.12164	56	
262.82612	78	
262.89346	66	
263.83255	54	
263.89825	60	
264.79236	82	
265.05461	68	
266.32487	34	
266.85460	80	
267.85973	72	
268.05352	66	
270.87325	94	
270.95802	18	
271.85634	70	
272.82078	84	
276.92253	62	
276.97825	76	
278.86541	58	
279.01329	38	
279.09218	1372	1+
279.21423	26	
279.43221	26	
279.65523	40	
279.83416	26	
280.33754	22	
281.81354	62	
281.89603	124	
282.40250	22	
282.98683	46	
283.08720	32	
284.20991	26	
284.29460	506	
284.32573	18	
284.51234	40	
285.30987	56	
285.85785	68	
286.08433	40	
286.94054	18	
292.89809	20	
296.84005	64	
304.83091	62	
304.92732	40	
304.97653	78	
308.88291	68	
310.57712	26	
311.72755	20	
311.86193	34	
311.87824	22	
312.55181	18	
312.86434	106	
313.02320	78	
314.17771	18	
315.90575	32	
323.94651	74	
324.89127	64	
325.16983	58	
325.26276	64	
325.89227	22	
END IONS

###FS:    #m/z: 336.94566 #charge 1+
###MS: 202
###MSMS: 204
BEGIN IONS
TITLE=Cmpd 152, +MS2(336.9457), 28.0-35.0eV, 4.4min #204
RTINSECONDS=263.243
SCANS=202,204
PEPMASS=336.94566	11638
CHARGE=1+
75.20475	24	
185.92625	56	
194.40291	28	
201.04167	58	
206.89321	42	
210.88464	36	
210.89934	46	
211.94549	138	
212.87945	134	
212.94374	60	
213.95372	28	
215.82570	46	
215.88704	72	
215.93947	68	
216.81908	100	
217.88187	78	
220.84256	72	
223.96307	66	
223.97783	96	
224.96552	76	
226.82416	30	
227.00375	62	
228.89781	44	
229.96358	82	
230.88856	138	
231.95322	72	
233.00554	26	
233.84604	54	
233.90208	78	
233.94886	54	
234.17680	28	
234.94160	50	
236.87861	104	
236.90883	60	
237.89638	92	
237.91911	46	
238.84633	70	
239.85243	198	
239.92720	52	
240.84285	624	1+
240.92672	72	
240.94014	66	
242.16911	34	
242.82531	70	
243.03947	70	
243.14291	66	
245.84593	40	
245.88652	24	
246.85971	36	
246.90661	52	
247.96265	52	
248.16187	66	
248.90326	38	
248.96836	120	
249.82450	86	
250.83994	138	
250.95362	66	
250.98626	54	
251.82729	74	
252.00708	60	
252.11106	92	
252.96762	180	
253.84462	76	
254.91161	72	
254.96843	78	
255.07079	58	
255.87917	52	
256.86027	136	
257.30734	28	
257.85486	36	
257.87853	74	
258.84629	500	1+
259.51946	44	
259.78119	28	
259.85136	336	1+
261.18418	44	
261.85021	124	
261.87876	30	
262.22110	40	
262.86797	52	
263.59875	38	
264.86835	58	
265.86720	34	
266.84066	48	
266.87244	58	
266.91264	80	
267.85641	70	
268.83927	418	1+
269.54097	26	
269.82138	52	
270.88511	68	
272.88169	72	
273.93316	50	
274.83605	28	
274.86789	78	
275.01542	54	
275.86347	70	
275.87833	138	
275.95503	46	
276.86123	596	1+
276.93274	34	
276.95761	52	
277.50527	38	
277.67344	32	
277.88844	62	
277.91877	88	
278.24064	78	
278.80274	24	
278.83863	90	
279.83210	90	
280.87977	38	
280.97310	30	
282.85538	34	
282.87220	64	
284.86228	56	
285.84954	56	
286.30847	24	
286.83903	74	
286.85745	102	
287.84809	54	
291.52837	78	
291.85094	64	
293.88969	68	
294.11353	134	
294.86246	154	
294.92448	68	
295.87602	52	
295.89420	116	
296.17599	62	
297.08729	32	
298.11065	72	
298.27177	76	
298.32185	54	
298.88047	28	
299.01836	26	
299.30968	72	
299.86709	72	
300.10282	38	
300.87981	72	
301.81773	64	
301.95464	24	
303.00911	70	
304.74693	52	
307.88675	42	
312.03997	58	
317.88201	56	
320.43309	78	
321.28245	40	
324.88863	50	
325.73248	24	
330.87388	50	
333.23688	64	
335.86701	34	
337.13955	66	
341.86629	54	
END IONS

###FS:    #m/z: 359.96325 #charge 1+
###MS: 202
###MSMS: 205
BEGIN IONS
TITLE=Cmpd 153, +MS2(359.9632), 28.0-35.0eV, 4.4min #205
RTINSECONDS=264.015
SCANS=202,205
PEPMASS=359.96325	7344
CHARGE=1+
55.99736	34	
119.09206	46	
120.63939	38	
191.93689	52	
198.08567	70	
200.87621	66	
208.32153	62	
209.13866	68	
211.87160	44	
212.90990	74	
214.87612	50	
216.90259	72	
218.88526	42	
222.95360	68	
222.96587	64	
223.88922	74	
225.89096	66	
225.97612	66	
226.04073	56	
226.94909	602	1+
228.87015	68	
228.94040	294	1+
230.02317	66	
232.82808	154	
232.88154	70	
233.80806	76	
234.43899	34	
234.86628	62	
234.89261	56	
236.86938	86	
237.06012	56	
237.84725	76	
239.88754	56	
240.93863	332	1+
240.96323	84	
241.90178	38	
242.86045	144	
243.84023	60	
244.76150	60	
244.85029	78	
244.95791	146	
245.16719	44	
246.81159	72	
246.95336	204	
246.97569	70	
247.81277	134	
248.64391	34	
248.80394	82	
249.83648	44	
250.81312	70	
250.94731	80	
251.03105	68	
252.85365	68	
252.87675	84	
252.95870	52	
254.09101	94	
256.89759	54	
258.84486	190	
258.88706	56	
259.32626	38	
259.95926	108	
260.83472	156	
260.87057	70	
261.85146	54	
262.85996	72	
264.81837	76	
264.89834	70	
265.81913	148	
266.81491	488	1+
267.85844	38	
268.83591	70	
268.90814	82	
268.95457	54	
269.12565	74	
269.84964	86	
269.96857	112	
270.85129	70	
270.88935	48	
271.21251	34	
271.88644	118	
273.21219	48	
273.43697	50	
273.97361	68	
274.08565	68	
274.89345	54	
275.01558	38	
275.96356	80	
276.85540	66	
277.91874	58	
278.80508	70	
278.84494	102	
278.86541	62	
279.79162	868	1+
279.86259	64	
280.00440	70	
280.79276	636	1+
280.85804	102	
280.88580	44	
281.11511	76	
281.86358	62	
282.82892	64	
284.82477	80	
284.89132	100	
284.94909	52	
285.14647	82	
285.88887	52	
288.14440	36	
288.80952	68	
289.82885	66	
290.89344	66	
291.86596	74	
295.88017	52	
295.96916	70	
296.80899	244	
296.87195	72	
297.11507	80	
297.81060	188	
298.80391	684	1+
298.91896	82	
299.87717	56	
300.80234	66	
301.81325	42	
301.85781	60	
302.95147	44	
304.16242	34	
308.82494	138	
308.87039	34	
310.43237	78	
314.12962	54	
315.28205	62	
315.81888	60	
316.81564	166	
317.28242	44	
317.87980	44	
318.81103	46	
319.82482	88	
319.96309	72	
320.87087	44	
321.82133	72	
322.40343	70	
323.01359	146	
325.29360	66	
325.73251	80	
326.86824	80	
329.86992	76	
337.94962	50	
338.73091	48	
338.80784	66	
339.20354	76	
339.99783	54	
341.71379	94	
344.01708	72	
346.81930	62	
348.90568	90	
358.34069	52	
360.86721	38	
363.86601	64	
END IONS

###FS:    #m/z: 340.94043 #charge 1+
###MS: 206
###MSMS: 207
BEGIN IONS
TITLE=Cmpd 154, +MS2(340.9404), 28.0-35.0eV, 4.5min #207
RTINSECONDS=267.677
SCANS=206-207
PEPMASS=340.94043	83882
CHARGE=1+
147.77686	106	
205.94784	106	
207.86944	58	
213.87491	70	
213.93581	224	
214.94166	146	
216.89705	54	
217.88358	68	
218.89312	46	
218.92535	66	
219.93102	54	
220.89185	42	
222.84715	48	
222.88678	50	
223.85436	70	
224.98038	64	
226.85529	56	
227.83272	70	
228.84798	58	
230.89010	64	
231.94933	136	
232.95436	72	
233.89848	62	
233.94560	54	
234.83986	68	
234.90400	84	
235.97007	40	
236.88265	64	
238.88321	136	
238.90738	82	
239.89865	60	
239.92735	72	
240.23125	180	
240.83693	660	1+
240.90977	56	
240.96287	50	
241.48158	72	
241.81966	68	
241.90198	44	
242.86172	66	
243.83538	364	1+
244.82855	70	
244.86918	70	
245.81745	50	
246.85951	138	
247.04710	86	
248.05945	82	
249.84030	50	
250.91093	60	
250.95549	72	
251.83353	70	
251.87394	80	
252.85033	68	
252.89445	58	
253.92277	82	
254.91282	138	
255.07243	128	
255.87329	86	
256.25639	48	
256.86630	230	
257.26962	72	
257.85695	102	
258.01901	66	
258.84764	524	
258.98037	70	
259.85351	274	
259.90027	62	
259.95522	56	
260.84053	276	
260.89845	56	
261.83510	222	1+
261.85192	214	
261.88721	60	
261.92403	52	
262.92544	64	
264.86624	64	
266.35142	46	
266.84242	66	
266.86267	188	
267.13721	70	
267.84035	60	
268.84093	164	
268.87018	80	
269.95665	44	
269.98081	98	
270.06340	80	
270.82571	118	
271.82597	118	
272.26115	38	
272.83487	76
[truncated: 1,073,635 more chars]
