# Supplementary material for: High-Throughput Venomics
Source: J Proteome Res. 2023 Apr 3;22(6):1734–46. doi: 10.1021/acs.jproteome.2c00780 (PMC10243144; doi:10.1021/acs.jproteome.2c00780)
Supplement: Supplementary file 9 — pr2c00780_si_009.zip [file pr2c00780_si_009.zip › Manual files/Calloselasma rhodostoma MGF/210702_Calloselasma_halfplate000160_5.1.201.mgf]

###	D:\Data\Julien\210702_Cr_half_TFA\210702_Calloselasma_halfplate000160.d\ProteinAnalysisResults.mgf
###	D:\Data\Julien\210702_Cr_half_TFA\210702_Calloselasma_halfplate000160.d\analysis.baf
###	210702_Calloselasma_halfplate000160.d
###	Instrument: maXis HD
###	Manufacturer: Bruker
###    PeakWidth 0.30, MiniumIntensity 10, S/N 1Apply threshold 0, Threshold 10
###    Retain Residuals no, Create neutrally no,
###    FullScan Parameters: AdductIon (+)+H (-)-H, LowMass 0, HighMass 8000, MaxCharge charge decon 4, MinPeaks 3
###    Perf. isotope decon yes, Max Charge Istopic decon 6, MW agreement 0.00, Abund. cutoff 2.00, Envelope cutoff 75.00
###    MaxRes   Parameters: AdductIon (+)+H (-)-H, LowMass 0, HighMass 8000 
###    Perf. isotope decon yes, Max Charge Istopic decon 6, Abund. cutoff 2.00
###    MSn      Parameters: AdductIon (+)+H (-)-H, LowMass 0, HighMass 8000 
###    Perf. isotope decon yes, Max Charge Istopic decon 4, Abund. cutoff 0.05
###    Global Charge Limit: no 3, Prefer FullScan Result: yes, Export what: 2 (0=non deconv/1=deconv only/2=mixed), NoMSMSSignals: 150, Intensity threshold: 10, NoMSSignals (deconv): 2, NoMSSignals (non-deconv): 2, NormalizeData: no, SingleCharged: yes
###
COM=210702_Calloselasma_halfplate000160.d
USERNAME=Demo User

###FS:    #m/z: 590.59834 #charge 1+
###MS: 1
###MSMS: 2
BEGIN IONS
TITLE=Cmpd 1, +MS2(590.5983), 30.2-37.7eV, 0.0min #2
RTINSECONDS=1.317
SCANS=1-2
PEPMASS=590.59834	284
CHARGE=1+
211.94440	7324	
222.95217	15622	1+
226.94716	11768	
227.19853	4048	
228.94244	25908	1+
231.95660	3816	
234.97068	6648	
234.99864	9048	
235.20330	4220	
237.03106	3634	
238.14814	5132	
239.14698	18640	1+
240.23007	3934	
240.96300	8758	
243.22936	8088	1+
244.95717	5964	
245.18479	3250	
245.94626	15268	1+
249.97179	29818	1+
250.94663	31202	1+
251.19812	3826	
252.97138	273692	1+
253.21482	3816	
254.94229	6334	
254.96564	124902	1+
256.26176	4508	
258.96554	5850	
260.16272	5212	
261.97636	6438	
263.97875	41080	1+
265.97619	4498	
267.97373	4816	
268.95789	11722	1+
270.98122	4878	
273.18612	3424	
274.27229	4472	
279.09157	4642	
279.22938	4484	
281.24546	11398	1+
282.17554	3906	
282.27712	10540	
283.17357	18266	1+
283.26135	10322	1+
284.29321	6294	
285.20333	3762	
285.94095	24364	1+
287.25218	20472	1+
288.20674	12814	1+
290.19711	15410	1+
290.26726	27212	1+
291.19685	10454	1+
291.97472	7226	
293.20958	7024	1+
293.97624	42406	1+
293.99650	16390	1+
294.93585	8222	1+
295.12842	4250	
295.22518	11498	1+
295.29359	6386	1+
295.99268	5258	
297.24005	12520	1+
297.90522	3238	
298.27246	5388	
299.25529	3984	
300.28715	8014	1+
302.17398	13444	1+
302.30319	10662	1+
303.18701	10516	1+
303.95043	7346	
304.18762	7610	1+
304.28308	9112	
305.26691	9122	1+
305.95385	3928	
307.24661	62532	1+
309.19128	4082	
309.20097	4062	
310.16085	7892	1+
310.27575	6662	1+
310.30862	10834	1+
311.21928	8026	1+
311.27814	4974	1+
311.86954	5750	
311.93468	4290	
311.98644	40796	1+
312.32488	7264	1+
312.94781	4936	
313.21931	8470	1+
313.23717	9946	1+
313.26859	8348	1+
313.92917	107174	1+
316.28265	15482	1+
316.31871	4130	
318.29873	45600	1+
318.93522	66136	1+
319.28250	3690	
320.93444	22342	1+
320.95773	4852	
322.92983	313104	1+
323.01693	4894	
323.23812	15556	1+
323.28575	7918	1+
324.32315	3758	
325.25388	35324	1+
326.17396	4794	
326.20149	5560	
326.30187	7820	1+
326.87342	7882	1+
327.00598	3714	
327.19994	16792	1+
327.26927	41084	1+
328.31864	6468	1+
329.00406	3402	
329.16382	9162	1+
329.22581	28012	1+
329.28527	8916	1+
330.16895	6894	1+
330.33499	29144	1+
331.22779	12350	1+
331.30641	17522	1+
331.93903	8320	1+
332.31327	11670	1+
334.95176	15268	1+
335.00271	91600	1+
335.27910	3818	
336.94545	333418	1+
337.06447	4740	
337.21695	5916	1+
338.34023	28362	1+
339.23206	8708	1+
339.26999	3318	
340.28261	9586	1+
340.35455	5108	1+
340.94003	166536	1+
341.02757	6444	1+
341.24885	36800	1+
341.28600	7054	1+
343.02573	4626	
343.26530	47496	1+
343.29498	5336	
344.18350	3972	
344.31293	9200	1+
344.35049	10558	1+
345.02551	9972	1+
345.20736	19450	1+
346.32967	32052	1+
347.02530	11886	1+
348.22895	12022	1+
349.25482	5028	1+
349.29362	185624	1+
351.27277	41116	1+
352.89649	11514	
353.21406	5274	1+
353.89210	13404	1+
354.09192	14220	1+
354.31591	22094	1+
354.95606	3900	
355.06784	4782	1+
355.22941	4454	
355.29912	3568	
356.23294	4130	
356.35047	6188	1+
357.24603	27896	1+
357.96724	9488	
358.19939	9366	1+
358.25007	21004	1+
358.36631	17366	1+
358.95069	10742	
359.17393	6758	1+
359.96126	233516	1+
360.18058	4870	1+
360.24510	15248	1+
360.34540	14796	1+
361.98418	6348	
363.21869	13762	1+
363.30867	24530	1+
363.95604	94364	1+
365.23465	11188	1+
365.28488	3466	
366.32697	24852	1+
366.92711	6010	1+
367.30093	12170	1+
367.33328	17704	1+
368.38683	4842	
368.42311	8760	1+
369.28047	3312	
369.35041	13200	1+
369.38245	4018	
371.09886	14072	1+
371.22579	10788	1+
371.27574	57426	1+
371.32203	3446	
371.90638	5908	1+
372.18353	6366	1+
372.32710	55848	1+
372.38192	8924	1+
373.25412	17362	1+
374.36109	47064	1+
376.21214	7572	1+
376.25901	27596	1+
377.28680	4244	
378.25550	8398	1+
379.16267	5590	1+
379.28316	3652	
379.30401	8626	1+
381.31392	3226	
381.96689	6178	
382.20059	3680	
383.20914	6134	1+
383.23863	3304	
383.29699	4788	1+
383.32922	27562	1+
384.38202	3336	
385.21620	5766	1+
385.29008	9010	1+
385.34294	8082	1+
386.39756	52710	1+
387.24977	13574	1+
388.22611	9014	1+
389.19325	6596	1+
389.22981	6468	1+
389.28700	3320	
393.22982	7464	1+
393.26535	10572	1+
393.32023	357720	1+
394.92584	5634	1+
395.29942	13846	1+
396.41736	6294	1+
397.31136	6314	1+
399.23458	4530	
399.27022	5436	1+
399.32479	6594	1+
400.21013	6132	
400.37569	6914	1+
400.41366	54138	1+
401.21466	3230	
401.33831	4428	
402.19584	6342	1+
402.22680	13560	1+
403.22983	11542	1+
405.13266	3670	
407.29826	15058	1+
407.33622	21368	1+
407.86764	5448	1+
410.34645	100558	1+
412.24966	6118	1+
412.32515	5166	
412.41311	6454	1+
413.07654	6138	1+
413.32671	3404	
414.25131	10046	1+
414.42946	146758	1+
415.25293	7514	1+
415.30211	132700	1+
417.27823	7484	1+
417.33248	5342	1+
417.95127	5414	1+
421.26019	3446	
421.31499	6464	1+
421.35073	3682	
421.88315	6106	1+
422.18414	5324	1+
423.33001	7202	1+
424.36221	6460	
425.18355	13882	1+
425.32256	4964	1+
425.37007	3888	
426.18695	11924	1+
426.29047	7758	1+
427.36162	6574	1+
427.39015	5152	
428.40568	3840	
428.44512	15234	1+
428.88585	4474	
429.31745	7076	
430.31647	3692	
430.38656	7462	1+
431.08570	27832	1+
431.27488	33740	1+
434.88833	3664	
435.36809	6712	1+
436.18265	5674	1+
437.34646	335450	1+
437.88588	4742	1+
439.16334	5104	1+
439.89202	15806	1+
441.32450	5976	1+
442.19368	4484	1+
442.46020	8502	1+
442.87790	3314	
443.29596	7946	1+
443.33652	4104	
443.38719	3554	
444.16117	4582	1+
444.38265	19806	1+
444.87224	27148	1+
445.29277	3556	
447.31271	21548	1+
448.37343	5794	1+
449.23348	5920	1+
449.38336	6750	1+
449.87876	3498	
451.14871	9604	1+
451.36139	11764	1+
451.90130	11718	1+
453.89718	5670	1+
454.22545	6032	1+
454.37294	313844	1+
456.34941	11958	1+
457.90371	7492	1+
458.37398	9008	1+
459.27451	5528	1+
459.32808	92246	1+
460.16372	5404	1+
461.29850	3296	
462.34759	6736	
462.39299	4152	
462.90997	11104	1+
463.35448	4488	
463.39442	3230	
464.34150	10464	1+
465.24284	4630	1+
465.28696	6612	1+
465.34200	6724	1+
466.32392	6552	1+
467.16701	5032	1+
467.37099	3514	
467.88915	17858	1+
468.31204	5680	1+
468.35164	7976	1+
468.38740	15280	1+
468.41843	17782	1+
468.97377	8316	1+
469.28054	7078	1+
469.35176	5402	1+
472.33745	8112	1+
475.30133	47000	1+
476.90315	5584	
479.39180	4480	
479.43149	6482	1+
480.38619	4020	
481.24320	4852	
481.37241	226946	1+
481.89924	4322	
484.18941	5278	1+
484.41358	11214	1+
484.95518	3762	
485.25984	6304	1+
485.37860	3486	
486.38364	4230	
486.42943	35278	1+
487.32145	8694	1+
488.36465	6594	1+
490.90669	8590	1+
492.26278	8130	1+
493.26443	6480	1+
493.45889	3564	
494.91326	3690	
495.38428	13534	1+
496.41965	3950	
497.23382	3288	
498.25148	8220	1+
498.39955	453960	1+
499.92911	3632	
501.23738	6872	1+
502.29798	7042	1+
502.37753	6626	
502.42532	8958	1+
502.92607	14778	1+
503.30215	5252	1+
503.35397	44894	1+
504.11926	3534	
504.92242	7866	1+
505.40385	3498	1+
507.19621	4606	1+
507.43108	3726	
507.47059	4544	1+
507.84744	7576	1+
508.36923	8218	1+
508.43374	9656	1+
509.27668	8726	1+
509.36695	10780	1+
510.19761	7538	1+
510.28038	6944	1+
510.31669	6612	1+
510.46003	5124	1+
510.85740	9302	1+
511.20230	7432	1+
512.26895	6106	1+
512.41545	10354	
512.85962	53936	1+
513.23579	7288	1+
513.39630	11176	1+
514.31871	7552	1+
515.23028	9892	1+
515.32366	6120	1+
515.42807	6364	1+
516.35927	4038	
517.20398	5410	1+
517.37011	17502	1+
517.38973	3654	
518.37372	14338	1+
518.90437	3792	
519.24892	5954	1+
519.32821	54138	1+
519.47343	4506	1+
520.38944	14592	1+
521.49191	9448	1+
522.38908	4468	
523.11237	38466	1+
523.28307	5788	1+
523.38422	5970	1+
523.46793	8042	1+
524.41592	3868	
524.86048	11238	1+
525.16815	6948	1+
525.19943	5808	1+
525.28295	5882	1+
525.39835	158926	1+
525.85836	8874	1+
526.48043	4844	1+
528.17440	4716	
528.21705	9162	1+
528.28558	5964	1+
528.49604	6790	1+
529.16981	11630	1+
529.20691	6414	1+
530.24272	11668	1+
530.28389	6930	1+
530.34309	7260	1+
530.87064	9684	1+
531.24805	8564	1+
531.29526	5436	1+
531.34793	5668	1+
531.40733	1056664	1+
532.19748	5358	1+
533.87943	8068	1+
534.28508	4590	1+
535.24572	3288	
535.33344	15676	1+
535.46758	3434	
535.87531	45436	1+
536.23799	9440	1+
536.33828	12764	1+
536.38388	8764	1+
536.40437	7468	1+
537.23680	6862	1+
537.47987	13056	1+
538.51419	4900	1+
538.59053	5856	1+
538.87302	11882	1+
539.19734	4024	
539.23192	64080	1+
539.41474	6074	
540.28852	6438	1+
540.37372	3990	
540.86611	9086	1+
541.39258	4246	
541.51276	6990	1+
542.26703	7416	1+
542.34032	5606	1+
542.42593	436666	1+
542.51478	4628	1+
543.27024	4624	1+
543.30531	3756	1+
543.86952	3482	1+
545.25731	12526	1+
545.38707	7594	1+
546.18172	5034	1+
546.30735	6968	1+
546.49907	7970	1+
547.38218	31044	1+
547.47379	4300	1+
547.50662	5898	1+
547.87753	6366	1+
548.17862	5314	1+
548.24743	6126	1+
548.43459	6150	1+
549.31525	7096	1+
549.48316	5476	1+
549.51986	6518	1+
550.31498	5148	1+
550.62781	6026	1+
551.49874	7714	1+
551.87961	10262	1+
552.33411	6246	
552.39732	12110	1+
553.34412	22884	1+
553.87998	6452	1+
554.34944	18022	1+
554.51362	9264	1+
555.24079	7844	1+
556.34835	17792	1+
556.44014	12536	1+
556.52908	12502	1+
557.24233	69230	1+
558.28974	6164	1+
558.42488	13114	1+
558.89087	17838	1+
560.23334	9494	1+
560.32511	6868	1+
561.37509	4094	1+
561.51665	3776	1+
562.49604	5896	1+
563.35452	50454	1+
563.43069	8730	1+
563.50064	4220	1+
564.14056	6128	1+
564.54447	3662	1+
565.18836	14780	1+
565.36741	73226	1+
566.19115	13218	1+
566.27728	5770	1+
566.62283	11654	1+
567.27363	5970	1+
567.36498	36406	1+
567.52907	8682	1+
568.44097	3760	
568.53092	5940	1+
568.56420	3226	
569.20137	6132	1+
569.42514	117382	1+
569.47307	3762	
570.30127	8134	1+
570.33689	4358	
571.20309	4226	1+
571.34758	11974	1+
572.29998	4414	
573.31100	3248	
574.30379	12414	1+
575.25309	19430	1+
575.30319	5602	1+
575.36645	8624	1+
575.50406	6240	1+
576.40880	6142	1+
577.41069	3920	1+
577.44899	5010	1+
577.55246	4504	1+
578.34864	6702	1+
579.45872	3918	
579.53379	4740	
580.25878	18802	1+
580.42221	7194	1+
580.53123	3980	
580.57444	4332	
581.42908	5204	1+
581.47810	5842	1+
581.54549	12816	1+
582.44477	11260	1+
582.54435	9508	1+
583.27493	7252	1+
583.33062	6142	1+
583.39652	9948	1+
583.44595	9042	1+
583.48805	7424	1+
584.39777	7064	1+
584.55730	10118	1+
585.30629	12310	1+
586.30998	10210	1+
586.45221	397308	1+
588.30999	10402	
588.52033	5980	1+
589.29861	26936	1+
589.51761	3970	1+
589.55840	6572	1+
590.30862	16800	1+
590.49420	6860	1+
591.40663	25764	1+
591.53162	4568	1+
592.25605	4594	1+
592.31107	7294	1+
592.50810	7826	1+
593.36811	8444	1+
593.51471	7770	1+
594.32064	6452	1+
594.48975	7842	1+
594.65363	9722	1+
595.45338	4986	1+
595.49345	5560	1+
595.56028	7436	1+
END IONS

###FS:    #m/z: 512.86127 #charge 1+
###MS: 1
###MSMS: 3
BEGIN IONS
TITLE=Cmpd 2, +MS2(512.8613), 28.3-35.4eV, 0.1min #3
RTINSECONDS=2.0895
SCANS=1,3
PEPMASS=512.86127	4642
CHARGE=1+
226.94519	186	
227.19750	180	
230.00409	162	1+
231.94931	196	1+
233.14956	174	
239.11160	312	1+
239.97741	1096	1+
241.97459	388	
243.99063	184	1+
244.03611	174	
244.06956	186	1+
245.04353	298	1+
249.22306	212	1+
249.97396	266	1+
252.04994	246	1+
252.98009	298	1+
257.21277	158	
257.98419	1694	1+
260.19770	168	
265.19114	168	
265.95245	160	
266.93958	204	1+
267.11136	340	1+
267.13222	186	
268.08362	230	1+
269.24375	160	
270.05366	296	1+
273.06139	184	
274.99178	644	1+
275.99652	554	1+
280.08940	288	1+
280.94367	232	
281.00151	266	1+
282.96801	190	
283.26130	196	
285.01294	210	1+
285.09696	262	1+
286.97756	326	1+
287.12235	278	1+
288.00455	160	1+
288.19999	380	1+
289.88043	330	1+
291.04921	322	1+
291.66169	260	1+
291.95024	174	1+
292.05161	218	1+
293.28910	340	1+
295.86134	386	1+
296.14054	220	1+
296.86507	326	1+
298.87684	1246	1+
299.05131	258	1+
299.84910	334	1+
299.91544	300	1+
300.08048	232	1+
300.10772	216	1+
300.12977	290	1+
300.84877	338	1+
301.04377	190	
301.11009	182	1+
301.87942	304	1+
303.18290	322	1+
304.07379	186	
304.13698	478	1+
305.15775	248	
305.77634	196	1+
307.12562	214	
307.28781	708	1+
307.88676	1050	1+
308.80865	236	1+
309.17678	192	
310.31088	354	1+
311.13023	158	
312.20370	184	1+
313.82492	202	1+
314.09749	246	1+
314.15288	190	
314.86579	332	
314.88977	268	1+
315.18523	246	1+
315.86239	334	1+
316.07319	268	1+
316.88852	490	1+
317.11719	272	1+
317.14435	218	1+
317.81172	180	1+
318.00290	182	1+
318.16849	230	
318.85966	246	
318.93571	178	
319.18529	382	1+
320.21170	384	1+
321.21409	326	1+
321.26526	396	1+
322.14341	268	1+
322.27125	290	1+
323.23875	224	1+
324.15133	160	
325.02095	200	
325.17762	202	
325.90134	224	
327.02836	160	
327.18450	542	1+
327.89144	328	1+
328.18496	390	1+
329.30196	226	1+
329.96020	190	1+
330.16189	254	1+
330.20984	448	1+
330.83447	162	1+
330.92604	180	1+
331.21298	382	1+
332.87694	224	
332.93616	196	1+
333.17351	164	
333.22790	256	1+
333.86638	572	
333.96482	462	
334.15825	338	1+
334.31292	156	
334.89956	514	1+
334.96489	312	
335.10096	268	1+
335.96092	184	
336.94351	334	
337.13968	198	
337.87761	442	1+
337.94745	204	
338.05986	174	
339.87947	174	
340.29240	166	
341.09005	338	1+
343.31426	282	1+
344.18251	344	1+
345.11481	396	1+
345.13625	210	
345.18445	238	1+
345.81801	174	1+
345.95846	370	1+
346.10781	266	1+
346.23838	252	1+
347.24202	208	1+
348.83794	246	1+
349.04853	180	1+
350.11805	320	1+
350.32425	218	1+
351.15554	262	
351.22988	210	1+
351.27069	164	
351.30577	184	
351.87959	704	1+
351.97297	1516	1+
352.90995	240	
353.96820	670	1+
354.19492	224	
354.22692	170	
354.78187	324	1+
354.90495	194	
355.06240	164	
355.09743	432	1+
355.16648	524	1+
355.19398	162	
355.19997	690	1+
355.32633	262	1+
356.12261	246	1+
356.42186	174	
357.03318	290	1+
357.22853	286	
357.99136	184	1+
358.19433	328	
358.24827	212	1+
358.32064	246	1+
358.92494	248	1+
359.17828	212	
360.90228	394	1+
361.08411	294	1+
361.12642	206	1+
361.23134	178	
362.85661	226	
362.98210	280	1+
363.21878	430	1+
363.68465	142	1+
363.83714	316	1+
364.19411	428	1+
364.22221	298	1+
365.12377	208	
366.02703	216	1+
367.10268	180	
367.18220	226	1+
367.79132	162	
368.13144	412	1+
369.13804	280	1+
369.84114	276	
369.88776	462	1+
369.98388	860	1+
370.78301	178	
371.20433	328	
372.21942	812	1+
372.28519	172	
372.95592	158	
373.22543	606	1+
373.37945	216	1+
375.14569	226	1+
375.23543	450	1+
375.94908	200	1+
376.11789	304	
376.88296	232	1+
376.92481	160	
377.14352	198	
378.28375	164	1+
378.35504	228	1+
378.85854	512	1+
379.11131	200	1+
379.19282	214	
379.21223	476	1+
379.25224	160	
379.88974	232	1+
382.19934	330	1+
383.23093	306	1+
383.33437	202	
384.21101	288	1+
384.23500	202	1+
385.69787	100	1+
386.85043	340	1+
387.04540	248	1+
387.89776	728	1+
388.40698	172	1+
389.12852	200	
389.33753	220	1+
390.84292	918	1+
390.86414	216	
391.29797	304	1+
392.08347	364	1+
392.63744	160	
392.86308	1004	1+
392.89702	256	
393.19040	532	1+
393.28648	180	1+
394.78019	284	1+
394.83462	414	1+
394.86190	552	1+
395.06971	510	1+
395.09615	268	
395.16180	166	
395.90135	300	1+
396.19841	256	
396.36057	182	
396.81283	240	
396.90645	252	1+
397.13190	194	1+
397.21269	760	1+
398.18882	186	
398.30310	338	1+
398.80605	312	1+
398.86456	204	
398.97192	160	1+
399.19678	160	
400.16430	178	
401.25336	444	
401.28829	166	1+
401.88108	478	1+
402.21903	182	
402.37246	212	1+
403.23966	304	1+
403.26272	298	1+
403.81573	186	1+
403.87267	1546	1+
404.90263	482	1+
404.93482	156	
405.16514	160	
405.18589	270	1+
405.21090	248	
405.58006	104	1+
405.86852	280	1+
407.35228	176	1+
407.92748	198	1+
408.31053	194	1+
408.85238	246	
408.87072	212	
409.02725	240	1+
409.37485	224	1+
409.85385	354	
410.17038	196	
410.19945	174	1+
410.87655	968	1+
411.16416	174	
412.05891	158	
412.14158	382	1+
412.30705	362	1+
412.40820	212	1+
412.84619	560	1+
412.86997	754	1+
413.07479	8572	1+
413.14427	270	1+
413.24048	146	1+
413.28982	340	1+
413.72624	162	
414.26471	190	1+
414.89285	188	1+
415.03430	306	1+
415.19096	500	1+
415.84445	170	
416.08303	350	1+
416.34375	210	1+
416.87961	472	1+
417.31653	268	1+
418.23699	152	1+
419.87618	502	1+
420.17366	184	
420.82600	180	
421.14965	450	1+
421.88300	1082	1+
422.25846	204	1+
422.86022	162	1+
424.09385	182	
424.15282	252	1+
424.20452	318	1+
424.30383	230	1+
425.24221	272	1+
425.37395	260	1+
425.88609	710	1+
426.86135	856	1+
426.88921	522	1+
427.15905	184	
427.38432	220	1+
427.94746	248	1+
428.21175	158	
428.88590	1956	1+
428.92493	176	
429.06019	228	
429.17615	292	1+
429.24826	558	1+
429.30338	298	1+
430.88182	810	
431.08382	198	
431.14515	238	1+
431.86642	1012	1+
433.38789	202	1+
433.84559	206	
433.88145	190	
434.26464	404	1+
434.46114	186	1+
434.88304	588	1+
435.26772	256	1+
435.86074	420	1+
435.88748	338	1+
436.07260	194	1+
436.17067	156	
437.89924	158	
438.10945	230	
438.20168	370	1+
438.36119	210	1+
438.38960	186	1+
438.89078	254	
439.89199	946	1+
441.06926	172	
441.27944	364	1+
441.31364	346	1+
443.37044	194	1+
444.28048	196	1+
444.30617	192	
444.87283	1082	1+
446.87837	634	1+
446.89918	236	1+
448.17967	292	1+
448.40845	172	
449.09501	584	1+
449.22812	206	1+
449.40282	1106	1+
449.87842	678	1+
450.15349	222	1+
450.40696	964	1+
451.22389	162	
451.29243	306	1+
451.34004	248	1+
451.35991	288	1+
453.06337	226	
453.13664	158	
453.27129	170	
453.88557	262	1+
454.27940	238	1+
455.09535	378	1+
455.15251	274	1+
455.34250	166	
456.15220	240	1+
457.27291	184	1+
457.32380	172	
457.84487	176	1+
457.90514	784	1+
459.20623	184	
461.36952	212	1+
462.88228	488	1+
466.35541	406	1+
467.27342	354	1+
467.88601	716	1+
468.01601	158	1+
468.24481	484	1+
469.24743	356	1+
469.91430	192	
470.21964	324	1+
470.93512	280	1+
471.18929	226	
472.11480	196	1+
473.24697	176	
473.32697	444	1+
473.37854	188	
475.23207	170	
475.35715	168	
475.39173	200	
475.94780	216	1+
476.12906	178	
476.28813	190	1+
477.33766	192	1+
477.37743	154	
478.14821	268	1+
478.40518	320	1+
479.38609	256	1+
479.40773	256	1+
480.94031	164	1+
481.26617	178	1+
481.34513	190	
483.30502	138	1+
485.18190	216	1+
485.90007	578	1+
486.39401	322	1+
487.28510	160	1+
491.28426	198	1+
491.39327	180	
492.23131	234	1+
493.44402	508	1+
493.47462	196	
494.07891	340	1+
494.22868	278	1+
494.36568	448	1+
495.32437	204	
495.36771	294	1+
495.41619	214	
495.86913	256	1+
496.10952	178	1+
496.45417	270	
497.26457	220	
497.34816	368	1+
497.45655	246	1+
498.25682	156	
498.30176	190	
498.40638	294	1+
498.43258	360	1+
499.23700	254	1+
499.25382	282	1+
500.35037	276	1+
501.01337	462	1+
501.32438	174	1+
502.90363	188	1+
502.99626	216	1+
504.96582	340	1+
506.16716	300	1+
506.25753	322	1+
507.26122	246	1+
508.33307	358	1+
508.42775	434	1+
508.47344	496	1+
508.58396	218	1+
508.96199	296	1+
509.36464	252	1+
510.14164	316	1+
510.35225	566	1+
510.43386	594	1+
510.50675	680	1+
510.55203	254	1+
510.79149	202	1+
511.07593	244	1+
511.12937	170	1+
511.14952	208	1+
511.20924	170	
511.35904	442	1+
511.40929	522	1+
511.47556	800	1+
511.97657	160	
512.08436	220	1+
512.20440	154	1+
512.32181	344	1+
512.48147	542	1+
513.26153	182	
513.28274	532	1+
513.32111	228	1+
513.34488	194	1+
513.37650	440	1+
513.41301	1688	1+
514.06205	326	1+
514.15787	304	1+
514.45240	200	
514.49713	328	1+
514.53407	562	1+
514.91106	230	1+
514.94810	172	
515.16099	240	1+
515.19233	224	1+
515.32933	782	1+
515.35989	518	
515.38884	778	1+
515.46041	498	1+
516.04559	276	1+
516.43620	410	1+
516.48322	488	1+
517.05218	186	1+
517.24631	214	1+
517.33075	544	1+
517.37115	1488	1+
517.51300	160	1+
518.24937	140	1+
518.43759	210	
END IONS

###FS:    #m/z: 475.29443 #charge 1+
###MS: 1
###MSMS: 4
BEGIN IONS
TITLE=Cmpd 3, +MS2(475.2944), 28.0-35.0eV, 0.1min #4
RTINSECONDS=2.862
SCANS=1,4
PEPMASS=475.29443	2348
CHARGE=1+
199.93778	130	
201.93005	248	1+
219.94332	162	
222.95064	202	
223.95211	124	
224.94780	324	
226.16701	242	1+
227.12581	158	
230.01400	234	1+
231.20775	234	1+
234.14401	128	
238.16746	126	
239.05391	128	
239.87664	172	
240.02634	158	
241.15668	174	
242.99032	158	
245.22194	346	1+
247.01739	220	1+
247.07045	134	
250.07617	152	
251.18520	122	1+
252.23042	146	
254.96947	128	
255.22517	132	
257.12334	138	
257.88803	276	
258.03455	128	
258.98291	324	1+
259.98365	262	1+
261.10029	244	1+
261.91378	284	1+
263.24335	222	1+
264.06592	288	1+
265.14553	142	
266.04983	320	1+
266.09447	134	
267.07981	244	1+
268.09349	138	
268.14407	134	
268.87297	170	
268.94510	196	1+
269.02735	282	1+
269.11805	122	
270.18753	144	
272.89758	152	
274.12534	126	
275.89832	336	1+
280.03701	212	1+
280.15375	322	1+
281.13668	256	
282.27764	194	
283.07371	126	
284.01331	140	
284.11120	256	1+
285.07699	140	
285.15398	384	1+
285.80109	194	1+
286.04184	314	1+
289.01441	136	
289.10190	190	1+
289.87996	1146	1+
289.95690	176	1+
290.12995	120	
291.96100	210	1+
292.16273	224	1+
293.02424	198	1+
293.06637	186	1+
293.27256	160	
293.87025	224	1+
294.24564	154	1+
294.27971	132	
295.91839	5350	1+
297.91919	758	1+
298.94982	138	
299.05228	410	1+
299.11756	122	
299.21051	128	
299.91433	1018	1+
300.05465	342	1+
300.20774	340	1+
300.94946	344	1+
301.00190	492	1+
302.04553	134	
302.09210	150	
302.94551	302	1+
302.97147	146	1+
304.85744	164	
304.87883	126	
305.02304	174	
305.21569	150	
306.11046	358	1+
307.89055	2092	1+
308.13899	238	1+
309.00609	190	1+
309.03361	198	
309.16903	234	1+
309.29978	124	
311.07791	178	
311.23773	134	
311.28682	180	
311.93696	798	1+
312.86829	272	1+
313.09120	470	1+
313.92939	16798	1+
314.09634	260	1+
314.13066	296	1+
314.16027	274	1+
314.86730	150	
315.22403	224	1+
317.20006	138	
318.93409	4436	1+
320.25932	124	
321.13506	236	
322.12788	186	
323.01387	446	1+
323.08197	584	1+
323.24473	260	1+
324.94853	180	1+
325.20098	144	
326.90234	214	
327.10079	306	1+
327.17818	162	
328.19175	502	1+
329.14425	142	
330.20040	206	1+
331.12720	240	1+
332.08626	132	
333.16254	336	1+
333.28934	316	1+
334.16874	244	1+
334.95082	212	
335.88049	752	1+
336.31526	392	1+
336.94479	11258	1+
338.13518	264	1+
338.25346	150	
339.12221	184	
339.16497	156	1+
339.20629	148	
341.08733	530	1+
341.13602	624	1+
341.23271	180	
342.12186	172	
342.25832	124	
342.89172	146	
343.17674	194	
345.10884	134	
345.12563	126	
345.17696	144	
348.12368	458	1+
348.16694	736	1+
348.83598	138	1+
349.05358	206	1+
349.17014	630	1+
349.88095	146	
350.30185	240	1+
351.13062	444	1+
351.14683	274	1+
352.05630	144	
353.90381	216	
355.12832	120	
358.19249	142	
358.87646	288	1+
358.91299	1264	1+
359.96344	908	1+
361.18117	298	1+
361.86679	480	1+
362.15790	160	
363.16669	352	
363.18349	122	
364.14321	132	
364.18449	164	
364.36025	180	
365.13918	146	
365.29352	142	1+
366.26005	200	1+
367.17614	238	
368.27640	216	1+
369.06847	158	1+
369.11950	160	
369.13918	260	
370.20055	144	
372.07080	172	1+
372.11980	264	1+
373.18625	124	
374.30014	140	
375.08065	132	
375.24224	146	
376.11977	412	1+
376.15720	226	1+
376.92436	1242	1+
377.12325	344	1+
377.28678	158	
378.28678	310	1+
378.92106	454	1+
380.86167	392	1+
382.19665	294	1+
382.86115	194	
383.32890	128	
385.20087	180	
385.22321	180	
386.18647	186	
386.22448	256	1+
387.34600	244	
387.89782	508	
388.10809	170	1+
388.14091	178	1+
389.18795	248	1+
391.98278	154	
392.11286	414	1+
392.19304	310	1+
393.11636	358	1+
393.97965	158	1+
394.40452	538	1+
394.93417	1364	1+
395.06518	3580	1+
396.30725	262	1+
396.92788	386	1+
397.19478	124	
399.09103	122	
400.32947	260	1+
402.86139	156	
403.03143	154	
403.19880	576	1+
403.87155	1220	1+
404.35361	266	1+
405.19647	438	1+
407.09205	174	1+
407.18639	172	
410.22935	368	1+
410.26269	154	1+
411.13374	152	
413.07568	27192	1+
413.24906	396	1+
413.28477	188	1+
414.02056	152	
414.93518	574	1+
415.10942	366	1+
416.25967	244	
416.33324	368	1+
416.45130	84	1+
418.11706	160	
418.26243	166	1+
421.88414	1144	1+
424.47026	128	1+
427.21942	180	
427.26665	136	
428.11924	164	
428.25498	134	
428.33882	142	
428.38869	240	1+
429.12588	168	1+
432.30650	130	
432.33792	308	1+
435.27411	136	
435.96291	182	
437.18885	446	
437.22770	234	1+
437.42772	172	1+
437.90478	204	
438.19310	270	
438.36764	266	1+
439.30105	250	1+
439.89326	888	1+
442.27510	556	1+
443.21708	128	
443.28243	368	1+
447.14977	304	1+
448.17928	140	
448.83409	194	
451.37638	140	
452.24236	126	
453.19492	280	1+
453.30929	330	1+
454.09344	578	1+
454.26928	130	
454.31187	214	1+
456.19996	140	
456.27389	180	
456.33685	306	1+
457.13510	178	
457.27865	160	
457.41746	128	
457.44998	200	
458.20940	220	
458.44072	130	
459.12101	468	1+
460.22897	202	1+
460.28677	126	
463.98592	136	
464.16877	256	
469.27414	284	1+
469.85145	394	1+
470.27749	516	1+
471.32552	320	
471.37050	742	1+
472.24301	148	
472.30683	208	
472.34189	166	
472.38435	300	
473.34372	4236	1+
474.05466	204	1+
474.41002	192	
475.30125	15772	1+
476.45114	278	
477.37614	602	1+
477.40418	830	1+
479.09747	170	
479.45490	210	
END IONS

###FS:    #m/z: 531.40766 #charge 1+
###MS: 5
###MSMS: 6
BEGIN IONS
TITLE=Cmpd 4, +MS2(531.4077), 28.8-35.9eV, 0.1min #6
RTINSECONDS=6.527
SCANS=5-6
PEPMASS=531.40766	268004
CHARGE=1+
227.19811	296	1+
236.16375	330	1+
239.02099	194	1+
240.07509	316	1+
241.05784	272	1+
243.95489	184	1+
245.14432	272	1+
249.03256	188	1+
251.05809	240	1+
255.13675	222	1+
257.00680	188	
257.06218	226	1+
258.10697	268	1+
259.97481	1460	1+
260.16221	204	1+
261.97481	278	
264.99871	172	
265.08785	186	
266.86330	210	1+
267.13443	258	1+
268.09660	162	
268.17377	158	
269.05265	226	1+
273.18589	1018	1+
275.12995	252	1+
277.16091	204	1+
277.21312	398	1+
277.98333	966	1+
279.11870	196	1+
281.93954	204	1+
282.27756	226	
283.21012	224	1+
283.26161	858	1+
284.05122	158	1+
285.00842	166	
285.09679	196	
289.15871	210	1+
289.87749	768	1+
290.92934	158	1+
291.19798	626	1+
292.04183	162	1+
294.00506	220	1+
295.12427	222	1+
295.91882	1234	1+
296.88216	182	
298.87919	744	1+
299.92445	196	
300.84702	160	
301.16647	178	
302.16749	216	1+
302.22162	188	1+
303.01339	160	1+
303.10158	174	
303.95189	184	
305.14090	282	1+
306.27271	198	
307.28838	580	1+
307.78815	188	
307.89106	212	
308.89381	616	
309.88505	242	
310.06427	188	
310.14919	170	1+
310.30530	206	
310.89391	178	
311.09560	162	
311.18833	192	1+
312.87208	284	
312.88915	290	
313.92975	2964	1+
314.29109	156	
314.86521	380	
314.89196	446	
315.86168	514	1+
316.88834	634	1+
317.08033	224	
317.15709	194	1+
318.85825	230	
318.93451	846	1+
319.00651	290	1+
319.27874	186	1+
319.91924	224	1+
320.01491	266	1+
320.08498	282	1+
321.06400	192	1+
321.22325	170	
323.11839	176	
323.19621	210	1+
325.16901	572	1+
325.90317	290	
326.16943	496	1+
326.89643	656	1+
327.01849	182	1+
328.19619	210	
328.81108	210	1+
328.92872	280	1+
329.11207	476	1+
331.17807	156	
332.14091	180	1+
332.86756	304	1+
332.90500	590	1+
334.89753	382	
335.11245	220	1+
335.19611	392	1+
335.89029	262	
336.19750	276	1+
336.90098	174	
336.94474	1632	1+
337.04409	406	1+
337.88004	356	1+
338.93709	176	
339.17786	290	1+
339.26538	266	1+
339.88220	228	
340.93435	294	1+
342.90887	212	1+
343.13021	180	
345.20712	4184	1+
346.15352	206	1+
346.93583	176	
347.07867	144	1+
350.13527	430	1+
350.19493	298	1+
350.30483	172	
350.88778	294	
350.94873	278	
351.29559	344	1+
351.87821	380	
352.18212	298	1+
352.87242	190	
352.90949	298	1+
353.11639	206	1+
353.96079	1286	1+
354.05524	160	
354.20824	426	1+
354.90558	168	
355.02841	326	1+
355.06348	222	
355.21003	418	1+
355.95394	172	1+
357.10688	188	1+
357.18571	224	
357.23339	416	1+
357.87072	338	1+
357.90583	426	1+
358.16129	200	1+
358.38221	96	1+
358.96435	294	1+
359.34936	230	1+
359.96698	254	1+
361.09328	114	1+
361.12443	224	1+
361.15866	200	
361.86751	228	
362.17623	158	
363.16817	304	1+
363.21303	196	
364.22273	266	
364.30699	208	1+
365.02444	162	1+
365.14387	476	1+
368.10342	346	1+
368.89519	290	
369.01969	188	1+
369.88726	238	
369.92783	172	
370.34844	222	1+
371.20997	182	
371.26548	488	1+
371.97255	1282	1+
372.19951	186	
372.93531	182	1+
373.04003	408	1+
373.26355	190	
373.97147	222	
374.16589	198	
374.99985	188	
375.17244	168	
375.88210	284	1+
376.86066	160	1+
376.88591	198	1+
377.15114	304	1+
378.29579	198	1+
378.80192	182	1+
380.11808	176	1+
380.28359	290	1+
380.85751	428	1+
381.06653	234	1+
381.17922	290	1+
381.89141	242	1+
381.93187	170	1+
382.15108	202	1+
382.20282	242	1+
382.23477	322	1+
383.32524	238	
384.11500	166	
384.32132	138	1+
384.88102	274	1+
385.09215	228	1+
385.83984	362	1+
387.28197	222	1+
388.15045	266	1+
388.84419	176	
390.84591	868	1+
391.02939	194	1+
391.20945	366	1+
391.89659	334	1+
392.10744	140	1+
392.80536	238	
392.83666	178	
392.86440	1400	1+
392.89990	224	1+
394.78065	498	1+
394.86097	848	1+
394.98703	186	
395.17609	180	
395.83876	232	1+
396.18250	388	1+
396.80409	308	1+
397.25001	166	
398.23142	630	1+
398.86713	250	
398.92293	186	
399.07021	222	1+
399.16282	168	
399.38174	178	
399.98891	232	1+
400.03025	176	
400.13511	238	1+
400.16029	490	1+
400.99254	184	1+
401.08647	250	1+
401.25062	158	
401.32964	190	1+
401.87910	420	1+
403.23675	244	1+
403.86949	1772	1+
404.82812	124	1+
404.87136	1298	1+
405.22569	228	1+
405.90451	326	1+
407.20487	222	1+
407.87201	210	
408.85121	772	
409.02544	212	
409.12787	480	1+
409.85123	372	
409.88129	256	
409.91005	194	
410.31125	156	1+
410.87491	1810	1+
410.91180	232	1+
412.84337	880	1+
412.87337	304	
413.06967	230	1+
413.17840	228	
414.21318	202	1+
415.15891	226	1+
415.18949	770	1+
415.28705	2072	1+
415.62380	106	1+
415.87715	536	1+
416.10236	244	1+
417.24861	422	1+
417.34346	254	1+
418.29548	186	
419.22467	222	
421.88423	432	
422.88113	242	
423.12022	174	
423.16889	190	
423.86112	202	1+
423.88441	224	
424.28734	296	1+
425.32511	238	1+
426.18532	176	
426.86095	766	
426.88805	382	
427.09939	276	1+
427.26040	190	
427.86966	408	
427.98270	192	
428.13321	352	1+
428.23298	198	
428.27466	228	1+
428.88562	4248	1+
428.92665	234	1+
429.07316	314	1+
430.11287	280	1+
431.86771	1516	1+
432.25722	196	1+
433.81777	208	1+
433.86050	324	1+
433.88869	270	
434.38921	160	1+
434.88897	254	
435.12529	202	1+
435.35726	310	1+
435.86274	214	
435.88940	160	
436.20747	214	1+
439.19051	194	1+
439.89417	738	1+
440.23150	350	1+
441.32295	222	
441.35395	164	1+
441.88026	370	1+
442.10419	166	1+
442.29034	154	1+
442.88022	270	1+
442.93939	228	1+
443.25433	352	1+
443.40153	356	1+
444.23661	176	1+
444.87322	1718	1+
444.93215	206	1+
445.89503	520	1+
446.08943	178	1+
446.15781	268	1+
446.28075	270	1+
446.89767	342	1+
447.13609	306	1+
447.19619	262	1+
448.13688	224	1+
449.87831	1040	1+
449.91095	524	1+
450.38355	272	1+
450.43209	154	1+
451.21332	188	1+
451.87590	286	
451.90116	530	1+
452.18620	226	1+
452.26895	352	
453.26037	194	
454.30352	232	1+
455.09003	176	
456.09179	298	1+
457.15484	282	
457.28215	198	
457.90454	742	1+
458.03714	184	1+
458.92879	166	
459.36810	246	
460.09536	192	1+
460.33943	228	1+
460.41691	184	
461.30598	178	
462.88372	1034	1+
463.36404	188	1+
464.89171	352	1+
465.19265	224	
465.34664	208	1+
466.20322	186	1+
466.45856	250	1+
467.17159	186	
467.88903	1756	1+
468.43466	196	1+
469.18474	186	
469.90610	402	1+
470.88805	296	1+
471.22831	340	1+
471.29324	288	1+
473.28834	196	1+
473.41361	242	1+
475.33665	192	
476.85028	196	1+
477.20756	314	1+
478.10365	208	
478.26240	206	1+
478.37894	266	1+
480.24188	238	1+
480.42029	250	1+
481.29710	232	1+
482.35056	162	1+
483.33552	236	1+
485.89994	924	1+
487.12432	422	1+
487.34458	192	
488.17153	178	
488.27034	386	1+
489.38065	212	1+
490.23028	244	
490.90677	200	1+
491.16303	200	1+
491.99595	204	1+
492.21200	204	
492.89739	162	
493.26953	174	
493.32711	162	
494.23722	230	1+
494.45423	326	1+
495.24131	164	1+
496.19018	208	1+
496.25290	206	1+
498.33743	522	1+
499.23458	142	1+
499.39417	338	1+
500.03504	158	1+
500.36116	522	1+
500.39648	248	1+
503.13103	278	
504.24497	238	1+
505.49430	200	1+
507.21596	334	1+
507.42658	378	1+
509.17549	212	1+
509.29361	492	1+
509.38652	286	1+
510.06309	412	
510.29393	320	1+
510.45810	370	1+
511.05603	746	1+
511.26459	336	1+
512.19718	294	1+
512.27030	326	1+
512.29867	158	
512.32792	504	1+
512.40339	442	1+
512.47957	212	1+
513.13230	904	1+
513.29312	186	
513.33268	354	1+
513.40694	274	1+
513.42604	204	1+
513.50445	198	1+
514.05565	184	
514.13636	584	1+
514.38774	252	1+
514.46984	406	1+
515.15861	120	1+
515.30798	264	1+
515.34359	206	
515.36552	376	1+
515.47197	334	1+
516.41587	182	1+
517.25726	180	1+
517.30704	238	1+
517.38248	294	1+
517.44744	406	1+
518.23504	114	1+
518.38128	260	1+
518.89922	154	1+
522.65057	102	1+
525.88615	158	1+
526.97185	218	1+
527.06767	278	1+
527.28999	478	1+
527.35465	346	1+
527.39032	248	1+
527.42666	730	1+
527.45599	270	
527.49256	198	
527.50904	164	
528.14006	170	1+
528.29535	342	1+
528.43802	1214	1+
528.48125	232	
528.51547	902	1+
528.55281	420	1+
528.92055	102	1+
529.23306	522	1+
529.40374	474	
529.44630	1296	1+
530.13991	252	1+
530.32756	184	
530.38582	222	
530.40991	432	
530.48973	1248	1+
531.18872	100	1+
531.22510	172	1+
531.29625	844	1+
531.34440	2154	1+
531.39808	1028	1+
531.49288	864	1+
531.55937	196	
532.01554	228	1+
533.13906	256	1+
533.21954	98	1+
533.27856	460	1+
533.43672	340	1+
533.56893	196	1+
533.68660	104	1+
533.98426	168	1+
534.07593	376	1+
534.18399	196	1+
534.25377	180	1+
534.28464	372	1+
534.47684	616	1+
534.98257	138	1+
535.31397	240	1+
535.33761	162	
535.44955	242	
535.51003	168	
536.38280	176	
536.43257	262	1+
536.51325	206	
END IONS

###FS:    #m/z: 393.32040 #charge 1+
###MS: 5
###MSMS: 7
BEGIN IONS
TITLE=Cmpd 5, +MS2(393.3204), 28.0-35.0eV, 0.1min #7
RTINSECONDS=7.299
SCANS=5,7
PEPMASS=393.32040	179966
CHARGE=1+
198.87569	116	
198.98045	178	1+
199.93858	436	1+
200.89495	210	
201.93045	324	
212.89183	148	
213.88795	148	
214.88328	134	
215.88569	594	1+
217.88298	1552	1+
217.94796	374	1+
219.87701	584	1+
219.94510	184	
222.95188	2056	1+
223.06422	164	
224.94762	1850	1+
224.97649	124	
227.20104	192	
228.86129	182	1+
230.89872	180	
232.89595	204	
233.89850	722	1+
235.89428	854	1+
237.88872	426	1+
238.96294	122	
239.10600	238	1+
240.96322	1220	1+
241.21585	110	
242.95802	600	1+
243.03554	312	1+
246.03020	140	
246.97787	194	
248.97380	142	
251.10394	128	
252.10451	114	
252.23206	160	
254.04437	168	
254.89945	112	
254.91753	170	
255.04126	122	
255.91346	150	
256.11300	186	1+
256.90711	404	1+
257.03979	228	1+
258.93569	128	
258.97634	152	
260.08662	136	
260.97090	694	1+
263.10749	270	1+
263.97860	234	
265.97348	168	
266.24468	122	
267.91288	148	
267.97264	228	1+
270.61853	112	
271.91595	166	
273.85316	266	1+
273.93843	134	
276.14814	126	
278.15158	118	
279.11125	208	1+
279.25313	110	
280.93269	126	
281.04656	136	
281.47837	118	
283.98292	132	
285.00572	132	
288.06737	146	
288.20422	302	1+
288.85733	172	
288.87574	136	
289.78987	222	
290.19858	236	1+
290.85031	140	
292.12676	170	
293.87564	886	1+
294.07114	166	1+
294.27637	226	1+
295.85185	232	1+
295.91776	1070	1+
297.91283	220	1+
298.04441	138	
298.25453	120	
298.84730	172	
299.78705	246	
301.02512	138	1+
301.21399	138	
301.85164	168	
302.24351	150	
303.18870	108	
303.64636	132	
303.80182	194	1+
303.86896	110	
304.26494	184	
304.44913	176	
304.80461	152	1+
305.89045	118	
305.92149	224	
306.10642	128	
306.12852	310	1+
306.86495	176	
307.20871	188	1+
307.28769	850	1+
307.66491	194	
307.80339	404	1+
307.88900	178	
308.87173	150	
308.93603	236	
309.13581	256	1+
309.34056	122	
309.91943	164	
310.30679	390	1+
310.87586	120	
310.91482	256	1+
311.86943	2052	1+
311.94149	172	
311.98946	254	
312.06803	150	
313.05065	108	
313.80949	114	
313.86517	1030	1+
313.92961	5610	1+
314.20132	140	
315.86271	108	
315.88334	228	1+
316.22826	108	
316.88490	164	1+
316.93392	298	1+
318.93334	2348	1+
319.30872	112	
320.42181	108	
320.81829	240	1+
320.86074	222	1+
322.12980	152	
322.90080	146	
323.01245	176	
323.13119	108	
323.30544	142	
325.14051	214	
325.16116	114	
325.80987	342	1+
326.88437	250	
327.06047	126	
327.88302	472	
328.18989	190	
328.21749	110	
329.30735	134	
329.87934	2792	1+
331.04381	120	
331.13559	130	
331.24059	124	
331.26554	170	
331.87775	918	1+
331.90526	130	
331.93682	128	
332.01935	110	
332.09514	142	
333.09759	134	
335.06219	158	1+
335.12971	106	
336.33122	190	
336.94510	5316	1+
337.32825	124	
338.07304	174	1+
338.34153	112	
339.00909	452	1+
339.25516	182	
340.19012	138	
340.86303	126	
341.11554	202	
341.84289	240	1+
342.91599	248	1+
343.18194	196	1+
345.31727	140	
345.72270	108	
347.29659	252	1+
347.88972	936	1+
348.12500	124	
349.88934	196	
350.09878	146	
350.12858	114	
350.16137	124	
350.33484	154	
350.66264	116	
350.94749	124	
351.88719	374	1+
352.17417	138	
352.39468	138	
353.98684	150	1+
354.05281	124	
354.12437	196	1+
354.37063	110	
356.10069	276	1+
356.18833	204	1+
356.34754	160	
358.95883	494	1+
359.96191	420	1+
362.34098	132	
363.16931	134	
366.92782	154	
367.19133	108	
371.33691	162	
372.17529	106	
374.23677	158	
374.30087	144	
374.34062	154	
375.26991	130	
376.11806	344	1+
376.25856	478	
377.17992	196	1+
377.28563	256	1+
377.35156	522	1+
378.21023	132	
378.26379	276	1+
379.36553	248	1+
381.25323	136	1+
384.17865	128	
389.24789	518	1+
389.38940	216	1+
390.18821	158	
390.27165	438	1+
390.36345	114	1+
391.21017	116	
391.39746	306	1+
392.24219	346	1+
393.05262	270	1+
393.20828	164	
393.31477	160	
393.34259	218	1+
394.14664	110	
394.40068	138	
395.28368	244	1+
395.37330	152	
395.68289	172	1+
396.12248	314	1+
396.21395	130	
396.23721	400	1+
396.26540	268	1+
396.41079	242	1+
397.24301	292	1+
397.36338	144	
398.37732	116	
END IONS

###FS:    #m/z: 498.39940 #charge 1+
###MS: 5
###MSMS: 8
BEGIN IONS
TITLE=Cmpd 6, +MS2(498.3994), 28.0-35.0eV, 0.2min #8
RTINSECONDS=8.071
SCANS=5,8
PEPMASS=498.39940	160020
CHARGE=1+
230.07623	208	1+
231.97003	284	1+
233.06648	170	
234.06208	204	1+
245.10340	172	1+
246.04249	302	1+
247.05546	218	1+
247.15493	284	1+
247.20536	232	1+
247.93694	242	1+
248.85400	556	1+
250.25486	148	
254.00499	244	1+
255.16230	148	
257.09055	154	
258.09555	312	1+
260.04777	252	1+
262.10393	218	1+
262.13250	234	1+
263.17455	262	1+
268.03331	188	1+
268.09100	152	
269.14407	218	1+
271.09120	212	1+
271.87432	292	1+
272.20556	146	
273.17106	588	1+
275.10716	126	1+
276.04596	148	
277.03634	250	1+
280.94150	200	
281.89489	224	1+
282.14245	184	
282.94093	214	1+
283.17453	910	1+
284.03413	252	1+
284.94656	174	
285.90459	154	
286.12890	208	1+
286.87112	292	
287.00361	230	
287.05863	188	1+
287.12784	232	1+
287.25343	672	1+
289.87919	2396	1+
293.04199	174	
293.87156	284	1+
294.13324	206	
295.12610	282	1+
295.84860	268	1+
297.94849	446	1+
298.87367	150	
298.95488	312	1+
299.18600	716	1+
299.86745	468	1+
299.94041	250	1+
300.87267	388	1+
301.07050	194	
302.89067	302	
303.92969	180	
304.88393	172	
305.04534	108	1+
305.93095	248	1+
306.27644	178	
306.79515	240	1+
307.14026	324	1+
307.28831	824	1+
307.88916	2452	1+
308.07523	276	1+
308.20681	182	
308.29406	504	1+
308.79557	146	
308.91779	166	
309.00190	262	1+
309.22233	238	1+
309.88618	420	
309.90743	184	
310.30812	232	1+
310.88403	1226	1+
311.22950	208	1+
311.88618	998	1+
314.19398	162	
317.19944	604	1+
318.01054	334	1+
318.14285	296	1+
318.19359	184	1+
318.83062	144	
318.88710	292	1+
318.94690	222	1+
319.01296	238	1+
319.92555	220	1+
320.11627	210	1+
320.88784	318	1+
320.92410	168	1+
322.06882	182	1+
322.12721	346	1+
322.90105	156	
323.13490	216	1+
323.23134	364	1+
323.27855	344	1+
323.90094	252	
324.04653	186	
324.28329	274	1+
324.89774	408	
325.89958	1214	
325.94131	248	
326.07289	208	1+
326.16100	414	1+
326.79451	214	1+
326.89350	2022	1+
326.96425	306	1+
327.02027	146	
327.19871	1840	1+
328.95152	202	1+
330.05417	156	
330.12854	154	
330.79733	208	1+
330.91194	172	1+
331.23714	164	1+
333.14877	404	1+
334.16045	280	1+
334.89857	210	
335.89461	398	1+
335.94196	204	1+
336.07068	346	1+
337.12756	304	1+
337.83437	212	
339.10509	158	
339.17122	456	1+
339.22318	218	
339.82771	278	1+
340.86940	188	
340.89802	212	
341.14389	150	
342.15550	170	
342.91458	270	1+
343.10127	170	
343.21368	2594	1+
344.13994	216	1+
344.16313	154	
344.18022	438	1+
344.90922	290	1+
345.11328	174	1+
345.91388	234	1+
346.16506	302	1+
346.82006	258	1+
347.12817	146	
348.91255	160	
350.09142	156	
350.88700	176	1+
350.91976	148	
351.14391	156	
351.29891	216	1+
354.05421	198	1+
354.12410	236	1+
354.90858	414	1+
355.89378	242	1+
356.18299	214	
356.87475	290	1+
357.18752	160	
357.84513	154	
357.91370	774	1+
358.14156	162	
359.19133	214	
359.87569	290	1+
359.91359	470	1+
360.14380	172	
360.18777	280	1+
361.22402	1782	1+
361.86438	246	
362.85126	218	
363.21960	922	1+
363.84569	144	
365.16998	216	
365.42647	162	
366.16803	158	
366.37089	158	
366.78793	156	
366.82937	228	
367.23090	176	
367.93193	234	1+
368.11844	222	1+
368.22044	304	1+
368.96822	172	
369.19412	282	1+
369.23630	192	1+
369.83915	208	
371.37223	170	
372.20455	230	1+
372.83506	328	1+
373.29652	168	1+
373.99323	172	1+
374.10555	162	1+
375.20659	260	
375.92578	548	1+
376.11958	170	1+
376.16181	158	1+
376.20520	268	
377.20564	196	
377.72558	152	
378.92239	312	
379.14401	200	
379.25925	146	
379.28557	298	1+
379.88608	152	
380.07603	246	1+
380.16349	178	1+
380.38667	212	1+
380.85675	240	
381.03453	290	1+
381.13589	176	1+
381.22869	454	1+
381.85707	402	1+
382.20262	202	
383.17112	164	
384.18106	304	1+
384.23862	236	
384.85123	332	1+
384.90353	192	1+
385.06701	146	
385.15845	196	1+
385.34473	212	
386.97527	150	
387.24034	4818	1+
388.19835	238	1+
388.36363	150	
388.80618	230	1+
389.37346	196	1+
389.84563	656	1+
390.03866	258	1+
390.16545	346	1+
390.84775	582	1+
391.16583	222	1+
391.97460	184	1+
392.93413	168	
393.28081	174	1+
393.31283	328	1+
394.85716	366	1+
394.88229	156	1+
394.93682	836	1+
395.06079	182	1+
395.15838	246	1+
395.80511	206	1+
396.11261	226	1+
396.80814	142	1+
396.93032	174	
398.15338	158	1+
398.86863	362	
399.17510	194	1+
399.23870	300	1+
399.32975	258	
399.86154	178	
400.21171	302	1+
400.85068	274	
400.87126	232	
401.87257	944	1+
403.22489	168	
403.87157	4638	1+
403.91754	210	
404.19580	156	
405.25021	812	1+
405.41028	162	
406.85959	240	
407.87195	240	
408.04261	198	
408.24519	262	1+
408.82272	376	1+
408.85087	322	
408.89121	172	
411.12607	230	1+
411.21375	532	1+
411.95012	284	1+
412.08957	654	1+
412.21652	450	1+
412.86783	402	1+
412.95370	212	1+
413.18030	148	
414.16926	210	
414.39131	212	1+
415.16309	200	1+
415.19168	176	
415.87263	758	1+
416.23123	218	1+
417.13660	282	1+
418.35687	240	1+
418.41357	268	1+
418.93319	264	1+
419.23689	328	
419.33296	150	
419.88014	336	
420.09824	224	1+
420.14493	514	1+
420.23297	190	
421.18490	224	1+
421.22462	150	
421.88385	1884	1+
422.12618	318	1+
423.87229	246	
424.86948	352	
425.23979	208	1+
425.88818	216	
426.86896	400	1+
427.19404	146	
427.30382	334	1+
429.87976	630	1+
430.13148	328	1+
430.88132	542	1+
431.86254	238	1+
432.14534	172	1+
432.23919	236	1+
433.18922	170	
434.15629	250	1+
434.89293	254	
435.86263	254	
436.01355	282	1+
436.22828	284	1+
436.26300	298	1+
436.34222	286	1+
436.89304	430	1+
437.34630	238	1+
437.89788	294	1+
439.09486	196	1+
439.22543	160	
439.43428	158	
439.89396	2556	1+
441.06890	214	1+
441.88784	366	1+
444.38587	330	1+
444.87123	510	
445.32160	212	1+
445.88659	244	1+
447.33768	144	
447.88417	196	1+
448.15059	164	1+
450.12852	282	1+
450.23738	278	1+
452.88247	226	1+
453.20726	154	
453.27492	230	
453.35777	340	1+
454.27733	372	1+
455.15937	436	1+
455.28390	268	1+
455.90701	420	1+
456.19751	174	
457.20524	660	1+
457.23385	366	1+
457.28912	230	1+
457.87455	230	1+
457.90566	2656	1+
457.98066	184	1+
458.11417	194	1+
458.36684	278	1+
459.21334	212	
459.29631	236	1+
459.43849	170	
461.33125	256	1+
461.38534	198	
462.24248	212	
462.35660	356	1+
462.39552	286	1+
462.91249	156	
463.16250	290	1+
463.31083	192	1+
465.28268	150	
465.39380	146	
466.40302	536	1+
467.26491	294	1+
467.88908	204	
469.34998	210	1+
469.43789	150	
477.33036	162	1+
478.08794	216	
478.10896	202	
478.25667	228	1+
478.29613	262	1+
478.37432	610	1+
478.41985	714	1+
478.44804	156	
478.91705	226	1+
479.09571	194	
479.15431	206	1+
479.26229	188	1+
480.31520	244	1+
481.37055	1160	1+
482.43720	246	
483.44405	368	1+
484.24970	242	1+
484.41015	146	
485.31784	174	
494.16760	214	1+
494.47452	186	
494.56151	298	
494.63923	100	1+
495.29326	174	
495.41885	618	1+
495.55834	190	
496.13778	272	1+
496.30124	408	1+
496.33996	322	1+
496.38186	336	1+
496.44867	682	1+
498.26654	384	1+
498.39431	646	1+
498.50353	180	
499.35683	366	
499.39327	470	1+
499.41499	342	1+
499.48154	578	1+
500.19795	400	1+
500.36651	1122	1+
500.52881	236	1+
501.11257	228	1+
501.23646	656	1+
501.27201	186	
501.33944	396	
501.43725	408	1+
501.47118	238	1+
501.93078	168	1+
502.10565	180	1+
502.30286	414	1+
502.41597	172	
502.43998	354	1+
502.47548	208	1+
502.76621	208	1+
502.83304	88	1+
503.30046	276	1+
503.35436	18246	1+
503.50938	104	1+
END IONS

###FS:    #m/z: 531.40765 #charge 1+
###MS: 9
###MSMS: 10
BEGIN IONS
TITLE=Cmpd 7, +MS2(531.4076), 28.8-35.9eV, 0.2min #10
RTINSECONDS=11.7605
SCANS=9-10
PEPMASS=531.40765	150934
CHARGE=1+
223.97797	224	1+
224.95018	304	1+
225.09221	186	
230.06319	200	1+
235.96689	156	
239.18209	210	1+
240.11023	192	1+
240.89816	190	1+
242.96386	160	
248.20100	208	1+
251.06828	160	
251.94074	132	1+
252.99694	180	1+
253.07799	192	1+
254.21979	198	1+
256.90469	170	1+
259.97436	1636	1+
261.09067	240	1+
261.90844	166	
261.97155	300	1+
264.23301	160	
267.14026	334	1+
273.18725	584	1+
275.03415	246	1+
275.11523	256	1+
277.98636	746	1+
279.97991	166	
280.11193	328	1+
281.00732	196	1+
283.26119	204	
285.14096	206	1+
285.93352	200	
289.88045	632	1+
290.96572	210	1+
291.02922	362	1+
291.19624	394	1+
291.87441	178	
293.01509	258	1+
293.15797	258	1+
294.89369	154	
295.10569	172	
295.91924	1562	1+
295.99579	302	1+
296.85982	228	
296.88760	480	1+
298.88167	350	
298.91825	264	1+
300.87531	406	1+
301.08245	210	1+
301.12737	254	1+
301.91716	250	1+
302.95048	186	
304.03274	198	1+
305.00753	154	
305.97436	252	1+
306.07734	158	1+
307.12233	270	1+
307.28403	176	
307.88723	1224	1+
308.91097	378	1+
310.31410	174	
311.88530	374	
312.23068	180	1+
312.88470	210	
313.19242	210	1+
313.86463	186	
313.92901	2560	1+
313.98947	90	1+
314.13551	172	
314.28248	162	
314.86435	646	
314.89160	474	1+
315.82243	108	1+
315.87651	320	
316.86159	210	
316.89250	406	1+
317.01174	150	
317.15627	166	1+
318.91001	168	
318.93329	1010	1+
319.89209	260	
322.87678	142	1+
324.86285	458	1+
325.89199	166	
326.16900	186	
326.92606	242	1+
327.89617	436	1+
327.94516	242	1+
328.17060	388	1+
328.92156	160	
331.88446	192	
331.90330	160	
332.01765	180	1+
332.77088	152	
332.87799	578	1+
332.90553	426	
333.86571	228	
334.90170	418	
335.09169	150	
335.88433	170	
336.03871	158	
336.88227	470	1+
336.91334	194	
336.94419	1432	1+
337.19728	196	1+
337.88340	324	1+
339.88453	166	
341.10042	272	1+
341.16265	164	1+
343.00580	160	
343.04412	168	1+
345.14825	150	
345.20752	3258	1+
346.87904	164	
347.17290	190	1+
347.88782	300	1+
348.89106	216	1+
348.92422	220	1+
350.02305	180	
350.88448	196	
350.94586	374	1+
351.18426	198	
351.29654	138	1+
351.83666	154	
351.87439	246	
352.90289	480	1+
353.96208	1028	1+
354.05353	294	
355.02533	224	
355.07171	256	
355.19907	200	
355.88957	428	1+
355.96100	306	
356.89215	278	1+
357.01933	140	1+
357.12342	258	1+
357.91762	186	
358.13001	150	1+
358.18210	176	1+
358.92703	176	
359.86230	208	
359.96024	290	
360.14363	200	
361.09005	172	
361.86757	172	
362.17758	244	1+
362.94607	166	
364.94864	168	
365.96608	248	1+
366.27552	202	1+
367.84959	268	1+
367.90337	188	
369.89034	228	
369.95158	150	1+
370.18861	200	1+
371.23032	208	
371.90736	442	1+
371.97115	1330	1+
372.08198	348	1+
372.26015	212	
373.03437	202	
373.13441	260	1+
373.21751	172	
373.97305	402	
375.90463	256	
377.09696	232	1+
377.31652	178	
377.33923	240	1+
377.83088	222	
378.19707	206	1+
378.22125	208	1+
379.91195	258	1+
380.85849	316	1+
380.91634	246	1+
381.01017	242	1+
381.03379	164	
383.06400	204	
384.80052	206	1+
385.85786	162	
385.97336	570	1+
386.09614	214	1+
387.22831	168	
387.80367	196	1+
387.90099	310	1+
388.21420	146	1+
389.28878	262	1+
389.71036	192	
389.98365	128	1+
390.14389	230	1+
390.84364	566	
391.84011	314	
391.89909	504	1+
392.82968	236	
392.86486	1596	1+
393.88283	308	
394.15780	274	1+
394.32473	198	1+
394.40467	172	
394.78280	254	
394.83828	252	
394.86333	700	
395.21469	248	1+
395.87786	256	1+
396.06185	162	1+
396.17975	158	
396.80717	208	1+
398.16862	154	
398.85901	246	1+
398.91897	152	
399.20442	276	1+
399.22196	220	
400.29940	194	1+
400.97564	230	
401.06368	244	1+
401.16539	196	
401.21280	222	1+
402.87643	166	
402.89333	160	
403.79485	262	1+
403.87212	906	1+
404.91347	260	1+
405.87867	236	1+
407.86146	304	
408.85121	1042	1+
409.13841	284	1+
409.22851	220	1+
409.33772	186	1+
409.87414	1458	1+
410.87653	1248	1+
410.91299	194	
411.37560	176	
412.22027	150	
412.34670	192	1+
412.84826	526	1+
412.86712	352	
412.94281	192	
413.17856	264	1+
415.19858	190	
415.25697	164	
415.28730	980	1+
415.84504	280	1+
416.18416	366	
416.20806	322	1+
416.87654	626	1+
417.15554	204	1+
417.18242	176	
417.27397	332	1+
418.34666	188	1+
419.24073	188	
421.14333	466	1+
421.42761	186	1+
421.88602	408	1+
422.18374	148	
423.90516	194	
424.87268	672	1+
426.86087	540	
426.93807	174	
427.10497	170	
427.86299	476	
428.88604	2642	1+
428.91713	188	1+
429.07133	232	1+
430.07704	158	1+
430.24849	154	
430.88293	1324	
431.17127	234	
431.87091	1576	1+
433.86200	204	
434.40155	174	1+
434.88819	348	1+
435.17522	206	1+
435.26592	178	1+
435.33189	170	1+
435.81435	276	1+
436.11547	212	1+
436.88090	166	
438.88982	482	1+
439.19837	154	
439.22858	144	1+
439.89200	410	1+
440.83633	114	1+
441.07403	166	1+
442.88176	338	
444.87193	1664	1+
445.21584	248	
446.20386	214	1+
446.90340	400	
447.23984	222	1+
448.85011	166	
448.90282	178	
449.14938	230	1+
449.81069	218	1+
449.87980	1768	1+
450.04557	290	1+
450.11772	246	1+
451.04637	160	1+
451.15978	152	
451.89927	342	1+
452.26714	524	1+
453.86393	198	1+
454.25433	268	1+
457.90695	440	
458.90192	202	
460.88908	158	
462.88328	832	1+
462.91615	156	1+
464.89101	560	1+
465.28081	262	1+
465.89785	382	1+
467.22654	368	1+
467.32718	266	
467.88729	2852	1+
467.96844	130	1+
468.15214	154	1+
468.23174	430	1+
468.38759	244	1+
469.90978	372	1+
470.05745	178	1+
470.20925	260	1+
470.28948	240	1+
471.89039	162	
472.87172	198	
473.03978	172	1+
473.86181	150	
474.35844	492	1+
475.32744	330	1+
477.40697	174	
481.35527	284	1+
482.24279	266	1+
485.06331	176	1+
485.45535	214	1+
485.89887	1020	1+
487.33728	296	1+
488.21903	264	
488.26833	660	1+
489.24607	178	
489.27004	572	1+
490.18478	134	1+
490.87532	150	1+
490.90972	216	1+
491.26382	260	1+
491.30178	212	1+
492.04552	236	1+
492.11847	270	1+
492.74845	196	1+
493.12388	156	1+
493.24825	152	
493.34719	208	
493.39671	158	
494.21252	178	
495.37069	154	
498.42170	126	1+
499.34605	248	1+
499.38593	384	1+
503.04329	162	1+
503.13360	156	
506.40554	128	1+
506.43649	138	1+
509.25175	190	1+
509.32074	392	1+
509.37932	586	1+
510.05633	1128	1+
510.25360	140	1+
510.45999	210	
510.47190	622	1+
512.00390	348	1+
513.13020	554	1+
513.33363	314	1+
513.38581	270	1+
514.39245	188	1+
514.41646	562	1+
515.42295	376	1+
515.45016	156	
515.49087	246	1+
516.17340	132	1+
516.20387	142	1+
516.33922	332	1+
516.49272	190	1+
517.44396	140	1+
517.47531	438	1+
518.92996	162	1+
521.01745	86	1+
521.27642	270	1+
522.27558	186	1+
522.97158	118	1+
526.27070	252	1+
526.90613	248	1+
527.05740	420	1+
527.26101	184	1+
527.37426	152	
527.41612	170	
527.54221	212	1+
528.16975	146	1+
528.35631	438	1+
528.50723	252	
528.54349	170	1+
528.81699	228	1+
529.31411	156	
529.40062	740	1+
530.49330	650	1+
531.14939	296	1+
531.23896	276	1+
531.29421	432	1+
531.34784	1062	1+
531.44671	738	1+
532.40093	266	1+
532.52855	376	1+
533.22340	198	1+
533.34599	494	1+
533.36730	634	1+
533.43569	234	
534.47243	442	1+
534.51371	166	
535.30234	158	1+
535.33261	196	
535.41427	282	1+
END IONS

###FS:    #m/z: 322.92989 #charge 1+
###MS: 9
###MSMS: 11
BEGIN IONS
TITLE=Cmpd 8, +MS2(322.9299), 28.0-35.0eV, 0.2min #11
RTINSECONDS=12.533
SCANS=9,11
PEPMASS=322.92989	133972
CHARGE=1+
191.89951	82	
196.42837	96	
201.04492	138	
204.87978	84	
205.05542	92	
205.08525	96	
205.95071	186	
211.18633	98	
213.12674	98	
219.02530	78	
219.21599	86	
222.95133	106	
223.95936	454	1+
223.97403	122	
224.97940	192	
226.82598	80	
227.86810	84	
231.07696	84	
232.16575	216	1+
233.06460	202	
234.69892	104	
235.53129	86	
235.64981	88	
236.14376	156	
236.96186	96	
237.12907	152	
238.05567	80	
238.11622	98	
239.01193	100	
239.07995	86	
240.08407	126	
240.93972	470	
240.96200	132	
241.00500	88	
241.94276	462	
242.94358	1034	
243.93499	88	
244.94168	330	
245.15725	84	
245.94226	164	
246.14677	80	
246.97253	120	
247.15711	86	
247.17662	78	
247.21273	116	
248.03082	102	
248.22787	82	
248.58777	82	
248.98850	92	
251.09926	98	
251.15570	88	
251.92679	96	
252.07998	102	
253.08999	86	
254.55701	92	
254.84114	84	
255.10556	116	
256.03890	86	
256.63802	94	
257.90921	120	
257.98502	112	
258.23757	90	
260.17618	238	
261.17841	104	
262.16945	128	
263.05886	100	
265.06283	126	
265.14226	84	
267.00169	230	
267.14074	122	
268.00088	196	
269.00417	276	
269.98473	80	
270.79441	88	
270.94985	90	
270.99001	102	
271.44153	80	
272.24692	94	
273.44368	86	
276.91865	78	
277.09366	344	
277.99448	82	
278.28340	80	
279.09273	1082	1+
279.22771	120	
280.00184	96	
280.05749	136	
280.13567	136	
280.27588	100	
280.40738	80	
281.04921	84	
281.24493	82	
283.00510	134	
283.06654	240	
283.27663	78	
284.04995	138	
284.07416	146	
284.26339	108	
284.29266	1168	1+
286.30440	84	
286.61588	84	
287.19988	118	
288.06583	132	
289.10780	86	
289.87856	102	
289.94768	102	
291.03205	96	
291.44263	78	
292.05933	210	
292.88266	84	
293.73818	98	
295.15920	86	
295.78753	84	
296.68132	80	
296.88442	114	
296.91820	80	
297.98452	200	1+
299.92410	82	
300.02410	80	
301.03929	84	
302.07776	94	
303.11800	192	1+
303.15483	88	
303.22919	84	
306.04969	88	
306.27639	102	
306.29891	96	
306.78514	388	1+
306.88498	108	
307.08812	84	
307.30902	94	
307.89119	120	
308.01377	114	
308.23290	80	
308.29441	492	1+
310.27653	86	
310.30803	558	
311.02958	404	1+
313.02884	416	1+
314.83109	84	
316.96095	92	
317.61285	116	
318.43186	88	
318.57849	80	
320.17398	100	
321.61689	80	
322.30918	324	1+
322.85145	80	
323.19860	426	1+
323.23811	2324	1+
324.13951	98	
324.16520	102	
324.20225	304	1+
324.89393	340	1+
325.14579	162	
325.16333	84	
325.28727	238	
326.04069	84	
326.17157	82	
326.19183	242	1+
326.37462	174	
327.03483	82	
327.09518	96	
327.19386	154	1+
327.24994	214	
327.38765	86	
328.11506	82	
END IONS

###FS:    #m/z: 393.32029 #charge 1+
###MS: 9
###MSMS: 12
BEGIN IONS
TITLE=Cmpd 9, +MS2(393.3203), 28.0-35.0eV, 0.3min #12
RTINSECONDS=13.305
SCANS=9,12
PEPMASS=393.32029	116762
CHARGE=1+
191.10590	134	
199.00110	96	
199.88386	92	
199.93671	458	
201.93060	240	
212.88849	408	1+
214.88324	1744	1+
215.88565	1148	1+
217.88203	1744	1+
218.89730	140	
219.87939	724	1+
219.94188	142	
221.89344	236	
222.95303	922	1+
223.92598	96	
224.94852	1240	1+
224.98393	154	
225.47241	100	
228.86658	150	
232.89470	770	1+
234.99612	102	
235.14538	100	
235.89317	890	1+
237.89009	388	1+
238.96680	100	
239.05411	94	
239.78865	154	
240.96172	1564	1+
242.95933	594	
247.12456	212	1+
247.94037	100	
248.10163	230	1+
250.90336	538	1+
255.80202	174	1+
256.90353	322	1+
256.95115	114	
257.04099	184	
257.58704	104	
258.07888	176	1+
258.22715	180	1+
258.68806	94	
258.79420	140	
258.97528	498	1+
259.16700	142	
260.90421	102	
260.96882	568	1+
261.91092	94	
264.11071	146	
265.16043	226	1+
265.97419	120	
267.78375	128	
267.79206	172	
268.11451	292	1+
268.78429	128	
268.93763	134	
272.12607	294	1+
273.01298	122	
273.12666	166	1+
273.79726	126	
274.79760	140	
275.81087	182	
276.81213	134	
277.85326	232	1+
278.05595	128	
278.94815	104	
281.02386	96	
281.04942	138	
281.26371	98	
281.79130	178	1+
283.01697	226	1+
283.42791	106	
283.79073	326	1+
283.98472	276	1+
284.12941	128	
284.80641	96	
285.85586	200	
286.85452	122	
287.79344	102	
288.85451	302	
288.95089	210	1+
288.96751	134	
289.21245	94	
289.79305	336	
289.93211	362	1+
290.09457	154	
290.78115	128	
290.86628	238	1+
291.80403	196	
292.00757	120	
293.97963	96	
294.31330	112	
294.67318	122	
294.87639	162	1+
294.94088	232	1+
295.07074	140	
295.85249	122	
295.91797	1844	1+
296.42747	98	
297.08457	110	
297.42416	94	
297.93475	94	
298.85289	120	
299.78807	496	1+
300.84419	240	1+
300.87183	92	
301.12656	172	
302.10281	226	1+
303.86926	300	1+
305.77266	120	
306.79190	106	
306.88604	128	
307.03004	110	
307.12653	302	1+
307.28737	686	1+
307.79782	912	1+
308.12819	186	1+
308.15760	118	
308.87115	702	1+
309.81204	292	1+
310.30772	202	
310.81444	242	1+
310.87209	136	
311.31696	274	1+
311.86847	2444	1+
311.93353	198	
312.00104	112	
312.13941	112	
312.80555	534	
312.88859	118	
312.95244	138	
313.86469	974	1+
313.89052	234	1+
313.92932	3266	1+
314.11089	102	
314.80432	138	
316.88798	176	
316.93895	212	
318.93559	1816	1+
320.31635	374	1+
321.81311	154	1+
323.01767	188	
323.31281	100	
324.87650	190	
325.14909	212	1+
325.16390	256	1+
325.45118	92	
326.34450	102	
326.81482	182	1+
326.88151	796	1+
326.94609	308	1+
327.07224	96	
327.23902	114	
327.49912	94	
329.87929	2458	1+
329.91268	360	1+
329.94081	98	
330.05293	98	
330.81449	794	1+
331.87753	838	1+
331.93559	114	
332.10989	94	
332.81688	128	
332.90528	196	
333.03892	128	
333.12905	112	
333.27868	118	
334.16027	152	
334.95163	422	1+
335.27631	100	
336.15243	102	
336.32475	138	
336.80836	92	
336.94428	4308	1+
337.05222	100	
337.13449	94	
337.19674	190	1+
337.33758	150	
338.95112	338	
339.30897	124	
340.19325	92	
340.22933	110	
340.42304	124	
340.86414	132	
341.82521	94	
343.14719	96	
347.88914	642	1+
348.00686	136	
348.13203	112	
348.32968	214	1+
349.88621	534	1+
349.90633	428	1+
349.93208	92	
350.05882	126	
351.05581	120	
351.19962	122	
352.35494	98	
352.89328	364	1+
354.37203	172	
354.41856	98	
354.89273	270	1+
356.00837	100	
356.10126	188	1+
356.17360	128	
357.44609	108	
359.96107	486	1+
366.18248	94	
370.23220	136	
370.33438	114	
370.90639	106	
371.07679	148	1+
372.28397	112	
374.34631	218	1+
376.25967	104	
377.02517	106	
377.35246	1056	1+
378.32676	96	
379.29635	196	1+
382.20585	336	1+
389.16340	124	
389.25103	214	
389.27702	116	
389.79677	98	
390.25636	148	
391.03066	96	
391.31954	94	
392.23862	94	
393.27315	246	1+
393.31580	214	1+
393.34038	102	
395.36086	674	1+
396.23708	308	1+
396.26514	262	1+
397.31657	162	
398.34772	150	
END IONS

###FS:    #m/z: 322.93003 #charge 1+
###MS: 13
###MSMS: 14
BEGIN IONS
TITLE=Cmpd 10, +MS2(322.9300), 28.0-35.0eV, 0.3min #14
RTINSECONDS=16.9965
SCANS=13-14
PEPMASS=322.93003	173944
CHARGE=1+
191.06005	80	
192.88982	318	1+
194.04687	78	
195.11074	98	
197.96134	84	
201.04525	134	
204.07284	82	
205.94768	506	1+
207.17421	92	
207.95362	124	
208.97908	78	
209.16401	78	
210.15266	74	
210.18616	94	
212.99771	84	
218.42588	106	
219.96939	86	
221.94374	134	
222.97096	150	
223.96197	122	
224.97692	198	
225.53332	78	
226.98668	86	
230.06624	126	
230.90394	84	
230.91797	82	
233.06808	142	
233.14795	86	
234.06355	82	
234.59557	74	
235.14313	76	
237.63737	106	
238.99360	124	
239.08033	334	1+
239.90747	236	1+
240.10985	94	
240.12894	74	
240.19362	80	
240.62967	108	
240.94011	884	
241.80822	100	
241.82744	94	
241.93898	3028	1+
242.08610	120	
242.94121	2082	1+
244.94119	750	1+
245.22313	92	
245.63462	90	
246.97349	178	
247.06451	84	
247.10497	76	
250.65936	124	
250.98657	74	
251.02153	88	
252.86529	74	
253.14061	86	
255.04693	80	
256.96451	76	
257.11517	80	
257.91796	86	
258.96830	78	
259.08289	78	
260.13752	76	
260.17467	574	1+
260.93419	104	
261.09080	100	
261.47613	106	
262.13550	104	
263.20404	80	
265.05980	124	
265.20812	90	
265.84227	80	
266.24455	122	
266.86357	206	1+
267.00331	362	
268.00807	160	
268.15202	100	
268.96076	132	
269.00480	240	
271.93914	76	
273.84671	84	
274.03508	86	
275.04294	82	
275.07460	80	
275.24770	100	
277.09850	80	
278.10915	78	
279.09055	1184	1+
279.22435	86	
279.28221	96	
279.94527	90	
280.14226	168	
281.02246	92	
281.14959	94	
281.24716	98	
282.10617	84	
282.27594	130	
283.07028	506	1+
283.26376	216	
283.94686	78	
283.97585	74	
284.10486	74	
284.29309	520	1+
286.90126	76	
286.92602	76	
288.86558	78	
291.88282	84	
292.05289	120	
293.09890	122	
295.12832	146	
295.29539	76	
295.74934	84	
297.10535	154	1+
297.78836	88	
298.79811	82	
299.16948	80	
300.23339	166	
301.37398	80	
301.77933	74	
301.87498	178	
302.62212	74	
302.75283	100	
303.05781	88	
303.94396	98	
304.27988	80	
305.19314	136	
306.27777	186	
306.77203	86	
306.89633	100	
307.12937	158	
307.17783	118	
307.29256	660	1+
307.32502	82	
307.80105	108	
307.89444	80	
308.17655	90	
308.29656	564	1+
308.89082	114	
310.30918	384	1+
310.96255	80	
311.02599	828	1+
311.26579	80	
311.91030	98	
313.57723	96	
315.31500	76	
318.26523	104	
319.04902	166	1+
320.06195	76	
320.87983	92	
321.44721	96	
321.78002	88	
322.16476	96	
322.30448	120	
323.20004	200	1+
323.23668	1826	1+
324.02616	74	
324.89299	86	
325.16121	102	
325.32070	142	
325.40246	82	
325.89402	188	
326.10920	92	
326.26182	88	
326.37233	150	
326.68384	92	
326.95955	78	
327.14124	84	
327.22080	184	
327.24960	118	
327.89589	76	
END IONS

###FS:    #m/z: 340.94051 #charge 1+
###MS: 13
###MSMS: 15
BEGIN IONS
TITLE=Cmpd 11, +MS2(340.9405), 28.0-35.0eV, 0.3min #15
RTINSECONDS=17.7765
SCANS=13,15
PEPMASS=340.94051	102360
CHARGE=1+
192.92472	100	
196.99499	80	
206.95001	82	
212.95292	102	
213.06742	84	
213.93858	792	1+
215.88720	128	
215.93487	142	
218.04338	106	
221.89490	80	
224.97745	94	
226.05714	82	
226.94585	128	
229.90994	78	
229.96361	92	
231.94870	796	1+
232.88262	100	
233.89575	158	
237.12610	98	
238.89180	88	
239.22537	276	1+
240.22983	202	1+
240.95848	128	
241.12535	90	
242.94401	96	
244.95316	164	
245.04794	78	
245.13249	88	
245.89644	92	
246.02959	228	1+
246.06587	102	
246.46477	80	
247.93927	114	
249.96028	246	1+
250.04193	92	
251.95605	152	
254.96593	262	
255.07719	268	
255.96784	194	
256.13091	120	
256.91437	126	
258.10764	82	
258.17239	92	
258.40558	92	
260.06010	78	
260.83641	110	
261.83977	92	
262.00223	78	
262.26291	92	
264.00256	144	
264.13953	78	
265.01675	84	
266.24889	106	
266.99959	354	1+
267.13658	326	1+
267.17463	138	
267.90017	82	
268.40120	102	
269.00751	106	
269.86593	80	
270.00018	84	
270.08527	82	
272.88157	82	
272.93721	144	
273.16171	84	
273.95576	96	
274.26468	90	
275.40663	88	
276.06746	88	
276.86150	94	
277.91058	98	
277.95502	112	
278.97078	176	
279.90543	92	
279.96380	406	
280.06000	120	
280.85589	92	
281.93330	88	
282.04630	154	
282.09194	78	
282.22414	86	
282.27863	218	1+
283.16945	150	
284.06429	102	
285.10888	84	
285.84373	100	
286.18580	80	
289.08269	80	
289.92096	80	
290.10469	82	
290.25304	80	
290.86212	78	
291.11694	104	
291.82633	78	
292.12415	78	
292.43911	106	
292.93140	78	
293.06751	90	
293.43548	84	
295.01830	166	
295.06761	82	
295.97482	210	
296.97379	190	
297.18469	82	
297.57694	104	
297.97708	240	
298.08102	82	
298.15957	84	
298.77465	106	
300.22214	88	
301.08526	124	
302.17315	296	1+
302.20748	140	
304.87997	100	
305.25732	102	
306.27845	98	
306.43659	90	
307.17972	80	
307.28878	544	1+
307.31242	118	
308.29268	398	1+
308.79015	124	
309.32548	104	
309.88781	126	
310.13947	122	
310.87821	132	
311.07093	82	
311.27831	82	
311.32659	84	
311.76849	84	
311.86329	152	
312.02522	452	1+
313.02805	306	1+
314.04702	78	
318.20050	190	1+
321.10731	86	
322.13324	98	
322.26909	144	
322.81589	82	
323.01683	82	
323.03238	82	
323.23793	494	1+
323.31996	134	
323.87808	80	
324.29131	80	
324.32439	186	
324.89016	240	
325.17873	84	
326.17693	190	
327.08804	88	
327.18569	82	
328.39495	80	
329.43295	84	
330.18258	112	
336.30860	216	1+
337.09223	80	
337.25240	82	
337.35560	118	
340.22897	86	
340.96093	86	
341.24886	154	
341.31484	84	
342.17841	192	1+
342.90601	126	
343.02937	78	
343.21153	132	
343.30483	142	
344.29919	92	
END IONS

###FS:    #m/z: 336.94601 #charge 1+
###MS: 13
###MSMS: 16
BEGIN IONS
TITLE=Cmpd 12, +MS2(336.9460), 28.0-35.0eV, 0.3min #16
RTINSECONDS=18.5485
SCANS=13,16
PEPMASS=336.94601	89400
CHARGE=1+
190.88688	84	
192.97601	78	
203.01551	80	
205.94670	138	
209.88536	82	
211.94429	1442	1+
213.93955	714	
215.86907	100	
215.88911	116	
215.93605	76	
217.06545	76	
217.88842	76	
221.93720	88	
222.97358	108	
223.91154	92	
223.95897	184	
223.97420	422	1+
226.91095	88	
227.52169	88	
229.02639	94	
229.91269	76	
229.95562	1334	1+
231.95145	508	1+
233.01642	78	
233.89928	126	
234.43371	96	
234.92479	82	
235.90451	76	
235.92513	80	
236.14776	80	
238.21828	106	
239.10616	78	
239.90073	88	
239.97007	92	
240.94390	102	
242.95517	94	
243.06427	80	
243.40936	94	
243.55181	104	
244.03367	80	
247.20356	84	
247.67463	88	
247.70945	78	
247.96352	446	1+
248.40185	108	
249.03467	84	
250.10779	84	
250.95070	98	
251.13746	112	
252.08830	144	
252.96975	962	1+
254.09483	92	
254.94723	124	
254.96709	720	
255.07413	308	
256.90546	104	
258.90726	120	
261.06113	100	
263.22803	82	
263.88604	76	
264.01374	124	
264.97827	102	
265.23996	94	
266.25704	84	
267.02489	98	
269.08145	88	
269.96647	80	
270.98853	98	
272.97609	120	
274.19051	160	
275.04678	90	
275.06869	80	
275.92663	80	
276.11432	78	
276.18970	104	
276.85923	82	
277.17442	210	1+
277.96583	144	
278.96380	76	
279.08500	92	
279.96456	120	
280.21849	90	
281.04531	132	
281.22022	76	
282.08811	92	
282.27874	130	
282.30033	82	
282.40759	84	
283.87457	210	1+
283.94736	136	
284.98684	100	
285.76646	92	
286.84777	80	
286.97153	78	
286.99051	104	
289.04897	132	
290.09406	110	
292.24367	76	
293.01396	164	
293.10951	176	
293.28373	102	
295.07386	84	
295.13673	134	
295.97205	92	
295.99429	78	
296.29145	94	
296.98026	112	
298.07807	160	
298.31223	76	
298.85934	108	1+
299.05295	78	
300.08635	82	
300.68992	88	
300.94975	86	
301.81672	212	1+
301.85374	78	
302.97466	82	
303.77458	94	
303.94067	128	
304.88645	86	
305.17165	88	
306.88230	208	
307.07645	182	1+
307.30819	132	
308.02247	90	
308.29827	174	
308.80770	184	
308.87510	194	1+
309.92346	78	
311.02552	124	
311.86227	188	
313.02774	98	
313.13828	90	
313.94885	86	
315.01847	76	
315.10562	110	
317.19300	98	
318.59385	114	
321.15019	92	
321.22066	100	
321.29375	106	
322.13738	148	
323.24140	90	
323.30400	222	1+
323.76777	78	
324.72732	78	
324.89720	278	1+
326.30165	216	1+
326.94611	94	
327.79916	92	
328.80701	100	
329.08954	78	
329.82061	82	
329.87661	80	
331.36804	96	
332.23901	156	1+
334.06039	80	
334.10740	76	
335.30344	142	
335.79279	76	
336.09311	296	1+
336.22046	88	
337.25271	268	1+
337.35957	104	
339.61054	82	
340.15127	130	
341.18917	88	
341.24552	110	
END IONS

###FS:    #m/z: 322.93025 #charge 1+
###MS: 17
###MSMS: 18
BEGIN IONS
TITLE=Cmpd 13, +MS2(322.9303), 28.0-35.0eV, 0.4min #18
RTINSECONDS=22.2335
SCANS=17-18
PEPMASS=322.93025	132886
CHARGE=1+
193.89135	142	
197.86739	144	
198.97765	74	
200.87815	78	
201.04358	174	
201.63565	102	
205.94998	316	
206.97649	76	
209.89423	82	
213.04780	76	
213.06613	88	
216.05135	78	
221.09805	76	
221.89736	140	
221.94425	144	
222.95151	100	
222.97532	108	
223.13449	78	
223.15342	88	
223.96158	378	
224.96668	164	
227.93083	150	
229.06731	82	
229.09134	72	
231.05622	94	
232.12905	108	
232.93222	86	
233.04862	80	
233.89767	134	
234.11989	84	
234.91557	78	
235.04177	92	
235.11492	80	
235.90451	72	
236.08187	92	
237.01672	78	
237.03180	76	
237.10555	84	
237.16239	74	
237.23203	78	
237.99337	74	
238.93566	86	
238.95140	116	
239.07751	304	
239.95574	110	
240.94086	1020	
240.96529	72	
241.88267	90	
241.94006	2970	1+
242.00682	82	
242.94182	1858	1+
244.03421	140	
244.94449	190	
244.97054	110	
245.93997	98	
246.97793	224	1+
248.85294	78	
248.95174	76	
249.04671	72	
249.07323	148	
249.12964	138	
250.95015	180	
251.11811	112	
251.24507	98	
252.02821	82	
252.14747	72	
252.22834	88	
252.24028	90	
252.27213	72	
252.47470	96	
253.26752	74	
254.06389	72	
255.07634	74	
255.94989	72	
256.08564	80	
256.95081	98	
257.95585	72	
258.15072	106	
258.94266	98	
259.08106	72	
259.87819	106	
260.87073	80	
261.70644	82	
261.72215	110	
263.24613	78	
263.88397	98	
264.27809	74	
265.17403	82	
266.24818	198	1+
267.00212	80	
267.80414	90	
269.00482	208	
269.02332	84	
271.96354	90	
272.84735	96	
274.03418	148	
274.93833	78	
276.09594	124	
278.27702	102	
279.03392	76	
279.09079	1214	1+
279.13411	72	
279.23267	92	
279.83599	72	
280.14534	208	
280.79212	92	
283.06728	272	
283.22099	82	
284.05899	78	
284.29338	502	1+
287.17983	86	
289.87857	84	
290.15057	80	
290.88100	78	
291.27711	88	
291.43620	76	
291.85568	90	
292.40322	84	
295.06352	82	
295.28700	76	
295.85680	130	
297.06408	122	
298.03020	74	
298.08752	90	
298.25494	78	
298.85523	72	
300.81980	74	
301.15230	84	
301.20983	84	
301.24196	72	
302.24509	106	
303.01779	72	
303.13725	74	
304.26268	72	
304.43858	106	
305.09647	78	
305.77027	90	
306.65569	84	
306.78889	114	
306.88143	218	1+
307.07974	136	
307.28760	424	1+
308.29170	356	1+
309.04657	104	
309.32991	168	
310.31134	466	1+
310.70323	80	
310.91916	92	
313.03009	166	
313.37096	82	
315.08143	72	
315.86688	74	
318.88767	76	
320.20475	82	
322.32181	100	
323.23772	1412	1+
323.30851	72	
323.89169	258	1+
324.13405	134	
324.20131	166	
327.25129	120	
327.33429	80	
END IONS

###FS:    #m/z: 340.94052 #charge 1+
###MS: 17
###MSMS: 19
BEGIN IONS
TITLE=Cmpd 14, +MS2(340.9405), 28.0-35.0eV, 0.4min #19
RTINSECONDS=23.006
SCANS=17,19
PEPMASS=340.94052	71206
CHARGE=1+
201.00667	84	
202.11563	80	
205.94866	244	
210.93646	84	
212.89006	96	
213.93998	626	
215.82938	78	
215.88623	102	
215.93562	158	
217.88054	206	
220.90088	76	
221.94080	134	
222.95159	94	
222.97691	260	1+
223.42469	102	
224.84962	90	
225.05378	78	
225.86327	104	
226.93709	98	
227.96091	78	
228.17060	76	
230.90329	82	
231.90234	92	
231.95002	336	1+
233.90003	164	
234.07844	82	
237.07679	90	
237.89752	102	
238.94117	114	
238.96084	194	
239.90673	94	
240.23936	90	
240.84113	96	
241.23466	160	
241.90543	130	
241.92077	94	
242.93962	154	
244.03483	110	
245.11116	86	
245.22299	86	
246.97791	86	
247.04709	96	
247.24010	82	
247.53176	86	
249.05196	90	
249.66363	94	
249.95942	120	
250.04830	244	1+
252.01797	176	1+
252.11411	94	
252.22606	298	1+
253.96978	76	
254.96414	312	1+
255.07620	216	
255.67091	88	
255.88693	78	
256.89035	80	
256.95922	84	
257.91038	82	
258.84770	100	
259.09270	90	
259.98098	82	
260.07624	90	
260.89470	82	
260.91828	82	
263.10341	152	
263.17391	126	
263.41349	104	
265.01649	148	
266.87247	124	
267.13966	154	
269.11581	78	
269.14609	76	
269.79921	88	
270.09051	220	1+
270.82882	84	
270.93767	220	
272.12362	88	
272.84311	78	
272.92924	134	
277.19493	82	
277.86365	78	
278.05193	84	
278.53331	86	
278.81596	84	
278.96265	214	
279.84210	88	
279.89587	80	
279.96529	114	
280.29807	104	
281.05713	146	
282.28085	118	
282.30641	78	
283.04840	130	
283.24839	78	
284.87595	84	
284.91232	82	
284.96591	90	
286.09899	78	
287.27467	144	
287.80874	98	
289.87945	158	
291.04654	86	
292.10350	94	
292.81300	92	
293.28596	80	
295.27561	128	
295.83805	116	
295.97331	124	
296.97398	126	
297.97456	198	
298.16995	78	
298.94238	88	
299.06900	142	
299.86673	84	
300.14121	76	
301.85363	84	
301.87816	188	1+
302.17254	164	
303.10655	98	
303.22053	88	
304.26276	102	
304.28626	128	
305.76623	82	
306.79535	188	
306.88385	136	
307.28493	336	1+
307.31198	78	
307.80249	142	
307.88980	260	1+
308.28881	210	1+
308.81110	318	1+
309.32073	88	
311.14432	92	
312.15238	80	
313.03156	136	
319.24311	78	
319.98518	78	
321.16153	80	
321.62126	80	
323.23855	328	1+
323.30742	106	
323.90882	100	
324.32188	80	
324.89566	128	
324.97488	84	
325.23991	126	
326.16750	92	
327.80121	92	
327.96130	78	
328.25945	86	
328.81149	122	
331.00824	94	
333.15619	86	
335.78822	84	
336.05454	154	1+
336.47266	100	
336.80375	82	
338.27481	76	
339.30054	78	
340.88149	86	
343.24421	150	
344.14569	84	
345.07241	78	
END IONS

###FS:    #m/z: 336.94635 #charge 1+
###MS: 17
###MSMS: 20
BEGIN IONS
TITLE=Cmpd 15, +MS2(336.9464), 28.0-35.0eV, 0.4min #20
RTINSECONDS=23.778
SCANS=17,20
PEPMASS=336.94635	67426
CHARGE=1+
192.00316	86	
194.11697	96	
200.05034	86	
201.01979	104	
205.95400	76	
207.10004	72	
207.98099	82	
208.84433	98	
211.11454	72	
211.94384	1242	
212.87834	328	1+
213.93961	770	
214.08862	74	
215.89708	158	
216.88780	128	
216.91306	76	
217.88088	142	
217.93412	72	
221.98993	76	
222.97346	84	
223.97229	208	
224.97642	94	
224.98852	88	
227.89726	78	
228.89038	86	
229.95550	1356	
231.02820	84	
231.84848	80	
231.91007	74	
231.95088	880	1+
233.50587	86	
233.90824	122	
233.95218	116	
235.91752	84	
237.19814	86	
239.90273	80	
240.86222	92	
241.04717	176	
242.40818	76	
244.91155	100	
246.97407	132	
247.67283	76	
247.96525	674	1+
249.96340	262	
250.34509	86	
250.83071	82	
250.95000	170	1+
250.97186	122	
251.05242	92	
252.97208	1016	1+
253.06917	80	
253.93839	82	
254.09484	120	
254.96921	160	
255.01182	74	
255.07361	606	1+
255.09808	92	
255.92246	80	
256.10101	80	
256.96542	148	
259.23936	78	
262.24702	78	
266.55554	86	
267.11303	82	
268.13965	166	1+
270.45305	74	
270.57633	86	
272.82872	74	
272.84693	92	
273.11894	102	
274.19092	176	
275.84682	74	
276.07098	100	
276.15908	78	
276.18514	88	
276.19790	114	
276.40373	80	
277.75914	86	
278.96577	80	
279.13615	84	
279.24847	188	1+
279.90184	82	
281.05343	104	
281.89173	74	
282.85963	78	
283.03218	96	
283.73381	76	
283.81239	80	
283.97378	100	
284.38996	76	
286.84087	88	
289.56321	76	
289.89545	84	
294.17568	76	
294.27921	110	
295.85725	84	
295.97066	86	
296.63039	86	
296.97413	110	
297.18694	78	
297.97799	96	
298.08768	78	
298.30857	116	
299.06354	178	1+
300.75816	88	
300.97580	72	
301.12525	122	
301.67871	72	
301.87284	84	
304.18382	92	
304.78769	72	
305.04952	72	
305.26602	78	
305.87424	392	1+
306.11389	94	
306.79125	84	
306.88106	268	1+
307.24727	86	
307.27124	74	
307.80356	218	1+
307.97228	112	
308.92611	78	
309.02624	120	
309.91977	76	
312.10468	76	
312.96892	76	
315.16003	86	
316.12012	94	
317.11847	84	
317.96518	80	
318.59799	128	
318.79796	74	
318.98505	74	
319.03942	74	
319.30002	86	
321.15696	96	
321.28243	84	
322.13480	148	
323.09834	76	
323.27732	80	
323.30170	100	
324.32226	80	
324.62521	82	
324.89414	192	
325.28849	110	
325.89657	82	
327.30325	82	
328.31515	84	
328.93804	84	
330.19103	90	
331.92741	104	
332.24235	76	
333.15191	82	
333.16976	72	
333.22573	84	
334.08695	100	
334.72694	80	
336.32284	140	
337.21536	116	
338.06466	84	
339.23559	134	
341.24336	104	
END IONS

###FS:    #m/z: 340.94029 #charge 1+
###MS: 21
###MSMS: 22
BEGIN IONS
TITLE=Cmpd 16, +MS2(340.9403), 28.0-35.0eV, 0.5min #22
RTINSECONDS=27.447
SCANS=21-22
PEPMASS=340.94029	66340
CHARGE=1+
106.65796	84	
187.11239	102	
187.88248	82	
189.00534	82	
191.10437	90	
192.88840	148	
193.08012	80	
198.14611	136	
201.92712	88	
203.95428	110	
205.94914	136	
206.02181	88	
209.00070	78	
212.94465	120	
213.94070	1292	1+
215.88182	848	1+
215.93866	240	
217.86011	84	
221.89132	92	
223.89516	82	
223.90958	94	
223.95860	350	1+
224.19819	128	
230.90896	98	
230.96293	80	
231.94958	1298	
232.11785	78	
233.02802	98	
233.89602	458	
233.95112	138	
234.06937	82	
234.19898	90	
234.43177	84	
235.89023	158	
235.94831	116	
236.89934	84	
239.21470	92	
239.90245	82	
239.92360	82	
240.23084	142	
241.94172	88	
242.01064	82	
242.86476	96	
242.94079	114	
244.58469	106	
246.97417	188	
249.94405	200	1+
249.96527	110	
252.05360	82	
253.92648	92	
254.96936	286	1+
255.03527	88	
255.07695	276	
255.10985	102	
257.10817	88	
258.84744	424	1+
258.91252	126	
259.20540	92	
259.44275	106	
260.08009	92	
261.22199	106	
261.55950	80	
262.99994	98	
264.04953	98	
264.07576	200	
264.14343	92	
265.01348	96	
265.93854	102	
266.24307	80	
267.45863	90	
267.93269	90	
268.00494	130	
268.12637	128	
268.90614	82	
269.00374	80	
272.44163	88	
272.93669	80	
272.97885	132	
274.09816	80	
275.87571	102	
276.46935	86	
276.85658	134	
277.27219	92	
278.24826	146	
279.00047	80	
279.96304	112	
280.80821	84	
280.91163	90	
281.98480	92	
282.04048	108	
284.43155	110	
284.80231	82	
288.13349	94	
289.14103	132	
289.88278	100	
290.92074	90	
291.43819	110	
291.93132	92	
292.26156	128	
292.43316	82	
293.01670	82	
293.26729	92	
294.27397	146	
295.97274	144	
296.93103	80	
296.97153	596	1+
297.08828	104	
297.87555	84	
297.97434	494	1+
298.07907	180	
298.27173	116	
298.31005	192	
299.01249	92	
299.86867	116	
300.17271	102	
301.03082	92	
301.81105	80	
302.16921	206	1+
302.28892	84	
303.24990	102	
304.26942	144	
305.03445	98	
305.27369	92	
306.27420	90	
306.78072	106	
306.87344	120	
307.80087	86	
307.88206	118	
308.29485	92	
309.32413	158	
311.02450	238	1+
311.86304	92	
313.18161	112	
313.44728	84	
316.89557	104	
317.43139	82	
322.23396	386	1+
322.31317	166	
323.01739	164	
323.08501	92	
323.16464	86	
323.24020	474	1+
323.30863	98	
323.76957	90	
323.93113	94	
324.29622	82	
324.89153	298	1+
326.29126	122	
326.30792	84	
327.31085	354	1+
327.80580	82	
328.18786	142	
328.82138	218	1+
330.88768	78	
336.15972	80	
339.09948	80	
339.26897	90	
339.77590	80	
339.82125	80	
339.88239	86	
342.31832	82	
342.90342	112	
343.19774	82	
343.24818	238	1+
343.42043	102	
343.92124	80	
END IONS

###FS:    #m/z: 336.94589 #charge 1+
###MS: 21
###MSMS: 23
BEGIN IONS
TITLE=Cmpd 17, +MS2(336.9459), 28.0-35.0eV, 0.5min #23
RTINSECONDS=28.219
SCANS=21,23
PEPMASS=336.94589	57762
CHARGE=1+
122.71629	108	
183.09644	86	
185.99032	92	
196.08600	82	
198.95101	76	
204.89009	86	
205.94603	116	
207.97475	80	
209.88335	126	
211.94514	1342	
212.87862	122	
213.93987	356	1+
215.88651	120	
216.88912	84	
221.89502	164	
223.97275	104	
224.97433	248	
226.89237	94	
226.97563	86	
228.99651	82	
229.53027	102	
229.95556	1368	
230.88963	384	1+
231.04307	86	
231.07309	76	
231.95022	870	
233.05112	130	
233.89543	162	
233.94971	112	
234.11616	86	
235.04544	92	
235.90093	114	
235.94428	104	
237.06204	88	
237.22652	90	
237.89252	76	
238.04650	84	
238.23008	76	
239.86289	74	
240.82985	80	
240.84688	78	
241.04312	126	
241.94755	78	
242.02589	74	
243.47451	84	
243.89632	84	
244.03689	74	
244.09174	76	
245.44584	84	
246.04248	78	
247.10901	78	
247.19146	122	
247.20699	90	
247.96631	368	
248.04962	76	
248.98450	210	
249.95864	214	1+
250.24975	76	
251.92235	82	
252.04213	240	1+
252.97067	756	1+
254.96552	196	
255.07548	340	1+
256.90740	78	
257.00392	98	
259.14255	106	
259.44486	82	
260.43652	84	
260.96286	126	
261.97933	78	
262.02855	104	
262.21225	76	
264.42079	100	
264.79421	90	
265.85952	138	
266.45523	78	
268.10747	90	
268.21803	86	
268.78370	80	
269.05324	76	
269.20231	80	
269.79303	90	
270.98229	82	
271.91095	86	
271.98739	90	
272.58134	82	
274.05762	78	
274.18579	96	
275.07361	86	
276.63104	84	
276.85543	116	
277.96015	80	
279.08055	112	
280.07038	114	
280.08905	96	
280.28199	76	
281.08452	78	
281.87541	80	
282.72745	86	
283.05797	78	
285.00530	88	
289.05146	92	
289.41064	100	
290.20897	122	
290.85553	96	
291.11599	92	
292.22898	76	
292.27953	94	
292.96227	102	
293.03580	82	
293.10633	252	
294.11132	126	
294.28792	90	
294.94143	76	
295.21313	78	
296.97307	96	
297.07679	86	
297.13193	104	
297.91214	88	
297.97425	128	
300.41953	90	
301.81770	78	
302.09713	92	
304.11098	78	
305.11610	74	
305.93134	116	
306.27711	100	
307.28593	110	
307.88461	148	
308.80648	144	
309.32776	90	
310.31328	90	
310.89106	86	
311.03757	94	
311.04273	86	
311.85870	152	
312.02904	78	
313.97091	76	
317.27362	78	
321.92540	106	
323.01942	90	
323.03872	76	
323.23782	86	
323.26986	114	
324.33141	76	
325.89160	218	1+
326.13162	76	
328.18810	84	
328.80234	76	
329.31505	80	
329.87898	74	
334.10876	82	
336.34333	126	
337.35943	136	
339.34233	84	
340.23110	82	
341.97274	78	
END IONS

###FS:    #m/z: 359.96185 #charge 1+
###MS: 21
###MSMS: 24
BEGIN IONS
TITLE=Cmpd 18, +MS2(359.9618), 28.0-35.0eV, 0.5min #24
RTINSECONDS=28.991
SCANS=21,24
PEPMASS=359.96185	40152
CHARGE=1+
198.95931	102	
199.15161	82	
217.89808	84	
221.09622	84	
222.09974	104	
222.95273	332	
223.41929	82	
223.96139	148	
224.04387	80	
224.88284	158	1+
224.91941	84	
224.94973	598	1+
226.94880	666	1+
226.97261	184	
227.05694	84	
228.94232	266	
234.09003	86	
234.14782	106	
234.90394	92	
235.85335	84	
237.23020	92	
240.23346	82	
240.83925	140	
240.94076	248	1+
240.96376	808	1+
242.95791	156	
245.51537	98	
246.90275	84	
246.95014	300	
246.97691	272	1+
248.16461	166	1+
248.80267	156	
249.04663	88	
251.03382	238	
252.10827	88	
252.95901	98	
254.90622	92	
255.90269	98	
257.05342	114	
257.45295	98	
258.55547	84	
258.84945	250	
258.97566	122	
259.84563	100	
260.87283	84	
260.96400	90	
262.97635	208	1+
263.06869	102	
263.13666	84	
263.24627	86	
264.97783	120	
265.42158	92	
265.56618	100	
266.24520	158	
266.81513	214	
266.86648	98	
267.81385	102	
268.84034	156	
268.95788	264	
269.11780	84	
269.80936	96	
269.94845	94	
272.12965	88	
275.11330	88	
275.92647	84	
275.97151	152	
276.58149	98	
277.91962	110	
279.92250	88	
280.25667	124	
280.79229	194	
281.79087	118	
281.86728	90	
281.90617	88	
282.27877	116	
282.79488	94	
282.93623	100	
284.15789	102	
284.82279	108	
285.95348	88	
286.85965	80	
288.20864	80	
289.56511	102	
289.58328	84	
291.94570	106	
292.25650	132	
292.43414	176	
292.94140	84	
293.14743	138	
295.02222	148	
295.93063	98	
297.84575	152	
298.10421	84	
298.80622	240	
299.80399	186	
299.89849	94	
300.59005	94	
302.22511	178	
302.74841	84	
303.22353	154	
304.25743	194	
304.87309	214	1+
306.27666	176	
307.28163	100	
307.30967	134	
308.29088	168	
308.56391	82	
308.82505	94	
309.30278	302	1+
309.32794	100	
309.93717	82	
310.34595	148	
313.19464	80	
314.26429	164	1+
316.29461	84	
316.81006	118	
317.10740	84	
317.82192	102	
318.09692	86	
318.81313	88	
318.93762	178	1+
320.79172	86	
321.18985	82	
321.24484	82	
321.47359	86	
321.97811	84	
322.13778	148	
322.87327	126	
323.01704	1318	1+
323.23710	154	
323.31029	80	
324.29997	86	
326.89155	128	
328.31006	210	1+
328.45751	96	
329.18247	94	
330.74012	86	
331.26270	90	
331.40827	84	
333.80215	84	
334.80369	102	
335.32034	94	
336.17776	84	
336.73164	88	
336.94592	354	1+
339.26009	82	
339.29846	80	
340.23244	96	
343.01777	80	
344.40429	102	
346.00688	94	
347.02059	96	
348.12209	88	
348.32805	90	
351.06524	82	
352.33204	120	
352.89254	224	
356.29428	188	
357.31607	82	
357.36484	86	
358.19886	228	1+
359.15575	84	
359.36433	84	
360.87166	90	
362.33885	226	1+
363.37082	232	
364.37155	186	
END IONS

###FS:    #m/z: 359.96178 #charge 1+
###MS: 25
###MSMS: 26
BEGIN IONS
TITLE=Cmpd 19, +MS2(359.9618), 28.0-35.0eV, 0.6min #26
RTINSECONDS=32.6855
SCANS=25-26
PEPMASS=359.96178	37544
CHARGE=1+
191.10419	126	
192.07284	80	
192.11021	94	
205.95183	216	
207.95135	142	
208.86021	104	
208.93460	206	1+
210.87245	92	
214.91051	92	
217.19181	98	
220.95620	296	
221.89344	132	
222.95270	2678	1+
223.89019	128	
223.98320	80	
224.04328	80	
224.94787	2506	1+
225.04114	100	
225.89068	438	1+
226.89614	294	1+
226.94713	1068	1+
226.97266	134	
227.93762	1256	1+
228.01475	80	
228.94249	1032	1+
229.12144	90	
233.10259	84	
233.90947	134	
240.11394	252	1+
240.83732	112	
240.94174	288	
240.96215	1834	1+
241.13473	84	
241.89925	102	
241.94081	192	
242.88440	88	
242.95597	1580	1+
243.89317	122	
244.11072	90	
245.16108	92	
245.94258	316	
246.95341	680	
246.97839	194	
247.97393	86	
248.15386	86	
248.80562	146	
248.90735	86	
250.03424	282	1+
252.23110	86	
254.22794	84	
255.91708	168	1+
258.05423	86	
258.10535	80	
258.14298	88	
258.84951	236	
258.87331	88	
258.94076	92	
258.97121	544	1+
259.88006	88	
260.21875	78	
260.96916	1214	1+
262.97153	90	
263.02015	104	
263.97977	262	
264.03359	82	
264.98579	118	
265.24652	148	
265.97485	250	
266.24581	130	
266.97748	184	
268.91034	92	
268.95536	180	
271.26528	88	
271.92913	84	
273.91923	88	
274.94221	80	
276.17963	92	
276.85714	186	
276.97420	84	
277.02525	82	
277.90241	94	
278.05033	84	
278.09281	80	
280.26178	352	1+
280.79362	482	1+
280.93509	156	
281.86617	156	
281.92987	84	
283.98762	194	1+
284.82615	312	1+
284.88078	80	
289.87666	86	
291.85929	122	
292.43792	158	
295.02124	196	
295.93271	244	1+
296.08302	80	
296.81129	158	
297.40086	94	
298.13426	92	
298.80332	706	1+
299.13895	110	
299.86615	150	
300.23791	104	
302.22212	166	
303.22942	82	
303.87785	302	1+
303.94575	100	
304.21940	160	
304.88054	244	1+
305.29286	88	
306.13601	104	
306.43639	148	
307.28984	480	1+
307.80511	82	
308.29504	324	1+
308.74728	84	
308.80441	154	
309.39680	100	
309.45730	92	
310.12079	80	
310.30912	118	
310.46702	86	
312.15277	90	
312.95792	84	
313.25382	94	
315.12295	92	
315.78813	102	
316.81518	132	
318.27890	92	
318.43835	80	
318.93432	130	
319.61620	92	
319.93380	122	
320.95366	98	
321.22361	82	
321.28994	112	
321.44510	102	
322.22796	94	
322.41915	92	
323.01689	434	1+
324.11225	88	
324.81567	78	
324.89457	438	1+
325.04588	90	
328.88910	100	
329.87408	148	
331.25619	102	
332.95224	78	
334.25750	106	
334.30533	78	
334.43269	88	
335.32701	102	
336.94722	386	
337.94431	182	
338.33572	84	
338.79870	86	
339.16952	80	
339.29398	88	
341.03153	272	1+
341.41434	80	
342.80661	106	
342.90205	140	
343.15235	84	
343.20854	88	
344.00587	94	
346.40118	90	
347.12908	178	1+
349.11500	112	
354.33504	92	
356.34641	104	
357.08890	80	
357.17621	130	
357.65732	88	
358.19945	450	1+
360.31897	80	
360.35807	152	1+
361.17890	100	
364.12588	82	
364.20304	88	
364.36723	118	
END IONS

###FS:    #m/z: 313.93009 #charge 1+
###MS: 25
###MSMS: 27
BEGIN IONS
TITLE=Cmpd 20, +MS2(313.9301), 28.0-35.0eV, 0.6min #27
RTINSECONDS=33.458
SCANS=25,27
PEPMASS=313.93009	16976
CHARGE=1+
103.38514	74	
190.83612	72	
192.88902	104	
193.96996	130	
205.95125	92	
207.57040	84	
207.97221	66	
208.16872	78	
208.89233	66	
208.95459	68	
209.08061	64	
212.88132	84	
215.89099	68	
218.47506	84	
221.90417	108	
221.94429	158	
222.94975	74	
223.95856	116	
223.97775	414	1+
230.91637	90	
230.93499	82	
231.09930	74	
231.85653	122	
233.19865	76	
234.11632	80	
234.97131	290	
234.99642	78	
235.04736	94	
235.10174	84	
235.44075	118	
235.85367	70	
235.90822	72	
237.23798	64	
239.10628	66	
239.14226	104	
241.02980	92	
241.06432	70	
241.98189	108	
242.51720	68	
243.55661	84	
244.11266	90	
245.15753	84	
245.95818	76	
246.97578	80	
247.01657	76	
247.03944	78	
247.10877	68	
247.93927	78	
247.97819	152	
249.22880	68	
249.85537	94	
250.18760	88	
250.89870	94	
250.95334	78	
250.98470	138	
252.06816	130	
252.09288	86	
253.09764	80	
253.13487	64	
254.15579	78	
255.14305	80	
256.81523	72	
257.06273	68	
258.01881	96	
258.38172	90	
258.88729	74	
259.51601	88	
259.98894	66	
262.08786	80	
262.87982	84	
264.98258	66	
266.86354	180	
266.96088	98	
267.06098	92	
267.23987	84	
267.94271	64	
270.27805	154	
270.81046	108	
271.00632	84	
271.27570	118	
271.29553	86	
272.24535	76	
272.94044	102	
273.54323	100	
274.02919	72	
274.15078	66	
276.01211	72	
277.01276	74	
277.05778	78	
277.07805	72	
278.19320	68	
278.81802	76	
280.25625	106	
281.26335	76	
281.39312	74	
281.93095	72	
282.28190	68	
282.88339	112	
284.28214	104	
284.44569	66	
284.87273	110	
285.04868	86	
285.14637	72	
285.51953	94	
286.92634	68	
288.00448	68	
289.92717	66	
290.49820	98	
290.82867	76	
290.88306	80	
291.43617	72	
292.25828	68	
293.00025	72	
293.04406	72	
293.39767	94	
294.05068	138	
294.94847	84	
295.05489	76	
295.29776	86	
296.28913	118	
297.41151	76	
298.24430	82	
299.05024	68	
301.87954	88	
302.88057	66	
305.88301	224	1+
306.79751	78	
307.30961	72	
307.63706	92	
307.80285	90	
308.30265	88	
308.80774	88	
308.88771	68	
309.33196	78	
310.27220	84	
310.30892	66	
311.08360	64	
311.09910	72	
311.16412	80	
311.92531	124	
312.86660	78	
313.29241	78	
313.90780	90	
314.04514	90	
314.28314	166	
315.03370	72	
315.22099	64	
315.28264	150	
316.82791	72	
317.01591	92	
317.93677	86	
318.11180	92	
END IONS

###FS:    #m/z: 318.93517 #charge 1+
###MS: 25
###MSMS: 28
BEGIN IONS
TITLE=Cmpd 21, +MS2(318.9352), 28.0-35.0eV, 0.6min #28
RTINSECONDS=34.2305
SCANS=25,28
PEPMASS=318.93517	13342
CHARGE=1+
52.63569	82	
123.11662	80	
183.74499	78	
184.05471	80	
191.06041	72	
192.82581	72	
193.97178	106	
198.92479	180	
199.90101	92	
199.95993	66	
200.87615	78	
201.04282	260	1+
205.94627	82	
205.96193	84	
215.97551	64	
216.07685	92	
217.93790	66	
218.89783	66	
219.03803	66	
219.05240	94	
221.94612	80	
223.95431	78	
224.97727	162	
225.04117	82	
225.92810	74	
225.98723	64	
226.40796	82	
227.93135	136	
228.90748	76	
230.95368	72	
232.94332	84	
233.85615	100	
234.13106	102	
234.92315	70	
234.97139	260	
237.12259	68	
238.09891	72	
238.93888	92	
239.89711	64	
240.82401	92	
240.90794	84	
240.93952	1404	1+
242.14580	84	
243.13145	78	
243.61800	70	
244.98628	72	
245.05740	80	
245.94056	152	
246.97703	208	
248.85468	112	
248.97317	66	
249.83416	76	
250.66356	76	
250.82653	64	
256.05988	82	
256.11869	64	
256.61453	96	
258.00287	68	
258.67379	108	
259.12235	84	
259.43897	92	
260.93821	86	
261.07885	92	
262.77419	66	
262.93560	90	
263.17633	88	
264.23319	120	
264.97429	78	
265.09598	84	
266.86629	84	
268.00045	110	
272.85933	76	
273.07675	72	
273.71198	90	
273.85026	70	
275.03467	88	
276.02068	84	
276.10219	122	
276.98222	64	
277.06569	74	
277.13120	74	
277.18985	64	
277.98609	80	
278.02679	74	
278.13601	70	
279.09177	950	1+
279.24696	70	
280.05619	92	
280.20602	82	
281.09691	72	
282.04666	74	
282.27162	76	
283.09518	84	
284.81864	66	
284.97845	70	
285.00120	66	
285.87853	86	
288.08169	66	
288.43168	70	
289.05484	72	
289.88005	116	
290.93770	66	
292.03391	86	
292.98511	90	
293.87561	120	
293.94024	84	
294.80024	70	
295.04030	72	
295.05948	70	
296.17789	70	
296.85504	64	
297.42859	84	
297.93251	68	
298.08329	86	
298.27168	94	
298.79441	78	
300.09184	68	
300.42809	74	
300.81592	68	
301.26718	64	
302.24984	124	
302.88912	122	
303.09441	72	
303.25467	130	
303.89484	92	
304.15559	86	
304.26270	84	
304.83703	76	
304.88647	252	1+
305.87144	70	
306.79231	174	
307.43451	126	
307.79234	128	
308.79450	70	
308.88836	144	
309.32541	96	
309.86781	82	
311.02965	84	
313.03601	84	
313.11213	80	
314.28078	116	
314.85065	80	
315.28813	126	
315.90827	66	
315.92607	66	
316.13091	70	
318.10556	74	
319.43584	72	
320.07064	64	
320.16748	84	
322.18533	86	
322.31042	90	
322.41702	86	
323.23938	404	
END IONS

###FS:    #m/z: 322.93020 #charge 1+
###MS: 29
###MSMS: 30
BEGIN IONS
TITLE=Cmpd 22, +MS2(322.9302), 28.0-35.0eV, 0.6min #30
RTINSECONDS=37.925
SCANS=29-30
PEPMASS=322.93020	125234
CHARGE=1+
94.99396	78	
127.92578	78	
144.05237	82	
163.43534	74	
192.88928	130	
192.95584	80	
194.96144	80	
196.98977	74	
197.87140	172	
197.97525	96	
198.92658	72	
201.04598	102	
202.12217	106	
205.94899	346	
205.97954	72	
207.94914	70	
208.01282	76	
208.20250	72	
209.89075	72	
210.06350	88	
210.89909	84	
210.92208	92	
212.89365	132	
215.04535	72	
220.01283	72	
221.94059	148	
222.87936	74	
222.93146	78	
223.54959	70	
223.95866	532	1+
224.21837	80	
228.02768	100	
234.92095	76	
235.90807	84	
236.80673	100	
236.85969	72	
237.50265	108	
237.79045	88	
237.90974	90	
237.97052	78	
238.04622	82	
238.80635	72	
238.96321	70	
239.07729	350	1+
239.90643	198	
240.12714	82	
240.90679	122	
240.94126	2548	
241.94254	1956	
242.11547	72	
242.94117	6016	1+
243.06072	76	
243.88242	82	
244.45056	78	
244.50204	84	
244.94031	1718	1+
245.18803	80	
245.86544	76	
245.91355	96	
246.56095	94	
246.86524	124	
246.97465	522	1+
247.93967	84	
248.19502	78	
249.97166	90	
250.85223	102	
251.78641	86	
251.91538	72	
253.01540	76	
254.22197	100	
254.90385	88	
257.57710	80	
257.79572	78	
259.18183	76	
260.82911	78	
261.98047	84	
263.22615	106	
263.72415	104	
264.11575	82	
265.19227	72	
265.24925	90	
265.85897	246	1+
266.24430	220	
266.89821	80	
267.13932	76	
267.16764	74	
268.92458	76	
269.00332	84	
269.79508	86	
269.95267	88	
271.79567	86	
272.75199	92	
273.81233	132	
275.87972	84	
276.40028	78	
279.09079	1190	1+
279.16298	104	
280.26469	236	
280.93229	136	
281.06702	120	
281.91667	78	
282.23045	70	
282.27770	72	
283.06749	168	
283.08885	72	
283.57490	76	
284.17876	72	
284.29262	404	
285.26226	72	
285.29072	178	
285.39102	92	
286.87378	126	
289.78700	72	
292.12615	70	
292.26475	78	
293.08205	70	
293.82235	72	
294.31722	80	
296.92507	210	1+
298.40990	138	
302.06709	70	
302.73105	76	
302.88922	70	
305.02795	90	
305.43979	74	
305.87091	80	
305.92286	116	
305.94677	76	
306.05204	248	1+
306.87609	184	
307.04723	222	1+
307.30854	146	
307.88443	594	1+
307.91070	82	
307.94093	80	
308.29011	326	
308.80784	94	
309.30305	138	
309.42259	98	
310.02425	96	
310.30948	384	
312.23482	72	
312.85603	76	
313.09493	74	
314.78079	106	
320.82690	82	
320.92823	70	
321.14358	72	
321.21164	114	
321.42167	106	
322.20952	72	
322.28459	76	
322.89745	72	
323.16252	80	
323.23862	458	1+
324.20083	78	
324.86325	144	1+
324.89045	632	1+
325.08789	76	
325.26457	102	
326.17546	80	
326.87060	70	
327.26579	94	
328.14803	78	
END IONS

###FS:    #m/z: 359.96153 #charge 1+
###MS: 29
###MSMS: 31
BEGIN IONS
TITLE=Cmpd 23, +MS2(359.9615), 28.0-35.0eV, 0.7min #31
RTINSECONDS=38.697
SCANS=29,31
PEPMASS=359.96153	42180
CHARGE=1+
115.61283	90	
203.87020	84	
205.94916	172	
207.97315	92	
209.94794	184	
216.88593	228	1+
218.85264	88	
221.13459	86	
222.95086	762	1+
224.94729	776	1+
226.88699	152	
226.94597	218	
226.97151	228	
227.88583	92	
227.93136	146	
227.95293	310	
228.94077	212	
229.02962	102	
230.07170	120	
230.98719	86	
234.14712	104	
234.86659	114	
235.04523	98	
235.43685	86	
240.83532	104	
240.93839	420	
240.96404	498	1+
241.42450	118	
241.85360	208	1+
241.90014	170	
241.91795	84	
241.94430	364	
242.91267	82	
242.96021	426	
244.95959	212	
245.94134	152	
246.81930	100	
246.95570	248	
246.97892	352	1+
247.80691	166	
248.80644	150	
249.80281	112	
250.94678	92	
251.03358	252	
251.22404	186	1+
252.80075	86	
253.01547	114	
254.60612	102	
255.95966	84	
257.01568	84	
258.84492	118	
258.97424	274	1+
260.96849	186	
262.92142	90	
263.87517	96	
264.02176	90	
264.82025	82	
265.81693	106	
265.97653	140	
266.25020	128	
266.81608	552	1+
268.81071	84	
268.84196	136	
268.95872	142	
269.64772	88	
269.96917	102	
270.44694	104	
271.91787	92	
272.91158	92	
276.66549	86	
276.69008	82	
276.80665	86	
276.85744	126	
278.07037	108	
278.16470	86	
278.79827	120	
278.84360	122	
280.79277	508	1+
280.85795	230	1+
280.92411	90	
281.28197	88	
281.70863	82	
281.88895	152	
287.90670	86	
288.41728	118	
288.43393	102	
289.87885	152	
291.85977	88	
292.44108	122	
293.19963	92	
293.85086	112	
295.01827	114	
296.32836	92	
296.42340	90	
296.81088	210	
297.06426	90	
298.43715	84	
298.80350	1128	1+
298.96361	88	
301.03937	98	
301.39946	100	
303.44751	88	
305.14583	82	
305.47625	90	
306.73328	88	
307.28509	170	
307.31184	86	
307.79525	82	
307.88454	100	
308.29142	124	
309.29765	100	
309.68028	88	
310.30788	86	
310.35332	122	
311.19648	92	
311.89651	114	
313.27984	90	
314.81788	86	
314.89857	94	
315.45482	90	
315.82240	84	
316.81649	118	
317.28702	82	
317.42693	94	
318.46917	96	
319.79846	88	
320.27287	92	
322.07062	84	
323.02073	456	1+
323.24201	110	
324.77120	104	
324.89080	106	
325.02027	132	
325.21640	100	
325.80569	82	
326.17938	128	
327.16802	86	
327.30592	104	
329.01420	102	
330.35821	100	
335.30896	86	
335.83540	98	
336.95031	264	
337.94964	164	
338.17500	172	1+
338.89025	108	
339.39813	92	
340.90609	92	
341.89088	90	
342.68826	82	
343.17979	88	
346.68225	84	
346.81047	84	
349.32808	94	
349.83747	142	
354.14099	86	
355.97399	106	
357.86651	96	
359.86577	132	
360.10952	94	
360.19470	88	
360.40055	86	
362.34178	172	
364.37660	102	
END IONS

###FS:    #m/z: 313.92942 #charge 1+
###MS: 29
###MSMS: 32
BEGIN IONS
TITLE=Cmpd 24, +MS2(313.9294), 28.0-35.0eV, 0.7min #32
RTINSECONDS=39.471
SCANS=29,32
PEPMASS=313.92942	19634
CHARGE=1+
190.46833	72	
198.14609	74	
205.94882	62	
209.89432	84	
209.99931	100	
210.55327	96	
212.43702	92	
215.04569	68	
215.87825	64	
218.89623	76	
221.94638	64	
222.89820	68	
223.96886	124	
225.19394	72	
226.35280	96	
227.86071	80	
230.88715	128	
230.94794	70	
231.11792	112	
231.85276	102	
232.97166	88	
233.06155	80	
233.85755	70	
234.96932	574	
235.92534	70	
236.18198	64	
238.81785	64	
238.89203	70	
239.22986	64	
241.14426	92	
241.20698	78	
243.06639	88	
245.00546	84	
245.99052	66	
246.97516	230	
247.99001	74	
248.21219	94	
248.85715	64	
248.95628	76	
249.06429	72	
249.83211	82	
250.14071	94	
250.25545	66	
251.21391	80	
252.79231	66	
252.95446	194	
253.09394	70	
253.88169	72	
254.09497	84	
254.11024	72	
256.80509	74	
256.89953	78	
257.81357	70	
259.74543	82	
260.92334	94	
260.94964	106	
261.43234	108	
262.15344	70	
262.47159	96	
263.24246	68	
264.83820	72	
265.84654	74	
265.86426	72	
267.00273	76	
267.21957	64	
267.81192	70	
268.09101	296	1+
268.78544	66	
268.96068	74	
270.04107	80	
270.28403	66	
271.84801	84	
272.12938	114	
273.09479	70	
274.10397	72	
274.94224	76	
275.03994	66	
275.99396	72	
276.40816	78	
276.45094	94	
277.00867	76	
277.02925	86	
277.07015	66	
277.15391	90	
277.24182	76	
279.02328	78	
279.09072	82	
279.91109	136	
280.13385	72	
280.26958	100	
280.93009	68	
281.41164	94	
281.83031	92	
282.85749	124	
283.08689	80	
283.43383	96	
283.75262	76	
284.89568	72	
286.11579	78	
286.43126	80	
287.27358	68	
287.88636	82	
288.78249	70	
288.89693	66	
289.03470	76	
289.22698	78	
292.82772	68	
292.86366	66	
294.85690	68	
295.02741	64	
295.28076	70	
296.04689	72	
297.99832	66	
298.09159	92	
298.13403	64	
298.30142	76	
299.43085	78	
300.27728	78	
301.91137	88	
302.24553	152	
303.86900	74	
303.94372	80	
304.88208	64	
305.02803	84	
305.15256	80	
305.88628	94	
306.29562	78	
306.42760	64	
306.89305	86	
306.92253	84	
307.20428	78	
307.80069	100	
307.89525	64	
308.25980	86	
308.42772	98	
308.80979	92	
308.88330	212	1+
309.92181	88	
310.32450	90	
312.09159	68	
312.13083	72	
312.94471	98	
313.05145	72	
314.28321	248	
314.39533	86	
314.75503	90	
315.30375	68	
316.05904	66	
316.17431	78	
316.79703	86	
317.43573	90	
319.07425	82	
END IONS

###FS:    #m/z: 322.92992 #charge 1+
###MS: 33
###MSMS: 34
BEGIN IONS
TITLE=Cmpd 25, +MS2(322.9299), 28.0-35.0eV, 0.7min #34
RTINSECONDS=43.144
SCANS=33-34
PEPMASS=322.92992	131486
CHARGE=1+
59.26063	80	
181.86404	80	
189.07097	78	
190.89705	72	
192.88892	90	
193.89471	78	
196.13078	74	
198.89231	72	
199.90631	82	
200.85694	82	
201.04350	72	
202.94201	82	
205.94806	534	1+
207.97657	100	
208.88503	76	
209.87651	114	
210.90068	88	
211.41988	92	
211.82178	100	
211.90780	98	
212.89450	130	
212.90967	78	
215.43471	86	
217.86914	106	
221.89490	216	
222.95450	496	1+
223.03795	70	
223.95876	482	1+
228.91214	94	
230.91646	84	
231.78489	118	
234.14231	88	
235.14885	84	
236.43286	114	
237.06018	88	
237.38298	74	
238.93556	308	
239.07888	246	1+
240.17157	74	
240.94123	2536	
241.94232	2132	
242.13173	78	
242.94190	7496	1+
243.03451	84	
243.82011	80	
243.84417	124	
244.05895	100	
244.20672	88	
244.85561	88	
244.86903	80	
244.94023	1404	
246.06024	78	
246.07352	84	
246.97272	300	
247.07620	88	
247.93176	70	
247.97227	156	
249.96736	72	
250.47351	76	
250.94735	122	
252.78510	72	
253.04485	72	
253.09949	78	
253.36909	76	
254.06144	72	
254.09285	92	
255.06509	202	1+
255.16034	104	
257.03165	74	
257.37400	88	
258.44278	86	
258.83479	96	
258.97213	94	
259.83637	84	
260.04253	102	
260.17884	74	
261.16994	232	1+
262.82957	156	
262.94713	72	
265.06402	80	
265.85339	132	
267.10497	70	
268.95464	70	
269.00302	130	
269.13188	78	
269.88170	70	
270.80256	74	
270.84286	86	
271.22885	106	
272.84671	238	1+
274.89327	92	
275.92673	80	
276.81894	74	
276.99639	76	
278.24428	84	
278.84626	158	
279.09176	1052	1+
281.01286	78	
281.99524	76	
282.28603	76	
282.85444	94	
283.06846	468	1+
283.26063	88	
284.28940	114	
284.85184	80	
284.86984	138	1+
285.29177	158	
286.16095	74	
287.21330	76	
288.75915	74	
289.87856	162	
290.87899	72	
291.15103	80	
291.19315	70	
291.85765	80	
293.24178	70	
293.84778	130	
293.88790	94	
294.28135	100	
295.28245	86	
296.12129	74	
297.99791	74	
301.87063	70	
302.28486	82	
302.87819	98	
302.90837	92	
303.81538	74	
305.76403	112	
305.79184	82	
305.81354	72	
305.93059	176	
306.27719	134	
306.29877	98	
306.57375	74	
306.88020	186	
307.29037	76	
307.79769	154	
307.88688	244	
308.29584	524	1+
308.89379	130	
309.15288	70	
310.20113	72	
310.30578	248	
310.41954	84	
310.87425	202	
311.01922	82	
312.02834	408	1+
313.09733	92	
314.28670	78	
319.93872	82	
322.06621	76	
322.89766	82	
322.98816	80	
323.24342	412	1+
323.31250	78	
323.87596	76	
324.26556	100	
324.31839	72	
325.14131	72	
325.21462	74	
325.83250	78	
326.17710	128	
327.18110	80	
327.24797	78	
END IONS

###FS:    #m/z: 336.94581 #charge 1+
###MS: 33
###MSMS: 35
BEGIN IONS
TITLE=Cmpd 26, +MS2(336.9458), 28.0-35.0eV, 0.8min #35
RTINSECONDS=43.9165
SCANS=33,35
PEPMASS=336.94581	65548
CHARGE=1+
81.83025	86	
91.15828	104	
180.86516	88	
189.92454	82	
205.94876	152	
208.88534	76	
209.88936	190	1+
211.94360	1228	1+
212.87793	184	
213.08803	94	
213.87874	318	1+
213.94021	320	
215.93944	74	
216.86435	74	
217.88284	330	1+
223.96175	190	
223.97544	114	
224.97781	100	
225.20488	76	
226.89691	104	
228.63104	96	
229.95505	940	
230.88918	852	1+
230.99343	106	
231.94987	642	1+
232.85477	80	
233.94863	128	
234.06172	88	
235.12426	90	
235.95523	76	
236.80147	82	
237.06360	174	
238.05039	86	
238.21399	142	
239.04768	76	
239.83749	156	1+
241.85389	100	
241.90748	100	
242.54976	98	
242.88463	76	
242.90175	92	
246.02718	78	
246.98001	100	
247.14347	74	
247.96409	122	
248.58014	104	
248.89793	94	
248.98876	148	
249.05636	180	1+
249.91162	128	
249.95960	174	
250.83830	112	
250.94186	88	
250.97002	118	
250.99603	78	
251.90347	74	
251.92118	78	
251.96016	78	
251.98158	78	
252.24438	78	
252.42440	76	
252.87221	80	
252.97018	420	
253.83867	84	
253.90673	90	
253.95973	258	1+
254.07371	352	1+
254.12229	74	
254.82551	84	
256.41936	106	
257.85100	84	
257.89641	76	
258.84777	166	
259.92792	90	
260.98487	96	
262.12965	82	
263.42148	114	
264.84450	94	
265.01814	92	
266.92053	80	
267.25370	88	
267.96096	114	
268.21397	84	
268.25860	76	
268.84205	108	
268.90839	84	
269.59571	78	
269.79755	104	
269.84689	94	
270.98022	82	
271.03891	90	
272.09109	86	
272.16391	82	
273.86700	82	
273.97894	74	
274.22623	92	
276.85729	102	
277.86345	108	
278.58877	76	
279.00075	74	
279.03761	76	
279.15673	114	
280.26069	98	
281.28202	72	
281.98884	74	
282.81000	100	
282.85833	220	1+
282.93387	94	
285.76651	94	
287.13611	84	
290.85579	82	
291.02968	74	
291.06558	90	
291.44258	120	
291.93643	278	1+
292.05501	132	
292.37415	100	
293.11025	238	
294.28222	272	1+
294.96853	134	
295.85522	88	
295.88027	274	1+
296.95404	80	
297.04307	80	
297.94593	134	
297.97486	78	
298.07787	76	
298.58382	74	
302.26758	102	
302.79974	74	
302.94266	88	
302.95757	86	
303.94558	104	
304.28437	78	
304.76435	74	
305.78671	156	
306.79114	100	
307.10098	84	
307.30321	138	
307.89150	134	
308.06989	74	
309.87134	134	
310.31133	78	
314.99008	78	
315.86246	74	
318.60052	78	
319.04555	106	
319.93466	262	1+
321.42541	94	
322.04209	76	
323.03995	88	
323.99734	78	
324.28676	74	
324.89809	246	1+
325.05039	82	
325.28272	80	
327.30662	144	
328.15684	78	
329.32103	96	
329.93441	78	
330.84319	88	
331.02839	88	
331.20680	78	
334.91786	78	
339.87311	80	
340.25373	122	
END IONS

###FS:    #m/z: 313.92982 #charge 1+
###MS: 33
###MSMS: 36
BEGIN IONS
TITLE=Cmpd 27, +MS2(313.9298), 28.0-35.0eV, 0.8min #36
RTINSECONDS=44.6885
SCANS=33,36
PEPMASS=313.92982	21842
CHARGE=1+
145.49282	78	
186.00394	80	
189.09292	68	
190.82937	88	
191.04149	78	
191.05491	76	
193.89404	70	
193.97001	172	
199.95491	72	
202.62189	80	
202.85088	66	
205.92643	74	
209.09882	110	
210.90501	76	
211.88625	72	
212.88463	66	
212.98485	98	
215.89967	64	
216.18315	80	
218.89415	68	
219.79804	82	
221.94436	80	
223.69649	80	
223.95999	244	
223.97884	134	
224.11352	86	
226.17369	80	
228.91484	74	
229.94331	80	
230.89053	140	
230.91632	92	
230.93851	72	
231.85651	166	
233.85430	94	
234.09945	76	
234.96858	550	
235.11115	78	
238.87620	68	
238.99074	80	
239.10624	84	
239.22016	70	
239.51281	80	
243.56544	82	
243.87162	104	
245.19768	88	
246.97548	268	1+
247.00063	70	
247.18619	86	
248.85133	90	
249.50246	104	
249.94866	74	
250.46720	90	
250.72946	108	
250.95242	92	
250.98877	110	
251.13232	114	
251.98513	90	
252.23004	116	
252.93743	88	
252.95501	66	
253.11517	112	
253.79128	72	
254.10080	76	
255.71203	76	
258.18828	66	
261.97646	94	
263.00890	70	
263.25194	66	
263.90222	68	
264.07746	72	
264.84533	130	
266.85379	68	
267.86051	194	1+
268.16784	70	
268.95699	68	
269.07861	72	
270.20848	72	
270.27506	72	
271.07653	90	
272.80852	76	
272.95053	82	
273.12326	70	
275.82260	72	
275.86749	72	
276.97628	76	
277.02596	140	
277.26432	72	
280.06875	68	
280.24708	72	
280.26178	92	
280.74066	82	
281.24069	74	
281.26468	84	
282.28174	78	
282.85751	74	
283.80422	68	
284.37967	74	
284.85202	116	
284.86848	72	
285.10882	72	
285.18559	74	
285.78723	74	
286.92220	98	
287.51717	76	
287.85872	74	
287.91679	102	
289.41681	86	
289.84341	68	
289.88377	78	
290.19901	70	
290.38282	70	
290.44551	80	
290.87688	86	
290.95444	120	
291.27492	84	
291.56854	74	
291.80340	92	
292.14506	84	
292.75232	72	
292.88039	140	
293.01480	66	
294.04782	160	
294.10885	72	
294.27156	70	
295.94771	80	
296.92883	72	
297.29314	74	
298.40544	84	
299.42260	70	
300.87529	78	
301.12440	106	
305.15450	76	
306.28053	92	
307.26870	76	
307.29970	286	1+
307.86748	72	
307.88480	66	
308.88831	104	
310.07805	102	
310.14048	72	
310.41525	78	
310.94111	84	
312.17457	70	
312.96644	70	
313.20973	72	
313.45742	70	
313.94271	74	
314.07995	72	
314.28635	294	1+
315.07938	78	
316.80148	110	
316.84324	78	
317.43079	72	
318.14294	68	
END IONS

###FS:    #m/z: 322.92995 #charge 1+
###MS: 37
###MSMS: 38
BEGIN IONS
TITLE=Cmpd 28, +MS2(322.9300), 28.0-35.0eV, 0.8min #38
RTINSECONDS=48.3615
SCANS=37-38
PEPMASS=322.92995	147856
CHARGE=1+
111.59503	76	
178.00658	76	
189.92277	90	
190.89740	94	
192.89221	74	
193.03048	100	
193.88813	98	
194.04361	80	
194.89107	84	
195.08816	68	
198.87973	96	
201.04799	216	
205.94810	202	
205.97778	72	
206.95440	122	
210.19166	70	
210.89610	164	
211.16326	70	
212.89787	192	
213.08214	76	
214.08675	74	
215.88899	76	
215.90364	76	
220.86808	70	
221.94598	204	
222.95578	610	1+
223.96022	516	1+
225.96710	168	1+
227.93077	186	
228.10556	78	
230.90339	76	
231.91373	72	
233.00515	80	
233.97138	72	
234.04874	72	
235.94068	112	
236.20817	88	
237.75642	84	
237.81598	140	
238.93727	100	
239.05689	72	
239.07806	166	
239.89688	90	
239.95988	74	
240.07275	98	
240.88515	108	
240.94038	3570	
241.11380	72	
241.94122	2550	
242.01261	102	
242.94102	7524	1+
244.82607	74	
244.93918	2504	1+
244.98530	102	
245.85336	152	1+
246.97469	218	
247.99618	74	
248.96998	78	
249.15950	76	
249.83012	74	
250.51786	100	
251.62505	84	
251.94066	92	
252.47281	92	
252.82825	94	
254.88419	72	
255.10216	128	
255.58445	78	
255.97381	84	
257.80546	90	
257.90417	84	
260.20275	78	
260.38088	88	
261.08075	292	1+
261.14264	74	
261.47187	78	
263.97785	102	
265.93031	78	
266.23051	128	
266.90654	100	
268.19193	72	
268.97084	70	
269.00246	114	
269.79950	102	
271.44324	72	
271.97986	76	
273.23083	86	
275.86758	72	
276.80532	138	
276.85778	72	
278.97844	90	
279.09305	722	1+
279.77446	72	
279.83819	84	
280.00275	80	
280.05132	186	1+
282.09013	76	
282.12913	70	
282.80653	120	
282.85355	74	
283.07227	126	
284.07950	74	
284.29287	502	1+
284.82516	74	
284.87886	84	
286.29749	158	
288.16510	72	
288.85355	72	
289.82207	162	
290.04614	76	
290.84763	80	
291.13234	100	
292.05846	90	
292.81483	132	
293.93634	80	
294.85894	78	
298.91704	106	
300.05156	74	
301.90714	76	
302.88073	252	1+
303.25883	176	1+
305.07728	78	
305.29201	70	
305.41000	68	
305.90012	142	
306.31845	106	
306.42122	80	
306.88559	392	1+
307.17235	70	
307.29067	72	
308.25751	70	
308.29572	312	1+
310.31063	248	
310.42001	118	
310.82178	70	
310.88494	72	
311.12497	76	
311.89171	116	
312.04600	104	
312.80375	90	
312.86362	72	
312.97957	70	
313.36640	88	
314.85951	90	
315.27338	102	
316.18098	76	
321.01823	74	
321.92114	76	
322.41912	78	
322.82241	74	
323.01229	72	
323.20656	70	
323.31737	72	
323.97297	84	
324.88687	164	
325.10772	88	
325.25054	78	
325.75679	74	
325.90087	96	
326.06044	88	
326.87728	78	
327.07458	76	
327.18552	80	
327.20577	70	
END IONS

###FS:    #m/z: 336.94581 #charge 1+
###MS: 37
###MSMS: 39
BEGIN IONS
TITLE=Cmpd 29, +MS2(336.9458), 28.0-35.0eV, 0.8min #39
RTINSECONDS=49.134
SCANS=37,39
PEPMASS=336.94581	71272
CHARGE=1+
192.88912	102	
198.03750	88	
198.14463	70	
198.88339	72	
198.95235	92	
199.97051	112	
201.93920	84	
203.93496	78	
204.03690	82	
205.94784	144	
205.97125	202	1+
211.07210	106	
211.94400	722	1+
212.88040	174	
212.89973	98	
213.93937	464	1+
214.13368	84	
215.14078	94	
215.93237	72	
217.10327	70	
217.88739	120	
218.67826	70	
223.96318	392	1+
224.98582	72	
225.18107	82	
225.84410	136	
228.89473	82	
229.00605	84	
229.91452	78	
229.95555	612	1+
230.88924	412	1+
231.10840	72	
231.95088	364	
232.03876	82	
233.89821	376	
233.95745	94	
234.10299	112	
235.03020	76	
235.89539	94	
236.08006	96	
238.06886	70	
238.21675	110	
238.83690	74	
240.02433	74	
240.83737	222	
240.90683	100	
240.99382	82	
241.83501	118	
243.56039	86	
246.68053	78	
246.97752	216	
247.03551	100	
248.90170	100	
248.98488	70	
249.96334	80	
250.83493	186	1+
250.94742	72	
250.99268	102	
251.24703	106	
251.90726	78	
252.03796	78	
252.23096	80	
252.88629	78	
252.94129	108	
252.97057	594	1+
253.22109	76	
253.65271	78	
253.90304	104	
254.08948	120	
254.80963	92	
254.96194	114	
254.99814	76	
255.07311	396	1+
255.57072	90	
256.44670	98	
256.91356	108	
256.96442	176	
257.04851	132	
257.08815	108	
257.91212	100	
258.84610	318	1+
259.94319	80	
260.36724	92	
261.47781	86	
263.03893	82	
265.80225	78	
266.08666	80	
266.79409	84	
267.13938	72	
268.14991	86	
268.84050	202	
269.84150	152	
270.91136	76	
270.98434	140	
272.90793	72	
273.94756	100	
274.85705	266	1+
275.12956	80	
278.03138	78	
278.90459	74	
278.96043	138	
280.25576	112	
280.27988	74	
281.07345	94	
282.85784	98	
283.30588	88	
285.02393	82	
285.05935	80	
286.85098	74	
287.88789	70	
287.91263	78	
289.52559	90	
291.27720	72	
291.44242	84	
292.26255	72	
292.88647	76	
292.93682	92	
293.10639	326	1+
293.27965	90	
293.85915	114	
294.87546	72	
294.99601	76	
295.17092	86	
295.97008	108	
296.00532	90	
296.91634	72	
296.97842	160	1+
297.92212	84	
298.08412	80	
298.27180	252	1+
304.26091	78	
304.37419	92	
304.89061	132	
305.62647	84	
307.28351	86	
307.30758	136	
307.80080	182	
308.29349	82	
309.32343	140	
309.69925	92	
309.87224	76	
310.28096	86	
310.82399	84	
312.89908	86	
313.10858	76	
313.86216	76	
318.21072	94	
318.71925	72	
318.82631	86	
319.74558	86	
320.30782	72	
322.31400	72	
324.28709	80	
324.43287	82	
324.89049	358	1+
326.82813	74	
327.30906	240	1+
327.80775	92	
328.81792	72	
328.94065	92	
329.87438	100	
329.94119	72	
332.06348	78	
333.88938	84	
337.35820	84	
338.31083	74	
END IONS

###FS:    #m/z: 318.93509 #charge 1+
###MS: 37
###MSMS: 40
BEGIN IONS
TITLE=Cmpd 30, +MS2(318.9351), 28.0-35.0eV, 0.9min #40
RTINSECONDS=49.906
SCANS=37,40
PEPMASS=318.93509	17912
CHARGE=1+
193.97000	72	
199.85595	66	
201.04116	60	
204.07531	64	
205.94982	124	
206.95862	70	
208.13315	72	
217.61375	106	
220.99589	72	
222.06152	62	
223.95921	268	1+
225.20309	60	
226.83909	66	
228.04449	58	
230.11847	60	
230.15964	74	
230.88254	76	
232.02032	66	
233.44797	70	
233.68825	92	
233.85692	68	
233.91333	90	
234.97214	430	
234.99793	78	
236.07598	60	
236.89377	72	
237.08825	70	
237.21518	92	
237.92105	82	
238.89554	68	
238.93761	172	
239.07802	124	
239.14739	124	
239.21648	72	
239.40440	72	
239.80939	66	
239.90158	116	
239.93878	74	
240.63935	70	
240.94035	3976	1+
241.89625	128	
242.79244	70	
243.87466	86	
244.19718	68	
246.97647	290	
247.97458	180	
248.14023	86	
248.65971	72	
248.80085	68	
249.43445	94	
249.96993	72	
250.13335	60	
250.95064	146	
251.24333	66	
252.11414	78	
252.87105	60	
252.95105	72	
254.13381	96	
254.19288	58	
254.40400	90	
254.79021	76	
257.09265	68	
258.83289	130	
258.98201	86	
259.13242	76	
261.06920	66	
262.90134	62	
263.17657	76	
264.07350	60	
264.79445	78	
265.06422	84	
267.86630	70	
268.00715	70	
268.11172	102	
268.95872	140	
271.84798	60	
271.95324	90	
273.96793	70	
275.11527	68	
275.96363	68	
277.02937	66	
277.27841	56	
278.04989	66	
278.08265	82	
278.43919	76	
279.09153	948	1+
280.13809	80	
280.29222	76	
280.92581	88	
281.05120	66	
281.99688	66	
282.86155	60	
282.98557	94	
283.81269	84	
285.04681	62	
285.26076	64	
286.62439	66	
286.96144	78	
287.08201	78	
287.86682	82	
288.99947	66	
289.06559	78	
289.88207	186	1+
290.39347	94	
290.93762	58	
291.23734	88	
291.43734	140	
291.79916	64	
291.85173	64	
292.07798	82	
294.27096	78	
295.86150	76	
296.86331	62	
297.51119	74	
297.81425	66	
298.80647	70	
298.96990	80	
299.01552	104	
299.07397	76	
300.15586	122	
300.29236	74	
300.81534	174	1+
302.36617	86	
302.97280	78	
304.79236	74	
304.88747	56	
305.27260	88	
305.89568	80	
305.96167	72	
306.21495	72	
306.79539	84	
307.20417	80	
307.29889	64	
307.80128	92	
307.89199	120	
308.29694	180	
308.88943	78	
309.88436	194	1+
312.19644	64	
313.84482	66	
314.28207	80	
314.87222	68	
315.28566	104	
316.19220	72	
316.26007	66	
316.29726	66	
318.17579	80	
318.42745	84	
320.15176	68	
320.29705	72	
321.75992	60	
322.18123	74	
322.30676	126	
323.04766	92	
323.23885	204	
323.83180	66	
END IONS

###FS:    #m/z: 340.94041 #charge 1+
###MS: 41
###MSMS: 42
BEGIN IONS
TITLE=Cmpd 31, +MS2(340.9404), 28.0-35.0eV, 0.9min #42
RTINSECONDS=53.599
SCANS=41-42
PEPMASS=340.94041	70140
CHARGE=1+
152.43427	96	
190.94489	80	
192.89059	242	1+
197.86965	76	
198.92813	78	
203.88243	80	
204.39489	94	
204.76575	80	
207.07894	78	
207.97139	98	
208.87554	74	
208.96313	108	
213.08892	90	
213.88012	108	
213.93975	396	1+
215.43638	84	
215.88883	624	1+
215.93714	120	
216.86789	94	
216.94197	102	
217.06357	80	
217.88174	462	1+
218.42782	88	
221.93899	76	
222.95421	490	1+
224.83861	84	
226.83118	110	
226.89239	82	
226.94505	154	
227.02928	80	
228.84250	92	
228.91565	140	
228.93858	84	
230.85655	82	
230.90527	134	
231.94987	572	
233.89647	304	1+
233.94940	86	
235.05480	76	
237.06253	80	
238.18068	82	
239.84480	74	
239.90259	74	
239.95765	76	
240.83694	414	1+
240.96672	102	
241.84046	284	1+
241.96306	76	
242.39301	116	
242.91698	92	
242.94259	240	1+
243.83187	98	
243.89996	146	
244.03396	78	
244.83276	76	
245.94235	92	
246.98334	144	
247.19773	80	
247.30199	76	
248.90556	74	
249.96124	292	1+
250.11952	80	
250.62468	88	
250.89900	80	
251.88264	144	
252.03994	76	
252.22911	148	
253.92184	94	
254.96817	300	1+
255.07423	216	1+
256.05826	94	
256.84810	256	1+
256.91475	116	
256.96509	116	
257.91523	146	
258.84699	272	
259.03966	82	
259.84022	486	1+
259.86025	108	
259.97683	100	
266.13067	358	1+
266.24911	74	
266.99834	126	
268.83941	192	
268.96077	110	
269.79493	84	
269.84367	82	
270.16683	84	
270.83719	252	1+
271.77926	86	
271.80360	84	
272.93380	182	
273.81962	80	
274.42934	76	
274.87974	86	
275.06553	158	
275.85431	492	1+
276.16128	96	
276.18355	90	
276.85750	420	1+
277.96407	84	
278.84855	86	
278.88406	94	
279.00690	74	
279.06063	82	
279.85716	328	1+
279.96374	114	
281.14388	84	
284.43972	74	
285.06970	78	
285.29976	80	
287.38829	80	
287.66708	74	
287.79002	76	
287.92964	80	
292.43688	232	
293.11756	76	
293.85604	88	
294.86748	120	
295.16706	74	
295.74529	86	
295.97592	158	
296.07901	80	
296.85677	84	
297.88813	76	
297.97692	188	
298.17874	78	
299.06251	130	
299.37349	74	
299.79628	96	
299.86949	324	1+
301.23977	74	
302.16991	164	
302.79538	90	
302.85923	102	
303.95212	160	
304.94415	78	
306.30724	76	
306.79533	370	1+
306.88188	202	
307.29091	92	
308.29373	422	
308.86650	94	
309.79125	136	
311.00212	90	
311.31119	84	
311.97029	84	
315.99550	82	
318.59195	90	
320.83362	92	
322.18242	88	
323.23843	140	
324.77589	74	
324.89318	280	
325.89322	262	1+
326.17465	434	1+
327.87675	78	
328.93174	76	
329.12525	82	
330.81713	110	
334.78754	104	
335.87801	82	
336.19762	82	
336.63011	102	
336.81168	110	
337.80958	82	
338.74691	100	
339.29840	78	
340.06245	136	
342.90320	256	
344.11039	86	
344.13013	96	
344.40453	94	
END IONS

###FS:    #m/z: 336.94633 #charge 1+
###MS: 41
###MSMS: 43
BEGIN IONS
TITLE=Cmpd 32, +MS2(336.9463), 28.0-35.0eV, 0.9min #43
RTINSECONDS=54.3715
SCANS=41,43
PEPMASS=336.94633	66120
CHARGE=1+
118.06156	116	
192.89112	128	
197.87493	72	
202.04889	76	
208.88175	72	
211.94490	744	1+
212.87533	134	
213.94237	132	
214.03821	74	
214.89425	78	
215.88905	162	
216.88868	124	
216.96985	108	
217.88162	100	
221.91693	76	
221.94249	78	
222.97062	90	
223.95362	72	
224.00053	120	
224.96173	164	
224.97651	98	
225.84498	94	
227.12008	82	
229.95397	870	1+
230.88790	146	
230.90115	124	
231.39047	98	
231.90817	86	
231.94952	680	1+
232.88805	72	
233.02776	72	
233.89755	324	1+
234.94746	74	
236.82195	98	
236.93381	72	
238.01374	88	
239.90778	76	
239.92908	72	
240.83537	74	
241.84037	188	
245.96356	72	
245.97530	310	1+
246.85623	72	
247.96363	168	
249.96316	368	1+
251.10511	84	
251.84290	74	
251.95801	78	
251.96971	436	1+
252.43793	90	
252.97153	302	1+
253.03919	72	
253.08553	210	1+
254.48463	94	
254.96674	154	
255.07439	254	
255.97353	82	
256.26630	76	
256.85820	72	
257.49408	74	
257.85684	94	
258.84689	276	
259.02149	76	
259.10461	72	
259.16380	74	
260.22446	76	
260.93615	108	
261.84549	82	
262.65086	80	
262.82991	82	
265.12014	92	
265.84108	264	1+
266.90461	74	
267.11125	80	
268.97485	80	
269.08333	98	
269.10761	88	
270.10590	80	
270.61057	82	
270.84478	76	
271.91476	88	
272.43150	74	
272.58164	94	
273.25693	92	
273.96377	76	
274.82625	78	
274.86044	86	
275.03183	72	
275.27228	82	
275.53295	72	
275.80832	118	
276.42040	94	
276.85694	188	
277.02916	88	
277.80245	72	
277.83486	78	
277.86106	126	
278.83791	142	
278.92265	78	
278.96594	102	
279.14220	74	
280.85892	338	1+
282.04915	80	
283.03322	234	1+
284.43334	78	
285.86751	148	
289.40455	76	
289.93306	100	
290.85493	144	
291.37737	72	
292.79000	84	
292.86781	76	
293.10651	300	
293.78268	90	
293.85389	72	
294.14024	76	
294.87139	124	
294.92870	102	
295.97607	126	
296.86528	82	
296.97967	76	
296.99451	84	
297.10445	72	
298.70667	94	
298.90824	108	
298.93601	78	
299.86585	112	
300.91557	78	
301.27390	74	
302.92581	76	
303.87470	150	
304.05101	116	
305.02564	114	
305.76209	76	
305.92312	74	
306.88401	190	
306.92020	80	
307.78887	96	
307.89334	72	
308.91320	92	
311.85893	74	
311.93342	82	
314.77869	94	
314.90957	90	
319.31095	156	
319.95009	98	
320.26194	78	
320.47531	98	
321.28439	100	
322.14734	72	
323.27827	258	1+
324.89319	268	
325.87414	88	
327.80349	84	
328.29479	74	
328.92478	102	
330.85176	78	
332.92127	74	
334.29124	140	1+
334.83035	80	
334.85279	82	
337.32091	90	
340.28534	98	
341.82271	90	
END IONS

###FS:    #m/z: 359.96179 #charge 1+
###MS: 41
###MSMS: 44
BEGIN IONS
TITLE=Cmpd 33, +MS2(359.9618), 28.0-35.0eV, 1.0min #44
RTINSECONDS=55.144
SCANS=41,44
PEPMASS=359.96179	47346
CHARGE=1+
198.88486	84	
199.42923	90	
200.88833	78	
201.86594	86	
202.87193	80	
208.94029	138	
209.94613	140	
213.09267	92	
219.90748	84	
222.95311	444	
223.89208	388	1+
223.95479	260	
224.94701	408	
226.94554	294	
226.97461	308	
227.93157	154	
227.95775	264	1+
228.94398	368	1+
231.07670	78	
233.85916	310	1+
233.96353	76	
234.92492	76	
235.84906	126	
238.09328	84	
238.42156	84	
238.97345	126	
239.10239	80	
239.90144	220	1+
239.96353	88	
240.94353	350	
240.96312	440	
241.94246	340	
242.95894	340	
243.91507	78	
244.95718	130	
245.94354	186	
246.38545	80	
246.80696	156	
246.82143	80	
246.95589	262	1+
246.97275	176	
248.80468	410	
249.08739	86	
249.13203	84	
249.87416	102	
250.86103	98	
250.94203	80	
250.95497	90	
250.97294	80	
251.03411	116	
251.09769	80	
252.22997	104	
252.92183	86	
252.95406	156	
253.09384	76	
253.86981	90	
257.11221	76	
258.14167	88	
258.84414	356	1+
258.85968	96	
258.97525	230	
259.97095	140	
260.96791	438	
261.94087	88	
262.94511	76	
263.98098	148	
264.08364	88	
264.79341	116	
264.82182	188	
265.24207	78	
265.81604	536	1+
266.81735	390	1+
267.92659	88	
267.97574	154	
268.80577	80	
268.95840	202	1+
269.57916	86	
270.91546	78	
273.77878	84	
274.73776	108	
274.87136	88	
275.10309	82	
275.42100	76	
275.90402	82	
276.85835	342	
277.81479	128	
277.92306	160	1+
278.80092	106	
279.79575	202	
279.92639	76	
280.20185	78	
280.51635	94	
280.79397	718	
280.89571	124	
281.18325	110	
281.33563	94	
281.79469	384	
281.85735	324	
282.27256	98	
282.39325	94	
283.06843	84	
284.82717	118	
285.81423	88	
286.14026	84	
289.45862	108	
291.40266	110	
291.75294	100	
291.86359	78	
296.02002	84	
296.80736	396	
296.86285	112	
297.80893	206	
297.93883	88	
298.18281	80	
298.80346	1892	1+
298.95516	90	
301.50400	86	
302.99408	88	
303.88841	110	
303.94593	148	
305.05805	84	
305.37321	102	
305.57505	96	
308.29210	128	
308.80525	88	
308.88082	78	
311.57797	100	
312.86445	80	
313.45118	84	
313.83829	82	
314.81785	78	
315.81437	306	1+
316.81447	218	1+
317.04424	76	
317.87195	214	1+
318.36839	92	
318.81561	148	
318.93741	102	
319.93332	130	
320.00250	84	
320.93007	106	
321.82393	172	
322.30800	142	
323.01519	474	
326.38675	82	
328.32630	94	
328.95634	78	
330.82934	78	
336.94007	134	
337.20958	86	
337.95500	142	
338.83472	82	
339.26682	76	
340.86775	124	
340.96301	88	
344.19017	92	
344.90927	148	
346.03553	90	
350.34429	130	
356.21225	106	
357.69259	92	
357.98947	80	
358.19844	120	
361.88955	90	
364.15639	98	
END IONS

###FS:    #m/z: 340.94065 #charge 1+
###MS: 45
###MSMS: 46
BEGIN IONS
TITLE=Cmpd 34, +MS2(340.9407), 28.0-35.0eV, 1.0min #46
RTINSECONDS=58.84
SCANS=45-46
PEPMASS=340.94065	90386
CHARGE=1+
46.81164	98	
62.12941	82	
63.62604	86	
74.15691	120	
146.19281	78	
185.58207	82	
191.42671	84	
192.88820	150	
194.86364	82	
201.09715	84	
205.94775	134	
205.97090	80	
206.95042	98	
210.89868	106	
210.93815	78	
211.10761	84	
212.88207	104	
212.89809	154	1+
212.94692	126	
213.88025	86	
213.93919	662	1+
214.89608	204	
214.98811	120	
215.88679	430	1+
215.93807	278	1+
215.97195	100	
217.88403	354	1+
219.87996	240	1+
221.91325	86	
221.94415	142	
222.88745	92	
222.95421	496	1+
226.85551	84	
227.92378	82	
228.95001	132	
230.89381	84	
230.90207	82	
231.89050	160	
231.95015	966	1+
233.13848	86	
233.89708	286	1+
235.89248	264	
235.94984	78	
236.89160	350	1+
237.07138	82	
237.91937	80	
238.04785	86	
238.83599	154	1+
239.90428	120	
240.22794	144	
240.89332	196	1+
241.00321	100	
241.84034	330	1+
243.38802	92	
243.54909	98	
243.84038	108	
244.82317	78	
246.97745	260	
247.08504	88	
248.84908	156	
248.97318	82	
249.00396	80	
249.96304	138	
251.07578	82	
251.92790	180	
253.06231	80	
254.96336	292	1+
255.07492	352	1+
255.84908	210	1+
256.05039	84	
256.91724	78	
257.83545	78	
258.84706	746	1+
258.90858	78	
259.10859	84	
260.83614	126	
261.79166	104	1+
261.84995	88	
261.90701	86	
262.83000	130	
262.91928	84	
263.87371	208	1+
265.05523	150	
266.86183	112	
267.62110	86	
267.86418	94	
268.14041	202	
268.84500	160	
269.79921	182	
270.73612	86	
270.84100	114	
270.88132	80	
271.81393	100	
272.84734	156	
272.97891	100	
274.93920	164	
275.02392	80	
275.80828	114	
276.85534	240	
276.91689	102	
277.85320	154	
277.93449	84	
278.36264	132	
278.84807	280	
278.89613	82	
279.57755	116	
279.81573	94	
279.84773	400	1+
279.96445	96	
280.28391	86	
280.97453	106	
281.89383	114	
282.02798	80	
282.31868	112	1+
282.91019	152	
282.92794	78	
283.85927	102	
283.87048	118	
284.00519	88	
285.05297	92	
286.03644	94	
286.11947	86	
286.80945	82	
287.91565	78	
288.12303	84	
288.96151	90	
289.87796	174	
290.86995	102	
291.37372	84	
291.87056	88	
291.93755	84	
292.93902	112	
293.92558	102	
294.43122	82	
294.86641	84	
295.86409	192	1+
296.97425	100	
297.02289	86	
297.42408	84	
297.90925	106	
297.97294	324	1+
298.86875	294	1+
301.86222	78	
302.24198	84	
302.88732	88	
304.26931	80	
304.44065	84	
304.77076	86	
306.79122	86	
306.88284	204	
307.28170	92	
307.87954	244	1+
308.29682	218	
311.86771	104	
313.88818	144	
314.97043	90	
315.29752	78	
322.26860	122	
322.92397	82	
323.26952	140	
324.89419	176	
326.87714	82	
328.20820	86	
328.39494	92	
331.58041	100	
332.09273	88	
333.86475	80	
336.94668	96	
337.05906	180	1+
338.93674	84	
341.99450	140	
342.78371	80	
343.20459	86	
343.27959	82	
343.96710	82	
344.91506	186	
END IONS

###FS:    #m/z: 359.96196 #charge 1+
###MS: 45
###MSMS: 47
BEGIN IONS
TITLE=Cmpd 35, +MS2(359.9620), 28.0-35.0eV, 1.0min #47
RTINSECONDS=59.62
SCANS=45,47
PEPMASS=359.96196	47036
CHARGE=1+
104.27348	86	
155.39417	100	
183.93469	92	
185.98695	112	
192.31627	108	
192.90603	98	
196.88258	86	
205.95022	110	
207.91003	92	
209.94420	78	
211.87353	114	
211.91841	90	
218.92886	86	
219.55964	106	
221.89039	98	
222.95228	450	
223.88801	480	1+
223.96129	610	1+
224.94801	604	1+
225.91149	86	
226.94759	430	1+
226.97091	146	
227.88572	132	
228.94289	552	
231.82399	90	
232.92079	116	
233.91885	98	
234.86625	118	
235.10914	90	
239.90339	108	
240.83402	102	
240.94010	1032	1+
240.96391	522	
241.08328	78	
241.88453	78	
241.90068	196	
242.90185	136	
242.95909	134	
243.97260	92	
244.95796	518	
244.98396	120	
245.05126	86	
245.94046	182	
246.81029	102	
246.86560	78	
246.95413	200	
247.80927	230	
248.80123	424	1+
250.93008	78	
251.03181	214	1+
251.04856	232	
251.06622	80	
255.17649	84	
255.88482	94	
255.91656	92	
256.40585	82	
258.84334	106	
258.97486	126	
259.44085	182	
260.43861	100	
260.96637	294	1+
263.88207	84	
263.92977	106	
264.81493	106	
265.81572	102	
265.85241	90	
265.97947	218	1+
266.81202	1012	1+
268.96086	138	
270.70553	88	
272.97087	96	
275.98183	86	
276.68162	108	
278.80209	270	
279.25295	82	
279.79649	120	
280.79252	1380	1+
280.83131	92	
280.92568	84	
283.01558	146	
283.06202	86	
283.28108	82	
283.80321	78	
283.84145	84	
283.98136	148	
284.18728	94	
284.82307	546	1+
284.90943	232	1+
286.05753	90	
286.14892	108	
286.43344	102	
286.89482	88	
288.80929	94	
289.76357	82	
293.29272	86	
293.43307	82	
293.80466	106	
293.84928	94	
294.87345	228	1+
295.06044	130	
295.80649	84	
295.92654	116	
296.80993	676	1+
296.91777	80	
296.96478	86	
297.92961	92	
298.80367	1756	1+
298.85265	84	
298.91258	100	
299.88346	94	
300.40911	80	
301.77706	94	
301.83018	100	
303.43853	80	
303.45449	114	
303.72698	128	
303.94793	90	
304.94424	84	
306.78057	96	
307.11592	100	
307.30973	128	
308.30704	80	
308.37405	88	
308.43648	92	
308.87828	124	
309.86204	170	1+
312.69273	106	
312.89272	84	
312.94380	88	
314.27126	78	
315.46543	98	
316.81432	322	1+
318.10990	78	
318.80942	112	
320.83776	84	
321.82074	118	
322.82035	106	
323.01653	168	
326.79038	110	
326.95016	92	
330.40067	86	
331.69680	102	
331.88177	84	
333.91099	178	
334.87868	132	
336.29904	80	
336.31805	130	
336.90078	92	
336.94465	166	
337.90909	84	
338.49841	86	
339.23527	134	
340.26703	84	
340.89047	82	
340.93799	80	
341.02731	88	
342.17006	84	
342.90234	124	
344.41568	94	
346.92256	78	
350.80295	78	
352.66378	94	
357.07953	102	
358.20279	240	
358.40787	78	
361.78263	102	
362.33795	78	
364.35200	150	
END IONS

###FS:    #m/z: 313.92970 #charge 1+
###MS: 45
###MSMS: 48
BEGIN IONS
TITLE=Cmpd 36, +MS2(313.9297), 28.0-35.0eV, 1.0min #48
RTINSECONDS=60.4
SCANS=45,48
PEPMASS=313.92970	22646
CHARGE=1+
116.31355	88	
189.86542	62	
196.20314	68	
197.60375	78	
197.95262	76	
205.94895	226	
207.08077	92	
208.94031	94	
212.88132	70	
212.89355	64	
212.93684	74	
221.94159	138	
222.97366	64	
223.95942	138	
223.97471	218	
225.10369	90	
225.92987	78	
226.84803	60	
226.86829	72	
227.89946	62	
228.14264	70	
228.98246	78	
229.08940	76	
229.90030	58	
230.45951	82	
231.12538	80	
231.85922	530	1+
232.08226	74	
232.95674	66	
233.85236	334	1+
234.80261	76	
234.96902	394	1+
235.06992	66	
237.08618	84	
238.21309	70	
239.80622	68	
239.95780	60	
239.98049	66	
243.08729	78	
243.42826	76	
244.43110	72	
244.80163	64	
245.44762	60	
246.97440	282	
247.07035	84	
248.19684	62	
248.85433	62	
248.90216	168	
248.94725	152	
249.14552	64	
249.86310	78	
250.13888	66	
250.83100	58	
250.95548	72	
250.98239	108	
251.10513	66	
251.65984	78	
251.86857	68	
252.06748	184	
253.06839	84	
255.95396	90	
256.06384	82	
256.24461	96	
256.81479	70	
256.85719	138	
257.91657	78	
259.02371	62	
260.03433	72	
260.20088	96	
260.42831	84	
261.99437	60	
263.90505	136	
264.84641	66	
264.87236	82	
266.08885	74	
266.17276	72	
266.85868	72	
266.87866	108	
267.03274	72	
267.25141	58	
268.82584	62	
270.28307	76	
271.95933	88	
272.58160	80	
272.82520	184	
273.80748	58	
274.09214	72	
274.42121	86	
274.80172	58	
274.82874	60	
275.01164	62	
275.14810	66	
277.02917	72	
279.40321	72	
280.19792	84	
280.80049	70	
280.97513	80	
281.98036	64	
282.11486	72	
282.51879	96	
283.12410	64	
283.79010	72	
283.87876	72	
285.87666	84	
287.90658	74	
289.42736	66	
291.24570	88	
291.76775	68	
292.26268	92	
293.06502	80	
293.87091	82	
294.27311	68	
295.13229	62	
295.84648	68	
297.02405	68	
298.42037	78	
299.80870	78	
300.23142	110	
301.87492	82	
302.24620	60	
302.76207	88	
303.87126	58	
304.93586	74	
305.02143	74	
307.89847	58	
307.95996	88	
308.12809	102	
308.16899	78	
308.88904	182	
308.91540	72	
309.88305	58	
309.92207	94	
310.30697	62	
310.84805	68	
310.87139	58	
311.41544	92	
311.87466	66	
313.18366	74	
313.86367	92	
314.11669	62	
314.28387	322	
314.81782	78	
315.16233	72	
315.28455	138	
316.12184	72	
316.18331	74	
316.29230	90	
316.79076	60	
317.07500	68	
317.92394	88	
318.38557	100	
318.83057	70	
319.09383	86	
END IONS

###FS:    #m/z: 322.93024 #charge 1+
###MS: 49
###MSMS: 50
BEGIN IONS
TITLE=Cmpd 37, +MS2(322.9302), 28.0-35.0eV, 1.1min #50
RTINSECONDS=64.0885
SCANS=49-50
PEPMASS=322.93024	283368
CHARGE=1+
51.06634	72	
159.34395	80	
177.91806	84	
183.93292	72	
187.90096	82	
190.92831	78	
191.89949	80	
192.89082	200	
193.88916	116	
193.97026	86	
196.87794	72	
197.92332	78	
201.04549	204	
204.86389	68	
205.95053	254	
206.94877	232	
206.97309	106	
207.97339	278	
208.14045	70	
212.89643	124	
215.88170	72	
218.89804	90	
220.20995	68	
221.94742	138	
222.95567	76	
223.95981	638	1+
224.94697	76	
224.97838	72	
226.82030	86	
226.89056	70	
227.87025	76	
227.93120	84	
229.92275	72	
231.12339	74	
232.90054	84	
233.14601	102	
233.95511	88	
234.87393	102	
235.90628	110	
237.90961	72	
238.90294	320	1+
238.93950	494	
239.08012	160	
239.96359	86	
240.08121	82	
240.94064	6240	
241.93956	21162	1+
242.34134	70	
242.85880	158	1+
242.94178	15198	1+
243.79630	70	
243.88270	70	
243.91377	84	
244.81998	76	
244.93980	4250	
244.98954	76	
245.94655	70	
246.97554	462	1+
247.80034	78	
248.84598	98	
249.96765	142	
252.35412	76	
253.83825	68	
254.38838	78	
255.83599	80	
256.81001	72	
256.89967	68	
257.85314	70	
258.83273	68	
258.97243	72	
259.90165	72	
260.01869	70	
260.56934	72	
260.97773	80	
262.83325	104	
262.97917	130	
263.79421	200	1+
263.98003	78	
264.43493	72	
264.83651	74	
264.87034	76	
264.94024	72	
265.85839	68	
265.98076	82	
266.07499	74	
266.19081	94	
266.24097	68	
267.13442	130	
268.95672	86	
269.79908	104	
270.11569	84	
270.79417	72	
271.24303	82	
272.13384	68	
272.38280	76	
273.84665	136	
273.94786	74	
274.91381	88	
275.08079	74	
276.18179	110	
277.90463	86	
278.24266	70	
278.83276	74	
278.85656	188	1+
278.97659	94	
279.09236	652	1+
279.25523	84	
279.82173	72	
280.14253	74	
280.23871	72	
280.99993	74	
281.08942	124	
282.25693	72	
282.88437	116	
283.00622	72	
284.15008	100	
284.29181	346	
284.80628	72	
285.29830	164	
286.00317	86	
286.22124	72	
286.91584	70	
287.41480	92	
288.42560	74	
289.73888	82	
289.87751	204	
290.87326	228	1+
292.81088	72	
293.09687	80	
294.84075	226	1+
298.89794	68	
299.42453	84	
302.81232	78	
302.88309	72	
303.82628	68	
304.27351	74	
305.01645	70	
305.88858	78	
306.82555	78	
306.87940	120	
306.90008	96	
307.79868	68	
307.89457	340	1+
308.29152	220	
309.32693	126	
309.86813	216	1+
310.14033	82	
310.24225	74	
310.30809	296	
312.84269	92	
312.88845	88	
313.02516	70	
313.96906	110	
315.03174	78	
315.31061	72	
316.94564	80	
320.92836	80	
323.04976	86	
323.07649	72	
323.75215	68	
324.18074	68	
324.31566	94	
324.89598	482	1+
325.02157	94	
END IONS

###FS:    #m/z: 340.94045 #charge 1+
###MS: 49
###MSMS: 51
BEGIN IONS
TITLE=Cmpd 38, +MS2(340.9404), 28.0-35.0eV, 1.1min #51
RTINSECONDS=64.861
SCANS=49,51
PEPMASS=340.94045	115168
CHARGE=1+
55.67802	106	
137.09399	102	
190.89403	76	
198.14467	90	
204.92688	88	
205.94888	152	
208.88149	90	
210.94046	224	
212.89641	124	
213.93975	562	1+
215.88563	346	
217.87079	86	
217.88713	76	
218.89232	164	
226.97477	78	
227.84578	76	
228.68257	84	
228.84324	144	
228.86664	94	
228.92323	92	
231.89126	158	
231.95144	454	
233.01834	80	
233.89804	610	1+
236.80676	86	
236.96566	78	
238.04229	94	
239.07154	84	
240.84386	126	
241.23324	158	
241.84048	626	1+
241.88877	106	
241.96294	76	
242.94369	208	
243.82796	86	
244.91328	78	
245.94639	100	
246.97469	322	
247.98004	148	
248.99052	138	
250.01844	76	
250.85599	78	
251.40869	102	
253.03514	78	
254.96669	234	
255.07289	352	1+
255.41247	86	
255.92619	80	
255.94994	80	
256.85036	276	1+
256.95069	104	
256.96854	78	
258.84726	570	1+
258.86423	254	1+
258.92887	98	
259.90982	76	
261.47823	82	
261.84115	168	
261.84643	86	
262.44785	90	
262.83567	106	
262.87966	112	
264.07547	94	
264.84247	88	
265.01700	122	
266.14272	76	
266.84446	74	
266.86585	100	
267.13784	196	
267.95677	88	
268.06717	108	
268.83917	208	
269.02515	86	
269.17610	90	
269.83124	90	
271.92691	104	
272.92327	166	
275.86017	184	
275.94283	100	
276.40213	86	
276.85762	908	1+
277.15596	124	
277.92628	102	
278.84477	298	
279.02958	86	
279.21391	78	
279.91628	74	
279.96446	150	
280.06416	78	
280.24638	80	
280.84859	142	
281.05115	74	
282.07977	86	
282.53745	78	
282.85137	78	
282.97756	86	
284.16778	98	
285.56518	102	
285.86208	86	
286.15696	80	
286.80142	78	
286.81512	80	
286.87605	78	
287.88463	154	
287.91901	86	
288.02148	94	
288.83655	84	
288.85342	76	
288.90972	92	
291.44244	102	
292.83189	82	
293.85803	96	
293.90071	122	
294.00368	84	
294.51321	84	
295.84243	76	
296.97296	444	1+
297.81044	218	1+
297.97508	260	1+
299.88026	426	1+
300.23227	80	
300.83917	82	
301.86684	86	
302.17512	136	
303.17681	110	
303.81111	160	
303.94303	92	
306.78075	76	
306.88387	174	1+
307.28383	90	
307.79594	116	
308.29268	176	
308.63082	88	
309.42932	84	
310.30467	84	
310.42343	82	
311.60585	86	
311.89878	80	
312.94503	84	
314.17122	82	
314.40619	80	
316.86293	92	
318.99980	80	
319.21291	110	
319.71948	124	
319.76962	92	
319.89922	96	
323.47384	98	
323.88441	142	
324.10777	78	
324.41066	74	
324.88277	134	
324.90061	84	
325.24505	80	
325.89825	102	
326.17177	74	
328.18997	112	
329.86695	74	
330.83158	90	
331.39703	96	
340.78610	74	
342.89850	136	
343.24554	82	
END IONS

###FS:    #m/z: 359.96165 #charge 1+
###MS: 49
###MSMS: 52
BEGIN IONS
TITLE=Cmpd 39, +MS2(359.9616), 28.0-35.0eV, 1.1min #52
RTINSECONDS=65.633
SCANS=49,52
PEPMASS=359.96165	46406
CHARGE=1+
197.96897	134	
204.97967	78	
207.02760	82	
208.56050	78	
209.94423	140	
210.86873	122	
214.43747	84	
215.01487	84	
215.87629	100	
217.44162	88	
220.88075	90	
220.95751	280	
222.91110	80	
222.95280	696	1+
223.88391	312	1+
224.94906	542	
224.97045	410	1+
226.94725	1178	1+
226.97337	312	
227.89522	124	
227.93284	94	
228.94053	782	
231.01721	94	
232.81612	78	
234.06717	86	
235.51788	128	
237.20665	160	
238.94124	136	
240.09966	124	
240.83629	152	
240.94025	1222	1+
240.96129	542	
241.10786	120	
241.89953	138	
242.94258	200	
242.95966	580	1+
243.89961	88	
244.95618	214	
245.44021	182	
245.80876	272	1+
245.87894	80	
245.94493	106	
246.95152	410	1+
246.97431	140	
247.24211	80	
247.84490	78	
248.80552	394	
249.86702	78	
250.72003	92	
250.95074	158	
251.42612	82	
251.96971	98	
252.87296	128	
254.37673	80	
254.84057	84	
256.02848	98	
258.44877	94	
258.50999	90	
258.84631	310	
260.83920	148	
260.91029	82	
260.96858	568	1+
261.41437	108	
262.92540	86	
263.81082	188	1+
263.86213	82	
264.08935	94	
264.44082	84	
264.87389	86	
265.97468	80	
266.81372	1036	1+
267.84753	190	1+
267.96906	122	
268.95938	222	
269.95439	106	
273.96473	146	
274.40918	80	
275.14384	78	
276.81384	114	
276.85694	296	
276.91465	216	1+
277.08828	108	
277.44571	92	
277.81866	82	
278.79620	206	
278.84691	192	1+
278.90431	242	1+
279.79407	136	
280.79307	1446	1+
281.13780	114	
281.88640	190	1+
282.78683	152	
284.82453	200	
284.85414	108	
284.87659	80	
286.26560	92	
286.52032	84	
287.40894	86	
288.46728	98	
289.80810	82	
290.49579	84	
291.42347	80	
292.43838	282	
292.79394	84	
292.93590	142	
293.85513	170	
294.28349	88	
294.81554	86	
294.92305	134	
295.52565	82	
296.80792	216	
296.85293	80	
297.81403	158	
297.91570	94	
298.80231	1602	1+
299.87262	156	
299.92484	140	
300.45159	80	
300.67333	98	
300.78756	78	
300.89016	96	
301.82595	82	
302.24902	156	1+
303.81737	82	
303.95679	84	
304.88211	94	
305.46125	92	
306.44095	162	
306.88650	232	1+
307.30982	84	
308.29552	130	
308.41730	102	
308.82284	106	
309.39267	96	
309.91556	80	
310.88774	102	
311.85945	236	1+
313.82756	100	
314.24741	78	
314.28504	134	
314.82478	144	
314.90928	110	
316.81381	318	1+
318.92628	100	
319.90760	144	
321.34174	78	
321.81574	244	1+
322.47178	80	
323.01802	164	
324.02162	106	
328.28849	88	
329.87106	194	
331.81984	78	
334.83297	116	
335.84667	94	
335.88482	88	
336.94193	394	1+
338.37652	96	
338.89368	92	
338.92545	78	
339.27131	104	
339.84223	164	1+
340.92286	144	
341.88430	80	
343.21919	94	
346.28947	84	
347.88356	82	
350.37051	84	
351.87933	204	1+
353.33992	92	
353.73072	132	
355.20698	98	
357.71347	128	
358.20032	100	
359.09152	80	
359.85641	116	
END IONS

###FS:    #m/z: 322.93026 #charge 1+
###MS: 53
###MSMS: 54
BEGIN IONS
TITLE=Cmpd 40, +MS2(322.9303), 28.0-35.0eV, 1.2min #54
RTINSECONDS=69.2925
SCANS=53-54
PEPMASS=322.93026	203734
CHARGE=1+
110.09024	124	
182.46722	90	
183.00320	86	
192.89072	150	
198.89911	58	
199.86800	84	
200.94582	70	
201.04484	162	
205.95020	166	
205.97680	62	
206.94983	58	
207.94567	82	
207.97095	134	
208.88319	106	
210.18799	90	
221.00346	64	
221.94250	90	
222.94963	116	
223.95661	398	1+
224.87781	70	
226.84258	84	
227.43651	98	
227.92860	152	
228.91107	128	
231.83193	72	
232.91162	72	
233.81575	72	
233.91897	84	
233.95278	74	
235.79511	68	
238.05936	66	
238.45923	78	
238.89370	70	
239.07793	142	
239.91963	90	
239.95864	88	
240.08527	88	
240.82384	64	
240.93954	2940	
241.90612	216	1+
241.93974	12580	1+
242.71848	72	
242.94186	8608	1+
242.98000	64	
243.04657	90	
243.50303	82	
244.87911	218	
244.94007	2594	1+
245.38859	54	
245.44326	140	1+
245.84039	72	
245.96170	66	
246.46086	86	
246.94276	68	
246.97583	636	1+
247.83702	58	
248.19331	72	
249.98167	104	
250.46910	84	
250.94248	134	
251.85075	78	
251.92488	88	
252.07211	56	
253.57446	102	
253.88379	64	
254.05962	68	
254.24519	84	
254.82952	62	
254.91940	62	
255.83779	74	
256.13239	68	
256.85438	66	
258.83028	72	
258.96061	80	
260.10194	108	
260.82757	268	1+
261.79760	78	
261.95452	72	
264.82409	60	
264.85198	204	1+
264.95822	98	
265.05834	74	
265.18639	72	
265.87632	70	
266.06085	138	
266.94263	106	
266.99685	70	
268.95464	86	
269.80449	108	
271.85420	64	
272.81047	140	
272.85198	88	
272.98383	168	
273.80339	62	
275.83116	58	
276.01427	58	
276.85348	78	
277.09056	66	
277.11682	66	
278.24847	74	
278.28333	78	
279.09498	508	
280.06813	74	
281.24287	68	
281.74159	76	
281.83424	74	
282.85756	66	
283.06823	142	
283.78968	78	
283.80617	70	
284.29394	292	1+
284.97841	58	
285.78869	202	1+
285.89132	62	
287.90672	58	
288.88875	80	
289.86239	64	
289.88206	68	
293.84969	148	
293.86862	84	
294.85470	60	
297.83174	226	1+
297.87968	80	
298.53274	106	
298.93209	68	
299.88375	72	
299.99872	78	
300.85612	70	
300.92425	78	
301.86221	64	
302.25297	68	
302.94741	72	
303.44086	98	
303.72132	88	
303.89019	58	
304.99130	66	
305.74667	64	
305.80484	68	
305.89460	64	
306.90273	68	
307.31282	84	
307.88591	192	
308.88099	360	1+
309.09675	68	
309.29669	98	
310.06920	68	
310.30070	66	
310.39106	66	
310.82826	80	
310.90853	72	
311.85779	66	
312.87175	64	
312.88993	86	
315.80140	82	
316.93707	70	
317.82392	130	
319.50231	70	
320.81583	74	
320.85310	78	
323.88582	412	1+
325.16328	82	
325.90976	82	
327.17236	80	
327.94814	86	
END IONS

###FS:    #m/z: 336.94604 #charge 1+
###MS: 53
###MSMS: 55
BEGIN IONS
TITLE=Cmpd 41, +MS2(336.9460), 28.0-35.0eV, 1.2min #55
RTINSECONDS=70.0645
SCANS=53,55
PEPMASS=336.94604	58470
CHARGE=1+
68.55067	72	
98.10926	94	
112.34340	80	
192.88767	118	
197.86975	66	
199.13436	68	
199.87328	86	
205.05006	100	
205.95305	72	
211.94390	448	1+
211.98305	84	
212.85421	86	
212.87718	132	
212.89203	72	
213.89999	68	
213.94075	160	
216.88682	70	
217.88448	120	
219.89654	70	
221.96815	88	
223.96427	80	
223.97284	70	
226.91656	88	
227.10228	70	
227.95720	78	
228.89464	72	
229.95451	720	
230.88760	78	
231.89988	96	
231.95021	116	
232.83021	98	
232.96024	72	
233.12167	84	
233.89542	112	
236.92784	96	
237.06235	70	
238.23742	94	
239.83739	142	
239.84843	140	
239.90364	168	
240.83771	194	
240.96537	66	
241.84579	244	
244.87093	74	
245.44417	68	
246.83301	82	
246.97528	274	1+
247.95931	98	
248.90389	98	
249.85369	70	
249.96011	192	1+
250.82340	66	
250.91244	70	
251.78473	80	
251.83180	126	
252.97006	470	1+
253.93034	100	
254.01253	82	
254.83901	68	
254.96640	76	
255.07497	420	
256.07442	206	
256.84632	72	
256.87013	66	
256.89168	98	
256.91157	88	
256.96251	84	
257.85698	302	1+
257.89259	68	
257.91622	84	
258.02497	92	
258.36194	86	
258.84747	412	1+
258.90232	118	
259.91559	68	
260.98556	66	
261.52155	96	
261.84959	88	
262.71378	116	
262.80388	76	
263.90001	96	
264.87130	152	
264.91820	80	
266.24321	90	
266.84913	128	
267.06710	76	
268.02109	80	
268.06132	90	
268.83812	538	1+
270.08552	92	
270.98541	66	
271.82575	66	
273.79122	82	
274.86704	456	1+
275.83892	136	
275.86265	132	
276.85743	766	1+
278.83891	66	
279.08065	72	
279.29010	78	
281.86713	66	
283.51896	78	
285.07589	98	
285.85202	72	
285.87247	72	
289.41281	84	
290.41664	80	
290.88393	146	
291.04129	98	
292.37201	78	
292.86128	72	
293.10525	156	
294.82304	68	
294.86533	72	
295.10978	70	
295.28931	80	
295.83381	66	
296.89224	106	
297.18703	74	
297.99819	84	
298.01531	68	
298.87667	142	
299.05892	110	
299.30226	70	
299.87361	102	
299.97933	78	
300.25608	94	
301.03921	78	
301.91126	74	
302.02217	86	
302.10084	108	
302.87879	80	
303.02412	78	
303.35352	68	
304.26273	68	
305.85420	70	
306.87720	112	
310.88048	88	
311.41119	76	
313.87335	78	
315.89159	68	
320.83141	70	
322.63518	98	
323.16050	82	
323.30140	74	
324.89404	168	
324.98200	68	
325.13896	78	
326.88958	92	
327.87253	92	
327.89306	78	
328.95294	146	
329.87188	68	
333.75263	74	
335.18361	68	
335.32700	82	
337.29286	94	
337.87276	66	
339.26443	68	
END IONS

###FS:    #m/z: 313.92983 #charge 1+
###MS: 53
###MSMS: 56
BEGIN IONS
TITLE=Cmpd 42, +MS2(313.9298), 28.0-35.0eV, 1.2min #56
RTINSECONDS=70.8365
SCANS=53,56
PEPMASS=313.92983	20856
CHARGE=1+
66.32893	40	
148.11432	32	
181.88037	52	
186.94949	56	
188.90220	66	
190.84027	66	
193.97100	216	
201.86236	70	
202.87355	56	
205.95051	70	
206.95327	104	
209.94442	72	
209.99774	40	
211.97954	66	
211.99121	62	
212.89396	76	
214.06512	80	
215.93935	92	
218.93619	86	
219.20886	68	
222.94425	100	
223.47433	90	
223.96086	304	1+
225.86524	64	
227.86652	80	
227.91813	80	
229.89134	74	
230.19649	78	
230.88453	44	
231.07491	76	
231.85790	200	
231.89141	58	
231.96982	60	
232.08684	72	
232.43771	92	
232.94521	68	
233.80061	60	
233.85154	40	
233.87975	64	
233.99214	112	
234.20084	54	
234.85505	68	
234.95017	76	
234.97075	266	1+
236.45363	102	
236.77838	86	
237.01114	100	
237.15639	78	
239.03239	76	
239.09895	94	
241.89570	102	
245.89434	110	
246.97290	94	
247.46013	66	
247.97805	56	
248.12335	72	
248.64199	98	
248.89199	70	
249.95069	64	
250.04558	84	
250.21415	44	
250.95134	138	
250.98074	56	
251.96974	72	
252.57252	34	
252.93141	60	
254.80776	58	
254.91354	72	
255.09804	60	
256.78744	34	
258.44112	70	
258.93468	84	
263.01720	50	
263.81007	62	
264.84828	60	
264.92616	72	
266.89445	48	
267.86258	54	
267.97681	68	
268.12169	58	
268.14581	72	
268.91646	80	
269.11466	52	
270.16206	60	
270.18044	94	
270.27528	120	
270.32363	104	
270.82260	94	
270.86315	82	
271.96365	56	
272.42770	74	
272.56525	84	
272.84129	78	
273.81351	92	
275.97569	68	
276.15898	58	
276.34526	32	
277.26601	32	
278.07852	74	
280.05430	44	
280.26542	78	
280.93013	56	
282.85553	62	
283.39252	74	
283.85191	76	
284.03573	66	
284.34219	48	
285.81201	58	
285.87251	64	
285.90118	58	
286.89082	72	
287.04053	86	
287.73744	44	
287.91646	158	
289.88002	114	
289.93097	82	
290.84942	64	
291.01314	78	
291.10308	78	
292.82132	72	
293.15131	80	
294.05758	48	
294.79638	48	
295.02749	66	
295.11202	34	
295.15403	72	
295.39067	32	
296.86668	64	
302.88177	74	
302.98605	68	
303.72743	62	
303.80922	56	
306.86222	82	
307.00832	56	
307.04059	54	
307.30793	68	
307.89202	94	
307.91086	74	
308.86512	130	
308.89822	44	
310.45600	34	
311.10968	62	
311.85860	128	
311.87704	80	
313.07954	62	
313.22986	50	
313.34026	80	
313.87943	40	
314.23463	40	
314.27892	272	
315.29074	72	
316.99385	68	
END IONS

###FS:    #m/z: 322.93014 #charge 1+
###MS: 57
###MSMS: 58
BEGIN IONS
TITLE=Cmpd 43, +MS2(322.9301), 28.0-35.0eV, 1.3min #58
RTINSECONDS=74.508
SCANS=57-58
PEPMASS=322.93014	158882
CHARGE=1+
190.92949	62	
192.88887	78	
193.05614	72	
193.88660	70	
197.86993	102	
197.95631	90	
201.03827	58	
202.05286	92	
203.02778	80	
205.95087	270	
206.97267	56	
208.42389	74	
212.89577	62	
219.06869	120	
221.88926	56	
221.94362	142	
222.88019	96	
222.95011	72	
223.95970	374	1+
224.83477	64	
225.09074	74	
225.86166	84	
225.90950	62	
227.82177	62	
227.93120	70	
228.10552	60	
228.90743	72	
230.90332	74	
231.86534	56	
236.38568	70	
236.97312	60	
238.03375	74	
238.62609	74	
238.90901	56	
238.94113	122	
239.08097	162	
239.18037	72	
239.90486	68	
239.91915	80	
240.82015	88	
240.94072	4560	
240.97868	84	
241.09059	58	
241.46836	100	
241.93960	12030	1+
242.04684	188	1+
242.90655	88	
242.94202	8304	1+
243.62121	72	
244.82334	62	
244.83570	76	
244.94033	1918	
244.97902	68	
245.14996	66	
245.85602	68	
245.92126	88	
246.83301	76	
246.97685	336	1+
247.79451	74	
248.12695	62	
248.90053	74	
250.06532	74	
250.97292	78	
251.11873	82	
251.14595	70	
251.51758	88	
251.92677	66	
252.12756	78	
252.82977	90	
252.88103	56	
253.92676	84	
254.24153	70	
254.83174	66	
255.00800	60	
258.83190	394	1+
258.90220	102	
259.85431	78	
261.16237	54	
261.83131	54	
262.83576	114	
262.98124	88	
265.14434	78	
266.13501	80	
266.28081	72	
266.45756	72	
266.81044	78	
266.91243	66	
267.06107	98	
268.96059	70	
270.98252	72	
271.35880	76	
271.78319	74	
272.80083	78	
273.22255	78	
273.84601	78	
276.83922	64	
278.03772	84	
278.11941	66	
278.84100	70	
278.95172	78	
279.09235	852	1+
279.37079	56	
279.85453	100	
280.04347	62	
280.26388	82	
280.82085	64	
281.19548	78	
281.97036	60	
282.79382	210	1+
282.82030	70	
282.88016	68	
282.92799	80	
283.07641	84	
283.28954	516	1+
283.88065	74	
283.89751	56	
283.97519	182	
284.29398	438	1+
284.84972	60	
286.81588	62	
287.41070	84	
288.75965	66	
292.81526	82	
292.87411	92	
293.86237	60	
294.83362	56	
297.78873	74	
297.92429	80	
298.42235	76	
299.37556	106	
300.84776	70	
301.06057	82	
301.86243	60	
303.83454	60	
304.27348	74	
304.77293	58	
304.83511	54	
305.86705	74	
305.89321	62	
306.27306	64	
306.42347	86	
307.79420	62	
307.86975	74	
307.89964	98	
308.05522	62	
308.29178	300	1+
308.89594	66	
312.80400	76	
313.17545	78	
318.83270	72	
319.75664	74	
321.03806	78	
321.83956	72	
321.89876	72	
323.89147	330	1+
324.20111	66	
325.03694	66	
325.31807	58	
326.25782	54	
327.24560	72	
327.79030	72	
327.90349	72	
END IONS

###FS:    #m/z: 336.94617 #charge 1+
###MS: 57
###MSMS: 59
BEGIN IONS
TITLE=Cmpd 44, +MS2(336.9462), 28.0-35.0eV, 1.3min #59
RTINSECONDS=75.2805
SCANS=57,59
PEPMASS=336.94617	53902
CHARGE=1+
197.88003	86	
201.12863	72	
205.94670	98	
206.88799	72	
206.95064	122	
210.87032	72	
210.88459	82	
211.94350	570	
212.87767	72	
212.89645	108	
213.94058	108	
215.88385	172	1+
215.96826	72	
216.01915	70	
217.88709	84	
220.10060	90	
220.87927	70	
224.98393	68	
226.97281	130	
227.87175	102	
228.84605	82	
229.95570	270	
230.88798	552	1+
231.90943	68	
231.94901	242	
233.83156	66	
236.85033	98	
236.88237	74	
236.89563	82	
237.04107	92	
237.06405	128	
237.87741	108	
238.03303	70	
238.99048	82	
239.85459	66	
240.07740	68	
240.83675	134	
241.84177	298	
241.98975	98	
242.94378	78	
244.86535	74	
246.97927	160	
247.49706	76	
247.96197	140	
248.46417	66	
248.85874	88	
248.90037	68	
248.98450	192	1+
249.95448	68	
250.16797	108	
250.82705	86	
250.91263	72	
250.96885	66	
251.93259	72	
252.97071	546	1+
253.90322	78	
254.61972	72	
254.90198	86	
254.96520	126	
255.03527	74	
255.07383	354	1+
256.84687	156	1+
256.91340	142	
257.91602	74	
258.84362	204	
259.85195	90	
259.91169	72	
260.86098	72	
261.05311	72	
263.83400	78	
264.79270	76	
266.99890	76	
267.84446	112	
268.06712	88	
268.81445	82	
268.83963	372	1+
269.91637	78	
270.88720	92	
270.98090	68	
271.39895	80	
271.91166	66	
272.80457	76	
272.84299	66	
272.89016	244	1+
272.91295	158	
274.43544	94	
274.86159	138	
274.88320	108	
275.84183	144	
276.83379	212	1+
276.85707	650	1+
276.88032	192	1+
276.94925	80	
277.50963	82	
278.06607	72	
278.86795	138	
279.82875	136	
279.85488	90	
280.66048	88	
280.79029	78	
281.05561	126	
281.85475	98	
281.88391	74	
283.78360	94	
285.10070	70	
285.17342	100	
285.80558	86	
286.86173	66	
287.84336	186	1+
287.88976	72	
289.04726	94	
289.89493	104	
290.86215	80	
291.07387	68	
291.85358	86	
291.87067	66	
291.93963	72	
292.85489	74	
292.87174	140	
293.10584	190	
293.15566	76	
293.98871	74	
294.11309	132	
294.84409	68	
294.86736	134	
296.18016	74	
296.27532	76	
298.88003	66	
298.90127	110	
299.89001	84	
300.02206	94	
300.82202	84	
300.87703	352	1+
301.87928	258	1+
304.14086	84	
304.87669	118	
305.14607	72	
306.88015	244	1+
309.42302	76	
309.61295	74	
312.42362	96	
314.95944	90	
315.04453	100	
319.83586	84	
322.90325	94	
323.42077	98	
324.29823	66	
324.89245	140	
325.45997	92	
326.87935	72	
326.92374	76	
327.05712	66	
327.65003	82	
327.91468	68	
327.97914	86	
328.76041	72	
328.80471	88	
329.87334	122	
334.18819	84	
334.88074	68	
336.28999	106	
336.96599	72	
337.89739	86	
340.97228	72	
342.43386	84	
END IONS

###FS:    #m/z: 313.92979 #charge 1+
###MS: 57
###MSMS: 60
BEGIN IONS
TITLE=Cmpd 45, +MS2(313.9298), 28.0-35.0eV, 1.3min #60
RTINSECONDS=76.0525
SCANS=57,60
PEPMASS=313.92979	18308
CHARGE=1+
53.97502	40	
67.43474	32	
87.43383	26	
185.26608	72	
189.92281	84	
190.83259	56	
191.02098	58	
193.08650	54	
197.95819	72	
198.07380	48	
198.14976	68	
205.09901	46	
205.95030	86	
210.90165	136	
211.88784	72	
212.87405	96	
217.94133	48	
218.55686	30	
222.95711	54	
223.61564	26	
223.96071	266	
225.18473	24	
225.88168	70	
226.53542	110	
229.01518	90	
229.08760	82	
230.91065	70	
231.07689	42	
231.21889	46	
231.83540	40	
231.85801	306	1+
232.84049	24	
233.86307	72	
234.38217	34	
234.93413	82	
234.95099	94	
234.97100	408	
236.09698	80	
236.87664	46	
237.19247	72	
237.78869	56	
239.10863	38	
239.22120	40	
239.77516	78	
240.62771	92	
241.98764	58	
243.97494	30	
244.04952	80	
245.85387	72	
246.97446	126	
248.85576	198	
248.94425	32	
249.18625	72	
249.94657	50	
250.93378	84	
250.94986	70	
251.91728	40	
252.07298	84	
252.09840	64	
252.55277	66	
252.95503	40	
253.01189	80	
253.22842	78	
253.97572	66	
254.96087	60	
256.92702	66	
257.81755	52	
259.94580	166	
260.08184	86	
260.13216	40	
260.47412	78	
260.83505	84	
262.94757	50	
262.98145	76	
263.09090	54	
264.43096	38	
264.81043	70	
264.84657	34	
266.23841	54	
266.86630	72	
267.79792	68	
267.83808	26	
268.54989	30	
268.86389	44	
269.85764	72	
269.96137	28	
270.10976	68	
270.19452	64	
270.27967	74	
272.28857	26	
272.38380	24	
272.85543	68	
272.96552	46	
273.90482	54	
273.95782	54	
273.97398	102	
274.08408	58	
274.42140	54	
274.49073	100	
275.04815	68	
277.13144	54	
277.21222	72	
278.80289	92	
278.82840	42	
278.92269	62	
279.91223	72	
280.85354	24	
282.88232	70	
283.17982	64	
284.14399	26	
284.42102	88	
286.37990	30	
287.91287	64	
289.87808	226	
291.84499	60	
292.59441	102	
294.23506	72	
294.86314	52	
295.72873	58	
296.19331	68	
297.00722	88	
297.42860	44	
299.24628	70	
300.98839	56	
302.35529	72	
302.88266	120	
303.81957	100	
303.88291	78	
303.94853	64	
304.78120	74	
305.81325	60	
305.87590	52	
306.88830	60	
307.30568	62	
307.88862	184	
308.75579	60	
308.79496	58	
308.81846	54	
308.88645	118	
309.91321	106	
310.32974	28	
310.41519	32	
310.46071	70	
310.95162	72	
311.30265	94	
314.27835	138	
315.28381	120	
316.39719	34	
317.43129	132	
317.78159	70	
318.82432	68	
END IONS

###FS:    #m/z: 340.94033 #charge 1+
###MS: 61
###MSMS: 62
BEGIN IONS
TITLE=Cmpd 46, +MS2(340.9403), 28.0-35.0eV, 1.3min #62
RTINSECONDS=79.7275
SCANS=61-62
PEPMASS=340.94033	85308
CHARGE=1+
103.02727	76	
185.92188	72	
193.93762	78	
200.87944	74	
200.92306	90	
205.94805	132	
206.94828	72	
208.84426	78	
210.89731	76	
212.89130	154	1+
213.93900	302	
215.88570	160	
215.93727	212	
216.89131	86	
216.91511	78	
217.05971	90	
217.88701	76	
221.89011	158	
221.94428	184	
223.96022	158	
226.85715	78	
227.10072	90	
227.87739	72	
227.90540	72	
229.83546	74	
229.85006	78	
230.90954	74	
231.95022	348	
233.63933	76	
233.90138	158	
233.93763	76	
233.99597	84	
234.91716	78	
235.89420	224	
238.86451	106	
238.89290	152	
239.85227	194	
239.90335	96	
240.12343	78	
240.23361	88	
240.84019	1166	1+
240.96683	88	
241.84122	820	1+
241.93841	74	
242.94290	120	
243.83469	76	
244.83039	146	
244.93668	120	
245.37863	82	
245.84442	256	1+
246.83417	74	
246.97475	298	
248.89772	84	
248.98868	86	
249.96418	112	
253.11718	86	
253.92632	86	
253.95389	72	
254.96359	84	
255.07312	230	
255.13717	96	
255.97349	74	
256.25837	86	
256.49033	90	
256.84800	102	
256.95782	122	
257.85304	114	
257.93784	84	
258.03451	108	
258.84755	1058	1+
258.89611	120	
259.43895	100	
260.83976	500	1+
262.87179	82	
262.97703	72	
263.10465	78	
263.84454	124	
263.88363	104	
264.86605	118	
264.90836	80	
265.02205	114	
266.24695	90	
266.84661	210	
267.13971	246	
268.83932	884	1+
268.95493	84	
270.83534	166	
270.88312	76	
273.50867	72	
273.87864	76	
274.85670	116	
275.81867	90	
275.86686	72	
275.91595	98	
276.85607	630	
277.86098	328	
277.92643	86	
278.84623	1348	1+
279.92298	92	
279.96273	102	
280.81699	102	
280.84868	172	
281.05443	170	
281.86432	118	
282.05877	72	
283.03096	80	
283.94080	98	
283.95958	94	
284.42286	116	
284.85033	268	1+
284.87616	122	
286.91561	104	
289.83683	72	
290.79531	74	
291.84006	102	
292.43897	102	
292.93956	144	
293.81626	78	
293.92992	94	
294.86910	230	
294.88647	96	
295.86960	158	
296.86527	76	
297.85948	122	
297.89537	90	
298.30570	80	
298.41417	76	
298.97612	86	
299.10594	74	
299.87061	500	1+
300.93781	112	
301.86023	124	
301.87960	292	1+
302.17405	138	
302.95958	78	
304.04000	76	
306.27953	88	
306.88392	122	
309.88971	78	
310.87764	72	
312.42820	74	
312.94712	104	
313.87721	74	
314.87067	74	
324.31126	76	
324.89710	204	1+
326.42439	78	
326.81479	88	
328.39716	88	
329.05879	92	
330.90776	82	
333.87156	92	
333.90766	80	
334.00629	72	
340.90350	84	
341.35526	74	
341.89306	80	
342.60429	118	
342.88602	82	
342.90649	180	
343.91700	82	
345.70466	94	
END IONS

###FS:    #m/z: 336.94590 #charge 1+
###MS: 61
###MSMS: 63
BEGIN IONS
TITLE=Cmpd 47, +MS2(336.9459), 28.0-35.0eV, 1.4min #63
RTINSECONDS=80.5
SCANS=61,63
PEPMASS=336.94590	53354
CHARGE=1+
65.21584	70	
154.77479	78	
183.10791	74	
192.88944	178	
205.88623	70	
205.94968	84	
211.94393	846	1+
213.09263	84	
213.94049	276	
215.88641	190	
218.88563	80	
221.42705	82	
223.96055	142	
226.84807	74	
227.10536	92	
229.95425	628	1+
230.89044	104	
231.89103	256	1+
231.94780	168	
232.09520	78	
234.94745	78	
235.80024	82	
235.94656	100	
236.01939	80	
237.06659	130	
237.79036	94	
238.05738	70	
239.83757	72	
239.85031	96	
239.90827	72	
240.83751	140	
240.94587	144	1+
241.84392	76	
241.89924	74	
241.91532	96	
242.84036	160	
242.95923	90	
243.84041	90	
243.89392	86	
246.90317	72	
246.97548	324	
247.00854	92	
247.96876	164	
248.14653	82	
248.89403	72	
249.05257	94	
249.96162	162	
250.83862	94	
250.97373	78	
250.98710	78	
251.88206	146	
252.97378	550	1+
254.10065	90	
254.83513	76	
254.94306	78	
254.96270	334	1+
255.07703	186	
256.07643	130	
256.26417	82	
256.84965	114	
256.86940	72	
256.89221	134	
256.95061	90	
257.90854	180	1+
257.99909	100	
258.11747	72	
258.84875	890	1+
258.88888	98	
258.93263	82	
260.83329	70	
261.84770	80	
262.95029	142	
263.09073	110	
264.42089	76	
265.91843	76	
266.11467	78	
266.86059	74	
267.84488	126	
267.90725	70	
268.13767	78	
268.83887	414	1+
268.86119	198	1+
269.96078	104	
270.90756	82	
271.84796	262	1+
271.99571	78	
272.97839	78	
273.44177	84	
274.42533	82	
275.85446	132	
275.87114	104	
276.85891	1136	1+
277.46670	106	
277.81846	76	
278.04132	248	1+
278.20975	80	
278.83265	74	
279.60811	94	
279.80111	78	
281.86519	72	
285.13406	86	
285.84728	80	
286.85252	314	1+
286.93860	88	
287.85534	220	1+
289.86210	86	
290.38475	102	
290.87818	168	1+
291.04644	74	
291.94395	100	
292.43723	80	
293.10719	82	
293.29036	80	
293.86910	70	
294.14022	88	
294.42033	104	
294.79862	100	
294.85337	110	
294.87362	168	
295.02941	78	
295.87367	74	
295.96915	144	
296.06073	100	
297.89019	128	
298.82331	76	
299.42121	132	
299.81777	80	
299.87708	224	1+
299.90039	86	
300.05805	74	
300.52603	70	
300.80539	124	
303.81954	78	
306.08386	72	
306.88722	154	
307.56596	70	
308.77299	92	
310.87502	72	
310.91053	80	
311.86208	70	
312.04193	80	
313.89501	94	
314.87238	76	
316.25967	82	
316.83611	72	
316.85769	100	
317.92575	96	
321.04704	72	
321.42105	112	
322.14129	100	
322.89901	122	
323.01281	72	
323.84930	80	
324.29165	110	
324.89170	182	
325.07976	78	
325.16304	70	
328.88859	80	
330.29362	94	
330.84059	100	
332.80011	74	
332.87172	88	
333.32654	76	
334.30688	98	
339.85178	76	
340.17912	74	
341.29158	98	
END IONS

###FS:    #m/z: 359.96196 #charge 1+
###MS: 61
###MSMS: 64
BEGIN IONS
TITLE=Cmpd 48, +MS2(359.9620), 28.0-35.0eV, 1.4min #64
RTINSECONDS=81.272
SCANS=61,64
PEPMASS=359.96196	37062
CHARGE=1+
183.93093	90	
191.10083	82	
196.88131	82	
198.94919	76	
205.95128	124	
208.62787	96	
209.94995	100	
213.94676	88	
216.88972	74	
222.95102	588	1+
223.88887	282	1+
224.94721	172	
224.96960	444	1+
225.95524	148	
226.88836	84	
226.94766	716	1+
227.93114	172	
228.15738	98	
228.69021	94	
228.82467	112	
228.94213	732	1+
230.82115	76	
234.86344	232	
235.43505	80	
235.87817	86	
235.95535	80	
236.84843	84	
237.12825	96	
237.58778	86	
238.94124	122	
238.96575	106	
239.89556	208	1+
240.82758	98	
240.93988	2336	1+
240.96489	96	
241.12798	94	
241.43046	96	
241.82280	140	
242.04311	76	
242.13667	110	
242.89221	96	
243.88403	88	
244.95852	590	1+
245.44206	88	
245.87125	76	
245.94696	636	1+
246.95242	450	1+
246.97763	328	
248.80493	236	
249.43676	74	
249.80652	142	
250.79775	80	
250.95013	180	
251.03254	120	
252.87625	208	
253.35542	80	
253.40628	76	
255.91652	80	
256.90183	146	
256.95852	74	
257.80006	74	
257.81957	94	
258.84271	212	
258.97432	80	
259.85432	160	
259.97324	78	
260.65658	92	
260.83205	112	
260.85758	106	
260.97189	288	1+
263.14045	84	
263.81392	76	
263.97763	86	
265.85354	128	
266.41197	114	
266.81418	990	1+
266.86055	96	
267.87845	92	
267.95742	310	1+
268.84139	212	
268.96081	186	1+
270.88522	118	
272.84497	78	
273.43966	80	
274.86241	118	
276.80707	198	
276.85901	136	
276.87787	78	
277.85922	570	1+
278.34068	80	
278.80025	116	
278.84431	252	
278.86381	368	1+
278.88210	130	
279.02941	78	
279.07884	110	
279.11139	112	
279.79849	148	
279.84385	118	
280.79359	1042	1+
282.79102	234	1+
282.80930	136	
282.86160	140	
283.43202	82	
283.94274	98	
284.82321	558	1+
284.89608	104	
286.13311	88	
286.89792	90	
287.43062	146	
289.11817	94	
289.79257	258	1+
291.00237	78	
291.94386	76	
294.60586	76	
294.80828	90	
295.10447	90	
295.92833	206	
296.29476	102	
296.81869	190	
296.93079	78	
297.41152	92	
297.80472	80	
298.80416	1808	1+
298.92277	106	
298.99554	102	
299.87362	146	
300.80474	340	1+
300.87872	84	
301.83674	100	
302.22306	100	
302.80877	96	
303.94595	132	
306.43431	78	
306.88672	264	1+
307.84123	86	
308.87225	84	
311.86703	118	
312.81653	190	1+
313.84267	76	
313.93442	88	
315.82410	116	
316.07007	76	
316.81395	670	1+
316.89325	80	
318.93249	94	
321.81829	148	
321.85027	86	
322.89855	186	
322.94835	102	
323.02622	124	
323.81743	116	
323.89039	116	
324.89867	96	
324.99299	76	
329.86909	96	
331.38137	78	
332.40131	108	
335.73180	78	
336.94745	132	
337.96190	86	
340.93926	372	
342.90146	172	
343.27314	78	
343.91243	78	
344.16725	82	
349.90426	78	
351.19854	110	
352.88967	80	
355.86216	98	
359.76918	84	
361.15147	86	
361.17900	142	
361.36843	86	
364.72606	76	
END IONS

###FS:    #m/z: 340.94057 #charge 1+
###MS: 65
###MSMS: 66
BEGIN IONS
TITLE=Cmpd 49, +MS2(340.9406), 28.0-35.0eV, 1.4min #66
RTINSECONDS=84.958
SCANS=65-66
PEPMASS=340.94057	172720
CHARGE=1+
183.59531	76	
200.11122	104	
203.88693	138	
204.04021	86	
204.94483	402	1+
205.94895	336	1+
206.89168	76	
208.88184	76	
208.95605	104	
211.98983	84	
212.89498	76	
213.93877	682	1+
214.88278	482	1+
215.85681	76	
215.90573	104	
215.93467	242	
217.93892	252	
218.88902	266	1+
221.55656	110	
221.96507	112	
223.95931	206	
226.87209	78	
226.89545	108	
226.94784	138	
227.92387	84	
228.85019	104	
228.94683	148	
230.89124	162	
231.41870	102	
231.88821	140	
231.94877	708	1+
232.90758	172	
233.08967	86	
233.89827	634	1+
234.92281	78	
236.13090	74	
236.89589	92	
238.89562	86	
239.82459	134	
239.84312	134	
240.84016	1332	1+
240.92519	152	
241.84318	1108	1+
241.90945	142	
241.94490	100	
242.11011	74	
242.90889	80	
242.94771	142	
243.82957	280	1+
243.93937	132	
244.95646	158	
245.44026	74	
245.83047	138	
245.90380	78	
246.91408	84	
246.97446	122	
248.13686	82	
248.84178	136	
249.44019	78	
249.79161	76	
249.95915	112	
250.41864	74	
250.47493	94	
250.96020	114	
252.83959	78	
254.96574	428	1+
255.07521	84	
256.86598	190	
256.89671	194	
257.86424	78	
257.94945	86	
258.84640	1474	1+
260.45657	80	
260.83622	834	1+
260.85676	294	1+
261.90653	84	
262.40999	78	
262.87726	144	
263.89200	74	
264.86028	132	
264.91235	86	
266.84881	232	
266.87372	168	
267.13796	144	
268.83930	496	1+
268.96921	96	
269.80846	82	
269.90002	102	
270.85128	138	
272.45567	104	
272.83584	124	
272.93494	194	
273.83972	74	
274.86902	184	
275.86211	132	
275.89208	94	
275.90769	108	
275.98762	80	
276.85716	818	
277.85935	402	
277.96691	78	
278.84505	1534	1+
278.92484	84	
278.96510	164	
279.18113	76	
279.96288	138	
281.39936	80	
281.87179	128	
281.90512	94	
282.84956	90	
282.88015	80	
285.91410	88	
286.81823	112	
287.22690	82	
287.88560	80	
288.05714	84	
288.76349	78	
288.84271	130	
290.85835	134	
291.85770	88	
291.94158	106	
292.40759	84	
292.43202	118	
292.86939	148	
293.06319	92	
293.85339	102	
293.86699	354	1+
294.92416	154	
296.07469	102	
296.86609	164	
296.94782	82	
297.89176	260	1+
297.97130	246	1+
298.17152	94	
298.82568	100	
298.85747	74	
299.80286	80	
299.86902	104	
300.87825	148	
301.12671	132	
302.17476	86	
302.88287	82	
303.88457	218	1+
305.40763	78	
307.82442	82	
308.02217	100	
308.90030	76	
309.32799	82	
310.29620	90	
310.82629	130	
310.87610	80	
314.79595	80	
315.80755	84	
315.89532	106	
316.86921	92	
317.39168	102	
317.43345	114	
320.81827	126	
321.01424	80	
323.01447	78	
323.88689	88	
324.89229	266	
326.16744	86	
327.88282	84	
328.88285	84	
330.81344	174	1+
334.85041	74	
334.87531	92	
339.48386	76	
342.91149	84	
345.90558	94	
END IONS

###FS:    #m/z: 363.95633 #charge 1+
###MS: 65
###MSMS: 67
BEGIN IONS
TITLE=Cmpd 50, +MS2(363.9563), 28.0-35.0eV, 1.5min #67
RTINSECONDS=85.7305
SCANS=65,67
PEPMASS=363.95633	62530
CHARGE=1+
75.96765	88	
183.93414	150	
189.86020	222	
192.89158	114	
196.07245	76	
197.87122	220	
206.63556	78	
207.87631	122	
209.94117	284	1+
210.88557	136	
211.94340	76	
212.87972	444	1+
222.95054	238	
223.95474	104	
223.97728	112	
224.94912	288	
224.96801	818	1+
225.41080	102	
225.95195	146	
226.94699	1916	1+
226.98618	88	
227.06209	80	
227.93107	216	
228.89498	206	
228.94152	1394	1+
229.13423	100	
229.90624	100	
230.88951	1168	1+
231.90827	80	
234.02788	90	
234.92845	94	
237.86618	80	
238.01020	82	
238.94152	148	
240.82217	128	
240.83474	296	1+
240.93995	1260	
241.94128	1396	
241.97997	92	
242.41602	88	
242.82273	132	
242.94162	4554	1+
242.98364	76	
243.82086	90	
244.82609	268	1+
244.93829	1104	1+
244.95697	608	1+
246.10212	90	
246.95300	906	1+
246.97109	138	
247.57250	80	
248.80248	434	1+
248.89940	278	
250.78976	130	
251.80532	130	
253.08600	78	
254.04000	86	
254.84112	76	
254.88053	78	
255.67104	102	
255.95387	98	
257.55355	98	
257.85697	76	
258.83780	124	
259.84709	160	
260.52204	82	
260.83436	200	
260.84863	218	
260.86828	190	1+
260.97164	236	1+
261.83286	116	
261.93287	84	
262.83800	228	1+
263.98218	134	
264.82083	194	
265.79435	74	
265.81907	222	
266.06255	80	
266.12477	74	
266.38318	76	
266.78261	242	1+
266.81405	492	
267.81514	290	
268.81196	520	1+
268.84261	146	
269.09352	76	
269.12783	114	
270.94892	144	
271.17238	82	
272.80869	90	
272.85492	200	1+
272.93441	76	
273.90699	80	
275.02763	92	
275.92047	74	
276.81915	120	
276.85438	196	1+
278.79948	302	1+
278.85095	270	1+
280.79256	702	
280.85701	168	
281.40987	80	
281.79316	374	
281.96921	254	1+
281.99089	84	
282.79187	210	
283.04150	78	
283.06889	110	
283.79161	846	1+
283.85347	206	
284.29290	82	
284.82492	538	1+
284.84669	104	
284.88118	102	
285.84718	288	
286.02598	78	
286.81634	106	
288.41517	76	
290.49989	78	
290.80505	104	
290.88377	100	
291.79918	82	
292.43792	152	
293.85092	102	
294.43252	116	
294.86913	120	
295.93332	128	
296.44839	84	
296.81032	336	
296.98385	78	
297.41538	154	
297.80942	348	
297.86407	162	
298.80546	1676	1+
299.87242	388	
300.01152	74	
300.80253	946	1+
300.85885	166	
301.39301	88	
301.85979	930	1+
303.94148	84	
305.84237	146	1+
305.87149	130	1+
311.59533	86	
311.86405	196	1+
312.77133	76	
313.93920	102	
314.82240	156	
316.39507	76	
316.81783	380	
317.81292	328	1+
317.83825	78	
318.44705	106	
318.54368	98	
318.93370	82	
321.74242	80	
321.82135	98	
321.85690	76	
322.02514	88	
322.80834	198	1+
323.89564	82	
324.86202	204	1+
324.88369	272	1+
328.95642	92	
329.38398	92	
329.89429	76	
336.81496	74	
336.87829	92	
336.94662	134	
338.40101	100	
338.94554	82	
340.93598	86	
344.90119	128	
345.35525	78	
348.85069	80	
354.90222	142	
355.41561	76	
356.70121	88	
360.18828	86	
360.89058	78	
362.76553	76	
366.79956	88	
367.48169	96	
368.18874	134	
368.95444	98	
END IONS

###FS:    #m/z: 359.96189 #charge 1+
###MS: 65
###MSMS: 68
BEGIN IONS
TITLE=Cmpd 51, +MS2(359.9619), 28.0-35.0eV, 1.5min #68
RTINSECONDS=86.5025
SCANS=65,68
PEPMASS=359.96189	40808
CHARGE=1+
119.14071	78	
183.86148	74	
183.93205	112	
194.87744	84	
206.86857	76	
207.94891	110	
209.94389	228	
210.93997	130	
211.90402	124	
216.88598	174	
217.85647	74	
222.51164	116	
222.95178	534	1+
223.88392	354	1+
224.94908	568	1+
225.97021	96	
226.94707	1176	1+
226.96751	134	
227.93289	90	
228.94291	752	
228.96130	80	
230.42039	110	
233.85220	126	
233.88673	138	
234.86341	98	
236.81991	92	
237.84727	74	
238.85285	76	
239.14421	72	
239.90832	78	
240.83200	164	1+
240.91726	98	
240.93940	1900	1+
240.96005	690	
241.85105	194	1+
241.89947	104	
241.97461	72	
242.95775	250	
244.95849	864	1+
245.06166	84	
245.10765	74	
245.84056	80	
245.94187	144	
246.80874	106	
246.95346	322	
246.97759	90	
248.80402	350	1+
250.08481	74	
250.84820	72	
250.94792	214	
251.42429	86	
251.86639	78	
252.10043	72	
252.20617	76	
252.51759	82	
252.87447	232	
253.86000	76	
255.85674	300	1+
257.80768	84	
258.07088	76	
258.84118	370	1+
259.90963	76	
259.94178	76	
260.85277	72	
260.88059	78	
260.95572	90	
260.97008	190	
262.94126	94	
263.52093	92	
263.91599	78	
264.00561	92	
264.12135	100	
264.82229	160	
265.97976	102	
266.02646	86	
266.81380	704	1+
266.86672	98	
267.97684	74	
268.84197	120	
268.86418	78	
268.95394	92	
269.81507	116	
269.96703	180	1+
270.98446	96	
272.56087	74	
273.96315	142	
274.94035	86	
275.55546	96	
275.86477	92	
275.97120	100	
276.81209	88	
276.85513	364	1+
277.92079	112	
278.80130	280	
278.84660	196	1+
278.92512	80	
279.79131	1004	1+
280.79265	908	1+
280.83753	84	
280.86537	258	1+
281.10917	94	
281.98031	194	1+
282.08858	74	
282.91544	82	
283.01256	96	
283.92141	156	
284.82259	470	1+
284.84123	92	
285.66073	84	
285.94337	72	
286.35654	88	
287.16321	86	
287.42523	76	
287.90227	102	
290.79976	132	
291.80379	76	
293.98351	166	
294.86491	86	
295.81103	86	
295.86922	98	
296.81000	336	1+
296.92774	76	
298.80129	2274	1+
299.27680	138	
299.85969	126	
299.93659	84	
303.82423	72	
303.94595	74	
304.75369	76	
304.89516	84	
305.27879	92	
306.89226	78	
310.79579	82	
311.86238	318	1+
312.82785	160	
312.86943	186	1+
315.93660	78	
316.32952	76	
316.81510	282	1+
318.40999	92	
319.86651	142	
319.93325	74	
320.90597	74	
320.95437	86	
321.22278	80	
321.82590	154	
322.03531	102	
322.86742	72	
322.94244	94	
324.82023	82	
329.39487	78	
329.87286	114	
334.61946	72	
336.36907	72	
336.94250	140	
339.06555	98	
340.77703	74	
340.82218	76	
340.88193	126	
341.18956	102	
342.36124	72	
343.27055	76	
343.41601	74	
343.90409	104	
344.41445	112	
347.30919	80	
349.91121	74	
350.80979	72	
352.27164	104	
352.88861	284	
355.90400	86	
356.04522	92	
361.82865	72	
363.36971	82	
363.72291	72	
END IONS

###FS:    #m/z: 322.93012 #charge 1+
###MS: 69
###MSMS: 70
BEGIN IONS
TITLE=Cmpd 52, +MS2(322.9301), 28.0-35.0eV, 1.5min #70
RTINSECONDS=90.1925
SCANS=69-70
PEPMASS=322.93012	417312
CHARGE=1+
45.03750	66	
61.30856	74	
66.23511	92	
92.95137	72	
182.93123	76	
192.88917	324	
194.88931	66	
196.89762	68	
197.06238	76	
199.90298	84	
201.04493	76	
205.54456	94	
205.95059	222	
207.97653	98	
210.89719	100	
213.93210	70	
215.97380	68	
219.05771	68	
219.46127	68	
220.94648	104	
220.97962	72	
220.99600	80	
221.02335	70	
221.88560	72	
221.94607	66	
222.97715	66	
223.95907	516	1+
226.82038	82	
227.04765	90	
227.87433	74	
227.93165	78	
229.84359	66	
230.90322	84	
231.89879	70	
234.49587	102	
234.85491	74	
235.91391	72	
238.46198	182	
238.93640	390	
239.07994	90	
239.88176	70	
239.95632	82	
240.79162	84	
240.82002	94	
240.88668	72	
240.94079	7598	
241.08436	82	
241.84645	90	
241.93949	26126	1+
242.30156	102	1+
242.91070	66	
242.94157	18722	1+
243.02674	138	
243.15919	140	1+
243.82105	118	
244.83030	80	
244.93974	3580	1+
244.98918	68	
245.01901	80	
245.82218	130	
246.59412	92	
246.97446	188	
247.86415	74	
247.97866	104	
248.84851	122	
249.96404	112	
252.07109	98	
252.80682	74	
253.42372	110	
253.77979	74	
253.85419	76	
255.95004	116	
256.80697	68	
257.82154	72	
257.89852	138	
258.82816	68	
260.15923	82	
260.83245	424	1+
260.84728	130	
261.43247	72	
261.83533	274	1+
261.97864	84	
262.96736	66	
263.81022	76	
263.97780	132	
264.95843	70	
265.04844	92	
265.79020	68	
266.04091	84	
267.83626	80	
268.95662	76	
268.99099	84	
269.91421	70	
271.80952	78	
272.79004	66	
272.94272	100	
272.98903	84	
273.43773	84	
274.04735	68	
274.98508	74	
275.17258	76	
276.43268	86	
277.84506	96	
277.88432	74	
278.82015	74	
278.84208	110	
279.09335	752	1+
280.08625	102	
280.14653	76	
280.83052	212	
280.92607	70	
282.05471	80	
282.79113	104	
283.04558	76	
283.06673	176	
283.20691	90	
283.81648	72	
283.85208	80	
283.91838	78	
283.96759	108	
284.21604	86	
284.29230	460	1+
284.81246	74	
285.38873	72	
285.85563	120	
285.89753	78	
289.73872	96	
289.82216	66	
289.88282	76	
289.94754	80	
290.85613	72	
294.83481	70	
297.81149	84	
298.42482	172	
298.82348	74	
298.88262	232	1+
300.42592	98	
301.67231	96	
301.87511	92	
302.24860	76	
302.82083	66	
302.88481	118	
304.39794	104	
304.94641	70	
305.72752	88	
306.88093	218	
307.79633	76	
307.88599	254	
309.04696	68	
309.29562	96	
310.24630	70	
310.64880	80	
311.86443	130	
315.04677	76	
316.98728	78	
318.83067	88	
320.01347	68	
322.82666	254	1+
324.80276	66	
324.89215	156	
327.74545	70	
327.79700	78	
END IONS

###FS:    #m/z: 340.94063 #charge 1+
###MS: 69
###MSMS: 71
BEGIN IONS
TITLE=Cmpd 53, +MS2(340.9406), 28.0-35.0eV, 1.5min #71
RTINSECONDS=90.9645
SCANS=69,71
PEPMASS=340.94063	180466
CHARGE=1+
70.03285	82	
91.19703	92	
133.97046	72	
188.96977	80	
192.88898	76	
192.92645	74	
198.87442	92	
200.87977	102	
202.04762	76	
203.88798	82	
205.94595	94	
208.94182	74	
208.95764	166	
210.90264	84	
211.84322	88	
212.84161	92	
212.89377	72	
213.94000	636	
215.88700	288	
215.93938	128	
217.88240	104	
220.87218	82	
222.85622	94	
223.95753	84	
224.84043	122	
224.97798	150	
225.83736	86	
226.14052	88	
228.84515	118	
228.94314	92	
230.82686	84	
230.84172	192	1+
230.89311	142	
231.88984	416	1+
231.94984	292	
233.95056	146	
235.89310	136	
237.09022	104	
237.87248	80	
238.17292	76	
238.59597	82	
238.83883	94	
238.84861	84	
238.88828	118	
239.92715	138	
239.95391	88	
240.23002	72	
240.83719	242	
240.95547	100	
241.84284	790	1+
242.41977	104	
242.82689	550	1+
243.83252	336	1+
245.45154	84	
246.82519	72	
246.85806	86	
246.97669	314	
251.87918	142	
251.95626	92	
252.84781	78	
252.91016	170	1+
253.42212	92	
254.96785	116	
255.07396	228	
256.80507	78	
256.86840	82	
256.91517	98	
257.85310	128	
257.91812	78	
258.05813	84	
258.44088	136	
258.84456	402	
258.86149	138	
259.85550	804	1+
259.91630	112	
260.02475	76	
260.83659	930	1+
260.87272	104	
262.82791	90	
263.90974	100	
264.85443	88	
264.87060	72	
266.84773	112	
267.13785	132	
268.84008	450	1+
269.90188	86	
270.93741	78	
271.02881	84	
272.88258	138	
274.79802	70	
274.86477	170	
274.88580	442	1+
275.84085	140	
275.86218	82	
275.87771	154	
276.85888	1170	1+
277.05154	78	
277.96072	132	
278.84490	1330	1+
278.87938	118	
279.80915	104	
279.94080	90	
279.96623	134	
280.10948	78	
280.91569	98	
281.00410	78	
281.85245	136	
281.93514	78	
282.87834	132	
283.28087	124	
283.81253	72	
284.43554	84	
285.91197	134	
286.97181	108	
289.88076	76	
290.79851	124	
290.85936	398	1+
291.32536	106	
292.81550	72	
293.85555	94	
294.10843	96	
294.82316	72	
294.88845	86	
294.97248	278	1+
295.86605	202	
295.93531	78	
296.87164	122	
297.86711	76	
297.88818	264	1+
297.97182	172	
298.81705	78	
299.05730	102	
299.83450	76	
299.87323	202	
300.80940	82	
300.87070	130	
301.87708	88	
302.00726	84	
302.17311	82	
302.87211	160	1+
302.95129	72	
304.92488	82	
306.87941	140	
307.57025	100	
307.88242	378	1+
308.81826	72	
308.86767	86	
308.88135	230	1+
309.02968	72	
312.03739	82	
312.42388	108	
312.86048	84	
313.02070	76	
318.16454	72	
318.83751	84	
322.87813	140	
323.88889	452	1+
324.83533	72	
324.89288	394	1+
326.17648	196	
329.06079	82	
329.81696	126	
329.87146	132	
336.14191	82	
338.18643	94	
342.26784	76	
342.84317	80	
343.21396	86	
344.74630	82	
345.37327	80	
END IONS

###FS:    #m/z: 363.95613 #charge 1+
###MS: 69
###MSMS: 72
BEGIN IONS
TITLE=Cmpd 54, +MS2(363.9561), 28.0-35.0eV, 1.6min #72
RTINSECONDS=91.7365
SCANS=69,72
PEPMASS=363.95613	62504
CHARGE=1+
87.58422	100	
185.85816	82	
189.86357	308	
190.11750	76	
191.85966	82	
193.08318	80	
194.86188	92	
196.88161	80	
205.94949	136	
208.87780	108	
209.94304	604	
210.88312	94	
212.87798	736	1+
218.82540	82	
222.95253	202	
223.96289	396	1+
224.94942	302	
225.94761	180	
226.88703	126	
226.94684	1128	1+
226.97141	168	
227.00159	92	
227.41625	76	
227.93179	202	
228.89536	180	
228.94072	1946	1+
229.52456	76	
230.83134	112	
230.88933	970	1+
232.10663	94	
232.88372	106	
233.93202	80	
234.50150	76	
234.83820	80	
234.88103	122	
238.94167	132	
240.94092	1388	
240.96178	338	
241.84038	86	
241.94240	1244	
242.82632	286	1+
242.94218	3778	1+
243.07961	86	
243.95647	86	
244.91152	106	
244.94027	678	1+
244.95710	1186	1+
246.80960	332	
246.85276	98	
246.95297	1142	1+
248.80380	100	
248.89891	194	
249.85377	76	
250.79518	310	1+
250.94963	216	
251.11278	94	
251.90844	76	
251.95221	86	
252.06720	76	
254.87052	76	
255.95364	82	
255.97731	78	
258.84475	134	
258.97256	148	
259.84561	112	
259.86799	78	
260.97493	160	
261.03247	98	
262.06486	98	
262.84544	182	
262.88285	80	
263.42337	86	
263.52104	82	
263.98032	180	
264.81837	94	
265.85446	106	
265.96685	86	
266.81647	214	
266.97176	78	
267.77785	76	
267.81133	614	1+
267.97257	114	
268.83982	306	1+
269.00002	88	
270.49333	100	
272.89296	164	1+
274.02298	102	
275.96083	106	
276.80826	84	
276.85749	226	
277.85807	142	
277.90966	194	1+
278.79948	262	
278.84286	220	1+
279.79638	160	
279.82367	90	
279.87743	118	
280.79602	462	
280.92348	78	
281.66539	116	
281.79205	728	1+
281.86304	92	
281.97327	268	1+
282.83037	98	
282.85225	292	1+
283.77134	80	
283.93532	78	
284.79776	102	
284.82340	334	1+
284.96199	78	
285.84736	114	
287.08811	94	
287.41707	80	
287.81509	112	
287.91919	90	
289.84121	80	
290.78443	88	
290.80052	162	
290.85370	88	
292.43704	214	
294.62689	84	
294.86601	128	
294.92848	118	
295.86660	220	1+
295.93257	86	
296.04496	92	
296.62855	90	
296.81035	230	
297.80822	158	
298.57093	94	
298.80176	1600	1+
301.85984	764	1+
302.80343	158	
303.44098	92	
303.81440	146	
303.85621	114	
304.81599	90	
304.84355	80	
304.87915	142	
305.12858	78	
305.82616	76	
305.86476	94	
306.06446	80	
306.43605	102	
306.79370	86	
306.88018	134	
306.93531	166	
307.30559	80	
309.85916	96	
309.88103	78	
310.83695	80	
311.86508	112	
316.81369	172	
317.81220	380	1+
318.81394	228	1+
319.83995	106	
320.10371	82	
320.82238	86	
321.82490	110	
323.81932	248	1+
325.89649	156	
326.67269	92	
327.88608	76	
327.91940	84	
329.21453	82	
329.86773	182	1+
334.41281	80	
335.10446	78	
336.83290	78	
337.83466	106	
339.98170	80	
343.34089	78	
347.89515	88	
354.21047	82	
354.41129	174	
360.40564	94	
363.94578	80	
END IONS

###FS:    #m/z: 322.93028 #charge 1+
###MS: 73
###MSMS: 74
BEGIN IONS
TITLE=Cmpd 55, +MS2(322.9303), 28.0-35.0eV, 1.6min #74
RTINSECONDS=95.4135
SCANS=73-74
PEPMASS=322.93028	426736
CHARGE=1+
89.76031	64	
192.88894	94	
193.88959	108	
197.96128	76	
199.92705	76	
201.05020	88	
205.94974	182	
205.97544	238	1+
206.95306	116	
207.84107	78	
207.97266	116	
209.10011	66	
209.92121	88	
209.94786	68	
210.89945	136	
211.83258	74	
221.94314	354	1+
223.45246	68	
223.88937	70	
223.96136	306	1+
223.98318	78	
225.03909	74	
226.43579	72	
227.10483	134	
227.93128	90	
228.51926	80	
229.88020	82	
230.83242	70	
230.91007	236	
234.80626	84	
235.95360	72	
237.06573	80	
237.90408	88	
237.92436	74	
238.93879	260	
239.08365	102	
239.91186	62	
239.97302	72	
240.08142	86	
240.81931	192	1+
240.90125	102	
240.94091	5914	
241.15950	84	
241.57533	76	
241.94233	5052	
242.94181	16012	1+
243.37386	114	1+
243.82478	330	1+
244.93977	3660	1+
245.81144	86	
246.41167	60	
246.97705	192	
248.05098	92	
248.88911	58	
249.00327	108	
249.43440	84	
250.79980	74	
250.95062	84	
251.92490	132	
252.06661	76	
252.79110	58	
252.93353	70	
253.81305	94	
253.91852	68	
254.28507	64	
255.78959	68	
255.81832	72	
255.89277	62	
256.10320	76	
257.08057	78	
258.83089	226	
259.10903	64	
260.47833	66	
260.83489	66	
261.84556	88	
262.83120	108	
263.21025	80	
263.84292	72	
264.02356	72	
264.86200	60	
264.91225	84	
266.42740	124	
266.86591	82	
268.85614	76	
268.95464	92	
270.37819	66	
270.81062	68	
271.85200	150	
272.38092	88	
272.42347	80	
273.78698	72	
276.87811	78	
278.05873	76	
278.40820	72	
278.84897	66	
278.96193	70	
279.09182	1062	1+
279.82975	76	
279.92647	90	
281.96846	64	
282.48834	72	
282.82255	72	
282.85151	64	
283.06592	112	
283.26678	76	
283.97168	92	
284.05237	82	
284.07130	62	
284.29235	506	
284.42121	94	
284.82071	62	
284.86568	138	
285.87641	98	
285.97028	66	
286.06960	60	
286.79917	68	
287.92961	64	
289.88312	62	
290.81864	86	
290.86020	198	
291.14547	80	
291.80089	78	
292.80245	76	
292.88229	68	
293.10418	92	
296.81030	78	
298.83600	72	
299.78176	106	
301.41477	92	
303.72757	68	
304.88866	80	
305.87800	80	
306.08420	62	
306.88571	118	
307.78766	78	
309.93277	76	
310.15544	72	
310.26365	120	
310.91936	78	
311.00595	64	
312.79292	60	
312.92558	74	
314.88586	84	
316.15070	58	
316.83019	60	
320.84461	72	
321.40765	98	
321.43829	70	
322.16101	72	
322.83587	66	
323.17571	88	
323.23743	72	
323.88508	102	
324.10772	80	
324.89343	182	
325.22981	76	
325.89857	126	
326.28234	60	
326.92603	66	
END IONS

###FS:    #m/z: 363.95645 #charge 1+
###MS: 73
###MSMS: 75
BEGIN IONS
TITLE=Cmpd 56, +MS2(363.9564), 28.0-35.0eV, 1.6min #75
RTINSECONDS=96.186
SCANS=73,75
PEPMASS=363.95645	65852
CHARGE=1+
89.63460	76	
119.53115	74	
182.86711	80	
189.86372	154	
191.85920	108	
195.91935	94	
196.88251	126	
197.88551	74	
198.08408	116	
201.92512	90	
203.01006	80	
205.95031	158	
206.00590	94	
207.92085	86	
209.91747	98	
209.94367	114	
210.88486	238	
212.87906	658	1+
217.36359	98	
222.95058	402	1+
223.88512	102	
224.94914	472	
224.97173	310	1+
225.92601	88	
226.90553	78	
226.94747	1624	1+
226.97175	192	
227.87126	84	
227.92909	156	
228.89928	74	
228.94195	842	1+
230.89063	916	
238.89356	106	
238.93852	114	
239.90468	84	
240.94122	978	
240.96232	474	
241.16507	80	
241.59958	78	
241.83238	112	
241.89971	80	
241.93912	3646	1+
242.94153	2432	1+
243.82638	106	
244.94127	544	1+
244.95690	478	
246.80992	122	
246.85619	124	
246.90452	122	
246.95177	428	1+
246.97594	174	
247.80726	242	
248.80201	302	
248.85895	100	
248.89737	464	1+
249.54903	76	
250.94523	76	
251.79706	82	
251.89387	80	
251.98741	104	
254.90493	84	
255.95581	100	
256.95860	98	
258.40133	94	
258.44281	94	
258.84183	118	
258.94077	106	
258.97155	266	1+
259.84927	124	
260.83608	186	1+
260.97105	130	
262.83249	152	
264.12932	88	
264.81893	114	
265.05809	76	
265.39612	116	
265.79047	74	
265.86037	76	
265.97449	242	1+
266.78700	134	
266.81329	572	
267.12722	76	
267.81511	348	
267.94059	84	
267.96996	110	
268.42351	76	
268.80164	82	
268.91729	86	
268.95485	98	
270.83226	166	
270.86295	82	
271.85834	80	
271.90063	120	
272.87965	78	
273.53327	88	
275.88582	76	
276.50230	80	
276.80712	154	
276.85560	316	
277.92083	84	
278.80066	260	
278.84369	562	1+
278.86275	164	
278.93520	78	
279.80944	130	
280.79287	1246	1+
280.85778	280	1+
281.04313	82	
281.88759	108	
282.79826	246	
283.07070	126	
283.43426	76	
283.78915	144	
283.85239	144	
284.78820	138	
284.82285	94	
285.82345	174	
285.84477	122	
286.91357	144	
288.91554	126	
292.44031	88	
294.61393	112	
294.86326	138	
295.86933	92	
295.90346	88	
295.92688	136	
296.80911	490	
297.80112	1834	1+
297.93169	208	1+
298.80349	1552	1+
299.86821	110	
300.79945	612	1+
301.86419	424	1+
302.81345	78	
302.96411	78	
303.81746	86	
303.87947	78	
304.85964	142	
305.79853	88	
306.88343	90	
309.88308	96	
310.86707	170	1+
311.86403	192	1+
315.81878	78	
315.91459	100	
316.81231	466	1+
317.88200	76	
318.15575	78	
318.94360	100	
320.82150	100	
321.06666	84	
324.89615	202	
324.91425	114	
325.09473	82	
326.82270	128	
328.45092	98	
331.76786	74	
336.94745	196	
339.61746	102	
341.92937	86	
342.89969	84	
343.08165	84	
343.93059	74	
351.80284	98	
352.89164	76	
356.41834	82	
357.80610	86	
360.17889	82	
360.86342	120	
361.70948	76	
361.84498	94	
365.30790	84	
367.28429	82	
367.43233	88	
END IONS

###FS:    #m/z: 336.94563 #charge 1+
###MS: 73
###MSMS: 76
BEGIN IONS
TITLE=Cmpd 57, +MS2(336.9456), 28.0-35.0eV, 1.7min #76
RTINSECONDS=96.958
SCANS=73,76
PEPMASS=336.94563	49222
CHARGE=1+
191.08060	82	
205.94969	86	
207.97173	74	
210.88293	74	
211.94412	1110	1+
211.96160	86	
213.89267	82	
213.93934	324	1+
215.08144	72	
215.93853	120	
217.89368	70	
223.96033	196	
223.98019	114	
225.84669	70	
225.96511	68	
226.05901	84	
226.12195	78	
226.88709	72	
226.94068	118	
227.42373	76	
229.95397	638	
230.62895	88	
230.89200	244	
230.94266	90	
231.91123	78	
231.95050	264	1+
232.89022	78	
233.82225	120	
233.94977	174	1+
235.92172	72	
237.08460	66	
238.07051	72	
238.89744	78	
239.79024	78	
239.84778	152	
239.86454	148	
240.84601	164	
240.94175	80	
241.84422	564	1+
241.90549	82	
242.06980	70	
244.83851	70	
246.97190	88	
247.96539	568	1+
247.99763	66	
248.16764	70	
248.90191	132	
248.99216	100	
250.83078	166	
251.78553	120	
251.83864	110	
251.89565	78	
252.01039	90	
252.96851	358	
253.84438	70	
254.16127	74	
254.86097	72	
254.87920	146	
254.96491	230	1+
255.08338	70	
256.07566	72	
256.86613	70	
256.89667	154	
257.86028	72	
257.89487	142	
258.84805	280	
259.03750	92	
259.38348	98	
259.85358	226	
260.85406	132	
260.93214	96	
262.39598	100	
262.80404	74	
262.87574	162	
262.89550	74	
263.01287	70	
264.44506	84	
265.08583	126	
265.11841	70	
266.35933	82	
266.38519	84	
266.85003	220	
267.38209	88	
267.83796	412	1+
268.83967	268	1+
270.84555	96	
270.97873	82	
271.89087	234	1+
272.23480	70	
273.31192	76	
274.83453	76	
274.86216	154	
274.88404	164	1+
275.83235	224	1+
275.86000	170	
276.85772	1138	1+
277.98289	66	
279.83607	72	
279.86081	118	
280.84158	130	
281.85206	76	
283.85817	66	
285.04646	68	
285.17305	108	
285.26244	96	
285.85070	150	
286.85347	122	
287.14015	70	
287.84300	120	
287.86130	102	
287.88164	80	
289.57570	70	
290.07519	68	
290.80546	70	
290.88728	68	
292.44112	98	
292.89629	156	
293.13015	66	
294.43512	78	
294.86607	204	
295.43485	92	
295.97291	158	1+
296.64738	264	
298.31224	66	
298.42448	86	
298.81089	70	
299.86999	88	
299.89203	188	
300.83272	88	
306.88784	70	
307.87604	86	
308.06808	70	
309.89392	74	
310.88036	72	
311.86403	66	
312.01829	94	
312.95143	66	
313.82738	76	
315.65495	70	
317.44859	74	
317.88017	76	
319.82692	68	
321.83720	76	
322.14977	72	
323.08068	70	
323.96617	72	
324.08387	70	
324.89738	78	
325.34926	72	
325.82576	70	
325.88752	72	
325.90302	72	
326.62157	100	
327.84784	72	
328.81152	66	
328.90939	84	
335.81770	84	
336.17582	70	
336.76866	88	
339.23962	68	
340.26956	78	
340.43013	96	
340.87520	68	
341.91860	68	
END IONS

###FS:    #m/z: 322.93013 #charge 1+
###MS: 77
###MSMS: 78
BEGIN IONS
TITLE=Cmpd 58, +MS2(322.9301), 28.0-35.0eV, 1.7min #78
RTINSECONDS=100.613
SCANS=77-78
PEPMASS=322.93013	376284
CHARGE=1+
119.21052	56	
132.47678	56	
181.89217	80	
185.92519	60	
190.93453	82	
197.97005	68	
200.94038	62	
201.04512	126	
202.04925	72	
205.94718	378	1+
205.97077	78	
206.04830	76	
207.97331	256	
208.17411	56	
213.87879	68	
214.87073	76	
214.88637	66	
217.47968	90	
219.90013	80	
222.10530	74	
222.94223	82	
222.95896	64	
223.83257	60	
223.95829	548	1+
226.81283	56	
226.96278	90	
228.82602	60	
228.86463	74	
228.93530	72	
229.56166	94	
229.84284	64	
230.05688	74	
230.40917	108	
230.83318	136	
231.03953	60	
232.51248	78	
236.42350	76	
237.01941	138	
237.09220	80	
237.12615	88	
237.43463	62	
237.89882	222	1+
238.00649	56	
238.79890	70	
238.93916	378	
239.07898	102	
240.82012	96	
240.90020	64	
240.94101	6210	
241.05764	56	
241.23459	76	
241.82710	62	
241.84629	66	
241.93933	15170	1+
242.94165	10844	1+
243.17568	74	
243.20529	62	
243.88043	62	
244.82074	180	
244.93939	2338	
245.17893	54	
245.45459	56	
246.97898	88	
247.97469	58	
248.85293	88	
248.97595	122	
250.92981	112	
252.07877	76	
252.39092	80	
254.07344	70	
256.83071	56	
256.90836	76	
258.83283	92	
260.83095	66	
260.93198	88	
261.47499	160	
261.83558	112	
262.47778	90	
262.83292	146	
262.95700	56	
263.00736	58	
263.83228	70	
264.86845	68	
265.05659	72	
265.80452	92	
265.89274	92	
265.91181	62	
266.13668	82	
266.78652	58	
266.89241	72	
267.85622	78	
267.88856	68	
267.92264	70	
268.04924	64	
268.95471	94	
270.86325	80	
272.48202	100	
272.80455	74	
274.79576	182	1+
274.89977	58	
275.81232	76	
277.81673	64	
277.92101	64	
278.83663	60	
279.08932	762	1+
280.83943	72	
281.80938	68	
282.80933	66	
283.07787	152	
284.29300	236	1+
287.39620	76	
287.81274	74	
288.15872	64	
289.40646	100	
289.87484	70	
290.88519	82	
291.07149	60	
291.80121	70	
292.80058	62	
292.88016	76	
293.88964	68	
294.83348	66	
295.06127	66	
296.85497	80	
297.08754	80	
299.05688	66	
299.78365	82	
301.85801	84	
301.88137	56	
301.90508	90	
303.20573	72	
303.24657	70	
304.10224	80	
304.83540	66	
306.88148	100	
307.81138	70	
307.89580	68	
308.79883	58	
309.85283	62	
309.91748	84	
310.00868	62	
310.89028	76	
312.79716	72	
313.82748	92	
314.88560	78	
315.16018	92	
315.82951	58	
317.00881	60	
317.22360	82	
319.48871	82	
320.83590	66	
322.73682	70	
323.90920	58	
325.89777	178	
326.90184	66	
327.07576	62	
327.18557	100	
327.27440	108	
END IONS

###FS:    #m/z: 336.94564 #charge 1+
###MS: 77
###MSMS: 79
BEGIN IONS
TITLE=Cmpd 59, +MS2(336.9456), 28.0-35.0eV, 1.7min #79
RTINSECONDS=101.384
SCANS=77,79
PEPMASS=336.94564	43102
CHARGE=1+
63.03375	70	
129.05890	62	
132.42294	66	
182.86698	80	
192.88834	80	
205.94959	86	
207.94918	82	
208.90642	64	
209.89060	190	1+
211.94343	328	1+
212.87866	180	
213.93974	318	
215.88659	82	
215.93932	122	
216.51746	94	
216.89494	72	
217.88356	88	
218.84350	74	
221.90017	66	
222.96644	66	
223.95918	186	
223.97394	74	
225.09266	74	
225.83193	70	
227.94977	66	
228.40048	82	
228.89418	68	
228.91047	76	
229.95603	710	1+
230.89344	380	1+
231.13453	80	
231.91087	116	
231.94973	546	
232.82741	70	
232.94212	70	
235.06023	66	
236.81462	78	
237.86850	68	
239.18039	72	
240.42611	80	
240.83625	152	
240.89181	72	
240.93470	68	
241.80242	88	
241.84323	494	1+
242.92477	116	
243.83255	62	
243.89959	68	
244.84224	72	
246.14082	76	
246.85203	68	
246.90045	94	
246.97653	90	
247.90467	76	
247.96680	178	
248.89990	126	
249.90395	64	
250.83278	72	
250.94808	70	
250.99660	106	
251.03135	78	
251.06642	72	
251.83916	74	
252.81065	84	
252.92970	150	
252.97106	408	
253.90527	76	
253.96109	66	
255.07179	180	
255.85766	80	
255.89101	62	
256.85500	70	
256.88986	92	
256.91160	82	
256.96817	66	
257.08422	70	
257.83540	92	
257.85251	120	
257.87337	110	
257.89374	82	
258.84631	354	
258.91499	68	
259.85296	174	
260.85988	118	
261.84844	72	
263.52459	66	
263.83234	70	
265.96652	72	
268.83934	570	1+
268.87195	64	
268.95857	64	
270.12784	76	
270.84725	64	
271.80799	78	
271.91682	62	
271.93118	82	
272.84628	216	1+
273.79520	66	
274.89255	182	
275.86446	74	
276.81213	64	
276.86028	974	1+
276.89525	102	
276.92492	82	
277.37689	108	
278.03370	76	
278.84175	152	
278.97214	94	
279.86655	126	
279.92433	76	
281.00823	66	
283.86535	84	
284.79585	66	
286.85203	230	1+
287.17981	68	
287.72972	70	
287.91468	94	
289.66372	80	
291.44480	118	
292.88302	66	
293.10805	194	
293.51959	66	
293.81573	70	
294.28367	68	
294.81450	88	
294.85036	76	
294.86659	206	1+
294.88434	80	
296.23429	128	
296.99682	62	
297.89004	70	
298.88084	88	
299.42041	66	
299.75841	100	
299.88996	74	
300.06873	86	
300.87333	104	
303.87545	68	
304.26714	84	
304.45991	94	
305.39475	70	
306.88578	72	
307.42376	96	
317.94777	82	
318.05496	84	
321.43103	72	
322.42802	80	
322.89959	68	
323.75433	62	
323.80738	70	
324.87747	72	
324.89256	224	
326.23345	74	
327.87906	82	
328.18604	72	
328.88479	76	
329.88314	62	
336.89626	66	
337.39658	92	
338.74244	62	
END IONS

###FS:    #m/z: 359.96161 #charge 1+
###MS: 77
###MSMS: 80
BEGIN IONS
TITLE=Cmpd 60, +MS2(359.9616), 28.0-35.0eV, 1.7min #80
RTINSECONDS=102.156
SCANS=77,80
PEPMASS=359.96161	28784
CHARGE=1+
101.72624	68	
113.13500	72	
119.37804	74	
128.68112	78	
182.87196	78	
185.93536	74	
192.89223	74	
193.89502	66	
201.87294	70	
208.88512	96	
214.56507	92	
215.49940	88	
218.88720	76	
219.53055	92	
219.88106	160	
222.94738	468	1+
223.86137	68	
224.88987	66	
225.88545	72	
225.97175	110	
226.01842	70	
226.94788	360	
226.97215	76	
228.94041	572	
229.84275	70	
230.10909	74	
230.91065	72	
231.80736	90	
232.06705	66	
234.82146	86	
238.62620	84	
238.93523	80	
240.83658	120	
240.88321	154	
240.94274	126	
240.96334	114	
241.85604	78	
242.86542	174	
242.95937	66	
243.11428	92	
244.82664	66	
244.89809	74	
244.95756	126	
245.85794	78	
245.93685	74	
246.95420	390	
247.44673	74	
248.80168	760	1+
249.84598	70	
250.94548	76	
252.50827	102	
252.87726	136	
254.81746	72	
255.17279	68	
257.80991	84	
258.83238	124	
258.85173	248	
258.97309	130	
259.10071	74	
260.83813	242	
260.87090	136	
260.96805	116	
261.85721	74	
262.08995	94	
262.95042	118	
263.06896	66	
264.07740	72	
264.81456	98	
265.79188	112	
265.80956	652	1+
265.97456	74	
266.81242	562	1+
267.42025	68	
267.92456	104	
267.97039	130	
268.84191	66	
269.84545	84	
270.88356	76	
274.15519	66	
274.43134	110	
274.79412	86	
274.86198	122	
276.81263	120	
276.85355	220	1+
278.80144	120	
278.84340	134	
278.91683	74	
280.79511	682	
280.92683	154	
281.00009	66	
282.79509	102	
282.82891	72	
282.93596	72	
283.85384	82	
284.82497	176	
284.84097	108	
285.80830	78	
285.87851	70	
287.41261	158	
288.20855	66	
289.87678	72	
292.80687	88	
293.85311	146	
295.87629	90	
296.81060	122	
296.92652	66	
297.80183	2000	1+
298.00053	90	
298.80399	1686	1+
298.83962	82	
298.86707	196	1+
299.12311	68	
299.41375	90	
299.85384	82	
300.80136	154	
301.83047	70	
302.91709	70	
303.18202	66	
303.95038	82	
304.81986	82	
305.84899	110	
309.39257	74	
311.90312	70	
313.93392	78	
315.82533	74	
316.15490	66	
316.81417	580	1+
316.94350	84	
317.43561	68	
317.89155	104	
317.95879	86	
318.93193	66	
320.07314	68	
320.95204	116	
321.76668	82	
321.81971	112	
321.95124	80	
322.03169	68	
322.74075	72	
322.85566	104	
323.01520	120	
324.88445	80	
325.87456	104	
327.03470	74	
331.17360	66	
331.88603	76	
336.94811	144	
337.95169	74	
337.97201	76	
340.19606	140	
340.93337	82	
342.91126	82	
352.89875	114	
354.90383	78	
358.41224	74	
358.89162	74	
359.21973	70	
363.80020	76	
364.29712	84	
END IONS

###FS:    #m/z: 340.94024 #charge 1+
###MS: 81
###MSMS: 82
BEGIN IONS
TITLE=Cmpd 61, +MS2(340.9402), 28.0-35.0eV, 1.8min #82
RTINSECONDS=105.822
SCANS=81-82
PEPMASS=340.94024	104062
CHARGE=1+
192.88495	72	
192.88909	68	
192.94526	82	
195.49537	70	
197.95631	76	
198.88330	68	
201.37232	82	
203.95450	64	
205.90740	70	
205.97264	64	
208.07657	70	
208.84084	66	
208.95945	66	
210.89883	80	
212.87434	170	1+
213.94206	292	1+
215.88802	100	
217.88197	72	
218.88353	84	
219.93288	72	
220.00211	78	
221.96943	330	1+
223.96010	306	
225.83971	88	
226.84177	76	
226.96875	80	
228.84271	114	
228.88320	82	
229.43525	78	
229.88056	218	1+
231.94951	144	
233.89626	150	
233.96102	94	
233.98849	72	
234.90600	74	
235.03767	62	
236.91120	110	
238.22213	70	
238.85228	70	
238.87180	116	
240.83305	102	
240.85984	154	
240.95954	68	
241.42102	68	
241.84275	868	1+
241.90179	70	
242.94449	102	
243.83231	134	
243.88853	64	
244.82316	74	
244.84064	128	
244.85763	102	
244.90164	74	
244.97079	66	
245.44003	64	
245.83467	72	
245.87504	104	
246.86134	64	
246.87939	86	
246.97066	100	
248.94989	74	
249.96514	270	1+
250.04979	78	
250.82301	66	
250.90851	108	
251.87715	136	
251.91714	84	
252.84362	68	
254.91953	72	
255.07415	70	
256.85398	64	
256.86505	124	
256.89468	166	
257.85185	164	
257.86546	132	
257.96751	80	
258.84745	1284	1+
260.83415	494	1+
261.90145	64	
262.21698	78	
262.87658	134	
262.89876	114	
262.98308	70	
264.86400	246	
264.91020	74	
265.86461	152	
265.90438	66	
266.81234	74	
266.99937	82	
267.10709	70	
268.06968	68	
268.39937	70	
268.84006	430	1+
269.65815	64	
269.82447	112	
269.85789	86	
270.83428	264	1+
271.91307	88	
273.90089	90	
274.86043	234	
274.89143	72	
275.42322	106	
275.85245	110	
275.88973	74	
276.85664	1328	1+
277.93963	64	
278.84663	1516	1+
278.91815	62	
279.90806	76	
280.09697	98	
280.80869	70	
280.86821	146	
281.86346	108	
281.88994	68	
282.11067	78	
282.85957	68	
282.87884	140	
283.35546	94	
284.70196	64	
284.85366	62	
285.85999	62	
286.41028	86	
286.79937	66	
286.88871	106	
288.83702	64	
288.87955	82	
289.87857	66	
292.43903	104	
294.86809	104	
295.85901	450	1+
295.89067	74	
296.86018	342	1+
296.91345	90	
296.96283	80	
297.83735	76	
297.89532	118	
298.30931	82	
299.01449	76	
299.78696	86	
299.87425	314	1+
300.78360	78	
301.85971	452	
302.19931	78	
303.85636	76	
304.15819	72	
305.88472	66	
307.89033	146	
312.02011	72	
312.80008	114	
313.88606	82	
314.86999	74	
317.43763	80	
323.26408	92	
324.89375	124	
325.88374	68	
327.81654	88	
328.12382	82	
328.22624	70	
334.90437	68	
338.29041	84	
338.89377	84	
340.75207	80	
340.90405	68	
344.89660	66	
345.41473	94	
END IONS

###FS:    #m/z: 336.94584 #charge 1+
###MS: 81
###MSMS: 83
BEGIN IONS
TITLE=Cmpd 62, +MS2(336.9458), 28.0-35.0eV, 1.8min #83
RTINSECONDS=106.594
SCANS=81,83
PEPMASS=336.94584	33762
CHARGE=1+
106.80519	72	
182.93356	70	
190.89367	64	
194.89799	88	
197.09529	74	
198.08404	90	
205.00255	72	
205.03085	60	
205.94953	70	
205.97241	68	
209.94062	70	
211.94462	366	1+
212.88038	154	
213.63773	76	
213.95925	76	
214.09065	66	
214.87819	58	
215.88560	128	
217.04151	82	
224.98211	88	
226.83000	152	
226.94973	88	
228.84665	188	
228.91107	78	
228.97256	74	
229.95445	448	
230.89027	210	
231.88878	106	
231.94797	266	
232.08785	98	
232.85717	76	
232.95236	148	
234.83458	78	
234.87586	72	
235.91394	68	
235.95219	64	
236.88254	84	
237.90776	60	
238.83889	84	
238.85598	86	
239.84772	78	
240.83182	134	
240.85134	118	
241.84200	396	
241.88450	74	
241.98028	86	
242.65858	108	
243.83786	264	
243.86508	58	
244.87101	66	
245.54970	64	
246.85809	78	
246.98720	66	
247.86995	68	
247.97501	190	
248.89941	72	
248.96417	150	
249.10103	78	
249.96204	68	
249.99320	72	
250.41873	70	
250.94914	192	
251.83308	66	
251.99329	72	
252.45530	78	
252.84351	92	
252.96663	282	
253.86595	72	
254.00096	56	
254.91964	120	
255.06851	56	
255.87998	170	
255.95169	130	
256.80340	74	
256.85137	176	
256.86806	68	
257.85951	152	
257.93050	66	
257.95815	104	
258.84759	762	1+
259.85238	472	1+
260.83685	56	
261.84547	98	
262.83179	58	
262.96925	82	
263.51697	78	
263.84412	84	
263.90457	72	
265.97851	86	
266.01081	78	
266.85858	56	
267.23975	66	
267.84452	122	
267.94069	86	
268.83651	522	1+
270.98011	58	
273.85176	62	
274.86531	114	
274.88734	102	
275.83661	68	
275.86770	108	
276.85760	882	1+
277.25392	80	
278.86683	148	
279.83558	240	1+
279.86550	124	
280.85998	78	
280.88678	80	
281.04121	72	
282.34364	64	
283.10128	76	
283.78767	72	
285.87051	84	
286.84712	96	
287.42340	76	
288.52537	68	
288.91571	92	
290.86272	70	
291.01717	74	
291.87876	72	
292.86301	150	
293.10548	216	1+
293.87924	72	
294.87001	180	1+
295.89478	66	
295.93142	76	
296.37714	72	
297.33291	66	
297.87639	70	
298.10643	66	
298.93603	62	
299.01409	102	
299.86678	90	
299.88993	72	
301.84518	74	
303.86563	132	
304.92067	62	
306.87951	72	
307.88105	124	
307.95603	68	
308.41719	74	
310.86103	62	
310.87814	172	
318.42730	88	
318.73869	62	
320.09718	64	
321.39675	76	
322.03345	78	
323.88250	76	
324.73830	84	
326.90391	82	
328.19062	84	
328.90247	64	
330.82273	56	
334.04220	68	
335.29349	84	
337.25464	70	
341.65471	90	
END IONS

###FS:    #m/z: 359.96186 #charge 1+
###MS: 81
###MSMS: 84
BEGIN IONS
TITLE=Cmpd 63, +MS2(359.9619), 28.0-35.0eV, 1.8min #84
RTINSECONDS=107.367
SCANS=81,84
PEPMASS=359.96186	21030
CHARGE=1+
64.39827	104	
182.86854	64	
184.93182	72	
184.96050	92	
191.10930	66	
196.89152	66	
198.95264	72	
200.87433	68	
201.87642	70	
204.40174	72	
209.94421	162	
214.08683	64	
214.89432	78	
217.96688	68	
218.89802	78	
222.89134	88	
222.95421	398	1+
223.87674	64	
223.90019	66	
224.88305	258	1+
224.94637	474	1+
224.97087	84	
225.97048	92	
226.94494	668	1+
226.97062	140	
227.85921	72	
227.93134	78	
227.95694	66	
228.94249	580	
229.83748	72	
232.87784	70	
232.90202	68	
233.86574	236	1+
234.87945	80	
237.89853	62	
240.83385	64	
240.94393	354	1+
240.96223	304	1+
241.87913	70	
242.00517	60	
242.84687	72	
243.90174	86	
243.95321	72	
244.03966	78	
244.84978	70	
244.95420	288	1+
245.93288	88	
246.80691	158	
246.82543	72	
246.86594	68	
246.95259	280	
246.97925	144	
247.79903	418	1+
247.81765	72	
248.80190	364	1+
250.83851	72	
252.87675	66	
252.95332	94	
252.97859	70	
254.10434	88	
258.83282	170	
258.97483	158	
260.83304	288	1+
260.85866	68	
260.96994	70	
263.91569	62	
264.92461	76	
265.81660	98	
265.97638	84	
266.01767	64	
266.81363	470	1+
266.88858	64	
267.22550	70	
268.81392	64	
268.85226	116	
273.88045	96	
273.96202	68	
274.02878	72	
274.86410	222	1+
276.80687	130	
276.85532	108	
277.89434	186	1+
278.08274	72	
278.78175	62	
278.80256	102	
278.84532	204	
279.80125	108	
279.84173	104	
279.86483	68	
280.79248	864	1+
281.15648	70	
281.89581	60	
282.79571	168	
282.85966	68	
282.93175	66	
283.99310	72	
284.82434	168	
285.78110	64	
286.18793	64	
286.84893	76	
286.87794	66	
286.97794	72	
288.22318	84	
288.89298	94	
289.51935	90	
289.80762	82	
290.78676	84	
291.45507	80	
292.00899	64	
292.43886	64	
292.83634	72	
292.93091	76	
294.82082	60	
296.01538	72	
296.80675	502	1+
296.87213	60	
297.06632	72	
297.99840	78	
298.40777	60	
298.80531	1482	1+
298.83579	100	
298.89978	78	
299.10803	84	
299.87201	146	
300.79575	108	
300.86898	84	
302.11833	96	
302.78659	88	
302.83593	90	
302.87421	76	
303.82395	90	
306.43433	80	
307.02127	96	
307.88891	76	
308.81617	78	
311.00388	82	
314.83963	72	
316.81339	280	
316.93963	66	
317.81485	122	
318.06622	68	
318.81121	66	
318.93772	82	
319.78736	72	
319.82044	62	
319.85104	84	
320.96014	96	
321.83005	174	
322.81946	194	1+
323.02131	176	
328.15705	72	
330.81432	68	
331.93362	86	
332.22671	66	
335.81996	74	
336.82416	74	
336.93677	74	
337.94495	84	
338.96384	60	
340.35328	70	
341.02660	68	
341.83423	68	
341.91812	78	
344.41790	80	
350.28794	64	
358.19776	176	
359.17763	66	
363.72265	68	
END IONS

###FS:    #m/z: 340.94026 #charge 1+
###MS: 85
###MSMS: 86
BEGIN IONS
TITLE=Cmpd 64, +MS2(340.9403), 28.0-35.0eV, 1.9min #86
RTINSECONDS=111.051
SCANS=85-86
PEPMASS=340.94026	103952
CHARGE=1+
129.78536	94	
159.22446	76	
190.89225	114	
205.94801	138	
206.94823	72	
212.87981	126	
213.87332	80	
213.93848	146	
214.94283	138	
215.88908	166	
215.93606	68	
218.88170	74	
221.87481	68	
221.89243	148	
226.83857	130	
226.86274	70	
226.87750	84	
228.84434	282	1+
228.93705	68	
231.88806	246	1+
231.94621	178	
235.89313	176	1+
236.84908	124	
236.91468	92	
237.94174	78	
238.85173	136	
238.88236	162	
238.89806	286	1+
238.91416	68	
239.03624	74	
239.84854	130	
240.23371	76	
240.84205	262	
240.96696	70	
241.62310	70	
241.82527	70	
241.84257	516	
241.89635	156	
242.84292	342	
243.83379	94	
244.83428	88	
244.86329	72	
245.41314	84	
245.82845	78	
245.84656	68	
245.85946	74	
245.87432	118	
245.94255	104	
246.85413	96	
246.97749	264	1+
249.96195	210	
250.42656	74	
250.88915	84	
250.92230	88	
251.01762	74	
253.60598	104	
253.80140	68	
254.90411	68	
255.84186	72	
256.85079	216	
256.90021	80	
256.91038	90	
257.85048	100	
258.84720	1066	1+
258.89192	94	
259.85236	656	1+
259.90941	134	
259.94324	86	
260.83425	320	
261.83900	192	
261.88498	78	
261.92297	80	
262.97114	72	
263.88579	72	
263.95171	74	
264.23528	70	
264.86093	110	
266.84261	116	
266.86013	162	1+
267.13835	148	
267.96079	76	
268.01305	88	
268.84663	234	
269.83729	292	1+
271.08573	74	
272.93466	104	
274.86377	202	
274.88223	170	
275.06842	68	
275.83864	78	
275.85508	70	
275.87039	116	
275.88823	70	
276.32268	80	
276.85769	912	
276.92708	74	
277.86006	460	
278.84451	1192	1+
278.87863	226	1+
279.38431	76	
279.45418	78	
279.91400	72	
280.84506	128	
281.39308	76	
281.86064	152	
283.81234	88	
283.85603	68	
283.88400	108	
286.80345	70	
287.86414	238	1+
287.91679	80	
290.82434	78	
291.44439	84	
292.82967	70	
294.78960	70	
294.86852	240	
295.88534	86	
296.37916	84	
296.86393	128	
297.86264	68	
297.88923	72	
297.91370	78	
297.98011	78	
298.87735	162	
299.58610	120	
299.68814	110	
299.87124	134	
299.89643	72	
300.28147	72	
300.41322	68	
300.87536	216	
301.83028	74	
301.85792	78	
302.11617	80	
302.87369	110	
304.18989	68	
304.45129	80	
305.00640	82	
306.87700	86	
308.89189	82	
308.92385	72	
309.01901	90	
310.93007	72	
311.86421	72	
315.00742	72	
319.88605	70	
323.24182	76	
323.95525	78	
324.89039	96	
326.17612	146	
328.87794	80	
328.99151	74	
329.88317	78	
330.81599	70	
332.77963	70	
336.94108	76	
339.89116	96	
339.92960	86	
341.89078	68	
342.86344	110	
342.90595	72	
343.88707	88	
END IONS

###FS:    #m/z: 363.95576 #charge 1+
###MS: 85
###MSMS: 87
BEGIN IONS
TITLE=Cmpd 65, +MS2(363.9558), 28.0-35.0eV, 1.9min #87
RTINSECONDS=111.831
SCANS=85,87
PEPMASS=363.95576	35942
CHARGE=1+
49.04637	72	
91.19687	80	
183.86472	72	
184.86346	88	
189.86909	68	
191.85849	78	
198.89887	102	
199.96176	78	
200.94413	72	
207.88040	84	
207.97102	68	
209.94153	168	
210.86179	66	
210.89895	76	
211.88270	76	
212.87878	320	
218.96147	80	
219.87123	72	
221.89868	88	
222.95373	296	
224.89535	70	
224.94910	348	1+
226.94623	498	1+
226.96980	136	
227.93637	926	1+
228.94176	682	1+
229.01954	68	
230.88843	372	
230.97774	66	
232.88731	86	
233.96628	74	
234.95323	82	
235.02275	92	
235.49730	100	
238.85011	66	
238.93576	88	
239.14813	84	
240.83440	126	
240.93706	92	
240.96073	156	
241.94267	128	
242.70300	64	
242.81934	76	
242.94129	556	1+
243.82321	232	1+
243.97090	72	
244.95528	522	
245.94158	72	
246.04642	94	
246.80787	114	
246.85787	126	
246.95305	668	1+
247.80660	272	
247.85470	78	
248.80404	512	1+
248.83735	66	
248.87639	66	
248.89880	102	
249.84953	74	
249.90204	130	
251.79963	72	
254.84215	142	
255.86327	86	
256.40959	84	
258.44494	80	
258.80439	80	
258.84705	292	
258.97334	148	
260.83042	108	
260.97143	150	
261.04330	80	
261.83163	108	
261.84481	124	
261.92670	72	
261.96069	96	
264.82019	72	
264.87616	66	
265.81832	68	
266.81394	328	
266.86469	66	
267.81279	282	
268.84271	158	1+
269.96868	112	
270.82313	66	
271.43332	74	
271.83602	130	
275.03401	74	
276.80855	72	
276.85645	368	1+
276.98425	68	
278.79679	120	
278.82182	68	
278.84832	212	1+
279.79973	166	
280.79360	1098	1+
280.82094	66	
281.86112	78	
281.89822	78	
282.80134	120	
282.83785	68	
283.80827	72	
283.84802	244	
284.80345	164	
284.82858	122	
285.81650	210	1+
285.84636	74	
289.87165	78	
291.80203	120	
291.86228	68	
292.87001	64	
292.93900	68	
294.42918	92	
294.84412	68	
295.47724	70	
295.86574	98	
295.92510	70	
295.96077	78	
296.81275	250	1+
297.86897	78	
298.80255	730	1+
299.17359	68	
299.86879	76	
300.79993	544	1+
301.53150	104	
301.85885	788	1+
301.88374	102	
303.80134	152	
304.83220	234	1+
304.92522	86	
306.01327	86	
306.81268	76	
310.80685	72	
312.86220	78	
314.33864	68	
316.80910	148	
317.82293	124	
318.81549	222	
318.93149	168	
318.94913	80	
319.32198	72	
320.82474	124	
321.82256	136	
322.81496	72	
322.89519	74	
322.95061	90	
323.82278	106	
324.46388	118	
324.83106	68	
325.85884	66	
326.16923	76	
326.35568	78	
326.92812	84	
327.89266	116	
329.80931	66	
330.92751	80	
334.87781	68	
336.94592	134	
338.91194	66	
340.96781	72	
343.14062	68	
343.70991	72	
344.18227	116	
346.40584	82	
349.32127	106	
350.15738	72	
350.79375	86	
352.89188	72	
356.97974	78	
END IONS

###FS:    #m/z: 359.96176 #charge 1+
###MS: 85
###MSMS: 88
BEGIN IONS
TITLE=Cmpd 66, +MS2(359.9618), 28.0-35.0eV, 1.9min #88
RTINSECONDS=112.603
SCANS=85,88
PEPMASS=359.96176	20236
CHARGE=1+
118.28737	76	
192.99496	68	
202.87544	68	
209.94418	68	
213.88578	70	
222.95204	240	
223.95428	170	
224.94629	498	1+
225.97299	88	
226.94812	600	1+
226.97348	244	
228.94030	674	1+
232.93613	68	
233.95860	72	
238.04824	116	
238.89555	78	
239.84574	68	
239.90840	202	
240.85818	68	
240.94241	206	1+
240.96804	142	
242.90502	72	
242.95784	172	
243.83646	78	
243.87294	70	
244.95870	306	
245.94409	186	
246.95344	412	
246.97470	184	
248.80393	334	
249.95267	66	
250.00896	66	
250.95169	120	
251.89191	64	
251.91144	70	
252.51381	82	
252.87787	190	
252.91978	78	
252.99814	104	
253.84079	68	
253.86423	68	
254.53331	80	
255.40815	98	
257.94195	66	
258.81406	208	
258.84485	146	
258.97826	78	
259.40706	86	
259.85834	78	
260.96800	68	
261.79292	116	
262.97929	66	
264.10745	66	
264.92569	68	
264.99620	76	
265.81632	70	
266.81415	764	1+
268.13376	78	
268.95259	72	
269.12583	66	
269.96647	114	
270.81861	90	
270.88738	76	
271.14610	80	
271.16873	66	
271.89069	70	
272.79863	82	
273.96781	74	
274.05135	98	
274.30966	96	
274.39697	72	
275.98991	92	
276.85583	104	
277.11070	84	
277.86841	118	
278.79972	180	
278.84399	230	
278.93495	76	
278.97632	72	
279.91443	96	
280.10057	84	
280.79540	450	1+
280.86606	72	
281.78381	66	
281.85155	70	
281.99073	74	
282.88221	152	
282.91523	92	
283.83118	66	
284.05858	78	
284.82200	372	1+
284.85847	68	
285.78345	68	
286.91340	98	
288.95763	112	
290.80182	64	
292.90322	92	
292.93390	136	
293.57819	90	
294.84969	70	
295.02096	66	
296.80786	102	
296.82191	252	
297.80659	252	
297.96571	78	
298.80382	1260	1+
298.83853	88	
298.88084	86	
299.87186	136	
300.91380	76	
301.17178	66	
301.86046	120	
304.91887	106	
306.44057	126	
306.82970	70	
306.89835	106	
309.07508	84	
309.83347	66	
310.13601	70	
311.80551	86	
312.00285	72	
314.96172	76	
314.97945	74	
315.28604	72	
315.45223	84	
315.82768	68	
316.81670	86	
317.04229	64	
317.42676	66	
318.82177	72	
318.83691	66	
319.82488	74	
321.14343	106	
321.81797	98	
322.04545	84	
322.81602	88	
323.01469	144	
324.02383	78	
324.88235	68	
324.89756	66	
325.42669	78	
334.45767	72	
335.77685	98	
336.94950	210	1+
338.20911	68	
340.75889	86	
342.03396	70	
343.16595	94	
348.90106	94	
349.21067	68	
349.85412	66	
351.76248	72	
355.41892	192	
356.99596	68	
357.02833	66	
358.06904	68	
358.20569	68	
358.26844	66	
363.97349	68	
END IONS

###FS:    #m/z: 322.92964 #charge 1+
###MS: 89
###MSMS: 90
BEGIN IONS
TITLE=Cmpd 67, +MS2(322.9296), 28.0-35.0eV, 2.0min #90
RTINSECONDS=116.313
SCANS=89-90
PEPMASS=322.92964	175248
CHARGE=1+
143.34279	48	
192.88727	50	
200.79496	34	
201.04458	206	
203.97052	60	
205.94446	68	
205.97016	76	
206.94649	116	
207.97935	54	
212.96180	44	
213.10875	54	
214.82600	56	
214.86553	70	
216.09108	66	
216.94363	68	
217.04065	50	
220.96166	52	
221.87656	84	
221.94328	132	
223.96283	58	
224.37506	64	
224.94521	78	
226.82050	46	
226.83311	60	
227.23834	38	
227.93767	48	
228.88342	44	
229.15838	48	
230.84349	54	
231.90270	68	
232.56115	88	
233.91539	68	
234.80981	72	
234.92517	60	
234.95108	108	
234.97185	58	
235.02624	52	
235.07370	76	
235.85206	42	
236.94509	62	
238.89079	66	
238.93875	126	
239.17652	80	
239.80184	62	
239.90450	66	
240.08393	206	
240.11925	50	
240.94053	1486	
241.48792	40	
241.94386	748	
242.33190	42	
242.80035	56	
242.82113	130	
242.88011	70	
242.94153	2404	1+
243.81545	142	
244.83463	138	
244.90082	38	
244.93911	606	1+
245.35895	38	
245.44763	74	
246.94541	78	
246.97983	312	
248.80640	56	
248.85104	98	
250.95517	70	
251.87049	48	
251.93872	90	
253.08774	38	
254.90229	46	
254.91757	54	
255.88501	78	
255.92311	58	
257.45302	92	
257.79604	72	
258.18058	72	
258.82982	50	
259.00899	58	
259.84800	64	
260.83777	104	
261.83440	70	
262.56759	76	
262.82878	168	
263.90296	50	
264.03559	82	
264.06987	50	
264.36296	74	
264.82014	38	
264.95208	68	
265.05637	74	
265.85639	80	
265.87463	64	
266.83659	70	
266.86231	42	
267.86817	72	
268.14202	64	
268.88493	76	
269.13166	64	
269.87993	70	
270.38827	84	
270.49544	92	
272.43994	52	
273.03787	92	
274.46836	36	
274.92843	68	
276.83091	62	
276.85127	60	
276.87803	54	
278.03156	54	
279.09001	1208	1+
279.36403	66	
279.40216	36	
279.98627	42	
281.79700	58	
282.90091	80	
283.06640	86	
283.80204	76	
284.29406	374	
284.85805	64	
285.88054	62	
285.97834	50	
286.86152	74	
289.82855	62	
289.87447	82	
290.79519	56	
291.84750	60	
292.43279	92	
292.85504	58	
293.89176	80	
296.67915	72	
296.85793	134	
299.12722	68	
299.87549	56	
304.75760	74	
305.21879	70	
305.80508	58	
306.11192	58	
306.87930	74	
307.78258	64	
307.89055	128	
308.01594	48	
309.41013	78	
309.91894	140	
310.41277	76	
311.80338	68	
313.87775	60	
320.25737	70	
322.78262	68	
324.83538	84	
324.96829	80	
326.76002	40	
326.89677	54	
328.18131	48	
END IONS

###FS:    #m/z: 340.94010 #charge 1+
###MS: 89
###MSMS: 91
BEGIN IONS
TITLE=Cmpd 68, +MS2(340.9401), 28.0-35.0eV, 2.0min #91
RTINSECONDS=117.085
SCANS=89,91
PEPMASS=340.94010	107326
CHARGE=1+
152.32699	62	
185.04386	76	
194.01453	58	
199.08076	88	
202.92454	90	
205.95095	172	
208.84079	68	
212.44781	78	
214.89054	64	
218.88641	238	1+
218.90434	114	
222.94976	86	
223.83140	64	
224.40033	72	
224.83514	112	
225.84289	78	
228.84443	152	
228.92430	66	
229.33495	56	
230.84155	140	
230.88880	228	1+
230.90694	62	
231.95101	128	
232.95588	64	
233.95282	58	
235.44434	82	
235.78961	62	
235.89694	66	
236.06504	70	
236.36111	68	
236.90709	94	
238.83804	132	
238.85694	70	
239.82284	56	
239.92543	92	
240.22978	62	
240.78955	70	
240.83779	182	
241.84352	1020	1+
241.91891	80	
242.83197	76	
243.08525	62	
243.83033	258	1+
243.86691	62	
244.87684	56	
245.15349	72	
245.81731	78	
246.85200	120	
246.97675	176	
248.23738	84	
248.86124	62	
248.90176	164	1+
249.96232	64	
250.96110	78	
253.40820	94	
254.92356	62	
254.97801	62	
255.07830	72	
255.88116	78	
256.85146	272	1+
256.86777	64	
258.84708	400	
259.83015	66	
259.84938	328	
259.89583	66	
260.83722	606	1+
260.89622	76	
261.83593	66	
261.90354	102	
261.91882	66	
262.07397	86	
262.82717	96	
262.84352	88	
262.87549	72	
264.07365	64	
264.99434	60	
265.42196	106	
265.45242	80	
266.82447	70	
266.84627	136	
266.86382	242	
267.83260	278	1+
267.84838	84	
268.13764	60	
269.85586	58	
270.82860	102	
272.85348	86	
273.90890	72	
274.86083	134	
275.34753	102	
275.79818	56	
275.87149	88	
276.85722	1352	1+
277.92293	56	
278.24810	118	
278.38840	58	
278.84453	1334	1+
279.88466	86	
279.92849	172	
280.86260	82	
280.88578	150	
281.02051	74	
281.04714	82	
281.89127	136	
282.86971	160	
283.05152	66	
287.76051	84	
289.98128	84	
290.82446	66	
292.43360	86	
293.94871	92	
294.86812	280	
295.15623	82	
295.23816	74	
295.83159	64	
295.86430	144	
295.90152	92	
295.98575	72	
296.80412	62	
296.87369	82	
297.89040	62	
297.96002	88	
297.97742	72	
298.05148	64	
298.42450	76	
299.86863	148	
300.88091	146	
300.94349	56	
300.98627	72	
301.26077	78	
301.85715	164	
301.87873	140	
302.06715	72	
302.87019	176	1+
305.93995	74	
306.99127	60	
307.81357	82	
308.29419	76	
309.52640	66	
310.96474	70	
317.82573	58	
318.86812	62	
319.83379	76	
319.88627	74	
320.11462	82	
320.43317	80	
322.15874	74	
324.89766	66	
326.26013	66	
327.13243	90	
328.19027	58	
328.89271	84	
331.87332	68	
339.81904	72	
340.19038	68	
340.29213	68	
341.18740	62	
342.31352	56	
342.89719	78	
343.71181	64	
345.76397	70	
END IONS

###FS:    #m/z: 363.95564 #charge 1+
###MS: 89
###MSMS: 92
BEGIN IONS
TITLE=Cmpd 69, +MS2(363.9556), 28.0-35.0eV, 2.0min #92
RTINSECONDS=117.858
SCANS=89,92
PEPMASS=363.95564	35888
CHARGE=1+
189.86540	82	
203.51256	78	
207.08079	94	
207.86964	72	
209.94475	234	
210.88199	136	
211.83768	78	
212.87566	204	
219.88918	82	
222.94910	250	
224.94809	572	1+
224.97094	72	
225.98497	70	
226.94651	772	1+
226.96840	138	
227.83115	80	
227.93019	242	
228.10540	106	
228.84241	72	
228.89143	134	
228.94326	500	1+
229.84168	192	
230.88854	476	1+
230.94238	142	
234.88498	160	
238.06120	76	
238.83474	100	
238.87467	70	
240.82485	170	
240.94009	316	
240.95820	238	
241.94091	916	1+
242.83087	72	
242.94249	524	1+
243.41314	96	
243.83244	154	
244.81746	84	
244.95636	446	1+
244.98273	88	
246.95187	680	
247.14570	124	
247.85468	70	
247.97444	78	
248.80234	254	1+
248.89779	82	
250.39710	102	
250.93797	98	
251.80393	76	
251.90149	98	
252.04458	70	
253.84258	72	
255.92418	86	
255.93798	72	
256.91921	80	
258.84702	138	
258.97242	72	
259.84811	180	
260.86536	182	
260.97981	96	
261.83500	132	
263.84627	70	
264.82163	184	
265.81598	106	
265.85639	70	
266.78724	148	
266.81741	300	
266.84823	80	
267.02488	84	
267.81278	132	
267.90035	74	
268.84005	92	
269.96756	150	
270.88306	74	
271.91502	88	
272.05868	78	
273.84790	72	
273.86611	84	
274.62485	102	
274.89712	72	
275.00549	104	
275.84684	72	
275.92363	74	
276.80472	272	1+
276.85620	402	1+
278.04364	78	
278.83832	138	
279.79521	104	
280.79493	160	
281.43033	98	
281.78951	744	1+
281.84228	78	
281.89405	78	
282.79079	466	1+
282.82190	124	
282.87699	110	
282.92126	98	
283.83027	134	
283.84657	174	
283.99021	80	
284.78771	74	
284.82353	106	
284.93486	74	
285.06951	70	
285.84653	156	
286.40614	86	
286.42501	92	
286.82182	92	
286.94484	72	
288.99319	100	
289.87479	100	
291.79860	80	
293.11550	88	
293.15128	74	
293.34076	72	
293.85084	116	
293.94234	84	
295.84661	88	
296.05791	72	
296.13620	72	
296.81015	254	
297.80264	1222	1+
298.80515	1038	1+
300.80232	486	1+
301.86154	520	1+
301.98828	88	
302.31551	92	
304.44403	152	
304.80935	72	
305.86261	94	
307.83994	70	
308.84010	92	
311.85542	72	
311.87273	72	
316.81881	122	
316.83668	94	
317.82039	284	1+
317.93886	92	
318.94802	72	
320.91703	74	
321.98251	76	
322.43476	72	
322.88885	72	
322.93539	74	
323.17781	88	
324.89343	108	
327.41666	86	
328.95630	80	
329.40833	76	
329.78495	72	
329.87310	70	
336.94053	72	
339.41406	88	
339.82530	110	
339.86198	94	
344.20128	110	
347.78976	76	
353.84085	100	
354.01599	70	
356.17260	82	
356.41614	70	
359.71072	76	
359.76448	106	
363.34577	70	
363.44190	90	
365.38979	78	
365.92513	78	
366.91273	80	
END IONS

###FS:    #m/z: 322.92962 #charge 1+
###MS: 93
###MSMS: 94
BEGIN IONS
TITLE=Cmpd 70, +MS2(322.9296), 28.0-35.0eV, 2.0min #94
RTINSECONDS=121.534
SCANS=93-94
PEPMASS=322.92962	174230
CHARGE=1+
57.85766	64	
152.35092	62	
190.92912	86	
192.59273	46	
193.89136	70	
195.91571	54	
196.88802	40	
197.84038	66	
197.91282	82	
197.95446	76	
201.04188	336	1+
202.87198	80	
205.94760	160	
205.97291	50	
206.93402	82	
206.94820	78	
210.87037	62	
210.94166	94	
218.84013	64	
218.88741	88	
219.05775	78	
220.05663	62	
220.86993	78	
221.94408	132	
222.10156	62	
223.90965	72	
223.95952	254	
223.97398	112	
225.81184	82	
226.95178	66	
227.47933	70	
227.83304	90	
227.86465	64	
227.93670	72	
228.00551	90	
230.82780	128	
230.90704	88	
231.04136	78	
232.90601	100	
236.00253	44	
236.79920	76	
236.87121	52	
237.02150	94	
238.06480	70	
238.88401	82	
239.07976	150	
239.78293	56	
239.89295	92	
240.82027	164	
240.94011	912	
241.79857	78	
241.82001	94	
241.94167	790	
242.81814	48	
242.88367	70	
242.94163	2436	1+
242.97996	84	
243.82205	102	
243.83834	68	
243.87708	58	
244.82197	138	
244.84029	64	
244.94029	830	1+
244.98854	56	
245.44586	48	
246.97820	72	
247.85503	48	
249.07380	64	
249.96618	74	
250.01075	62	
252.07085	52	
252.83224	64	
253.86990	86	
254.91704	46	
254.95478	50	
255.22357	82	
255.82997	78	
256.89741	106	
257.92243	56	
258.44302	68	
258.83201	46	
258.85346	52	
259.20352	84	
260.84025	162	1+
260.86663	78	
261.83185	108	
262.82892	118	
264.79649	74	
265.06398	74	
266.85680	94	
267.09328	60	
267.78003	60	
267.85220	78	
268.95853	94	
269.80353	64	
272.84839	66	
273.81292	66	
273.94751	72	
274.91170	74	
275.80779	68	
275.99392	44	
276.80636	78	
276.82669	84	
279.09377	682	1+
279.84201	58	
282.83920	86	
282.90499	94	
282.94639	96	
283.06463	54	
283.87662	90	
284.20573	50	
284.29392	328	
285.06350	72	
285.84564	66	
288.01913	74	
289.86855	62	
290.02357	80	
291.03195	58	
291.81589	58	
292.84457	64	
293.43734	102	
296.32174	44	
296.80616	52	
297.74600	70	
302.81007	60	
304.08072	44	
304.25444	54	
304.73024	58	
304.81746	52	
304.89280	60	
305.80551	72	
305.92720	100	
307.27542	76	
307.30964	46	
307.88954	114	
308.29225	70	
310.81547	70	
311.86178	60	
313.02774	52	
314.17431	48	
314.76780	72	
314.86809	70	
316.84381	42	
319.92776	76	
320.74742	40	
321.14801	74	
324.88845	64	
325.00159	68	
325.70390	76	
325.90170	142	
326.89491	88	
327.06115	68	
327.11022	92	
327.84355	72	
327.86823	48	
END IONS

###FS:    #m/z: 363.95583 #charge 1+
###MS: 93
###MSMS: 95
BEGIN IONS
TITLE=Cmpd 71, +MS2(363.9558), 28.0-35.0eV, 2.1min #95
RTINSECONDS=122.306
SCANS=93,95
PEPMASS=363.95583	34948
CHARGE=1+
196.05337	130	
197.95612	80	
199.88013	84	
200.88157	108	
206.99401	72	
207.87480	78	
207.94772	76	
210.88471	122	
212.87884	156	
220.03895	72	
222.94983	162	
223.96105	68	
224.82186	72	
224.89202	94	
224.95642	152	
226.94730	742	1+
226.96872	112	
228.89382	142	
228.94153	362	
230.88894	610	
231.79795	134	
234.88517	76	
234.96604	72	
236.82953	82	
238.55228	78	
238.82375	68	
238.93686	78	
240.82930	124	
240.92484	120	
240.93952	292	
240.96540	178	
241.93949	188	
242.82512	72	
242.85592	190	
242.90170	106	
242.94011	584	1+
243.10060	68	
243.84036	80	
244.83392	194	
244.93617	146	
244.95726	438	1+
245.82925	142	
245.85591	68	
246.80219	68	
246.85978	74	
246.95111	420	
247.80681	144	
248.03044	70	
248.80322	176	
248.90239	334	
248.97151	162	
249.80327	120	
250.79994	92	
250.91651	78	
251.86625	96	
252.95903	100	
253.19315	70	
253.91124	80	
256.12474	68	
256.83414	76	
258.64043	80	
258.82920	88	
258.84800	144	
259.85971	112	
260.80534	76	
260.83544	140	
260.97007	72	
261.83591	74	
261.89496	94	
262.19927	80	
262.45150	92	
263.00315	68	
263.83145	230	
264.82282	172	
266.04646	76	
266.81429	508	1+
268.44548	82	
268.96076	76	
269.83925	94	
271.80751	74	
271.82385	74	
271.85830	70	
271.91487	70	
273.91116	94	
273.93346	74	
274.75702	72	
275.81645	70	
275.90202	78	
277.10491	84	
277.84750	350	1+
278.09307	68	
278.95362	118	
279.80215	154	
280.45270	82	
280.79352	656	
280.83410	76	
280.85603	76	
280.98967	68	
281.43240	86	
281.79203	820	1+
281.85500	70	
282.09823	98	
282.77512	94	
282.83099	252	
283.82065	74	
283.85129	194	
284.82330	176	
284.85912	142	
285.84610	102	
287.83124	78	
288.85421	86	
289.86425	84	
292.79636	68	
293.90302	72	
296.79376	68	
296.81347	182	
296.84749	120	
297.81846	76	
297.94325	132	
298.80552	548	
299.80328	370	
299.86362	194	
299.87786	192	
300.79958	532	1+
301.86207	216	
302.86102	120	
303.85679	186	
307.87174	118	
310.80920	76	
312.12470	70	
313.86010	80	
316.81139	352	1+
318.43598	72	
319.82928	86	
320.79951	204	
321.82607	68	
322.18952	68	
322.82695	82	
323.81457	256	1+
323.83746	140	
323.89038	252	1+
323.93362	72	
325.02609	74	
326.89711	80	
328.94250	70	
330.83182	90	
333.02156	70	
336.85999	68	
336.90588	96	
336.95320	72	
337.44634	76	
342.90765	138	
354.38381	68	
355.76486	70	
358.06422	74	
358.15915	84	
364.75626	78	
364.80600	74	
367.75060	72	
368.70927	70	
END IONS

###FS:    #m/z: 336.94549 #charge 1+
###MS: 93
###MSMS: 96
BEGIN IONS
TITLE=Cmpd 72, +MS2(336.9455), 28.0-35.0eV, 2.1min #96
RTINSECONDS=123.078
SCANS=93,96
PEPMASS=336.94549	27748
CHARGE=1+
181.07665	80	
183.67860	52	
196.05534	78	
196.90381	62	
198.88492	74	
198.89725	62	
200.88479	54	
208.04146	54	
208.88342	78	
208.94029	72	
210.90071	74	
211.82888	56	
211.94466	460	
212.88022	146	
213.88189	114	
213.94125	120	
214.88365	80	
216.08211	74	
221.84090	50	
221.85278	68	
221.87122	74	
223.95955	68	
223.97689	54	
225.84141	62	
226.89426	76	
227.92560	56	
228.84331	198	
228.89267	56	
228.91296	60	
229.11539	68	
229.95484	120	
230.88860	204	
230.94713	74	
231.94586	58	
232.83102	112	
233.89446	82	
236.96748	66	
238.02723	112	
238.85222	132	
239.41767	70	
239.86200	54	
239.89896	70	
240.83664	110	
240.88092	66	
241.84165	268	
241.91125	62	
242.84692	166	
243.09880	72	
243.83720	162	
244.94979	84	
244.98810	64	
246.05210	68	
246.97396	68	
247.96446	232	
248.89938	58	
249.12640	58	
249.98380	62	
250.49273	90	
250.83454	142	
251.84047	54	
251.88499	140	
251.92296	60	
251.99144	62	
252.82800	78	
252.97330	258	1+
253.94224	68	
254.86164	84	
255.07524	214	
255.86715	72	
255.96547	54	
256.25673	64	
256.85258	136	
256.86809	70	
256.89592	170	
257.40194	94	
257.85216	110	
257.87126	54	
257.95562	104	
258.62058	50	
258.85087	176	
258.90320	52	
259.85111	510	1+
259.90706	182	1+
260.83723	68	
260.93811	108	
261.82926	184	1+
262.06018	102	
263.86683	70	
264.15942	54	
264.86699	110	
265.01644	52	
265.08616	66	
265.89672	82	
266.81619	56	
267.11899	56	
267.83820	60	
267.86005	56	
268.83917	652	1+
271.84115	70	
271.91515	74	
272.84532	68	
274.86105	218	
275.85489	1184	1+
276.02640	94	
276.22827	92	
276.85699	1024	1+
276.99862	88	
277.83932	380	1+
277.88516	84	
277.92524	54	
278.90444	80	
279.86481	72	
279.88344	50	
280.87022	90	
281.03901	86	
281.91877	66	
282.02810	74	
282.74812	64	
282.81619	88	
282.87296	172	
287.85501	186	
287.89377	140	
288.20283	50	
288.53635	76	
289.78688	84	
292.81124	60	
292.87094	150	
293.10676	274	
294.86262	112	
296.25651	70	
297.87676	68	
297.89400	140	
297.90899	82	
297.93910	80	
298.20826	84	
299.06733	50	
299.45468	52	
299.87940	56	
302.00216	62	
303.86030	72	
304.77529	64	
307.89066	60	
309.86991	52	
310.24446	76	
312.87994	62	
316.43652	84	
318.62231	84	
321.86803	82	
322.74550	74	
326.90188	50	
327.89711	150	
330.16875	80	
335.78129	56	
336.07190	72	
336.78325	72	
337.94919	58	
339.74887	84	
340.11780	54	
END IONS

###FS:    #m/z: 322.92974 #charge 1+
###MS: 97
###MSMS: 98
BEGIN IONS
TITLE=Cmpd 73, +MS2(322.9297), 28.0-35.0eV, 2.1min #98
RTINSECONDS=126.732
SCANS=97-98
PEPMASS=322.92974	178706
CHARGE=1+
174.35558	166	
191.89596	84	
193.88463	80	
199.78461	34	
201.04276	124	
202.04748	58	
203.95954	48	
203.97522	64	
205.95197	260	
206.97319	54	
207.04540	88	
207.85526	44	
207.97419	76	
208.93999	58	
211.99027	52	
218.88729	78	
220.87859	92	
220.91360	72	
221.06908	60	
221.80884	78	
221.94322	136	
222.89635	72	
223.95780	206	
224.83475	76	
224.90819	56	
224.97493	46	
227.81976	50	
228.88880	80	
230.90544	36	
232.90408	54	
234.14618	60	
237.85313	54	
237.90942	68	
238.90322	70	
238.93555	64	
238.97780	34	
239.08104	206	
239.78886	74	
240.81949	186	
240.90202	78	
240.94183	890	
240.96497	50	
241.13967	36	
241.80244	72	
241.93968	3392	1+
242.94150	2192	1+
243.67905	34	
243.81844	106	
243.82891	168	1+
243.86727	96	
244.71188	36	
244.94034	748	
245.25524	40	
245.98283	38	
246.43000	34	
246.44694	40	
246.83666	74	
246.93731	72	
246.97613	182	
247.97739	136	
248.00539	46	
249.85358	90	
250.05930	110	
251.80997	60	
253.89715	82	
254.12937	62	
254.21405	44	
254.89608	82	
255.10982	76	
255.77113	78	
256.03474	56	
256.83483	56	
256.92340	54	
258.80550	126	
260.82948	130	
261.39461	72	
261.83971	230	
261.88503	78	
262.82974	122	
262.93344	56	
263.89818	66	
264.90233	84	
265.86068	66	
266.80047	62	
266.85463	126	
267.06824	62	
267.85840	76	
267.93092	80	
268.96058	66	
270.44091	96	
271.79870	112	
272.10131	66	
272.44135	34	
273.79284	80	
273.84605	74	
275.80167	228	1+
276.09602	72	
278.28376	40	
278.84484	84	
279.09233	824	1+
280.85789	82	
280.88899	62	
280.99398	72	
281.09504	100	
281.87170	56	
282.85331	70	
283.07651	52	
283.79397	70	
283.91613	46	
283.96983	140	
284.28963	134	
285.29748	142	
285.81422	74	
285.85395	68	
286.91992	98	
287.08644	36	
288.03748	42	
288.80770	38	
288.84278	82	
289.77821	60	
291.16798	76	
291.87677	88	
292.43687	88	
293.44568	44	
294.85084	66	
296.03861	42	
296.93970	54	
297.41346	84	
298.80028	50	
298.83173	62	
300.97535	76	
301.41630	46	
302.00939	58	
304.88203	78	
305.15224	54	
305.89709	40	
306.88571	64	
307.79863	56	
307.89408	74	
309.05985	36	
311.75521	56	
313.10101	44	
314.17095	50	
316.87358	48	
317.77696	78	
323.01891	66	
324.34236	34	
325.86575	78	
325.88543	70	
325.94761	66	
325.96996	36	
326.88828	38	
326.90576	68	
327.84127	68	
328.02153	54	
END IONS

###FS:    #m/z: 336.94535 #charge 1+
###MS: 97
###MSMS: 99
BEGIN IONS
TITLE=Cmpd 74, +MS2(336.9453), 28.0-35.0eV, 2.2min #99
RTINSECONDS=127.504
SCANS=97,99
PEPMASS=336.94535	27172
CHARGE=1+
196.88476	72	
199.94079	70	
200.94921	96	
206.95194	72	
207.96935	58	
210.88656	66	
211.94569	406	1+
213.93978	184	
215.85861	56	
215.88716	154	
217.83834	78	
219.90002	86	
223.95631	92	
223.97648	74	
224.84042	144	
226.83872	70	
226.89242	66	
228.84448	58	
229.05594	98	
229.95307	344	1+
230.88974	240	
231.88506	112	
231.94978	202	
233.86625	66	
233.94980	58	
234.90590	78	
234.98113	78	
235.89132	90	
236.43663	124	
236.90130	88	
237.92687	74	
238.46115	80	
239.84943	68	
240.01676	82	
240.83721	770	1+
241.10418	86	
241.90389	82	
243.83942	100	
245.82710	54	
245.87622	126	
246.89860	62	
247.97254	88	
248.85129	54	
248.90328	228	1+
249.96230	76	
250.82888	58	
250.94981	66	
251.85705	212	1+
251.93465	86	
252.94987	68	
252.96971	356	
253.50619	90	
253.83071	76	
253.91074	76	
254.88597	68	
254.93530	72	
254.96504	106	
255.07462	144	
255.09647	98	
255.86934	54	
255.88691	84	
255.91829	68	
255.96951	84	
256.84740	148	1+
256.87091	148	
256.89584	56	
256.97223	78	
257.86343	90	
258.84459	586	1+
258.86434	158	
260.46814	76	
260.56735	78	
260.96831	58	
262.82990	64	
262.85168	72	
262.86554	66	
262.90132	56	
263.82822	60	
263.87835	84	
264.85844	72	
266.86152	134	
267.84088	292	
268.06140	66	
268.80771	74	
268.84217	290	
268.92239	62	
269.80120	72	
269.83347	84	
269.89181	62	
270.98107	136	
271.78314	88	
274.86074	68	
274.88103	54	
275.85487	92	
275.87091	136	
276.85795	1028	1+
277.01905	82	
277.14366	92	
277.83713	84	
278.09486	88	
278.96366	88	
279.86379	218	
279.88370	66	
281.86098	80	
281.88569	68	
282.12279	72	
282.82055	68	
282.86029	194	1+
284.81892	78	
285.85042	304	1+
286.85240	260	1+
287.86734	60	
288.40671	74	
290.88052	60	
291.14284	52	
291.86647	258	1+
292.82338	78	
292.99184	84	
293.04211	70	
293.10888	104	
293.14300	52	
293.91319	102	
293.97405	60	
294.11527	52	
294.83349	72	
294.86279	238	
294.88192	84	
296.08942	54	
296.20993	72	
296.89709	62	
296.91382	54	
297.83297	74	
297.89234	72	
297.91565	94	
297.97507	66	
298.90069	138	
299.76650	76	
299.87217	152	
300.87391	252	1+
306.88059	120	
307.29389	54	
309.83561	60	
309.87026	76	
313.42051	76	
315.96498	120	
316.80126	68	
317.18646	86	
320.25059	54	
320.90840	60	
321.75771	74	
322.03200	84	
323.20010	82	
324.88629	58	
326.15186	56	
327.77004	90	
328.81373	78	
329.86549	60	
331.87928	88	
334.21698	70	
334.83038	78	
334.87317	74	
339.81435	76	
340.35603	128	
END IONS

###FS:    #m/z: 359.96113 #charge 1+
###MS: 97
###MSMS: 100
BEGIN IONS
TITLE=Cmpd 75, +MS2(359.9611), 28.0-35.0eV, 2.2min #100
RTINSECONDS=128.277
SCANS=97,100
PEPMASS=359.96113	21728
CHARGE=1+
180.86859	74	
185.86139	68	
188.43999	102	
192.92667	80	
199.87671	70	
206.95333	88	
208.94377	70	
209.94582	68	
214.12472	68	
219.88366	70	
220.85900	78	
220.95768	74	
221.86755	70	
222.89634	68	
223.93910	82	
223.95759	212	
224.94975	334	
224.97421	136	
226.94663	484	1+
226.97222	104	
227.93242	112	
228.94274	454	
231.12163	68	
231.80171	84	
232.84390	72	
232.89643	80	
236.84652	70	
237.62384	74	
238.83115	76	
238.91265	82	
239.90921	90	
240.83384	70	
240.93917	230	
240.96168	138	
241.78729	124	
241.93785	150	
242.81923	76	
242.96044	106	
244.96318	202	
245.88111	68	
246.80655	102	
246.95348	276	
246.97690	164	
247.84467	90	
248.43666	78	
248.80605	338	1+
249.91593	70	
250.02449	70	
250.83685	82	
250.85215	74	
251.06813	68	
252.85163	72	
252.88097	72	
254.10248	68	
254.11831	72	
254.86565	148	
255.22764	74	
257.39985	80	
257.84724	78	
257.90467	244	1+
258.84269	66	
260.94504	116	
263.81418	80	
264.49694	104	
264.79254	134	
264.81916	228	1+
264.91620	72	
264.97809	66	
265.92834	78	
266.81426	360	
266.86053	74	
267.81428	200	
267.87211	66	
268.80569	78	
268.89048	82	
268.90734	104	
269.42203	96	
269.80103	86	
269.97061	80	
272.94661	78	
273.97381	68	
275.07250	74	
275.35567	100	
275.92140	118	
276.80957	258	1+
276.83259	98	
276.85753	70	
277.02104	80	
277.92901	76	
278.84334	250	
278.95970	98	
279.79708	68	
279.81753	66	
280.79383	1238	1+
280.93593	76	
281.85740	96	
282.83074	84	
283.80031	66	
283.93166	132	
284.82659	226	
285.82400	120	
285.95975	80	
286.80956	72	
286.88404	64	
290.61716	98	
291.07137	64	
291.97720	74	
293.40149	92	
295.01957	70	
295.44139	84	
296.80994	246	
297.81044	186	
297.89661	78	
298.80362	1644	1+
298.91680	84	
300.80369	116	
300.85107	72	
301.86680	90	
303.94369	76	
306.42599	66	
307.83918	128	
307.86951	70	
309.41224	98	
309.42929	82	
309.90247	70	
309.95856	74	
312.41336	88	
312.86646	92	
314.95943	66	
316.81574	308	1+
317.88631	104	
318.72577	80	
318.93081	178	1+
319.23869	90	
319.82612	146	
320.54561	102	
320.95662	98	
321.42502	92	
321.81737	308	1+
322.79427	74	
323.02122	68	
323.13613	86	
325.84792	68	
329.06064	72	
331.82631	78	
331.99867	84	
333.90510	64	
339.87764	80	
339.89584	80	
340.88947	94	
343.26623	66	
343.86001	96	
343.91020	84	
344.78722	74	
347.83775	74	
354.79309	66	
356.77764	74	
358.20791	70	
359.85514	66	
362.41772	96	
END IONS

###FS:    #m/z: 340.94007 #charge 1+
###MS: 101
###MSMS: 102
BEGIN IONS
TITLE=Cmpd 76, +MS2(340.9401), 28.0-35.0eV, 2.2min #102
RTINSECONDS=131.933
SCANS=101-102
PEPMASS=340.94007	114222
CHARGE=1+
84.77535	66	
180.85363	98	
192.92848	76	
193.44213	100	
203.93669	80	
206.92516	78	
208.85138	86	
208.96139	106	
211.10935	78	
212.87773	192	
213.88578	92	
213.94030	140	
214.94152	146	
215.88943	296	
215.93703	102	
218.86395	86	
219.94542	64	
221.89233	136	
222.82355	64	
223.73517	66	
223.83193	172	
223.86564	68	
223.95930	68	
224.83769	124	
224.97296	94	
225.62530	100	
227.83496	86	
227.86064	78	
228.83969	130	
228.86854	70	
230.84525	84	
230.89972	70	
231.87068	64	
231.89197	136	
231.94912	316	
232.87202	76	
233.89826	168	
233.91721	70	
236.02143	68	
236.89182	72	
237.13395	92	
238.05178	72	
238.83193	76	
238.85788	88	
238.88433	148	
239.00946	80	
239.82670	66	
239.85372	108	
239.90829	80	
240.84276	878	1+
240.87896	64	
241.84294	510	1+
241.89700	122	
241.95323	74	
242.16359	72	
242.86903	234	1+
243.83354	288	1+
244.82152	80	
244.90938	68	
244.94779	74	
245.44723	66	
246.96607	70	
248.81997	62	
248.85109	80	
248.89899	152	1+
249.96552	122	
251.88203	80	
251.92485	70	
252.92772	74	
253.80145	68	
254.83725	70	
254.91196	104	
254.96682	126	
255.15098	70	
255.95342	64	
255.96754	74	
256.86898	158	
256.89896	120	
256.91961	132	
256.95288	78	
256.96830	144	
258.84777	1010	1+
260.23251	84	
260.47817	72	
260.83843	370	
260.96000	62	
261.83297	224	
261.84292	186	
262.87589	108	
262.90171	78	
263.86408	70	
264.86656	88	
264.88800	76	
264.90843	72	
265.04803	68	
265.42013	84	
265.86766	118	
267.13330	64	
267.89491	74	
268.84269	294	
269.89188	66	
270.82864	66	
270.84692	64	
271.90488	66	
273.82364	76	
274.86086	66	
275.85613	122	
275.92041	84	
276.85737	970	1+
277.89040	76	
278.84518	1284	1+
278.91706	274	1+
280.85232	220	
281.85477	108	
281.89986	72	
282.04839	68	
282.87215	100	
284.83106	76	
285.93912	70	
286.84707	78	
287.02578	64	
287.87841	74	
288.40907	94	
291.93751	98	
293.43313	80	
294.86781	94	
295.87950	60	
296.45513	88	
296.85584	200	
296.91336	66	
297.42630	68	
297.88507	88	
297.90796	72	
297.97399	126	
298.31018	82	
298.87149	104	
299.30988	74	
299.83935	62	
299.86891	268	
300.84795	62	
300.87687	168	
301.09908	66	
301.85732	292	1+
301.87779	90	
304.76863	94	
305.79863	80	
309.87026	66	
311.86294	66	
321.94498	88	
324.89752	72	
325.20994	94	
326.14504	66	
326.16494	66	
326.30302	148	
326.62175	118	
328.18890	160	
328.88910	64	
336.40723	66	
336.93906	64	
345.24103	72	
END IONS

###FS:    #m/z: 336.94532 #charge 1+
###MS: 101
###MSMS: 103
BEGIN IONS
TITLE=Cmpd 77, +MS2(336.9453), 28.0-35.0eV, 2.2min #103
RTINSECONDS=132.705
SCANS=101,103
PEPMASS=336.94532	24830
CHARGE=1+
153.17213	64	
193.88634	84	
200.95266	74	
206.97846	62	
208.97758	68	
210.89709	82	
211.94540	316	
212.00244	74	
214.87104	76	
215.88530	68	
215.93424	78	
216.85330	70	
220.88081	80	
221.94150	66	
223.83252	68	
223.90590	70	
223.95768	78	
224.84217	102	
224.89026	74	
224.97231	70	
225.01528	56	
226.85013	72	
227.38472	76	
227.84405	66	
228.84307	140	
229.95451	478	1+
230.88920	156	
230.91443	78	
231.94991	150	
232.82940	68	
233.83292	82	
233.95865	64	
235.90441	86	
236.89779	56	
237.86994	72	
238.84230	74	
238.88785	62	
239.84482	186	
239.93292	78	
240.83814	836	1+
241.84290	582	1+
242.40820	78	
243.84123	158	
243.89422	66	
244.13985	64	
245.86349	82	
245.88842	76	
246.85291	198	
246.90818	76	
246.97762	64	
247.91652	62	
247.96674	106	
248.12702	70	
248.85895	56	
248.89980	264	1+
248.91643	102	
248.98252	128	
249.87910	62	
249.95642	74	
250.85210	92	
250.94952	134	
251.14231	72	
251.43391	86	
251.83929	90	
252.04994	76	
252.10643	90	
252.43395	86	
252.93925	76	
252.96951	590	
254.85301	68	
254.87015	58	
254.88400	68	
254.96165	116	
255.07247	74	
255.17288	64	
255.34509	88	
255.90870	72	
256.85170	128	
256.87407	80	
257.84843	120	
257.86767	148	
257.94781	78	
258.84837	670	1+
258.86752	100	
258.88353	64	
258.90491	90	
258.96062	66	
259.87042	60	
260.82575	74	
261.38658	68	
261.92885	74	
262.85737	80	
264.86432	72	
265.86643	66	
267.84256	58	
268.84174	462	1+
270.43668	82	
270.84722	56	
272.92216	56	
274.64537	100	
274.86063	194	
275.87327	80	
276.85502	590	1+
276.89477	74	
277.83271	82	
277.86565	76	
278.08470	70	
278.83381	330	1+
278.86442	156	
279.87061	136	
280.08879	78	
280.86021	98	
282.45083	84	
283.88001	80	
285.85395	76	
286.06751	82	
286.85057	408	1+
287.91070	82	
288.84484	70	
289.87892	70	
289.89555	82	
290.49150	102	
290.86008	74	
292.87585	76	
292.89713	88	
293.10561	418	1+
294.86290	106	
295.22832	70	
295.82056	58	
295.87202	200	1+
295.99821	56	
297.86176	136	
298.86378	112	
299.87828	144	
299.98344	72	
300.06851	68	
300.88275	58	
304.81761	58	
304.88658	84	
305.14156	62	
305.34357	88	
306.88585	72	
307.39277	84	
307.42179	94	
309.93697	86	
311.87616	136	
311.96801	100	
312.18745	66	
315.75313	68	
315.82524	76	
316.93951	90	
317.94143	70	
321.42768	78	
322.96616	76	
326.82639	82	
327.99896	60	
335.98855	76	
336.83544	82	
337.19587	60	
337.87264	82	
339.21482	64	
END IONS

###FS:    #m/z: 359.96107 #charge 1+
###MS: 101
###MSMS: 104
BEGIN IONS
TITLE=Cmpd 78, +MS2(359.9611), 28.0-35.0eV, 2.3min #104
RTINSECONDS=133.485
SCANS=101,104
PEPMASS=359.96107	19674
CHARGE=1+
181.93511	68	
182.85880	92	
205.95001	130	
210.87015	66	
222.95558	160	1+
223.89872	84	
224.89001	64	
224.94958	304	1+
224.97247	170	
225.89323	164	
225.93736	108	
225.96980	64	
226.94798	520	1+
226.97137	128	
228.84427	76	
228.94318	544	1+
233.86058	424	1+
233.90589	64	
236.96574	64	
237.61243	82	
238.90143	72	
239.14432	72	
239.90818	66	
240.82384	84	
240.93988	118	
240.96260	224	
241.45704	82	
241.94398	72	
242.91520	92	
244.84421	78	
244.95783	194	
245.83259	84	
245.94529	436	1+
247.02972	78	
247.99164	82	
248.80627	72	
249.80384	98	
250.78619	78	
250.90080	70	
251.07009	80	
252.03787	64	
252.30516	72	
252.87497	122	
252.95316	62	
254.46702	94	
254.86847	66	
256.12861	86	
256.41158	108	
256.86846	64	
257.90978	108	
258.83936	174	
260.97206	86	
261.87343	70	
263.18018	64	
263.97986	86	
265.82230	74	
266.81344	274	
266.97673	78	
267.03090	80	
267.81313	112	
267.92137	90	
267.96996	86	
268.15585	82	
268.49659	62	
268.84382	86	
269.79315	86	
270.83066	70	
270.88152	66	
271.83832	68	
273.17991	104	
274.04380	70	
274.86080	74	
274.91774	88	
275.92242	76	
276.85452	274	
277.09238	64	
278.42857	80	
278.79600	232	
278.84391	168	
279.41946	88	
279.79746	108	
279.84434	138	
280.79327	622	1+
280.94450	100	
281.83293	66	
281.86271	338	1+
281.89528	188	
282.04883	76	
282.39336	106	
282.79355	86	
282.83081	92	
282.88450	68	
283.87639	62	
284.82580	132	
285.79157	64	
285.88705	78	
286.86355	78	
287.89402	70	
288.83230	78	
289.09331	70	
292.05500	80	
292.89490	74	
293.85394	100	
294.43532	94	
295.18142	86	
295.86663	80	
296.10113	70	
296.80953	656	1+
296.85063	78	
297.87536	70	
298.13827	68	
298.80621	746	1+
299.87497	126	
300.06416	70	
300.80276	72	
302.84912	88	
304.01868	72	
304.91002	72	
304.94003	76	
305.38636	70	
306.15945	68	
306.72888	66	
306.88199	90	
311.87468	70	
314.81906	100	
315.17108	92	
315.45014	72	
316.81575	178	
317.80535	72	
318.83083	84	
318.93814	72	
319.83264	74	
319.93101	128	
320.91745	64	
321.04900	70	
321.82392	86	
323.02040	62	
326.04049	94	
328.76475	80	
330.86960	76	
332.90983	100	
333.00620	72	
336.00169	66	
337.81385	72	
340.72452	72	
340.82665	66	
340.96097	82	
341.72269	62	
342.21579	72	
344.24243	104	
346.88785	72	
347.91091	70	
353.82928	68	
354.82060	86	
354.87385	92	
357.82834	96	
359.26381	78	
360.20917	72	
364.20332	84	
364.26404	72	
END IONS

###FS:    #m/z: 340.94014 #charge 1+
###MS: 105
###MSMS: 106
BEGIN IONS
TITLE=Cmpd 79, +MS2(340.9401), 28.0-35.0eV, 2.3min #106
RTINSECONDS=137.16
SCANS=105-106
PEPMASS=340.94014	117534
CHARGE=1+
47.57166	72	
130.04722	62	
141.54319	66	
193.88958	84	
196.80060	72	
197.95710	104	
204.98508	84	
208.90807	72	
210.93653	204	
213.94082	262	1+
215.88604	276	
215.93761	98	
216.85869	90	
217.90579	78	
218.89610	70	
220.89430	322	1+
223.85821	86	
224.83479	76	
224.97306	64	
227.83313	66	
228.92031	144	
230.88771	164	
231.81664	64	
231.89132	158	
231.91223	72	
231.94842	402	
232.52936	90	
232.86662	76	
233.89818	132	
235.88369	90	
236.92037	90	
238.84276	128	
239.84872	90	
240.83335	134	
240.90782	108	
240.93926	62	
241.47983	102	
241.84153	420	1+
242.88597	118	
243.83392	566	1+
244.95768	136	
245.87926	60	
246.06771	72	
246.84728	86	
246.97475	206	
247.92232	72	
248.90154	68	
249.82822	60	
249.90010	100	
249.96256	76	
249.98831	134	
250.00299	78	
251.95054	92	
252.06906	88	
252.84567	90	
253.35341	76	
253.93357	64	
254.90539	78	
254.91898	94	
254.96970	176	
255.07222	78	
255.88305	74	
255.96095	70	
256.08150	80	
256.80313	58	
256.86513	146	
256.89820	148	
257.85328	70	
257.93630	138	1+
258.84490	486	
259.80324	64	
259.85321	316	
259.88200	72	
260.83607	894	1+
260.92828	70	
263.93389	82	
264.87054	92	
265.86365	74	
266.86304	194	
267.13930	186	
267.53681	80	
268.83751	136	1+
269.22455	66	
269.85675	138	
269.90054	126	
270.84508	150	
271.84819	96	
272.85310	68	
272.92457	64	
274.59012	102	
274.86918	120	
275.85109	68	
275.87177	98	
275.92049	76	
276.02036	78	
276.66756	80	
276.85680	576	
276.91460	82	
277.86590	658	1+
277.96603	74	
278.84554	1554	1+
278.91875	64	
279.92860	82	
280.84079	68	
281.86802	354	1+
282.08380	92	
282.87332	254	1+
283.15502	66	
285.03020	82	
285.85588	76	
285.88279	90	
286.91773	78	
288.92237	68	
289.80756	72	
290.39510	62	
290.85281	76	
291.04228	78	
291.80140	76	
294.86647	178	
296.86465	150	
296.89703	70	
296.91849	90	
297.87744	66	
297.89317	94	
297.93900	70	
298.31404	98	
298.42453	82	
298.85329	68	
298.88506	94	
301.86454	126	
302.94520	124	
303.10719	64	
305.04308	66	
305.42275	90	
305.89725	66	
306.88064	108	
306.89286	210	1+
307.09229	72	
311.89432	66	
312.87547	66	
313.02529	76	
313.89722	126	
316.86918	68	
318.85033	70	
318.87427	72	
318.90958	84	
319.86870	74	
321.75383	62	
321.98261	64	
323.88045	72	
325.90092	60	
326.87694	78	
326.89386	72	
329.15868	66	
330.21542	68	
331.15367	90	
332.92989	76	
334.90651	66	
338.18879	90	
340.00893	84	
341.83883	68	
345.85278	92	
END IONS

###FS:    #m/z: 363.95612 #charge 1+
###MS: 105
###MSMS: 107
BEGIN IONS
TITLE=Cmpd 80, +MS2(363.9561), 28.0-35.0eV, 2.3min #107
RTINSECONDS=137.933
SCANS=105,107
PEPMASS=363.95612	38774
CHARGE=1+
182.87046	72	
191.93843	88	
191.95726	76	
195.97604	74	
203.68268	90	
203.92972	72	
209.05208	68	
210.88045	184	
212.87959	408	1+
214.89420	78	
222.85804	70	
222.95400	382	1+
224.94666	180	
224.97109	112	
225.86350	92	
225.97768	74	
226.94896	584	1+
226.96716	126	
227.93248	168	
228.94271	934	
229.49682	68	
229.93476	128	
230.80803	68	
230.88870	454	
231.80357	78	
232.88712	108	
233.91889	74	
234.05047	90	
234.06943	70	
238.84083	70	
240.83560	128	
240.85440	80	
240.88494	76	
240.94112	200	
241.79281	70	
241.89817	156	
241.94508	226	
242.65860	104	
242.94273	284	
243.82594	78	
243.84613	66	
243.96895	66	
244.13193	76	
244.82637	74	
244.95700	254	
245.83263	70	
245.94619	564	1+
246.86007	90	
246.88111	66	
246.90198	66	
246.95303	382	1+
246.98140	76	
248.80251	174	1+
248.83559	90	
249.13439	68	
250.89483	144	
250.93984	70	
251.04492	78	
252.93933	82	
253.05075	66	
253.84242	68	
253.90471	188	
253.95812	68	
254.02081	78	
254.85479	92	
256.22889	94	
256.26035	74	
256.65368	104	
258.84586	256	1+
259.83623	66	
260.20066	76	
260.96406	66	
261.83676	104	
261.87120	70	
262.83351	182	
262.97303	104	
263.06476	66	
263.83916	110	
264.17518	72	
264.81622	68	
264.84046	82	
266.79030	72	
266.81321	578	1+
267.97291	146	
268.80979	68	
269.97251	66	
270.84924	72	
271.79892	96	
272.43971	82	
272.97315	66	
273.81746	80	
276.81370	92	
276.85617	438	1+
277.80899	104	
278.84916	452	1+
279.09510	96	
279.79909	122	
280.07261	72	
280.79233	754	1+
281.08019	88	
281.84043	66	
281.90085	82	
283.07025	152	
283.76938	72	
283.80849	76	
284.29246	80	
284.82108	336	1+
284.84994	112	
285.00528	72	
285.79759	80	
285.84552	68	
286.89899	70	
287.42737	98	
287.90890	92	
288.13369	72	
288.84213	198	
289.85357	92	
290.84754	88	
290.92917	70	
293.93599	154	
294.87169	68	
296.80396	86	
297.81985	74	
297.86722	76	
298.41819	82	
298.80362	372	
298.88704	96	
299.80614	500	1+
299.87220	138	
299.91973	76	
300.80799	312	1+
300.87447	92	
301.79606	94	
301.86533	208	
302.81656	68	
302.85537	206	1+
302.88379	66	
306.87888	210	
307.89560	78	
310.42605	74	
311.95086	78	
315.80769	74	
316.06307	66	
318.79794	72	
318.81494	118	
318.93372	148	
319.82196	74	
320.17157	76	
321.82187	106	
323.00123	74	
324.83993	100	
325.81435	74	
325.83208	70	
326.88810	74	
328.29532	68	
330.87622	66	
332.77765	74	
334.87733	78	
336.77897	74	
340.83127	72	
352.89079	92	
355.90883	74	
363.35538	72	
363.78607	66	
366.31545	72	
END IONS

###FS:    #m/z: 359.96149 #charge 1+
###MS: 105
###MSMS: 108
BEGIN IONS
TITLE=Cmpd 81, +MS2(359.9615), 28.0-35.0eV, 2.4min #108
RTINSECONDS=138.705
SCANS=105,108
PEPMASS=359.96149	18558
CHARGE=1+
84.83303	62	
183.93137	86	
192.88719	66	
198.06503	62	
210.88304	66	
222.89152	64	
222.95115	230	1+
223.89168	104	
224.94890	394	1+
224.97111	84	
225.97056	72	
226.94649	616	1+
227.84426	66	
228.84236	78	
228.94258	440	1+
231.81873	68	
231.99051	70	
233.90770	94	
234.90607	142	
237.04127	80	
239.09497	72	
239.90619	66	
240.89657	70	
240.93833	292	1+
240.96077	180	
241.90021	216	
241.96627	72	
242.12916	82	
242.85761	84	
242.95681	194	
243.95912	140	
244.95556	72	
245.62868	70	
245.94056	140	
246.81947	142	
246.93713	70	
246.95564	192	
246.97967	82	
247.86597	66	
248.80399	256	1+
249.86319	80	
250.94162	94	
252.41431	84	
252.74038	88	
252.95138	68	
253.91797	134	
254.02645	64	
254.85499	66	
254.92164	70	
254.99804	76	
255.17274	74	
256.92335	62	
258.84561	440	1+
258.92483	70	
258.97317	148	
260.83610	342	
260.96750	260	
261.99056	62	
262.10177	88	
262.82576	90	
263.99571	70	
264.82218	68	
264.96217	78	
265.05828	72	
265.81867	70	
266.02883	72	
266.81731	300	1+
266.84820	64	
269.97152	96	
270.89770	72	
272.85318	148	
274.90568	64	
275.17032	64	
275.78575	76	
275.89410	82	
275.97156	66	
276.81320	130	
276.96975	66	
277.92082	76	
278.80724	100	
278.82856	96	
278.84287	74	
278.87779	214	1+
279.79284	78	
279.80941	84	
279.95927	90	
280.79341	600	1+
281.85311	70	
281.89414	82	
281.99096	68	
282.83284	78	
282.85626	70	
282.88447	72	
283.88103	70	
283.93251	88	
284.82497	168	
284.98892	92	
285.77721	64	
287.83550	68	
289.83165	130	
293.80134	84	
294.81453	62	
294.85241	62	
294.98962	72	
295.81681	78	
295.93094	60	
296.80499	138	
297.47895	70	
297.80704	66	
297.85200	90	
298.80496	644	1+
298.89774	62	
299.77943	70	
299.87281	66	
300.81136	102	
300.97118	70	
301.50419	94	
301.85776	252	
301.87416	104	
302.81143	132	
303.94381	96	
305.85840	80	
305.90339	62	
307.81799	74	
309.81615	82	
311.41294	74	
313.82512	72	
313.87753	80	
314.99884	96	
315.21886	76	
315.94961	76	
316.20783	72	
316.81590	120	
316.87803	62	
317.87124	92	
318.83063	74	
318.93170	98	
320.05750	66	
321.82184	98	
321.93657	60	
322.82667	60	
322.92703	120	
323.01910	202	
324.89730	62	
325.89677	82	
329.19231	122	
330.83178	78	
334.11391	62	
336.94845	78	
337.13960	90	
338.96612	74	
340.12469	68	
341.13744	70	
344.41122	106	
345.83249	72	
354.71672	64	
355.06613	84	
357.20711	106	
357.82701	78	
358.21752	62	
361.12141	72	
END IONS

###FS:    #m/z: 322.93003 #charge 1+
###MS: 109
###MSMS: 110
BEGIN IONS
TITLE=Cmpd 82, +MS2(322.9300), 28.0-35.0eV, 2.4min #110
RTINSECONDS=142.372
SCANS=109-110
PEPMASS=322.93003	191122
CHARGE=1+
120.87873	72	
183.88814	56	
192.88716	62	
195.89546	94	
195.91421	78	
197.96662	70	
201.04500	58	
202.04924	90	
205.94774	82	
206.00048	68	
208.90467	78	
212.91531	62	
215.87453	80	
219.05068	76	
219.37077	84	
221.89688	84	
221.94599	88	
222.10140	78	
222.89231	54	
222.96967	54	
223.90974	94	
223.96063	158	
224.87727	52	
226.17891	66	
226.84625	72	
226.89276	80	
229.45957	82	
230.83994	54	
231.01912	74	
231.93277	62	
233.83640	76	
236.91096	68	
237.06578	74	
238.83487	40	
238.88479	40	
238.89715	52	
238.94321	70	
238.96793	68	
239.09492	74	
239.85700	58	
240.06056	82	
240.82408	68	
240.94189	638	
241.83295	54	
241.84595	72	
241.90750	78	
241.93982	3288	1+
242.21885	52	
242.94224	2310	1+
243.16098	38	
243.81941	124	
243.83328	134	
244.82719	72	
244.93950	316	
245.14944	68	
245.81263	72	
245.85559	58	
246.97180	74	
247.23997	52	
248.85587	98	
249.88492	40	
249.95645	40	
250.94919	82	
251.78469	88	
254.12272	48	
255.91860	72	
256.83742	38	
256.89701	66	
257.40955	76	
257.80152	64	
258.83521	42	
258.89907	106	
259.03144	54	
259.33803	86	
260.14951	66	
260.84121	58	
261.47802	92	
261.82761	68	
262.83496	134	
263.82846	82	
264.17117	70	
264.89837	50	
264.97455	92	
265.06422	54	
265.84421	60	
266.39328	78	
267.84231	124	
267.92282	68	
268.20588	50	
268.96078	80	
270.47931	86	
271.87473	46	
272.23887	62	
272.84944	48	
274.92604	62	
275.12546	72	
276.13074	94	
276.85084	64	
277.08219	68	
277.82051	54	
277.84542	68	
278.84891	40	
279.09205	976	1+
280.18522	64	
280.35794	72	
280.99412	46	
281.79329	74	
281.89800	78	
282.10041	58	
282.27870	54	
282.88227	56	
283.06803	76	
283.79007	58	
283.80660	50	
283.93043	60	
284.07184	74	
284.29305	362	
284.78128	80	
284.84406	52	
284.87055	60	
285.31410	66	
286.80113	80	
288.84903	66	
289.79100	88	
289.87842	54	
290.85194	196	
291.13230	38	
291.80500	120	
291.88064	58	
293.06304	60	
293.90901	52	
297.75483	66	
297.91973	78	
299.46273	68	
300.78999	58	
302.80575	68	
304.75114	44	
304.88687	186	1+
305.12924	44	
307.26668	62	
307.80157	202	
309.83745	72	
309.86783	70	
310.94295	78	
311.88133	54	
312.79922	40	
317.75747	66	
317.79627	40	
321.03381	66	
322.16094	48	
323.30390	70	
324.89747	80	
326.73726	66	
327.93694	72	
END IONS

###FS:    #m/z: 340.94047 #charge 1+
###MS: 109
###MSMS: 111
BEGIN IONS
TITLE=Cmpd 83, +MS2(340.9405), 28.0-35.0eV, 2.4min #111
RTINSECONDS=143.152
SCANS=109,111
PEPMASS=340.94047	116956
CHARGE=1+
183.86959	58	
186.86744	60	
192.89065	50	
201.98270	68	
202.86161	66	
203.87522	56	
206.96743	58	
208.95789	78	
210.89884	64	
212.87808	156	
215.88894	70	
217.88239	104	
220.89016	82	
221.88947	56	
222.95517	50	
223.96721	98	
224.84050	112	
226.94778	62	
227.90522	74	
228.84203	122	
228.94441	100	
229.83919	74	
230.82275	50	
230.88919	134	
230.90645	64	
231.94977	168	
233.85713	60	
233.89668	106	
233.94908	68	
235.79308	50	
237.80780	72	
238.87269	72	
239.04921	82	
239.43123	78	
239.78679	64	
239.83955	228	
239.92731	78	
240.83757	808	1+
240.89140	124	
241.84112	562	1+
242.01843	74	
242.22281	48	
243.82853	304	
243.85154	56	
243.89981	68	
245.45346	80	
246.57257	66	
246.97663	180	1+
248.83160	64	
249.96466	76	
250.90496	90	
250.99015	62	
251.79056	82	
251.88192	72	
254.96385	96	
255.07264	74	
255.63174	76	
256.07374	64	
256.84945	184	
256.87026	132	
256.89743	78	
257.80754	70	
257.85254	154	
258.84823	884	1+
258.89800	116	
258.91679	76	
259.85412	476	1+
259.89917	66	
259.91347	54	
260.25650	64	
260.83534	490	1+
260.91478	84	
260.95171	58	
261.85272	262	1+
261.90450	126	
262.82775	86	
262.84266	148	
262.91141	76	
263.87811	78	
264.86065	232	1+
264.98457	50	
265.24813	62	
267.13721	62	
267.76564	56	
267.85195	50	
268.84397	254	
270.82661	66	
272.11337	60	
272.81661	86	
272.92231	58	
272.94256	74	
274.36628	78	
274.85891	70	
274.88008	150	
274.90135	56	
275.09523	78	
275.86129	130	
276.85318	382	
276.87070	166	
277.86299	450	
277.88862	140	
277.92919	62	
278.84626	614	
278.86482	274	
279.44418	94	
279.84532	400	
279.88335	66	
279.93072	60	
279.95897	148	1+
280.86095	174	
280.88910	66	
281.86269	134	
281.87930	132	
281.90003	52	
281.92698	70	
282.87011	82	
283.94481	96	
288.94695	78	
290.88531	70	
292.86761	76	
293.99911	78	
295.87187	114	
295.97637	50	
296.20148	64	
296.85266	88	
296.89724	60	
297.86060	50	
297.97321	70	
298.28040	64	
298.30980	66	
299.01852	70	
299.87386	88	
299.89204	90	
299.91122	66	
300.87742	66	
303.86320	72	
305.80689	60	
305.87547	64	
306.88800	66	
307.88399	62	
308.92398	94	
309.87624	84	
310.86525	56	
313.54681	70	
313.87732	70	
314.93333	76	
316.91063	76	
322.82594	70	
323.88468	74	
327.86801	72	
327.94800	98	
329.75370	66	
329.87192	66	
330.73554	54	
332.11936	66	
333.93435	104	
340.90416	64	
343.90769	68	
345.42593	80	
END IONS

###FS:    #m/z: 363.95639 #charge 1+
###MS: 109
###MSMS: 112
BEGIN IONS
TITLE=Cmpd 84, +MS2(363.9564), 28.0-35.0eV, 2.4min #112
RTINSECONDS=143.924
SCANS=109,112
PEPMASS=363.95639	34482
CHARGE=1+
191.86192	168	
197.88540	82	
207.87562	118	
208.88881	90	
209.94520	140	
212.87543	216	
213.87785	170	
215.89262	80	
221.84381	76	
222.95183	80	
223.89309	76	
224.94962	306	
224.97261	106	
225.96941	100	
226.83868	132	
226.94583	206	
226.97220	208	
227.92760	86	
227.94917	82	
228.88211	82	
228.89432	126	
228.94302	1028	1+
230.89168	452	1+
232.88219	204	1+
233.80252	76	
234.41698	86	
234.84958	82	
239.90626	124	
240.33822	72	
240.82348	82	
240.93967	188	
240.96188	118	
241.83606	120	
241.91320	72	
241.94321	108	
242.82819	74	
242.84221	72	
242.89887	142	
242.94292	810	1+
243.06437	68	
243.81875	186	
243.89661	106	
244.82323	68	
244.94029	94	
244.95749	468	1+
245.83714	170	
245.90208	76	
245.94265	162	
246.80566	120	
246.95506	564	1+
248.80721	96	
248.85295	80	
248.89961	262	
249.80785	132	
250.80727	94	
250.94748	70	
251.04280	78	
251.85297	72	
251.94664	74	
252.01647	110	
252.41821	76	
253.83850	110	
254.84849	86	
255.01147	72	
256.93487	76	
257.41154	86	
257.83530	84	
258.44297	82	
258.84935	220	1+
259.43667	94	
260.85937	78	
260.90434	84	
260.96923	302	1+
261.83393	116	
263.82804	78	
263.95606	78	
265.19402	78	
265.86245	78	
266.81509	186	
266.84844	76	
267.30589	72	
267.81633	126	
267.84728	186	
267.87198	76	
268.84808	146	
268.87415	70	
268.95773	120	
269.80298	72	
269.97459	88	
270.03733	90	
271.58111	112	
271.82803	68	
271.89476	98	
275.86350	78	
276.85810	106	
276.92290	108	
277.83565	130	
277.90681	86	
278.80661	118	
278.84291	316	1+
278.86340	74	
279.80681	198	
280.79312	728	1+
281.84666	90	
281.89201	76	
281.92911	92	
282.79378	158	
283.79462	180	
283.84988	168	
283.99115	72	
284.82286	238	
285.84807	124	
286.81571	72	
286.83932	92	
288.71980	72	
289.41824	120	
291.82213	70	
292.15356	86	
292.82332	80	
293.85662	106	
293.90448	82	
296.00084	68	
296.81292	224	
296.83613	72	
297.80902	222	
298.79901	1386	1+
299.86822	110	
301.86097	422	1+
303.13303	84	
303.85514	132	
305.82214	74	
305.95093	90	
306.42997	92	
306.85557	70	
306.89661	90	
307.82249	78	
307.88302	148	1+
308.84007	82	
309.86786	72	
311.88368	80	
312.95124	68	
313.36216	86	
315.83176	76	
316.81302	258	
317.30421	102	
317.81337	198	
317.94569	70	
318.80432	72	
319.35945	84	
319.91271	88	
320.13644	76	
321.87761	70	
323.81209	76	
324.80887	72	
324.88457	138	
328.82704	80	
328.84671	90	
329.87177	102	
338.95944	70	
345.13841	78	
356.76385	74	
360.76886	76	
360.87064	144	
END IONS

###FS:    #m/z: 322.92996 #charge 1+
###MS: 113
###MSMS: 114
BEGIN IONS
TITLE=Cmpd 85, +MS2(322.9300), 28.0-35.0eV, 2.5min #114
RTINSECONDS=147.592
SCANS=113-114
PEPMASS=322.92996	187414
CHARGE=1+
99.10295	32	
113.83465	60	
160.71507	30	
164.02609	34	
164.64028	28	
181.87387	56	
188.91819	60	
192.88944	68	
197.91120	76	
201.04612	150	
202.04832	140	
205.93015	70	
205.94891	246	
207.56337	30	
208.11544	40	
208.34038	28	
209.91933	82	
218.89421	68	
219.90279	66	
221.94435	84	
223.86929	70	
223.96095	150	
224.95821	90	
230.87490	34	
231.56223	88	
234.43016	32	
235.24115	66	
235.35784	34	
235.79125	68	
236.89391	68	
238.07017	152	1+
238.46109	82	
238.89591	62	
238.94122	58	
239.78517	92	
239.88357	72	
240.79552	60	
240.82444	242	
240.94060	730	
241.13206	86	
241.94254	618	
242.81522	400	1+
242.94186	2080	1+
242.97649	26	
243.12952	90	
243.48591	40	
244.03012	38	
244.87275	44	
244.94019	500	
244.98044	94	
245.44002	30	
246.11189	58	
246.84006	146	
246.98005	92	
247.01821	62	
248.84367	62	
250.94779	46	
251.85294	28	
254.96643	64	
258.83802	70	
260.07196	80	
260.83485	70	
261.82822	104	
261.85335	64	
262.83002	86	
262.97105	70	
263.85931	66	
263.89026	46	
264.07759	42	
265.86655	54	
266.81648	68	
267.04899	48	
267.79787	78	
267.94236	32	
268.05487	32	
269.67327	40	
269.87571	50	
269.89167	58	
271.10359	70	
272.84699	66	
273.79294	98	
274.79783	98	
275.90025	70	
278.75552	34	
279.09090	920	1+
279.91480	66	
280.05640	46	
280.12347	38	
280.22647	44	
280.31498	34	
280.83517	72	
280.85023	72	
281.86304	28	
282.80584	70	
282.86002	58	
283.21280	84	
283.97384	70	
284.29415	202	
284.48503	44	
284.87256	68	
284.94504	64	
285.21886	80	
285.29267	106	
285.84526	66	
285.88902	32	
286.41724	40	
286.74285	38	
287.00100	70	
287.85037	54	
287.88377	74	
287.90970	44	
288.79891	72	
288.97837	48	
289.92505	60	
290.09847	66	
290.11672	48	
290.72785	32	
290.85371	36	
293.85418	58	
294.16575	86	
295.85564	58	
296.73654	40	
296.98169	58	
297.81814	68	
299.06147	72	
300.05594	84	
300.81569	68	
300.88833	54	
301.82382	72	
301.86413	44	
301.87854	70	
302.77829	56	
302.92145	78	
304.85858	46	
306.88797	58	
307.97944	86	
308.66507	68	
309.87877	60	
311.13592	68	
311.85763	62	
312.07990	30	
312.45466	92	
312.92530	54	
313.89064	78	
315.51338	28	
316.81472	130	
316.94137	88	
320.76302	94	
322.27808	72	
322.33257	28	
322.89745	54	
323.77660	36	
324.89101	70	
325.89749	84	
END IONS

###FS:    #m/z: 363.95614 #charge 1+
###MS: 113
###MSMS: 115
BEGIN IONS
TITLE=Cmpd 86, +MS2(363.9561), 28.0-35.0eV, 2.5min #115
RTINSECONDS=148.365
SCANS=113,115
PEPMASS=363.95614	38440
CHARGE=1+
181.93531	80	
189.86562	68	
191.86026	74	
197.91624	72	
202.87036	64	
208.12997	62	
209.94755	164	
212.87865	166	
214.89261	124	
215.84249	58	
216.99635	60	
221.05243	66	
222.95567	90	
223.83262	76	
223.87126	70	
223.89151	68	
224.94779	352	
224.96943	152	
225.97640	92	
226.49487	82	
226.55062	74	
226.89633	68	
226.94625	450	
226.97024	132	
227.95909	68	
228.83525	60	
228.94066	460	1+
230.88748	820	1+
232.11950	76	
234.87752	60	
234.97575	62	
235.84785	68	
236.39902	84	
237.84353	74	
240.82406	144	
240.93948	342	
240.96683	128	
241.93873	916	1+
242.83092	72	
242.94140	616	1+
243.42250	92	
243.87441	84	
243.98429	68	
244.81697	58	
244.83052	78	
244.85175	98	
244.95950	590	1+
245.81546	180	1+
246.85404	110	
246.95350	220	
246.97674	138	
247.79462	74	
247.95593	170	
248.11556	66	
248.80245	120	
248.89955	238	
249.80549	94	
249.91951	88	
250.80159	66	
250.94757	86	
251.86252	68	
252.04970	56	
253.94611	88	
254.84109	76	
256.87818	80	
257.80576	76	
258.85016	194	
259.88389	70	
259.97103	72	
260.83556	108	
260.97253	208	
261.83802	82	
262.84595	64	
263.83129	164	
264.79043	82	
264.81699	64	
265.82076	178	
265.92497	74	
265.97646	64	
266.34304	92	
266.78020	64	
266.81304	796	1+
267.04077	66	
267.90654	98	
267.92855	110	
268.02890	68	
268.84523	106	
268.95773	188	1+
269.86354	62	
271.92490	68	
272.44578	72	
272.85843	116	
273.00951	76	
274.81812	102	
274.86277	68	
275.07259	62	
275.80507	232	1+
276.85484	174	1+
278.79607	256	1+
278.85039	110	
279.06834	68	
279.88119	98	
280.79273	640	1+
280.86638	92	
281.85064	72	
283.79968	222	
283.85319	138	
284.78890	62	
284.83257	172	
284.85611	120	
285.79339	66	
288.82382	62	
289.78430	86	
289.83474	72	
290.85395	72	
294.86101	92	
295.18784	68	
295.81475	74	
295.91001	56	
296.81114	158	
297.80440	924	1+
297.83759	56	
298.38216	80	
298.80502	550	1+
299.86749	164	
300.80449	534	1+
300.87127	82	
301.83940	206	1+
301.86663	198	
302.86084	110	
303.81524	84	
303.96305	66	
304.43628	64	
304.72805	68	
305.80468	70	
306.84277	130	1+
306.93102	68	
307.52492	76	
308.81391	70	
308.94979	74	
309.79642	76	
311.88169	82	
312.86482	54	
314.82005	56	
316.81231	62	
316.93260	72	
318.81527	226	1+
318.94086	78	
320.78770	58	
320.95650	64	
323.17128	54	
324.86885	70	
325.14133	72	
325.87457	82	
329.86967	62	
331.88242	54	
335.99311	64	
338.88476	96	
339.86403	56	
345.92148	64	
346.13649	68	
346.89295	64	
348.13350	60	
352.28319	80	
353.89387	82	
361.83347	68	
365.99338	72	
366.92882	66	
END IONS

###FS:    #m/z: 336.94570 #charge 1+
###MS: 113
###MSMS: 116
BEGIN IONS
TITLE=Cmpd 87, +MS2(336.9457), 28.0-35.0eV, 2.5min #116
RTINSECONDS=149.137
SCANS=113,116
PEPMASS=336.94570	24560
CHARGE=1+
181.56584	100	
199.96002	72	
205.94545	102	
211.94298	264	
212.87753	140	
213.88203	62	
213.94050	218	1+
215.94116	92	
216.90434	76	
217.94916	62	
218.87063	78	
219.04515	96	
220.87349	60	
221.05260	56	
222.84698	62	
223.83081	54	
223.95954	58	
224.84124	70	
224.89017	60	
228.42449	80	
228.83878	70	
229.95239	306	1+
230.88892	286	1+
230.99639	74	
231.94905	250	
234.91794	80	
236.08002	72	
236.11007	76	
236.90409	150	
237.86607	70	
237.92852	86	
238.85565	96	
239.84927	130	
239.87006	66	
240.82569	50	
240.84111	944	1+
240.96303	64	
241.84326	804	1+
241.99729	72	
242.97826	98	
243.83060	90	
244.85177	92	
244.86740	76	
245.84598	136	
246.98105	64	
247.09330	84	
247.96262	70	
248.89850	224	
248.98909	66	
250.84257	80	
250.95530	146	
251.82744	74	
251.95230	446	1+
251.98123	72	
252.04011	62	
252.82054	80	
252.85744	66	
252.97067	152	
253.06267	76	
254.91050	76	
255.07426	122	
255.09824	90	
255.80439	62	
255.92234	76	
256.85027	74	
256.89564	252	
256.96250	48	
257.85439	74	
257.87479	60	
258.85170	128	
259.79499	56	
259.84803	212	
260.85633	156	
260.95001	78	
261.43415	84	
261.83555	52	
261.85358	90	
263.17642	70	
263.83201	64	
264.51450	74	
264.86349	60	
266.84239	96	
266.87459	68	
267.84436	50	
268.81593	64	
268.83839	486	1+
269.16615	74	
269.87168	52	
270.06918	58	
271.39596	116	
271.84435	80	
272.87741	64	
274.68739	48	
274.86175	168	
275.86113	118	
275.89204	90	
276.85767	964	1+
277.51956	50	
277.86230	578	1+
277.90056	74	
277.93112	76	
278.18722	54	
278.22794	52	
278.83902	90	
278.88066	48	
278.94542	78	
279.82967	98	
279.87363	118	
279.91433	64	
280.09923	78	
280.83113	56	
281.05360	70	
281.86607	128	
282.79176	48	
282.88011	72	
282.95691	60	
284.36293	72	
285.85612	84	
285.88902	60	
287.85757	88	
288.85286	50	
289.00140	120	
289.81384	54	
290.84976	64	
290.89550	96	
291.86421	92	
293.10681	242	
293.88802	54	
293.99964	70	
294.86630	184	1+
295.89504	80	
295.97674	48	
296.05548	78	
296.80423	82	
296.97532	74	
297.87625	92	
297.90130	48	
299.87498	96	
300.88058	120	
303.91812	72	
304.79625	64	
305.96997	62	
307.99263	56	
309.12673	64	
309.87433	62	
310.88232	76	
311.86342	72	
312.86870	56	
314.85277	66	
315.93419	66	
317.94546	70	
318.04880	74	
320.87323	88	
322.60886	100	
325.82774	70	
329.01676	54	
335.75649	52	
337.87966	68	
338.75590	68	
338.77151	92	
END IONS

###FS:    #m/z: 322.92998 #charge 1+
###MS: 117
###MSMS: 118
BEGIN IONS
TITLE=Cmpd 88, +MS2(322.9300), 28.0-35.0eV, 2.6min #118
RTINSECONDS=152.787
SCANS=117-118
PEPMASS=322.92998	185606
CHARGE=1+
135.58849	28	
153.02738	64	
165.86496	52	
187.83038	54	
190.96335	56	
194.92732	72	
196.96749	80	
198.89529	40	
200.46029	66	
200.86568	70	
201.04207	130	
203.10297	90	
204.90967	74	
205.94674	124	
206.14074	36	
209.96553	62	
216.19081	28	
216.88603	70	
220.87898	72	
222.90017	72	
222.95343	86	
223.96109	170	
225.86514	64	
225.89474	58	
225.95947	58	
226.86652	88	
227.84866	48	
227.90342	68	
228.06847	86	
228.86103	66	
231.09153	40	
236.22885	36	
236.90428	72	
237.41747	32	
238.74569	30	
238.87487	40	
238.93534	36	
239.07908	112	
239.78457	64	
239.83430	64	
239.88493	70	
239.90838	74	
240.82034	82	
240.86063	70	
240.89664	48	
240.94085	1172	1+
241.17691	72	
242.47734	30	
242.94226	2550	1+
243.82317	128	
244.71539	28	
244.82302	72	
244.83818	60	
244.93945	290	
245.83926	160	1+
246.22550	58	
246.39928	72	
246.97970	128	
247.91059	108	
248.99466	76	
250.07890	86	
250.84255	80	
250.94816	84	
251.03961	38	
251.78089	68	
252.39664	74	
253.16587	30	
254.92334	72	
258.80023	52	
258.83769	132	
258.89309	82	
259.82054	56	
260.83361	198	1+
260.85104	52	
262.82821	60	
263.22058	40	
263.82912	114	
263.85419	72	
263.89394	62	
264.83632	66	
265.06002	96	
265.07817	110	
265.17025	30	
266.25979	24	
266.80253	54	
266.85271	182	1+
266.87043	76	
267.80040	118	
268.95665	54	
271.79536	70	
274.80798	82	
275.81037	72	
276.82667	36	
278.03784	42	
278.18289	80	
278.84722	60	
278.87825	68	
278.96988	30	
279.03357	58	
279.09174	422	
279.15272	36	
279.20777	32	
280.09500	350	
282.38283	80	
283.06836	62	
283.25061	32	
283.87029	64	
283.89853	24	
284.13508	56	
284.29253	458	
284.92441	62	
285.08843	52	
285.94112	52	
286.82864	32	
287.40889	74	
288.37135	28	
288.62370	30	
289.03665	76	
289.15573	46	
289.88271	64	
290.85360	36	
291.03851	60	
293.17446	70	
295.32740	28	
295.96902	78	
300.89013	60	
302.77398	78	
303.90340	52	
303.93286	72	
304.21385	58	
304.39146	80	
304.76444	36	
304.88025	46	
307.85658	26	
307.89107	156	
308.78629	50	
308.88727	58	
309.87237	74	
309.91774	46	
310.14254	96	
313.15985	52	
315.80597	72	
316.80847	78	
317.14265	70	
317.51250	32	
318.00027	72	
319.19932	52	
321.02893	58	
321.87445	64	
322.06427	78	
322.26933	78	
322.98193	48	
323.14280	88	
327.26590	66	
327.77148	50	
END IONS

###FS:    #m/z: 336.94605 #charge 1+
###MS: 117
###MSMS: 119
BEGIN IONS
TITLE=Cmpd 89, +MS2(336.9460), 28.0-35.0eV, 2.6min #119
RTINSECONDS=153.56
SCANS=117,119
PEPMASS=336.94605	24032
CHARGE=1+
196.99510	88	
200.86235	76	
204.88471	68	
205.94780	68	
207.95278	78	
207.97411	60	
211.94540	422	
213.89103	72	
213.94249	50	
215.93945	64	
218.89611	80	
220.87914	66	
222.84515	58	
227.89424	84	
227.95726	52	
228.67890	50	
228.84158	164	
229.83915	62	
229.95496	546	
230.88766	286	1+
231.90274	74	
231.95104	68	
233.82905	66	
233.85140	72	
233.91677	124	
233.94527	72	
234.82150	64	
235.02081	88	
235.17135	58	
235.82891	56	
236.08562	74	
236.87304	116	
237.89074	54	
239.85137	84	
240.82907	110	
240.96137	80	
241.46069	102	
241.84337	640	
241.89814	70	
241.95211	86	
241.96660	72	
243.84798	118	
244.14155	98	
244.84600	70	
245.87707	58	
246.98152	50	
247.11286	82	
247.84679	68	
247.96540	208	
249.87090	68	
249.90394	54	
249.96019	190	
249.99131	72	
250.95164	66	
251.85667	82	
251.90741	86	
251.96041	64	
252.97519	202	
254.96848	100	
255.07251	128	
256.86985	92	
256.91752	86	
256.96373	56	
257.83739	74	
257.85307	112	
258.84923	528	1+
258.85475	116	
259.85366	446	1+
259.88008	48	
259.94574	62	
260.02055	58	
261.00681	62	
261.83159	64	
261.85161	70	
263.87193	96	
264.07169	56	
264.87611	124	
264.93601	62	
265.08237	60	
266.84228	88	
267.87624	94	
268.83820	354	1+
269.89099	112	
270.83291	72	
270.98028	72	
271.40380	86	
271.87684	52	
272.40298	108	
274.03824	82	
274.87760	66	
275.86476	156	
275.94310	74	
276.85593	470	
276.87572	80	
276.89440	90	
277.83299	68	
277.86446	678	1+
277.89226	52	
277.92733	56	
278.83468	122	
278.89822	98	
279.82959	58	
279.84558	70	
280.88464	64	
281.00174	60	
281.40132	80	
282.22598	84	
282.88032	58	
283.10112	70	
283.38871	108	
283.86397	48	
284.86060	56	
285.06006	116	
285.85554	56	
286.84579	326	1+
286.91128	48	
292.83789	50	
293.10743	260	
293.19142	62	
295.86896	84	
295.88525	54	
295.97940	66	
296.87505	284	1+
297.76894	48	
298.30680	136	
300.87536	94	
300.97151	50	
301.79800	52	
301.86027	58	
302.87467	64	
305.51511	52	
306.88166	76	
307.86530	70	
309.87657	64	
310.82311	70	
311.90733	102	
312.80386	70	
312.87105	50	
314.73546	62	
315.00742	74	
321.02341	72	
321.23856	76	
321.91184	80	
322.93985	52	
323.84511	88	
323.88892	58	
329.30783	86	
329.84297	76	
331.75259	78	
333.29284	82	
335.39878	66	
335.87341	70	
336.94117	80	
338.19548	60	
338.74225	66	
339.89394	54	
340.86538	70	
END IONS

###FS:    #m/z: 359.96124 #charge 1+
###MS: 117
###MSMS: 120
BEGIN IONS
TITLE=Cmpd 90, +MS2(359.9612), 28.0-35.0eV, 2.6min #120
RTINSECONDS=154.34
SCANS=117,120
PEPMASS=359.96124	15544
CHARGE=1+
181.86658	134	
189.06607	100	
193.87618	60	
194.92034	78	
197.86843	84	
203.86653	60	
205.94591	82	
207.49973	66	
207.88885	64	
208.13171	62	
208.90102	68	
208.93868	70	
209.94297	180	
222.95230	466	
223.10928	60	
223.83532	166	
224.95117	118	
224.97213	194	
225.89294	70	
226.94698	678	1+
227.89598	60	
228.89463	76	
228.94307	364	
229.08367	72	
229.81681	82	
232.84958	92	
234.86088	76	
234.95346	72	
235.86709	182	1+
237.95699	78	
239.90931	78	
240.93746	112	
241.84434	72	
241.94705	62	
242.93994	76	
242.95549	144	
243.83023	124	
243.85390	88	
243.95618	60	
244.81158	98	
244.96054	164	
245.93865	66	
246.81070	114	
246.95388	172	
248.80332	454	1+
250.83850	72	
250.94348	72	
252.87560	150	
252.95300	178	
253.93044	102	
255.82198	68	
255.91439	72	
255.95583	64	
256.85652	70	
256.99217	76	
258.84030	58	
258.88331	72	
259.39314	68	
260.83504	142	
260.96789	126	
261.97093	64	
262.13142	80	
264.81431	84	
264.92017	80	
265.97447	72	
266.81414	612	1+
266.84232	78	
266.95271	68	
267.97198	130	
268.03149	68	
269.84346	72	
269.87377	84	
269.94650	76	
271.85857	68	
273.96491	136	
275.88891	84	
275.92448	58	
275.97113	128	
276.86239	114	
277.92196	164	
278.56626	78	
278.84192	106	
280.79201	388	1+
282.85956	96	
284.82104	102	
286.81699	60	
286.88437	84	
287.43191	72	
288.90746	80	
290.79918	58	
291.81795	86	
293.85191	78	
294.85233	88	
295.02136	64	
295.96876	62	
296.80901	72	
297.81053	206	
297.92841	140	
298.80326	972	1+
300.79855	64	
300.94756	58	
301.90502	62	
304.85022	74	
304.93373	84	
306.08610	72	
307.40016	68	
307.84262	132	
308.81639	60	
308.92174	76	
309.79660	82	
310.93238	72	
312.81473	60	
313.89498	58	
315.81641	70	
316.81624	156	
317.81221	102	
317.86276	74	
318.88120	60	
319.54802	74	
319.82274	70	
320.79405	80	
320.96549	102	
321.09307	66	
321.22740	70	
321.81807	142	
322.85116	58	
322.88459	56	
323.02076	88	
323.80750	64	
323.84731	62	
324.78018	90	
324.86667	120	
325.45782	96	
325.90519	70	
327.88350	92	
328.28605	138	
329.87246	72	
332.31669	80	
334.96277	92	
335.62175	70	
336.94294	72	
338.72038	68	
339.89824	100	
342.76318	70	
342.89066	82	
343.75506	64	
345.44900	74	
347.26308	58	
349.77572	68	
355.85727	62	
357.18867	84	
357.29514	80	
358.31027	80	
360.79006	102	
360.87181	58	
361.78172	58	
END IONS

###FS:    #m/z: 340.94053 #charge 1+
###MS: 121
###MSMS: 122
BEGIN IONS
TITLE=Cmpd 91, +MS2(340.9405), 28.0-35.0eV, 2.6min #122
RTINSECONDS=157.996
SCANS=121-122
PEPMASS=340.94053	125658
CHARGE=1+
192.89006	124	
196.85727	58	
197.88694	88	
200.82916	70	
201.87994	68	
203.86155	76	
210.95793	64	
212.88793	90	
213.94078	244	
215.86002	68	
215.88892	140	
215.93996	146	
217.88720	74	
218.00492	66	
218.88909	74	
220.87715	64	
221.88210	72	
222.10929	64	
222.94961	62	
223.82151	66	
224.84141	68	
225.95966	58	
227.90165	102	
228.84250	78	
228.86294	68	
228.90926	74	
228.94292	76	
228.95572	72	
229.84016	126	
230.84926	62	
231.94971	316	
232.11020	72	
232.92091	58	
233.54368	72	
233.89541	288	1+
233.95016	108	
234.91451	136	
236.88887	140	
237.80364	72	
237.90245	62	
238.84085	140	
238.88654	136	
238.96570	62	
239.78677	60	
240.83991	128	
240.92494	92	
241.84391	484	1+
243.83462	458	1+
244.78839	84	
245.90911	100	
246.84207	58	
246.92162	62	
247.82743	66	
248.89980	76	
250.83065	58	
250.85209	72	
250.99243	98	
251.37942	92	
251.81989	92	
251.93062	58	
251.95808	64	
253.92291	84	
254.15543	80	
254.96637	146	
256.84654	190	
256.85921	138	
256.89380	140	
257.84326	116	
257.88360	64	
257.90060	58	
258.84725	842	1+
258.87171	76	
259.89851	118	
260.83304	660	1+
261.90322	96	
262.98494	66	
264.83432	64	
264.90648	160	
265.82629	86	
266.85007	70	
267.82033	74	
267.84422	90	
268.84403	246	
269.80116	82	
269.86254	90	
270.35793	76	
270.83986	78	
271.83176	64	
271.93820	76	
273.86021	82	
273.93933	78	
274.85727	192	
274.87811	112	
275.84691	78	
275.86512	184	
276.16346	116	
276.85680	442	
277.85654	254	
277.92305	68	
277.97817	64	
278.84536	1034	1+
279.75735	88	
280.10943	66	
280.25941	70	
280.84140	162	
280.93416	68	
280.99200	82	
281.05160	78	
281.86473	108	
281.90457	58	
282.78940	92	
282.87370	112	
282.91749	58	
282.94881	62	
283.03733	68	
285.02973	98	
285.88495	72	
287.80434	68	
288.41338	72	
289.85769	68	
290.85649	112	
291.38189	80	
292.44550	58	
292.88436	102	
293.84987	68	
294.06865	84	
294.89066	70	
295.81295	58	
295.83365	64	
296.85268	106	
297.15988	68	
297.89833	218	
298.01509	58	
298.22650	128	
298.87183	500	1+
301.86487	118	
301.88381	142	
302.17177	108	
302.85582	72	
302.94061	66	
303.96733	72	
307.88546	136	
309.80995	62	
310.87631	66	
311.77943	66	
314.17548	58	
319.89486	66	
320.80706	72	
323.02115	88	
325.89623	108	
327.89713	60	
331.82198	64	
337.16424	86	
338.86427	72	
339.82334	80	
340.89282	92	
340.91997	60	
END IONS

###FS:    #m/z: 336.94545 #charge 1+
###MS: 121
###MSMS: 123
BEGIN IONS
TITLE=Cmpd 92, +MS2(336.9455), 28.0-35.0eV, 2.7min #123
RTINSECONDS=158.768
SCANS=121,123
PEPMASS=336.94545	24766
CHARGE=1+
108.87621	66	
112.33687	72	
196.87605	80	
205.94920	108	
206.95536	52	
207.97453	80	
211.94448	586	1+
212.87868	126	
213.93858	94	
214.87787	84	
215.88895	48	
216.88956	94	
217.84006	84	
221.89650	60	
223.84351	76	
223.88236	66	
223.97515	52	
224.84119	120	
224.87902	66	
225.57199	64	
225.84136	96	
225.97387	56	
228.83877	178	
228.85331	68	
229.95266	186	
230.88490	308	1+
231.95250	212	
233.83336	120	
233.86848	84	
233.91148	88	
233.94502	128	
234.82494	70	
236.90519	86	
238.85282	154	
238.93943	64	
239.05120	82	
239.84469	102	
240.83533	116	
240.86212	58	
241.84196	148	
242.84227	80	
242.96482	52	
244.83855	84	
244.95766	54	
246.98734	78	
247.97178	132	
248.90139	52	
249.00026	72	
249.90959	64	
249.96035	54	
250.83252	54	
251.40488	94	
252.97142	300	1+
253.84219	50	
253.86769	72	
253.90887	88	
254.90398	80	
254.96866	54	
255.07392	142	
255.86329	88	
256.02849	66	
256.84384	92	
256.86155	72	
256.87994	128	
257.85346	68	
258.80418	50	
258.84531	416	
259.85116	274	
260.84744	146	
260.87605	106	
260.90055	82	
261.85295	68	
262.14655	60	
262.85389	48	
263.07856	70	
264.83641	84	
264.86197	82	
265.86449	50	
265.89473	70	
266.86338	76	
267.84477	208	
267.95888	66	
268.83947	310	
269.84992	136	
270.11890	100	
270.83831	70	
270.86112	92	
271.43499	60	
271.94315	82	
272.06323	78	
272.97690	60	
273.88485	142	
274.82027	56	
274.85968	110	
274.89276	72	
275.84515	158	
275.85911	136	
275.89410	98	
276.85653	136	
276.88325	96	
276.90754	72	
277.86537	492	1+
277.90261	82	
277.93530	50	
278.84296	142	
279.05631	62	
279.86076	78	
280.12600	56	
280.78829	76	
280.89174	78	
281.86304	76	
284.04219	80	
285.85593	82	
286.85145	468	1+
287.85413	298	1+
289.85358	70	
290.86012	68	
292.87170	74	
292.91801	56	
293.10786	174	
293.86479	74	
293.88037	56	
294.41425	70	
295.81894	72	
295.87644	76	
295.89427	88	
296.88880	66	
297.97685	50	
298.26770	74	
298.87517	84	
299.20599	50	
299.87047	60	
302.85517	86	
304.88677	50	
306.88252	100	
307.88674	66	
308.77715	50	
308.86588	86	
308.98454	64	
310.18832	58	
313.95147	76	
314.75905	72	
316.43255	86	
316.79079	68	
317.93691	66	
318.18186	50	
318.43404	96	
320.25963	56	
324.89044	52	
326.88607	74	
329.80964	50	
333.59804	98	
334.74818	68	
335.79277	50	
338.06034	58	
338.94336	86	
END IONS

###FS:    #m/z: 359.96112 #charge 1+
###MS: 121
###MSMS: 124
BEGIN IONS
TITLE=Cmpd 93, +MS2(359.9611), 28.0-35.0eV, 2.7min #124
RTINSECONDS=159.541
SCANS=121,124
PEPMASS=359.96112	16188
CHARGE=1+
141.35659	74	
192.88684	130	
195.88693	84	
197.96463	70	
198.81935	70	
200.87781	90	
202.89290	76	
206.94813	78	
214.89084	80	
216.85701	68	
221.96067	58	
222.89399	84	
222.95436	116	
222.99548	70	
223.96212	184	
224.83655	92	
224.88722	54	
224.90109	62	
224.94821	300	1+
225.97034	208	
226.82376	58	
226.87777	76	
226.94709	748	
226.96958	194	
227.94047	88	
228.83679	84	
228.87199	62	
228.94300	250	
230.86241	138	
232.93790	90	
234.86450	194	
235.62362	82	
239.14044	88	
239.79056	56	
240.83416	126	
240.89806	252	1+
240.94471	114	
240.96425	158	
241.94056	122	
241.96498	62	
242.12517	66	
242.85693	68	
242.95834	236	
243.89402	80	
244.90733	72	
244.95639	118	
245.44767	84	
246.95930	66	
247.80825	86	
248.80508	156	
249.80130	84	
251.03316	72	
252.50993	100	
252.95379	118	
254.95055	72	
255.89300	88	
256.83966	102	
257.87204	104	
257.94947	62	
258.83334	142	
258.84615	140	
258.89116	72	
259.76723	64	
260.96895	238	1+
261.83899	54	
262.83379	72	
264.82227	66	
264.84425	68	
265.81521	524	1+
265.97052	56	
265.99879	80	
267.01747	56	
267.03724	78	
267.81206	138	
268.76352	68	
268.84770	226	1+
270.88542	74	
271.15425	74	
273.86622	74	
273.97025	66	
274.86087	58	
275.96720	86	
275.98578	62	
276.78398	70	
276.85606	136	
277.87983	76	
278.07468	66	
278.84743	62	
279.10107	66	
279.79301	66	
280.08655	78	
280.79094	568	1+
280.86437	96	
281.86495	70	
281.89408	74	
282.78867	164	
282.83105	58	
283.43155	112	
283.80320	68	
283.85787	62	
284.98693	76	
285.20404	60	
286.06351	62	
287.84406	66	
288.89283	56	
290.88744	80	
291.86209	66	
293.85182	78	
294.89225	60	
295.02107	70	
296.80719	234	
296.87247	66	
297.81250	136	
297.88425	68	
298.80346	944	1+
299.87852	152	
300.22626	56	
300.80794	98	
300.87516	68	
301.24178	80	
304.02303	64	
305.86706	108	
305.92291	92	
306.43722	64	
308.88769	56	
309.80479	146	1+
310.86528	64	
311.90293	72	
311.95525	92	
313.14493	66	
314.01471	78	
316.81409	110	
316.83445	56	
317.79222	78	
320.73668	84	
321.05991	78	
321.42011	66	
321.79543	74	
321.81284	70	
321.82835	88	
323.00818	76	
323.02323	92	
323.16679	74	
324.89763	66	
325.14094	72	
334.87327	72	
336.93714	68	
337.83025	62	
341.25812	62	
343.78029	62	
344.19251	56	
344.76437	86	
352.82739	56	
355.81364	84	
355.91586	80	
362.81259	68	
363.27150	56	
365.16448	72	
END IONS

###FS:    #m/z: 340.94056 #charge 1+
###MS: 125
###MSMS: 126
BEGIN IONS
TITLE=Cmpd 94, +MS2(340.9406), 28.0-35.0eV, 2.7min #126
RTINSECONDS=163.202
SCANS=125-126
PEPMASS=340.94056	126092
CHARGE=1+
89.83820	260	
169.38780	62	
190.93467	70	
191.03113	82	
191.92503	64	
196.87969	94	
198.88856	80	
198.98561	78	
201.91835	68	
203.86328	122	
204.87955	68	
205.94881	68	
206.96435	72	
207.95796	62	
208.50195	104	
208.84285	70	
210.93311	68	
213.94220	280	1+
214.84745	72	
214.89423	80	
214.93539	64	
218.88510	72	
220.86988	72	
220.88463	86	
223.95554	62	
224.74289	56	
224.83998	96	
224.95924	166	
224.97294	64	
225.85704	186	1+
225.88194	74	
226.83250	74	
226.89814	62	
226.94856	100	
228.84186	104	
229.85583	78	
230.84572	64	
230.88992	64	
231.89037	194	
231.95061	518	1+
233.87012	86	
233.89397	196	
238.84238	76	
238.88341	76	
238.90129	68	
238.95052	94	
239.85740	132	
240.22805	66	
240.83675	146	
240.85942	58	
240.92283	66	
240.96675	66	
241.23751	88	
241.84282	294	
241.87694	68	
241.90931	78	
242.84492	242	
243.83695	186	
243.86546	82	
244.84207	76	
244.86517	58	
244.95383	72	
246.97726	114	
247.83695	68	
248.90324	64	
249.89816	86	
249.96058	82	
251.83707	68	
252.90232	66	
254.86457	82	
254.91451	102	
254.97035	62	
255.08424	76	
255.91625	84	
255.95386	90	
256.86757	188	1+
258.84801	376	
258.96041	82	
259.85194	196	
259.90176	58	
260.49734	74	
260.83491	134	
260.86177	150	
260.87849	70	
261.84024	176	
262.40793	94	
262.83726	126	
262.90552	68	
264.87021	76	
266.86245	112	
267.84272	132	
268.85366	160	
269.82960	72	
270.83842	58	
271.73880	94	
272.81914	60	
272.93479	114	
273.88560	160	
274.86326	226	
274.87785	122	
274.90227	82	
276.81873	156	
276.85632	866	
276.90832	64	
277.79595	56	
277.86381	590	
277.92708	72	
278.84615	946	1+
279.09726	80	
280.41386	88	
280.83229	102	
280.84945	258	1+
281.00410	72	
281.05111	202	1+
281.89184	164	1+
282.87405	60	
284.84776	62	
287.83780	70	
288.88236	64	
291.80309	66	
291.88722	56	
293.85178	70	
294.86753	64	
294.97054	80	
295.95873	70	
296.13174	72	
296.87830	108	
296.90027	68	
297.86263	58	
297.90438	98	
299.87199	342	1+
301.86020	74	
302.17205	104	
302.86797	136	
302.97893	80	
303.94604	72	
304.88247	74	
305.08145	72	
305.85609	68	
306.86231	64	
308.79887	70	
308.88082	78	
309.88937	64	
310.87376	92	
312.81486	68	
314.39355	66	
319.61393	112	
320.18712	60	
323.88742	72	
324.89562	140	
328.19074	120	
330.83605	92	
334.95153	108	
337.89304	90	
342.20438	70	
342.23858	78	
343.90073	120	
344.29234	66	
344.90155	60	
END IONS

###FS:    #m/z: 363.95615 #charge 1+
###MS: 125
###MSMS: 127
BEGIN IONS
TITLE=Cmpd 95, +MS2(363.9562), 28.0-35.0eV, 2.8min #127
RTINSECONDS=163.975
SCANS=125,127
PEPMASS=363.95615	40324
CHARGE=1+
189.86214	122	
193.89641	60	
207.86938	64	
209.94245	210	
211.88431	78	
212.87829	430	
213.09619	76	
218.89646	70	
220.94305	66	
221.89324	86	
222.95358	298	1+
224.94879	350	
224.97486	140	
225.97425	72	
226.89421	62	
226.94788	836	
226.97337	124	
227.88488	64	
227.93293	104	
228.23743	62	
228.89652	60	
228.94101	826	1+
230.88951	532	
233.96590	86	
236.16513	72	
239.85699	68	
239.95599	90	
240.82285	64	
240.84096	60	
240.93953	198	
240.95297	92	
241.16327	66	
241.94115	814	1+
241.96501	128	
242.82942	62	
243.81926	66	
244.87159	156	1+
244.93925	116	
244.95805	152	
245.82114	80	
245.94165	166	
245.95792	72	
245.98280	74	
246.80198	64	
246.82324	86	
246.95361	472	1+
246.97753	70	
247.80428	78	
247.81969	60	
247.90300	66	
248.80326	666	1+
248.90009	148	
250.80140	86	
250.97481	78	
251.86247	90	
252.06922	62	
252.10410	66	
252.87700	62	
253.80165	64	
254.81738	74	
256.46070	78	
258.06819	80	
258.44300	96	
258.84802	128	
259.85060	146	
259.96131	66	
260.91823	92	
260.96888	122	
261.03359	110	
261.83149	138	1+
261.85326	72	
262.91958	76	
263.84639	82	
263.97756	76	
264.07140	64	
265.42002	94	
266.81416	738	1+
267.17140	98	
267.88406	76	
269.97032	80	
271.87051	82	
274.53305	84	
276.06113	68	
276.19376	72	
276.81204	72	
277.85839	76	
278.81004	72	
278.84310	84	
278.87380	66	
278.92906	68	
278.96390	84	
279.79923	68	
280.79163	700	1+
280.85982	78	
281.85845	246	1+
281.89619	96	
282.45296	114	
282.82902	64	
282.89670	62	
283.78372	64	
283.85210	208	
283.98034	72	
284.82431	222	
284.85662	118	
285.78115	76	
285.82113	152	
288.08143	68	
288.87814	94	
289.36479	86	
292.56496	96	
293.23154	70	
294.87404	92	
296.80959	146	
296.92240	78	
297.15724	84	
297.80866	154	
298.80247	1734	1+
299.42020	80	
299.84979	84	
299.86892	86	
300.80610	300	
300.85949	384	1+
301.14367	88	
301.76191	62	
301.79750	302	1+
301.86117	240	1+
302.38934	76	
303.27190	82	
304.38273	78	
305.83684	200	1+
310.82171	66	
311.85953	86	
313.81891	80	
315.22319	74	
315.81869	72	
316.81696	100	
317.81996	76	
318.89011	96	
319.81603	70	
320.82902	68	
321.82693	110	
323.80632	64	
325.05256	76	
326.85679	68	
327.07364	166	
327.85197	70	
328.80662	92	
330.88310	64	
332.35191	74	
333.96811	74	
334.88859	66	
343.73252	62	
344.89683	70	
345.94178	84	
347.27240	64	
348.74754	60	
349.73681	70	
351.12544	60	
361.71902	66	
363.27828	86	
364.81076	82	
366.85628	78	
366.91484	76	
366.96891	72	
367.22995	66	
END IONS

###FS:    #m/z: 359.96144 #charge 1+
###MS: 125
###MSMS: 128
BEGIN IONS
TITLE=Cmpd 96, +MS2(359.9614), 28.0-35.0eV, 2.8min #128
RTINSECONDS=164.747
SCANS=125,128
PEPMASS=359.96144	15510
CHARGE=1+
139.39809	76	
182.86224	66	
184.86701	74	
190.85630	92	
201.95693	66	
205.95473	80	
207.94751	66	
209.91375	80	
209.94083	78	
219.94566	82	
220.84622	90	
222.89457	76	
222.95153	264	
223.83068	72	
224.85708	70	
224.87518	78	
224.89569	100	
224.94782	462	
224.96971	150	
225.97199	112	
226.89976	70	
226.94596	480	
226.97223	66	
227.82178	70	
228.94370	318	
231.03215	90	
231.80546	80	
231.88769	66	
232.07280	84	
232.82904	78	
232.87406	64	
233.41234	64	
234.86448	154	
235.87177	80	
236.11184	86	
236.90722	74	
237.88699	92	
238.97328	72	
240.82398	84	
240.93780	280	
240.96359	484	1+
241.89998	138	
242.86156	78	
242.90162	74	
243.82289	70	
244.84053	72	
244.95703	248	
245.84791	66	
245.93918	156	
245.96976	72	
246.10218	68	
246.80976	214	
246.95487	166	
246.97203	68	
248.80660	380	1+
248.95963	68	
250.84236	86	
251.94434	70	
252.01061	72	
252.88265	98	
252.89348	126	
252.95758	196	
252.98829	78	
253.91687	80	
254.40225	78	
255.12945	66	
258.85563	98	
258.92111	68	
258.97217	84	
259.79878	70	
261.82363	84	
261.83934	68	
261.97681	72	
262.88545	118	
262.92398	94	
262.97216	110	
264.82427	68	
265.78835	72	
265.81936	132	
265.97702	132	
266.81194	364	1+
267.97289	66	
268.50779	102	
268.80984	78	
268.95883	88	
269.97061	156	
271.41527	94	
273.78100	76	
274.81500	130	
275.41908	72	
275.89987	86	
276.80865	148	
276.86177	122	
277.83997	440	1+
277.91912	80	
278.80506	118	
278.84234	374	1+
279.86499	100	
279.96563	66	
280.79728	290	
280.85805	222	1+
281.99327	80	
283.08673	72	
284.10440	82	
284.82285	70	
285.82956	70	
286.15071	64	
286.91138	78	
287.88880	116	
290.82852	68	
292.86545	68	
293.93415	84	
294.11104	96	
294.93672	92	
295.86376	64	
296.03063	76	
296.80787	182	
298.80214	694	1+
298.83544	100	
299.00808	70	
299.78240	64	
299.91882	66	
300.78797	130	
301.77913	86	
301.90050	72	
302.08629	68	
307.83729	70	
307.88902	96	
309.79966	96	
310.88255	86	
310.99760	72	
311.07332	72	
311.85894	66	
312.94477	84	
313.13171	78	
315.81208	536	1+
316.22907	74	
317.44643	72	
318.94033	74	
319.82834	74	
320.43988	84	
320.92388	74	
321.32210	80	
321.80209	78	
321.81959	86	
322.82552	140	
323.02042	148	
323.20688	90	
324.02536	88	
324.84673	88	
326.16686	78	
327.86327	94	
336.93898	78	
337.81662	66	
345.75223	74	
352.10595	88	
352.87807	74	
361.23591	82	
END IONS

###FS:    #m/z: 322.92992 #charge 1+
###MS: 129
###MSMS: 130
BEGIN IONS
TITLE=Cmpd 97, +MS2(322.9299), 28.0-35.0eV, 2.8min #130
RTINSECONDS=168.409
SCANS=129-130
PEPMASS=322.92992	179224
CHARGE=1+
78.87820	32	
157.17339	36	
180.86819	68	
188.09468	56	
192.88739	62	
195.82074	40	
196.96564	64	
197.12759	46	
197.86098	58	
201.04196	136	
202.04733	84	
203.06444	90	
204.88294	92	
205.94879	116	
205.96378	96	
208.64913	72	
213.88382	92	
214.88883	68	
219.94424	64	
220.10218	62	
220.87199	100	
221.94244	76	
222.38181	88	
222.88929	64	
222.94989	52	
223.88961	50	
223.95898	168	
224.15960	56	
224.96073	70	
224.99490	88	
227.93254	114	
228.18366	50	
228.81826	56	
229.88187	72	
236.12551	62	
236.95266	52	
238.88801	38	
238.90691	52	
238.94251	166	
239.13086	30	
239.57953	84	
240.82266	224	
240.93891	720	
240.96690	86	
241.94189	984	
242.80015	70	
242.94147	1860	1+
243.05481	28	
243.26632	32	
243.36848	36	
243.81556	122	
243.82733	88	
244.81932	152	
244.93877	488	
246.79813	76	
246.86980	40	
246.97562	106	
247.12252	52	
247.97827	84	
248.89759	98	
249.00384	58	
249.12434	50	
250.01063	96	
252.63474	30	
254.04791	68	
254.87040	84	
254.90815	54	
255.07126	46	
257.79762	48	
257.81668	84	
257.91431	46	
258.83188	58	
258.96639	68	
259.03343	74	
259.22299	64	
259.82694	70	
260.78775	38	
260.92849	100	
261.82858	364	1+
261.93890	82	
263.90402	82	
266.86447	66	
267.04886	50	
267.06970	32	
268.37511	86	
269.79335	56	
269.87395	56	
270.72999	32	
271.42302	30	
272.43955	84	
273.79537	70	
274.78749	76	
274.90578	68	
275.81637	84	
275.90004	70	
278.10071	48	
278.87369	72	
279.04375	92	
279.09221	1008	1+
279.13599	76	
279.91831	64	
280.84920	120	
281.28093	32	
282.27979	64	
282.79958	64	
282.85528	66	
283.79614	48	
283.94464	64	
284.29475	658	1+
284.87099	70	
285.84525	70	
285.87640	68	
286.82494	120	
286.86392	44	
288.01286	82	
291.71058	34	
292.87805	96	
295.87289	52	
299.78301	48	
299.80307	60	
300.79193	70	
301.77519	38	
301.87910	50	
302.06516	84	
303.92911	32	
305.27666	74	
305.44609	94	
305.88998	50	
306.12668	28	
306.42587	56	
306.81299	78	
307.76637	82	
307.79733	58	
307.87603	52	
308.79469	62	
308.89294	50	
309.42924	74	
310.14902	56	
310.94304	54	
312.88423	36	
314.82659	76	
316.82782	54	
317.93236	78	
318.76693	48	
319.42954	80	
320.45504	30	
320.81821	72	
321.76456	58	
322.23201	60	
322.76986	60	
323.79643	72	
324.00438	42	
324.33122	46	
326.89027	44	
END IONS

###FS:    #m/z: 340.94054 #charge 1+
###MS: 129
###MSMS: 131
BEGIN IONS
TITLE=Cmpd 98, +MS2(340.9405), 28.0-35.0eV, 2.8min #131
RTINSECONDS=169.182
SCANS=129,131
PEPMASS=340.94054	120588
CHARGE=1+
196.88171	50	
208.84437	58	
208.94380	68	
208.96852	82	
210.94883	56	
212.83649	86	
212.87675	68	
213.88933	80	
213.93954	136	
215.93947	78	
218.88496	248	1+
220.87400	76	
224.84229	64	
226.82773	74	
226.96446	60	
227.84249	64	
228.09803	90	
228.84344	80	
228.90364	76	
230.89116	136	
231.44831	66	
231.95469	116	
234.89039	214	1+
234.91546	54	
235.90817	70	
237.82998	74	
238.84082	108	
238.85912	114	
238.88625	70	
238.90351	62	
239.84944	226	
239.89642	88	
239.90851	74	
240.22568	80	
240.83961	776	1+
241.84427	642	1+
241.90595	68	
243.83336	208	
244.83607	104	
244.94029	78	
244.95486	124	
245.84457	52	
246.85322	78	
247.97632	72	
248.90336	116	
248.93844	74	
249.95893	68	
250.99632	68	
251.01548	72	
254.90377	76	
254.96656	144	
255.13514	66	
255.91671	74	
256.85132	174	
257.86289	78	
257.90062	66	
257.92193	98	
258.79853	116	
258.84810	874	1+
258.87170	60	
258.90368	60	
259.85340	518	1+
260.83548	214	
261.84232	212	
261.86761	184	1+
261.90304	132	
262.84480	120	
263.86003	52	
264.85711	64	
266.86742	152	
267.13351	54	
267.84454	64	
268.09943	54	
268.84042	260	
269.82331	66	
269.84299	238	
270.83624	258	1+
272.98184	52	
273.38274	80	
273.83559	58	
274.86287	130	
274.87598	164	
275.86640	174	
275.94708	66	
276.85485	574	
277.07841	70	
277.39750	54	
277.86356	444	
278.84722	672	1+
278.92670	70	
279.09707	74	
279.92168	94	
280.09792	90	
280.50197	74	
280.84373	68	
280.88088	72	
280.99426	58	
281.83000	72	
281.85978	174	
281.89186	102	
282.79316	64	
282.86481	146	
283.79601	70	
283.86647	76	
284.83325	62	
284.86773	52	
284.89556	60	
285.09031	66	
285.20218	62	
287.87642	84	
288.84267	72	
292.84060	58	
294.87812	124	
295.92250	84	
296.21420	62	
296.32812	66	
296.87159	68	
296.97546	56	
297.13196	72	
297.24195	74	
297.85826	76	
298.81483	82	
299.31597	68	
299.87418	472	1+
300.92223	64	
300.94379	66	
301.85833	124	
302.94083	60	
302.99822	72	
304.76190	56	
306.88527	126	
307.79897	58	
307.88784	98	
308.87415	62	
309.28918	66	
309.80285	66	
311.11008	72	
312.80576	56	
313.84702	80	
314.72207	112	
318.94675	72	
320.00500	64	
320.88451	62	
323.01662	98	
323.83845	86	
324.89265	130	
325.78336	56	
325.89208	82	
326.17915	112	
334.95860	70	
336.93480	56	
340.01767	52	
341.62536	102	
342.09966	54	
342.87268	52	
342.90056	92	
343.91216	60	
344.33140	68	
345.82302	64	
346.20012	62	
END IONS

###FS:    #m/z: 363.95641 #charge 1+
###MS: 129
###MSMS: 132
BEGIN IONS
TITLE=Cmpd 99, +MS2(363.9564), 28.0-35.0eV, 2.9min #132
RTINSECONDS=169.954
SCANS=129,132
PEPMASS=363.95641	36462
CHARGE=1+
182.87032	72	
183.93478	66	
184.86515	82	
187.08204	86	
193.08856	72	
197.86825	76	
207.94394	70	
209.88393	70	
209.94250	98	
210.89006	70	
211.88095	80	
212.87657	106	
213.08721	66	
214.89414	68	
223.96013	72	
224.88988	74	
224.94968	116	
224.97135	68	
226.82578	70	
226.94824	350	
226.97272	286	
227.88306	66	
227.92556	70	
227.95032	152	
228.86448	90	
228.89995	84	
228.94175	896	1+
230.88887	296	
231.79865	72	
232.01862	86	
235.11484	82	
240.82086	94	
240.94279	230	
240.95882	72	
241.93996	686	1+
241.96090	90	
242.90363	90	
242.96672	78	
243.02986	98	
243.82877	128	
244.05346	78	
244.84015	68	
244.93706	340	1+
244.95682	430	
245.88277	76	
246.95300	176	
247.11496	68	
247.80091	364	1+
247.82157	72	
248.01118	78	
248.80254	262	1+
248.84479	128	
248.89767	138	
249.89608	68	
251.04067	72	
251.84098	78	
251.85850	82	
252.20013	68	
252.79090	72	
252.81279	72	
254.09667	74	
254.83925	70	
257.19884	96	
257.95973	84	
258.85000	200	
258.88758	68	
258.97403	68	
260.83813	132	
260.96775	90	
261.83270	178	
261.86951	74	
261.96048	70	
262.97322	70	
263.84614	88	
263.86777	70	
263.98368	72	
264.85004	70	
266.41311	92	
266.79220	76	
266.81607	300	
266.84846	166	
267.81171	502	1+
269.97914	94	
272.77413	68	
274.81823	80	
276.85848	80	
278.79631	84	
278.81390	68	
278.84199	112	
278.87439	66	
278.91799	94	
279.09921	68	
279.11975	72	
279.79848	116	
279.84352	104	
279.88125	78	
280.79419	290	
280.85377	70	
280.93001	70	
281.13206	72	
281.79564	182	
281.83792	118	
281.86108	110	
282.78862	260	1+
283.83725	88	
284.07521	128	
284.47887	100	
284.85099	106	
285.83080	76	
285.84658	116	
287.45461	90	
287.91685	70	
291.92690	78	
292.86332	72	
294.93052	76	
296.80739	176	
296.85484	86	
296.88866	74	
296.93189	122	
297.81811	72	
298.80518	748	1+
299.86464	78	
300.80156	172	
301.79733	124	
301.86270	288	1+
302.80093	110	
303.85372	70	
304.09800	68	
304.31215	80	
305.07927	78	
305.91876	70	
306.87917	72	
307.94282	88	
308.93493	98	
313.75125	100	
314.81596	96	
316.81354	164	
318.84388	70	
318.93855	70	
320.03133	96	
320.83122	68	
321.14789	70	
321.88353	66	
322.79657	116	
323.00360	104	
324.02396	88	
324.32665	70	
324.89531	80	
325.39819	124	
326.88144	70	
329.88024	172	
333.36688	82	
335.87821	72	
342.79067	68	
342.88372	80	
347.16039	86	
350.01908	72	
350.79835	88	
357.81759	72	
END IONS

###FS:    #m/z: 322.93014 #charge 1+
###MS: 133
###MSMS: 134
BEGIN IONS
TITLE=Cmpd 100, +MS2(322.9301), 28.0-35.0eV, 2.9min #134
RTINSECONDS=173.621
SCANS=133-134
PEPMASS=322.93014	185848
CHARGE=1+
77.36743	32	
119.71244	32	
122.55781	24	
178.23687	42	
183.86647	72	
191.10919	86	
192.04574	74	
192.84651	76	
197.86831	48	
198.24496	26	
200.65076	24	
201.04210	196	
201.23569	20	
201.93241	68	
203.98006	40	
205.94947	62	
208.83555	78	
208.90126	76	
212.89553	76	
219.05890	46	
220.82885	22	
221.07075	84	
221.94429	84	
222.94982	50	
222.97569	152	
223.86717	66	
223.96192	140	
224.97680	66	
225.96294	80	
226.86305	80	
227.88664	30	
227.93468	26	
228.42791	50	
229.99920	72	
230.85831	62	
230.87707	78	
233.35971	48	
233.95646	76	
235.02264	22	
235.07790	68	
236.79765	34	
236.85783	54	
237.10083	38	
238.24843	36	
238.93878	66	
239.07981	46	
239.10821	22	
240.82548	316	1+
240.90576	92	
240.93936	1550	1+
241.89040	64	
241.97421	64	
242.89188	68	
242.94051	2382	1+
243.81718	92	
243.83253	64	
244.82000	128	
245.34969	26	
245.44608	74	
245.85760	70	
245.87312	78	
246.40296	32	
246.81934	58	
246.86969	48	
246.97384	72	
247.85458	66	
248.57608	22	
248.85312	68	
249.34419	24	
249.53327	22	
250.83673	56	
250.94966	64	
251.53732	72	
252.98716	22	
254.83722	84	
254.91546	66	
257.89851	64	
257.91591	74	
258.83178	222	
258.91295	64	
260.76947	32	
260.83313	188	1+
261.08671	32	
261.43242	78	
262.88768	58	
263.89995	92	
264.78851	70	
264.83061	52	
264.96004	52	
265.78047	28	
266.04249	34	
266.70568	22	
266.86052	84	
268.97069	70	
272.95448	62	
272.99519	30	
273.81542	64	
275.87370	98	
276.91666	66	
276.99619	54	
277.80861	76	
277.92526	74	
278.83693	54	
278.99639	30	
279.02746	28	
279.09215	1328	1+
279.23407	36	
279.28186	26	
279.31117	40	
279.33419	44	
280.11578	76	
280.99587	78	
281.03568	22	
281.16240	90	
282.18466	64	
282.69857	36	
282.80795	36	
283.07346	198	
283.28899	298	1+
283.33506	28	
283.64485	28	
284.02538	42	
284.04423	72	
284.09847	42	
284.20992	62	
284.76084	30	
284.84966	34	
285.17047	30	
285.72908	24	
285.78719	66	
286.20047	70	
286.91239	140	
287.58344	38	
287.81472	58	
288.43904	26	
293.11557	72	
299.90272	60	
300.38993	72	
300.61114	44	
301.80467	88	
301.82805	66	
301.86441	72	
303.85607	74	
304.92080	72	
305.72957	78	
305.87127	52	
306.87747	38	
308.88983	62	
309.92003	92	
310.88466	22	
311.77934	56	
311.86825	40	
315.50901	82	
320.94951	50	
323.88479	70	
324.26475	28	
END IONS

###FS:    #m/z: 363.95631 #charge 1+
###MS: 133
###MSMS: 135
BEGIN IONS
TITLE=Cmpd 101, +MS2(363.9563), 28.0-35.0eV, 2.9min #135
RTINSECONDS=174.393
SCANS=133,135
PEPMASS=363.95631	36266
CHARGE=1+
119.31666	70	
185.92860	62	
191.85595	118	
197.96829	68	
201.87964	66	
207.87007	84	
207.88192	94	
208.93463	66	
209.94330	148	
213.08887	72	
222.88491	154	
222.95157	142	
224.88629	58	
224.94839	128	
224.96758	246	1+
225.82637	76	
226.94584	774	1+
227.03305	82	
227.80328	88	
227.89263	58	
228.09254	64	
228.41535	92	
228.61388	104	
228.89056	84	
228.90555	80	
228.94164	610	1+
228.96110	60	
229.83518	76	
230.83028	58	
230.88768	358	1+
231.13105	80	
232.83099	66	
232.88340	74	
235.86122	94	
237.90579	70	
239.13699	66	
240.84153	62	
240.91209	112	
240.94398	312	
240.95956	120	
241.94044	262	
242.94445	254	
242.96243	82	
243.82288	66	
244.95528	562	1+
245.13638	82	
245.82213	124	
246.80779	60	
246.90242	66	
246.95117	788	1+
248.80482	428	1+
248.84454	112	
248.88423	80	
248.90075	158	
249.85553	82	
249.87134	78	
249.90395	68	
251.05241	66	
251.47865	90	
251.78645	80	
251.80589	66	
254.88442	90	
254.94508	72	
258.83138	142	
258.84987	94	
258.89724	84	
259.84812	66	
260.83619	136	
260.87093	78	
260.96801	82	
261.83185	68	
261.89928	72	
261.96854	62	
262.82788	62	
263.00741	64	
263.81498	140	1+
263.92770	94	
264.42278	74	
264.81283	156	1+
264.88428	72	
264.92392	64	
265.81092	180	1+
265.87657	78	
266.78716	74	
266.86271	128	
267.13327	72	
268.81270	118	
269.79522	168	1+
269.81531	74	
269.96267	76	
270.84190	108	
271.86048	68	
272.84508	60	
274.42111	84	
276.81447	66	
276.85702	172	
276.92709	68	
277.02533	76	
277.86147	136	
278.79911	176	
278.85846	180	
280.79008	466	1+
280.91372	64	
281.86123	78	
281.87812	58	
282.78810	196	1+
282.83072	84	
283.85043	150	
284.07105	76	
284.81353	238	1+
284.84818	60	
286.83884	88	
288.08553	62	
288.87181	76	
289.17705	72	
289.82886	82	
290.80142	84	
290.83310	64	
291.44252	72	
293.84331	86	
296.80908	270	
296.90784	88	
296.92683	80	
297.81128	266	
297.88158	78	
297.94723	70	
297.97497	72	
298.80354	822	1+
299.87806	190	
300.80218	536	1+
301.86817	72	
301.94371	66	
302.86270	126	
303.09877	84	
303.65708	74	
303.85566	112	
303.94132	70	
304.44724	86	
306.36352	76	
306.85525	88	
307.13523	70	
309.79436	58	
309.91974	78	
311.84660	86	
311.86186	60	
312.81670	74	
313.82735	60	
316.81527	274	
318.81389	72	
319.81347	98	
323.64173	82	
324.90881	72	
326.86633	106	
329.87438	70	
329.90547	94	
330.82963	68	
336.79451	68	
336.94378	70	
338.16617	72	
342.90867	78	
345.94698	72	
348.83928	76	
357.74104	80	
360.86922	60	
366.35091	66	
369.10545	68	
END IONS

###FS:    #m/z: 336.94618 #charge 1+
###MS: 133
###MSMS: 136
BEGIN IONS
TITLE=Cmpd 102, +MS2(336.9462), 28.0-35.0eV, 3.0min #136
RTINSECONDS=175.165
SCANS=133,136
PEPMASS=336.94618	19258
CHARGE=1+
180.87183	56	
182.87703	80	
198.86766	62	
205.94625	94	
205.96179	90	
211.94457	282	
212.87813	192	
213.93696	216	
215.88521	64	
215.94298	52	
216.65650	44	
218.83997	70	
221.89296	66	
222.88419	60	
224.83927	156	
225.82464	68	
225.85603	48	
226.85907	72	
227.95893	78	
228.84234	60	
229.95533	420	1+
230.88972	140	
231.02820	80	
231.81836	60	
231.95119	156	
233.84568	72	
233.95275	56	
234.83608	48	
234.89884	80	
236.80708	80	
236.88436	116	
237.87396	68	
238.85375	84	
238.89178	102	
239.85846	82	
239.88587	54	
239.97873	76	
240.83758	140	
241.84398	536	1+
241.98570	56	
242.12730	66	
242.90356	82	
243.83912	98	
244.86335	66	
247.89888	82	
248.90064	146	
248.94971	78	
249.83476	54	
250.83859	106	
250.87919	52	
250.99416	80	
251.18086	64	
251.91329	72	
252.51183	78	
252.83934	132	
252.95307	112	
252.97137	502	
253.09506	58	
253.90515	68	
254.09280	84	
254.93129	64	
254.96687	126	
255.07244	80	
255.47267	70	
255.90893	80	
256.08147	66	
256.86090	96	
256.88496	88	
256.92117	54	
257.24442	72	
257.81409	68	
257.82963	62	
257.84746	48	
258.84937	1100	1+
258.93283	84	
259.62059	54	
259.82254	50	
259.87223	78	
259.91885	54	
259.95796	122	
260.89477	56	
261.92079	90	
262.11278	58	
262.84580	50	
262.88736	58	
263.83684	64	
264.86665	180	
266.85884	56	
267.02642	50	
267.85776	48	
268.83807	200	
269.54475	52	
269.84837	124	
270.83873	90	
271.00898	76	
271.81552	48	
271.82979	74	
272.86866	66	
273.01331	46	
274.17115	56	
274.87581	78	
275.80451	76	
275.86457	168	
276.85910	776	1+
277.84102	68	
277.92909	88	
278.83532	222	
278.96179	62	
279.91635	86	
280.83544	66	
280.90527	96	
281.85977	106	
281.89812	66	
282.85873	64	
282.87854	52	
282.94105	68	
285.85367	80	
286.20695	70	
286.85533	58	
287.85073	112	
288.85964	72	
290.85201	58	
291.06131	68	
292.93227	70	
293.10857	330	1+
293.18931	108	
293.44171	104	
294.07297	64	
294.86645	336	
295.86561	184	
295.89324	74	
296.89729	48	
297.93292	54	
298.30990	70	
299.88004	102	
300.88023	94	
302.88596	90	
307.90216	102	
308.38901	76	
308.73627	74	
308.86580	68	
309.86475	82	
309.90612	56	
310.05603	72	
311.06855	56	
321.28440	82	
323.00785	74	
324.89300	70	
329.44156	106	
332.82945	48	
334.95645	100	
337.73992	66	
338.15710	66	
339.23069	62	
341.26906	58	
END IONS

###FS:    #m/z: 322.93018 #charge 1+
###MS: 137
###MSMS: 138
BEGIN IONS
TITLE=Cmpd 103, +MS2(322.9302), 28.0-35.0eV, 3.0min #138
RTINSECONDS=178.827
SCANS=137-138
PEPMASS=322.93018	177860
CHARGE=1+
92.81979	42	
92.84473	28	
102.47568	32	
156.18357	36	
177.02473	80	
191.06019	72	
196.86258	140	
197.96322	58	
199.03903	74	
201.04951	120	
203.89813	68	
205.95060	142	
206.96608	62	
206.98151	32	
208.01292	66	
208.56903	24	
210.92243	64	
215.03537	48	
216.86108	70	
219.89846	50	
221.88947	56	
221.94420	124	
221.96622	72	
222.83625	70	
222.85442	26	
222.89484	44	
223.94639	92	
223.96481	44	
224.05439	32	
224.89193	70	
226.84069	68	
227.82563	70	
228.84597	72	
228.88500	70	
230.82889	42	
230.93514	78	
234.88534	60	
236.16482	70	
236.90146	36	
237.88888	30	
239.05497	26	
239.07967	76	
240.15746	88	
240.82385	66	
240.88093	44	
240.94157	796	
241.01840	68	
241.18607	34	
241.93962	3036	1+
242.56838	26	
242.94210	2048	1+
243.22515	24	
243.45708	24	
243.82310	78	
243.87094	32	
243.92468	60	
244.93956	220	
245.17511	28	
246.97765	56	
247.01783	26	
248.83983	50	
249.14945	70	
249.24649	34	
249.63122	30	
250.78076	28	
250.91101	38	
254.82553	90	
255.07446	76	
255.16086	50	
256.45488	52	
256.89457	98	
257.90441	60	
258.43693	58	
258.83495	58	
258.88131	78	
258.97626	72	
261.83151	40	
262.35629	86	
262.82714	88	
262.99353	38	
263.18012	62	
263.88989	64	
266.80218	76	
266.85210	96	
266.86824	42	
266.90654	78	
268.62940	30	
269.29300	38	
269.90083	24	
270.64037	36	
270.81639	56	
271.83181	56	
272.13148	72	
272.81489	52	
273.79714	74	
276.80015	50	
278.05818	50	
278.84914	62	
279.09386	1158	1+
279.23471	70	
279.29654	26	
279.31718	32	
279.86079	78	
279.90841	38	
280.30464	40	
280.52474	26	
280.80553	26	
280.83117	20	
281.03893	40	
281.59127	22	
281.63522	32	
282.19089	70	
282.86142	62	
283.87254	28	
284.29249	178	
284.92037	80	
285.29864	140	
289.01073	28	
289.24634	24	
289.79106	82	
289.88494	72	
289.91020	78	
291.33941	26	
291.80516	66	
292.17050	38	
292.82775	72	
293.18280	24	
293.19945	32	
299.60407	22	
299.84542	74	
301.82595	84	
301.87298	108	
304.82861	70	
305.80890	64	
307.89549	72	
308.95669	72	
309.04058	50	
310.13813	60	
310.87811	90	
313.13389	84	
315.81863	70	
315.86891	64	
316.82571	72	
317.53822	24	
317.86270	62	
318.85930	66	
320.83327	60	
322.35281	58	
323.30133	44	
324.10760	68	
325.75689	60	
326.16962	66	
326.80388	34	
END IONS

###FS:    #m/z: 336.94651 #charge 1+
###MS: 137
###MSMS: 139
BEGIN IONS
TITLE=Cmpd 104, +MS2(336.9465), 28.0-35.0eV, 3.0min #139
RTINSECONDS=179.599
SCANS=137,139
PEPMASS=336.94651	21620
CHARGE=1+
54.37278	66	
114.75375	58	
205.94624	62	
211.94406	368	
212.87810	254	1+
212.89707	60	
213.94369	166	
214.87582	62	
214.93753	56	
215.88737	60	
215.93760	56	
217.84195	66	
217.87821	76	
217.89461	72	
219.90375	82	
219.94552	70	
220.87441	184	
220.90616	74	
221.89130	58	
221.94241	74	
222.88562	72	
224.83748	120	
224.89357	46	
225.83759	58	
228.84488	210	
229.95460	258	
230.88801	214	
231.84581	48	
231.88389	72	
231.94464	64	
233.83262	82	
233.96584	70	
236.86382	48	
236.88068	54	
237.85297	60	
237.92884	72	
238.84124	124	
238.85675	196	
238.88822	74	
239.05324	70	
239.85936	162	
240.84299	86	
240.90771	78	
241.82455	68	
241.84243	448	1+
242.10817	46	
242.87280	54	
243.83934	158	
244.83700	138	
247.85239	96	
248.90333	64	
251.83810	66	
252.10611	66	
252.17824	82	
252.84216	72	
252.97275	370	
253.01168	46	
253.83882	58	
253.90897	78	
254.10062	76	
254.92104	134	
255.01005	72	
255.92438	76	
256.79740	46	
256.84839	76	
256.86863	168	
256.88303	144	
256.91821	128	
257.73066	76	
257.85502	80	
258.84538	222	
258.86482	56	
258.89268	106	
258.93074	64	
259.85570	198	
259.90407	68	
260.85180	68	
260.86499	94	
260.88700	50	
260.91042	56	
261.84368	48	
262.83500	124	
262.89710	52	
264.87811	56	
266.84828	46	
266.99484	82	
267.82423	96	
267.84410	88	
268.82497	60	
268.84369	352	1+
269.40783	84	
269.43602	88	
270.68309	96	
270.98227	78	
272.86551	86	
273.87629	50	
274.42567	66	
274.87542	74	
275.86761	140	
276.85785	192	
277.83897	58	
277.86828	244	
278.84074	100	
278.86479	292	
278.92287	76	
279.82571	64	
279.85500	86	
279.87508	70	
280.86782	72	
280.88309	70	
281.86306	104	
283.81266	66	
283.85899	112	
286.85266	144	
287.84926	116	
288.85715	76	
291.89154	52	
292.86382	58	
293.10568	160	
293.86179	64	
294.10861	72	
294.86798	204	
295.11743	48	
295.88221	62	
296.90137	52	
297.87650	182	1+
297.90094	56	
298.30565	68	
298.89502	100	
300.87742	48	
300.94752	58	
302.89122	66	
304.87139	78	
306.40410	80	
306.42365	74	
306.80407	80	
306.88375	72	
310.08608	46	
311.92673	48	
319.88401	106	
322.19622	58	
322.89735	70	
322.96147	48	
322.97675	62	
323.01035	78	
324.88852	160	
325.89014	68	
326.81699	62	
328.90241	84	
329.02952	78	
330.86986	54	
336.73402	60	
337.05395	68	
339.33910	60	
END IONS

###FS:    #m/z: 359.96211 #charge 1+
###MS: 137
###MSMS: 140
BEGIN IONS
TITLE=Cmpd 105, +MS2(359.9621), 28.0-35.0eV, 3.0min #140
RTINSECONDS=180.371
SCANS=137,140
PEPMASS=359.96211	14838
CHARGE=1+
125.10016	94	
182.87556	60	
198.87294	50	
200.87785	90	
216.85335	68	
220.88065	72	
222.95264	278	1+
222.97337	110	
224.87569	54	
224.94626	202	
224.97037	54	
225.97030	80	
226.94875	504	1+
226.97433	134	
227.88314	70	
228.84588	56	
228.94143	544	
232.93033	80	
234.86143	70	
237.90439	68	
238.84239	88	
238.87669	60	
238.93711	74	
240.83744	72	
240.88281	66	
240.93999	368	1+
240.96495	244	
241.78546	100	
242.96031	102	
243.95152	60	
244.95602	322	1+
245.11743	70	
245.83281	80	
245.94101	62	
246.80745	94	
246.95057	194	
247.95120	118	
248.80424	290	1+
249.84951	84	
250.89518	66	
251.04861	58	
252.10209	78	
252.87134	62	
252.89043	58	
252.95503	164	
253.09064	118	
254.21220	74	
254.86931	54	
254.95887	64	
255.08410	56	
258.81641	56	
258.83202	60	
258.84966	56	
258.87770	52	
258.97320	102	
258.99968	66	
259.90780	82	
260.83293	58	
260.85100	52	
260.87441	94	
260.97194	54	
261.84156	62	
261.92293	98	
262.88761	56	
263.61861	74	
264.81702	292	1+
264.87051	56	
264.97602	64	
265.79250	68	
266.81470	570	1+
267.02284	64	
267.97687	78	
268.79983	58	
268.83608	94	
269.82128	62	
269.91225	72	
269.96464	62	
270.80652	76	
271.88851	60	
272.88765	78	
273.96552	126	
274.91369	62	
275.99798	64	
276.85504	72	
277.81485	52	
277.91897	64	
278.24225	64	
278.79526	266	1+
278.84590	200	
278.87782	58	
279.01800	52	
279.13695	106	
279.45412	76	
280.79154	304	
280.88036	54	
281.11320	80	
281.79385	240	
281.85836	90	
281.94941	94	
284.83447	66	
285.20011	74	
285.82280	68	
285.86393	62	
287.10935	54	
287.85450	84	
290.20437	54	
291.28105	78	
292.80057	68	
292.87001	66	
295.00269	58	
295.81318	72	
296.80490	134	
297.81010	52	
297.91503	56	
298.80161	700	1+
298.85480	66	
298.96778	94	
299.04004	50	
299.05814	54	
299.14794	62	
299.87377	122	
300.75192	62	
301.42074	80	
301.79410	76	
301.87762	78	
301.91111	52	
302.14816	70	
302.83366	68	
305.24464	64	
308.81840	58	
310.80040	64	
310.87594	148	
311.94875	72	
314.88588	78	
316.82091	268	1+
319.81831	64	
320.84888	70	
320.87089	64	
321.81756	68	
323.01821	210	
324.89760	66	
324.94826	66	
327.94785	84	
328.29064	124	
332.81769	54	
334.79658	70	
335.86923	100	
336.94765	58	
339.75115	66	
339.83052	66	
340.20170	90	
342.90428	72	
345.78892	56	
350.81457	64	
352.63835	78	
352.88721	78	
358.63808	64	
359.81125	74	
359.86718	74	
364.18942	64	
END IONS

###FS:    #m/z: 340.94067 #charge 1+
###MS: 141
###MSMS: 142
BEGIN IONS
TITLE=Cmpd 106, +MS2(340.9407), 28.0-35.0eV, 3.1min #142
RTINSECONDS=184.03
SCANS=141-142
PEPMASS=340.94067	128186
CHARGE=1+
190.94470	74	
193.89813	68	
206.97823	72	
208.95802	72	
211.94356	70	
213.88197	66	
213.93608	354	1+
214.09396	70	
214.89371	142	
215.88754	106	
215.89910	104	
217.88198	108	
218.88700	126	
219.87333	172	1+
223.82703	78	
223.83960	76	
223.95890	126	
223.97567	154	
225.85431	100	
228.38585	72	
228.84602	64	
228.94065	64	
229.83847	76	
229.94722	74	
230.89192	168	
231.94908	360	1+
233.00708	96	
233.82452	84	
233.94620	66	
236.88423	64	
236.89761	88	
238.80448	64	
238.88290	136	
238.92852	116	
239.84919	74	
239.86293	70	
240.23523	60	
240.83856	928	1+
240.89075	84	
241.11953	96	
241.23375	70	
241.84257	620	1+
241.88283	74	
241.92898	70	
241.94390	54	
242.82113	66	
242.83919	86	
243.83130	324	1+
244.79054	70	
244.84797	76	
244.88648	62	
246.97813	92	
248.90741	78	
249.96048	148	
250.98427	56	
251.88012	274	
252.97249	84	
253.41834	90	
253.84857	58	
253.92265	106	
254.09279	100	
255.06855	70	
255.37444	60	
255.85771	52	
256.08350	66	
256.84862	174	
256.86726	100	
256.90011	130	
256.95844	92	
257.85237	154	
257.87283	76	
257.95774	70	
258.84565	544	
258.86619	218	
258.90886	76	
259.85456	374	
259.93938	62	
259.95365	58	
260.45433	78	
260.83911	590	1+
262.84207	124	
262.87153	78	
263.91987	72	
264.06776	56	
264.84040	54	
264.87034	82	
264.95209	54	
265.86646	120	
266.02469	86	
266.08858	60	
266.85542	82	
268.84220	300	
269.22646	62	
270.82875	132	
272.83084	54	
272.84531	66	
272.93464	66	
273.88030	68	
274.86462	84	
274.86994	78	
275.84761	96	
275.87199	130	
275.88990	78	
275.92599	58	
276.85714	306	
277.86169	320	
277.91457	62	
278.84357	1448	1+
279.89698	98	
280.10539	64	
280.87226	70	
281.43235	68	
281.89253	194	
282.27763	62	
282.84411	142	
282.87605	66	
283.87854	54	
284.01113	52	
288.83969	154	
289.79099	70	
289.93761	76	
291.10299	60	
292.86946	68	
293.21865	82	
294.86924	182	
295.85351	300	1+
295.87401	92	
296.09169	70	
296.12945	56	
296.80640	78	
297.90019	68	
298.02346	60	
298.30793	74	
298.93387	62	
299.87430	66	
300.11745	92	
300.84797	68	
300.89312	72	
301.85625	66	
302.16940	68	
302.86771	146	
304.04869	58	
304.89157	108	
306.94847	66	
309.88325	68	
310.86967	66	
312.80165	64	
312.82563	56	
313.77118	56	
314.83543	74	
316.98488	96	
318.89432	54	
319.00176	80	
320.11228	64	
321.88563	206	1+
323.97981	74	
324.89765	68	
329.19684	74	
338.81449	54	
343.32487	58	
END IONS

###FS:    #m/z: 336.94549 #charge 1+
###MS: 141
###MSMS: 143
BEGIN IONS
TITLE=Cmpd 107, +MS2(336.9455), 28.0-35.0eV, 3.1min #143
RTINSECONDS=184.803
SCANS=141,143
PEPMASS=336.94549	20152
CHARGE=1+
66.52725	44	
90.03909	94	
203.87577	70	
205.97068	80	
207.88910	68	
209.89098	52	
211.94190	362	1+
212.87927	138	
213.93593	74	
215.88541	68	
218.88529	58	
221.84730	62	
223.83800	168	
223.95936	78	
224.84043	100	
226.81319	68	
227.88865	64	
228.34857	86	
228.89633	76	
229.95578	546	
230.89092	162	
231.02267	40	
231.95107	142	
232.82894	80	
233.89461	70	
233.94362	66	
235.94979	56	
236.14215	64	
236.20644	86	
236.88770	40	
237.89835	66	
238.84485	70	
239.82252	42	
239.84348	216	
239.86430	76	
239.92534	88	
240.83837	190	
240.87440	110	
241.83885	816	1+
242.86117	64	
242.98089	48	
243.95530	112	
246.88883	66	
246.91017	50	
246.97561	136	
247.96857	170	
248.89922	252	
248.99033	110	
249.81280	90	
250.83281	56	
251.87828	48	
252.81445	64	
252.97226	192	
253.00947	62	
253.91279	68	
254.09085	64	
254.90780	126	
254.92326	62	
254.97045	74	
255.85968	318	1+
256.07576	78	
256.84661	50	
256.86605	188	1+
256.90953	72	
256.96205	52	
258.04446	56	
258.84481	238	
258.91288	120	
259.85600	212	
259.90889	38	
260.83518	84	
260.85495	110	
260.89654	78	
261.82342	68	
261.83949	72	
261.90323	68	
262.93958	84	
263.86221	58	
264.00770	78	
264.86619	80	
266.15698	54	
266.86038	92	
267.83935	422	1+
267.99740	62	
268.84254	350	1+
269.05745	40	
269.11204	86	
269.13025	38	
269.83141	56	
269.91802	78	
270.97216	78	
272.05066	56	
272.85761	90	
272.88565	50	
272.94072	60	
272.97713	74	
273.94359	54	
274.82432	78	
274.84356	76	
274.85754	76	
274.91475	42	
274.92920	58	
275.86101	270	
276.77758	38	
276.85852	654	1+
277.83321	62	
277.92497	46	
277.94630	72	
278.20760	72	
278.84505	66	
279.08683	52	
279.83428	102	
279.86597	78	
279.99847	68	
280.72014	58	
281.87373	66	
282.86597	108	
282.88859	100	
285.85379	60	
286.85125	84	
287.17772	92	
287.88162	66	
287.90629	72	
289.90584	66	
290.87683	134	
293.10508	56	
293.48577	72	
293.86019	98	
294.12529	68	
294.86726	80	
295.10839	66	
295.23877	82	
295.88169	56	
296.87386	176	
299.87677	322	1+
301.28171	36	
301.86667	86	
302.16756	84	
303.00047	76	
308.86134	60	
310.87862	36	
316.89990	58	
317.78134	54	
317.88658	68	
318.89415	50	
322.15724	48	
323.77444	44	
323.89564	80	
324.88642	64	
327.80335	40	
333.79561	54	
334.52513	38	
339.79378	72	
339.84393	64	
340.09286	38	
340.29682	70	
341.91825	58	
342.44323	36	
END IONS

###FS:    #m/z: 359.96198 #charge 1+
###MS: 141
###MSMS: 144
BEGIN IONS
TITLE=Cmpd 108, +MS2(359.9620), 28.0-35.0eV, 3.1min #144
RTINSECONDS=185.575
SCANS=141,144
PEPMASS=359.96198	14116
CHARGE=1+
183.93147	54	
184.86179	76	
197.24642	52	
200.88822	94	
205.95147	70	
208.69008	98	
209.88450	126	
209.94247	72	
210.87027	70	
216.82447	68	
216.85715	80	
216.93485	64	
222.95285	276	1+
223.89178	150	
224.89369	72	
224.97297	64	
225.94867	66	
226.94615	600	1+
226.97191	110	
228.94303	652	
229.96790	52	
232.84235	68	
234.86808	66	
234.94732	56	
236.13636	94	
236.78810	52	
236.98450	50	
238.84419	56	
238.95251	74	
239.09892	92	
239.69334	56	
240.82960	70	
240.89090	60	
240.94264	166	
240.95781	238	1+
241.85079	72	
244.17024	54	
244.95636	456	
245.89863	80	
245.94800	54	
246.07923	84	
246.81370	126	
246.85989	72	
246.95183	378	1+
248.80388	400	1+
250.79820	128	
250.83673	72	
250.89571	132	
250.96331	68	
251.03200	146	
251.86252	100	
252.95170	114	
254.90365	70	
254.92345	68	
255.44900	56	
255.83766	74	
256.36850	102	
257.84909	72	
258.84497	200	
258.97216	64	
259.80224	124	
259.86105	74	
259.88805	72	
260.82339	90	
260.84318	62	
260.85713	66	
260.90854	60	
260.97054	160	
260.99946	54	
261.96775	134	
264.82133	128	
266.81649	296	1+
266.85258	68	
268.43134	98	
268.85204	114	
269.85158	56	
269.97050	76	
274.95073	58	
275.96960	60	
276.81223	114	
276.85448	160	
277.12305	76	
277.81254	62	
277.95368	86	
278.79754	216	
278.84592	214	
279.93183	56	
280.79425	846	1+
280.84277	132	
280.90110	66	
281.11551	70	
281.85923	78	
281.92301	92	
282.77728	58	
283.79385	58	
284.82591	228	
286.85930	92	
286.92811	78	
288.99957	52	
289.41268	74	
289.82837	68	
292.11153	54	
293.11968	68	
294.81457	56	
294.90316	66	
295.02523	86	
295.92889	70	
296.81046	166	
296.87808	88	
297.80298	60	
297.82440	92	
298.13687	56	
298.80461	1090	1+
298.87876	54	
300.17091	74	
300.80486	160	
303.40250	74	
305.88305	226	1+
307.82855	70	
307.85679	80	
308.83371	72	
308.87124	144	
310.18180	52	
311.86190	52	
312.95138	122	
313.09704	60	
313.13628	54	
314.82230	72	
316.81629	142	
318.92717	52	
318.95916	60	
319.82904	64	
320.84249	58	
321.82475	90	
321.92099	64	
322.82040	56	
323.01489	62	
323.90009	50	
329.94579	82	
332.86038	74	
333.88307	66	
334.29381	98	
334.88649	60	
336.94803	66	
338.87139	72	
338.95932	86	
340.08829	72	
342.63141	72	
343.88467	64	
344.79740	116	
346.13593	66	
347.89966	72	
347.91784	66	
353.75070	84	
355.21373	54	
356.20073	54	
359.20337	72	
361.75412	54	
363.07246	68	
END IONS

###FS:    #m/z: 340.94077 #charge 1+
###MS: 145
###MSMS: 146
BEGIN IONS
TITLE=Cmpd 109, +MS2(340.9408), 28.0-35.0eV, 3.2min #146
RTINSECONDS=189.235
SCANS=145-146
PEPMASS=340.94077	128394
CHARGE=1+
85.01417	86	
111.93385	122	
127.51079	94	
196.03985	92	
196.88317	76	
197.09859	68	
201.88146	72	
201.92871	94	
207.96850	60	
208.86763	78	
208.95964	68	
210.89725	70	
211.99720	66	
212.12582	76	
212.87754	62	
213.84296	74	
213.94389	104	
214.94285	78	
215.01653	76	
215.88613	82	
215.93416	62	
216.89681	62	
218.87820	68	
220.86998	78	
221.88225	82	
221.94244	70	
222.10316	76	
222.90024	84	
222.95219	62	
223.83347	114	
223.90617	64	
224.84412	76	
224.88823	66	
225.10499	78	
225.83944	74	
227.83841	92	
227.89616	92	
228.84480	246	
230.84729	78	
230.88986	80	
231.95128	228	
232.89006	80	
233.87197	68	
234.91741	78	
236.11382	80	
236.82675	76	
236.90690	86	
238.84119	218	1+
238.85557	76	
238.89392	62	
239.05330	78	
240.17090	78	
240.33821	66	
240.84237	74	
241.84207	882	1+
241.88922	62	
241.92296	76	
242.85787	150	
244.10131	92	
244.94609	72	
245.83821	66	
246.86944	66	
247.84457	72	
248.98290	76	
249.40950	76	
249.96988	74	
250.89304	92	
251.12258	68	
252.90435	74	
252.93279	136	
254.11077	62	
254.21467	64	
254.90650	108	
254.92302	66	
255.13731	70	
256.07776	76	
256.85583	132	
256.87577	64	
256.90106	68	
257.91430	60	
258.84519	332	
259.85087	258	
259.90693	180	1+
260.83699	158	
261.80594	64	
261.84209	102	
261.85336	386	1+
262.87577	70	
262.92901	78	
264.84636	122	
264.86254	82	
268.13132	88	
268.84207	270	1+
270.48533	80	
270.83056	66	
270.85210	120	
272.91810	60	
273.02751	86	
274.86211	150	
274.91184	74	
275.80739	136	
275.85935	150	
275.88693	138	
276.85873	1268	1+
276.92211	112	
277.84115	88	
277.92075	68	
278.84647	736	1+
278.98693	66	
279.91420	62	
280.83426	72	
280.84929	102	
280.87226	92	
280.88870	98	
281.86358	66	
281.89068	98	
282.87637	128	
283.84559	78	
286.41263	98	
287.88169	72	
288.26921	82	
289.78339	108	
289.88709	60	
290.14667	62	
292.44324	80	
292.90538	78	
293.87285	106	
294.84088	66	
294.86606	124	
294.89059	80	
295.87894	108	
296.85561	116	
296.89483	72	
297.88964	112	
297.96882	72	
298.79792	80	
299.87434	136	
300.21343	62	
301.85470	70	
302.25055	70	
302.29085	64	
302.89314	78	
303.86692	106	
307.01704	66	
307.79205	78	
311.88360	86	
312.80780	72	
313.81015	80	
313.88833	64	
316.89135	70	
327.92125	72	
328.07710	86	
333.95679	72	
337.98333	76	
340.35322	66	
341.16001	68	
342.44068	70	
END IONS

###FS:    #m/z: 363.95643 #charge 1+
###MS: 145
###MSMS: 147
BEGIN IONS
TITLE=Cmpd 110, +MS2(363.9564), 28.0-35.0eV, 3.2min #147
RTINSECONDS=190.007
SCANS=145,147
PEPMASS=363.95643	38684
CHARGE=1+
58.88120	88	
60.20299	56	
153.15832	60	
189.86009	60	
191.09903	86	
209.83566	58	
210.03655	58	
210.94536	78	
212.82551	66	
212.87914	344	
216.90766	82	
219.94602	72	
221.83454	76	
222.96074	90	
224.94921	70	
224.96931	68	
225.88753	56	
225.94644	122	
226.94935	474	1+
226.97099	92	
227.58639	64	
227.93620	66	
228.88890	60	
228.94267	1156	1+
230.85619	74	
230.89202	500	1+
231.08246	66	
231.88753	76	
232.88632	204	
234.88073	172	
238.79700	70	
239.89094	54	
240.82498	198	
240.90198	64	
240.93955	234	
240.96546	112	
241.05840	80	
241.84403	120	
241.93812	636	1+
242.82510	174	
242.87123	78	
242.94145	444	1+
243.83361	194	
244.95562	624	1+
245.85177	58	
245.94508	96	
246.80764	80	
246.85669	66	
246.95389	390	1+
247.80268	230	1+
248.07099	68	
248.89973	280	
253.09548	90	
257.91008	60	
258.84725	108	
260.83034	152	
261.83277	184	
262.82803	182	
262.88972	76	
263.01325	84	
264.81278	98	
265.06238	84	
265.86462	64	
266.79225	80	
266.81337	536	1+
266.85429	72	
268.11772	72	
268.80284	80	
269.81715	64	
270.79435	66	
270.84493	64	
271.84209	60	
273.76443	62	
273.90896	74	
275.81239	86	
276.85548	72	
277.80642	152	
277.86025	136	
278.84912	98	
278.87357	72	
279.79917	330	
279.84427	74	
279.92033	74	
280.79307	1026	1+
282.91857	98	
283.06767	84	
283.78753	170	1+
283.82680	74	
283.84986	156	
283.98666	128	
284.12696	80	
284.39202	104	
284.82402	116	
284.85253	88	
284.86859	76	
285.11494	66	
285.39939	106	
285.89530	76	
286.84679	70	
287.03634	84	
287.37524	78	
287.88748	78	
290.08994	82	
290.49576	90	
290.80804	90	
291.12831	94	
291.85978	192	1+
294.93499	86	
296.80974	532	1+
296.94199	78	
297.10707	60	
297.43277	78	
298.80437	736	1+
299.34580	58	
299.86992	214	
299.89660	66	
299.91307	76	
300.80348	490	1+
301.78354	88	
301.82411	96	
301.86581	116	
302.85953	58	
303.85895	120	
303.93078	78	
304.22436	82	
304.35712	94	
308.83364	86	
308.87443	66	
309.05384	86	
309.96115	70	
310.87373	130	
311.82056	66	
312.92091	100	
314.94646	72	
315.82120	74	
316.24436	88	
316.81356	324	1+
317.88631	88	
318.81303	56	
318.93369	74	
318.98163	60	
319.21237	78	
319.82461	58	
320.93699	74	
321.04042	74	
321.81536	178	1+
321.87024	72	
323.17815	58	
323.99958	66	
325.80371	62	
325.89200	114	
326.34439	110	
326.84814	58	
328.74674	98	
328.95843	88	
329.86998	62	
331.76585	72	
338.17081	82	
341.43959	78	
342.82924	76	
343.81425	62	
348.78643	68	
350.83500	60	
352.04149	74	
352.43757	88	
361.78401	60	
368.48783	88	
END IONS

###FS:    #m/z: 359.96148 #charge 1+
###MS: 145
###MSMS: 148
BEGIN IONS
TITLE=Cmpd 111, +MS2(359.9615), 28.0-35.0eV, 3.2min #148
RTINSECONDS=190.779
SCANS=145,148
PEPMASS=359.96148	14446
CHARGE=1+
181.87702	66	
200.88472	70	
200.97887	62	
201.90421	70	
202.88946	62	
209.94242	80	
220.95777	90	
221.09635	88	
221.88954	70	
221.94074	64	
222.95723	134	
223.83599	62	
224.88958	72	
224.95024	160	
224.95291	114	
224.97006	68	
225.89306	72	
225.95770	70	
226.84066	66	
226.94789	280	1+
228.94263	548	
232.82334	60	
234.86454	72	
237.91362	68	
240.82980	78	
240.90772	86	
240.94233	138	
240.96081	282	
240.97834	66	
241.83495	88	
241.94175	158	
242.95680	348	1+
243.82616	112	
244.86335	82	
244.95456	200	
245.85537	64	
245.94264	110	
246.80796	80	
246.95215	502	
248.06724	66	
248.80937	104	
248.88394	84	
249.80627	62	
249.90597	82	
250.49843	86	
250.82487	84	
250.95155	70	
250.96895	58	
252.90225	90	
252.95630	146	
253.49042	76	
253.94788	60	
255.00182	68	
256.41953	76	
257.41791	78	
258.83722	122	
258.96593	78	
260.82712	82	
260.88838	106	
260.96993	82	
260.99154	60	
263.96595	78	
264.10532	80	
264.86212	72	
265.08783	166	
266.81471	450	
268.95886	76	
268.97876	96	
269.96866	286	
270.90352	80	
271.84198	70	
271.86645	72	
273.44360	84	
274.86087	58	
275.97529	130	
276.80787	104	
276.84139	84	
277.80253	74	
277.92304	74	
278.79564	288	1+
278.84906	140	
278.88609	76	
279.84029	62	
280.79228	614	
280.93185	78	
281.00429	60	
281.85797	74	
281.89396	86	
282.78922	66	
283.83518	60	
284.41289	80	
284.82493	62	
285.59028	68	
285.81644	78	
288.90729	74	
292.80555	62	
292.90989	60	
295.02126	72	
295.13727	76	
295.83816	72	
295.93148	70	
296.80851	294	
296.85390	116	
297.80224	1348	1+
297.82893	68	
298.80427	1146	1+
299.10706	64	
299.42018	88	
300.87420	68	
301.79189	60	
301.86651	60	
302.43473	80	
303.86443	74	
305.07720	92	
305.84340	88	
307.84675	74	
309.94787	74	
310.60968	84	
310.85665	82	
311.85776	66	
316.80828	110	
317.82747	80	
318.93582	70	
319.82484	72	
320.03760	86	
320.83355	68	
320.95252	70	
321.82285	154	
321.86559	62	
322.82237	134	
322.92847	70	
323.01660	128	
324.01726	74	
324.86217	80	
328.87150	68	
333.88270	66	
334.82382	58	
334.93127	84	
340.88584	74	
340.93583	68	
341.02859	80	
345.06532	76	
347.76016	80	
352.75604	68	
352.79046	74	
354.37922	92	
354.79512	58	
355.20263	66	
355.92267	72	
356.41840	86	
357.16995	64	
358.78452	66	
362.34727	70	
362.79136	78	
362.81487	102	
END IONS

###FS:    #m/z: 322.93029 #charge 1+
###MS: 149
###MSMS: 150
BEGIN IONS
TITLE=Cmpd 112, +MS2(322.9303), 28.0-35.0eV, 3.3min #150
RTINSECONDS=194.428
SCANS=149-150
PEPMASS=322.93029	188064
CHARGE=1+
50.02223	48	
77.67014	32	
192.83088	118	
196.11538	70	
200.98209	66	
201.04479	212	1+
201.15148	36	
202.88261	76	
203.97527	74	
205.94950	52	
212.09359	72	
214.16217	76	
214.89266	70	
218.89210	56	
219.44515	32	
221.57853	24	
221.90613	48	
222.94992	74	
224.81636	72	
225.90007	58	
226.11980	34	
227.78696	82	
227.83673	58	
230.84131	74	
231.36053	30	
232.05401	58	
233.94891	48	
233.98291	108	
234.10121	62	
236.89573	64	
236.95044	60	
237.88308	66	
238.82543	86	
238.88654	78	
238.93669	120	
239.05526	66	
239.83614	72	
240.94034	652	
240.96508	66	
241.01081	86	
241.94150	552	
242.82344	82	
242.85180	58	
242.89817	38	
242.94169	1970	1+
243.01656	42	
243.06797	44	
243.27096	28	
243.42268	64	
243.81928	200	
244.08664	30	
244.82459	110	
244.94018	430	1+
244.98954	60	
246.05215	30	
246.84429	76	
246.97565	160	
247.87580	94	
247.96998	72	
248.86083	48	
248.88022	78	
248.94959	30	
248.97916	108	
248.99573	54	
249.08935	84	
250.07157	28	
250.09430	84	
250.90663	68	
252.02039	72	
252.05490	32	
253.07785	76	
254.86865	66	
254.88816	88	
254.91932	78	
256.89582	60	
256.91742	78	
257.48330	26	
257.86315	74	
257.89430	56	
258.89702	86	
260.83628	70	
261.84330	54	
261.90707	74	
262.83890	264	1+
262.87602	66	
263.88798	72	
264.24037	64	
264.85605	28	
265.10802	40	
265.25409	66	
265.35841	76	
266.46195	40	
266.86667	126	
268.01488	116	
268.83965	58	
269.44816	88	
269.61455	24	
270.95835	60	
271.18526	64	
272.98099	72	
273.80545	28	
273.85410	54	
275.80643	60	
275.88172	56	
277.06565	56	
278.11376	44	
278.81420	72	
278.84885	72	
279.09187	1002	1+
279.39498	26	
279.49136	30	
279.58361	46	
279.92036	68	
280.26344	78	
280.84575	62	
281.09968	82	
281.91179	118	
282.18682	74	
282.85137	60	
283.06838	74	
283.15692	28	
283.28093	58	
283.58910	30	
283.75035	40	
283.84705	58	
284.17053	56	
284.27175	36	
284.29413	476	1+
284.56198	38	
284.87475	78	
284.90449	34	
285.96584	28	
286.76207	34	
287.23807	74	
288.60274	72	
289.48785	36	
290.30633	28	
290.87890	32	
292.81327	52	
292.98317	70	
295.86112	84	
302.78882	72	
304.10668	50	
307.88453	100	
310.17504	60	
319.20785	32	
320.89322	68	
322.25143	82	
323.89562	88	
323.92667	70	
325.90652	84	
326.75074	26	
326.79483	62	
326.91685	102	
326.93958	28	
327.31449	28	
END IONS

###FS:    #m/z: 340.94060 #charge 1+
###MS: 149
###MSMS: 151
BEGIN IONS
TITLE=Cmpd 113, +MS2(340.9406), 28.0-35.0eV, 3.3min #151
RTINSECONDS=195.2
SCANS=149,151
PEPMASS=340.94060	127430
CHARGE=1+
196.88471	48	
200.87776	98	
212.07949	72	
213.88203	78	
213.93606	62	
214.87578	60	
215.84222	60	
215.88703	152	
217.93458	66	
218.89272	64	
219.87495	54	
220.87154	60	
222.94948	66	
223.10937	60	
223.97592	58	
223.99613	82	
225.84277	58	
225.86510	50	
226.96867	98	
227.88867	86	
228.05938	74	
228.84512	56	
229.91154	62	
230.88844	64	
231.03758	78	
231.95263	266	
233.90199	150	
233.94920	76	
235.89670	54	
236.79846	62	
236.82578	74	
236.88445	72	
236.90467	78	
237.78715	54	
237.90400	72	
238.85577	72	
238.88888	52	
239.82148	58	
239.86040	114	
239.87988	96	
239.92910	90	
240.22732	164	
240.83916	164	
240.95556	60	
241.84324	508	1+
241.89666	58	
243.82827	254	
243.85447	314	
244.83897	112	
244.90178	76	
245.83414	76	
246.12340	72	
246.85047	68	
247.92607	74	
249.90200	196	
249.96622	80	
250.84042	66	
252.06909	66	
252.08884	76	
252.10424	86	
253.10141	68	
254.59612	68	
254.84327	54	
254.90381	60	
254.96287	146	
256.85035	94	
256.87221	50	
256.89921	132	
257.93213	60	
258.84815	912	1+
258.86972	70	
258.91678	68	
259.87708	74	
259.91958	74	
260.83211	430	1+
260.85072	88	
260.90244	82	
261.85023	76	
262.07599	98	
262.90988	58	
262.92319	56	
264.72854	72	
264.86411	64	
264.87820	66	
265.91029	50	
266.86509	62	
267.84833	102	
268.78939	76	
268.84289	598	1+
270.08570	76	
270.83877	64	
271.02860	52	
273.10081	94	
273.79294	50	
274.88162	66	
274.95030	96	
275.86308	214	
276.85651	624	
276.87433	210	
277.86144	318	
277.92830	156	
278.84959	1002	1+
279.07657	92	
279.80741	70	
279.88310	76	
279.91424	86	
280.83790	64	
281.45505	112	
282.78520	48	
282.87816	80	
284.86426	58	
284.88103	58	
285.04060	58	
286.07386	62	
288.79067	64	
291.85152	50	
292.88469	64	
293.88774	54	
294.58473	76	
294.85028	92	
295.79791	70	
295.87427	88	
295.98367	78	
297.85049	64	
297.89339	110	
299.31203	58	
299.87522	208	
300.05829	54	
300.10055	60	
300.87301	124	
300.89878	78	
300.98160	88	
301.85153	80	
302.17364	52	
302.90210	60	
303.85595	64	
306.44930	80	
306.88243	78	
306.92033	88	
311.86221	68	
313.04034	48	
313.87319	74	
320.95871	74	
322.13454	56	
322.72580	66	
324.90268	98	
324.98394	76	
326.17376	128	
328.88718	124	
329.87186	52	
332.80446	50	
338.33794	92	
342.36315	64	
342.71106	78	
344.88025	52	
END IONS

###FS:    #m/z: 363.95658 #charge 1+
###MS: 149
###MSMS: 152
BEGIN IONS
TITLE=Cmpd 114, +MS2(363.9566), 28.0-35.0eV, 3.3min #152
RTINSECONDS=195.971
SCANS=149,152
PEPMASS=363.95658	39302
CHARGE=1+
69.11389	60	
92.37227	84	
135.89743	66	
159.35312	56	
179.94314	84	
191.90634	82	
195.88157	56	
209.94258	86	
212.88165	428	
212.89906	90	
219.86557	60	
220.86275	92	
221.95710	66	
222.95487	90	
223.88611	222	1+
223.96807	342	1+
224.89041	154	1+
224.94984	220	
225.94825	86	
226.94697	540	1+
227.17942	58	
227.93629	650	1+
228.90729	62	
228.94124	416	1+
229.10053	76	
230.88930	444	
232.85745	64	
232.88471	70	
233.03686	60	
233.05576	82	
233.88551	114	
235.08663	94	
236.98827	80	
237.86649	64	
238.05731	66	
240.82063	178	
240.93914	324	
240.96486	74	
241.94271	214	
242.12726	68	
242.82221	128	
242.83094	152	
242.87345	96	
242.94152	598	
243.82655	66	
243.95720	66	
244.81944	262	1+
244.96026	234	
245.94540	180	
246.95271	368	
247.80620	100	
247.84778	136	
248.80174	490	1+
248.85085	72	
250.94561	82	
256.10292	58	
258.84613	72	
258.90686	92	
258.99573	78	
259.86034	146	
260.02867	80	
260.82772	362	1+
260.85359	62	
261.01746	58	
261.99435	64	
262.90138	74	
262.98708	90	
264.06372	62	
264.82034	58	
265.87844	68	
265.94276	80	
266.81506	578	1+
266.84645	86	
266.86827	66	
267.97494	60	
268.83851	180	
269.80731	62	
269.84356	66	
269.92001	78	
269.96572	84	
270.83687	62	
270.88947	94	
270.92978	66	
271.87437	64	
273.85768	82	
276.85523	66	
276.91683	74	
277.85325	72	
277.87978	64	
278.83753	118	
279.09228	84	
279.80357	104	
279.85144	98	
280.79286	558	1+
281.07395	70	
281.82981	104	
281.89028	56	
282.05081	60	
282.98233	64	
283.24598	66	
283.78993	114	
283.83140	86	
283.85026	138	
284.82064	190	1+
284.84732	56	
284.86851	72	
285.84158	80	
286.81690	104	
289.83277	72	
289.85315	66	
290.84363	84	
290.86834	92	
291.83888	62	
291.86189	68	
292.10531	76	
293.84772	116	
294.82335	70	
294.85695	86	
294.90949	68	
296.80622	308	1+
298.80276	990	1+
298.92955	58	
299.87284	100	
301.80144	128	
301.86097	62	
302.80886	64	
302.85500	68	
303.10317	62	
303.85736	60	
306.83211	88	
306.88379	70	
307.39570	92	
307.82018	70	
307.88035	64	
308.87920	94	
312.80360	66	
314.04725	98	
314.82046	66	
315.82267	98	
316.81505	230	
318.82178	60	
318.92488	66	
320.79915	62	
321.94952	72	
322.89314	98	
324.90168	120	
325.02594	66	
326.83073	106	
327.87220	70	
329.86960	72	
336.86465	58	
338.17499	72	
342.18596	70	
343.90328	86	
344.50694	100	
349.76876	66	
350.92039	100	
352.01842	72	
356.94949	74	
357.13109	66	
357.78078	66	
359.87403	86	
360.36083	80	
367.72897	68	
END IONS

###FS:    #m/z: 322.93002 #charge 1+
###MS: 153
###MSMS: 154
BEGIN IONS
TITLE=Cmpd 115, +MS2(322.9300), 28.0-35.0eV, 3.3min #154
RTINSECONDS=199.635
SCANS=153-154
PEPMASS=322.93002	180902
CHARGE=1+
72.86927	68	
146.49457	38	
185.92526	78	
190.93956	78	
191.92669	74	
201.04290	86	
202.04751	86	
205.95103	116	
208.03226	84	
208.36033	30	
210.83656	34	
210.89804	138	
218.89652	56	
221.15846	34	
221.87116	68	
221.89119	52	
223.78432	32	
223.96144	150	
225.88233	64	
226.08852	22	
226.57445	24	
227.82273	32	
227.87534	48	
229.81876	76	
229.92827	74	
230.84920	92	
230.89783	52	
232.12319	74	
232.55194	94	
232.85930	52	
234.10299	94	
235.43307	80	
236.89955	42	
236.93941	66	
237.02582	68	
237.06118	60	
237.91350	56	
238.06914	60	
238.88816	224	
238.94121	154	
239.56432	32	
239.80360	38	
239.83972	66	
239.94625	56	
240.22787	54	
240.82593	218	
240.94010	852	
241.11183	28	
241.82547	140	
241.94012	3130	1+
242.15544	34	
242.63490	30	
242.82705	70	
242.94226	2104	1+
242.98990	38	
243.03575	42	
243.12931	22	
243.45364	24	
243.89570	82	
244.07666	40	
244.47971	36	
244.69133	22	
244.88256	68	
244.93887	416	
245.01318	54	
246.52518	26	
246.97798	72	
247.97758	30	
248.78901	26	
248.84932	52	
248.88967	62	
249.91743	70	
249.99131	70	
250.05170	56	
250.62090	32	
251.06807	78	
252.92770	72	
252.98847	58	
254.91162	58	
255.37048	28	
255.78706	96	
256.83041	22	
256.90135	90	
258.44510	52	
258.83784	136	
258.92276	60	
260.08599	46	
260.83032	116	
261.47424	74	
261.82758	84	
261.90486	68	
262.83072	150	
262.97139	142	
263.81210	94	
265.89833	78	
266.85047	64	
266.87249	36	
267.89142	28	
268.06339	78	
270.82065	64	
271.44128	80	
271.51218	100	
271.80361	70	
274.86482	78	
277.80666	72	
278.18911	92	
279.09124	946	1+
279.27044	22	
279.39468	84	
279.91217	40	
279.95526	72	
279.97372	86	
280.85805	64	
282.69031	36	
283.10786	30	
284.21118	34	
284.29317	400	1+
284.64302	36	
284.86626	38	
286.35672	30	
287.03608	48	
287.18661	30	
290.80791	74	
290.85982	72	
291.43852	22	
291.58956	54	
291.84784	36	
293.80128	28	
293.87491	70	
295.06335	46	
296.86315	76	
297.87986	82	
299.06586	40	
305.72790	72	
308.78150	48	
308.91543	44	
309.99485	24	
311.12292	68	
311.84234	54	
312.80795	66	
314.15158	32	
314.77677	62	
316.17446	84	
316.28153	108	
317.50803	38	
317.55316	30	
318.82639	54	
321.08900	62	
322.14975	68	
324.00388	80	
324.32681	34	
325.27159	76	
325.44414	46	
326.40656	68	
END IONS

###FS:    #m/z: 363.95624 #charge 1+
###MS: 153
###MSMS: 155
BEGIN IONS
TITLE=Cmpd 116, +MS2(363.9562), 28.0-35.0eV, 3.4min #155
RTINSECONDS=200.407
SCANS=153,155
PEPMASS=363.95624	38326
CHARGE=1+
182.87197	72	
185.93338	70	
189.86435	104	
191.85708	70	
201.87123	60	
209.95553	116	
212.88041	366	1+
219.50331	80	
220.91550	64	
221.96617	68	
222.95281	112	
224.87976	214	1+
224.94964	170	
224.97413	108	
226.94723	680	1+
226.97342	158	
227.92956	68	
228.89462	106	
228.94301	326	1+
230.84032	144	
230.89243	390	1+
233.90246	64	
234.87957	74	
239.07328	172	
240.83767	64	
240.94082	194	
240.96266	150	
241.89637	276	1+
241.93740	652	1+
242.82923	68	
242.84224	68	
242.93955	570	1+
242.95785	138	
244.86530	72	
244.95619	382	
245.93733	58	
246.80970	66	
246.95422	222	
246.97690	112	
247.80258	310	1+
248.08459	84	
248.80524	228	1+
248.84315	72	
248.90550	88	
250.61102	76	
250.79618	64	
251.05967	98	
253.84266	68	
254.51015	78	
254.86656	92	
255.91663	74	
256.80824	72	
257.90645	96	
257.95375	92	
258.88943	72	
259.44087	76	
259.84661	72	
259.98098	90	
260.84745	58	
260.96658	82	
260.98199	62	
261.83199	132	
261.90700	62	
262.84412	70	
263.87606	58	
264.81652	86	
264.88218	140	
264.89827	76	
265.81131	420	1+
265.87666	62	
265.98159	82	
266.78611	66	
266.85284	126	
267.10149	60	
267.86255	84	
268.85588	68	
269.96945	72	
270.85873	66	
271.83405	80	
272.98510	86	
273.21629	72	
274.87607	164	
278.79928	112	
278.81465	74	
278.84797	144	
278.88056	116	
279.79149	112	
280.79529	368	1+
280.84154	72	
280.92557	66	
282.78587	158	
282.83271	92	
282.89055	80	
283.07009	66	
283.85033	74	
283.87036	84	
284.82412	156	
284.85812	64	
285.83003	82	
285.84814	132	
286.79314	76	
286.82201	64	
288.85118	88	
289.82479	108	
289.98768	74	
290.78704	60	
290.80349	116	
290.92669	122	
291.88637	92	
292.44334	86	
292.82760	74	
293.80759	72	
294.44182	68	
295.93318	138	
296.81113	196	
297.80320	1326	1+
298.40748	80	
298.80366	936	1+
300.80556	392	1+
300.86205	216	1+
302.82949	68	
303.03694	72	
303.40923	60	
303.85376	128	
304.95495	70	
306.89629	70	
307.85694	118	
307.89345	74	
308.16858	62	
308.91574	62	
310.79396	68	
311.85957	74	
312.37795	72	
313.81855	66	
313.88442	74	
314.88550	92	
315.04658	82	
316.81615	218	
317.80994	314	1+
319.82696	62	
319.86649	60	
320.26411	80	
320.95983	118	
321.88347	66	
322.92665	80	
323.88495	62	
324.82689	82	
324.89970	128	
325.41550	94	
326.81075	72	
328.82476	78	
329.48846	86	
329.87401	78	
330.71596	74	
330.78257	60	
336.91859	64	
336.93906	64	
340.75663	78	
344.75782	66	
348.92179	82	
349.40333	66	
357.74317	74	
358.19854	82	
358.42431	70	
361.90585	78	
364.32029	74	
368.36025	82	
END IONS

###FS:    #m/z: 336.94601 #charge 1+
###MS: 153
###MSMS: 156
BEGIN IONS
TITLE=Cmpd 117, +MS2(336.9460), 28.0-35.0eV, 3.4min #156
RTINSECONDS=201.179
SCANS=153,156
PEPMASS=336.94601	17262
CHARGE=1+
126.21524	40	
143.22975	38	
174.29717	32	
205.94759	70	
207.97249	64	
209.99035	42	
210.56373	64	
210.90072	94	
211.94239	470	
212.88082	220	1+
213.08735	88	
213.94090	260	
214.69074	48	
219.03087	64	
219.90183	64	
221.90378	66	
223.89662	94	
223.97753	92	
224.89200	66	
224.91751	92	
224.95986	76	
224.97837	62	
226.83310	58	
228.89419	60	
229.85197	100	
229.95841	156	
230.07556	78	
230.88953	416	1+
231.85040	60	
231.94819	224	1+
232.23552	34	
234.83103	60	
234.90581	74	
236.86188	80	
236.91248	72	
237.87014	78	
238.08012	74	
238.70972	72	
238.85773	64	
239.85673	68	
239.94065	50	
240.37070	84	
240.84068	740	1+
241.80998	32	
241.84428	550	1+
241.98011	60	
242.69635	36	
243.71620	36	
243.83538	70	
244.86152	84	
245.84218	56	
246.97561	182	1+
248.89778	70	
249.00407	56	
249.89995	66	
249.96607	68	
250.88477	32	
250.94663	138	
250.96487	84	
251.92660	52	
252.96027	224	
253.90808	66	
254.06146	64	
254.51789	80	
254.90472	102	
254.96715	242	
255.07657	70	
255.87721	42	
256.26607	68	
256.85022	124	
256.86408	116	
256.89772	48	
257.26967	84	
257.40975	82	
257.85216	88	
258.07388	74	
258.85147	706	1+
260.94415	50	
261.83256	70	
261.84917	84	
262.87153	38	
263.72433	44	
266.87356	146	
267.83409	74	
267.85061	184	
268.84101	350	1+
268.86597	34	
269.88006	40	
271.91101	66	
272.11941	56	
272.19954	112	
274.85855	218	
275.78323	32	
275.85448	56	
275.87224	406	1+
276.85806	886	1+
277.36427	44	
278.03982	102	
278.83286	154	1+
279.87976	56	
279.90410	72	
280.09502	64	
280.83132	72	
280.85799	58	
280.88258	72	
281.19745	36	
282.16658	38	
282.80636	70	
282.86593	66	
283.83729	52	
283.87667	62	
285.84704	444	1+
288.20707	38	
288.72794	32	
289.39585	72	
291.78664	56	
292.86572	66	
293.10611	148	
293.86884	52	
293.92345	70	
294.00356	40	
294.10898	70	
294.85888	76	
294.93682	56	
296.85066	40	
296.87606	70	
297.08768	82	
297.89480	200	1+
297.97534	44	
298.32258	34	
298.87900	58	
299.05720	50	
299.77972	66	
299.86884	46	
300.84772	76	
300.88861	94	
301.06266	70	
304.87779	68	
306.54180	94	
306.89882	68	
307.90313	64	
308.86564	68	
309.82477	116	
310.86496	52	
310.88552	136	
312.90797	44	
319.91280	74	
321.41673	104	
321.43840	96	
321.54863	78	
323.14899	66	
324.83113	34	
324.90896	66	
325.89886	70	
328.88298	72	
328.94476	68	
331.87319	72	
332.90072	60	
333.12297	62	
334.69987	34	
334.74485	50	
337.25446	44	
340.35127	56	
END IONS

###FS:    #m/z: 322.93004 #charge 1+
###MS: 157
###MSMS: 158
BEGIN IONS
TITLE=Cmpd 118, +MS2(322.9300), 28.0-35.0eV, 3.4min #158
RTINSECONDS=204.863
SCANS=157-158
PEPMASS=322.93004	177824
CHARGE=1+
68.70637	38	
75.60196	24	
85.15005	80	
86.75181	32	
104.52440	32	
166.80242	22	
188.09436	76	
196.87954	80	
197.90943	76	
200.88666	80	
201.04518	136	
202.04595	84	
205.94790	124	
205.96972	24	
206.88441	70	
206.95543	68	
207.39016	28	
212.89403	72	
217.75932	22	
219.04924	50	
220.47978	42	
221.06696	72	
221.57293	78	
221.88566	72	
222.89109	88	
223.81431	64	
223.96272	56	
224.07856	66	
224.81832	92	
224.93260	24	
225.24582	36	
227.87754	54	
230.00032	74	
230.83782	66	
233.95647	90	
234.00281	74	
235.02821	72	
236.85783	86	
236.89772	42	
237.04907	64	
237.09411	78	
238.89180	76	
239.07947	68	
239.90339	76	
240.82263	112	
240.94111	814	
241.86071	22	
241.93927	2626	1+
242.20265	22	
242.32799	26	
242.94141	1872	1+
242.99145	66	
243.08780	26	
243.19352	34	
243.46840	90	
243.82127	88	
244.46759	30	
244.81909	56	
244.94002	438	
244.97137	32	
245.04007	66	
246.90519	32	
246.97827	188	
248.17080	66	
248.84904	50	
252.13338	98	
252.82602	50	
255.37499	28	
255.91536	52	
256.01276	72	
256.78136	66	
256.88376	42	
257.06485	72	
257.92608	64	
258.82994	62	
258.89129	62	
259.01177	86	
260.82787	62	
260.90906	22	
261.83369	76	
262.51822	28	
262.82983	252	1+
262.92557	72	
262.97366	64	
263.42858	30	
264.32194	24	
265.06226	80	
265.89282	68	
266.28715	92	
266.37512	88	
268.05743	70	
268.69612	26	
268.81150	68	
271.45979	94	
271.85427	58	
274.82419	46	
277.82465	80	
277.93517	52	
278.02541	88	
278.93085	64	
279.04169	40	
279.09193	1274	1+
279.20191	44	
279.23573	66	
279.51039	30	
279.78649	32	
279.91239	68	
280.62437	28	
281.07451	66	
281.80123	66	
281.90828	74	
282.08997	144	
282.25452	24	
282.27654	176	
282.62632	26	
282.80174	32	
283.07017	122	
283.17165	22	
284.02383	36	
284.23336	28	
284.29113	326	
285.81110	36	
287.23006	50	
290.98349	48	
292.82972	60	
293.43125	32	
294.05381	26	
300.11333	42	
302.88910	72	
303.26124	62	
303.83668	56	
304.88011	78	
305.15021	72	
305.92501	80	
306.93533	94	
307.41087	28	
307.89121	42	
309.88509	84	
309.91977	68	
309.97596	50	
311.87704	48	
311.90969	56	
314.15158	62	
314.24690	26	
315.45471	66	
318.82641	48	
319.72365	64	
321.94969	88	
323.26841	66	
324.04837	24	
324.24960	56	
325.77166	48	
326.90163	78	
328.38625	86	
END IONS

###FS:    #m/z: 336.94581 #charge 1+
###MS: 157
###MSMS: 159
BEGIN IONS
TITLE=Cmpd 119, +MS2(336.9458), 28.0-35.0eV, 3.5min #159
RTINSECONDS=205.636
SCANS=157,159
PEPMASS=336.94581	19238
CHARGE=1+
184.87335	62	
197.86477	60	
205.94949	50	
206.12236	52	
206.88458	92	
208.87968	60	
210.09903	56	
210.99147	66	
211.94291	242	
212.87400	220	1+
213.00715	76	
213.93740	202	
216.06047	84	
217.92552	58	
217.97238	86	
218.90113	68	
220.37226	48	
220.88441	136	
221.88915	70	
223.87311	66	
225.97137	128	
227.85448	46	
228.85201	110	
229.95588	224	
230.88987	54	
231.89298	132	
231.95356	224	
232.94517	74	
233.90041	46	
236.04042	98	
237.86605	70	
238.86622	146	
238.89180	82	
239.85601	300	1+
239.85793	68	
240.84334	132	
241.84628	228	
242.84040	220	
243.23681	50	
243.85670	118	
246.85403	52	
247.96364	156	
248.99265	72	
249.90183	56	
249.94993	70	
250.82927	60	
250.91446	54	
252.93540	70	
252.95233	120	
252.96896	82	
253.83065	50	
253.85716	126	
254.10070	70	
254.86257	68	
254.92030	130	
254.96679	264	
255.01362	72	
255.07046	78	
256.26237	50	
256.84183	76	
256.85888	72	
257.85990	118	
257.87866	94	
257.93787	86	
258.85014	550	1+
258.87933	78	
258.90800	62	
259.82064	74	
263.80644	66	
264.86424	84	
265.98478	50	
266.17422	64	
266.86050	60	
267.84501	148	
268.83935	234	
268.86198	58	
269.85349	64	
270.40268	84	
270.84379	120	
273.90888	86	
273.99229	70	
274.15081	66	
274.85803	138	
274.88147	80	
275.40668	86	
275.84291	72	
275.86228	70	
275.88763	98	
276.85636	520	
276.96970	70	
277.15593	88	
277.86718	468	
278.13971	74	
278.86122	142	
279.83071	122	
279.87710	94	
280.08911	46	
280.86831	70	
280.91334	88	
281.86598	70	
283.80430	80	
285.85509	116	
285.87753	74	
285.89294	72	
286.38740	114	
286.85102	110	
287.87557	72	
287.92308	88	
289.78471	84	
289.96017	70	
290.85411	68	
292.43713	168	
293.10324	70	
293.86384	114	
293.89335	80	
294.09642	82	
294.11917	66	
294.86962	198	
295.88430	54	
296.86313	58	
297.87759	58	
297.89234	64	
298.89570	94	
298.92538	54	
299.06135	72	
299.42257	84	
299.84986	72	
299.86873	130	
300.87520	88	
303.44936	88	
304.22469	42	
304.73027	54	
304.88433	60	
306.89843	54	
307.04713	68	
308.24274	54	
309.87121	142	
311.88655	42	
312.03542	74	
314.19522	80	
317.02457	74	
320.72801	62	
324.89791	124	
325.88319	84	
327.28104	104	
327.91235	48	
328.91369	98	
333.17876	44	
335.19424	68	
337.19387	78	
338.88246	62	
340.38050	72	
341.09463	64	
END IONS

###FS:    #m/z: 359.96148 #charge 1+
###MS: 157
###MSMS: 160
BEGIN IONS
TITLE=Cmpd 120, +MS2(359.9615), 28.0-35.0eV, 3.5min #160
RTINSECONDS=206.408
SCANS=157,160
PEPMASS=359.96148	11358
CHARGE=1+
120.42718	70	
184.86028	58	
185.85822	62	
191.10098	72	
192.87755	74	
192.88679	54	
203.94747	76	
207.97270	62	
208.88160	68	
216.86144	96	
218.85986	52	
218.89626	72	
221.96611	44	
222.94849	220	1+
223.87679	80	
223.89246	240	1+
223.93523	98	
225.94723	98	
225.96898	152	
226.94783	436	1+
226.97111	104	
228.94323	282	
231.80000	44	
232.82334	62	
232.85904	68	
232.88349	126	
234.85493	54	
234.88154	92	
235.87056	78	
236.06456	66	
240.82176	70	
240.94143	324	1+
240.96349	284	
240.98391	80	
241.84069	64	
241.89819	58	
241.95702	74	
242.92085	62	
244.95822	288	
246.05414	76	
246.15821	84	
246.95667	200	
247.80576	116	
248.80331	142	
248.85292	52	
249.81082	78	
250.89691	66	
250.96340	56	
252.87475	82	
252.95588	132	
253.08597	82	
253.88555	70	
255.06663	60	
257.80959	68	
257.86666	70	
258.85348	48	
258.96805	42	
259.44263	78	
260.83478	100	
260.98756	44	
261.24153	68	
261.83330	72	
262.15357	46	
262.81810	48	
262.95308	64	
264.81563	122	
264.85413	44	
265.80631	70	
265.82030	68	
266.81209	214	1+
266.83034	66	
266.85442	56	
266.97716	70	
267.13342	70	
268.81109	120	
268.83370	66	
268.87996	72	
269.11563	48	
270.88519	196	
271.09750	48	
272.94250	74	
273.97058	84	
274.88363	46	
274.96071	72	
275.88157	72	
275.97162	68	
276.06149	68	
276.80973	84	
276.85774	52	
276.87169	68	
277.86713	56	
278.80408	74	
278.84404	164	
278.89793	50	
279.06922	64	
279.10545	112	
279.80044	70	
280.79569	514	1+
280.87420	68	
281.86910	82	
282.78522	114	
282.88472	76	
283.83328	82	
284.82712	164	
285.83121	82	
285.97220	96	
286.81366	80	
288.83974	46	
289.82437	70	
290.80130	68	
290.82436	72	
290.85996	92	
291.97290	72	
292.88006	80	
293.84969	76	
293.89704	120	
294.93901	56	
295.01735	56	
296.81038	296	
296.83335	46	
296.85683	72	
296.87830	70	
296.92470	64	
297.19155	80	
298.80195	850	1+
298.83803	80	
301.85486	72	
301.87820	68	
303.87776	76	
307.90411	72	
311.94440	86	
314.81998	62	
316.81618	152	
317.81241	66	
317.86890	92	
318.88319	52	
319.86641	76	
320.84908	68	
321.82387	54	
321.87036	86	
321.99397	48	
322.81973	56	
323.01815	246	
325.88325	74	
328.04800	68	
328.82489	72	
335.29328	86	
338.81244	70	
342.20417	46	
342.90875	64	
344.16068	48	
347.81498	76	
349.14666	64	
352.71444	44	
357.78266	60	
358.76133	112	
358.91937	44	
END IONS

###FS:    #m/z: 340.94055 #charge 1+
###MS: 161
###MSMS: 162
BEGIN IONS
TITLE=Cmpd 121, +MS2(340.9405), 28.0-35.0eV, 3.5min #162
RTINSECONDS=210.082
SCANS=161-162
PEPMASS=340.94055	119346
CHARGE=1+
94.76294	64	
99.38071	62	
180.88815	64	
191.95376	70	
192.89047	66	
202.84760	66	
203.93175	64	
203.95438	62	
205.95310	80	
206.95016	60	
208.87590	110	
208.94383	96	
211.83100	64	
212.88106	80	
213.94215	282	1+
214.79687	56	
215.88891	168	
215.99208	100	
217.88395	58	
217.94139	60	
220.88123	68	
220.89560	76	
220.99777	90	
221.03243	66	
221.87645	100	
221.89671	98	
223.83792	76	
223.96058	108	
224.82744	62	
224.84958	70	
224.93775	96	
224.97763	88	
225.83529	92	
225.95549	64	
227.84405	78	
227.89968	58	
229.15448	72	
230.83723	70	
230.88643	90	
231.94999	156	
233.89652	128	
235.84040	60	
235.94766	64	
236.92117	70	
238.86898	78	
238.89379	86	
239.85070	198	
240.82803	76	
240.84800	210	
240.88505	58	
240.96676	100	
241.84223	708	1+
241.89021	82	
242.88060	64	
243.82666	248	
243.83921	216	
243.94230	62	
244.83422	134	
244.95361	78	
245.83269	70	
246.02522	66	
246.44345	70	
246.83856	60	
246.85150	274	1+
247.81784	72	
247.85334	208	1+
251.92517	82	
252.11191	74	
252.84169	68	
252.92859	134	
253.84648	124	
254.96062	76	
255.07859	68	
256.85424	166	
256.95490	68	
257.85318	102	
257.93185	74	
258.85092	856	1+
258.94473	92	
259.85543	578	1+
259.94915	64	
260.83852	286	
261.84154	242	
261.92295	76	
262.38243	118	
262.84517	138	
262.88147	62	
262.97958	132	
263.03289	68	
263.83029	68	
264.86319	154	
264.89621	76	
266.39917	62	
266.86090	130	
268.13382	90	
268.84334	282	1+
268.93053	70	
270.83428	254	1+
270.98852	88	
272.84998	90	
273.87226	68	
274.86220	154	
274.88557	94	
275.85874	186	
276.85536	596	
276.88333	66	
277.09672	78	
277.86382	556	
277.92494	64	
278.84630	740	1+
279.89976	70	
279.91889	60	
279.95946	70	
280.84585	106	
280.90971	72	
281.00213	90	
281.04952	100	
282.87512	78	
283.28094	78	
283.80629	84	
283.86005	68	
284.04831	68	
284.16838	70	
286.85950	74	
287.16122	74	
288.84058	116	
289.10788	84	
290.87274	74	
291.05914	64	
293.85141	64	
295.86459	68	
295.88468	60	
295.90787	82	
296.79590	60	
296.85275	60	
297.97280	78	
298.85158	62	
298.87874	230	1+
299.78807	62	
299.91565	88	
301.85600	64	
303.85381	62	
303.88611	58	
305.12071	62	
307.95141	84	
309.92196	68	
310.87164	114	
312.81036	64	
312.92084	78	
314.81573	70	
316.84735	64	
316.88227	84	
318.88780	92	
320.42456	68	
324.89163	116	
326.89675	70	
343.94405	88	
344.04229	70	
344.89010	70	
346.16127	66	
END IONS

###FS:    #m/z: 336.94548 #charge 1+
###MS: 161
###MSMS: 163
BEGIN IONS
TITLE=Cmpd 122, +MS2(336.9455), 28.0-35.0eV, 3.5min #163
RTINSECONDS=210.856
SCANS=161,163
PEPMASS=336.94548	17732
CHARGE=1+
182.86704	68	
190.89257	64	
202.05077	72	
205.95473	80	
207.97226	70	
209.07888	54	
210.88407	90	
211.88625	52	
211.94316	270	
212.87830	172	
213.94139	188	
215.89092	62	
216.21736	34	
216.83890	68	
218.83791	64	
219.93311	46	
222.95330	52	
222.97551	68	
223.83052	50	
223.88566	70	
223.95924	70	
224.83953	208	
224.90495	72	
224.97094	56	
225.13856	68	
225.95176	48	
225.98866	54	
226.85524	60	
229.95709	420	
230.88974	122	
231.95214	346	
232.82743	54	
232.92966	66	
233.87212	62	
233.89641	68	
234.90203	86	
234.92308	40	
237.05677	58	
237.06944	70	
238.84064	78	
238.85564	72	
238.89387	68	
239.86289	144	
239.87809	70	
239.92950	64	
240.83989	940	1+
240.88127	72	
241.84310	698	1+
242.08328	38	
243.83819	260	
243.96687	46	
246.09466	88	
246.83841	36	
246.85586	74	
246.91201	92	
246.95085	50	
247.94928	76	
248.90062	130	
248.95595	78	
249.84378	68	
249.91169	70	
249.96123	58	
250.83481	134	
250.88716	74	
251.82683	90	
252.42785	86	
252.94126	76	
252.96753	144	
253.84470	62	
254.87450	104	
254.90658	126	
254.92049	50	
254.96718	80	
255.07465	48	
255.80249	56	
256.84883	54	
256.86811	122	
256.89959	60	
257.85755	52	
257.87503	66	
257.90028	86	
258.17435	44	
258.84653	356	
258.89123	54	
259.83061	114	
259.85211	486	1+
261.83926	44	
262.88149	74	
262.95064	60	
265.62602	38	
266.95268	70	
267.84238	536	1+
268.17219	64	
268.84327	302	1+
268.95271	72	
271.86240	92	
271.92098	44	
272.13752	54	
273.80246	48	
274.80583	64	
274.86068	104	
274.88647	124	
276.13447	38	
276.85942	676	1+
276.91938	44	
277.86459	398	1+
277.92189	90	
278.83471	44	
278.87767	82	
279.02344	52	
279.85063	64	
279.87910	72	
280.44039	36	
282.57561	36	
282.77903	38	
283.86446	100	
285.85016	194	
285.88697	70	
286.13192	74	
286.85455	220	
287.84927	96	
289.83263	66	
290.86929	232	1+
293.11056	148	
293.25447	58	
293.43345	78	
293.85647	62	
293.89192	52	
293.99906	64	
294.10459	64	
294.93274	78	
295.83606	66	
297.13436	52	
297.22175	58	
297.88970	324	1+
297.92448	80	
299.88370	54	
300.03649	42	
301.40152	76	
301.87301	68	
307.67985	68	
308.87434	94	
309.86659	62	
310.87157	66	
311.85748	52	
316.41715	92	
316.88665	54	
322.80719	68	
325.89453	62	
326.10054	52	
327.11250	70	
330.81152	64	
333.12278	92	
333.25501	86	
334.96524	72	
336.13314	40	
339.23523	54	
340.33731	34	
340.96055	88	
END IONS

###FS:    #m/z: 359.96137 #charge 1+
###MS: 161
###MSMS: 164
BEGIN IONS
TITLE=Cmpd 123, +MS2(359.9614), 28.0-35.0eV, 3.6min #164
RTINSECONDS=211.628
SCANS=161,164
PEPMASS=359.96137	12552
CHARGE=1+
130.38477	88	
184.93690	74	
192.89056	56	
203.90532	114	
209.94701	274	
216.16512	68	
216.97481	58	
219.89828	64	
222.27343	48	
222.90318	102	
222.94973	128	
223.91154	44	
223.98106	52	
224.89394	76	
224.94831	120	
224.97068	120	
224.99298	56	
225.94988	50	
226.88679	78	
226.94722	462	1+
228.94365	316	
234.93398	90	
237.85307	82	
239.02665	72	
240.79338	58	
240.89635	70	
240.94113	94	
240.96112	124	
242.83097	50	
242.96173	140	
243.10047	70	
244.12423	56	
244.95692	220	
245.81729	68	
245.89842	100	
245.94462	60	
246.95259	192	
246.98753	76	
248.17166	72	
248.80427	286	1+
249.39006	82	
250.84073	84	
250.95352	110	
250.97337	60	
252.87727	90	
252.94148	48	
253.83874	46	
254.85899	104	
256.85229	68	
257.11794	48	
257.91200	50	
258.83661	146	
258.84677	162	
258.87933	62	
260.83325	90	
260.96998	64	
262.84542	54	
263.88158	116	
264.15541	66	
264.82106	216	1+
264.92019	72	
266.81473	306	1+
268.83984	80	
268.91175	102	
268.98462	66	
269.95543	92	
270.06119	62	
270.88917	68	
272.79425	80	
275.79019	68	
275.97025	108	
276.10588	52	
276.23104	68	
276.79429	56	
276.82887	64	
276.85635	500	1+
277.81035	52	
278.82849	76	
278.84705	50	
278.92310	164	
279.79295	150	
280.12179	70	
280.79430	496	1+
280.93404	80	
281.00026	50	
281.81577	76	
282.13341	60	
282.94646	50	
283.98649	64	
284.82528	288	1+
286.39381	70	
286.81978	56	
287.43367	74	
288.89883	50	
292.02749	58	
292.12651	72	
293.80557	44	
294.81063	54	
296.10018	64	
296.81217	52	
296.93949	58	
297.25094	68	
297.80141	78	
298.80391	928	1+
298.89999	70	
299.86480	54	
299.91533	72	
300.26452	64	
300.80281	68	
300.92257	52	
301.80457	80	
301.88173	150	
302.86514	74	
303.87299	74	
304.84560	70	
305.85435	52	
306.88251	76	
307.13970	60	
307.84393	102	
308.09814	60	
309.41211	72	
311.86409	74	
314.94643	74	
315.81863	46	
316.81037	102	
317.12742	48	
317.81201	78	
317.87751	60	
317.91484	60	
318.88526	72	
318.94273	56	
320.82023	68	
321.82002	82	
321.87452	68	
322.93993	94	
323.01115	72	
323.80949	52	
323.97775	58	
324.01519	118	
324.89759	70	
326.84829	66	
328.04142	74	
330.77905	48	
335.20398	44	
335.88035	56	
336.94698	174	
339.83506	68	
340.01465	52	
342.16554	78	
343.14547	86	
343.83464	74	
346.41716	134	
347.14463	58	
350.17569	60	
355.92243	92	
356.76624	48	
363.21521	68	
363.89882	100	
END IONS

###FS:    #m/z: 340.94076 #charge 1+
###MS: 165
###MSMS: 166
BEGIN IONS
TITLE=Cmpd 124, +MS2(340.9408), 28.0-35.0eV, 3.6min #166
RTINSECONDS=215.29
SCANS=165-166
PEPMASS=340.94076	118700
CHARGE=1+
182.86868	50	
192.92642	72	
193.93751	94	
195.11228	100	
198.86358	46	
199.10482	80	
199.86118	56	
200.84846	72	
201.88487	44	
205.88797	66	
205.95070	110	
207.18126	72	
208.87963	92	
208.94038	54	
208.95967	64	
212.89581	68	
213.93724	170	
215.88886	344	
215.93619	56	
217.88542	64	
219.84736	60	
220.87360	44	
221.89839	60	
222.89452	72	
223.96300	68	
224.03482	82	
224.84496	162	
224.97660	56	
225.90214	98	
226.83428	138	
226.85736	50	
226.95348	76	
227.11232	68	
228.84126	94	
229.84329	48	
230.88891	138	
231.89134	74	
231.94957	322	1+
232.05018	58	
232.90034	46	
233.89451	72	
233.94527	64	
235.89123	72	
235.90849	64	
235.94398	70	
236.88044	78	
238.84056	92	
238.85605	58	
238.87666	48	
238.90508	164	
239.83966	70	
239.90680	62	
239.92327	78	
240.83581	294	
240.97267	74	
241.19355	66	
241.84359	518	
241.88880	108	
242.84931	300	
243.83852	130	
243.88059	66	
244.89585	72	
245.82494	80	
245.84442	52	
246.85093	100	
247.85075	62	
248.89953	50	
249.89901	86	
250.91651	80	
252.05961	78	
252.88080	74	
254.02241	74	
254.09549	52	
254.85684	46	
254.91800	142	
255.07657	70	
255.09793	92	
255.88312	82	
255.96374	68	
256.85222	94	
256.86974	106	
256.89300	158	
257.83129	118	
257.85830	92	
258.80052	88	
258.84526	594	
258.86515	88	
258.92467	74	
259.01948	56	
259.86057	300	1+
259.90357	46	
260.83621	604	1+
260.90679	44	
261.34089	70	
261.85935	56	
262.93147	64	
263.86046	48	
263.87613	78	
264.07353	66	
264.85233	72	
265.51217	68	
265.87043	72	
265.92064	70	
266.84865	190	
268.83903	328	1+
270.83162	140	
272.88962	74	
272.90472	94	
274.87300	56	
275.84117	70	
275.85505	52	
276.85690	1030	1+
276.88175	152	
276.91484	76	
277.88409	204	
278.84583	704	1+
279.86666	70	
279.96355	84	
280.82122	88	
280.86238	66	
281.86825	140	
282.27978	56	
283.89182	96	
284.85800	74	
285.12138	60	
286.03446	52	
288.84024	216	1+
291.77584	78	
291.81175	62	
291.87648	82	
292.88496	86	
293.87928	66	
294.86782	272	1+
295.84875	46	
296.85609	148	
297.89130	94	
298.31449	68	
298.86271	142	
298.94883	84	
299.31615	80	
299.87319	270	
299.89421	54	
300.87915	170	
300.89160	162	
301.86582	60	
301.90290	98	
303.81559	70	
304.22022	68	
304.89930	72	
306.88360	76	
307.89158	66	
308.03966	60	
313.89169	116	
315.97123	62	
318.79770	64	
334.29589	100	
335.74327	72	
339.23035	62	
END IONS

###FS:    #m/z: 363.95637 #charge 1+
###MS: 165
###MSMS: 167
BEGIN IONS
TITLE=Cmpd 125, +MS2(363.9564), 28.0-35.0eV, 3.6min #167
RTINSECONDS=216.063
SCANS=165,167
PEPMASS=363.95637	37158
CHARGE=1+
48.71497	80	
175.00317	68	
180.97594	114	
185.92835	84	
196.88473	78	
207.87469	60	
209.94608	248	
210.88585	82	
211.94053	68	
212.87529	158	1+
220.93575	78	
223.96604	426	1+
224.94990	150	
224.97060	364	1+
225.88934	78	
225.95552	86	
226.94701	506	1+
226.97503	62	
227.89464	60	
227.93109	70	
228.82404	88	
228.89605	60	
228.94193	528	1+
230.83436	76	
230.89098	266	
231.80123	104	
232.88522	70	
234.87966	62	
235.12050	90	
238.82920	92	
240.82066	122	
240.93946	186	
241.43238	120	
241.93869	216	
242.94318	750	
243.83255	60	
243.93500	200	1+
244.82656	60	
244.92308	72	
244.95717	592	1+
245.82001	150	
245.94758	450	1+
246.80965	166	
246.95193	376	1+
247.80899	154	
247.97604	148	
248.80498	204	
249.08952	66	
250.94913	152	
251.20272	66	
251.95024	80	
252.08061	56	
254.87433	68	
255.07427	60	
258.41319	88	
258.83960	136	
258.85558	72	
260.84141	126	
260.96775	70	
261.43427	94	
261.84108	98	
262.83122	66	
262.97541	70	
263.88394	78	
265.90430	74	
265.98059	82	
266.09674	102	
266.81330	480	1+
266.85264	82	
267.86957	80	
267.97399	162	
268.81375	106	
268.83757	270	1+
268.95456	130	
269.57734	94	
269.81508	72	
273.99868	68	
274.13852	66	
274.88754	66	
275.88152	74	
276.80983	142	
277.86386	150	
277.90703	60	
278.80186	182	
278.84713	362	1+
278.94997	94	
279.10364	74	
279.79696	122	
280.79238	622	1+
280.87644	66	
280.93004	96	
281.10276	84	
281.43833	84	
282.33532	76	
282.78970	234	
282.85867	86	
283.97187	66	
284.29489	64	
284.78555	92	
284.82435	172	
285.80164	58	
285.85087	114	
287.90634	56	
290.82885	102	
290.94809	64	
291.41101	116	
291.91020	78	
292.10524	88	
293.12226	56	
295.93320	92	
296.38932	64	
296.81119	270	
297.80894	190	
297.91388	56	
298.80387	792	1+
299.87036	184	
300.80340	176	
300.89233	74	
301.79943	72	
301.81543	206	
301.86039	262	
302.94478	66	
303.85432	272	
303.88383	94	
304.56910	68	
306.88782	60	
306.93301	70	
307.44310	78	
307.88900	68	
310.41095	102	
315.78603	58	
315.81889	106	
316.51519	100	
316.81712	180	
316.94350	72	
317.81760	110	
317.88840	56	
318.81108	78	
318.95562	70	
319.86858	82	
319.95798	130	
321.82392	136	
322.89964	76	
323.31508	70	
324.90173	72	
326.37335	118	
326.82154	60	
327.73869	62	
329.80703	56	
329.86994	88	
333.42979	94	
335.83750	64	
336.94777	82	
339.40486	64	
342.10217	66	
343.91024	116	
345.97649	60	
347.02980	80	
347.74177	72	
347.81954	64	
348.88761	72	
360.86685	72	
362.12167	58	
368.19316	76	
END IONS

###FS:    #m/z: 359.96117 #charge 1+
###MS: 165
###MSMS: 168
BEGIN IONS
TITLE=Cmpd 126, +MS2(359.9612), 28.0-35.0eV, 3.7min #168
RTINSECONDS=216.834
SCANS=165,168
PEPMASS=359.96117	10596
CHARGE=1+
201.94097	54	
202.53636	78	
203.93884	56	
205.97408	58	
206.90033	54	
207.92089	72	
209.94880	174	
210.90587	56	
215.99375	70	
216.85526	66	
221.09452	76	
221.88948	82	
222.89481	86	
222.96814	42	
223.89846	64	
223.94866	58	
224.88274	56	
224.94931	292	1+
224.96909	182	1+
225.90024	54	
226.89198	72	
226.94671	592	1+
227.93544	70	
228.94374	468	
232.88858	54	
234.83064	66	
234.86432	136	
234.96258	60	
235.86509	60	
237.03731	96	
238.97701	60	
239.90310	68	
240.94202	210	
241.94540	304	
242.89762	184	1+
242.95831	72	
243.84220	78	
244.13719	52	
244.79805	80	
244.95597	160	
245.84424	44	
245.94079	80	
246.81052	154	
246.95355	292	
247.14665	74	
247.80823	74	
248.80760	144	
249.99914	54	
250.95510	60	
250.97648	40	
251.03337	138	
252.87669	66	
252.90413	84	
252.93376	78	
252.95661	116	
253.03115	48	
254.95871	62	
255.85772	62	
256.85620	68	
258.84375	120	
260.96280	84	
261.15686	56	
264.82221	46	
265.81903	240	
265.97282	50	
266.81136	642	1+
267.97339	116	
269.92441	72	
270.95197	78	
270.97816	64	
272.85114	76	
273.87876	104	
273.90674	54	
274.86549	72	
276.87568	70	
277.02505	78	
277.95338	64	
278.80479	52	
278.84707	96	
279.79308	42	
279.87132	58	
280.10307	48	
280.79403	762	1+
280.84237	54	
281.89095	146	
281.91273	70	
283.14876	60	
284.82725	206	
285.00939	48	
285.82132	108	
286.82635	54	
286.85112	72	
289.90578	70	
290.80346	70	
291.81674	74	
292.87807	84	
292.93723	72	
294.87978	70	
295.02120	144	
295.93300	78	
296.14663	80	
296.38772	86	
296.80787	358	1+
296.85666	56	
298.00688	50	
298.80402	800	1+
298.85312	52	
299.09961	72	
299.86982	132	
300.26423	70	
300.79003	56	
301.17161	80	
301.85795	76	
303.05621	62	
303.88372	52	
304.81172	60	
304.91186	68	
306.43413	46	
307.64575	94	
307.85224	66	
308.39754	86	
308.80095	78	
310.80487	72	
311.90311	52	
312.76672	74	
312.86224	64	
314.82037	96	
316.19621	66	
316.81848	256	1+
318.37726	46	
318.81828	106	
320.98942	64	
321.81928	76	
322.81806	82	
323.01881	82	
323.29261	56	
324.01723	80	
324.41545	82	
324.96841	82	
325.02787	72	
325.89455	72	
329.40414	104	
329.76056	68	
330.17090	86	
330.51459	88	
334.77203	54	
336.93472	56	
338.88272	76	
339.75429	50	
340.93843	60	
342.03390	72	
342.20905	70	
342.33627	40	
343.08217	54	
344.42690	70	
349.31692	72	
356.26548	72	
358.78470	56	
364.05598	84	
END IONS

###FS:    #m/z: 322.93031 #charge 1+
###MS: 169
###MSMS: 170
BEGIN IONS
TITLE=Cmpd 127, +MS2(322.9303), 28.0-35.0eV, 3.7min #170
RTINSECONDS=220.494
SCANS=169-170
PEPMASS=322.93031	173564
CHARGE=1+
58.51199	22	
62.65807	32	
66.55277	20	
67.31686	94	
84.10744	30	
89.59744	18	
106.68849	34	
117.31697	18	
166.77710	30	
169.82123	46	
185.13227	86	
191.94178	60	
192.69284	74	
192.88917	46	
192.90620	36	
197.27696	24	
197.87674	66	
197.96130	52	
201.04676	78	
201.96010	24	
202.08583	72	
202.87910	70	
203.18010	50	
205.94605	128	
217.06681	64	
217.89625	48	
218.86186	70	
219.79994	66	
221.35559	20	
221.90217	52	
223.96175	120	
225.93892	78	
227.90534	78	
227.92944	38	
229.68174	26	
230.89951	32	
231.71791	30	
232.89085	74	
234.05236	100	
237.86237	18	
238.88221	60	
238.89578	80	
238.94112	76	
239.08548	40	
239.24714	52	
239.78666	50	
240.27150	66	
240.82181	176	
240.90398	68	
240.94020	1060	
240.96437	40	
241.94106	548	
242.11189	34	
242.81937	412	1+
242.91313	94	
242.94161	1824	1+
243.31895	40	
243.71364	28	
244.85030	72	
244.94137	352	
245.18246	26	
246.93535	52	
246.97352	48	
247.65179	36	
247.82170	88	
247.85065	70	
248.85502	48	
249.96610	20	
250.84340	20	
252.00306	82	
253.84220	32	
254.86090	66	
254.89028	66	
255.14248	70	
256.50025	94	
256.89401	88	
257.11197	68	
257.79374	52	
259.84846	72	
260.83495	142	
261.06695	72	
261.83174	72	
261.84756	70	
262.83579	116	
262.87558	44	
263.86395	84	
264.81052	58	
266.07855	80	
266.86249	50	
267.80806	50	
268.84641	56	
268.88028	70	
270.82253	56	
271.79764	38	
271.87444	72	
272.28754	154	
272.84892	132	
273.79912	82	
275.00143	74	
277.82259	58	
278.03168	74	
278.43219	34	
278.55480	20	
278.93102	62	
278.98253	54	
279.09136	1088	1+
279.20894	26	
279.24092	24	
279.82653	106	
280.31903	24	
280.80690	64	
280.91193	68	
282.08671	94	
282.15629	34	
283.03732	72	
283.08284	64	
284.20347	44	
284.29369	536	1+
284.52659	18	
285.24561	30	
285.26876	24	
285.87864	86	
286.01373	50	
286.19637	18	
287.22415	40	
289.87962	36	
290.03751	52	
290.15757	28	
291.13137	20	
291.26527	24	
291.57679	74	
291.78221	18	
291.79899	64	
291.93751	66	
296.09972	34	
297.05610	66	
297.52369	18	
299.14187	78	
300.27496	18	
306.11635	76	
306.88391	54	
306.92235	26	
307.43486	90	
307.89305	26	
308.81382	82	
309.79889	84	
309.87451	70	
314.00604	34	
320.29720	68	
321.81316	78	
322.23587	68	
324.09666	76	
326.89285	54	
327.27695	90	
END IONS

###FS:    #m/z: 340.94082 #charge 1+
###MS: 169
###MSMS: 171
BEGIN IONS
TITLE=Cmpd 128, +MS2(340.9408), 28.0-35.0eV, 3.7min #171
RTINSECONDS=221.267
SCANS=169,171
PEPMASS=340.94082	114746
CHARGE=1+
65.79931	68	
186.11392	40	
192.92637	52	
200.10445	62	
208.84893	118	
208.88598	62	
208.94028	54	
213.88302	46	
213.93849	206	
215.88657	118	
218.90528	54	
219.89533	94	
222.83653	236	1+
223.87879	52	
223.96292	78	
228.43365	66	
228.84280	262	1+
230.88707	52	
230.91433	54	
231.95116	82	
232.42867	66	
234.91147	82	
235.95353	50	
237.16017	48	
237.90214	86	
238.84007	136	
238.85939	52	
238.88251	80	
238.89956	48	
239.84596	238	
240.83408	88	
240.91149	72	
241.83855	210	
242.84655	170	
242.87705	64	
243.16283	38	
243.83250	114	
243.84281	124	
244.84007	66	
245.79606	80	
245.84310	160	
246.85036	116	
246.87750	70	
246.94899	64	
246.97952	72	
247.52596	76	
247.96657	74	
249.83629	42	
249.90394	46	
250.36238	48	
251.87443	46	
251.95798	58	
251.97748	72	
252.07293	66	
253.45721	78	
253.54308	54	
254.87052	96	
254.89260	102	
254.91942	154	
254.97443	46	
256.84663	114	
256.91149	84	
256.96046	96	
257.84761	172	
257.88854	204	1+
258.84691	826	1+
258.93292	60	
260.83998	412	1+
260.93151	164	
262.86252	68	
262.92457	118	
263.88593	70	
264.30701	44	
264.88833	66	
264.90245	50	
265.84848	82	
266.84441	86	
266.86046	70	
267.83795	66	
268.18023	68	
268.80792	88	
268.84225	164	
270.85891	62	
272.84663	120	
273.82556	82	
274.85808	140	
274.87690	68	
275.86734	126	
275.88545	80	
275.90100	70	
276.83698	70	
276.85681	998	1+
277.09437	86	
277.40931	88	
277.92100	70	
278.07039	38	
278.38012	74	
278.48419	78	
278.84536	982	1+
278.88798	78	
278.90252	106	
279.14427	54	
279.92341	54	
279.96359	56	
280.85441	218	
281.85167	122	
281.87116	68	
281.91076	62	
282.27734	68	
282.91110	90	
282.98339	52	
284.83118	64	
284.92642	74	
286.97594	78	
288.84931	88	
289.87900	64	
290.85254	40	
294.86856	222	
294.88282	214	1+
295.74719	64	
295.86166	248	1+
296.90966	82	
297.84243	62	
297.88817	126	
298.00904	50	
298.21275	44	
298.31434	42	
298.89359	68	
299.01039	56	
299.19942	62	
299.86869	56	
300.37724	52	
300.86788	174	
300.95650	42	
301.85559	158	
301.89855	72	
303.27837	86	
303.43887	68	
303.88398	88	
305.90793	84	
307.88939	50	
311.85984	60	
311.89661	76	
312.86066	50	
313.89084	72	
314.39524	78	
314.96849	86	
316.40806	72	
319.09411	62	
319.99599	86	
320.92797	70	
322.14462	38	
323.10318	48	
325.89347	194	
331.08615	56	
331.33037	40	
338.02658	76	
341.30334	82	
346.07001	88	
END IONS

###FS:    #m/z: 363.95626 #charge 1+
###MS: 169
###MSMS: 172
BEGIN IONS
TITLE=Cmpd 129, +MS2(363.9563), 28.0-35.0eV, 3.7min #172
RTINSECONDS=222.039
SCANS=169,172
PEPMASS=363.95626	37524
CHARGE=1+
157.21015	66	
189.86517	96	
192.85841	86	
192.87701	98	
192.89233	62	
199.03234	84	
200.88510	58	
209.94328	308	1+
210.88645	62	
212.87964	326	1+
214.89810	66	
218.06668	72	
218.84922	68	
219.89679	56	
222.89475	78	
223.95184	74	
224.94863	106	
226.94797	648	1+
226.96956	302	
227.88298	74	
228.94287	822	1+
230.89055	108	
231.90081	82	
232.88484	162	
233.88311	70	
234.02228	68	
235.91564	60	
236.85035	80	
240.07945	70	
240.83580	146	
240.94022	158	
240.96742	84	
241.84058	50	
241.93954	798	1+
242.94134	564	1+
244.10893	62	
244.82145	54	
244.83159	60	
244.83770	86	
244.93787	146	
244.95822	324	
245.82334	70	
245.93711	72	
245.95224	500	1+
246.90030	100	
246.93534	86	
246.97754	72	
247.07622	66	
247.89125	80	
248.80595	272	1+
248.89869	108	
248.91291	100	
248.93699	58	
249.88685	66	
250.79578	76	
250.97256	54	
251.09722	58	
251.80058	134	
252.79306	110	
252.97051	60	
253.90881	58	
254.06345	106	
255.95371	70	
256.85426	144	
258.83768	72	
258.85108	232	1+
259.82697	56	
260.83353	140	
260.97100	172	
261.83297	106	
261.89338	62	
263.83291	202	
263.88796	72	
263.97983	72	
264.82403	72	
264.85827	70	
264.96636	68	
266.00054	80	
266.81454	698	1+
267.78783	78	
267.83267	60	
267.97490	62	
269.42011	68	
269.96947	144	
273.13303	88	
273.85045	68	
273.88432	56	
274.86516	82	
276.80865	76	
276.84856	88	
277.85947	60	
278.79729	270	
278.82178	78	
278.84496	186	
279.10459	126	
279.84349	132	
279.91289	66	
279.95517	72	
280.79268	594	1+
280.84385	80	
281.86090	54	
283.78982	76	
283.81927	198	1+
283.84890	80	
284.80528	126	
284.85392	92	
285.90547	68	
286.88949	104	
287.79634	58	
288.83633	90	
288.93659	68	
289.27276	106	
291.80738	104	
292.93901	74	
294.86521	66	
295.42436	98	
295.86750	62	
296.81002	54	
296.85638	218	
296.89303	76	
297.80863	78	
298.80475	976	1+
299.40764	70	
300.39423	86	
300.79403	74	
300.90719	80	
301.80526	140	
301.86301	240	
302.04578	58	
302.79008	66	
302.80793	118	
302.94707	52	
303.85831	72	
303.95024	94	
304.84595	192	1+
304.92074	66	
305.17181	80	
305.97246	92	
306.54175	102	
308.12638	88	
308.82284	64	
309.88327	72	
314.81701	218	1+
315.57204	104	
315.84927	70	
316.81596	184	1+
320.16096	88	
320.80787	116	
321.81847	170	
322.13893	64	
322.36610	74	
322.92632	82	
324.01533	58	
326.86290	58	
327.04163	54	
327.28781	74	
329.03382	70	
330.60382	64	
331.07068	54	
332.88951	54	
334.75185	84	
337.94077	66	
355.79059	62	
356.77113	66	
360.96297	70	
361.22640	58	
END IONS

###FS:    #m/z: 322.93020 #charge 1+
###MS: 173
###MSMS: 174
BEGIN IONS
TITLE=Cmpd 130, +MS2(322.9302), 28.0-35.0eV, 3.8min #174
RTINSECONDS=225.69
SCANS=173-174
PEPMASS=322.93020	168330
CHARGE=1+
51.03026	32	
61.93698	20	
64.83015	28	
66.95159	32	
73.75982	18	
81.30346	24	
83.71937	18	
106.50086	18	
109.94595	18	
111.67284	18	
112.32780	32	
114.52858	38	
144.37235	32	
161.53202	18	
189.08619	76	
192.88901	66	
195.86432	18	
201.04405	262	
201.06154	20	
206.95169	64	
207.47113	18	
212.82715	78	
216.99460	74	
218.84920	48	
219.05296	46	
221.08266	20	
221.89668	86	
223.95922	90	
225.90593	60	
226.04137	26	
227.93132	166	
228.85724	46	
228.88878	76	
233.03707	92	
233.89301	58	
238.32747	20	
238.64904	94	
238.84050	64	
238.90718	52	
238.93570	56	
239.09901	34	
239.12616	24	
239.54138	34	
240.08528	64	
240.82398	122	
240.93995	1284	1+
241.12503	24	
241.19775	42	
241.99338	28	
242.13662	34	
242.32956	20	
242.66046	24	
242.83468	54	
242.94128	2256	1+
243.01067	42	
243.07772	38	
243.11205	32	
243.15239	20	
243.22470	38	
243.82231	70	
243.85173	56	
244.40109	32	
244.46473	20	
244.82498	96	
244.97473	42	
244.99702	24	
245.03042	82	
245.81905	38	
246.97762	60	
248.85520	74	
249.84806	58	
250.94931	66	
251.04890	50	
252.91404	56	
253.08204	20	
254.91575	60	
254.97275	66	
256.57492	20	
258.27908	18	
258.83218	108	
258.88739	64	
259.05118	102	
260.83160	132	
261.07698	28	
261.31754	44	
261.83228	46	
262.83288	18	
263.05630	240	1+
263.83039	60	
267.08504	90	
268.87208	52	
269.88179	68	
269.97456	18	
270.45084	80	
271.03905	44	
273.84650	58	
274.01449	66	
274.24481	28	
275.01368	72	
275.55633	24	
276.67354	98	
277.06431	48	
278.17286	50	
278.92070	66	
278.97602	26	
279.09129	1238	1+
279.22119	18	
279.26318	76	
279.29189	44	
279.54669	32	
279.67709	30	
281.11735	80	
281.24802	18	
281.55369	20	
281.68380	26	
282.27772	64	
282.97546	48	
283.08696	80	
283.15179	26	
283.50944	22	
283.69060	26	
283.85984	40	
284.06063	84	
284.29229	394	
289.88285	36	
290.21116	64	
291.87567	40	
292.87818	70	
293.20603	72	
293.81610	50	
299.06548	38	
303.13295	18	
303.21191	60	
303.72152	48	
303.95122	54	
305.87372	52	
306.82119	70	
307.84135	78	
307.88409	48	
308.88126	68	
309.91722	32	
310.87928	34	
312.89058	60	
314.82476	56	
315.23216	28	
319.31748	46	
321.73590	76	
322.37477	26	
322.81791	46	
325.15644	48	
325.88754	30	
326.27821	60	
326.33994	66	
328.48417	78	
END IONS

###FS:    #m/z: 363.95653 #charge 1+
###MS: 173
###MSMS: 175
BEGIN IONS
TITLE=Cmpd 131, +MS2(363.9565), 28.0-35.0eV, 3.8min #175
RTINSECONDS=226.462
SCANS=173,175
PEPMASS=363.95653	35210
CHARGE=1+
172.83467	74	
191.85540	74	
192.09854	80	
198.99573	90	
199.87687	54	
200.88994	78	
209.94464	294	
210.88288	74	
212.87588	166	
216.06214	64	
217.87465	86	
219.90349	58	
219.94398	78	
221.35397	106	
222.95480	134	
223.95267	78	
224.90675	58	
224.94672	274	1+
224.96499	56	
225.90003	72	
225.97257	146	
226.94805	348	
226.97444	94	
227.95065	192	
228.83881	64	
228.89785	86	
228.94219	306	
229.08022	66	
230.89198	484	1+
231.08813	100	
234.02783	70	
234.88339	68	
235.79313	94	
239.05518	74	
240.88863	66	
240.93874	178	
240.95674	68	
240.97267	78	
241.93976	684	1+
242.81772	118	
242.94221	382	1+
243.82891	102	
243.89790	56	
244.91542	74	
244.95813	456	1+
246.95108	464	
246.97482	108	
247.81598	76	
248.80400	208	
248.84705	70	
248.88009	70	
248.90013	138	
249.79520	66	
250.80934	76	
251.04479	62	
251.91321	92	
251.96971	88	
257.11231	60	
257.94974	68	
258.82992	90	
258.84503	238	
258.97579	76	
260.83689	58	
260.96825	358	1+
261.80964	54	
261.85119	84	
262.83232	78	
264.81996	212	
265.79385	54	
265.83657	74	
265.96846	66	
266.81354	122	
266.85037	60	
266.91055	68	
267.38425	76	
267.81658	234	1+
268.95793	66	
269.85358	70	
269.94445	72	
272.13551	72	
273.79941	70	
274.52913	72	
275.45547	88	
276.38781	66	
276.81255	74	
276.85693	206	
277.55691	66	
277.82471	72	
277.85649	142	
277.91296	70	
278.80012	58	
278.84810	264	1+
279.80916	64	
280.10754	54	
280.79223	790	1+
280.85496	246	1+
282.80278	80	
282.82865	66	
283.38667	94	
283.79254	66	
283.84427	94	
283.99451	92	
284.84552	64	
284.87907	82	
285.03872	56	
286.82186	70	
287.84194	70	
288.05870	80	
289.89131	58	
294.86526	76	
295.80832	58	
296.80948	162	
297.81245	232	
297.93261	70	
298.80394	1066	1+
299.86879	86	
300.79603	322	1+
300.87157	114	
301.80003	270	1+
301.86075	204	
302.95799	62	
303.85983	178	
303.89468	54	
303.94284	148	
306.12450	106	
308.82936	72	
308.88310	64	
308.93250	66	
309.87884	64	
312.05727	54	
313.48791	54	
314.82034	80	
314.86359	60	
315.04278	62	
316.81126	290	1+
318.94910	78	
319.95692	68	
320.83581	82	
321.16558	66	
321.82523	154	
322.22940	64	
324.89415	122	
326.04713	66	
326.32495	54	
326.81061	76	
326.83707	76	
327.87670	64	
328.82687	60	
330.62625	82	
330.91853	58	
334.87282	60	
336.79016	54	
336.94130	72	
338.94339	76	
340.17231	62	
340.82920	78	
347.41193	76	
347.79013	54	
349.01604	68	
351.11335	58	
352.89194	72	
359.86472	66	
360.90929	70	
364.22902	72	
END IONS

###FS:    #m/z: 336.94556 #charge 1+
###MS: 173
###MSMS: 176
BEGIN IONS
TITLE=Cmpd 132, +MS2(336.9456), 28.0-35.0eV, 3.8min #176
RTINSECONDS=227.235
SCANS=173,176
PEPMASS=336.94556	14418
CHARGE=1+
63.45373	32	
181.86872	70	
182.52353	32	
186.87563	70	
189.86712	58	
198.89536	70	
200.87974	88	
209.84461	32	
210.51604	42	
211.94274	376	
212.86136	88	
212.87959	46	
216.94188	56	
218.89085	52	
219.89998	72	
220.89174	64	
221.89658	76	
223.84184	52	
224.83345	140	
226.82630	50	
226.88689	70	
227.19963	70	
228.84413	58	
229.06742	76	
229.84650	60	
229.95591	332	
230.89128	440	1+
231.95219	122	
232.08585	32	
233.87590	38	
235.90644	74	
238.05756	82	
238.91246	52	
239.84563	250	
239.86361	152	
240.83568	474	1+
240.84876	150	
240.97086	54	
241.84064	346	1+
241.88619	78	
241.90753	64	
243.83503	66	
244.91520	76	
245.84059	52	
246.85317	152	
246.90053	80	
247.96861	158	
249.83796	74	
249.96991	82	
249.99512	60	
250.92408	64	
250.98834	48	
251.52527	34	
251.83918	126	
251.94854	288	1+
251.97180	56	
252.83314	116	
252.97123	240	
253.09161	64	
253.90146	84	
254.87233	66	
254.92254	64	
256.85261	76	
256.89664	150	
257.24622	64	
257.85926	114	
257.90017	80	
258.82816	66	
258.84713	238	
258.94434	90	
259.85484	364	
260.35301	34	
261.48596	54	
261.83165	42	
261.91293	72	
262.83378	62	
263.73414	50	
264.86821	130	
264.91240	38	
265.86065	96	
266.86144	64	
267.84866	100	
268.84201	154	
269.72787	34	
269.84725	90	
270.87353	82	
271.92705	48	
271.94116	94	
272.82080	76	
272.83776	70	
274.87251	74	
274.87813	64	
275.19455	34	
275.84705	54	
275.86797	246	
275.90161	88	
276.85992	1356	1+
277.86648	784	1+
278.10301	46	
278.24594	36	
278.83589	70	
279.29006	32	
279.88037	152	
279.96536	50	
279.99554	66	
280.96281	34	
281.88399	62	
285.81843	48	
285.85136	50	
286.18601	84	
286.85172	190	
287.85435	86	
288.58800	40	
288.86361	66	
290.89988	68	
292.04651	48	
293.10777	162	
293.44765	66	
294.11501	102	
294.86972	60	
295.11223	86	
296.00487	66	
297.89284	60	
298.01323	84	
298.30735	86	
298.83744	94	
299.31607	70	
299.84956	36	
299.87186	126	
300.06005	50	
300.13450	48	
300.87358	276	1+
301.37590	34	
303.77476	64	
305.86077	58	
307.00438	48	
307.89496	114	
308.88472	70	
309.81482	42	
310.36087	32	
313.89703	72	
318.41849	94	
320.89971	54	
321.07094	70	
321.14824	68	
322.18969	76	
322.95053	92	
323.13168	66	
324.28283	72	
325.77901	50	
327.00162	56	
332.85144	68	
333.86034	82	
337.39670	92	
339.99109	74	
340.88808	68	
341.04674	82	
END IONS

###FS:    #m/z: 322.93024 #charge 1+
###MS: 177
###MSMS: 178
BEGIN IONS
TITLE=Cmpd 133, +MS2(322.9302), 28.0-35.0eV, 3.9min #178
RTINSECONDS=230.883
SCANS=177-178
PEPMASS=322.93024	166910
CHARGE=1+
103.19303	46	
132.54442	20	
193.01597	58	
200.04160	68	
200.95798	74	
201.04933	162	
201.18810	48	
201.35412	24	
202.04731	78	
203.04829	30	
203.53017	20	
208.88341	90	
212.89569	64	
219.17041	60	
221.94797	82	
221.98440	64	
222.79248	32	
223.97184	64	
225.51116	36	
226.81643	72	
226.84079	72	
227.93286	110	
228.84430	86	
228.90931	80	
229.03364	66	
229.82621	42	
229.84859	60	
230.91249	48	
230.93327	34	
232.27503	28	
232.47161	32	
233.87033	66	
236.01002	66	
236.04228	112	
238.30963	34	
238.83303	100	
238.93520	48	
238.96213	54	
240.83156	56	
240.94097	976	
241.26798	50	
241.88652	68	
241.90896	34	
241.94171	562	
242.42827	28	
242.64314	30	
242.81916	264	1+
242.90741	42	
242.94110	2312	1+
243.00287	24	
243.02791	56	
243.32570	24	
244.03779	20	
244.09330	122	
244.15172	28	
244.44450	76	
244.88545	156	
244.94101	358	
245.86152	80	
246.00605	62	
246.90781	38	
246.98551	46	
247.04709	20	
247.85260	42	
248.43876	90	
250.21434	32	
251.84510	52	
252.59669	20	
252.93752	72	
253.93034	58	
254.89396	72	
256.04228	64	
256.89885	122	
256.98445	60	
258.82918	88	
259.58104	94	
260.83237	60	
261.07891	72	
261.83310	200	1+
261.93076	72	
262.77385	24	
262.82605	44	
263.82664	40	
264.02960	24	
264.87029	70	
265.85069	28	
266.86625	24	
267.00917	58	
267.84203	56	
268.79384	72	
268.96053	56	
270.84501	82	
271.41507	30	
271.80184	52	
273.92527	52	
275.42313	28	
275.81849	88	
275.91206	74	
277.94741	78	
278.02951	80	
278.84875	106	
279.05707	18	
279.09230	1334	1+
279.48076	20	
280.83099	24	
281.07592	24	
281.57353	20	
281.92789	24	
282.79377	56	
282.80803	76	
282.85566	52	
282.88834	52	
283.20451	60	
283.77652	30	
283.92861	38	
284.10877	36	
284.17873	26	
284.29533	116	
284.78356	82	
284.96782	36	
285.29468	156	
286.21118	72	
287.88550	52	
290.32948	22	
293.96580	78	
294.22644	64	
297.82876	84	
299.79203	82	
301.82408	66	
303.21831	28	
303.86906	64	
303.94598	122	
304.89069	52	
305.15678	68	
306.12260	72	
309.86781	82	
309.89264	66	
310.09286	68	
313.86894	40	
314.05343	50	
317.85655	28	
317.97200	22	
318.34875	40	
318.44945	32	
319.20778	48	
319.22339	86	
320.18270	80	
321.15450	20	
323.45750	28	
323.90653	80	
324.78065	44	
324.81674	26	
324.88017	76	
326.89045	70	
END IONS

###FS:    #m/z: 336.94576 #charge 1+
###MS: 177
###MSMS: 179
BEGIN IONS
TITLE=Cmpd 134, +MS2(336.9458), 28.0-35.0eV, 3.9min #179
RTINSECONDS=231.656
SCANS=177,179
PEPMASS=336.94576	13418
CHARGE=1+
192.89239	96	
195.06090	56	
197.12765	76	
198.92146	84	
198.95413	64	
210.88292	56	
210.90061	50	
211.94978	136	
212.87726	100	
213.93620	74	
215.87636	82	
216.90976	74	
217.89081	44	
218.83996	80	
218.89275	68	
219.83487	52	
221.84183	100	
221.87868	52	
221.89840	50	
222.86737	68	
223.84906	68	
224.85492	76	
227.84771	74	
227.95341	102	
229.84459	72	
229.95422	452	1+
230.88857	72	
231.94785	116	
233.83247	66	
233.87800	52	
234.92481	48	
237.05028	66	
237.06951	74	
238.84056	144	
238.88222	64	
239.86660	52	
240.06058	74	
240.83895	604	1+
240.97835	56	
241.84276	432	1+
241.88649	40	
241.93041	62	
242.92658	50	
243.83368	42	
243.85544	62	
244.84023	72	
245.44376	76	
246.37595	44	
246.85826	42	
246.89689	62	
247.84112	72	
247.96859	64	
248.90365	54	
248.93824	34	
248.96935	90	
249.15909	38	
249.95035	68	
251.83534	40	
252.84917	46	
252.87527	70	
252.92456	34	
252.97327	270	1+
253.83837	56	
254.03235	38	
254.96578	116	
255.91454	70	
256.84445	64	
256.87790	76	
256.89553	130	
256.96459	50	
257.42560	68	
257.84452	34	
257.89843	74	
258.84863	502	1+
259.03946	58	
260.24623	46	
260.83101	50	
260.86487	72	
262.39016	80	
262.85165	52	
262.95156	72	
263.82999	68	
264.83042	62	
264.85910	58	
264.87837	84	
266.86647	84	
266.88477	76	
267.84069	398	1+
268.76373	52	
268.96292	36	
269.01089	62	
271.51209	92	
272.84908	36	
272.89210	66	
272.93016	54	
273.87248	40	
273.88692	64	
274.00063	78	
274.11035	74	
274.85963	76	
274.87556	64	
275.86452	102	
275.88550	172	1+
275.92464	84	
276.35920	36	
276.85841	650	1+
277.01314	62	
277.83758	80	
277.99241	38	
278.24859	50	
279.08912	74	
279.85870	36	
279.87619	84	
279.91436	66	
280.12592	76	
280.93011	54	
282.88143	126	
284.82285	70	
286.85391	220	
287.85030	70	
291.03993	42	
291.19289	80	
291.85802	72	
292.88855	60	
292.93919	72	
293.11569	72	
294.11728	90	
294.86697	176	
297.01324	46	
297.16364	44	
297.41378	66	
297.89237	68	
297.93473	66	
297.96659	64	
298.85517	54	
298.89980	38	
298.91667	70	
299.87541	64	
300.83087	58	
300.88585	72	
300.92028	60	
302.87628	48	
304.86082	34	
305.82854	52	
308.88081	74	
309.87073	54	
310.82412	78	
314.79415	62	
316.97014	40	
320.80257	74	
322.94403	76	
323.84257	66	
323.93453	78	
325.89397	38	
332.96792	78	
334.77243	62	
336.28812	92	
337.89546	70	
END IONS

###FS:    #m/z: 359.96204 #charge 1+
###MS: 177
###MSMS: 180
BEGIN IONS
TITLE=Cmpd 135, +MS2(359.9620), 28.0-35.0eV, 3.9min #180
RTINSECONDS=232.428
SCANS=177,180
PEPMASS=359.96204	10826
CHARGE=1+
191.84997	58	
192.88879	72	
204.90114	112	
218.18836	64	
219.74896	62	
222.95087	102	
223.89303	56	
224.89173	64	
224.94870	54	
224.97084	66	
225.94807	58	
225.97219	54	
226.01289	66	
226.83313	76	
226.94743	638	1+
226.96832	104	
228.85552	62	
228.94278	328	
229.84088	58	
230.80644	78	
232.82719	78	
232.84241	56	
232.88350	56	
234.86284	76	
234.88522	70	
236.90135	78	
238.96762	72	
239.14782	58	
239.90277	52	
240.82768	88	
240.84113	52	
240.94008	240	
241.89986	52	
241.94429	166	
242.95705	58	
243.84221	66	
243.96019	154	
244.90171	54	
244.91716	66	
244.95439	138	
245.94051	214	
246.80756	72	
246.89265	58	
246.95911	202	
248.80498	406	
248.90122	66	
250.81494	62	
250.90449	60	
251.03044	74	
251.11093	76	
251.80244	56	
252.04762	70	
252.10020	66	
253.85243	56	
254.85333	66	
256.85066	48	
256.89365	52	
258.84022	186	1+
258.97787	54	
259.80675	86	
260.08181	112	
260.96953	80	
261.04933	82	
261.06504	62	
261.88135	76	
262.82579	66	
262.92766	60	
263.85589	68	
263.98363	74	
264.79245	72	
264.92225	80	
265.82210	54	
266.81641	248	
266.87284	54	
267.13524	62	
267.78384	88	
267.81125	138	
268.40519	74	
268.82384	74	
269.79540	60	
270.87951	70	
270.91343	68	
273.00106	66	
273.86541	86	
276.77584	50	
276.81511	68	
276.85323	90	
277.08623	74	
277.80635	66	
277.84723	60	
277.93310	64	
278.05105	76	
278.80013	290	
278.84917	50	
278.86529	56	
279.90184	78	
280.79471	662	1+
280.87647	68	
281.85088	82	
282.82853	68	
284.82771	298	
286.88427	64	
287.42976	76	
288.79077	54	
291.43853	74	
291.79275	86	
291.87065	62	
293.87705	48	
293.89395	76	
296.06204	76	
296.81677	106	
296.89709	78	
297.81266	134	
298.80941	214	
299.80487	144	
299.87924	52	
300.79623	58	
300.88164	106	
301.85030	82	
304.02530	88	
305.83939	66	
308.86158	72	
311.92912	58	
312.03979	72	
314.95941	82	
316.80395	68	
316.82127	140	
316.99369	70	
320.81823	74	
320.92145	54	
320.96338	60	
321.82620	64	
322.92856	62	
323.01670	66	
323.03863	52	
325.02595	62	
325.42210	60	
328.25942	68	
331.81100	60	
334.83024	86	
338.81011	78	
339.87100	52	
340.79256	52	
341.03533	70	
344.21517	72	
345.18840	74	
346.78957	68	
351.73031	80	
352.72840	64	
356.77783	52	
359.95600	50	
360.86935	60	
364.03704	52	
END IONS

###FS:    #m/z: 340.94074 #charge 1+
###MS: 181
###MSMS: 182
BEGIN IONS
TITLE=Cmpd 136, +MS2(340.9407), 28.0-35.0eV, 3.9min #182
RTINSECONDS=236.082
SCANS=181-182
PEPMASS=340.94074	114314
CHARGE=1+
60.68986	50	
183.86627	54	
192.88761	114	
196.51608	86	
198.88503	94	
201.86264	56	
205.95859	50	
208.95719	146	
212.09349	76	
213.88031	52	
213.93844	74	
214.94100	146	
215.93804	122	
217.88161	80	
218.87050	58	
219.88386	68	
220.89763	74	
222.87260	48	
222.97743	72	
223.96090	114	
225.84287	68	
226.85239	96	
227.07376	52	
228.84894	72	
229.90049	70	
229.97667	70	
230.85478	78	
230.90135	72	
231.88947	58	
231.95129	280	
233.94907	50	
234.90399	54	
236.85227	92	
236.88202	88	
236.92042	78	
238.83827	172	
238.88425	60	
239.82429	48	
239.84566	82	
239.90247	88	
240.22987	86	
240.83918	630	1+
241.81949	60	
241.84183	456	1+
241.94758	88	
241.96316	62	
243.83445	182	
244.26990	42	
245.85397	58	
246.85778	82	
247.10688	44	
248.85293	64	
249.90210	70	
249.95831	80	
250.89915	54	
251.84295	74	
252.84944	68	
254.05568	76	
254.91941	70	
254.96992	140	
255.90874	64	
255.95777	66	
256.41578	94	
256.84718	84	
256.86204	68	
256.89753	76	
256.96260	72	
257.03936	82	
257.24203	68	
257.85462	174	
257.93375	130	1+
258.81372	50	
258.84889	1004	1+
259.03845	42	
259.91177	68	
260.83614	600	1+
260.91566	44	
263.25806	40	
263.40150	96	
264.86215	72	
265.86269	86	
266.86019	42	
267.14546	72	
267.84575	52	
267.87023	76	
268.17204	80	
268.84540	134	
269.82377	40	
269.83771	44	
269.86015	56	
270.83055	88	
271.48191	102	
271.91290	96	
271.97160	82	
272.84327	68	
274.86324	282	1+
274.90991	150	
274.96457	68	
275.41687	68	
275.81025	40	
276.83686	68	
276.85749	1256	1+
276.97995	50	
277.04570	42	
277.92128	64	
278.84574	822	1+
278.91253	46	
279.03342	38	
279.08640	44	
279.95118	78	
279.99706	58	
280.86930	86	
280.89917	46	
280.93624	70	
281.86118	198	
282.87992	180	1+
282.91535	58	
283.80457	80	
284.91604	54	
284.93382	72	
287.13417	50	
287.97536	74	
289.78248	50	
289.81190	66	
289.85986	42	
290.86011	78	
291.44078	78	
291.85479	70	
292.02141	60	
292.87201	54	
293.86854	140	
295.84018	72	
295.87405	78	
296.23532	70	
296.87258	68	
297.89852	62	
298.24178	48	
298.85550	64	
299.01448	66	
299.30565	76	
299.87430	402	1+
300.84804	60	
301.86577	52	
304.86907	60	
306.81169	58	
308.86577	70	
309.12056	68	
309.93053	60	
312.39578	68	
316.89791	80	
321.42977	80	
321.81739	56	
321.88093	70	
324.28697	88	
324.86211	62	
327.87489	62	
334.75426	68	
335.77467	72	
336.94128	60	
344.01693	78	
END IONS

###FS:    #m/z: 336.94586 #charge 1+
###MS: 181
###MSMS: 183
BEGIN IONS
TITLE=Cmpd 137, +MS2(336.9459), 28.0-35.0eV, 4.0min #183
RTINSECONDS=236.854
SCANS=181,183
PEPMASS=336.94586	15034
CHARGE=1+
46.23128	134	
115.13151	126	
193.88641	72	
195.95402	68	
197.98212	84	
199.91994	44	
200.87795	62	
207.97581	66	
210.88461	94	
212.88278	172	
213.87917	184	
213.93971	378	1+
215.86547	56	
216.88959	72	
217.87824	74	
217.94149	76	
219.90218	72	
221.89292	72	
221.94236	76	
222.83260	58	
223.86007	52	
224.80156	62	
224.83798	62	
225.82851	54	
226.83337	58	
227.83856	88	
228.84492	186	
229.95372	222	
230.89794	68	
230.91052	68	
231.89131	66	
231.94952	68	
233.82498	52	
233.89588	86	
233.94706	62	
234.80629	52	
236.86570	62	
236.92200	74	
238.83852	58	
238.85579	78	
238.88609	86	
239.85711	282	1+
240.00695	66	
240.83841	710	1+
241.84334	536	1+
241.95422	60	
241.98401	72	
242.89813	62	
242.91296	54	
242.97444	86	
243.83256	72	
244.84006	58	
244.93456	70	
245.86382	66	
246.11811	74	
246.97823	96	
247.96201	134	
248.97114	66	
249.18030	70	
249.82910	194	1+
249.96092	264	1+
250.15241	78	
250.96650	164	1+
250.98865	116	
252.83757	56	
252.95289	58	
252.97444	80	
253.90288	74	
254.08895	66	
254.15935	90	
254.91513	132	
254.97472	82	
255.07754	124	
256.25981	64	
256.85586	164	1+
256.89162	82	
256.96659	62	
256.98064	42	
257.84666	52	
258.83982	76	
259.85370	160	
259.89187	74	
260.85116	118	
260.94430	46	
261.82898	58	
261.84670	112	
262.85948	82	
262.90148	98	
262.95136	76	
266.41307	44	
266.99113	62	
268.83803	58	
268.85584	76	
268.96065	66	
269.07574	76	
270.93399	80	
270.98159	64	
271.84005	68	
272.98286	52	
273.91930	50	
274.86083	50	
274.89357	102	
274.94870	64	
275.07269	44	
275.86146	258	
276.16749	64	
276.85834	880	1+
277.86258	612	1+
278.84107	106	
278.92309	68	
279.84394	106	
280.88489	50	
281.85949	104	
281.87737	42	
283.88703	74	
285.92418	84	
286.02603	84	
286.11753	76	
286.85094	120	
287.84426	78	
289.00569	102	
291.43414	86	
293.10886	146	
293.18294	56	
293.99924	78	
294.10468	66	
294.87234	108	
296.90599	64	
297.00289	50	
297.90300	74	
298.89540	68	
299.86989	126	
300.89864	78	
301.04571	66	
301.28677	54	
301.87955	142	
304.86921	68	
304.94407	50	
305.04520	56	
306.88363	72	
307.87873	56	
313.85117	68	
313.89094	52	
314.84399	76	
315.10168	68	
315.85790	66	
316.22262	66	
318.85352	42	
319.05983	46	
321.21843	78	
322.82501	72	
322.84047	68	
326.86175	42	
327.85249	96	
327.99950	74	
334.94307	56	
336.29455	84	
339.88037	56	
340.91558	62	
340.96318	72	
END IONS

###FS:    #m/z: 359.96198 #charge 1+
###MS: 181
###MSMS: 184
BEGIN IONS
TITLE=Cmpd 138, +MS2(359.9620), 28.0-35.0eV, 4.0min #184
RTINSECONDS=237.626
SCANS=181,184
PEPMASS=359.96198	9234
CHARGE=1+
78.50442	54	
178.94623	52	
180.86668	54	
182.85906	74	
202.87210	92	
204.94825	72	
207.95261	52	
209.88747	80	
216.06413	60	
220.59479	80	
221.89283	68	
222.95317	364	
223.97939	48	
224.95137	66	
224.97863	66	
225.95626	134	
225.96853	70	
226.88722	72	
226.94933	404	1+
226.97460	172	
227.93144	78	
228.94173	250	1+
230.90137	60	
232.93954	50	
233.92867	62	
234.86116	66	
235.89890	54	
235.95721	72	
236.80499	58	
236.91658	72	
239.88732	78	
240.90948	64	
240.94818	206	1+
240.96653	220	
241.83304	94	
241.93612	86	
242.85949	62	
242.89762	76	
243.89587	52	
244.85956	50	
244.95819	486	1+
246.95437	110	
247.83911	68	
247.95485	66	
248.81019	100	
249.80338	66	
250.19714	52	
250.94751	66	
250.95864	58	
252.61524	46	
252.87749	204	
252.95848	58	
254.06946	80	
254.12402	48	
256.43165	92	
258.82999	46	
258.84577	214	
258.89323	64	
260.79359	54	
260.86662	48	
262.90176	70	
264.94441	62	
265.90063	64	
266.81344	270	
267.97334	200	
267.99203	138	
268.83775	82	
268.86998	112	
268.95460	58	
268.98079	82	
269.79928	50	
269.96859	74	
272.00184	92	
273.95183	84	
274.89574	68	
274.92574	62	
275.97149	68	
276.82109	82	
276.86579	70	
277.86955	80	
277.92084	56	
278.07228	82	
278.79991	84	
278.84585	114	
278.86569	62	
279.10348	66	
279.79609	126	
279.81150	54	
279.85271	62	
280.09296	72	
280.79490	810	1+
282.83281	86	
282.90317	72	
283.95526	48	
283.97798	62	
284.82402	176	
284.92236	78	
285.99697	100	
287.56075	84	
291.79259	58	
291.85777	60	
293.43961	88	
294.41215	68	
294.92876	54	
294.98747	136	
295.81488	62	
295.93114	54	
296.80642	166	
296.83556	58	
297.80959	62	
298.11079	94	
298.80298	1116	1+
298.83160	108	
299.12487	64	
299.98829	52	
301.92630	92	
302.80396	72	
302.82741	70	
303.45191	86	
306.83857	52	
306.85355	68	
310.87411	58	
314.28190	58	
314.39797	82	
314.81205	326	1+
316.10909	72	
316.13060	72	
317.38735	134	
317.76167	64	
318.81351	72	
318.93382	74	
319.96311	70	
320.15823	54	
320.94784	58	
321.81975	86	
321.89879	70	
322.93302	50	
323.01895	158	
323.82744	52	
325.89418	74	
327.12115	68	
327.28379	90	
329.84746	62	
336.94335	86	
337.09444	56	
338.32684	62	
340.79541	66	
344.19004	70	
344.41586	76	
344.80554	52	
346.84703	84	
353.62811	88	
358.18605	134	
358.21048	58	
358.84507	64	
360.28883	48	
360.85568	52	
END IONS

###FS:    #m/z: 340.94068 #charge 1+
###MS: 185
###MSMS: 186
BEGIN IONS
TITLE=Cmpd 139, +MS2(340.9407), 28.0-35.0eV, 4.0min #186
RTINSECONDS=241.288
SCANS=185-186
PEPMASS=340.94068	117636
CHARGE=1+
45.01942	64	
190.94808	50	
202.86328	64	
203.93491	74	
205.94788	124	
206.92690	60	
206.94636	68	
208.87605	46	
212.87922	64	
213.89290	78	
213.93965	178	
215.88947	98	
215.93222	140	
218.88386	122	
218.89797	72	
220.87348	78	
221.89676	78	
222.14075	86	
223.84374	308	1+
223.93744	60	
223.95759	78	
224.93433	58	
226.84260	78	
226.90329	60	
227.14030	86	
227.87929	68	
229.85203	74	
231.94817	146	
232.86078	60	
232.87410	98	
233.94744	54	
235.37460	60	
236.88966	54	
236.90202	74	
237.13390	72	
238.85421	152	1+
238.88787	46	
239.84850	56	
240.83740	1190	1+
240.92485	66	
241.23368	80	
241.81975	82	
241.84143	1022	1+
241.89487	60	
243.83589	130	
243.87968	54	
244.82911	110	
244.85723	52	
246.85665	116	
248.89952	56	
249.90037	80	
250.82654	66	
251.84525	80	
251.93075	82	
253.62718	42	
253.85989	54	
253.89341	82	
254.92187	74	
254.96425	216	
255.95197	84	
256.85897	72	
256.89338	128	
256.96217	84	
257.83512	88	
258.84318	276	
258.91094	76	
259.29674	44	
259.85215	486	
259.89824	68	
259.91369	48	
260.84032	264	
260.91461	42	
261.04604	84	
261.09540	108	
261.25550	62	
261.84346	224	
261.86466	88	
261.88188	66	
261.92677	92	
262.83850	222	
263.88218	48	
263.96975	64	
264.86218	74	
265.87641	76	
266.85416	96	
267.83799	70	
268.13569	76	
268.84065	276	1+
270.83251	96	
272.29981	114	
274.86922	124	
274.91603	44	
275.85681	90	
275.96344	60	
276.85853	852	1+
277.11690	58	
277.43585	48	
277.91251	58	
278.67654	42	
278.84666	920	1+
278.92890	52	
279.09498	90	
279.88463	152	
279.90860	56	
279.92248	68	
280.85883	202	
281.86219	86	
282.94049	40	
283.20297	60	
283.24200	48	
283.87881	88	
284.30087	98	
284.87037	74	
289.79069	74	
290.77828	60	
292.85074	70	
293.87186	74	
294.10873	84	
294.86808	164	
295.86375	66	
295.88039	58	
295.92037	58	
296.86596	42	
297.18926	58	
297.88932	160	
299.86893	170	
301.86014	78	
301.88599	78	
301.95197	56	
302.87008	64	
303.94797	78	
304.04901	72	
304.88843	80	
306.90309	94	
307.88734	66	
308.91097	58	
311.88564	64	
312.91264	70	
314.82456	60	
314.87051	58	
318.86572	84	
323.15137	62	
323.26198	60	
323.81603	72	
324.86636	52	
325.89915	66	
328.18817	50	
330.86769	46	
333.76932	48	
334.03051	40	
336.84244	58	
336.87584	60	
337.83875	76	
339.01343	68	
342.31104	86	
344.19455	78	
344.91034	46	
END IONS

###FS:    #m/z: 363.95629 #charge 1+
###MS: 185
###MSMS: 187
BEGIN IONS
TITLE=Cmpd 140, +MS2(363.9563), 28.0-35.0eV, 4.1min #187
RTINSECONDS=242.06
SCANS=185,187
PEPMASS=363.95629	36286
CHARGE=1+
170.91282	82	
193.85565	56	
196.88633	90	
197.05894	84	
198.87807	76	
200.87789	88	
200.95455	50	
203.51279	100	
203.94576	52	
205.36678	60	
209.94412	138	
210.89813	68	
212.88454	90	
214.89055	74	
222.82682	66	
224.96691	66	
225.88944	86	
225.96868	74	
226.88507	72	
226.94566	926	1+
227.93477	54	
228.94291	614	1+
229.04316	126	
230.89596	140	
236.87681	96	
236.98846	78	
237.95517	78	
239.07244	64	
239.87599	72	
240.82005	84	
240.93914	810	1+
240.96665	96	
241.83289	64	
241.97041	70	
242.81961	64	
242.89793	70	
244.95403	266	
245.81562	60	
245.84612	88	
245.96375	152	
246.95102	284	1+
246.96482	142	
247.89303	62	
248.80636	286	1+
248.89942	60	
249.03106	78	
251.82163	64	
251.85859	72	
253.08767	76	
255.41966	96	
258.84368	86	
258.87730	72	
258.97827	68	
259.83690	70	
259.86013	58	
259.92759	66	
259.98095	70	
260.83072	110	
260.96787	102	
261.83299	142	
262.82847	82	
262.93135	88	
263.98188	90	
264.90024	72	
265.81829	64	
266.81214	236	
267.40229	104	
267.81574	96	
267.97398	170	
268.80853	138	
269.97056	62	
271.85233	58	
271.92505	72	
272.85902	54	
275.93891	52	
276.80675	136	
277.80658	70	
277.85940	64	
277.87383	68	
278.27104	56	
278.84704	52	
278.89398	68	
279.79812	152	
279.84301	50	
280.06827	72	
280.11352	50	
280.79019	812	1+
280.85196	78	
281.79190	554	1+
281.85476	70	
281.89388	108	
282.09402	56	
282.80671	88	
282.89876	58	
283.79178	146	
283.85641	188	
283.98232	74	
284.29590	134	
284.82294	50	
285.78331	88	
285.84631	132	
287.45049	82	
287.82104	52	
287.83774	72	
290.08176	70	
290.86498	98	
290.92865	144	
291.04437	60	
291.81164	106	
292.05928	52	
296.41907	90	
296.93929	88	
297.80766	84	
298.76852	66	
298.80340	840	1+
298.86811	52	
299.85844	70	
299.87263	66	
300.81351	156	
300.86701	56	
300.88396	60	
300.95647	68	
301.81159	88	
302.79859	106	
302.85265	72	
303.85808	136	
304.91451	58	
306.25191	72	
306.43410	74	
306.82555	72	
308.84191	100	
309.83986	58	
312.96426	78	
314.47812	82	
314.81609	54	
315.75344	52	
316.81617	152	
316.91688	76	
317.81855	60	
318.80433	80	
318.94472	88	
319.80974	68	
319.95413	272	1+
320.19210	76	
321.16141	72	
321.22075	76	
321.79503	72	
323.92035	56	
327.06780	74	
327.87478	62	
336.85768	72	
337.77134	80	
338.14128	56	
341.79322	78	
341.87719	78	
348.89464	76	
359.85761	76	
367.17108	82	
368.80591	72	
END IONS

###FS:    #m/z: 359.96184 #charge 1+
###MS: 185
###MSMS: 188
BEGIN IONS
TITLE=Cmpd 141, +MS2(359.9618), 28.0-35.0eV, 4.1min #188
RTINSECONDS=242.833
SCANS=185,188
PEPMASS=359.96184	10244
CHARGE=1+
180.86826	74	
199.94609	82	
200.94912	56	
209.94053	68	
210.94335	58	
212.87926	74	
212.89158	70	
212.98551	64	
215.92844	58	
217.13202	46	
217.90886	82	
221.89349	78	
222.94974	100	
223.83420	70	
224.89732	70	
224.94545	128	
224.96785	168	
225.88017	74	
225.96103	50	
226.94754	398	1+
226.97398	84	
227.93103	68	
228.94092	434	1+
229.08565	86	
231.88753	58	
232.88530	62	
232.93590	52	
234.03368	62	
234.07289	50	
234.86758	72	
237.12445	92	
237.89532	66	
238.94921	88	
238.96802	54	
240.82493	82	
240.89040	66	
240.94074	248	1+
240.96306	68	
241.90568	82	
241.95742	46	
242.96280	108	
244.91338	102	
244.96246	136	
245.06710	62	
246.81932	72	
246.91224	56	
246.95336	292	
247.71532	44	
247.80420	78	
248.79515	46	
248.80959	124	
248.94608	66	
249.80117	64	
249.94681	48	
250.95110	134	
251.03264	110	
252.86918	68	
254.83222	56	
256.89375	78	
257.02747	74	
258.85040	96	
258.89521	82	
259.85065	46	
260.00489	98	
260.83315	54	
260.94931	68	
261.97243	50	
263.82839	68	
263.88587	50	
264.82401	50	
265.08222	48	
266.81507	430	1+
267.91846	66	
268.81277	86	
268.83597	92	
268.90895	56	
270.88932	70	
271.78928	82	
271.91272	66	
272.88585	80	
273.85381	56	
273.97178	54	
275.81438	80	
275.96557	42	
276.85406	76	
277.81232	60	
277.86990	66	
277.91681	90	
278.79648	70	
278.84471	68	
279.79675	74	
280.08889	84	
280.79374	244	
280.82288	72	
281.79809	110	
281.81800	66	
281.86523	68	
282.03447	78	
282.79347	132	
282.90071	56	
282.99218	84	
283.76675	50	
283.78798	86	
284.01763	46	
284.82657	302	
288.78645	74	
288.83885	66	
289.89149	86	
290.79950	52	
291.79679	60	
292.43901	82	
292.80263	86	
293.88135	68	
293.90231	72	
295.92896	46	
296.02387	80	
296.81225	238	
296.84610	68	
296.93332	98	
297.07711	102	
297.80779	78	
298.80450	626	1+
300.80280	174	
301.78797	56	
301.86008	68	
302.31933	64	
302.86153	72	
303.89404	86	
304.97247	52	
307.19584	62	
313.80372	62	
316.81415	386	1+
318.80658	76	
319.82672	54	
320.81779	56	
320.97619	44	
321.81929	130	
322.80929	70	
322.92772	114	
323.01748	114	
323.03652	54	
325.82999	62	
335.95465	54	
338.12330	78	
338.87115	66	
342.20447	60	
343.19832	132	
344.83984	50	
344.90146	62	
352.72387	72	
352.76567	60	
358.14766	74	
361.35486	72	
364.03916	72	
364.19390	52	
364.26390	48	
END IONS

###FS:    #m/z: 322.93016 #charge 1+
###MS: 189
###MSMS: 190
BEGIN IONS
TITLE=Cmpd 142, +MS2(322.9302), 28.0-35.0eV, 4.1min #190
RTINSECONDS=246.519
SCANS=189-190
PEPMASS=322.93016	168958
CHARGE=1+
50.80594	18	
55.08234	18	
61.04533	20	
81.51729	18	
89.70440	18	
93.91151	18	
104.23519	18	
115.80914	30	
122.03579	26	
134.06990	32	
141.70544	18	
148.73743	20	
149.04830	18	
170.54364	32	
174.31014	32	
187.04700	64	
190.89540	68	
197.07606	70	
197.96290	92	
198.97516	68	
200.84135	22	
200.97830	30	
201.04213	86	
202.93149	18	
205.94859	118	
207.96865	62	
209.89624	70	
213.56741	32	
219.94578	90	
220.89370	58	
221.06505	110	
222.86903	80	
223.95928	148	
223.97422	50	
224.04346	26	
224.82404	70	
225.12573	46	
226.81501	62	
229.79154	22	
229.84449	88	
229.85747	74	
231.09183	64	
233.85731	64	
233.90023	58	
236.99575	34	
237.05464	74	
237.92878	78	
238.83515	58	
238.89391	102	
238.93888	202	
239.07600	58	
240.20721	32	
240.82227	50	
240.83739	70	
240.90497	132	
240.94013	1590	1+
241.07937	72	
241.12976	48	
242.03035	30	
242.17704	32	
242.81747	200	1+
242.83085	66	
242.94370	2004	1+
243.05290	90	
243.10085	52	
243.96281	92	
244.59631	24	
244.77900	28	
244.93793	420	
245.23430	18	
245.44587	28	
246.52224	24	
246.87636	22	
246.97426	168	
247.01850	72	
247.89499	84	
248.15027	28	
248.41118	22	
249.34611	20	
251.74374	26	
251.82912	30	
252.11981	24	
254.91373	52	
256.89562	66	
257.15261	34	
258.84004	64	
258.90902	80	
259.83263	70	
260.82794	60	
261.00034	28	
261.82765	234	1+
261.92477	72	
263.90188	50	
263.97567	72	
264.11540	20	
264.85435	82	
267.78428	34	
268.91293	24	
269.15509	22	
271.84809	78	
272.93230	20	
273.85696	54	
274.00880	66	
274.94626	82	
275.26229	70	
275.80629	62	
275.88525	32	
277.97403	80	
278.47267	22	
278.57017	18	
278.96986	22	
279.00063	24	
279.09209	676	1+
279.33211	22	
279.40178	18	
279.91620	82	
280.11339	74	
280.32175	40	
280.57807	38	
280.99803	54	
281.20177	28	
281.82412	68	
283.06808	52	
284.29024	528	1+
284.78580	54	
284.86624	62	
285.22865	32	
285.30634	54	
286.85324	62	
286.91353	68	
288.71438	20	
289.76074	50	
291.23903	24	
291.78442	78	
292.85932	58	
299.06775	78	
301.12433	20	
301.24186	62	
301.83476	50	
305.77264	84	
307.12237	96	
307.88819	96	
308.89597	120	
311.36106	78	
312.07871	72	
312.17856	72	
313.85781	82	
314.34966	52	
317.93012	80	
318.92254	64	
320.16328	54	
320.18686	60	
322.48069	18	
323.14916	60	
324.45052	32	
325.89981	30	
END IONS

###FS:    #m/z: 340.94056 #charge 1+
###MS: 189
###MSMS: 191
BEGIN IONS
TITLE=Cmpd 143, +MS2(340.9406), 28.0-35.0eV, 4.1min #191
RTINSECONDS=247.291
SCANS=189,191
PEPMASS=340.94056	112878
CHARGE=1+
112.11327	40	
191.93190	68	
191.94528	74	
197.93009	62	
200.89530	100	
204.88295	78	
207.98630	68	
208.84731	30	
212.87564	64	
213.93945	102	
214.94280	74	
217.88898	126	
219.01965	30	
220.87826	50	
223.84525	110	
223.96289	88	
224.83865	214	1+
224.97315	84	
228.84809	36	
228.89814	52	
228.91122	68	
231.95153	56	
232.09327	96	
232.89266	100	
232.94878	32	
233.89978	112	
235.91763	72	
237.05447	70	
237.09592	66	
237.12617	74	
238.84432	94	
238.86130	70	
238.90516	82	
238.93551	70	
239.84732	62	
239.90346	62	
240.23171	64	
240.51901	44	
240.84304	782	1+
240.89352	114	
241.84244	640	1+
242.02426	34	
243.83185	148	
243.89622	58	
244.56919	68	
244.82892	54	
244.89038	154	
245.15758	42	
246.85599	84	
246.97791	40	
247.98607	38	
248.89170	50	
251.07384	94	
251.43212	98	
251.87994	88	
251.92667	86	
252.83994	72	
253.84647	50	
254.83916	72	
254.91375	58	
254.96644	54	
255.07261	32	
255.90886	72	
256.85048	130	
256.86997	94	
256.93498	56	
257.07480	38	
257.85202	122	
258.85114	898	1+
258.94643	74	
259.85592	604	1+
259.95515	62	
260.83275	242	1+
260.98396	46	
261.75430	32	
261.84944	66	
262.10557	40	
262.84784	88	
263.84884	68	
264.86402	104	
265.66671	34	
266.84781	52	
266.88038	56	
267.00096	50	
267.84810	38	
268.84427	302	1+
269.04040	34	
269.97876	64	
270.84584	82	
271.05194	54	
272.83906	66	
274.85669	86	
274.87301	162	
275.85672	58	
275.92883	64	
276.85673	1022	1+
277.09259	62	
277.41528	38	
277.94556	70	
278.25254	34	
278.27318	32	
278.84484	1200	1+
278.88554	92	
279.08499	76	
279.88952	36	
279.92432	66	
279.98797	54	
280.70199	38	
281.86920	76	
282.06255	82	
282.83703	78	
282.87455	68	
283.86414	90	
284.02769	92	
284.87616	44	
286.78461	38	
286.91171	64	
288.05873	52	
290.86020	46	
291.00487	78	
291.50338	32	
292.34030	82	
292.87199	50	
293.41317	52	
294.86125	72	
295.87412	168	
296.85778	170	
297.86931	78	
298.01318	80	
298.85949	48	
298.89359	92	
299.87457	336	1+
300.84127	42	
300.86039	56	
301.86870	82	
305.87983	60	
305.90385	66	
307.80276	76	
307.88347	72	
308.08307	52	
308.29616	68	
308.88289	64	
309.86781	94	
312.11752	34	
313.01417	92	
313.89901	56	
316.03733	50	
316.77947	36	
320.04883	60	
321.15803	52	
322.43379	52	
324.02595	90	
325.55671	32	
326.17480	176	1+
327.23649	36	
330.20883	52	
331.88460	70	
334.03077	68	
341.15118	106	
342.90371	86	
343.90775	74	
END IONS

###FS:    #m/z: 363.95647 #charge 1+
###MS: 189
###MSMS: 192
BEGIN IONS
TITLE=Cmpd 144, +MS2(363.9565), 28.0-35.0eV, 4.2min #192
RTINSECONDS=248.064
SCANS=189,192
PEPMASS=363.95647	34178
CHARGE=1+
185.93028	70	
187.86744	88	
189.90951	96	
190.96334	74	
193.08358	86	
193.11922	64	
197.91787	56	
201.04336	68	
201.87804	70	
202.07868	72	
212.23661	90	
212.88079	170	
215.84567	74	
222.95017	80	
223.82879	72	
223.97801	70	
224.95090	252	
224.97294	90	
225.88721	86	
225.97162	100	
226.88492	78	
226.94927	576	1+
226.97396	200	
227.32930	56	
228.84608	68	
228.89268	62	
228.94177	568	1+
229.08196	66	
230.84579	76	
230.89048	256	
230.94804	92	
231.88416	58	
231.90446	66	
234.88133	66	
236.82605	66	
240.94201	366	1+
240.98966	72	
242.83147	98	
242.90185	72	
242.94553	272	
243.82354	116	
243.94189	56	
244.83603	78	
244.85310	88	
244.95627	304	
245.93990	88	
246.81766	86	
246.86991	72	
246.95140	192	
247.10914	56	
247.91037	62	
248.80258	406	1+
248.84140	72	
250.89688	58	
253.85989	70	
254.92177	72	
255.10400	54	
258.82818	76	
258.84588	250	
259.81665	74	
259.84505	194	
260.44049	106	
260.87296	68	
261.82968	208	
262.84429	56	
262.87356	56	
265.79235	80	
265.81532	116	
266.09301	76	
266.81325	378	1+
266.85528	72	
267.86647	74	
267.97244	154	
269.45025	76	
269.96716	90	
271.91298	68	
272.79428	68	
273.86845	64	
275.09456	70	
276.07542	80	
276.81041	108	
276.85980	256	
277.89438	60	
278.79516	138	
278.84583	254	1+
279.13629	56	
279.80146	58	
279.83732	74	
280.00680	58	
280.79293	260	
280.83140	90	
280.89905	66	
280.97715	92	
281.79116	200	
281.81161	80	
281.86254	136	
282.79493	114	
282.81696	194	1+
283.52280	62	
283.78795	76	
283.83838	72	
283.92426	82	
284.79465	100	
285.80005	70	
285.82647	72	
285.85175	110	
288.84278	92	
290.79514	82	
290.84758	74	
291.86399	72	
294.86474	72	
296.80676	222	1+
296.93121	76	
297.11088	90	
298.80410	236	
299.80926	294	
299.86099	64	
300.80565	262	
301.79519	70	
301.85931	140	
301.93882	60	
302.79110	76	
302.85531	88	
303.78754	76	
303.80251	74	
303.85199	56	
304.86742	56	
304.90977	70	
306.38510	68	
307.23480	58	
311.51733	72	
313.87758	84	
314.11676	56	
315.81444	88	
316.82113	174	
317.81494	100	
318.88547	58	
319.80958	54	
320.09273	78	
320.83149	74	
321.30856	80	
321.82713	146	
322.92668	66	
324.01085	78	
324.05252	64	
327.05709	58	
331.35220	98	
340.94245	62	
342.12016	68	
342.20179	56	
342.36574	82	
342.85399	108	
343.93502	76	
344.91047	84	
351.84755	60	
364.04393	82	
364.89234	86
[truncated: 1,107,135 more chars]
