# Supplementary material for: High-Throughput Venomics
Source: J Proteome Res. 2023 Apr 3;22(6):1734–46. doi: 10.1021/acs.jproteome.2c00780 (PMC10243144; doi:10.1021/acs.jproteome.2c00780)
Supplement: Supplementary file 9 — pr2c00780_si_009.zip [file pr2c00780_si_009.zip › Manual files/Calloselasma rhodostoma MGF/210702_Calloselasma_halfplate000161_5.1.201.mgf]

###	D:\Data\Julien\210702_Cr_half_TFA\210702_Calloselasma_halfplate000161.d\ProteinAnalysisResults.mgf
###	D:\Data\Julien\210702_Cr_half_TFA\210702_Calloselasma_halfplate000161.d\analysis.baf
###	210702_Calloselasma_halfplate000161.d
###	Instrument: maXis HD
###	Manufacturer: Bruker
###    PeakWidth 0.30, MiniumIntensity 10, S/N 1Apply threshold 0, Threshold 10
###    Retain Residuals no, Create neutrally no,
###    FullScan Parameters: AdductIon (+)+H (-)-H, LowMass 0, HighMass 8000, MaxCharge charge decon 4, MinPeaks 3
###    Perf. isotope decon yes, Max Charge Istopic decon 6, MW agreement 0.00, Abund. cutoff 2.00, Envelope cutoff 75.00
###    MaxRes   Parameters: AdductIon (+)+H (-)-H, LowMass 0, HighMass 8000 
###    Perf. isotope decon yes, Max Charge Istopic decon 6, Abund. cutoff 2.00
###    MSn      Parameters: AdductIon (+)+H (-)-H, LowMass 0, HighMass 8000 
###    Perf. isotope decon yes, Max Charge Istopic decon 4, Abund. cutoff 0.05
###    Global Charge Limit: no 3, Prefer FullScan Result: yes, Export what: 2 (0=non deconv/1=deconv only/2=mixed), NoMSMSSignals: 150, Intensity threshold: 10, NoMSSignals (deconv): 2, NoMSSignals (non-deconv): 2, NormalizeData: no, SingleCharged: yes
###
COM=210702_Calloselasma_halfplate000161.d
USERNAME=Demo User

###FS:    #m/z: 531.40779 #charge 1+
###MS: 2
###MSMS: 3
BEGIN IONS
TITLE=Cmpd 1, +MS2(531.4078), 28.8-35.9eV, 0.0min #3
RTINSECONDS=1.8875
SCANS=2-3
PEPMASS=531.40779	343168
CHARGE=1+
193.97142	3316	
208.94727	4704	
211.94439	9840	
213.94017	3150	
219.02119	3440	
222.95252	16496	1+
226.94702	16026	1+
227.19825	5450	
228.94341	32440	1+
234.97067	7106	
234.99828	11690	
235.20357	4982	
237.03161	7730	1+
239.02254	3086	
239.07911	3926	
239.14711	9414	
240.22981	3722	
240.96338	9228	
244.95763	10864	
245.18496	3460	
245.94633	17806	1+
246.95151	12084	1+
246.97593	3606	
249.97224	36600	1+
250.94714	29656	1+
251.19824	5244	
252.97165	326028	1+
253.21449	6100	
254.94190	7082	
254.96673	129952	1+
256.26161	4760	
256.96440	19454	1+
258.96522	8436	
261.97607	8078	
263.23470	3462	
263.97890	51268	1+
265.97677	6118	
267.97335	7242	
268.95844	13266	1+
270.98144	8088	
272.97746	3408	
273.18522	3204	
274.27179	4496	
279.09163	4546	
279.23047	7496	1+
281.24566	12194	1+
282.27741	10820	
283.17317	8422	
283.26145	13070	1+
284.29261	9702	1+
285.20295	7316	1+
285.94216	29876	1+
285.98404	3112	
287.25031	17520	1+
288.20490	15902	1+
288.25145	12956	1+
290.26726	21738	1+
291.09956	8720	1+
291.19687	11138	1+
291.97381	9072	1+
293.20851	8112	1+
293.97622	46118	1+
293.99722	21582	1+
294.93527	6558	1+
295.12769	5630	
295.22528	10800	1+
295.99274	7752	
296.25806	3344	
296.29444	3458	
297.24051	11240	1+
298.27196	7098	1+
299.25461	4936	1+
300.28708	7026	1+
302.17449	13202	1+
302.30424	11472	1+
302.94619	3922	
303.95079	11850	1+
304.28276	11420	1+
305.26708	5868	
305.95400	4854	
307.24686	57312	1+
309.20578	3624	
309.27615	3486	
310.24843	6544	1+
310.30883	11148	1+
311.05337	5932	
311.16474	3144	
311.17781	3196	
311.22060	7204	1+
311.27329	3370	
311.86998	5616	
311.93498	5518	
311.98640	47378	1+
312.32505	5608	
312.94745	5262	
313.21857	5700	
313.23390	4956	
313.26896	10974	1+
313.92946	109414	1+
316.28308	14930	1+
316.31946	3452	
316.94128	3432	
317.21188	3086	
318.29863	46768	1+
318.93535	63484	1+
319.28414	5024	
320.93425	26804	1+
320.95708	7404	
321.27295	5748	1+
322.93001	406214	1+
323.01653	5278	
323.20076	9098	1+
323.23840	18342	1+
324.28664	3698	
324.32502	3282	
325.25389	33198	1+
325.29670	10074	1+
326.17380	3986	
326.30302	7002	1+
326.87335	8004	1+
326.96860	3286	
327.17642	3110	
327.20049	8386	1+
327.26923	39528	1+
328.31837	6872	1+
329.22571	30162	1+
329.28446	8712	1+
330.16863	8112	1+
330.26170	3196	
330.33524	27470	1+
331.10615	3970	
331.22784	23978	1+
331.30767	15950	1+
331.93960	6456	
332.31373	11112	1+
334.95137	13584	
335.00292	107980	1+
335.27869	3104	
336.94544	336526	1+
337.06456	6992	
337.22085	5972	1+
338.26811	8120	1+
338.34102	32088	1+
339.23221	8320	1+
340.94037	201770	1+
341.02697	5824	
341.24905	36830	1+
341.28756	7394	1+
343.02670	4362	
343.26494	42484	1+
343.29571	5096	
344.02290	13206	1+
344.18420	4912	
344.23336	3422	
344.31387	8358	1+
344.35085	11308	1+
345.20925	19974	1+
346.32989	32358	1+
347.02623	7366	
348.22965	11836	1+
349.25777	3840	
349.29380	128158	1+
351.27244	38208	1+
351.31684	5578	1+
352.89668	11038	
353.28263	5332	1+
353.89314	13710	1+
354.09066	16916	1+
354.31708	18968	1+
354.95648	3274	
355.22823	3868	
355.30178	3362	
355.91974	4176	
356.23305	3174	
356.34993	7122	1+
357.24584	30384	1+
357.96649	9688	
358.20155	7514	1+
358.25007	22512	1+
358.36702	16198	1+
358.95039	14114	
359.17209	6242	1+
359.96123	235518	1+
360.24591	8336	1+
360.34538	15458	1+
361.98488	7582	
362.24457	3722	
363.21853	15758	1+
363.30918	39640	1+
363.95632	121056	1+
365.23427	18172	1+
366.32734	22622	1+
366.92747	5710	1+
367.29978	3180	
367.33368	16270	1+
368.30484	10678	1+
368.38679	4524	
368.42336	8220	1+
369.28114	3186	
369.34893	8690	1+
369.38295	3238	
370.21702	12360	1+
371.09945	14246	1+
371.22577	7032	1+
371.27566	55900	1+
371.90585	6878	1+
372.32651	56386	1+
372.38118	9766	1+
373.25322	18696	1+
374.36111	48214	1+
375.25355	4052	
376.21009	5618	
376.25909	28028	1+
377.28705	8262	1+
377.32651	6884	1+
378.25084	13432	1+
379.25045	8610	1+
379.30441	7192	1+
380.22803	6220	1+
381.27956	3158	
381.96670	6278	
382.19825	6576	1+
383.21289	7230	1+
383.29378	4244	
383.33166	31850	1+
385.29129	14432	1+
386.39798	55272	1+
387.24942	13006	1+
388.22597	13168	1+
389.23016	7988	1+
391.24956	7176	1+
393.22729	15720	1+
393.26388	35460	1+
393.32021	191398	1+
394.93017	3186	
395.29915	14286	1+
396.34795	5952	1+
396.41820	7034	1+
397.18750	7312	1+
397.30720	6260	1+
398.19195	5020	1+
398.22738	8484	1+
398.32175	7838	1+
399.26980	8574	1+
399.30809	3396	
400.21074	5546	
400.37569	6696	1+
400.41354	52502	1+
401.21658	3090	
401.26209	3726	
402.23297	10086	1+
402.26499	7086	1+
405.13265	3724	
405.15928	3218	
405.18649	7820	1+
405.26232	3496	
407.24611	9664	1+
407.29899	14600	1+
407.33562	32062	1+
407.86889	3962	
409.18798	5236	1+
410.27994	6868	1+
410.34636	57954	1+
411.31096	3158	
412.32496	6636	
412.41298	7058	1+
413.20334	6974	1+
413.32518	4286	
414.32079	3202	
414.34959	4768	1+
414.42966	151302	1+
415.25093	6128	1+
415.30207	92104	1+
417.27702	8738	1+
417.33199	7374	1+
417.94960	9876	1+
418.24487	6036	1+
419.13818	3364	
421.13361	5386	1+
421.25960	21772	1+
421.31751	7692	1+
421.35141	8436	1+
421.88316	5136	1+
423.19430	7660	1+
423.33197	3622	
424.36326	14316	1+
425.30727	3126	
426.18829	18998	1+
426.29693	10698	1+
427.30348	7912	1+
427.39683	10684	1+
428.44436	14862	1+
428.88526	3094	
429.31498	20798	1+
430.18432	5740	1+
430.38652	8484	1+
431.08643	25376	1+
431.27544	20620	1+
433.25477	6656	1+
433.32979	4974	1+
434.88891	4762	
435.22307	6594	1+
435.36599	7104	1+
437.34582	147474	1+
437.88741	5666	
439.89272	13596	1+
440.17330	7952	1+
440.20176	4984	1+
440.32161	8006	1+
441.17692	6300	1+
441.23984	5540	1+
442.36642	4022	
442.46038	7708	1+
442.87856	3466	
443.29354	15160	1+
443.33274	4196	
443.38068	21958	1+
444.33089	3690	
444.38359	20684	1+
444.87226	27864	1+
446.30766	17908	1+
447.31349	15290	1+
449.28859	3384	
449.87857	5990	1+
451.15076	5924	1+
451.36096	22112	1+
451.90144	12076	1+
453.89713	7420	1+
454.37278	143912	1+
455.29993	3148	
456.15891	4688	1+
456.35317	4996	
457.35082	4064	
457.90257	8542	1+
458.17588	7828	1+
458.21314	6968	1+
459.18132	6124	1+
459.26705	6760	1+
459.32786	46918	1+
459.38300	4096	
460.37696	3172	
462.34915	12450	1+
462.39270	12614	1+
462.90983	12454	1+
463.30486	5164	1+
464.34094	10956	1+
465.28661	8536	1+
465.34277	7718	1+
465.37520	4110	
467.36637	3564	
467.41539	20088	1+
467.88882	17530	1+
468.16797	5740	1+
468.38784	23698	1+
468.41781	17710	1+
468.97623	10938	1+
470.23824	7430	1+
470.35582	5910	1+
471.33024	3362	
473.34319	8256	1+
475.30204	25446	1+
476.90282	9406	1+
479.39122	3676	
480.92056	3400	
481.24445	7294	1+
481.37082	85936	1+
481.90018	4798	
482.18470	6546	1+
483.25663	3770	
483.40707	13910	1+
484.25344	6488	1+
484.41206	10258	1+
484.95431	4620	
485.38200	3114	
486.38330	4554	
486.42927	36496	1+
487.32372	8654	1+
488.25081	6382	1+
488.31316	7366	1+
488.35637	4970	
489.31946	5032	1+
489.36090	3570	
490.36640	6792	1+
490.90663	9236	1+
492.31559	10724	1+
493.26208	6210	1+
493.31300	11452	1+
494.91158	8434	1+
495.38494	14262	1+
496.27055	5764	1+
496.90461	3928	
497.22050	3152	
498.39897	162430	1+
499.25760	12098	1+
499.36809	10684	1+
499.92662	9846	1+
500.23125	9246	1+
500.37540	7860	1+
501.15699	6178	1+
501.23659	7394	1+
502.37791	6306	
502.41524	6414	1+
502.92692	19610	1+
503.21824	6060	1+
503.29703	5006	1+
503.35236	20532	1+
504.11821	3316	
504.37556	3816	
504.92216	10640	1+
506.91909	8998	1+
507.33047	4106	1+
507.43605	5586	1+
507.47322	4668	1+
507.84718	9642	1+
507.92223	6762	1+
508.36834	8208	1+
509.20170	7542	1+
509.27767	14624	1+
509.37334	5628	1+
509.39927	8712	1+
509.45091	5970	1+
510.27666	10558	1+
510.85746	11402	1+
511.46130	5412	1+
512.19123	3258	
512.22375	10772	1+
512.34057	5606	1+
512.41218	26204	1+
512.46636	3832	1+
512.85987	51708	1+
513.22861	7830	1+
513.40075	8756	1+
514.32147	6994	1+
515.23436	9060	1+
515.27020	7470	1+
515.32796	5284	1+
515.35928	11824	1+
516.20755	9908	1+
516.36176	8558	1+
517.20897	7770	1+
518.24809	8650	1+
518.37381	12842	1+
518.90457	3984	
519.24909	7114	1+
519.33088	24248	1+
519.47624	4482	1+
520.38761	21376	1+
521.48895	5660	1+
521.86128	6718	1+
522.27612	7148	1+
522.59654	4378	1+
523.11237	42806	1+
523.28133	5440	1+
523.39705	6028	1+
523.46460	5936	1+
524.85921	13418	1+
525.16898	7990	1+
525.22907	5498	1+
525.27318	11480	1+
525.39597	54850	1+
525.85952	9800	1+
526.17300	5146	1+
526.42884	9876	1+
526.48052	5954	1+
528.17452	4144	
528.20343	8064	1+
528.49664	7262	1+
529.15087	9122	1+
529.17540	3470	
529.20103	11114	1+
530.23451	3276	
530.29922	12332	1+
530.87061	9250	1+
531.24566	12596	1+
531.26878	3108	
531.30676	12338	1+
531.35003	3620	
531.40738	982358	1+
532.19669	5896	1+
533.19936	4122	1+
533.88117	9574	1+
535.24741	4744	1+
535.87521	50900	1+
536.33927	5976	
536.38580	9164	1+
END IONS

###FS:    #m/z: 322.93015 #charge 1+
###MS: 2
###MSMS: 4
BEGIN IONS
TITLE=Cmpd 2, +MS2(322.9302), 28.0-35.0eV, 0.1min #4
RTINSECONDS=2.6595
SCANS=2,4
PEPMASS=322.93015	178326
CHARGE=1+
199.86275	100	
204.14364	96	
205.94976	186	
206.94714	106	
209.09299	90	
210.05664	94	
210.89850	96	
215.11047	90	
219.17560	246	
220.86620	102	
222.00076	94	
223.96043	182	
223.97315	136	
224.19619	96	
224.63772	90	
224.97558	128	
226.09087	214	1+
227.93143	278	
228.20389	100	
232.10709	114	
233.15145	160	
237.10678	94	
237.96672	106	
238.21514	178	
239.05160	106	
239.08040	468	1+
240.06269	94	
240.94004	216	
240.95962	260	1+
240.99780	104	
241.67459	98	
241.69353	100	
241.94150	112	
242.94156	436	1+
243.66197	92	
244.07405	108	
245.93227	100	
245.94384	132	
246.02706	94	
246.44149	122	
246.97441	218	
247.97567	224	
248.96939	114	
248.98716	334	
249.04141	310	1+
249.96721	174	
250.96622	94	
251.00157	112	
251.18000	144	
252.08457	90	
252.17429	98	
252.23571	202	
252.53122	90	
258.03912	112	
260.17655	1138	1+
261.06652	116	
261.13156	136	
262.17353	328	
262.97462	124	
263.20063	130	
263.97523	256	
264.08418	176	
264.26581	234	1+
265.06158	190	
265.13154	172	
266.05731	94	
266.07654	118	
266.24474	122	
266.92576	132	
267.00053	150	
267.17366	90	
267.89086	98	
268.05946	206	
268.13576	106	
268.15485	148	
268.95550	376	1+
269.04519	92	
269.14609	92	
269.19472	118	
272.15607	104	
272.87800	96	
273.00670	108	
275.00922	164	1+
275.10141	98	
276.07832	118	
277.09240	90	
277.97561	160	
278.01131	156	
278.03919	158	
279.06249	98	
279.08853	450	1+
279.19464	98	
279.20681	104	
279.22999	624	1+
279.24555	174	
279.28152	154	
280.04750	296	1+
280.14293	758	1+
280.18780	98	
280.26057	150	
281.29457	108	
281.80129	98	
282.11440	134	
282.27125	132	
283.06913	570	1+
283.08766	90	
283.18811	98	
283.26228	568	1+
284.05367	166	
284.14084	122	
284.29420	1466	1+
284.80030	104	
285.22276	128	
285.94633	98	
287.67988	112	
288.19268	188	
288.82575	90	
290.22378	94	
290.85728	190	
291.03738	98	
291.87650	142	
292.88775	158	
294.27488	96	
294.95388	92	
295.02914	224	1+
295.09085	140	
295.20536	234	1+
296.00178	108	
296.29749	166	
297.09846	154	
299.05754	164	
301.93686	110	
302.88747	96	
303.18337	156	
304.22295	112	
304.26289	146	
304.44506	90	
304.88426	94	
305.25844	90	
305.79169	98	
306.04739	98	
306.28003	268	
306.66014	94	
306.73963	90	
306.88459	172	
307.13261	104	
307.28415	194	
307.30924	154	
308.04733	142	
308.07071	98	
308.18961	98	
308.29475	1180	1+
309.17802	184	
309.25039	96	
310.05132	108	
310.30762	774	
311.00163	102	
313.02989	164	
318.12557	246	1+
318.29196	196	1+
320.18187	132	
321.02429	92	
321.09703	120	
322.29122	228	1+
323.19466	130	
323.23811	4180	1+
323.89045	330	1+
324.13757	628	1+
324.20686	642	
324.26708	110	
324.31649	520	1+
325.17984	110	
325.23871	600	1+
325.28966	100	
325.32087	436	1+
325.99279	172	1+
326.08362	160	
326.20286	284	1+
326.37842	324	1+
327.07187	96	
327.18493	222	1+
327.25180	394	1+
327.26822	148	
328.08236	118	1+
END IONS

###FS:    #m/z: 336.94613 #charge 1+
###MS: 2
###MSMS: 5
BEGIN IONS
TITLE=Cmpd 3, +MS2(336.9461), 28.0-35.0eV, 0.1min #5
RTINSECONDS=3.432
SCANS=2,5
PEPMASS=336.94613	129434
CHARGE=1+
179.49524	100	
183.07477	90	
198.15030	118	
202.07697	90	
207.94390	108	
210.89877	270	1+
211.94439	3698	1+
213.94041	1492	1+
215.88937	134	
215.93750	108	
217.93799	146	
218.43120	92	
221.89773	104	
223.96166	120	
223.97670	106	
224.96389	114	
227.11272	92	
228.90941	96	
229.95557	2548	
230.00476	108	
230.12201	122	
230.99669	94	
231.94973	1910	1+
233.06612	200	
233.13461	108	
233.90095	138	
234.03650	104	
235.89621	130	
237.08077	92	
238.04422	144	
238.98690	100	
239.90491	126	
240.62906	96	
241.04701	152	
241.89564	98	
242.06600	142	
244.17974	92	
246.97605	250	
247.07223	104	
247.59364	98	
247.96616	644	
248.85302	108	
249.96214	250	1+
250.04997	134	
250.94371	100	
250.98244	112	
252.07823	150	
252.21801	180	1+
252.57434	102	
252.92460	134	
252.96990	1432	1+
253.05857	132	
254.08976	344	1+
254.96408	574	1+
255.07371	944	1+
255.53928	94	
259.68190	92	
259.95767	104	
260.11050	132	
261.09680	114	
261.21915	118	
263.11110	166	
263.13467	94	
263.18121	106	
265.02291	114	
266.40149	102	
266.56773	94	
267.00960	258	
267.07336	104	
267.13979	120	
267.17382	90	
268.14399	100	
268.95976	122	
270.13113	118	
270.63873	92	
270.98142	152	
271.15821	128	
272.00794	94	
272.84772	100	
272.97775	106	
274.19036	228	
275.97851	194	
276.82893	90	
277.95839	204	1+
277.98209	100	
278.03986	96	
278.10844	292	1+
278.68285	114	
279.11153	220	1+
281.18273	102	
282.00209	136	
282.04845	128	
282.19293	94	
282.27788	194	
283.04008	104	
284.13943	90	
287.25259	94	
288.15752	258	1+
289.06415	122	
289.08848	100	
289.14789	296	1+
290.15965	254	1+
291.10432	250	1+
292.43553	160	
293.19188	100	
293.99892	272	
294.16146	116	
294.23029	214	1+
295.07417	108	
295.12277	118	
295.98281	156	
296.29496	230	1+
296.97325	128	
297.01114	130	
297.07448	128	
297.21946	148	
298.08221	136	
298.58460	170	
299.06115	94	
299.24100	148	
302.25932	100	
303.27517	112	
303.30710	112	
304.17274	126	
304.18948	194	1+
305.06440	152	
305.16797	94	
306.11455	184	1+
307.31073	182	
307.80437	162	
308.29750	192	
309.16587	104	
310.08311	158	
310.11860	104	
311.12710	110	
314.14926	94	
315.17965	90	
315.20618	120	
315.25255	198	
315.63109	104	
316.19753	96	
316.94363	92	
317.09850	92	
319.09834	90	
319.15916	144	
321.07221	126	
321.14130	126	
321.22726	112	
322.13931	342	1+
322.30872	98	
323.00216	158	
323.07001	142	
323.16554	166	
323.20071	142	
323.23915	812	1+
324.11780	106	
324.88966	172	
326.81551	378	1+
329.13606	120	
331.17995	126	
331.27697	116	
334.06897	98	
335.14663	174	1+
335.16718	110	
335.20062	126	
336.30262	108	
336.32227	118	
337.09436	96	
337.18579	230	1+
337.21574	624	1+
337.35386	114	
338.06922	296	1+
339.15419	104	
339.89121	100	
340.30133	120	
340.39237	280	1+
341.25112	174	
341.28500	108	
341.32824	104	
END IONS

###FS:    #m/z: 531.40810 #charge 1+
###MS: 6
###MSMS: 7
BEGIN IONS
TITLE=Cmpd 4, +MS2(531.4081), 28.8-35.9eV, 0.1min #7
RTINSECONDS=7.1075
SCANS=6-7
PEPMASS=531.40810	249030
CHARGE=1+
224.95050	242	1+
229.03470	274	1+
234.02695	172	1+
235.06257	282	1+
235.96497	308	1+
236.96801	198	1+
237.12052	236	
239.10489	170	
243.03568	174	1+
248.04155	164	1+
251.06854	304	1+
258.11687	198	1+
259.17985	322	1+
259.97661	2218	1+
261.97075	458	
266.08914	198	1+
266.86024	178	1+
267.13528	448	1+
268.06101	254	1+
268.11819	206	
269.07430	278	1+
272.92216	152	1+
273.18713	746	1+
275.01679	232	1+
275.18036	310	1+
277.21442	210	
277.98625	1086	1+
278.88156	184	1+
279.98439	294	1+
280.93902	204	
283.07429	336	1+
283.17147	198	
283.26322	228	
284.27256	180	
287.18171	194	
289.87585	920	1+
290.25994	228	1+
291.19347	382	1+
293.02664	206	
293.12088	164	
293.87519	442	1+
294.98019	198	1+
295.91782	1216	1+
296.85336	214	
296.88438	358	
296.98302	214	1+
297.95448	310	1+
298.87830	444	1+
299.23427	168	
300.28720	178	
300.99892	194	
301.25430	164	
301.91589	232	
304.93460	166	
304.99723	262	
305.24247	166	
305.27705	396	1+
306.20777	252	1+
306.79071	278	1+
306.94289	200	1+
307.04905	204	
307.16660	180	
307.28935	534	1+
307.89154	522	
308.00109	204	1+
308.29254	368	1+
308.88436	878	1+
308.92443	262	1+
309.13283	354	1+
309.18457	342	1+
309.88524	606	1+
310.30659	174	
310.91055	320	1+
311.88567	704	1+
312.29553	192	
312.87278	300	
312.88957	420	1+
313.92815	3796	1+
313.99254	236	1+
314.86364	896	1+
314.89222	574	1+
315.18008	182	
316.88960	464	1+
317.08447	224	
317.93455	198	
318.88333	276	
318.93380	730	1+
320.08238	228	1+
320.92297	162	
323.01067	214	
323.23960	390	1+
324.86094	426	1+
326.90288	234	
327.10263	220	
327.20171	290	
327.81035	312	1+
327.89481	300	1+
328.16212	206	1+
328.19296	336	1+
328.92749	214	
331.06969	196	1+
332.05806	250	1+
332.86824	874	1+
332.90278	346	1+
333.86608	508	1+
334.90222	354	
335.89920	250	
336.89721	196	
336.94533	2264	1+
337.01844	344	1+
337.21668	220	
337.88117	660	1+
338.34266	202	
339.15281	174	
339.71602	216	
339.93267	192	1+
340.18230	208	
341.17767	272	
341.20035	318	1+
342.16239	166	
342.20485	210	1+
342.82249	154	1+
342.88686	194	
343.02148	186	1+
345.20762	3860	1+
345.29721	196	1+
345.93188	172	
346.17619	258	1+
346.93162	336	
348.91907	226	
349.89596	200	
350.13577	268	1+
350.87871	486	1+
351.08495	190	
351.19127	200	
351.31687	154	1+
352.90822	460	1+
353.93343	176	1+
353.96139	1796	1+
354.05522	552	1+
354.14490	226	1+
354.89189	510	1+
355.06902	208	
355.19495	198	
355.89177	374	1+
355.91756	352	1+
355.95964	628	1+
356.21737	178	
358.31599	264	1+
358.88568	180	
358.91664	168	
358.94418	250	1+
359.22762	194	1+
359.90722	250	1+
361.85991	240	1+
362.15250	210	1+
363.16677	336	1+
363.21789	310	
363.88815	260	1+
364.06863	254	1+
364.12373	212	1+
364.94925	186	
368.20811	278	1+
368.89735	426	
368.95135	304	1+
369.19292	214	1+
369.84117	176	1+
369.88555	224	1+
369.92645	158	1+
371.03933	248	1+
371.25915	166	
371.29018	266	1+
371.85164	166	
371.96979	1962	1+
372.20888	580	1+
373.03828	406	
373.20962	336	1+
373.25221	172	
373.82386	208	1+
374.90114	584	1+
376.06902	174	1+
376.16947	322	1+
376.24994	346	1+
376.88427	456	1+
377.85025	234	
378.91304	294	1+
381.06853	228	1+
381.19125	210	
381.86352	320	1+
382.15232	206	1+
382.87184	286	1+
382.99121	232	1+
383.20365	238	
383.22640	500	1+
383.32883	238	
385.17664	208	1+
386.00713	144	1+
388.20188	428	1+
388.80436	174	1+
390.34174	198	1+
390.39628	226	1+
390.84050	448	
390.86304	478	1+
390.96284	210	1+
391.05469	172	
391.20923	204	
391.83842	356	
391.90319	400	
392.19794	210	1+
392.24636	218	1+
392.83660	304	
392.86488	1320	1+
392.90375	252	
393.90828	192	
394.12233	342	1+
394.40469	222	1+
394.83816	244	
394.85982	920	1+
394.98836	210	
395.19091	240	
395.21837	166	1+
396.15470	216	1+
396.17970	430	1+
396.80961	198	
397.38315	232	1+
398.86427	202	
398.98485	168	1+
400.23787	444	1+
400.33467	226	1+
400.72490	200	1+
401.04410	308	1+
401.16278	312	
401.24279	314	1+
402.14094	420	1+
402.16678	204	
402.40560	220	1+
402.99127	264	1+
403.87150	1350	1+
404.23815	260	1+
404.91368	220	1+
404.99403	228	1+
405.09584	178	1+
407.86889	204	
408.85309	650	
409.85573	498	
410.22019	244	1+
410.84356	248	
410.87588	1820	1+
411.81037	192	
412.07125	190	1+
412.84380	620	1+
412.87186	1024	1+
413.14287	240	1+
413.18284	248	
414.35679	168	
414.86928	222	
415.02608	178	
415.14911	378	1+
415.28969	598	
415.81715	252	1+
415.84697	238	
416.18016	334	1+
416.29000	328	
416.87434	418	1+
416.93309	272	1+
417.22555	162	
417.25168	232	
417.29134	194	
418.20340	366	1+
418.28954	240	1+
418.32970	270	1+
419.02786	268	1+
419.17496	188	
420.17663	186	
421.27803	134	1+
421.88505	680	1+
422.80907	248	1+
422.91910	226	
423.20921	330	1+
424.21336	266	1+
424.86948	208	
425.10929	156	1+
425.87913	196	
426.86340	712	1+
426.88297	440	
428.13639	280	1+
428.88614	3116	1+
429.28069	224	
430.04974	156	1+
430.13244	274	1+
430.85418	252	
430.88215	1306	
431.26666	198	1+
431.86926	990	1+
432.03374	120	1+
432.20764	216	1+
433.11470	202	1+
433.27502	252	1+
433.89443	212	
434.88175	332	1+
436.03717	196	1+
438.02606	232	1+
438.25746	202	1+
439.22060	174	
439.89357	644	1+
440.18737	302	1+
444.87519	894	
445.14761	480	1+
445.25069	222	1+
445.87543	538	
446.14998	404	1+
446.18331	312	1+
446.89294	404	1+
447.07501	190	1+
449.35435	298	1+
449.87381	376	
450.15771	302	1+
450.30403	126	1+
450.88381	264	
451.19882	264	1+
451.87511	234	
451.90011	234	
452.26435	626	1+
452.32198	206	1+
452.88815	270	1+
452.91933	182	
453.20939	226	1+
454.33217	304	1+
455.08471	274	1+
457.40861	190	1+
457.90307	1162	1+
458.34385	170	
460.89680	346	1+
462.11031	210	1+
462.88302	952	1+
463.25118	266	1+
464.28273	172	
464.39581	356	1+
466.26098	338	1+
467.88964	2216	1+
468.08636	218	1+
468.24388	192	
468.36942	276	1+
469.23197	268	1+
469.27402	352	1+
469.88915	488	
469.90997	272	
470.87074	222	1+
471.20426	188	1+
471.32474	184	
473.39720	178	
474.43882	186	1+
475.33919	166	
477.78533	264	1+
478.10220	152	1+
478.26124	228	
480.38914	258	1+
482.13905	310	1+
482.28061	212	1+
483.24575	206	1+
485.90117	1018	1+
487.27677	208	
487.43940	208	1+
487.90503	246	
488.11607	252	1+
488.31367	238	1+
488.86133	224	1+
489.14158	284	1+
489.35962	240	1+
490.05818	166	1+
490.23131	180	1+
490.28213	238	1+
491.45342	320	1+
493.17367	248	1+
493.30398	218	1+
493.34971	260	
494.25290	268	1+
494.84705	186	1+
495.10951	166	
495.28134	218	1+
496.33109	252	1+
498.35024	298	1+
499.25568	214	
500.36729	198	
501.19603	184	1+
506.39654	156	1+
508.34149	498	1+
508.92770	196	1+
509.25685	352	1+
509.42490	166	1+
509.47003	610	1+
510.06369	326	1+
510.15540	212	1+
510.38561	338	1+
510.47780	636	1+
511.44952	162	1+
512.04398	152	1+
512.20762	376	1+
512.28834	442	1+
513.04829	98	1+
513.13145	938	1+
513.29086	460	1+
513.36791	264	1+
513.41154	238	1+
513.99700	102	1+
514.26338	294	1+
514.33556	544	1+
515.12396	178	1+
515.20443	146	1+
515.23655	148	1+
515.26544	178	1+
515.34119	496	1+
515.55587	146	1+
516.08484	190	1+
516.35183	352	1+
516.40327	488	1+
516.46293	436	1+
516.81722	104	1+
517.30753	200	1+
517.46828	336	1+
518.27792	222	1+
519.39773	194	1+
519.94405	162	
522.92114	218	
523.47634	156	1+
527.06541	192	
527.10697	186	1+
527.38534	178	
527.42734	744	1+
527.54097	166	
528.13524	170	1+
528.25314	226	1+
528.51695	460	1+
528.54107	270	
529.28640	214	
529.32470	360	
529.40259	520	1+
529.49816	746	1+
529.77081	226	1+
530.14401	286	1+
530.24007	348	1+
530.31762	266	
530.46974	348	
530.52170	558	1+
530.55590	182	1+
530.98028	238	1+
531.13236	198	
531.24596	262	1+
531.34847	1588	1+
531.38892	1034	1+
531.44890	764	1+
532.19020	304	1+
532.41972	394	
532.46891	712	1+
532.54529	184	1+
533.15260	182	
533.19087	228	1+
533.22449	226	1+
533.29455	514	1+
533.34515	732	1+
533.43640	350	
533.71316	182	1+
534.26664	556	1+
534.37911	360	1+
534.41193	688	1+
534.46320	572	1+
534.50221	272	
534.80862	210	1+
535.10158	240	1+
535.13117	146	1+
535.27541	390	1+
535.34145	392	1+
535.51990	306	1+
536.13351	94	1+
536.49090	194	
END IONS

###FS:    #m/z: 336.94637 #charge 1+
###MS: 6
###MSMS: 8
BEGIN IONS
TITLE=Cmpd 5, +MS2(336.9464), 28.0-35.0eV, 0.2min #8
RTINSECONDS=7.8795
SCANS=6,8
PEPMASS=336.94637	107946
CHARGE=1+
106.91432	98	
203.03376	124	
203.13806	92	
203.93489	88	
205.94856	152	
208.98547	124	
211.94501	2392	1+
212.88041	102	
213.94129	1080	1+
215.88663	178	
215.93795	132	
217.87479	94	
223.97132	88	
224.97486	114	
225.03576	88	
226.14022	124	
229.95545	2056	
231.00034	92	
231.95101	1312	1+
235.00852	108	
236.15211	152	
237.01302	92	
237.53859	88	
237.80003	88	
238.21503	134	
239.12121	92	
239.14648	98	
239.90576	116	
240.99107	106	
243.61793	96	
243.89606	122	
245.03834	88	
245.57075	100	
246.97444	106	
247.96574	662	
248.82000	88	
248.98558	258	
249.01205	94	
249.04018	114	
249.96098	264	
250.03024	94	
250.21561	120	
250.89161	100	
250.98337	128	
251.03189	106	
251.11083	116	
252.11413	102	
252.97166	1572	1+
253.08587	158	
253.16441	166	
254.09360	152	
254.21754	94	
254.96710	486	1+
255.07341	836	1+
255.17721	194	1+
256.96769	94	
257.02948	124	
257.91627	112	
259.15588	186	1+
260.93163	104	
260.97882	206	1+
263.17425	88	
265.01663	166	
266.99790	144	
267.07106	208	1+
267.13963	96	
268.95864	98	
269.14964	90	
269.98795	266	1+
274.19075	254	
275.07450	88	
275.09380	136	
276.02924	92	
277.19490	170	
278.24698	132	
279.05942	224	1+
279.08655	220	1+
279.19150	88	
279.24089	94	
280.12072	94	
280.21827	170	
281.23833	88	
282.93802	96	
283.02779	156	
283.19615	96	
283.97687	152	1+
285.70863	98	
286.11144	90	
286.28164	118	
286.87224	98	
287.05869	104	
287.27757	102	
289.07946	112	
290.06613	86	
290.14840	90	
292.24589	96	
292.93853	176	
293.03147	102	
293.29959	126	
293.84973	120	
293.87508	88	
293.89959	122	
293.99847	162	
294.77574	94	
295.11845	90	
295.97348	164	
296.21995	156	
296.32980	96	
296.97853	116	
297.07516	154	
297.41578	90	
298.06201	92	
298.07998	96	
298.11926	94	
298.31082	116	
299.05760	150	
299.08054	88	
300.19187	92	
301.26121	90	
303.21037	140	
303.75990	102	
304.03399	130	
305.23076	100	
306.15245	200	1+
306.79759	96	
306.88420	270	1+
308.30588	102	
308.91824	122	
309.42299	88	
309.86594	88	
310.89782	92	
311.32880	88	
312.03119	94	
313.18178	92	
313.95736	104	
315.01412	94	
316.04441	124	
316.22688	114	
318.58946	96	
319.27143	92	
320.77864	112	
321.22301	90	
321.92528	88	
322.13402	314	1+
322.22714	126	
323.23613	334	
324.89182	116	
325.09218	128	
326.79427	272	1+
330.01030	100	
330.95025	100	
335.17121	92	
336.22043	154	
336.31328	100	
336.94969	88	
337.21370	100	
337.25432	148	
337.32023	178	
337.35447	184	
338.25756	178	1+
338.34151	154	
338.36434	144	
339.23738	134	
339.29764	170	
339.99111	134	
340.12297	150	
340.23999	94	
340.39908	144	
341.24939	170	
END IONS

###FS:    #m/z: 359.96236 #charge 1+
###MS: 6
###MSMS: 9
BEGIN IONS
TITLE=Cmpd 6, +MS2(359.9624), 28.0-35.0eV, 0.2min #9
RTINSECONDS=8.6515
SCANS=6,9
PEPMASS=359.96236	81118
CHARGE=1+
133.82832	96	
183.93317	178	
198.87531	154	
205.95480	126	
213.53210	112	
215.90343	156	1+
217.89271	120	
221.88828	192	
222.95184	462	1+
223.88774	136	
224.10112	94	
224.94960	398	
224.97734	142	
225.94605	648	1+
226.97343	176	
227.92920	122	
228.94483	374	1+
229.18976	92	
234.99619	108	
235.90834	284	
236.98640	124	
237.17153	106	
240.96307	426	1+
242.95847	486	1+
243.14263	94	
244.50432	98	
244.95711	332	1+
246.95527	142	
246.97888	148	
250.94781	214	
251.03031	102	
251.04727	130	
251.17713	138	
254.10677	98	
255.04808	116	
255.90088	94	
256.03532	104	
257.04766	96	
258.84711	186	
259.01033	148	
259.06860	104	
259.84972	198	
260.96952	448	1+
261.16948	118	
262.25306	142	
262.93382	216	
263.18043	92	
264.15242	144	
264.96829	92	
265.10235	98	
265.97477	126	
266.24781	458	1+
269.48631	102	
271.20487	90	
271.89866	100	
272.13306	108	
272.93146	114	
273.59414	94	
276.16567	212	1+
276.45501	108	
276.85691	210	
277.19575	120	
277.22920	150	
277.92191	180	1+
278.24771	194	
279.07987	150	
279.91729	120	
280.05379	114	
280.26210	704	1+
280.93575	240	1+
281.05991	242	1+
281.22534	134	
282.03422	98	
282.53554	98	
283.28281	96	
283.87701	172	1+
284.43562	106	
288.20881	102	
288.38174	92	
289.07929	116	
289.88421	136	
292.41597	100	
294.01973	424	1+
295.02531	306	1+
295.93175	482	1+
296.29853	106	
297.18720	112	
297.95635	404	1+
298.18585	96	
298.27733	104	
298.30767	146	
299.80952	198	1+
300.16130	112	
301.17855	148	
301.26264	116	1+
301.50167	104	
302.04996	114	
302.22219	1382	1+
303.02511	174	1+
303.80888	124	
303.90764	92	
304.22070	186	
304.77080	90	
305.49493	126	
306.27974	304	
306.79755	98	
307.11437	126	
307.15859	162	1+
307.28844	178	
307.78665	138	
308.29263	394	
308.79461	106	
309.22314	100	
309.33805	340	1+
310.13166	90	
310.31979	118	
310.34513	216	1+
311.18144	90	
312.02074	108	
313.22544	110	
313.45846	118	
313.94191	102	
314.94508	98	
315.20394	128	
316.23734	110	
316.93598	106	
317.11630	94	
318.93618	92	
320.09265	100	
320.13437	112	
321.22253	506	1+
322.19336	120	
322.30664	314	1+
322.34554	140	
323.01677	1108	1+
323.14297	130	
323.23893	326	
324.14050	92	
324.24223	180	
324.32771	430	
325.27606	96	
327.20876	240	1+
327.59472	96	
328.18752	104	
328.82224	94	
328.95914	100	
333.24612	128	
336.94350	118	
337.95287	164	
338.33864	286	
339.19663	92	
339.23596	600	1+
339.29155	126	
339.34275	130	
340.23953	340	1+
340.31240	92	
340.35684	194	
340.91985	92	
341.02898	102	
341.18960	188	
341.26673	146	
341.36247	150	
341.89542	100	
343.28067	132	
343.30713	104	
343.90307	120	
345.28874	122	
347.11862	388	1+
349.11170	304	
349.81244	96	
351.81560	130	
356.26759	118	
356.63637	98	
357.18127	106	
357.25872	210	
358.26060	158	
358.30665	120	
358.36966	206	1+
359.16879	132	
360.11020	114	
360.24161	122	
360.33506	256	1+
361.23317	316	1+
361.35714	138	
363.36848	108	
364.14979	124	
END IONS

###FS:    #m/z: 336.94661 #charge 1+
###MS: 10
###MSMS: 11
BEGIN IONS
TITLE=Cmpd 7, +MS2(336.9466), 28.0-35.0eV, 0.2min #11
RTINSECONDS=12.3305
SCANS=10-11
PEPMASS=336.94661	93256
CHARGE=1+
189.07103	84	
192.89933	90	
194.11048	90	
195.89352	110	
203.02585	84	
205.94959	196	
206.95676	98	
208.12823	102	
210.58535	94	
211.94486	5722	1+
212.89731	88	
213.93951	2612	1+
215.88538	326	1+
217.88297	148	
217.93954	116	
221.89461	170	
222.08519	82	
222.93507	86	
223.16271	92	
223.96121	96	
223.97494	258	
223.99451	84	
224.84036	90	
226.90542	90	
229.95546	5918	
230.88851	264	1+
230.96149	222	
231.95067	2506	1+
232.82728	94	
233.90032	292	1+
233.95065	332	
234.20093	104	
234.88336	96	
235.10643	140	
235.90480	194	
236.04696	140	
236.07709	124	
236.14388	112	
237.06319	128	
237.08904	94	
237.14445	130	
237.91935	92	
238.04897	138	
238.21903	144	
239.90667	276	
239.94962	100	
240.13313	86	
242.53047	92	
243.17143	98	
244.04171	98	
246.39732	82	
247.06334	134	1+
247.96563	1250	
249.36646	82	
249.88478	102	
249.96126	740	1+
250.04158	182	1+
250.80921	88	
250.98435	206	
251.14847	94	
251.92325	274	1+
252.02805	86	
252.23694	94	
252.57533	128	
252.86130	82	
252.97075	1920	1+
254.09025	364	1+
254.20440	82	
254.96597	1152	1+
255.07182	404	1+
255.11162	80	
255.25512	92	
255.91476	198	1+
256.65784	92	
256.96010	134	
257.03966	100	
257.99102	90	
258.08200	82	
258.99885	96	
259.21365	92	
259.88989	86	
259.91965	92	
260.90099	84	
260.93034	88	
261.79786	82	
263.95572	94	
265.86200	102	
266.10327	220	1+
267.07091	152	
270.86514	84	
270.98603	116	
271.08491	84	
271.62191	98	
271.99213	106	
272.02201	122	
272.98616	156	
274.19123	338	
275.06643	118	
276.15236	136	
276.18379	158	
276.22848	82	
276.91455	82	
277.08806	206	1+
277.96400	308	1+
278.10732	102	
278.19316	100	
278.24518	178	
278.94974	180	1+
279.25701	86	
279.27760	88	
280.12165	152	
280.16167	124	
280.55144	86	
280.93426	88	
281.04704	356	1+
281.16655	96	
283.03299	310	1+
284.15419	84	
286.05108	86	
288.22804	116	
288.88666	102	
289.19545	86	
289.88077	86	
291.10621	322	1+
291.93109	110	
292.05866	270	1+
292.94096	92	
293.29426	158	
294.24222	194	
295.21083	156	
295.83586	100	
295.97289	196	
296.05250	96	
296.97330	494	1+
297.94314	96	
298.31101	188	1+
298.58383	208	
299.20453	118	
301.07609	108	
301.14484	120	
302.24641	130	
303.72989	86	
303.94297	212	1+
304.44481	86	
304.88426	116	
304.94591	140	1+
305.12817	172	1+
307.78346	82	
309.76413	88	
311.92052	98	
313.17104	132	
315.09705	98	
316.49761	86	
317.93028	114	
318.08765	92	
318.28715	174	
320.22981	104	
322.13639	168	
322.30814	92	
323.23914	414	
323.28486	124	1+
324.89615	110	
325.90500	120	
326.28244	84	
327.82589	100	
328.18818	138	
331.17757	102	
332.15078	104	
333.25934	256	1+
334.19812	148	
336.17738	136	
336.23369	134	
337.21533	106	
337.23259	98	
337.81642	90	
338.30649	98	
338.33805	222	
340.25951	186	
340.94030	92	
341.04919	158	1+
341.24744	282	1+
341.27142	152	
END IONS

###FS:    #m/z: 359.96228 #charge 1+
###MS: 10
###MSMS: 12
BEGIN IONS
TITLE=Cmpd 8, +MS2(359.9623), 28.0-35.0eV, 0.2min #12
RTINSECONDS=13.1025
SCANS=10,12
PEPMASS=359.96228	69960
CHARGE=1+
182.93526	96	
183.93142	140	
184.93607	92	
206.11005	98	
215.86361	98	
222.95323	588	1+
223.03560	92	
223.87667	140	
223.93766	112	
224.94915	726	1+
225.96990	180	
226.94800	576	1+
226.97579	206	
227.89219	96	
228.94448	236	
234.53352	106	
235.11390	138	
235.90846	116	
236.11503	114	
236.90565	124	
239.12928	102	
239.90177	136	
240.88562	108	
240.94096	96	
240.96205	600	1+
241.12705	96	
241.94014	110	
242.95644	400	1+
243.86776	142	
244.95971	378	
245.16908	90	
245.94431	200	
246.06178	98	
246.95463	326	
246.97384	140	
248.23798	96	
248.48709	96	
249.00803	90	
250.94890	196	
251.03223	242	1+
252.23561	100	
252.26604	150	
253.05485	108	
254.91963	134	
258.18661	144	
258.92467	108	
258.97251	128	
259.07253	100	
259.92445	126	
260.23502	100	
260.89591	102	
260.96899	306	
260.98614	152	
261.54618	168	
264.97328	96	
266.24388	608	1+
266.65784	96	
266.81145	162	
267.06096	90	
268.95359	106	
270.12382	100	
270.14588	92	
272.82269	92	
273.11095	100	
274.42327	90	
275.05683	98	
275.91941	122	
276.85422	136	
276.92612	110	
277.92142	260	
278.05834	120	
279.16840	194	1+
280.26189	406	1+
280.79417	120	
280.87096	126	
280.91701	110	
281.05829	218	1+
281.94190	118	
281.98778	172	
282.27738	134	
283.14074	92	
284.96249	104	
287.09564	122	
289.03266	138	
291.08216	102	
291.27264	116	
295.02176	252	
295.28090	112	
295.93336	278	
296.92974	114	
297.07454	256	1+
297.17991	108	
297.93961	108	
298.58362	96	
299.47986	100	
300.05662	158	1+
302.22170	460	
302.67554	94	
303.94592	134	
304.21974	242	1+
304.29500	92	
305.78091	154	
306.28082	396	1+
307.79490	156	
307.84996	130	
308.26728	102	
308.88479	90	
309.31919	112	
309.91737	146	
310.34572	404	
311.07353	90	
313.18090	104	
313.31179	92	
314.79890	114	
315.17536	100	
316.12162	136	
316.96310	132	
318.94759	92	
319.10066	96	
320.08719	92	
320.92648	158	
321.22370	140	
322.34757	116	
322.92628	102	
323.01701	1146	1+
323.10452	104	
323.16879	112	
323.24121	240	
323.96672	96	
324.24584	130	
324.28687	120	
324.32173	114	
324.89990	138	
326.13777	104	
326.56844	92	
327.30571	126	
327.82540	94	
329.99468	96	
330.77371	94	
332.17725	132	
332.78205	180	1+
334.28623	100	
334.95146	180	1+
336.94293	110	
337.94556	108	
339.23075	108	
339.27135	142	
340.23797	128	
340.35888	340	1+
341.02554	122	
342.90541	110	
345.09767	120	
347.11725	102	
348.11414	396	1+
349.11436	268	1+
351.10805	142	
351.95026	98	
352.31348	94	
352.80888	116	
355.19867	222	1+
356.07177	112	
356.20177	352	1+
356.29689	260	1+
357.22523	130	
357.26789	106	
358.16031	156	
358.17687	192	1+
359.35687	94	
361.08625	108	
362.29580	100	
363.16508	106	
363.37055	166	
364.32961	100	
365.39052	146	
END IONS

###FS:    #m/z: 393.32010 #charge 1+
###MS: 10
###MSMS: 13
BEGIN IONS
TITLE=Cmpd 9, +MS2(393.3201), 28.0-35.0eV, 0.3min #13
RTINSECONDS=13.875
SCANS=10,13
PEPMASS=393.32010	44826
CHARGE=1+
190.59025	96	
199.93643	184	
201.93188	280	1+
202.10494	98	
212.10246	108	
212.89042	156	
213.88662	180	
214.88610	1322	1+
215.88912	870	1+
216.00434	118	
216.88297	228	
217.88343	1462	1+
217.94633	174	1+
219.87778	1046	1+
219.90102	154	1+
219.93958	216	
222.14365	120	
222.95166	1072	1+
224.94907	1202	1+
227.19605	224	
230.90248	132	
231.90253	200	
232.89495	176	
233.06917	160	1+
233.89610	620	1+
235.89317	758	1+
237.89269	186	1+
238.96912	156	
239.78997	192	
239.89027	148	
240.08204	128	
240.79349	100	
240.96325	606	
242.06592	100	
242.19269	200	
242.80315	98	
242.96089	454	
243.20717	198	1+
245.92120	142	
251.23770	134	
251.92106	96	
252.05732	98	
252.92683	100	
253.90106	518	1+
253.91332	328	1+
255.04275	122	
255.80379	146	
257.04266	98	
257.79949	226	
258.90838	384	1+
258.97344	350	1+
260.96857	918	1+
262.05754	228	1+
262.96525	154	
263.97974	154	
265.97389	314	
266.25292	100	
267.89858	142	
267.91327	104	
268.78217	104	
271.04919	222	1+
273.79546	484	1+
273.87124	162	
273.91469	98	
275.05159	110	
276.80735	128	
279.27571	126	
279.41094	112	
279.85500	228	1+
280.92874	106	
281.04285	250	1+
281.10770	96	
281.59719	106	
283.07871	118	
283.78744	138	
283.98278	118	
285.85635	102	
287.79678	124	
287.91445	104	
288.02516	106	
288.17322	152	
288.20983	310	1+
288.85429	186	
289.78944	972	1+
289.85466	386	1+
289.93050	194	1+
290.06537	124	
292.16476	96	
292.80394	96	
293.51092	100	
293.88084	438	1+
293.92548	244	1+
294.30012	104	
294.88247	254	1+
295.40359	298	1+
295.81900	152	
295.91750	1446	1+
296.25623	96	
296.85518	148	
296.89456	400	1+
298.36286	96	
298.79577	122	
298.84764	254	
299.78235	726	1+
299.79786	156	
299.85760	124	
300.84571	238	1+
303.74516	110	
304.16013	100	
305.15382	122	
305.72751	104	
306.86656	312	1+
306.89594	126	
307.29080	204	
307.79886	1104	1+
308.04428	98	
308.29374	612	1+
308.36980	122	
308.81792	106	
308.86971	764	1+
308.91690	232	1+
308.94053	220	
309.06018	102	
309.15815	106	
310.18693	98	
310.30761	150	
310.80470	112	
311.87074	2292	1+
311.90425	148	
311.93292	142	
312.80454	354	1+
313.01886	116	
313.86418	718	1+
313.92975	3508	1+
314.89036	284	
314.95951	302	1+
315.30397	108	
315.82289	188	1+
315.86346	134	
316.20668	112	
316.89071	104	
317.86671	112	
318.04507	236	1+
318.93481	1928	1+
319.29168	138	
322.85258	102	
323.15870	142	1+
323.39268	130	
326.88224	502	1+
326.94212	140	
328.15069	212	1+
328.19916	146	
328.82234	128	
328.88861	182	
329.81183	1272	1+
329.88057	2424	1+
330.03289	156	1+
330.27992	122	
330.81450	1164	1+
330.89960	220	1+
331.87752	1420	1+
334.94994	366	1+
335.88745	170	
336.32530	116	
336.94529	4428	1+
337.09438	98	
337.20326	100	
337.30671	108	
337.84790	102	
338.33858	110	
342.20534	96	
342.90104	148	
343.69373	100	
344.19695	108	
346.95757	100	
347.88788	898	1+
349.15720	132	
351.07900	108	
351.27621	116	
352.89890	118	
354.16398	122	
354.36948	252	1+
354.84095	200	1+
357.83418	100	
359.96283	274	
360.95696	144	
362.86857	96	
365.65753	114	
372.10810	166	
372.12916	108	
372.22979	120	
372.30845	104	
372.60755	106	
374.19391	234	
376.01406	108	
376.25402	306	1+
376.28523	120	
376.35549	200	
377.21141	122	
377.35022	378	
378.35341	238	
378.83225	96	
379.36921	140	
380.38706	108	
389.27425	172	
390.33038	270	1+
390.86079	128	
391.40239	274	1+
392.13268	120	
394.31561	186	
394.41974	160	
395.12511	150	
395.36271	408	
396.32312	190	1+
396.36377	190	
396.80178	100	
397.24213	276	1+
397.37404	116	
END IONS

###FS:    #m/z: 322.93020 #charge 1+
###MS: 14
###MSMS: 15
BEGIN IONS
TITLE=Cmpd 10, +MS2(322.9302), 28.0-35.0eV, 0.3min #15
RTINSECONDS=17.5775
SCANS=14-15
PEPMASS=322.93020	203386
CHARGE=1+
188.98844	78	
190.88708	104	
192.88986	130	
195.89341	106	
195.91755	78	
198.57694	76	
198.87645	78	
199.85938	100	
204.01572	78	
205.07122	78	
205.94890	480	
205.97257	178	1+
207.95438	80	
211.87013	90	
215.97386	88	
216.97124	80	
218.08494	88	
218.11202	88	
218.95224	96	
220.02563	80	
221.07094	90	
221.94596	106	
222.95420	582	1+
224.13924	78	
224.19654	128	
224.97814	126	
225.05752	82	
227.93014	78	
228.08880	84	
230.52657	98	
230.90467	368	1+
232.03036	128	
232.05605	76	
233.22442	76	
233.88710	100	
234.05570	202	1+
235.19980	76	
237.16400	76	
238.21856	240	
238.89690	254	1+
238.92439	76	
239.07971	460	1+
239.90323	216	1+
240.15355	76	
240.85590	102	
240.94133	796	
241.51800	78	
241.93975	2530	1+
242.04509	90	
242.08896	82	
242.94225	1756	1+
244.93860	406	1+
246.00392	84	
246.05081	84	
246.23930	100	
246.86950	104	
246.97627	350	
247.97936	182	
248.98960	124	
251.10296	88	
251.92666	114	
252.26341	142	
252.47286	94	
253.18143	82	
255.09894	102	
255.48849	88	
256.54154	106	
258.98000	84	
259.09272	80	
260.12693	156	
260.17784	156	
260.50773	88	
261.80965	90	
262.07913	122	
262.17201	256	
262.94092	88	
263.19227	86	
263.43328	104	
263.90599	80	
264.07169	76	
264.26894	126	
265.06001	130	
265.15950	86	
265.96452	114	
266.15268	76	
266.85445	90	
266.99837	116	
269.00273	94	
270.28948	78	
271.28507	82	
271.99602	108	
272.44168	80	
272.54498	86	
274.90961	78	
275.09084	78	
276.15714	80	
277.25801	78	
277.64244	80	
278.17469	76	
279.06249	78	
279.09001	908	1+
279.15231	104	
279.22545	286	
279.90618	86	
280.14388	178	
280.26069	180	1+
280.81199	80	
282.27232	110	
282.90294	136	
283.06842	274	1+
283.20665	84	
283.26075	92	
283.28297	100	
283.39710	76	
283.90556	78	
284.29288	1132	
285.15436	78	
286.88767	94	
287.08227	84	
287.91258	82	
289.13184	78	
291.09884	84	
292.30469	78	
294.15533	80	
294.97067	82	
298.19802	78	
299.25471	90	
302.17535	82	
302.25956	134	
302.88826	132	
304.17053	86	
304.25974	104	
304.44285	82	
304.80524	78	
305.03702	186	1+
306.09478	78	
306.27339	242	
306.82135	90	
306.88479	122	
307.04260	178	1+
308.26273	80	
308.29071	354	1+
308.90233	86	
309.25444	88	
309.41885	78	
310.30755	754	1+
311.02555	542	1+
313.07292	86	
314.16235	94	
315.81062	180	1+
317.03440	148	
320.14779	150	
320.21361	78	
320.88879	80	
321.02052	94	
321.20523	102	
321.89216	88	
322.02545	128	
322.30515	100	
322.32028	92	
323.23902	1168	1+
323.30338	76	
323.33905	76	
324.10877	258	1+
324.13534	126	
324.20482	92	
324.89569	130	
325.11075	208	1+
325.22923	110	
325.28369	76	
327.25956	112	
328.25815	124	
END IONS

###FS:    #m/z: 340.94073 #charge 1+
###MS: 14
###MSMS: 16
BEGIN IONS
TITLE=Cmpd 11, +MS2(340.9407), 28.0-35.0eV, 0.3min #16
RTINSECONDS=18.3495
SCANS=14,16
PEPMASS=340.94073	116492
CHARGE=1+
97.91952	82	
98.26867	80	
190.61215	92	
199.93417	82	
202.07373	84	
205.94944	94	
208.96033	108	
212.90822	102	
213.93805	492	1+
215.88398	172	
215.93714	164	
216.08928	82	
223.10362	84	
223.56053	94	
223.95920	96	
227.03100	78	
230.01596	80	
230.91469	80	
231.95048	530	1+
232.07093	78	
232.11017	148	
232.46989	94	
233.90001	148	
233.94842	114	
234.12618	108	
235.21349	86	
235.89370	250	1+
236.07233	80	
236.51219	100	
237.16403	84	
237.89071	84	
238.05188	80	
240.23138	172	
240.81822	80	
240.84515	84	
242.88355	140	
242.89980	92	
246.18522	94	
248.90925	86	
249.95767	128	
249.96798	126	
250.96411	150	
250.98434	80	
251.24903	110	
251.95600	86	
252.22706	80	
254.15360	80	
254.96638	512	1+
255.53935	80	
255.90926	178	
255.98709	84	
256.07570	82	
256.96221	146	
258.81231	96	
258.91001	110	
259.90377	78	
259.95910	80	
260.93020	100	
264.11188	94	
264.23335	100	
264.95206	86	
265.01612	114	
265.12602	84	
266.56575	106	
266.96474	78	
267.13548	120	
268.00397	140	
268.07687	88	
268.18403	78	
270.21260	92	
272.93401	166	
273.01771	104	
273.89945	108	
277.85967	94	
277.92490	202	1+
278.96909	120	
279.08546	186	1+
279.96982	82	
281.18893	130	
281.25721	98	
281.90038	80	
281.96615	80	
282.05105	168	
282.27978	134	
283.03348	112	
283.20062	92	
284.17878	92	
284.88526	90	
286.94875	84	
287.21520	88	
288.11892	86	
289.88291	150	
291.23287	102	
292.43921	96	
294.12350	84	
295.01968	92	
295.82545	78	
295.97594	114	
296.29559	138	
296.32963	90	
296.97540	142	
297.92565	92	
297.97664	190	
298.08113	222	
298.42083	82	
298.58355	100	
299.06972	92	
300.14233	84	
302.17403	210	
302.76146	106	
302.89589	86	
303.17566	86	
303.27192	248	1+
303.44077	146	1+
304.10423	94	
304.29267	96	
304.88222	84	
304.94424	132	
305.29601	218	1+
305.87988	104	
306.43414	80	
306.88302	136	
307.25358	94	
307.28978	510	1+
308.29294	358	1+
308.80861	170	
309.00632	84	
309.32253	112	
310.30658	122	
310.88035	86	
311.03984	84	
313.06587	90	
313.17545	92	
318.43402	84	
319.13924	84	
321.29343	120	
322.30882	148	
323.16649	106	
323.23898	158	
324.24512	92	
324.28853	110	
324.31147	98	
324.88002	78	
324.90050	166	
325.26066	88	
325.80555	80	
327.21219	88	
327.28117	82	
328.18705	186	
329.82306	100	
331.10434	94	
333.32321	132	
336.30250	150	
336.95024	126	
337.36651	122	
340.11552	84	
341.10105	80	
341.25711	94	
342.93378	92	
344.25029	86	
346.07230	108	
END IONS

###FS:    #m/z: 359.96231 #charge 1+
###MS: 14
###MSMS: 17
BEGIN IONS
TITLE=Cmpd 12, +MS2(359.9623), 28.0-35.0eV, 0.4min #17
RTINSECONDS=19.1215
SCANS=14,17
PEPMASS=359.96231	68248
CHARGE=1+
180.88663	86	
184.93185	132	
185.06235	92	
192.92680	134	
210.96686	84	
213.09088	86	
214.89727	118	
220.95668	112	
221.89437	358	1+
222.06508	84	
222.95395	318	
223.88799	128	
223.93544	86	
223.95357	160	
224.94795	662	1+
224.97068	130	
225.87591	178	
226.94843	630	1+
226.97232	342	
227.90337	98	
227.93209	180	
228.94079	462	
231.06760	88	
233.90590	98	
235.90922	120	
240.94353	366	1+
240.96189	602	1+
242.96382	190	
243.11214	104	
243.44913	92	
244.95769	266	1+
245.18997	94	
246.95145	130	
247.09532	82	
247.11261	94	
247.97727	144	
249.87879	94	
249.89409	82	
251.03403	424	1+
251.88211	90	
251.93285	80	
252.13939	80	
252.23235	106	
255.85543	82	
257.08870	94	
258.82799	80	
258.97780	284	1+
260.23428	138	
261.86915	108	
261.97543	82	
262.17729	84	
265.15610	242	1+
265.59215	100	
266.24983	136	
267.19339	92	
268.50377	80	
269.22667	80	
270.86706	84	
274.21583	100	
275.40459	80	
275.60249	84	
275.71231	86	
276.42203	102	
276.57548	88	
276.86013	226	
277.92045	186	
278.93090	94	
278.95309	150	
278.97458	176	1+
280.26266	116	
281.05743	82	
281.22857	88	
281.25466	150	
281.86287	150	
282.53155	80	
285.80424	82	
285.96985	90	
286.91960	96	
288.03268	164	
288.16702	106	
289.04511	80	
290.88187	138	
291.18893	80	
292.43586	172	
293.85673	86	
295.02176	82	
295.20185	80	
295.84854	84	
295.92634	176	
296.80662	90	
297.03484	84	
298.14031	114	
298.95060	128	
299.13009	110	
301.06480	80	
301.88212	122	
302.22456	284	
302.41710	100	
303.10302	100	
303.22847	192	
304.21558	102	
304.37994	114	
305.26589	102	
306.00223	94	
306.28292	152	1+
306.31353	328	1+
306.41064	104	
308.25560	84	
308.29271	414	1+
308.44064	84	
308.79848	116	
310.07998	88	
310.34761	316	
311.36107	88	
313.08171	94	
313.93695	82	
316.06758	106	
316.22483	148	
316.28181	86	
316.81927	108	
317.22803	82	
317.31751	80	
318.61791	106	
318.94249	134	
321.22942	136	
322.22265	86	
322.31242	144	
323.01756	796	1+
323.23431	234	
323.26572	132	
324.87667	202	1+
324.89918	98	
325.71922	98	
326.28239	82	
327.27451	164	
331.04172	84	
333.77984	82	
336.94772	246	1+
338.24532	92	
338.33708	110	
339.17831	80	
339.23270	128	
339.34283	132	
340.23122	138	
341.42772	82	
342.20560	84	
342.62680	122	
344.80998	94	
345.05118	86	
347.11210	138	
347.11761	146	
347.31824	88	
348.12165	134	
348.24547	86	
348.92893	82	
351.72375	130	
352.18115	262	1+
354.85555	84	
355.33686	96	
356.29915	152	
356.34666	80	
356.42313	106	
358.20393	86	
360.02537	84	
361.80044	82	
364.04331	120	
365.29583	86	
END IONS

###FS:    #m/z: 322.93029 #charge 1+
###MS: 18
###MSMS: 19
BEGIN IONS
TITLE=Cmpd 13, +MS2(322.9303), 28.0-35.0eV, 0.4min #19
RTINSECONDS=22.803
SCANS=18-19
PEPMASS=322.93029	163286
CHARGE=1+
66.09047	80	
75.74504	78	
189.58125	102	
192.08140	96	
192.89946	96	
194.88793	70	
196.86068	72	
197.16590	80	
201.04364	246	
201.87643	72	
203.04904	82	
203.14493	82	
205.94883	100	
205.97129	198	1+
206.96075	84	
212.87871	74	
214.14235	94	
219.11593	94	
220.49396	72	
221.89525	108	
223.95864	212	
224.21643	72	
224.88428	80	
224.99157	80	
227.11558	78	
228.02035	86	
229.92912	70	
230.86595	74	
231.21313	74	
233.93587	82	
234.14635	72	
234.70078	78	
235.11487	82	
235.79305	92	
236.14033	76	
237.05431	76	
237.91562	86	
238.21309	92	
238.94672	94	
239.07818	158	
240.06791	76	
240.94025	916	
240.96579	134	
241.94336	690	
241.96709	80	
242.02428	122	
242.94041	3150	1+
244.55808	98	
244.88625	94	
245.00370	116	
246.15075	86	
246.97273	162	
247.02578	72	
249.04307	78	
249.17105	78	
249.21402	104	
250.07877	70	
250.96882	72	
253.21895	70	
254.95471	72	
256.09335	72	
256.58075	86	
256.88230	72	
256.97199	220	
257.08081	114	
259.94352	78	
260.09781	78	
261.07899	84	
262.08091	170	
263.10671	92	
263.66681	92	
264.85619	100	
265.05803	142	
265.12039	82	
265.96449	92	
266.01261	72	
266.99926	206	1+
267.23781	88	
267.53686	90	
269.12190	88	
270.27927	70	
271.63779	86	
272.07391	244	1+
272.98294	98	
273.03780	78	
273.26540	92	
274.17737	88	
274.93023	94	
277.12160	78	
277.19673	80	
277.26414	82	
277.64481	106	
279.09068	1070	1+
279.23357	124	
279.86113	72	
279.92382	126	
280.14115	154	
280.88662	78	
281.09347	86	
281.25945	78	
282.02682	72	
282.05244	242	1+
282.07708	74	
282.23836	76	
282.27896	256	1+
282.85946	74	
283.94078	106	
284.29393	1068	1+
284.67969	88	
285.87276	94	
285.99685	112	
287.09259	76	
287.90742	82	
289.88197	78	
292.26281	84	
293.86532	100	
293.88140	84	
294.15723	72	
294.41443	86	
295.13974	86	
295.89087	78	
298.81741	108	
300.87322	78	
301.13089	92	
305.09661	76	
306.05829	78	
306.88077	124	
307.26464	140	
307.30975	146	
308.17889	140	
308.29462	610	1+
308.91353	84	
309.00623	74	
309.89614	72	
310.30712	244	
312.54552	96	
313.03011	130	
317.10307	72	
317.17537	90	
317.21912	80	
317.82327	72	
320.06622	70	
321.32194	74	
321.75939	72	
321.88748	90	
321.94938	82	
322.03095	70	
322.14451	106	
322.20303	74	
322.31092	94	
323.23860	1034	1+
324.20962	72	
325.06354	76	
325.16330	80	
325.21342	146	
325.90193	160	
327.21463	74	
327.24969	344	
328.26608	80	
328.30817	74	
END IONS

###FS:    #m/z: 340.94054 #charge 1+
###MS: 18
###MSMS: 20
BEGIN IONS
TITLE=Cmpd 14, +MS2(340.9405), 28.0-35.0eV, 0.4min #20
RTINSECONDS=23.5755
SCANS=18,20
PEPMASS=340.94054	83574
CHARGE=1+
180.86685	86	
181.97155	78	
203.93152	76	
205.95453	122	
205.96901	76	
208.95629	76	
211.90220	94	
213.93896	406	
215.88629	384	
217.68611	84	
218.40061	92	
221.00151	78	
222.97216	82	
223.96487	82	
227.10533	82	
227.28483	96	
231.95019	906	1+
232.84012	92	
233.89998	176	
234.67440	78	
235.05081	80	
235.65198	88	
237.06758	78	
237.80549	84	
238.21659	82	
239.04931	84	
239.90447	144	
240.04513	80	
240.22965	334	
244.05147	86	
244.21643	92	
245.09397	78	
245.83400	84	
245.99053	76	
246.14292	84	
246.97729	190	
248.50451	110	
248.89959	76	
248.97703	80	
249.96605	172	
250.04782	104	
250.96103	82	
251.23945	116	
251.97900	230	1+
252.47481	100	
253.80728	82	
253.92459	84	
254.96684	802	1+
255.07311	206	
255.14698	78	
256.07531	178	
256.92300	78	
257.90523	186	1+
258.44098	102	
263.05889	86	
263.88685	92	
263.93184	88	
265.26417	134	
266.01477	86	
266.62364	92	
266.99870	100	
267.01576	126	
267.94712	242	1+
268.90222	96	
269.00164	102	
269.01696	114	
269.23252	98	
269.85309	146	1+
270.00077	90	
271.22673	96	
272.84396	120	
272.98307	80	
273.89043	100	
274.15513	82	
275.96143	76	
276.85356	124	
277.96516	136	
278.96131	178	
279.23481	96	
279.24919	78	
279.95857	112	
280.15250	86	
281.05228	120	
282.07964	86	
282.11697	82	
282.27982	88	
284.03193	88	
285.04058	94	
286.86579	84	
287.02571	78	
287.46098	98	
287.66891	78	
289.07541	120	
290.61099	102	
292.86336	84	
292.88230	80	
293.18716	202	1+
293.60987	82	
294.85658	78	
295.10891	96	
296.04696	88	
296.97774	160	
297.97965	306	
298.09792	80	
298.18064	92	
298.91888	92	
300.86393	130	
302.17158	190	
302.98965	108	
304.44279	98	
306.28096	288	1+
306.88334	132	
307.28461	228	1+
308.27041	94	
308.64584	92	
309.31060	84	
309.91985	94	
310.22699	88	
311.02412	112	
311.17930	86	
313.06676	86	
314.21685	92	
317.03334	78	
317.05713	80	
318.42986	90	
319.09814	88	
321.18096	78	
321.22056	122	
321.88806	90	
322.31785	144	1+
322.34852	92	
323.23577	472	1+
324.28641	76	
324.45515	80	
324.55238	116	
324.89596	560	1+
325.78352	90	
325.96316	80	
326.21341	78	
327.33028	94	
327.97897	98	
328.18403	124	
329.82518	92	
330.01024	80	
330.84944	82	
335.28858	98	
337.07448	80	
337.35606	80	
338.25645	80	
339.30077	92	
340.35064	106	
340.39189	130	
340.43505	84	
341.26098	134	
342.08604	78	
342.11109	78	
342.20170	102	
342.32892	94	
342.74715	96	
343.09971	90	
343.23968	272	1+
344.18106	76	
346.30067	76	
END IONS

###FS:    #m/z: 531.40723 #charge 1+
###MS: 18
###MSMS: 21
BEGIN IONS
TITLE=Cmpd 15, +MS2(531.4072), 28.8-35.9eV, 0.4min #21
RTINSECONDS=24.348
SCANS=18,21
PEPMASS=531.40723	20074
CHARGE=1+
199.93566	126	
201.93053	134	
239.03995	162	
239.89258	186	1+
241.87452	130	
250.01938	204	1+
250.14499	136	
255.20985	130	
259.97577	268	
260.99145	480	
263.10403	204	1+
267.01184	144	
277.21820	250	1+
277.98956	160	
279.98398	184	
284.88132	164	
289.87901	196	
290.86286	182	1+
290.88313	122	
291.87773	120	
293.87378	338	
294.88479	324	1+
295.16780	154	
295.88617	192	1+
295.91961	772	1+
295.94049	236	
296.97688	128	
298.84748	250	1+
298.88419	282	
300.99794	130	
301.99411	206	1+
303.06145	264	1+
306.79260	226	
307.11627	304	1+
307.28370	136	
307.88784	604	1+
309.15830	124	
310.31032	132	
311.88455	526	1+
313.86074	624	1+
313.92824	2248	1+
314.89347	318	1+
314.99565	126	
315.03897	186	1+
315.82306	140	
316.86091	208	
316.88917	276	1+
317.85970	136	
318.88381	140	
318.93430	678	1+
324.85929	178	
324.90438	138	
325.90063	292	
326.86155	134	
330.91288	154	
331.88474	128	
331.90421	126	
331.93788	346	
332.11054	130	
332.87105	186	
332.90241	498	
333.02043	130	
333.86850	178	
336.17505	136	
336.89964	132	
336.94486	1070	1+
337.02383	238	
338.87846	140	
339.88359	132	
340.40670	150	
342.83758	182	1+
345.20733	478	1+
345.92800	260	1+
347.91030	286	1+
348.89434	250	
349.13540	140	
350.89156	134	
351.88355	124	
351.90958	130	
352.01658	138	
352.91017	254	
353.16245	202	1+
353.93154	152	
353.96148	656	1+
354.05031	318	1+
355.03694	124	
355.14468	158	
358.18238	136	1+
359.95951	232	
363.94719	142	
367.36669	124	
368.88993	364	1+
369.84099	154	
371.90650	228	1+
371.97330	354	
374.89542	164	
377.83375	138	
378.34556	158	
378.89887	122	
379.84309	132	
380.85484	454	1+
381.77667	132	
382.85310	154	
382.89777	140	
383.32458	162	1+
383.39681	168	
383.89162	136	
383.90884	152	
384.15912	134	
384.91301	122	
385.89743	222	1+
385.97355	202	
390.84030	186	
391.84484	202	
392.38565	132	
392.86505	682	1+
393.08502	286	
393.21557	158	
393.36811	148	
393.80063	140	
394.86587	518	1+
395.08163	152	
396.81261	230	1+
397.16834	122	
397.85265	192	
398.86650	122	
398.92802	122	
399.21671	136	
401.86134	146	
403.87467	282	
403.99199	158	
404.78618	134	
404.85642	174	
405.90487	304	1+
406.80966	260	1+
406.85814	206	
407.10510	120	
407.21721	124	
408.85036	570	1+
408.87228	486	1+
408.99033	126	1+
409.81485	202	
410.84192	136	
410.87317	1140	1+
412.09312	150	
412.73098	352	
412.84669	330	1+
412.87227	154	
416.81143	134	
416.87651	334	1+
416.92835	126	
417.18983	130	
417.83657	136	
419.35228	124	
420.09918	170	1+
421.30975	156	
421.88678	560	1+
422.15478	160	
425.88637	142	
426.86575	404	
426.88207	584	
427.86127	226	
428.88785	886	
429.37129	250	1+
429.88269	1102	1+
429.95622	120	
430.86249	198	
431.74101	146	
431.86832	742	1+
433.85809	130	
434.89784	280	1+
435.26027	170	
435.85726	144	
439.15526	246	1+
439.89682	318	
440.90254	206	
443.89390	124	
444.87548	1246	1+
445.22962	186	1+
446.15114	210	
447.90179	146	
448.03090	110	1+
449.14605	2192	1+
449.35379	198	
449.87862	380	1+
450.86810	122	
451.39749	150	
451.89825	256	1+
454.82377	140	
454.88180	164	
457.39704	222	1+
457.90884	214	
458.43452	140	1+
459.88269	132	
462.01667	242	1+
462.88583	576	1+
467.89117	1910	1+
468.39772	214	1+
475.06039	134	
475.24634	124	
481.91317	140	
482.87939	188	1+
483.85315	234	1+
484.77102	132	
485.90115	202	
487.22737	134	
487.26829	142	
487.87656	168	
487.89719	184	
488.13559	136	1+
492.39779	286	1+
499.28163	178	
502.86142	112	1+
503.13514	146	
508.41473	184	1+
510.06054	178	
510.48069	100	1+
512.32694	314	1+
512.36948	204	1+
513.13214	382	1+
514.25515	90	1+
517.39231	244	1+
521.40860	186	1+
526.30276	188	1+
527.41268	192	1+
528.29765	218	1+
528.50466	222	1+
529.29732	222	1+
530.25070	236	1+
531.15908	106	1+
531.25500	174	1+
531.31150	244	1+
531.40437	128	
531.46189	136	
532.31085	166	1+
532.38785	268	
532.48140	306	1+
533.35587	198	1+
534.46954	168	1+
535.31406	168	
END IONS

###FS:    #m/z: 322.93028 #charge 1+
###MS: 22
###MSMS: 23
BEGIN IONS
TITLE=Cmpd 16, +MS2(322.9303), 28.0-35.0eV, 0.5min #23
RTINSECONDS=28.018
SCANS=22-23
PEPMASS=322.93028	154936
CHARGE=1+
190.04630	86	
199.02360	100	
201.04309	198	
205.94752	130	
209.92037	136	
212.89196	132	
213.08902	86	
213.43853	86	
215.44889	88	
215.97556	80	
219.05798	74	
220.86988	88	
221.05989	82	
221.94345	106	
222.07123	78	
222.09198	106	
222.95071	160	
223.96237	496	1+
224.19879	116	
225.86514	102	
225.95570	104	
226.12935	126	
227.07501	90	
227.86098	102	
228.92668	136	
229.93783	76	
230.21527	90	
231.04865	98	
233.90193	100	
234.62566	82	
234.68592	84	
238.09152	86	
238.21872	74	
238.93734	116	
238.98315	88	
239.07968	258	
239.90610	158	
239.95212	80	
240.07714	120	
240.94008	1228	
240.96025	256	
241.03359	80	
241.88858	74	
241.91589	78	
241.93928	4650	1+
242.94148	3284	1+
243.61421	76	
244.94158	1098	1+
246.14491	76	
246.97510	188	
247.97127	226	1+
249.05266	78	
249.09764	94	
250.13558	78	
250.21564	110	
250.47002	182	
252.03199	82	
253.93239	74	
255.09776	78	
256.07760	74	
256.12671	100	
259.16015	84	
259.51386	104	
260.09816	122	
260.20066	76	
261.17836	136	
261.47698	76	
262.02649	92	
262.17138	78	
262.82405	78	
262.83792	90	
263.08277	80	
264.17545	88	
265.05743	252	1+
265.10337	136	
265.14222	78	
265.27003	94	
265.86420	100	
266.04284	82	
266.24121	76	
267.04738	78	
268.30248	88	
269.00085	188	
271.06130	92	
272.94034	80	
273.00779	96	
273.09909	78	
274.92222	92	
276.84916	98	
276.92519	74	
277.97214	74	
278.04167	82	
279.09170	1166	1+
282.08671	134	
282.28273	88	
282.86177	144	
282.88439	108	
282.91424	86	
282.97099	74	
283.06806	220	
283.12826	86	
283.87438	98	
283.88901	74	
284.05860	78	
284.19750	74	
284.29322	678	
284.44597	84	
284.86912	78	
285.14842	74	
285.29548	354	
285.72104	100	
288.04810	76	
289.89076	228	1+
290.85460	104	
291.19571	76	
291.77170	82	
292.01310	92	
293.00414	82	
293.15983	86	
293.27942	74	
293.38057	78	
294.27719	74	
299.73078	84	
301.28448	84	
301.88569	96	
302.25533	76	
303.04842	112	
303.16097	86	
304.22216	82	
305.12001	96	
305.88838	74	
306.21512	86	
306.27795	136	
306.80610	94	
306.88918	374	1+
307.13961	88	
307.28380	76	
307.30663	120	
308.00961	78	
308.02914	100	
308.29272	602	1+
308.84868	108	
309.88960	136	
310.30797	414	
311.02313	86	
311.12673	76	
312.95144	90	
313.02888	192	
316.69880	82	
317.29546	74	
319.13545	86	
320.17525	124	
321.18498	84	
321.33124	134	
323.23636	782	1+
323.31326	78	
323.32961	74	
324.20423	196	
324.89803	358	1+
326.82136	92	
327.28037	74	
327.41431	78	
END IONS

###FS:    #m/z: 340.94053 #charge 1+
###MS: 22
###MSMS: 24
BEGIN IONS
TITLE=Cmpd 17, +MS2(340.9405), 28.0-35.0eV, 0.5min #24
RTINSECONDS=28.79
SCANS=22,24
PEPMASS=340.94053	77190
CHARGE=1+
192.88679	106	
207.96783	78	
208.98108	78	
213.93981	456	
215.88864	394	1+
216.82481	94	
220.90809	82	
220.97761	78	
223.95551	74	
223.96977	98	
226.94531	150	
229.91157	78	
231.12347	78	
231.95017	882	1+
232.12329	74	
233.03343	92	
233.89780	166	
233.94232	90	
236.00658	118	
236.49526	90	
236.87311	92	
236.89329	84	
237.12073	78	
238.81784	74	
238.90134	82	
238.95025	206	1+
239.22591	458	1+
239.90553	178	
240.23042	380	1+
240.93627	96	
241.93994	78	
242.03929	80	
242.94379	110	
243.13021	78	
244.87878	88	
245.04207	86	
245.39022	94	
246.97656	98	
247.08209	74	
247.98432	240	1+
248.85477	80	
249.81280	90	
249.96794	100	
250.22101	272	1+
250.57410	92	
250.96845	80	
251.22513	208	1+
254.82731	92	
254.96757	208	
255.07374	218	
256.07828	102	
256.95919	80	
257.40584	102	
259.95934	76	
261.88744	76	
262.96510	72	
263.83032	74	
263.90612	74	
264.80047	84	
265.01535	134	
266.41725	86	
267.13702	116	
268.84192	108	
269.00105	130	
269.01385	86	
269.04121	78	
269.11722	118	
269.95450	88	
271.92110	84	
272.23291	88	
272.43982	78	
272.93509	170	
272.95451	94	
273.39091	94	
274.06327	78	
276.86064	166	
277.96233	152	
278.50291	90	
278.84518	104	
278.96291	96	
279.84446	80	
280.26339	82	
281.23525	92	
281.43681	78	
282.27779	90	
283.28717	96	
283.40515	116	
283.42773	88	
285.06127	84	
286.14025	244	1+
286.95939	94	
287.16729	82	
288.27113	76	
291.40894	110	
292.93364	116	
293.04225	88	
294.08427	74	
294.21205	86	
294.86415	166	
295.20040	82	
295.98049	80	
296.87396	78	
296.97359	314	1+
296.99246	74	
297.07799	168	
297.19975	82	
297.78853	80	
297.84874	244	1+
298.08526	74	
299.01269	80	
299.05620	220	
299.41366	92	
300.01325	88	
300.05286	110	
301.02476	116	
303.17796	80	
303.20981	80	
303.90316	100	
306.79329	94	
306.87930	78	
307.24727	104	
307.28809	478	1+
307.79466	180	
308.03097	82	
313.02766	74	
313.11871	76	
318.59569	74	
320.29747	104	
321.30903	80	
322.31343	126	
323.14303	82	
323.23356	218	
323.30668	196	
324.19651	102	
324.28932	158	
324.89490	74	
326.02962	74	
326.14714	76	
326.26326	112	
326.78581	74	
327.01274	74	
327.80545	86	
328.15248	74	
328.18824	154	
328.31609	86	
328.89061	94	
329.07618	76	
329.29246	78	
329.87107	166	
330.74029	96	
334.18586	84	
335.07989	74	
335.79727	164	
336.32469	158	1+
338.00551	82	
339.23061	76	
340.07953	90	
340.38325	78	
340.87684	102	
341.25257	80	
342.90773	158	
343.24984	88	
344.18578	82	
END IONS

###FS:    #m/z: 336.94596 #charge 1+
###MS: 22
###MSMS: 25
BEGIN IONS
TITLE=Cmpd 18, +MS2(336.9460), 28.0-35.0eV, 0.5min #25
RTINSECONDS=29.562
SCANS=22,25
PEPMASS=336.94596	55440
CHARGE=1+
60.79901	74	
75.62884	94	
182.86711	72	
184.07134	84	
189.86190	164	
193.88790	82	
198.87112	92	
203.95432	90	
210.89735	78	
211.94453	1558	1+
212.88040	104	
213.93924	526	1+
215.88730	180	1+
215.93741	146	
221.89298	92	
221.95976	86	
222.97699	82	
223.96282	140	
223.97793	160	
223.99773	76	
224.96469	84	
224.97768	76	
225.19950	82	
227.02354	74	
228.91638	78	
229.47429	92	
229.95654	1038	1+
230.92756	90	
231.95023	664	1+
232.42092	110	
232.56144	86	
233.83579	100	
233.89810	376	
234.88703	82	
234.91909	74	
235.94822	76	
235.98533	76	
236.10249	74	
236.45161	104	
237.80743	88	
237.90393	72	
238.04650	72	
238.98111	80	
240.13471	112	
240.88486	76	
241.61920	102	
241.89229	78	
243.43199	84	
244.92487	106	
246.90452	148	
246.97664	130	
247.96574	568	
248.00169	90	
249.95792	312	
250.07500	92	
250.98510	120	
251.10031	96	
252.06918	204	1+
252.10729	98	
252.23283	76	
252.97021	924	1+
253.05861	110	
253.09556	80	
253.16597	80	
254.15576	84	
254.96519	452	1+
255.05177	86	
255.07541	330	1+
256.42347	84	
256.96457	126	
257.98720	76	
258.84423	72	
260.92410	96	
261.47588	106	
261.95683	88	
262.02823	78	
264.92833	144	
265.01291	78	
265.97867	220	1+
266.01477	90	
266.04893	80	
267.20746	82	
267.82848	72	
268.17186	78	
269.80529	72	
270.01004	102	
270.03303	92	
270.23298	78	
271.11367	76	
271.79742	76	
271.85231	72	
274.19299	202	
274.45986	86	
276.18785	146	
276.23679	88	
279.27316	148	1+
280.05814	90	
281.04925	276	
281.43050	94	
284.86844	278	1+
286.06327	76	
286.82329	86	
286.91146	80	
287.87312	78	
289.78878	74	
290.27831	94	
293.10529	300	
293.99849	126	
294.87376	82	
294.93889	72	
295.90135	88	
295.96966	104	
297.04940	84	
298.08113	94	
299.06444	80	
302.24416	76	
303.17568	82	
303.92465	108	
304.77192	148	
305.26604	96	
306.78919	76	
307.04699	74	
307.29068	80	
307.30866	88	
307.88589	120	
308.29442	80	
309.42519	94	
310.08644	90	
310.78061	84	
311.81181	88	
313.26642	72	
313.40558	74	
313.45135	86	
314.79617	146	
316.19179	106	
318.31554	72	
318.94036	82	
320.69942	78	
320.94123	82	
321.03366	78	
321.93876	108	
322.80491	90	
323.01578	72	
324.89636	266	1+
325.94973	104	
326.18057	72	
327.20330	72	
328.78265	72	
328.87805	78	
328.96504	84	
329.16989	76	
329.88331	146	
331.76141	78	
332.22730	74	
333.43447	82	
333.82683	84	
335.92319	74	
337.31342	86	
338.13032	74	
338.17506	74	
338.36075	98	
339.25824	90	
341.97059	92	
END IONS

###FS:    #m/z: 336.94603 #charge 1+
###MS: 26
###MSMS: 27
BEGIN IONS
TITLE=Cmpd 19, +MS2(336.9460), 28.0-35.0eV, 0.6min #27
RTINSECONDS=33.2295
SCANS=26-27
PEPMASS=336.94603	52086
CHARGE=1+
47.01334	84	
192.04875	80	
193.07142	118	
196.16850	90	
198.06663	92	
198.87480	78	
198.89650	92	
199.11533	82	
205.94693	284	1+
211.94465	2686	
212.01846	82	
212.51049	102	
212.87960	144	
212.95267	84	
213.94040	948	1+
215.88525	408	1+
215.93793	222	
217.88793	114	
219.95461	86	
222.95147	156	
223.95961	240	
223.97446	424	1+
224.16155	86	
225.16449	78	
228.89232	212	
229.90262	204	1+
229.95551	2424	1+
230.18804	112	
230.88645	158	
231.89197	80	
231.94993	1444	
232.13627	82	
232.96477	120	
233.10146	94	
233.89802	338	1+
233.94657	192	
234.15177	84	
235.03208	102	
235.89576	80	
235.94338	82	
236.09042	210	1+
236.10262	94	
238.51240	100	
239.05000	80	
239.42543	80	
240.83903	90	
240.89252	80	
241.85400	78	
242.16334	86	
243.89373	174	
244.99196	100	
245.41526	92	
245.96761	88	
246.85823	80	
246.97344	222	
247.96506	620	1+
248.89970	92	
248.98606	204	
249.42869	98	
249.96392	314	1+
250.94758	152	
250.98769	310	
251.64444	96	
251.83524	78	
251.97956	128	
252.95267	170	
252.97194	1120	1+
253.90387	120	
253.92737	98	
254.08872	146	
254.90235	78	
254.92551	80	
254.96454	378	1+
255.07609	474	1+
256.81109	94	
256.91340	90	
256.95332	86	
258.02679	92	
258.91146	86	
259.00173	94	
259.01730	206	1+
259.05701	140	
259.23705	100	
261.71608	90	
262.83797	88	
265.01730	148	
265.95818	100	
265.99047	78	
267.22156	90	
268.17583	88	
268.83834	82	
270.98148	146	
271.84609	82	
272.98160	130	
273.01222	92	
273.91316	86	
274.97703	84	
275.18888	234	1+
275.60453	114	
282.27283	110	
282.73773	92	
283.03188	90	
284.46456	80	
284.92424	80	
288.22957	110	
289.01105	102	
289.06202	84	
289.08293	80	
290.93911	176	1+
291.08613	78	
292.44121	122	
292.88756	86	
293.10505	182	
293.26292	80	
293.92044	112	
294.79838	196	1+
295.98950	132	
296.06398	104	
296.23723	78	
297.42421	88	
297.83967	98	
297.97558	138	
298.08454	136	
299.87170	150	
301.13932	80	
301.28874	90	
301.81940	120	
303.76612	88	
303.88742	204	1+
304.81638	84	
305.00431	86	
305.05200	78	
305.27057	100	
305.91873	116	
306.27741	84	
306.87763	132	
307.79423	96	
307.88432	124	
308.29587	272	1+
308.87013	126	
308.91943	88	
311.82088	88	
311.85551	138	
312.09398	78	
315.19307	78	
316.04612	86	
316.17675	78	
319.21015	78	
319.43382	98	
319.88606	78	
320.07733	78	
321.21880	78	
322.24915	82	
322.27121	148	
322.30485	146	
323.03662	96	
324.26718	102	
324.76462	98	
324.89282	98	
327.29460	86	
328.19159	134	
331.84273	148	
332.92333	86	
333.84678	84	
334.87977	142	
335.90770	78	
336.75874	90	
337.31750	82	
339.27854	80	
END IONS

###FS:    #m/z: 359.96204 #charge 1+
###MS: 26
###MSMS: 28
BEGIN IONS
TITLE=Cmpd 20, +MS2(359.9620), 28.0-35.0eV, 0.6min #28
RTINSECONDS=34.002
SCANS=26,28
PEPMASS=359.96204	34550
CHARGE=1+
185.73598	90	
187.10732	94	
192.02698	92	
192.97761	90	
196.16353	88	
205.97269	136	
207.11063	96	
216.06586	88	
221.94601	92	
222.95284	384	1+
223.42320	98	
223.87760	138	
223.89045	124	
224.72054	86	
224.94803	662	1+
226.88653	116	
226.94970	398	1+
228.94516	84	
229.54878	114	
232.03787	104	
235.91846	86	
236.10625	86	
236.14395	92	
236.82559	82	
236.89665	126	
238.84647	84	
240.83581	270	
240.93827	326	
240.96179	350	
241.90743	116	
241.94297	214	
242.95848	448	
243.84043	100	
244.95752	224	
245.94150	124	
245.95025	138	
245.96499	112	
246.95254	224	
246.97456	118	
248.80571	194	
249.23855	82	
250.94444	356	
251.03426	254	
251.24555	94	
252.73442	88	
253.22562	158	
254.24946	92	
256.24267	92	
258.21494	156	
258.22949	104	
258.84722	256	
258.97424	210	
259.79889	106	
259.92449	116	
259.93950	82	
260.96827	316	1+
260.98931	106	
262.06805	82	
263.06882	86	
263.23403	116	
263.94795	82	
264.03977	122	
265.97757	152	
266.24501	158	
266.81062	134	
266.91468	86	
267.97463	102	
268.95538	286	
269.42217	92	
271.78756	82	
272.91498	112	
275.21511	112	
275.23547	98	
275.92067	144	
276.23474	84	
276.85840	154	
277.80750	102	
278.11523	94	
278.91869	158	
279.26007	322	1+
279.79516	84	
280.26366	246	1+
280.42397	98	
280.79191	256	
280.87022	94	
280.94438	84	
281.09447	162	1+
281.88162	86	
283.90569	84	
284.44991	92	
284.94942	106	
285.20450	82	
286.92602	82	
287.68972	94	
288.94309	94	
289.12444	110	
289.57388	92	
292.25860	96	
293.85667	100	
295.01909	98	
296.09565	82	
296.81010	168	
296.85813	96	
298.07133	82	
298.80342	522	1+
299.13727	108	
299.27660	136	1+
299.81884	84	
299.88783	80	
299.90511	80	
300.79904	100	
301.41793	150	
302.22199	232	
302.24419	122	
302.77628	84	
303.17783	102	
305.29280	124	
306.79310	244	1+
307.28648	280	1+
307.89552	80	
308.29007	190	1+
308.88549	216	1+
309.91100	88	
310.41933	126	
310.95832	90	
312.11576	94	
312.83004	94	
314.28890	84	
315.27766	94	
315.81463	84	
316.81850	150	
317.82247	132	
321.80407	96	
321.89712	100	
322.30745	146	
323.01683	794	1+
323.24314	192	
323.31909	80	
324.89705	126	
325.86815	86	
329.87408	82	
333.08195	90	
334.31642	132	
334.78538	90	
334.87740	86	
334.90008	90	
338.98643	86	
341.16949	82	
342.16384	80	
342.28079	124	
342.76345	86	
343.27705	134	
344.18324	140	
347.82169	96	
349.80233	130	
352.32485	84	
356.91920	94	
357.15367	98	
358.19796	112	
359.27557	82	
359.95717	190	1+
360.87052	134	
360.97422	84	
361.86399	84	
364.39064	84	
END IONS

###FS:    #m/z: 313.93014 #charge 1+
###MS: 26
###MSMS: 29
BEGIN IONS
TITLE=Cmpd 21, +MS2(313.9301), 28.0-35.0eV, 0.6min #29
RTINSECONDS=34.7745
SCANS=26,29
PEPMASS=313.93014	17910
CHARGE=1+
109.78377	118	
167.87485	64	
189.86372	76	
190.82741	66	
192.86868	64	
195.18273	70	
196.96034	68	
197.06204	64	
198.87155	68	
201.93227	76	
205.95149	70	
207.19395	70	
212.87975	146	
217.87475	78	
219.17264	66	
223.97677	286	
226.21977	70	
228.02403	70	
228.08503	100	
230.12230	74	
230.87160	74	
230.88823	68	
231.85553	134	
232.99603	86	
233.03535	68	
234.09925	90	
234.91360	66	
234.97067	322	
235.87066	90	
235.91589	80	
236.04021	80	
236.93163	66	
237.20198	74	
237.89080	70	
238.12562	72	
238.89681	210	1+
239.49404	130	
241.04691	70	
241.09642	92	
242.84421	72	
243.82255	70	
244.97857	78	
246.98028	146	
249.02535	84	
249.13185	84	
249.71176	90	
251.06821	74	
251.19452	74	
251.89747	82	
251.92494	70	
251.98232	198	
252.06903	116	
252.15266	68	
252.22511	66	
252.79255	116	
253.24994	112	
254.04203	84	
254.15783	92	
254.20839	78	
254.23773	68	
255.06451	66	
255.16457	74	
257.02968	84	
257.19076	66	
258.97231	72	
259.14409	88	
260.06406	74	
262.48192	82	
262.82981	72	
264.03979	102	
264.06776	88	
264.11332	70	
264.74248	76	
264.79838	68	
265.91824	82	
266.02509	68	
266.22284	88	
268.13348	70	
268.86231	80	
268.90436	70	
269.80108	68	
270.05347	76	
270.27521	172	
270.86315	82	
272.09120	70	
272.58471	140	
273.17393	72	
273.94144	102	
273.96591	78	
274.39695	84	
274.89328	92	
275.73693	70	
275.82475	98	
276.85940	78	
277.07429	78	
277.93735	88	
278.08047	86	
279.27614	140	
279.82157	66	
280.26237	212	
280.79828	68	
283.10331	74	
283.80617	72	
284.05263	70	
285.86814	72	
287.07337	72	
287.37539	80	
287.66290	110	
289.01797	64	
289.88628	78	
290.88002	124	
290.97509	68	
292.07088	104	
292.25872	80	
292.89059	66	
292.94122	96	
293.84542	74	
294.05466	68	
294.24553	72	
296.86310	80	
297.21921	80	
298.22296	100	
298.91486	68	
300.86248	64	
301.84310	86	
301.87513	76	
302.00753	68	
302.94593	148	
304.26078	74	
305.92729	76	
307.31105	192	
307.41526	74	
307.88616	342	1+
307.93886	84	
308.29348	126	
309.19801	94	
309.29983	72	
309.32353	74	
309.91318	68	
309.99969	70	
310.26805	72	
310.42368	64	
310.77418	64	
312.15250	84	
312.90368	90	
313.07528	74	
314.10149	70	
314.28194	406	1+
314.79634	90	
315.11418	66	
318.17566	70	
318.35512	84	
319.07647	86	
END IONS

###FS:    #m/z: 336.94598 #charge 1+
###MS: 30
###MSMS: 31
BEGIN IONS
TITLE=Cmpd 22, +MS2(336.9460), 28.0-35.0eV, 0.7min #31
RTINSECONDS=38.4435
SCANS=30-31
PEPMASS=336.94598	57926
CHARGE=1+
194.86561	84	
200.13356	88	
205.94968	362	1+
207.97474	94	
208.98458	140	
209.99400	102	
211.94523	2064	1+
212.87739	124	
213.08758	98	
213.93937	1392	1+
214.14077	80	
214.87984	106	
215.88527	402	1+
215.93625	310	
217.88257	292	
220.90295	74	
221.89389	144	
223.89342	86	
223.95889	310	
223.97583	86	
224.89206	96	
224.98035	76	
228.17088	164	
229.95538	1830	1+
230.14465	76	
230.88739	538	1+
230.90882	130	
231.95013	656	1+
232.15137	88	
232.55768	92	
233.11210	76	
233.89589	236	1+
234.14634	82	
235.04355	78	
235.38787	106	
235.89449	190	
235.94673	98	
237.06567	78	
237.19615	80	
238.02729	90	
239.14864	186	1+
240.09845	78	
240.83156	146	
240.91165	80	
241.98781	162	
242.97433	88	
246.97626	232	
247.96612	384	1+
248.90095	126	
249.09768	114	
249.96211	302	
250.11009	76	
250.23229	76	
250.96691	186	
251.01370	90	
251.92517	82	
251.98309	94	
252.88073	84	
252.97035	826	1+
253.80520	76	
254.96667	348	
255.07750	120	
255.95772	76	
256.97427	102	
257.62236	108	
257.91030	88	
258.07027	80	
258.84657	160	
259.99880	80	
261.87342	76	
263.03293	82	
263.87216	78	
264.08108	82	
264.16739	80	
264.26749	94	
264.79824	74	
264.83852	78	
264.91438	78	
266.24282	88	
266.42347	102	
266.83895	152	1+
266.86382	116	
267.00366	134	
267.13929	78	
268.95954	118	
269.79537	84	
269.81321	86	
269.83848	78	
270.15418	86	
270.80252	84	
270.98136	218	
271.84622	118	
272.16214	82	
273.10075	82	
273.53935	94	
274.39300	76	
274.64108	92	
274.88312	78	
275.85727	78	
276.18985	220	
276.76555	94	
276.86184	90	
277.04936	126	
279.40905	76	
279.86083	88	
280.26675	160	
281.04862	186	
281.07002	76	
281.25048	80	
281.81021	78	
282.85539	78	
290.89353	74	
291.09796	144	
292.24157	88	
292.85741	78	
293.11081	166	
293.26707	106	
294.10666	76	
294.27988	76	
296.30071	112	
298.31211	136	
298.96744	76	
299.86683	76	
300.87305	78	
300.94803	76	
301.87639	136	
303.72737	78	
306.28790	88	
306.43618	100	
307.88976	136	
308.29314	82	
308.46039	92	
308.81197	84	
310.28731	80	
311.71071	92	
312.48457	80	
312.75187	90	
312.94723	84	
313.44465	122	
314.30386	100	
315.90163	100	
316.16808	76	
317.06378	76	
317.89755	96	
320.30133	84	
320.77176	116	
323.17118	74	
323.24648	86	
324.89337	146	
325.06830	86	
325.89248	94	
326.28012	78	
327.27440	74	
328.31248	86	
329.87205	80	
331.88477	88	
333.11830	94	
337.34785	164	1+
337.73506	76	
339.04094	80	
340.20838	76	
341.25582	106	
342.15438	86	
END IONS

###FS:    #m/z: 359.96140 #charge 1+
###MS: 30
###MSMS: 32
BEGIN IONS
TITLE=Cmpd 23, +MS2(359.9614), 28.0-35.0eV, 0.7min #32
RTINSECONDS=39.216
SCANS=30,32
PEPMASS=359.96140	40270
CHARGE=1+
124.23373	88	
183.93464	152	
185.85812	88	
190.89709	92	
193.54287	98	
199.86299	92	
206.42576	104	
208.40078	82	
209.94507	118	
211.88472	84	
211.89685	84	
216.85353	92	
218.14941	84	
218.50776	90	
220.95657	142	
222.32120	86	
222.95371	734	1+
223.88882	82	
224.94799	764	1+
225.97439	146	
226.89132	148	
226.94819	436	
227.87093	128	
228.72928	102	
228.94119	472	
230.49479	82	
231.06383	84	
231.88006	88	
233.41405	96	
235.06576	86	
235.85344	84	
236.19702	90	
236.54060	82	
237.03754	82	
240.94076	378	
240.96074	326	
241.94131	256	
241.96242	206	
242.95564	490	1+
242.98165	234	1+
243.88966	194	1+
244.95841	118	
245.94583	216	
246.02906	102	
246.95062	106	
246.98134	88	
247.80305	268	1+
248.80486	224	1+
250.22574	172	
251.92887	86	
252.10343	108	
252.22988	172	
252.95773	138	
254.68069	88	
257.93585	86	
257.98103	82	
258.84740	132	
260.85687	84	
260.96755	260	1+
262.04401	86	
264.15453	106	
264.44259	86	
264.86220	88	
266.81344	440	1+
267.13236	110	
268.36530	116	
268.84401	124	
268.92033	82	
268.96108	218	1+
268.99681	90	
269.08346	84	
269.12368	96	
271.46149	88	
272.84722	84	
275.37600	118	
275.43708	110	
276.85407	286	1+
277.91768	144	
278.90629	94	
279.02466	108	
279.40702	84	
279.60604	102	
279.79793	120	
279.87111	84	
280.26086	264	1+
280.79417	472	
281.03723	82	
281.85896	134	
281.99102	82	
282.84609	138	
282.92771	92	
283.12598	122	
283.28119	124	
283.59722	100	
284.88924	100	
285.80018	104	
287.91657	118	
287.95839	108	
289.87770	146	
290.36384	94	
291.25813	82	
292.26063	122	
292.43926	106	
292.80431	190	1+
292.95152	82	
293.27134	84	
295.02146	146	
295.93265	224	
296.42745	100	
296.80897	516	1+
297.79466	82	
297.88903	190	
298.80392	382	
298.85311	84	
298.87596	168	1+
300.68995	88	
302.25162	210	1+
302.94703	90	
304.44503	174	
304.76382	118	
305.26268	100	
307.12888	94	
307.28710	444	1+
307.79519	134	
308.29316	290	1+
310.32278	94	
310.34097	102	
310.43014	98	
311.85805	138	
311.87500	84	
314.15824	86	
314.81974	132	
315.17752	82	
315.43925	82	
316.45390	102	
316.81668	176	
316.85204	84	
317.84472	90	
318.26324	84	
318.93651	222	
319.13551	94	
321.30207	84	
321.82367	128	
322.88232	106	
323.01734	588	1+
323.95548	84	
324.30476	136	
324.89417	252	1+
325.80581	92	
326.27501	90	
327.09290	82	
329.86863	158	
330.14183	100	
331.38243	84	
334.28101	92	
336.22945	92	
336.34187	92	
336.81492	88	
336.94563	140	
337.30638	114	
338.34149	84	
343.90760	98	
344.29595	122	
348.91492	92	
350.13631	86	
350.36363	86	
352.88601	158	
359.24222	106	
361.20779	88	
361.28668	198	1+
365.32308	94	
END IONS

###FS:    #m/z: 313.92979 #charge 1+
###MS: 30
###MSMS: 33
BEGIN IONS
TITLE=Cmpd 24, +MS2(313.9298), 28.0-35.0eV, 0.7min #33
RTINSECONDS=39.988
SCANS=30,33
PEPMASS=313.92979	21538
CHARGE=1+
184.03126	82	
187.14274	78	
191.84176	72	
193.97097	64	
195.89555	66	
198.93004	78	
198.95613	84	
199.10338	68	
205.96010	100	
210.99350	74	
211.88784	76	
211.98164	66	
213.88827	68	
222.19313	66	
223.06274	88	
223.97284	126	
224.09375	70	
224.96197	122	
225.96109	94	
228.05715	74	
229.95832	86	
230.87328	68	
231.85943	118	
232.42638	82	
234.02609	72	
234.43371	78	
234.55894	100	
234.97009	638	1+
235.82329	74	
235.93469	68	
236.10053	76	
236.11580	78	
237.90233	108	
238.05547	94	
238.24305	118	
240.05968	126	
240.42029	70	
241.10808	74	
244.88822	76	
244.98247	208	
245.22465	68	
246.22983	66	
247.10496	68	
247.97565	148	
248.22397	72	
248.98865	92	
249.08732	66	
249.12625	82	
249.95032	118	
249.96802	98	
250.08665	92	
250.13691	72	
250.89701	92	
250.95539	66	
250.98256	80	
251.24321	72	
252.17638	84	
252.57059	114	
253.13856	74	
253.89715	90	
255.61790	76	
255.83597	66	
256.04236	66	
256.10901	72	
257.45675	72	
257.83506	72	
258.12328	98	
258.44284	74	
259.15625	74	
260.80738	76	
262.84563	80	
263.17434	136	
263.97007	68	
264.47702	94	
266.80244	120	
266.86478	132	1+
267.00477	84	
267.21767	78	
268.20617	66	
269.11795	154	
269.78323	68	
270.02527	68	
270.27619	98	
270.86119	74	
270.96438	88	
271.25914	66	
271.27953	94	
273.08242	94	
273.22684	78	
273.80644	122	
276.05315	88	
276.16535	86	
276.86348	72	
277.02752	72	
280.26147	68	
281.08236	72	
281.22893	66	
281.95159	88	
282.12516	100	
283.02696	168	
283.08882	76	
283.73805	90	
284.87442	76	
285.01592	70	
285.05481	66	
286.13810	74	
286.41456	76	
289.62178	92	
290.26176	66	
290.85836	70	
290.88120	142	
291.42116	84	
292.43505	68	
293.25543	138	
294.05179	74	
294.85266	70	
295.20270	72	
295.90378	82	
296.86869	132	
297.25506	74	
297.30125	68	
298.08754	70	
298.21687	70	
300.23457	66	
300.91570	66	
302.88268	110	
303.94186	100	
304.44681	70	
304.87808	72	
305.78767	66	
305.87877	94	
306.28789	72	
306.43442	102	
306.79612	94	
306.87755	154	
307.30735	76	
307.89296	78	
309.29772	78	
309.83321	70	
309.88299	76	
310.13803	80	
310.88676	66	
311.15542	64	
311.86827	70	
312.77748	88	
314.28307	348	1+
314.83525	78	
315.81884	78	
317.20786	94	
317.26307	102	
318.27854	112	
318.90957	72	
318.93808	72	
END IONS

###FS:    #m/z: 322.93025 #charge 1+
###MS: 34
###MSMS: 35
BEGIN IONS
TITLE=Cmpd 25, +MS2(322.9302), 28.0-35.0eV, 0.7min #35
RTINSECONDS=43.679
SCANS=34-35
PEPMASS=322.93025	159326
CHARGE=1+
180.05362	72	
185.00197	78	
190.89540	72	
192.89081	146	
193.97346	82	
196.88299	76	
197.30531	76	
197.95793	144	
198.13230	70	
201.04331	70	
204.10056	152	
204.14033	84	
205.03591	86	
205.13230	72	
205.94985	372	1+
205.97090	168	
207.68558	124	
208.03237	82	
212.15107	72	
213.83734	70	
218.14103	80	
219.38531	72	
221.89398	236	1+
221.94809	146	
222.95411	686	1+
223.78643	94	
223.96032	434	1+
224.97283	74	
227.92787	70	
228.14275	82	
228.90594	100	
229.21025	98	
229.66769	84	
230.91996	76	
233.06632	158	
233.16834	86	
233.88532	90	
234.90420	86	
235.21281	72	
236.43081	94	
237.06225	118	
237.21876	88	
237.48016	96	
238.45758	80	
238.88982	72	
238.94189	254	1+
238.95950	152	
239.07786	238	1+
239.84923	74	
239.92741	96	
240.61609	92	
240.79531	110	
240.93992	3402	
241.46070	78	
241.94248	2210	
241.99340	82	
242.81295	78	
242.94177	7096	1+
243.87974	122	
244.81879	118	
244.94002	1828	1+
244.96158	124	
245.82290	84	
246.08884	84	
246.97840	242	
247.30506	70	
247.97545	202	
248.07091	72	
248.93261	86	
249.04324	110	
249.90014	98	
249.96646	80	
252.23489	72	
252.46903	84	
257.79546	90	
257.80617	112	
257.91247	94	
259.15801	70	
260.17898	126	
260.50989	100	
262.05801	82	
262.35257	76	
262.87747	86	
263.17514	106	
263.83399	90	
263.97960	82	
264.74273	92	
266.04642	74	
266.98723	102	
267.87451	70	
268.10382	76	
268.67887	100	
270.18032	88	
272.24725	104	
272.84882	92	
274.84069	78	
276.85556	72	
277.03021	76	
278.26688	76	
279.09014	980	1+
279.85361	138	
280.82080	78	
281.13281	84	
282.27142	76	
282.81216	72	
282.85541	72	
283.06697	250	
283.43551	164	
283.79589	74	
284.29369	476	
285.09652	80	
286.91147	104	
287.13599	76	
289.74073	74	
289.87542	166	
290.12963	86	
292.06133	96	
294.92437	92	
294.96866	86	
295.04253	94	
298.54335	98	
299.15670	92	
299.90682	74	
301.22505	76	
302.26791	72	
302.88744	74	
302.93781	110	
305.18456	72	
306.22337	100	
306.76344	90	
306.88458	108	
307.30941	140	
307.88814	132	
308.29705	160	
308.88298	72	
309.02530	96	
309.15708	74	
309.29437	148	
309.93268	102	
310.30814	414	1+
310.88857	118	
310.94312	78	
311.24846	72	
311.87951	84	
313.05341	76	
318.79342	78	
322.17412	78	
322.32427	76	
323.23493	184	
323.82875	102	
324.24962	76	
324.89676	116	
325.20761	74	
325.27433	84	
325.28946	74	
325.90560	130	
326.18721	74	
326.23792	82	
326.40428	76	
328.25951	80	
END IONS

###FS:    #m/z: 340.94056 #charge 1+
###MS: 34
###MSMS: 36
BEGIN IONS
TITLE=Cmpd 26, +MS2(340.9406), 28.0-35.0eV, 0.8min #36
RTINSECONDS=44.4505
SCANS=34,36
PEPMASS=340.94056	68118
CHARGE=1+
205.94729	180	
207.94739	90	
210.90244	86	
213.93921	206	
214.94145	134	
215.88623	292	1+
215.93431	82	
217.88504	218	
217.94111	116	
218.06129	80	
219.88019	80	
220.13166	94	
223.95790	234	
225.93522	84	
226.55580	98	
226.90544	86	
226.97371	82	
230.89470	140	
230.90707	126	
231.81756	152	
231.88720	210	1+
231.95170	624	1+
233.92070	76	
234.12736	78	
234.90071	122	
235.88853	182	
239.13692	98	
239.84205	118	
240.23266	114	
242.66039	106	
243.83322	134	
243.91504	80	
244.72336	90	
245.40920	84	
245.44021	96	
245.87494	78	
246.97665	332	
249.96931	110	
250.95198	92	
254.96678	254	
255.07471	172	
255.85243	78	
256.07572	82	
256.84908	160	
256.91293	82	
257.93774	78	
258.84498	254	
258.90512	100	
260.85672	78	
260.95606	82	
261.60496	100	
261.85401	118	
262.64468	82	
263.11870	92	
265.13801	80	
265.96074	78	
266.41333	102	
267.13687	196	
268.13788	98	
268.83783	126	
269.58330	90	
271.72691	86	
271.93301	92	
272.93431	122	
274.59880	112	
274.83651	78	
274.92804	92	
275.12355	84	
276.03687	92	
276.85641	264	
277.26212	84	
277.86379	140	
278.84626	334	1+
278.98631	78	
279.71899	100	
281.96186	92	
283.13449	94	
284.41887	88	
284.87073	156	
285.86032	120	
285.87456	80	
290.88014	120	
290.99514	82	
291.07147	114	
291.57273	92	
291.93347	96	
292.43900	94	
292.81730	94	
292.93988	132	
293.93398	98	
295.41572	98	
295.92449	88	
296.10662	118	
296.28405	90	
296.38734	100	
296.70665	82	
296.86530	78	
297.07696	80	
297.97484	122	
298.08330	80	
299.86845	186	
299.93061	80	
301.60622	84	
301.88057	92	
302.17563	134	
302.86780	80	
303.28923	88	
304.44482	104	
304.89924	96	
305.26712	192	
305.92068	82	
306.78069	106	
306.88324	164	
307.28058	186	
307.32478	84	
307.89069	130	
308.29319	276	
308.79470	82	
309.88396	94	
310.08190	100	
310.17737	78	
310.31260	78	
311.18370	92	
312.51521	86	
313.02947	88	
315.85387	78	
317.00810	80	
317.38510	78	
322.81808	102	
322.89485	162	
322.96366	94	
323.23509	272	1+
323.88670	86	
324.12328	86	
324.89699	92	
324.93334	78	
325.82549	78	
325.89019	276	1+
326.17103	162	
328.18381	92	
329.78741	130	
329.87357	292	1+
332.74715	86	
335.05552	84	
335.31130	96	
335.79622	90	
336.81051	84	
337.31760	126	
338.06686	84	
339.27156	92	
339.63100	88	
340.19035	88	
341.12836	94	
342.90215	180	
343.91306	142	
344.30164	84	
344.80082	80	
END IONS

###FS:    #m/z: 359.96194 #charge 1+
###MS: 34
###MSMS: 37
BEGIN IONS
TITLE=Cmpd 27, +MS2(359.9619), 28.0-35.0eV, 0.8min #37
RTINSECONDS=45.223
SCANS=34,37
PEPMASS=359.96194	45904
CHARGE=1+
181.87895	86	
182.86709	84	
183.93522	108	
191.10163	122	
192.88959	138	
195.46069	86	
205.95399	142	
209.94590	126	
215.88721	88	
221.88958	234	
222.95227	772	1+
223.82890	82	
223.97809	122	
224.94779	986	1+
226.94754	840	
226.97187	118	
227.46251	84	
227.92465	80	
228.49315	100	
228.94326	660	1+
230.88704	110	
231.88039	124	
231.95528	148	1+
234.37386	82	
239.89867	86	
240.21457	84	
240.81854	80	
240.93842	396	1+
240.96035	590	1+
241.19563	84	
242.57242	88	
242.96356	174	
243.89706	172	
244.12978	84	
244.95943	396	1+
246.80961	136	
246.95298	328	
246.97578	90	
247.80948	200	
248.80457	146	
249.80106	78	
250.25156	104	
250.95133	198	
251.03193	312	1+
251.14411	88	
251.97363	78	
252.19584	90	
252.23383	166	
253.05269	106	
254.06024	106	
254.99803	84	
255.09468	80	
256.67716	92	
257.04508	90	
258.48827	86	
258.84828	378	1+
258.96940	432	1+
260.98742	136	
261.15025	82	
262.91376	248	1+
265.98473	96	
266.24688	128	
266.81325	178	
267.13599	154	
267.42645	114	
267.80411	80	
267.82212	78	
268.18171	98	
268.45364	84	
268.96363	156	
269.07550	78	
269.79647	160	
269.95892	80	
270.03337	84	
270.38217	84	
272.89192	80	
274.87506	84	
275.85256	108	
276.85970	190	
277.80733	124	
277.85809	164	
277.92314	138	
278.45137	86	
278.79796	388	1+
278.84687	120	
279.89381	90	
279.94486	88	
280.26186	96	
280.79296	662	1+
280.93227	98	
281.97549	92	
282.71114	90	
282.94035	82	
283.87093	120	
284.33825	112	
287.91670	94	
289.06734	108	
290.43916	84	
290.86557	104	
291.92905	88	
295.92815	182	1+
296.02624	84	
296.80858	164	
297.80989	92	
297.92209	80	
298.40958	86	
298.58791	84	
298.80237	966	1+
299.15402	78	
299.87014	110	
300.23481	80	
301.26205	144	
302.21820	144	
303.95016	164	
304.02301	88	
304.27158	80	
305.11830	84	
305.26860	84	
305.39472	94	
306.88817	100	
307.30353	80	
307.80285	90	
308.28855	88	
308.30514	92	
308.54017	122	
309.12911	94	
310.30910	90	
310.87634	106	
311.86475	226	1+
313.12333	84	
315.79056	98	
316.83442	148	
317.81864	100	
318.81333	80	
319.60940	94	
320.09491	80	
320.79151	90	
321.03768	84	
322.21813	84	
323.01653	894	1+
323.24498	82	
324.24261	86	
324.45955	82	
327.31896	88	
328.01017	78	
328.11273	78	
328.31950	140	
330.17172	118	
331.91358	78	
334.95386	96	
335.19441	86	
336.09875	80	
336.94460	196	
337.26159	80	
338.34087	266	1+
339.82292	108	
341.79093	82	
342.20400	108	
343.91461	82	
345.79335	80	
345.91705	92	
349.35784	114	
349.84454	92	
350.84609	96	
356.18297	114	
356.31194	88	
357.86448	90	
359.86278	162	1+
360.78737	78	
END IONS

###FS:    #m/z: 322.93002 #charge 1+
###MS: 38
###MSMS: 39
BEGIN IONS
TITLE=Cmpd 28, +MS2(322.9300), 28.0-35.0eV, 0.8min #39
RTINSECONDS=48.9035
SCANS=38-39
PEPMASS=322.93002	161054
CHARGE=1+
50.42158	98	
179.86770	82	
180.86846	148	
192.88536	184	
194.11702	68	
201.04688	90	
203.97014	178	
205.94939	450	1+
205.97351	142	
206.18580	78	
210.68685	72	
211.52180	74	
213.97743	68	
215.43104	76	
218.00338	80	
218.11562	74	
219.79827	74	
221.06063	114	
221.44526	92	
221.94205	194	
221.96997	78	
222.94991	78	
223.95847	666	1+
224.02000	94	
224.93048	92	
225.00051	90	
225.86517	80	
225.95933	70	
227.10167	68	
227.92782	182	
228.90309	76	
230.88821	100	
230.90967	110	
232.55364	92	
232.85713	82	
232.95557	182	
234.14047	70	
236.85599	82	
236.89083	114	
238.46108	74	
238.93911	282	
239.07177	144	
239.08334	156	
239.90233	72	
240.08518	78	
240.14985	70	
240.82376	198	
240.94093	3576	
241.94184	2428	
242.81751	220	1+
242.94144	7662	1+
244.93962	2024	1+
246.44352	90	
246.97838	164	
247.59467	92	
247.90655	70	
247.97766	164	
250.93118	110	1+
251.04496	74	
252.22313	84	
252.46905	84	
252.78541	78	
253.01463	116	
253.23258	70	
253.27341	82	
253.91683	92	
256.89775	134	
257.04353	70	
258.95033	92	
260.48001	92	
260.93048	86	
262.16738	86	
263.17624	68	
264.08148	76	
265.05572	132	
266.01829	80	
266.06493	88	
266.34510	80	
266.86433	252	
267.09099	76	
268.08953	76	
268.73323	106	
268.87404	80	
269.75899	94	
269.79500	86	
269.81324	96	
269.85936	98	
270.82714	68	
272.03438	102	
272.84336	86	
273.82585	80	
273.84987	80	
275.61657	102	
275.80674	128	
276.13668	72	
279.03554	88	
279.09125	1070	1+
279.93072	72	
280.14239	76	
280.80222	76	
280.88691	70	
281.22408	68	
281.82912	92	
283.06842	114	
283.86044	200	1+
284.07507	86	
284.20558	72	
284.29231	348	
285.87555	174	1+
286.43765	84	
287.86057	74	
289.87681	242	
290.88045	112	
292.43727	78	
293.26908	68	
295.06777	98	
295.85311	82	
296.04445	88	
296.27207	70	
297.83319	70	
300.81814	78	
301.09475	72	
301.79597	108	
301.87966	200	1+
302.08208	82	
302.21217	82	
303.02946	86	
303.22480	72	
306.22547	68	
306.27228	226	1+
306.88712	552	1+
307.30538	82	
308.29384	130	
309.29543	228	
309.32584	72	
310.14463	86	
310.30805	486	
310.89580	70	
311.86181	96	
313.10659	148	
315.36954	72	
315.79472	116	
316.19208	68	
317.82940	86	
318.37698	84	
318.41200	74	
318.80860	76	
319.60941	100	
320.08406	78	
320.11242	74	
320.12769	76	
321.11542	76	
321.22524	88	
321.42966	90	
322.30606	216	1+
323.24311	150	
323.25157	122	
323.96631	80	
324.14561	78	
324.89296	272	
325.13203	76	
325.23268	166	
325.89679	384	
END IONS

###FS:    #m/z: 340.94026 #charge 1+
###MS: 38
###MSMS: 40
BEGIN IONS
TITLE=Cmpd 29, +MS2(340.9403), 28.0-35.0eV, 0.9min #40
RTINSECONDS=49.676
SCANS=38,40
PEPMASS=340.94026	76810
CHARGE=1+
187.87269	78	
188.57667	80	
194.93067	76	
205.94450	96	
209.93900	90	
210.89885	128	
213.93903	366	1+
215.88721	380	
217.88193	102	
218.49664	76	
218.88094	108	
221.89856	78	
222.12195	98	
223.95938	216	
224.99135	74	
226.11432	78	
228.90934	88	
229.83148	74	
231.89496	106	
231.95166	280	
232.89105	94	
233.00529	90	
233.89806	308	1+
233.95156	120	
234.01672	136	
235.83654	78	
235.95748	90	
236.14233	76	
237.07523	94	
238.04491	82	
238.84990	88	
240.23421	134	
241.23881	82	
241.83969	74	
241.88458	82	
242.83870	78	
243.16954	74	
243.82725	280	1+
245.44729	80	
246.06777	98	
246.97549	110	
247.91622	76	
248.94591	84	
251.91133	94	
252.96032	94	
253.90033	146	
253.93360	78	
254.84908	84	
254.90602	78	
255.02340	84	
255.07427	220	
257.86932	74	
257.91819	132	
258.57323	110	
258.84484	466	
259.84680	546	1+
259.91596	148	
259.99264	84	
261.91480	84	
262.22488	76	
263.34164	80	
263.96387	76	
265.01658	96	
265.12036	74	
267.13533	82	
267.80596	74	
268.84238	168	
269.10780	88	
269.84963	74	
272.13785	82	
272.80452	78	
272.84531	74	
272.93577	94	
272.97952	222	
273.18599	84	
273.39301	78	
275.11313	76	
276.85558	258	
277.09661	84	
278.18898	112	
278.85168	210	1+
279.27776	76	
279.82383	84	
279.89938	160	
279.96369	318	1+
280.09709	74	
280.67683	76	
280.83866	116	
280.91971	76	
281.86086	86	
282.27982	82	
284.16203	76	
287.00523	78	
287.01985	76	
287.90263	74	
288.05451	80	
288.21503	82	
289.15791	86	
290.85634	80	
292.26908	82	
292.93512	74	
293.12634	84	
293.26739	194	1+
293.83938	150	
294.86816	180	
295.97591	78	
296.97861	162	
297.97110	96	
298.62421	82	
299.22489	86	
299.82847	116	
299.87073	130	
300.57071	80	
302.17218	126	
302.28911	122	
302.89783	76	
303.17362	80	
303.44297	80	
303.77677	98	
303.94402	102	
304.27166	96	
304.40204	76	
304.45334	96	
304.95065	92	
305.27427	244	1+
306.78919	88	
306.88182	106	
307.31366	96	
307.79318	88	
308.11131	82	
308.29640	190	1+
309.14595	212	1+
309.89594	86	
311.77515	82	
311.86202	120	
319.12907	94	
321.26042	80	
321.42354	98	
322.22936	80	
322.89750	114	
323.24482	104	
323.30701	118	
324.89336	78	
326.09375	94	
326.79043	80	
327.11352	84	
327.26846	108	
328.18872	190	
333.59591	106	
334.30575	162	
336.97971	88	
337.98494	76	
341.76604	96	
342.20671	78	
342.90422	138	
343.77765	74	
343.95550	98	
344.28371	100	
345.29832	76	
345.75013	80	
END IONS

###FS:    #m/z: 313.92956 #charge 1+
###MS: 38
###MSMS: 41
BEGIN IONS
TITLE=Cmpd 30, +MS2(313.9296), 28.0-35.0eV, 0.9min #41
RTINSECONDS=50.448
SCANS=38,41
PEPMASS=313.92956	22958
CHARGE=1+
108.98634	70	
169.15454	72	
191.04303	74	
193.96772	106	
197.09833	82	
205.95601	140	
206.94623	68	
208.88500	74	
209.11437	64	
209.19750	100	
210.86145	70	
212.87601	70	
214.06528	86	
216.96950	72	
218.15729	66	
219.08504	60	
219.18153	72	
221.94367	66	
222.94252	60	
223.96221	92	
223.97414	140	
224.98005	76	
225.08472	68	
225.11833	74	
228.23183	62	
230.88834	86	
230.94058	86	
231.85651	112	
232.84772	74	
232.97145	68	
233.08699	104	
233.91700	80	
234.81014	82	
234.97046	414	1+
234.99393	194	1+
235.95522	72	
237.15843	74	
238.07258	82	
239.10067	76	
239.88718	64	
240.91946	74	
241.46642	86	
241.99036	94	
242.07169	72	
245.41525	92	
246.97814	366	1+
248.23367	86	
248.85293	60	
249.10079	68	
249.15718	80	
249.89639	70	
249.95275	70	
250.06495	82	
250.22226	72	
250.25562	92	
250.90651	80	
250.94791	148	
251.61538	76	
252.06818	150	
252.78312	62	
253.94628	94	
254.80626	124	
255.01788	74	
256.45138	78	
256.87213	138	
258.92909	70	
259.94743	134	
260.94577	66	
263.90576	80	
264.11946	62	
266.01864	80	
266.25987	126	
267.40055	64	
267.47466	60	
267.80199	60	
268.86190	92	
268.95891	74	
269.08362	100	
269.12206	72	
269.16405	72	
269.80111	70	
269.86494	80	
270.22637	60	
270.27441	76	
270.81842	60	
270.84956	166	1+
270.96009	76	
270.99025	60	
271.06934	102	
271.23438	70	
271.95769	62	
272.81051	68	
273.03574	60	
273.83790	86	
274.09377	88	
276.05324	60	
277.82041	84	
277.90873	62	
278.19312	96	
279.24895	92	
282.37024	78	
283.86205	70	
284.80203	88	
284.87441	66	
285.13986	70	
286.75749	90	
286.93239	70	
287.43147	114	
287.96282	84	
288.77604	62	
289.88103	126	
289.90176	66	
290.82667	86	
291.40299	80	
291.86393	74	
292.12041	78	
292.18739	98	
292.83416	76	
292.85102	68	
292.94743	106	
293.11773	90	
293.25038	88	
293.29645	66	
294.22703	66	
295.12241	70	
297.21452	78	
298.83842	62	
298.86802	76	
300.16421	76	
301.11858	70	
303.27662	82	
303.81866	108	
304.87983	64	
305.06017	86	
306.02166	76	
306.27745	92	
306.93837	168	
307.21736	70	
307.79859	86	
307.88475	178	
308.87102	70	
308.91339	74	
309.33035	66	
309.84226	86	
310.70298	84	
311.31772	70	
312.90364	78	
313.31020	78	
314.25378	84	
314.28290	302	1+
314.99223	62	
316.10895	66	
317.26479	90	
318.16914	82	
318.24808	74	
END IONS

###FS:    #m/z: 322.93007 #charge 1+
###MS: 42
###MSMS: 43
BEGIN IONS
TITLE=Cmpd 31, +MS2(322.9301), 28.0-35.0eV, 0.9min #43
RTINSECONDS=54.125
SCANS=42-43
PEPMASS=322.93007	186036
CHARGE=1+
149.89039	82	
185.92025	74	
192.89162	188	
194.88293	66	
196.85892	68	
196.93989	80	
197.91832	68	
198.03231	72	
201.04356	122	
201.85883	80	
203.49332	88	
205.95010	410	
205.97190	66	
206.00427	66	
209.19920	88	
213.89816	68	
215.90160	74	
216.14326	66	
217.87281	92	
221.54374	92	
222.89801	202	1+
222.95593	562	1+
223.88934	70	
223.96072	474	1+
227.92930	130	
229.00384	88	
229.08412	70	
230.53220	80	
230.81545	78	
230.90692	78	
231.25243	98	
233.82534	86	
233.91183	72	
235.94402	94	
236.39298	92	
236.82759	72	
236.89971	68	
237.13019	76	
238.93923	126	
239.08014	166	
239.90302	132	
240.00895	72	
240.88697	76	
240.94077	3760	
241.64040	90	
241.65314	68	
241.89536	88	
241.90829	82	
241.94240	3128	
242.82427	270	1+
242.94191	8998	1+
243.41319	102	
244.91767	74	
244.94021	2692	
244.97953	132	
245.82714	70	
245.87312	128	
245.88520	90	
246.03093	78	
246.97498	286	1+
247.87766	74	
248.86668	68	
250.14870	78	
250.95559	80	
251.07596	74	
251.95027	76	
256.79547	66	
257.00196	78	
257.70704	80	
257.90108	168	
260.39892	92	
260.83066	120	
260.95634	66	
261.83785	142	
263.07674	66	
263.22827	82	
263.24608	74	
263.87986	70	
264.05343	80	
264.13935	76	
264.92054	96	
265.05550	162	
265.21815	78	
265.92032	104	
266.05242	84	
266.17465	94	
266.21895	74	
266.25425	68	
266.42941	114	
266.96289	70	
268.95401	110	
269.16620	76	
270.91150	80	
272.43770	102	
272.75394	100	
272.80720	164	1+
272.84744	144	
273.49040	76	
275.46977	72	
275.80970	142	1+
277.08018	82	
278.05837	78	
278.37051	92	1+
278.84638	186	1+
279.09064	864	1+
279.27432	104	
280.78998	70	
281.01241	66	
281.45524	80	
281.93748	68	
282.11663	68	
282.18490	96	
282.28036	104	
283.07061	348	1+
283.16740	92	
283.79378	68	
283.86418	72	
283.95306	114	
284.29536	506	
285.30063	250	
286.15082	190	
286.94293	72	
287.80220	68	
289.91647	74	
290.86194	66	
290.88187	70	
290.95209	74	
291.19323	78	
292.44140	72	
292.97497	74	
293.00004	88	
293.44154	76	
294.27317	112	
294.85035	68	
295.84009	80	
298.93847	66	
299.24377	82	
301.82592	74	
302.24727	138	
302.88391	142	
302.98539	68	
303.02599	84	
305.05344	68	
305.41199	94	
305.87897	338	1+
306.79114	110	
306.88209	286	1+
307.09441	72	
307.29111	504	1+
308.29416	420	1+
309.95891	92	
310.30637	206	
310.42145	68	
310.87369	78	
311.89357	78	
314.81378	78	
317.80334	82	
318.92740	100	
319.80041	94	
319.89210	76	
320.04229	80	
320.08880	66	
320.25284	154	
321.74141	148	
323.24121	266	1+
323.31466	84	
325.89769	124	
END IONS

###FS:    #m/z: 340.94036 #charge 1+
###MS: 42
###MSMS: 44
BEGIN IONS
TITLE=Cmpd 32, +MS2(340.9404), 28.0-35.0eV, 0.9min #44
RTINSECONDS=54.8975
SCANS=42,44
PEPMASS=340.94036	87510
CHARGE=1+
176.86147	84	
181.59065	92	
188.88369	114	
203.93330	76	
203.95434	108	
211.00417	126	
211.94687	100	
213.93904	378	
215.17698	100	
215.88637	398	1+
215.93561	130	
216.97473	94	
217.01270	84	
217.88152	352	
220.87723	76	
221.89464	76	
223.05779	78	
223.96148	200	
225.84692	104	
231.90629	170	
231.94984	300	1+
231.98868	82	
232.08583	94	
233.89707	350	1+
235.89512	142	
238.04782	86	
240.22949	252	
240.93825	128	
241.90384	110	
241.95140	84	
242.82834	74	
242.94505	120	
244.84242	74	
246.06388	98	
246.82708	90	
246.97560	492	1+
247.06070	84	
249.05840	88	
249.85162	80	
249.96025	90	
250.94902	144	
251.88780	78	
252.46883	76	
253.87747	102	
254.87074	84	
254.93763	84	
255.07363	408	
255.96372	76	
256.88748	86	
256.90692	78	
257.44923	92	
257.93762	78	
257.95188	112	
258.84712	418	1+
258.96162	240	
260.83210	196	
260.91992	138	
261.83976	122	
261.90412	138	
262.83790	98	
263.73457	82	
263.88114	148	
264.07363	122	
264.40885	84	
264.86416	78	
266.86072	134	
266.99711	78	
267.13231	172	
268.83957	282	1+
269.82324	96	
270.82518	80	
270.84207	82	
273.93764	78	
274.86380	84	
275.87001	136	
276.86386	234	
277.85654	370	
277.98238	74	
278.24932	180	
278.80183	82	
278.84741	476	1+
279.91857	78	
280.26067	148	
280.67865	78	
281.04930	80	
282.12102	84	
283.80417	86	
283.86027	146	
283.90351	100	
285.42865	96	
285.67957	100	
285.81431	76	
286.93017	114	
287.20075	106	
289.00647	142	
289.04723	84	
289.88296	92	
290.85368	100	
290.88081	148	
291.24557	76	
292.43862	160	
292.87208	132	
292.93816	134	
293.88095	84	
293.92779	96	
294.44157	78	
295.24396	132	
296.97572	96	
297.83042	132	
297.97551	282	
299.88531	106	
300.02516	88	
300.88111	110	
301.86929	256	1+
302.16758	176	
302.59887	100	
303.94177	166	
304.24029	80	
304.26097	154	
306.88334	128	
307.31429	140	
307.88637	84	
308.29354	138	
308.80555	88	
308.86864	98	
309.87670	82	
309.93275	102	
309.97366	84	
311.12949	80	
311.80169	82	
311.85693	102	
313.94292	100	
315.02741	86	
315.43495	94	
316.02628	100	
316.43036	90	
318.59395	94	
319.92235	84	
320.17240	264	1+
324.19903	80	
324.23788	86	
324.82692	82	
324.89521	124	
325.17424	96	
326.17185	204	
327.79671	82	
328.19304	80	
328.29280	84	
329.87197	110	
331.16917	90	
331.53780	106	
335.92552	84	
338.34678	78	
338.44169	92	
339.74975	124	
340.45758	80	
342.20873	86	
343.19211	94	
344.41331	78	
END IONS

###FS:    #m/z: 336.94594 #charge 1+
###MS: 42
###MSMS: 45
BEGIN IONS
TITLE=Cmpd 33, +MS2(336.9459), 28.0-35.0eV, 1.0min #45
RTINSECONDS=55.67
SCANS=42,45
PEPMASS=336.94594	66250
CHARGE=1+
181.87215	72	
190.88171	74	
192.02021	80	
192.88802	204	1+
198.04410	102	
200.87979	72	
205.94654	106	
205.96002	118	
210.88121	74	
211.90054	112	
211.94457	1070	1+
212.19381	98	
212.88165	72	
213.88377	78	
213.89749	118	
213.93888	270	
215.88856	130	
215.93486	110	
216.88612	86	
217.88478	122	
217.95248	80	
218.87666	70	
218.96330	72	
222.10883	74	
223.95941	78	
223.97970	132	
224.96920	212	1+
227.89960	74	
228.84048	80	
229.89102	70	
229.95450	916	
230.88856	470	
231.94961	770	1+
232.00635	86	
232.89249	72	
233.02564	78	
233.37658	92	
233.89659	76	
233.95095	78	
234.88539	244	1+
235.83981	168	1+
237.09056	82	
238.04206	74	
238.21482	98	
238.89003	160	
239.80173	118	
240.51144	88	
240.83510	170	
240.88518	74	
240.94459	74	
241.84908	116	
243.02209	72	
244.98073	72	
245.44399	74	
245.89823	78	
246.97594	420	
247.83134	84	
247.96157	146	
248.90055	126	
248.95184	88	
249.96060	138	
250.95190	98	
250.99093	78	
251.82945	156	
251.93265	90	
251.95383	98	
252.97142	462	1+
253.80524	98	
254.96696	248	
255.07411	244	
256.07354	134	
256.26073	86	
256.38107	94	
256.84810	104	
256.88841	134	
256.91250	126	
256.97652	90	
257.84079	556	1+
258.84300	492	1+
259.82436	84	
259.96348	74	
261.88950	72	
265.19034	78	
265.94030	90	
266.25903	154	
266.84748	76	
267.82801	74	
268.10369	82	
268.45946	98	
268.84191	326	1+
269.80130	76	
270.42049	92	
274.85605	202	
275.85563	672	1+
277.01274	100	
277.83945	74	
278.64830	76	
278.83678	170	
279.09319	102	
279.86278	78	
281.86331	78	
283.55995	86	
283.87074	174	1+
283.93456	76	
285.81433	76	
286.41661	94	
287.73561	74	
288.89061	84	
288.99957	72	
289.94758	116	
290.86047	80	
291.43858	104	
292.43497	80	
292.94103	178	
293.10965	132	
294.86527	144	
295.97642	72	
296.25437	74	
296.86590	74	
297.90270	92	
298.30385	136	
299.01375	84	
300.87083	102	
300.99236	96	
302.85738	242	1+
302.91511	72	
303.76389	70	
304.01009	84	
304.44298	86	
305.03019	72	
305.29191	146	
305.85678	72	
306.15273	98	
306.94163	76	
308.81193	86	
308.92199	90	
309.86611	344	1+
312.03741	72	
313.27534	98	
313.85793	72	
313.91237	90	
315.76027	82	
317.81364	128	
318.59397	94	
318.86571	70	
319.20579	80	
323.88729	278	1+
324.06561	82	
324.89154	446	1+
327.36778	84	
327.79237	88	
327.95667	74	
328.31519	80	
328.86692	78	
329.32125	100	
329.41493	80	
332.93227	90	
334.76064	74	
335.28670	86	
336.04234	80	
338.28820	88	
339.15811	72	
340.38283	88	
341.08087	76	
341.26724	74	
341.29392	88	
END IONS

###FS:    #m/z: 336.94584 #charge 1+
###MS: 46
###MSMS: 47
BEGIN IONS
TITLE=Cmpd 34, +MS2(336.9458), 28.0-35.0eV, 1.0min #47
RTINSECONDS=59.359
SCANS=46-47
PEPMASS=336.94584	65820
CHARGE=1+
174.91054	100	
189.07089	94	
193.11081	86	
193.88974	76	
203.37083	110	
204.94475	106	
205.94850	418	1+
205.97454	174	1+
207.87803	264	1+
209.94558	128	
210.89998	112	
211.94491	2524	
212.87849	528	1+
213.93855	878	1+
215.88465	350	
215.93699	136	
216.88517	154	
217.88990	128	
221.89400	102	
221.94239	100	
222.01943	82	
223.96017	232	
223.97611	102	
224.20393	92	
224.96299	112	
226.90542	88	
227.16813	88	
228.12978	104	
228.38754	78	
228.89210	150	
229.80911	86	
229.95548	1436	1+
230.89546	122	
231.95040	992	1+
233.87007	76	
233.89449	316	1+
233.94730	116	
234.95116	84	
235.05992	80	
235.89455	98	
237.06657	140	
237.88998	162	
239.80763	76	
239.87972	74	
240.96685	82	
241.49899	76	
241.84376	340	
241.98406	84	
242.96121	74	
243.06803	144	
243.84595	102	
245.44387	86	
246.97998	226	
247.96320	470	
248.83645	82	
248.90479	290	
249.95993	190	
250.88466	118	
250.93431	360	1+
250.96277	128	
251.00032	158	
251.83781	92	
251.97878	104	
252.97047	764	1+
253.91766	136	
254.96485	416	1+
255.02131	158	
255.07828	582	1+
256.85768	126	
256.91127	84	
257.85545	124	
258.03251	86	
258.14283	82	
258.84621	398	
260.98763	78	
261.47698	214	1+
263.00897	74	
263.03315	92	
265.98855	90	
266.21311	92	
266.57348	130	
267.18963	74	
267.50870	76	
268.83810	292	1+
270.85201	128	
270.98329	134	
271.43533	86	
271.58508	100	
271.85430	88	
271.88685	88	
271.92865	82	
272.97491	78	
273.08628	74	
273.12297	82	
273.93388	196	1+
274.19373	76	
274.77338	84	
274.85968	236	1+
275.41708	98	
275.66547	88	
275.89694	86	
276.15706	78	
276.19167	76	
276.85578	536	1+
279.00156	110	
279.87474	130	
280.86319	134	
280.91758	106	
281.39316	80	
282.27985	82	
282.88653	86	
283.16141	92	
283.86224	96	
285.85785	120	
286.85171	310	
286.90936	74	
288.88242	78	
288.91804	74	
289.76371	94	
290.85074	90	
292.02367	76	
292.43913	168	
293.61838	88	
293.85281	154	
293.98255	74	
294.19503	86	
294.30233	146	
294.86603	124	
295.84640	78	
297.05794	106	
297.11406	102	
298.42270	82	
299.06193	212	1+
302.95325	74	
303.30635	86	
303.93543	82	
304.89953	74	
306.42123	108	
306.79103	98	
306.87941	158	
307.28168	88	
307.80522	88	
308.41498	108	
308.86495	112	
310.85710	80	
310.87553	164	
311.83339	80	
312.84496	76	
313.45552	82	
313.76851	78	
314.05572	80	
318.16468	94	
320.17154	78	
320.88728	178	1+
320.95944	178	
321.28441	88	
321.90769	76	
324.89837	156	
325.28051	98	
325.89482	98	
326.25347	84	
328.88515	88	
328.90466	78	
329.87242	120	
331.86674	80	
332.26919	80	
334.30462	84	
337.31752	102	
339.03373	82	
END IONS

###FS:    #m/z: 359.96201 #charge 1+
###MS: 46
###MSMS: 48
BEGIN IONS
TITLE=Cmpd 35, +MS2(359.9620), 28.0-35.0eV, 1.0min #48
RTINSECONDS=60.131
SCANS=46,48
PEPMASS=359.96201	44634
CHARGE=1+
138.60916	82	
183.86328	98	
193.01859	74	
200.88828	108	
201.40231	74	
208.88165	74	
208.95462	76	
209.94930	80	
210.92051	76	
210.93937	176	1+
221.43803	86	
221.89119	146	
221.96634	76	
221.99920	156	1+
222.95236	742	1+
223.16086	76	
223.83337	312	1+
223.87601	78	
223.89207	128	
224.94711	794	1+
224.97012	382	1+
226.95006	732	1+
227.88115	86	
227.92812	172	
228.94240	804	1+
229.13975	88	
229.42603	92	
232.91703	100	
233.06713	74	
233.88276	80	
233.96362	78	
234.86550	146	
235.78931	86	
235.84790	80	
235.90262	74	
240.83641	174	
240.93955	1106	1+
240.96275	508	1+
241.89829	112	
242.85017	82	
242.95625	144	
243.95668	784	1+
244.83657	78	
244.95922	656	1+
245.89902	130	
245.93865	160	
246.80954	94	
246.95302	294	
247.81305	78	
247.99552	76	
248.80410	412	1+
252.87382	238	1+
252.95689	168	
252.97854	86	
253.20493	88	
255.91642	86	
256.85461	122	
256.95906	114	
258.84612	300	1+
258.97552	264	
260.01855	74	
260.96802	164	
261.97925	124	
262.82965	74	
262.97207	370	1+
263.85843	78	
264.17450	122	
265.81120	500	1+
265.97779	178	
266.81342	418	1+
267.13682	118	
268.18198	88	
268.95667	294	
269.96730	212	
274.44971	80	
274.79987	86	
274.82035	114	
274.86073	182	
274.91999	106	
275.88785	128	
276.11829	76	
276.85290	110	
277.80957	190	
278.80015	308	
278.91273	84	
279.05838	74	
280.79147	942	1+
280.84607	78	
280.94842	80	
281.06569	76	
282.28991	76	
282.83289	194	
282.88663	94	
283.06988	108	
283.80631	92	
283.93039	82	
284.82215	394	1+
284.87665	74	
285.91850	74	
286.91134	94	
292.10746	100	
292.43483	76	
292.81271	88	
292.93744	126	
294.86495	122	
295.92766	246	1+
296.25837	80	
296.80859	388	
297.43048	78	
297.80046	1332	1+
297.88374	86	
297.90709	78	
298.80244	1142	1+
298.82975	92	
298.95323	76	
299.87015	220	
300.01887	122	
301.08619	76	
301.86280	120	
302.90677	72	
304.98314	82	
305.29182	78	
306.11415	74	
306.30736	80	
306.40856	98	
306.88068	276	
306.93767	86	
307.01497	82	
307.79879	80	
307.88730	116	
309.87244	78	
310.83480	74	
311.82492	84	
312.15454	86	
313.80340	142	
313.86228	76	
314.81710	138	
316.28588	80	
316.82034	332	1+
318.93546	98	
321.83603	140	
323.08074	72	
324.19170	78	
325.58862	74	
325.80111	106	
327.89022	104	
327.94377	74	
328.31507	88	
328.91571	222	1+
333.05570	98	
334.25088	78	
336.62351	116	
336.94309	130	
337.08311	88	
338.02171	86	
338.79897	92	
341.90686	82	
342.16572	78	
342.20435	150	
342.83391	76	
342.89316	100	
343.90795	102	
346.16565	78	
346.78072	78	
350.27870	88	
351.35496	84	
352.89887	100	
354.16675	76	
355.19327	96	
357.70606	126	
358.18580	74	
358.74034	74	
363.08872	76	
364.19146	78	
365.12016	98	
END IONS

###FS:    #m/z: 313.92931 #charge 1+
###MS: 46
###MSMS: 49
BEGIN IONS
TITLE=Cmpd 36, +MS2(313.9293), 28.0-35.0eV, 1.1min #49
RTINSECONDS=60.9035
SCANS=46,49
PEPMASS=313.92931	22196
CHARGE=1+
189.93652	80	
190.82927	108	
191.04806	110	
193.88613	88	
193.97218	214	
194.98378	68	
196.88995	80	
197.05887	70	
199.86963	82	
200.88502	72	
200.94392	68	
203.95617	74	
205.94811	128	
206.94999	74	
207.84828	66	
209.88777	84	
210.94521	72	
213.65565	100	
214.89775	78	
221.37597	72	
223.89109	96	
223.95651	198	1+
228.72895	112	
229.07447	82	
229.94164	80	
231.43164	74	
231.83358	76	
231.85754	214	
231.89314	74	
233.11190	68	
233.12891	66	
233.85501	170	
234.03175	94	
234.14436	96	
234.97006	466	
235.85308	200	
235.95272	68	
235.99693	66	
236.90141	68	
238.23556	68	
238.41199	70	
238.79707	86	
239.02649	94	
240.20115	76	
241.14441	66	
241.46287	92	
241.80433	86	
244.50240	98	
245.19966	72	
245.91342	70	
245.95490	68	
246.97853	138	
247.12611	66	
247.44501	66	
248.85466	100	
248.94800	78	
249.85938	110	
249.89028	68	
250.03798	92	
250.95251	70	
252.06253	72	
253.06445	82	
253.80314	86	
253.91492	72	
254.79202	86	
255.94973	76	
256.41754	106	
256.90551	82	
257.40191	100	
258.04021	72	
259.61889	110	
260.01455	72	
261.99446	84	
262.96912	72	
264.79822	100	
264.87520	110	
265.11617	82	
265.23616	100	
265.86262	82	
265.97850	66	
267.85844	68	
267.99890	80	
268.43949	100	
268.96262	68	
269.10948	72	
269.25591	92	
270.12216	76	
270.27893	120	
270.90582	176	
270.92384	66	
271.27756	66	
271.89060	70	
272.44755	76	
272.80623	164	
272.87773	76	
274.08978	90	
274.15079	100	
274.83881	74	
280.12375	78	
280.26136	126	
281.68148	96	
283.42988	102	
284.87637	168	
286.85519	68	
288.14194	72	
289.88089	68	
290.14660	70	
290.85595	124	
290.87884	114	
291.11342	78	
292.43917	82	
294.88650	74	
294.96856	80	
296.81048	100	
297.83563	170	
297.87189	84	
298.04057	92	
298.83837	78	
299.14190	72	
300.24504	68	
300.89228	80	
301.45928	114	
302.17801	76	
302.94895	66	
303.87773	108	
303.94377	84	
304.03587	66	
304.88864	68	
305.13278	72	
305.33673	70	
305.72758	70	
306.29142	138	1+
306.79112	90	
306.88141	76	
307.13758	68	
307.88915	130	
308.89562	118	
309.91747	78	
310.30692	72	
310.32873	74	
310.68352	100	
310.76559	70	
310.89334	108	
311.09634	68	
311.57780	82	
312.33048	78	
312.88400	74	
314.28018	128	
316.26630	96	
317.93251	92	
318.81093	74	
319.52397	120	
END IONS

###FS:    #m/z: 336.94586 #charge 1+
###MS: 50
###MSMS: 51
BEGIN IONS
TITLE=Cmpd 37, +MS2(336.9459), 28.0-35.0eV, 1.1min #51
RTINSECONDS=64.5855
SCANS=50-51
PEPMASS=336.94586	64538
CHARGE=1+
52.81039	78	
115.42534	80	
182.86715	80	
192.88775	112	
202.74791	82	
203.87552	72	
204.07536	76	
205.88978	94	
205.94723	132	
209.89066	74	
209.94259	116	
210.89875	200	
211.94411	2188	1+
212.87817	216	
213.88042	120	
213.94059	1098	1+
214.87255	120	
215.88672	94	
215.93736	276	
215.99362	84	
217.88485	354	
217.94338	138	
218.00093	86	
223.96192	152	
224.44285	92	
226.89320	144	
227.89601	72	
228.93903	84	
229.95534	2354	1+
229.99357	86	
230.19454	92	
230.88887	404	
231.95093	636	1+
232.88733	78	
233.89764	96	
233.94965	84	
235.89349	350	1+
236.07804	162	
237.06570	78	
240.06427	88	
240.84540	198	
241.84297	118	
241.96373	194	
242.78885	76	
242.90917	92	
242.95140	90	
243.06040	90	
243.83264	78	
243.91504	96	
244.38903	76	
244.98246	74	
245.98665	74	
246.97771	152	
247.96481	698	1+
249.96149	548	1+
251.15190	80	
251.95633	78	
252.41645	74	
252.97117	760	1+
253.81514	74	
254.88862	212	1+
254.96683	416	1+
255.01564	116	
255.07535	306	1+
255.79689	92	
256.85044	130	
256.93698	76	
257.10140	80	
257.83148	90	
257.85707	80	
258.40948	80	
258.80454	78	
258.84746	510	1+
260.82720	80	
260.93610	78	
261.84117	88	
262.87961	74	
263.58415	74	
266.40112	94	
266.55983	100	
266.86365	106	
267.84707	84	
268.84106	302	1+
269.10923	94	
269.21294	80	
269.80338	72	
269.94637	78	
270.15836	88	
270.73983	86	
270.80033	80	
270.86521	86	
270.98025	74	
271.52212	96	
271.99259	96	
272.98132	84	
274.85900	92	
274.88006	86	
275.95089	72	
276.85498	282	
276.86990	406	1+
276.94150	74	
277.86575	384	1+
277.96300	108	
278.85743	76	
280.27794	80	
280.88950	80	
281.00151	92	
281.04603	138	
281.83726	126	
283.08290	88	
283.39283	76	
285.85452	240	
286.40620	108	
286.85013	136	
286.90382	106	
287.85313	134	
288.41740	90	
288.79910	82	
289.91845	82	
290.87829	196	1+
293.10867	224	
293.84895	114	
294.85229	128	
294.87057	78	
295.83814	92	
296.23311	78	
297.00196	90	
297.83732	142	
297.87983	74	
297.89663	78	
297.91362	158	
297.97840	168	1+
298.86792	84	
298.93608	86	
299.87482	276	1+
300.79463	78	
301.91553	78	
303.86021	82	
304.72159	82	
304.88194	184	1+
305.26831	76	
306.29874	78	
306.88150	214	
307.80067	84	
307.89144	112	
308.87435	78	
309.43561	78	
309.86643	216	
310.87361	114	
311.87508	74	
313.03415	74	
315.14681	78	
317.88440	142	
319.05888	72	
319.72161	72	
319.84879	92	
320.87280	84	
321.87134	212	1+
322.28652	102	
324.89466	200	1+
326.88032	172	
332.80906	78	
334.03358	72	
337.15752	72	
337.35617	82	
337.87721	88	
338.23847	80	
338.96820	86	
340.89962	80	
341.74805	74	
341.88854	74	
END IONS

###FS:    #m/z: 363.95647 #charge 1+
###MS: 50
###MSMS: 52
BEGIN IONS
TITLE=Cmpd 38, +MS2(363.9565), 28.0-35.0eV, 1.1min #52
RTINSECONDS=65.358
SCANS=50,52
PEPMASS=363.95647	48768
CHARGE=1+
183.93225	106	
189.86291	278	
194.08979	80	
205.94751	126	
206.95338	86	
209.90152	80	
209.94071	88	
210.88670	202	
212.87910	506	1+
222.95343	374	
223.88246	274	1+
223.95914	190	
223.97756	138	
224.94951	842	1+
224.97102	188	
225.96981	540	1+
226.94862	1276	1+
227.66430	84	
227.92979	182	
228.89054	138	
228.94222	1152	1+
229.90828	82	
230.02904	88	
230.88775	1268	1+
234.88162	200	
235.65550	104	
235.93656	86	
236.14423	100	
240.83554	196	
240.94145	1236	
240.96465	284	
241.84045	114	
241.94256	1138	
241.96513	150	
242.94150	3746	1+
242.97703	108	
244.44457	82	
244.83597	266	1+
244.94079	664	
244.95677	720	1+
245.17068	92	
245.94667	1586	1+
246.95282	1058	1+
246.97739	384	
248.80344	148	
248.90351	272	
248.98865	92	
249.80093	110	
250.12141	84	
250.94756	114	
251.94432	82	
253.89878	196	1+
254.15937	128	
257.91018	90	
258.84016	534	1+
259.89787	224	1+
260.96813	104	
261.84263	130	
263.52487	84	
264.82147	144	
265.81161	830	1+
265.84052	86	
265.91686	90	
265.97482	104	
266.81391	708	1+
266.95471	90	
266.97774	90	
267.13250	126	
267.56307	86	
267.88640	82	
267.97230	150	
268.14111	106	
268.81662	172	
268.89559	96	
268.95964	128	
269.84086	146	
270.50364	84	
270.82655	82	
270.84195	116	
270.85938	198	1+
270.90743	82	
271.84638	94	
271.91600	108	
272.40118	90	
272.92619	84	
275.81741	96	
276.85693	410	1+
277.03123	84	
278.79667	136	
279.08034	88	
279.79682	236	
279.86439	312	1+
280.60687	88	
280.79391	988	1+
281.41999	92	
282.42405	88	
282.78693	476	1+
282.90488	102	
283.06410	160	
283.85041	720	1+
283.96923	186	
284.45232	94	
284.82721	338	1+
285.84579	326	
286.26295	86	
288.80318	86	
289.12105	136	
290.79972	112	
291.79268	86	
292.09070	84	
292.85804	342	1+
292.93704	176	
293.70674	86	
293.85753	230	1+
294.29415	88	
295.93234	92	
296.80627	160	
296.89938	80	
297.80263	1592	1+
297.92972	174	
298.42662	82	
298.80451	1354	1+
299.87473	140	
300.37519	98	
300.80403	428	1+
301.86032	478	1+
302.12886	94	
302.80576	408	1+
303.76843	80	
303.85596	116	
304.92288	88	
306.04425	94	
306.43448	144	
307.43460	90	
307.84806	82	
308.41941	94	
308.88304	96	
310.31562	84	
311.47385	100	
311.86183	94	
312.67767	88	
313.89047	84	
314.87824	212	1+
314.95975	118	
315.95458	100	
316.43454	92	
316.81278	436	1+
317.87907	226	1+
318.93969	146	
319.06534	80	
321.82017	80	
321.86537	94	
321.94982	94	
322.30820	98	
323.16255	80	
324.89715	270	1+
327.88126	156	
328.28813	108	
328.82487	110	
328.93830	100	
329.89645	100	
330.95221	102	
331.87806	94	
336.80249	150	
337.87033	86	
342.90887	124	
344.27425	114	
346.91099	102	
348.27763	82	
349.32123	98	
352.20046	94	
352.77461	80	
353.88691	80	
355.42249	92	
356.53928	86	
360.24668	84	
360.41200	80	
360.87087	92	
366.32465	98	
367.35299	84	
367.42773	88	
367.91550	80	
367.95053	88	
368.05653	80	
368.80588	80	
END IONS

###FS:    #m/z: 359.96187 #charge 1+
###MS: 50
###MSMS: 53
BEGIN IONS
TITLE=Cmpd 39, +MS2(359.9619), 28.0-35.0eV, 1.1min #53
RTINSECONDS=66.1305
SCANS=50,53
PEPMASS=359.96187	48422
CHARGE=1+
182.86371	84	
193.81272	80	
194.88431	92	
195.09865	84	
208.88724	98	
208.94118	178	1+
211.10759	76	
213.86512	108	
222.95042	892	1+
223.04331	78	
223.88801	642	1+
224.94973	706	1+
225.96991	264	1+
226.94693	544	1+
227.88500	80	
228.94445	778	1+
231.88848	128	
232.89661	116	
233.85352	94	
233.96748	78	
234.86448	228	1+
235.84906	262	
236.04774	82	
238.92404	78	
239.03318	124	
239.89133	96	
239.90819	84	
240.83553	252	
240.90391	86	
240.93933	1700	1+
240.95955	566	1+
241.84292	106	
242.45019	80	
242.96184	240	
243.92087	84	
243.95460	84	
244.95625	322	
245.89000	94	
245.94383	250	
246.95329	340	
246.97649	282	1+
247.11264	108	
248.80396	294	1+
249.38895	142	
250.81008	156	
250.89680	76	
250.96528	116	
251.04849	84	
251.87039	76	
251.88996	98	
251.91723	82	
252.16262	88	
252.41829	78	
252.95395	106	
256.90958	78	
258.84504	82	
259.11036	78	
259.94918	86	
260.81524	94	
260.86285	144	
260.94854	88	
260.96941	138	
260.98778	78	
261.84934	88	
262.00052	82	
262.81614	86	
262.96358	168	
263.97775	114	
264.15531	76	
264.20710	78	
264.81698	130	
265.81734	160	
266.81324	456	1+
267.92768	84	
268.41933	78	
268.84069	116	
268.85405	144	
268.95738	180	
269.81103	94	
269.97034	168	
270.19853	84	
272.84350	138	
273.80223	162	
274.85844	136	
274.94843	78	
275.08701	88	
276.42454	104	
276.80702	360	1+
276.85599	288	
277.91329	124	
278.28947	86	
278.84377	322	
279.05820	82	
279.13818	78	
279.79746	144	
280.79465	1234	1+
280.86505	258	1+
280.93838	134	
281.60739	82	
281.84438	78	
281.89357	126	
283.81893	74	
283.98423	184	
284.82301	122	
285.17728	96	
286.81369	94	
288.42951	92	
288.90345	106	
289.13492	76	
289.26224	114	
292.43237	210	1+
293.29232	86	
293.40148	90	
293.82149	132	
293.92578	288	1+
294.92881	276	1+
296.81121	316	1+
298.80375	1648	1+
299.37338	80	
300.05967	94	
302.24809	80	
302.86524	76	
302.89042	124	
303.24879	140	
303.94376	178	
304.44898	104	
304.95068	108	
305.01706	76	
305.77065	92	
305.87555	76	
306.27924	402	1+
306.29466	80	
306.44732	76	
306.88584	78	
307.08164	78	
307.15690	76	
308.30113	174	1+
308.40036	108	
310.41714	94	
311.93545	78	
315.81101	514	1+
316.10905	84	
316.81374	436	1+
317.69588	98	
317.93896	100	
318.93321	198	
319.42959	88	
321.15033	76	
321.82217	152	
321.85271	90	
322.02257	80	
322.82035	82	
323.01292	156	
323.09565	80	
324.16976	104	
324.89977	76	
326.89050	78	
327.62350	94	
328.89364	144	
330.87401	80	
334.73812	80	
335.90086	80	
336.94340	124	
339.21544	76	
339.72503	142	
340.43243	84	
343.91255	120	
347.23344	82	
352.88515	136	
356.78476	84	
357.89914	88	
358.07323	82	
358.21177	100	
359.95999	82	
360.90219	82	
END IONS

###FS:    #m/z: 322.93029 #charge 1+
###MS: 54
###MSMS: 55
BEGIN IONS
TITLE=Cmpd 40, +MS2(322.9303), 28.0-35.0eV, 1.2min #55
RTINSECONDS=69.813
SCANS=54-55
PEPMASS=322.93029	240186
CHARGE=1+
87.21786	86	
144.17177	62	
181.86877	72	
185.92831	70	
190.89049	66	
192.88946	120	
194.88939	78	
197.87331	66	
199.86794	82	
201.04633	96	
205.94837	120	
206.95155	66	
206.97290	86	
207.97373	182	
208.12645	94	
210.83442	80	
211.88441	68	
211.94537	72	
213.90910	68	
218.03044	80	
218.90190	74	
221.11075	72	
221.87461	60	
222.52649	78	
222.89840	62	
222.95529	884	1+
223.11100	72	
223.96009	810	1+
224.20368	72	
224.99306	74	
226.10871	92	
227.05156	68	
227.92825	118	
228.12802	104	
229.84869	60	
230.45217	78	
231.94962	72	
233.89624	66	
234.04879	102	
234.96061	74	
237.79038	66	
238.05215	74	
238.09568	90	
238.90185	172	1+
238.93776	126	
239.07790	214	
239.80667	102	
239.92544	80	
240.94090	4248	
241.12788	170	1+
241.89971	64	
241.93942	11798	1+
242.82789	72	
242.94124	8154	1+
244.08759	72	
244.81823	160	
244.83619	62	
244.94011	2224	
244.97919	92	
245.84245	74	
246.88334	60	
246.92554	70	
246.94114	74	
246.97733	146	
248.16394	76	
248.86061	72	
249.82841	78	
249.94480	70	
249.96913	220	1+
254.05575	90	
254.80009	90	
255.80663	70	
256.80928	64	
256.89595	68	
258.80013	66	
259.93531	96	
260.93236	70	
262.16719	62	
262.83087	114	
263.06116	70	
263.07499	70	
263.17054	86	
263.98507	94	
264.07540	90	
264.19158	78	
266.86145	146	
267.04006	136	
267.86871	178	
268.98077	84	
269.84734	120	
269.91003	76	
274.09199	80	
274.42335	76	
275.10698	64	
275.51042	92	
275.80723	86	
275.86971	64	
277.02738	80	
277.19063	70	
278.41853	72	
278.80778	72	
279.09128	848	1+
279.73156	72	
279.84676	60	
280.19778	62	
280.84951	72	
281.79700	84	
282.05300	70	
282.28171	86	
282.88434	66	
283.02911	72	
283.07281	116	
283.36180	74	
283.89759	128	
283.95309	72	
283.97195	60	
284.20988	90	
284.29237	448	1+
284.87900	68	
287.81486	66	
287.92324	76	
288.08143	64	
289.79068	82	
290.87843	62	
291.85782	70	
291.89582	64	
293.41439	92	
295.85282	66	
295.93745	92	
297.85402	64	
298.80419	70	
300.87157	80	
302.91081	66	
305.89817	142	
306.17440	72	
306.88368	226	
307.29025	72	
307.88684	206	
308.11349	64	
308.29181	160	
308.91998	74	
309.88313	88	
310.05594	76	
310.31235	78	
312.35271	100	
313.03845	86	
313.86853	72	
314.74417	74	
314.80705	74	
315.79677	66	
316.44756	102	
318.03325	66	
319.27580	64	
322.79391	74	
322.89961	80	
323.26392	72	
324.89410	256	
327.89695	70	
328.18593	104	
END IONS

###FS:    #m/z: 340.94061 #charge 1+
###MS: 54
###MSMS: 56
BEGIN IONS
TITLE=Cmpd 41, +MS2(340.9406), 28.0-35.0eV, 1.2min #56
RTINSECONDS=70.5855
SCANS=54,56
PEPMASS=340.94061	100302
CHARGE=1+
48.20311	64	
68.43580	94	
195.89013	70	
200.85530	66	
200.87452	82	
205.95140	68	
208.89404	92	
209.82866	66	
210.89836	66	
213.93611	82	
214.89772	66	
214.94125	74	
216.66911	80	
217.88427	100	
218.88318	128	
220.87707	80	
221.03976	70	
221.94230	80	
222.89302	86	
223.83550	104	
223.96167	130	
227.89772	102	
230.91064	66	
231.89692	68	
231.95028	108	
232.94884	72	
233.44024	72	
235.90112	124	
236.89565	86	
237.79586	68	
238.83861	122	
238.85387	86	
239.14239	78	
239.83981	70	
239.89020	78	
240.83858	482	1+
241.79674	66	
242.90359	74	
243.83305	474	1+
245.44394	92	
246.06228	72	
246.97716	128	
248.85886	82	
248.93422	116	
249.87123	76	
250.12543	92	
250.97684	78	
251.64858	68	
252.22892	66	
252.93344	64	
254.91556	110	
254.97160	78	
255.07489	268	1+
255.81464	72	
255.89654	264	1+
255.91245	68	
256.84670	200	
256.96237	70	
257.85013	94	
258.46640	66	
258.84611	820	1+
258.97926	196	1+
259.69401	66	
259.90980	70	
260.83181	588	1+
262.87179	84	
264.84821	88	
265.14592	64	
265.46990	90	
266.99394	156	
267.10131	68	
267.11742	70	
268.84323	374	1+
269.03119	78	
269.08590	68	
269.15021	80	
269.80521	66	
269.82926	78	
270.82184	80	
270.89726	68	
270.94522	98	
272.97720	70	
274.01045	100	
274.82012	84	
274.86388	110	
274.88797	72	
274.94637	74	
275.40910	70	
275.86044	86	
276.52678	80	
276.85585	1060	1+
277.12407	92	
277.83687	68	
277.87006	174	
278.84564	448	
279.85138	418	1+
280.06422	70	
280.79405	76	
280.92578	74	
281.05275	80	
281.89404	86	
282.83701	66	
282.89481	128	
283.00627	78	
283.02688	114	
283.81067	68	
284.07407	124	
285.39521	92	
286.44155	88	
286.95711	72	
287.04048	100	
289.84118	72	
290.97745	74	
292.03619	68	
294.86518	102	
295.28245	80	
295.87455	154	
295.89737	78	
296.26040	70	
296.85737	98	
296.91389	66	
296.96900	122	
297.43485	100	
298.02185	100	
298.88053	104	
298.91286	68	
299.30782	68	
299.87903	248	
300.90502	70	
301.00723	80	
302.81830	74	
302.87258	72	
303.25904	78	
304.36571	76	
305.26397	112	
305.76815	74	
305.86050	80	
307.20456	72	
308.30050	68	
308.84989	110	
314.86366	94	
314.95107	82	
315.79435	66	
320.95214	76	
322.83786	76	
323.14464	82	
323.76525	80	
324.19853	68	
324.51709	78	
324.89746	68	
328.35501	92	
329.87104	136	
330.37840	84	
331.89768	66	
332.84482	78	
333.86029	82	
339.25299	68	
342.31776	78	
342.90977	140	
343.06350	100	
END IONS

###FS:    #m/z: 359.96188 #charge 1+
###MS: 54
###MSMS: 57
BEGIN IONS
TITLE=Cmpd 42, +MS2(359.9619), 28.0-35.0eV, 1.2min #57
RTINSECONDS=71.3575
SCANS=54,57
PEPMASS=359.96188	40932
CHARGE=1+
196.95523	80	
199.85417	102	
200.87438	178	
201.10253	72	
209.91823	148	
209.94603	104	
210.86817	76	
211.88801	78	
216.85341	168	
218.11033	72	
220.95761	72	
221.89036	140	
222.95402	220	
222.97639	108	
223.88922	124	
223.95052	122	
223.97573	82	
224.89740	96	
224.94728	444	
224.96987	346	1+
226.94874	194	
227.92999	284	
228.94473	466	
231.79609	76	
232.90966	78	
233.96795	174	
234.87549	88	
235.86008	122	
239.39124	112	
239.87392	80	
240.88917	94	
240.93920	744	1+
240.95993	718	1+
241.78722	84	
241.84246	72	
241.90172	80	
243.13908	80	
243.89882	94	
244.80970	74	
244.84790	78	
244.95798	418	
245.94260	88	
246.95313	118	
247.80087	498	1+
248.80324	422	1+
249.85340	90	
250.89684	96	
250.94551	76	
251.95034	88	
252.12171	78	
252.87075	84	
252.88921	148	
252.96078	126	
253.91882	80	
254.90561	88	
256.85033	80	
258.04446	74	
258.84456	334	
260.89458	142	
260.96848	218	
261.87345	70	
263.18209	74	
264.79222	74	
265.81801	244	
266.08463	88	
266.38740	78	
266.81291	864	1+
266.84655	88	
266.91676	84	
267.42027	90	
269.90404	90	
270.89136	98	
270.94367	76	
272.79415	74	
273.41354	88	
275.46004	88	
276.79690	98	
276.85084	208	1+
277.58317	82	
277.81046	76	
277.87603	80	
278.79675	412	1+
278.84389	124	
279.10546	74	
279.88999	196	1+
279.93279	80	
280.10327	96	
280.79357	704	1+
280.92768	96	
281.09346	132	
281.86159	76	
282.41364	100	
282.79305	150	1+
282.83149	154	
282.85634	80	
282.87400	84	
282.89668	70	
283.09706	98	
283.82961	70	
284.82412	316	
285.37665	84	
286.98821	96	
290.08157	96	
290.79743	80	
290.86856	146	
291.19962	80	
291.40275	76	
292.13475	84	
292.85334	212	1+
293.12619	90	
293.90333	108	
293.93816	78	
294.84614	72	
294.93430	94	
296.81168	264	
297.28883	72	
297.80976	434	
298.80282	1662	1+
299.82372	94	
300.80450	196	
301.80576	84	
304.89268	72	
305.84582	72	
307.23895	86	
307.84238	134	
307.88769	156	
307.92794	74	
310.68133	118	
310.92168	74	
311.85963	72	
312.95129	86	
314.90510	78	
315.82226	82	
316.81364	182	
317.81730	148	
318.82888	100	
318.93505	156	
319.82118	74	
320.29511	78	
320.36753	72	
321.81875	104	
322.93077	74	
323.02019	234	1+
323.17110	98	
324.89028	168	1+
326.89158	118	
328.01258	84	
329.32136	78	
329.87374	196	1+
335.05270	74	
335.77676	72	
336.94956	148	
338.95913	80	
342.19957	72	
342.41331	70	
344.55939	88	
344.87387	84	
344.91501	72	
347.77815	94	
351.87986	78	
352.88538	74	
355.19085	74	
355.92245	88	
358.20462	112	
359.05663	90	
359.96008	94	
END IONS

###FS:    #m/z: 322.93027 #charge 1+
###MS: 58
###MSMS: 59
BEGIN IONS
TITLE=Cmpd 43, +MS2(322.9303), 28.0-35.0eV, 1.3min #59
RTINSECONDS=75.03
SCANS=58-59
PEPMASS=322.93027	193614
CHARGE=1+
62.98499	62	
66.81895	74	
97.53228	90	
173.43755	54	
190.89579	70	
192.88931	198	
192.90764	90	
197.01912	78	
199.91490	80	
201.04329	54	
201.12164	72	
202.04930	78	
205.72222	74	
205.95214	58	
206.43957	94	
206.88443	82	
207.97206	72	
210.91498	58	
212.89536	126	
218.77971	60	
220.89032	222	1+
221.94386	320	
222.94092	164	1+
223.96357	180	
224.84392	74	
224.95846	70	
225.96200	130	
226.53753	76	
227.92924	96	
230.28445	106	
230.60709	56	
231.84636	70	
231.91764	78	
234.06543	68	
234.21776	50	
234.40363	108	
235.89684	188	1+
235.95166	68	
236.13841	92	
238.88786	66	
238.93791	182	
239.07850	360	
239.78777	74	
239.90252	356	1+
240.82391	80	
240.94089	2994	
241.82910	60	
241.85791	62	
241.94233	2836	
242.83843	104	
242.94143	8218	1+
243.02166	68	
243.41917	56	
243.67155	66	
243.81601	174	1+
243.88244	66	
244.08747	50	
244.85547	48	
244.94020	2478	1+
246.97642	618	1+
247.17106	52	
248.85151	84	
250.84623	72	
250.94734	54	
251.14614	88	
251.84696	66	
252.92656	60	
253.92657	78	
254.80171	60	
254.96104	64	
256.80116	72	
256.85209	78	
256.92024	86	
257.44700	90	
257.91804	58	
258.05002	72	
258.83272	110	
260.24042	60	
260.83530	82	
261.03127	56	
261.12254	58	
261.84122	92	
261.88594	76	
262.82905	120	
262.92038	54	
262.94582	54	
263.21826	82	
265.07235	86	
266.80051	84	
266.86058	244	1+
266.91848	140	
267.80792	58	
267.84213	84	
268.05740	68	
268.95875	78	
273.84602	50	
274.62242	50	
274.95442	94	
275.81604	74	
276.81206	144	
277.18858	70	
277.21721	64	
277.86178	56	
278.81606	84	
279.09280	730	
280.09492	378	
282.27953	48	
283.07335	64	
283.84332	60	
284.12687	72	
284.29140	358	
285.09637	70	
285.41157	88	
286.87387	66	
287.02929	56	
289.16408	66	
289.78487	68	
289.88013	220	1+
290.78882	62	
291.85143	62	
292.13280	64	
292.85476	68	
293.85004	64	
294.82706	68	
295.86138	58	
296.47612	74	
296.95500	100	
298.02358	76	
300.41094	62	
300.92018	84	
301.87912	76	
302.24617	54	
303.00198	54	
303.25054	54	
305.85427	48	
305.87851	114	
306.88595	66	
307.89388	210	1+
307.99927	50	
308.87652	64	
309.02555	60	
309.18181	66	
310.87422	70	
312.80496	124	
312.83399	82	
313.09689	72	
313.80595	54	
314.86814	76	
315.17719	58	
317.81619	52	
317.86010	64	
319.04137	72	
321.16548	66	
321.75546	78	
321.88792	78	
322.74115	66	
324.31582	88	
324.89084	190	1+
324.97519	58	
325.24723	76	
325.32487	56	
325.92526	62	
END IONS

###FS:    #m/z: 340.94086 #charge 1+
###MS: 58
###MSMS: 60
BEGIN IONS
TITLE=Cmpd 44, +MS2(340.9409), 28.0-35.0eV, 1.3min #60
RTINSECONDS=75.8025
SCANS=58,60
PEPMASS=340.94086	84674
CHARGE=1+
159.35781	66	
192.88714	82	
197.02592	88	
198.90055	80	
200.86581	70	
203.97199	68	
205.94953	112	
206.98151	70	
212.08308	76	
212.94558	86	
213.88209	66	
213.93903	270	
214.88563	294	1+
215.85849	88	
219.87816	78	
220.88164	296	1+
223.96219	210	
223.98149	66	
225.86347	78	
226.84621	70	
227.08286	74	
227.10497	66	
227.91320	82	
227.93294	86	
227.95556	78	
228.83990	124	
229.84839	80	
229.89898	68	
230.88660	204	1+
231.90243	72	
231.94669	166	
231.95923	274	
232.94905	66	
236.88449	66	
238.01003	72	
238.04803	180	
238.83581	128	
239.88159	78	
240.83960	834	1+
241.84378	526	1+
241.92089	70	
241.93949	188	1+
242.88434	68	
242.94143	162	1+
243.07769	76	
243.83173	412	1+
244.44464	118	
245.89063	66	
245.94039	80	
246.97669	108	
247.83139	80	
248.43881	86	
249.91682	80	
249.95839	78	
250.21655	78	
250.99343	76	
251.55864	76	
251.88376	70	
252.83829	76	
252.88273	76	
253.83580	220	1+
254.91255	112	
254.96562	268	
255.07667	224	
255.09136	154	
255.95380	70	
256.85077	242	
256.95989	110	
257.84849	112	
257.90675	110	
258.44869	68	
258.84465	818	1+
258.93471	70	
259.96752	100	
260.83579	794	1+
260.98023	66	
262.12160	94	
262.87950	112	
264.10568	72	
264.85416	74	
264.86990	68	
265.09425	82	
265.79627	68	
265.84841	84	
265.86866	108	
266.15482	78	
266.97885	70	
267.13323	118	
267.50686	80	
267.84816	76	
268.53604	66	
268.83910	348	1+
269.86747	100	
269.93347	96	
272.84316	80	
274.85792	230	
274.89854	174	
275.42920	84	
275.85613	94	
275.94889	98	
276.85658	1156	1+
278.84628	1220	1+
278.88817	68	
280.92357	70	
281.86302	132	
281.88785	88	
281.93331	84	
281.97041	80	
282.01922	98	
282.16222	92	
282.88650	82	
283.04960	74	
284.86679	76	
286.00945	84	
286.43737	90	
286.95314	80	
287.41527	72	
287.66686	98	
288.83868	108	
290.80758	70	
291.93319	108	
293.83102	76	
294.88853	174	
295.28286	102	
296.99034	94	
297.99411	76	
298.13388	78	
299.30975	92	
299.85815	176	1+
300.78149	66	
300.94972	66	
301.26522	76	
301.80881	88	
301.85989	282	1+
303.94878	70	
304.28223	86	
304.92938	72	
306.88085	150	
307.90414	72	
308.28637	68	
309.42091	70	
309.92847	80	
310.88469	72	
311.86221	70	
312.84279	82	
315.76686	70	
317.75704	66	
317.82745	90	
319.86854	72	
322.81403	82	
323.23552	94	
324.89743	74	
327.87297	88	
328.19245	98	
328.73574	70	
329.19448	76	
329.86515	78	
332.88439	68	
336.12133	70	
336.34637	84	
339.80519	66	
342.22956	68	
343.03401	78	
343.18607	88	
344.90192	76	
344.99249	68	
END IONS

###FS:    #m/z: 313.92952 #charge 1+
###MS: 58
###MSMS: 61
BEGIN IONS
TITLE=Cmpd 45, +MS2(313.9295), 28.0-35.0eV, 1.3min #61
RTINSECONDS=76.575
SCANS=58,61
PEPMASS=313.92952	16362
CHARGE=1+
60.97720	58	
95.86869	42	
116.36281	36	
131.84140	48	
163.56092	32	
186.12644	56	
189.92281	62	
190.83116	70	
192.89569	80	
193.97828	146	
194.99585	60	
196.06010	60	
197.86634	74	
202.87368	62	
204.06123	74	
205.94979	64	
207.84114	62	
209.94575	36	
212.87603	74	
212.89524	72	
214.98057	80	
215.11373	70	
219.16985	52	
220.97239	56	
221.87478	84	
221.94824	56	
221.96678	112	
223.95378	74	
223.97233	68	
224.96367	38	
226.88314	56	
227.14066	72	
229.03215	50	
230.04970	32	
230.89092	156	
230.93137	56	
231.07498	80	
231.85985	216	1+
231.91557	74	
232.07654	50	
233.69764	32	
233.85740	58	
234.97177	120	
235.04348	68	
237.06597	54	
237.79654	200	1+
238.06849	34	
239.10624	56	
239.90251	64	
240.05475	62	
240.87360	76	
240.88701	62	
240.92324	86	
243.02806	96	
243.89804	42	
244.80194	60	
244.98610	68	
245.09962	64	
245.89468	68	
245.93671	76	
246.97577	340	
247.42950	34	
248.93949	68	
248.94712	60	
249.94847	66	
250.46745	90	
251.11460	66	
251.88190	78	
252.91964	42	
252.96027	70	
253.24410	84	
253.75853	34	
254.20460	80	
256.85310	70	
256.95082	44	
258.94260	98	
258.97798	70	
260.48044	76	
260.94214	66	
261.92699	40	
262.94991	62	
263.90499	98	
263.93776	60	
264.25100	86	
264.84910	56	
264.99636	54	
266.41518	70	
266.84636	84	
266.86353	138	
267.01068	66	
267.77945	48	
267.86439	82	
268.90621	64	
270.23873	60	
271.04897	76	
272.81456	88	
272.85308	72	
272.88166	90	
272.97726	64	
273.18379	68	
273.89295	66	
276.86187	70	
277.02195	88	
277.04942	80	
277.12920	56	
278.79761	48	
278.90854	102	
279.86903	38	
282.86029	102	
284.88523	76	
285.40529	106	
285.87254	130	
288.89908	74	
290.86791	62	
291.44243	68	
293.16810	72	
293.24598	68	
293.84777	42	
294.04150	70	
294.10904	50	
296.23736	94	
296.92466	76	
298.42245	92	
298.80458	84	
299.27178	46	
299.42439	102	
299.80717	48	
300.41967	74	
300.97775	72	
302.88397	158	
303.27620	80	
303.94390	90	
304.93155	54	
305.83036	72	
307.88459	70	
308.29523	34	
308.78498	46	
308.89283	42	
310.30677	74	
312.27044	74	
312.85618	58	
313.81014	70	
314.28062	250	1+
314.88751	74	
315.14023	56	
315.24078	38	
316.30326	76	
316.88284	52	
317.07899	72	
317.91497	94	
318.82211	72	
318.90332	66	
319.43168	92	
END IONS

###FS:    #m/z: 322.93012 #charge 1+
###MS: 62
###MSMS: 63
BEGIN IONS
TITLE=Cmpd 46, +MS2(322.9301), 28.0-35.0eV, 1.4min #63
RTINSECONDS=80.234
SCANS=62-63
PEPMASS=322.93012	199450
CHARGE=1+
66.62161	76	
185.92187	74	
189.92628	64	
190.91904	66	
192.88999	66	
194.04207	64	
194.88437	68	
197.10535	80	
197.95618	82	
198.86221	72	
198.87621	66	
201.92874	72	
204.09809	68	
204.99562	66	
205.94896	316	
206.88126	66	
207.97191	188	
210.90071	162	
215.97364	68	
217.85096	86	
218.89479	66	
221.06629	200	
221.94342	150	
221.95900	64	
222.95724	66	
223.79745	94	
223.95851	124	
224.91389	68	
224.96031	76	
226.05537	102	
227.10331	84	
227.81790	84	
227.93200	136	
230.92936	94	
231.43900	100	
232.84237	94	
236.16099	76	
237.23031	80	
238.42136	98	
238.94273	296	
238.96623	66	
239.07936	258	
239.11087	100	
240.82677	146	
240.94103	4538	
241.08674	68	
241.94270	3838	
242.40991	74	
242.81999	154	
242.94178	11020	1+
243.11208	80	
243.25566	74	
243.82060	68	
244.84105	94	
244.94011	3044	1+
244.99464	72	
245.11344	80	
245.84326	68	
246.97741	594	1+
248.10903	62	
248.81215	68	
249.84177	70	
252.23086	82	
254.88042	80	
254.91679	150	
255.14688	80	
255.81231	72	
256.80495	84	
256.84824	82	
257.80456	132	
257.82733	60	
257.84299	64	
258.44284	72	
258.83408	114	
260.83208	94	
261.82772	120	
261.93467	98	
262.85378	82	
263.96586	100	
264.07254	62	
264.19106	90	
264.79663	72	
264.97845	224	1+
265.05590	116	
265.89239	60	
266.85171	64	
267.79432	68	
270.84678	104	
272.84108	72	
273.43577	116	
273.79516	94	
274.53141	78	
276.09992	68	
277.02321	80	
277.91112	328	1+
279.09209	744	1+
280.11553	66	
281.05145	136	
281.09476	88	
282.18693	92	
283.07963	128	
283.15502	72	
283.86226	76	
283.96759	110	
284.02578	92	
284.06906	78	
284.20764	64	
284.29481	494	1+
284.81040	96	
285.87129	106	
285.90174	70	
286.91810	66	
287.04497	68	
288.88048	60	
289.18923	74	
289.48911	118	
289.88215	314	1+
291.52638	84	
292.90570	82	
293.85472	184	1+
295.83682	94	
296.93518	62	
297.80951	72	
299.05701	90	
299.81576	228	1+
299.93075	62	
300.08772	80	
300.90765	72	
302.41751	74	
302.80796	74	
302.90230	70	
303.39603	66	
303.87928	186	1+
303.94582	70	
304.17947	66	
307.28381	98	
307.81141	94	
307.88511	180	
308.10904	76	
309.29957	80	
309.89024	114	
310.41872	86	
311.85529	72	
313.87501	78	
316.82971	70	
318.73445	62	
319.86001	74	
320.12568	84	
320.94551	72	
321.18986	68	
321.42537	62	
321.82175	68	
322.18758	90	
322.90412	60	
323.25944	68	
324.88713	186	
324.90391	74	
325.27835	74	
325.32720	72	
325.89647	150	
326.33790	92	
END IONS

###FS:    #m/z: 340.94060 #charge 1+
###MS: 62
###MSMS: 64
BEGIN IONS
TITLE=Cmpd 47, +MS2(340.9406), 28.0-35.0eV, 1.4min #64
RTINSECONDS=81.006
SCANS=62,64
PEPMASS=340.94060	96200
CHARGE=1+
61.89832	90	
180.87183	84	
187.14943	78	
199.55396	90	
209.87119	90	
212.89550	90	
213.88025	96	
213.93994	404	1+
214.90131	164	
215.88753	126	
215.96862	70	
216.93691	68	
222.87830	76	
223.95984	114	
224.11350	72	
226.88311	70	
226.97085	72	
228.86465	84	
230.85881	86	
231.68968	102	
231.95342	318	1+
232.07851	98	
233.89612	132	
235.07917	72	
236.04771	74	
236.23456	72	
237.90216	74	
238.02718	96	
238.85503	86	
239.78847	70	
239.85070	84	
239.91228	68	
240.40289	70	
240.81246	100	
240.83291	256	
240.83970	1146	1+
241.84216	968	1+
241.89045	80	
242.83144	74	
242.94147	144	
243.83263	270	
244.83547	148	
244.95942	178	
245.83271	76	
246.94989	112	
246.97905	128	
249.90296	148	
250.99515	122	
252.42975	86	
252.83998	74	
252.97629	102	
253.84643	80	
253.91855	86	
254.85657	68	
254.88422	74	
254.91160	68	
255.93799	98	
256.84944	128	
256.89565	72	
256.91361	72	
257.47057	72	
257.85503	168	
258.84468	834	1+
258.88931	82	
258.91302	80	
259.05104	68	
259.91631	100	
260.83133	314	
260.84896	458	1+
261.43606	74	
262.83579	254	1+
262.93728	96	
263.43961	74	
265.02011	74	
265.85522	214	1+
266.91555	150	
267.83880	572	1+
268.84072	472	1+
268.88198	76	
268.95647	76	
269.45819	86	
269.85529	70	
270.83622	220	
270.99445	78	
272.84493	82	
273.88440	86	
273.92930	94	
274.82776	88	
274.86080	144	
276.85667	1570	1+
277.92080	76	
277.95883	72	
278.84631	1290	1+
278.90825	70	
279.82784	76	
279.88115	68	
279.91247	146	
281.13095	88	
281.90235	78	
282.87331	116	
283.02905	82	
283.28120	82	
283.93269	98	
284.37776	72	
285.87675	80	
287.80846	78	
289.41679	72	
290.86046	190	1+
292.83612	72	
292.86718	78	
292.88908	82	
293.85282	74	
294.86746	112	
295.20465	70	
295.86308	470	1+
297.14788	134	
297.92224	146	
297.97374	126	
298.00261	84	
298.86176	84	
299.05920	72	
299.87295	140	
300.87598	70	
300.94343	84	
301.85779	72	
302.17205	94	
303.94932	88	
304.76425	92	
304.88123	70	
306.74587	82	
308.28347	76	
308.87243	70	
308.89356	76	
309.80129	70	
310.90568	70	
310.92519	76	
311.10977	74	
311.86174	76	
311.89444	80	
314.86375	72	
316.89341	84	
317.87331	70	
320.07586	82	
321.78445	76	
321.83273	68	
322.28006	72	
322.89307	74	
324.28697	154	
324.88854	70	
324.90630	86	
326.17297	160	
327.76138	76	
329.18909	110	
329.87380	104	
330.38280	76	
333.82900	70	
333.97510	70	
335.11137	72	
339.87999	94	
340.01566	78	
341.58223	70	
342.90907	80	
343.19538	88	
343.38428	72	
END IONS

###FS:    #m/z: 336.94608 #charge 1+
###MS: 62
###MSMS: 65
BEGIN IONS
TITLE=Cmpd 48, +MS2(336.9461), 28.0-35.0eV, 1.4min #65
RTINSECONDS=81.7785
SCANS=62,65
PEPMASS=336.94608	54100
CHARGE=1+
83.87578	76	
193.44348	84	
193.89154	70	
198.10274	68	
205.95088	96	
207.97774	84	
210.85279	84	
211.89697	72	
211.94671	788	
212.87953	214	
213.94082	476	1+
219.07781	74	
220.10769	78	
221.87383	118	
223.95728	252	1+
223.97668	132	
224.97492	86	
225.88543	90	
226.93705	68	
227.89408	82	
229.95604	742	1+
230.89147	490	1+
231.83179	88	
231.87650	82	
231.95002	394	
233.05785	78	
234.82306	66	
235.82247	160	
236.08301	102	
238.14268	76	
238.85824	76	
238.92404	90	
238.93738	66	
240.84581	148	
240.90969	78	
241.84224	496	1+
243.83910	124	
244.86359	66	
244.89248	76	
245.45171	78	
245.84831	78	
245.87878	70	
246.04833	70	
246.90622	94	
246.93314	100	
246.97719	214	
247.96587	136	
248.07895	72	
248.94412	82	
248.97311	114	
249.83499	72	
249.87318	68	
249.96079	72	
250.02800	154	
250.82488	90	
251.00192	68	
252.83741	114	
252.92595	68	
252.97099	554	
253.00584	72	
253.08565	134	
253.90791	206	
254.08844	122	
254.24198	66	
254.85680	78	
254.97049	220	
255.07180	260	1+
255.09734	100	
255.86722	210	1+
255.95761	98	
256.84961	210	
256.89463	74	
257.84665	92	
258.55037	80	
258.84664	930	1+
258.93838	72	
259.91559	68	
260.85894	100	
260.96168	68	
261.02760	70	
261.80954	68	
262.09807	68	
262.95526	68	
265.91036	102	
266.89653	76	
269.36560	78	
269.79903	68	
269.85227	262	1+
270.83691	210	1+
270.98850	162	
272.38094	92	
274.01261	84	
275.40294	86	
275.86620	108	
276.03898	72	
276.85731	772	1+
276.92069	72	
277.96395	76	
278.04598	78	
278.56804	80	
278.80190	70	
278.83195	306	1+
280.85560	204	1+
282.80596	80	
282.85726	182	1+
283.43605	80	
285.95119	76	
286.14661	76	
286.85023	118	
287.84779	112	
287.89592	86	
288.85302	70	
288.86783	78	
289.15184	100	
289.81392	76	
292.86981	68	
293.11084	148	
293.84954	156	
294.87271	84	
295.06552	76	
295.89385	140	
295.97414	130	
296.76138	68	
297.90319	76	
298.14010	68	
298.83583	74	
298.87894	88	
299.88327	80	
299.92426	92	
300.87483	196	1+
301.60436	90	
302.23778	68	
302.93450	86	
304.88552	88	
304.95065	86	
305.46788	68	
305.85830	68	
305.92608	108	
306.42306	116	
306.88839	120	
309.86585	128	
310.38937	84	
310.87748	94	
311.06901	96	
311.91852	66	
312.76880	84	
314.87018	102	
316.06969	70	
318.93587	68	
319.24938	68	
324.89536	368	1+
327.89727	72	
328.83387	84	
328.95627	90	
330.13287	88	
330.81613	68	
331.14003	84	
331.82730	94	
331.88667	68	
332.40135	84	
333.43659	88	
334.89552	68	
336.77678	126	
337.25690	70	
338.34004	124	
342.19515	70	
END IONS

###FS:    #m/z: 363.95651 #charge 1+
###MS: 66
###MSMS: 67
BEGIN IONS
TITLE=Cmpd 49, +MS2(363.9565), 28.0-35.0eV, 1.4min #67
RTINSECONDS=85.432
SCANS=66-67
PEPMASS=363.95651	57298
CHARGE=1+
182.87545	84	
183.93189	208	1+
188.95120	78	
189.86557	132	
191.85987	214	
191.94889	80	
193.08154	106	
196.88336	122	
202.80736	82	
205.94879	220	
205.96729	78	
209.05225	78	
209.07151	80	
209.94212	346	1+
212.88394	550	1+
222.95250	1348	1+
223.89483	226	1+
224.94939	1368	1+
224.97940	112	
225.97087	330	1+
226.83503	162	
226.87377	80	
226.94824	1688	1+
227.04426	86	
227.19969	82	
227.93807	128	
228.81997	78	
228.84614	94	
228.94327	2324	
230.88976	760	1+
230.93862	80	
231.80061	178	
232.47715	90	
232.88284	156	
233.80062	78	
233.96029	104	
234.91922	78	
235.88665	204	1+
237.80243	104	
238.84182	140	
238.92976	80	
240.83300	134	
240.94151	1294	
240.96370	768	1+
241.42257	80	
241.83763	134	
241.93991	5576	1+
241.98634	324	1+
242.82400	82	
242.94212	3664	1+
243.83136	78	
244.01882	104	
244.82083	136	
244.89016	94	
244.94037	1130	1+
244.95690	606	
246.91292	78	
246.95356	926	1+
246.97965	192	
247.80922	84	
248.80461	596	1+
248.84746	178	
248.90008	268	1+
248.94417	84	
250.03583	96	
250.80091	130	
251.90941	148	
254.01871	100	
254.42386	108	
256.36051	90	
258.44275	100	
258.83402	258	1+
258.85374	262	
259.48036	90	
259.54194	96	
260.83674	150	
260.96979	274	
261.97124	158	
262.83343	230	1+
262.85337	170	
264.78759	182	1+
264.82572	84	
265.07034	78	
265.41204	98	
265.84519	128	
266.81381	838	1+
267.15138	100	
267.83507	80	
267.96925	168	
268.81102	96	
268.96162	120	
269.28514	82	
269.84315	178	
269.96961	250	
270.80152	138	
272.84721	100	
272.93443	84	
273.85806	92	
273.90507	100	
274.47822	90	
276.81042	84	
276.85664	580	1+
277.92779	94	
278.79972	120	
278.84192	256	
279.00275	106	
279.80059	194	
279.82565	90	
279.84652	208	
279.87288	100	
280.79237	778	1+
280.93215	104	
281.85869	222	
281.94379	86	1+
282.79090	218	
282.80742	80	
282.82676	140	
282.84833	314	1+
283.79187	244	
283.83688	104	
283.97554	170	
284.43566	78	
284.78668	156	
284.82356	270	
284.98542	120	
285.32679	92	
285.80286	82	
285.84304	96	
286.81637	84	
286.84586	162	
286.94698	80	
287.41278	82	
288.50267	92	
289.90289	88	
290.58811	84	
290.80371	78	
291.94461	96	
292.07806	80	
295.14154	80	
295.88867	216	
296.80943	310	
297.81041	284	
297.92515	100	
298.80415	1456	1+
299.86025	86	
300.80026	848	1+
301.86029	790	1+
303.85798	326	
306.88815	298	1+
306.95492	94	
308.78394	80	
309.51995	92	
311.85610	134	
314.82049	108	
316.81518	660	1+
317.09655	88	
319.82823	108	
320.93234	80	
321.82609	168	
321.86874	80	
323.01668	80	
324.83337	86	
325.90373	82	
325.92293	86	
326.88747	284	1+
329.62488	102	
329.93928	100	
330.85190	84	
332.90561	108	
333.88642	106	
334.87556	78	
336.94557	174	
337.94769	84	
339.83678	92	
347.40278	82	
348.78343	96	
348.91466	126	
351.01689	86	
354.42742	114	
354.88762	82	
357.77214	112	
366.32031	84	
END IONS

###FS:    #m/z: 336.94605 #charge 1+
###MS: 66
###MSMS: 68
BEGIN IONS
TITLE=Cmpd 50, +MS2(336.9461), 28.0-35.0eV, 1.5min #68
RTINSECONDS=86.204
SCANS=66,68
PEPMASS=336.94605	55554
CHARGE=1+
131.27924	92	
182.86901	72	
197.86645	68	
198.87444	72	
200.54059	86	
205.96980	108	
207.95073	68	
211.89873	76	
211.94489	1092	1+
212.87593	464	1+
213.86127	72	
213.87869	284	1+
213.93943	376	
216.03511	78	
216.90047	72	
221.84737	72	
221.89112	80	
221.94435	84	
221.98992	68	
222.97208	88	
223.96792	270	1+
225.85048	86	
225.94825	80	
226.89794	118	
227.89427	164	1+
228.83963	70	
229.84464	72	
229.95510	1120	1+
230.88673	160	
231.88563	72	
231.90277	72	
231.95061	534	
233.12888	80	
233.83092	98	
233.89852	378	1+
235.07536	74	
237.06396	76	
237.12264	80	
238.83890	74	
239.84090	100	
240.83838	464	1+
240.90216	84	
241.84290	312	1+
243.83710	206	
245.86681	76	
246.97636	380	1+
247.96648	136	
249.96199	186	1+
250.08677	76	
250.84797	68	
250.87239	108	
250.98041	74	
251.84290	68	
251.95053	80	
251.98146	76	
252.97273	474	
253.84121	78	
254.09293	158	
254.93538	86	
254.96767	368	
255.05293	100	
255.07839	150	
255.81630	74	
256.07990	98	
256.84858	150	
256.86759	162	
256.89584	92	
256.97078	70	
257.84897	282	
258.10545	88	
258.40756	78	
258.84865	716	1+
261.87162	84	
261.96878	78	
263.97007	74	
264.12334	86	
264.38281	98	
264.93618	70	
266.47943	112	
266.98341	112	
267.14933	76	
267.83972	436	1+
268.91642	98	
269.04923	72	
270.24490	72	
270.84876	88	
270.95586	80	
270.98253	100	
271.96789	72	
272.40739	90	
272.84702	72	
272.95688	110	
273.85084	114	
274.08383	84	
274.85804	180	
275.86709	96	
275.94500	72	
276.85815	584	1+
277.79615	72	
277.89418	70	
277.92817	68	
278.87043	122	
279.82890	138	
279.85890	272	1+
279.97186	80	
280.91308	220	1+
281.85871	84	
283.43224	78	
283.87837	84	
285.02810	78	
285.85388	138	
286.84824	180	
287.81004	172	
287.84898	100	
288.80723	72	
288.85208	184	1+
288.91563	118	
290.00436	80	
291.80548	76	
292.88649	70	
293.10604	112	
293.84622	76	
294.85540	136	
294.89320	372	1+
295.89645	322	1+
296.33451	80	
296.97200	90	
297.39831	68	
297.98750	70	
298.08088	74	
298.86681	114	
299.01314	68	
299.03392	70	
299.41188	100	
299.87658	502	1+
303.83477	68	
304.29483	88	
304.88904	102	
304.95065	84	
305.48285	78	
305.87790	250	1+
308.29262	84	
308.83555	68	
311.87820	74	
312.00719	70	
312.88211	88	
315.07723	74	
316.40852	76	
316.88223	88	
317.94758	78	
317.96543	92	
318.84363	70	
319.37021	84	
320.07740	68	
320.77386	72	
321.93181	78	
322.75203	74	
324.28716	116	
324.35759	80	
324.90117	184	1+
327.91013	68	
329.87658	70	
331.79296	98	
331.89783	88	
332.88947	74	
334.18357	72	
336.40259	86	
336.95006	72	
337.39649	68	
338.17550	72	
338.83514	72	
340.36253	72	
END IONS

###FS:    #m/z: 359.96179 #charge 1+
###MS: 66
###MSMS: 69
BEGIN IONS
TITLE=Cmpd 51, +MS2(359.9618), 28.0-35.0eV, 1.5min #69
RTINSECONDS=86.977
SCANS=66,69
PEPMASS=359.96179	38460
CHARGE=1+
177.93762	74	
183.93137	74	
184.93349	74	
187.86250	80	
201.00658	88	
202.87379	88	
207.94639	90	
209.94696	124	
210.94197	78	
212.11491	86	
222.95160	512	1+
224.88665	84	
224.90096	80	
224.94906	1020	1+
225.87631	84	
226.94718	1206	1+
226.97325	366	
227.10336	76	
227.93244	126	
228.80523	82	
228.94225	1210	1+
229.90626	86	
233.88535	136	
234.84962	78	
234.86447	110	
234.94761	76	
235.79219	148	
235.90816	88	
235.97047	94	
237.79998	150	
238.93104	76	
239.09492	90	
240.83452	78	
240.93931	1828	1+
240.96197	490	
242.86069	88	
242.96234	134	
243.02588	102	
243.95398	960	1+
244.93822	86	
244.95872	814	1+
245.81731	74	
245.93956	132	
246.95495	772	1+
246.97980	112	
247.02031	140	
247.80141	438	1+
248.80326	374	1+
249.83993	80	
250.94964	260	
252.09271	78	
252.80260	84	
252.82982	84	
252.95790	146	
253.59989	76	
254.12419	82	
256.84240	76	
258.44107	94	
258.83933	74	
258.88180	110	
258.97814	168	
259.84658	102	
260.83537	186	1+
260.90751	78	
260.96959	356	1+
261.37066	106	
262.04626	122	
263.42754	78	
264.87251	80	
265.81671	202	
265.98217	76	
266.79385	126	1+
266.81597	678	1+
267.36396	82	
267.97162	242	1+
269.03760	80	
269.98109	90	
270.89060	136	
272.83710	136	
272.88184	74	
273.03584	88	
273.12093	94	
273.85349	118	
273.88663	78	
275.62486	82	
276.66945	84	
276.80769	256	1+
276.85870	160	
277.84762	320	1+
278.80032	180	
279.39268	142	
280.79602	678	1+
280.89711	100	
281.03002	80	
281.42639	84	
282.79329	290	1+
282.83480	132	
283.98795	186	
284.82086	92	
285.11309	106	
286.81180	98	
287.90859	94	
288.92608	80	
290.79795	336	
291.78650	96	
292.01537	100	
292.39528	98	
292.44106	96	
292.93164	82	
294.01606	80	
295.02574	84	
295.93093	144	
296.44466	102	
296.80934	386	1+
298.80423	1130	1+
299.01232	90	
299.87193	198	
300.81296	216	
301.80454	84	
302.84212	90	
302.94901	82	
303.87090	76	
303.95226	172	
304.44484	90	
305.43567	92	
306.93910	78	
308.87264	90	
310.60971	84	
310.91285	92	
311.86015	242	
314.81944	108	
315.43690	76	
315.81877	90	
316.80716	84	
317.81737	88	
317.87776	84	
318.59622	86	
318.88432	194	1+
318.92947	96	
321.84068	120	
321.89443	152	
322.82755	190	
322.85361	84	
322.90331	80	
323.88487	226	1+
324.03032	92	
326.40428	90	
326.83763	92	
327.37464	84	
328.82458	82	
329.87613	172	
332.90528	74	
334.41262	82	
334.90432	78	
334.96418	176	
336.94626	176	
337.38980	84	
338.39677	78	
338.92557	84	
340.04087	88	
340.43739	88	
340.81140	80	
342.96352	88	
343.40921	98	
343.76906	84	
346.32551	80	
348.48849	102	
352.88838	146	
353.89157	78	
359.85710	112	
360.87295	134	
361.95000	120	
362.79848	118	
END IONS

###FS:    #m/z: 363.95675 #charge 1+
###MS: 70
###MSMS: 71
BEGIN IONS
TITLE=Cmpd 52, +MS2(363.9568), 28.0-35.0eV, 1.5min #71
RTINSECONDS=90.634
SCANS=70-71
PEPMASS=363.95675	71512
CHARGE=1+
99.95798	94	
171.84994	78	
176.70948	90	
188.01725	92	
189.00674	92	
189.86531	110	
191.85711	138	
193.08330	82	
193.85024	142	
197.10550	78	
200.88743	148	
209.94379	200	
210.88414	164	
211.87806	900	1+
212.06865	90	
212.88037	772	1+
216.90226	86	
221.42856	88	
222.95218	1228	1+
224.42991	78	
224.89347	252	1+
224.94896	1642	1+
224.97819	124	
225.83014	78	
225.96222	158	
226.94682	3428	1+
226.97097	216	
227.86255	138	1+
227.93208	122	
228.89216	314	1+
228.90812	206	
228.94281	2516	1+
229.03060	78	
229.95558	132	
230.88984	1098	1+
232.03810	86	
232.88667	146	
234.83642	76	
236.86089	130	
238.89759	124	
238.94551	178	
239.02268	80	
240.83495	418	1+
240.94062	1974	
240.96173	698	
241.83743	266	1+
241.90556	90	
241.93981	5484	1+
242.85600	196	1+
242.90415	82	
242.94227	3944	1+
243.83526	162	
244.83887	220	
244.95517	1336	1+
245.90416	258	1+
246.80682	146	
246.95444	1092	1+
246.97645	168	
247.83513	78	
248.80247	594	1+
248.89880	434	
248.99631	96	
249.84974	134	
251.07406	78	
251.86868	86	
253.84225	148	
254.41390	84	
255.81239	92	
256.04409	76	
256.85035	82	
256.94876	94	
257.37794	94	
258.03085	78	
258.83034	170	
258.84676	306	1+
258.97471	254	
260.83210	196	
260.86761	80	
260.88280	90	
260.96871	742	
261.84392	108	
261.89897	202	1+
264.81727	144	
264.96803	142	
265.05832	80	
265.83856	78	
266.81312	696	1+
266.97712	198	
267.97393	200	
268.81004	86	
268.83984	150	1+
269.96967	128	
270.83125	116	
271.79969	96	
272.88088	80	
273.89092	80	
273.91713	84	
274.82024	86	
276.80859	164	
276.85863	186	
277.81262	84	
277.85111	378	1+
277.95283	116	
278.26522	76	
278.80745	174	
278.85238	256	1+
279.80273	78	
279.81059	90	
279.87866	84	
280.79221	1228	1+
280.92795	82	
281.79524	874	1+
282.86488	112	
283.80567	206	
283.85012	314	1+
283.98822	120	
284.78961	94	
284.82667	220	
285.78532	82	
285.89179	78	
286.81693	136	
287.99227	82	
290.39528	80	
293.00832	86	
293.79774	156	
293.89611	76	
293.92411	350	1+
294.40775	78	
296.80944	544	1+
297.78747	94	
298.42885	78	
298.80442	1236	
299.03561	78	
299.80299	1554	1+
299.87037	136	
299.90044	102	
300.85988	906	1+
300.95434	92	
301.83401	146	
301.86217	798	1+
301.90553	82	
302.95561	92	
303.81860	136	
303.85646	128	
304.98949	92	
305.85841	92	
305.88205	94	
306.88462	136	
306.90440	94	
307.90839	76	
308.87713	204	1+
313.89940	78	
314.80285	80	
316.81435	390	1+
317.34154	100	
319.80937	132	
321.34391	92	
321.81653	138	
321.83013	210	1+
321.86023	84	
322.80041	100	
324.87160	368	1+
324.89385	110	
326.11365	100	
326.17589	156	
327.38877	296	1+
327.80076	78	
331.90215	122	
332.40487	210	
333.46329	94	
334.81894	82	
334.87892	134	
335.39436	86	
336.94697	178	
343.11340	78	
343.26126	78	
344.44998	82	
345.83705	80	
347.41874	104	
350.30403	78	
352.80216	86	
352.97047	82	
354.29124	78	
355.41547	88	
355.97371	78	
357.42505	80	
360.36162	122	
366.73388	88	
END IONS

###FS:    #m/z: 336.94603 #charge 1+
###MS: 70
###MSMS: 72
BEGIN IONS
TITLE=Cmpd 53, +MS2(336.9460), 28.0-35.0eV, 1.5min #72
RTINSECONDS=91.4065
SCANS=70,72
PEPMASS=336.94603	54374
CHARGE=1+
50.76394	74	
69.53820	76	
80.04179	78	
185.86841	148	
203.93105	98	
205.95030	154	
208.97770	72	
210.90204	76	
211.79333	80	
211.94359	1002	1+
212.87999	210	
213.93713	354	1+
215.93760	128	
218.87237	76	
221.49097	98	
221.87105	74	
223.19350	80	
223.97566	126	
224.97816	210	
225.55347	92	
225.83833	132	
226.94988	94	
226.96979	194	
227.89239	88	
228.84463	72	
228.93513	90	
229.95672	786	1+
230.89158	398	1+
230.90795	90	
231.94869	790	1+
232.84849	74	
233.82848	134	
234.84201	74	
236.07912	102	
236.21040	88	
237.89649	132	
238.79504	98	
238.83657	76	
238.84889	258	1+
239.05172	74	
239.92749	78	
240.83797	132	
240.91383	72	
241.42661	90	
241.84575	202	
241.88071	76	
242.84292	142	
243.87685	84	
243.90030	78	
244.89036	82	
245.15167	78	
246.01947	72	
246.97612	248	
247.96610	260	
248.92279	74	
248.94624	82	
248.96904	152	
250.95746	132	
250.99219	80	
251.82758	72	
251.88223	94	
252.97147	434	1+
253.00779	80	
253.90493	80	
253.92261	78	
254.80999	84	
254.91129	158	1+
254.96598	138	
255.07687	254	
256.35109	86	
256.85042	88	
256.86621	72	
256.96634	84	
257.40388	82	
257.70309	78	
257.93993	72	
257.99919	80	
258.38746	84	
258.80429	72	
258.84807	1026	1+
258.89528	72	
261.21789	74	
261.83957	158	
263.82834	74	
263.94982	100	
264.81623	106	
265.86843	84	
266.04064	80	
266.85696	70	
267.85089	120	
268.84237	182	
268.92828	74	
269.17439	88	
269.84800	186	
271.98554	88	
273.91536	84	
274.82436	74	
274.86001	354	1+
274.87634	138	
276.86015	1038	1+
277.92781	94	
278.83357	420	1+
279.69049	92	
279.85984	316	1+
280.37882	98	
280.42177	76	
282.84938	78	
282.87762	124	
282.92384	80	
284.94087	94	
285.85223	200	
286.51833	74	
286.85615	198	
287.85790	320	1+
288.82192	82	
291.80325	164	
291.85846	74	
291.94345	88	
292.43499	152	
293.10967	188	1+
293.66963	72	
293.87397	134	
294.86479	92	
295.20269	86	
295.87378	78	
297.41150	90	
297.83532	100	
297.97595	124	
298.81928	88	
299.20763	92	
299.81304	174	1+
299.88159	120	
300.87228	82	
300.88409	86	
302.11622	102	
302.95368	78	
303.87523	104	
303.95672	84	
304.14740	168	
306.48787	94	
306.87929	138	
306.92877	78	
308.88759	122	
308.92825	96	
309.86625	80	
310.88027	78	
310.90844	72	
311.88321	82	
314.89287	92	
315.44339	76	
317.43357	86	
318.03306	80	
319.86533	72	
319.96314	72	
320.17397	78	
322.89559	72	
323.02007	102	
324.89453	136	
325.39580	100	
326.89459	76	
328.93839	138	
328.95596	74	
329.03181	80	
332.38772	72	
336.28792	92	
339.90471	76	
END IONS

###FS:    #m/z: 359.96193 #charge 1+
###MS: 70
###MSMS: 73
BEGIN IONS
TITLE=Cmpd 54, +MS2(359.9619), 28.0-35.0eV, 1.6min #73
RTINSECONDS=92.1785
SCANS=70,73
PEPMASS=359.96193	36132
CHARGE=1+
99.92734	84	
203.88070	86	
203.89661	92	
205.95653	124	
206.93596	76	
208.95787	94	
209.94366	190	
210.93441	94	
211.07266	110	
215.11595	74	
222.95260	906	1+
223.88870	304	1+
223.91883	88	
224.83674	76	
224.94898	432	1+
224.96997	108	
225.89453	76	
226.14574	84	
226.94779	778	1+
226.97419	164	
227.84018	90	
228.94190	1078	
229.03372	84	
232.79734	76	
233.85175	94	
233.95845	72	
234.86618	266	1+
235.04155	76	
235.39372	88	
236.85423	76	
240.83514	232	
240.86967	80	
240.93859	2054	1+
240.95929	236	
241.91020	72	
241.95889	442	1+
242.95934	276	1+
243.88532	78	
244.91911	96	
244.95856	620	
245.88392	108	
245.94365	232	
246.02910	76	
246.09668	88	
246.80321	564	1+
246.95423	838	1+
249.09511	108	
249.80457	174	
250.96881	74	
251.79247	104	
252.00882	78	
252.42817	86	
252.95366	96	
254.09294	90	
256.41382	94	
257.08063	80	
257.85115	72	
258.17861	84	
258.84384	148	
258.97533	72	
259.85182	138	
260.83400	132	
260.86448	140	
260.97261	218	
261.40246	78	
261.96994	144	
263.79325	86	
266.05253	76	
266.81512	760	1+
266.85138	124	
267.13530	100	
267.96785	80	
268.90570	78	
270.88483	108	
271.84813	90	
271.98564	78	
274.85083	72	
274.91366	82	
275.42717	78	
275.99202	78	
276.42271	80	
276.80717	106	
277.79906	296	1+
277.81569	72	
277.85827	100	
277.87980	72	
277.91807	92	
278.84710	146	
280.39111	88	
280.79264	710	1+
280.86846	204	
280.92795	76	
281.08700	94	
281.29858	100	
281.46732	92	
281.91865	74	
282.12084	82	
282.78983	220	1+
282.92906	78	
283.40925	92	
284.82440	298	
286.81583	76	
286.85726	146	
289.89124	82	
290.80142	152	
290.88059	96	
291.92719	74	
292.43793	86	
294.87351	118	
295.83581	76	
295.87617	76	
296.79132	76	
296.80950	170	
297.81160	146	
298.80252	1010	1+
298.82780	112	
299.78602	96	
299.92855	82	
300.59201	90	
300.80435	112	
301.81663	74	
301.86438	72	
302.06719	90	
302.85340	106	
302.90983	150	
304.80699	78	
309.91760	118	
310.43039	90	
311.86181	84	
312.95339	74	
313.94284	84	
315.81727	494	1+
316.38415	76	
316.81752	290	1+
317.97827	110	
318.44952	92	
318.80651	126	
318.82926	390	1+
318.88590	82	
318.96250	92	
319.93798	82	
320.27510	80	
320.42663	76	
320.91935	76	
322.89389	254	
325.89788	122	
326.90053	102	
328.83122	96	
333.09594	72	
335.03491	78	
338.84389	72	
340.94382	116	
341.03341	72	
343.68912	74	
344.91498	78	
345.79839	72	
348.88509	76	
350.72457	72	
350.83984	98	
352.80466	78	
353.39719	72	
357.12584	102	
357.90357	72	
359.96037	72	
360.85505	84	
362.27709	76	
362.71894	78	
363.64103	132	
END IONS

###FS:    #m/z: 322.93050 #charge 1+
###MS: 74
###MSMS: 75
BEGIN IONS
TITLE=Cmpd 55, +MS2(322.9305), 28.0-35.0eV, 1.6min #75
RTINSECONDS=95.841
SCANS=74-75
PEPMASS=322.93050	530224
CHARGE=1+
56.99610	72	
70.34440	66	
176.10636	78	
183.07824	72	
192.89156	96	
196.90353	118	
198.92653	90	
201.04407	138	
205.94977	434	
205.97265	84	
206.92868	86	
207.97212	108	
209.48899	92	
209.95146	66	
210.89622	78	
212.04907	68	
212.87742	76	
214.88332	72	
215.88328	116	
217.56081	92	
221.07016	164	
221.89165	70	
221.94166	80	
222.94966	152	
223.96277	436	1+
225.55534	94	
226.83323	64	
228.90733	66	
230.90511	78	
231.82391	92	
233.79523	72	
233.96207	74	
234.01657	90	
234.04319	68	
234.79678	76	
237.84517	76	
238.83088	86	
238.93865	516	1+
239.07535	200	
239.14236	64	
239.18057	90	
239.78651	130	
239.80574	72	
240.80401	130	1+
240.94074	7796	
241.13472	80	
241.63625	88	
241.85621	92	
241.94243	6728	
242.84139	78	
242.94218	18452	1+
243.81953	64	
244.83462	70	
244.94041	4036	
245.11080	64	
245.68102	80	
245.94317	90	
246.81806	90	
246.97925	174	
247.85290	98	
247.97825	72	
248.85403	128	
249.02356	76	
249.93711	96	
250.94522	86	
251.92897	66	
253.23226	72	
253.27329	102	
254.90791	88	
254.98047	66	
255.89096	74	
256.02267	74	
256.85818	86	
256.89348	86	
256.91342	66	
257.49637	92	
257.80163	92	
257.85459	74	
257.94368	72	
258.83439	160	
259.06903	76	
259.12646	78	
260.83129	74	
260.87065	68	
261.47785	74	
261.82778	306	1+
263.80820	78	
263.83017	72	
264.95010	78	
265.85168	232	1+
267.80785	74	
268.00082	72	
268.39152	70	
268.95557	78	
269.95433	78	
270.95994	66	
271.80332	78	
272.38689	76	
272.84613	88	
276.84509	68	
276.87576	64	
278.03133	80	
278.89831	96	
278.99567	78	
279.09277	810	1+
280.26388	64	
280.84142	64	
280.91573	68	
281.36639	84	
281.79541	74	
282.85589	70	
282.97085	78	
283.80015	70	
283.84613	66	
283.86515	204	1+
283.88475	78	
284.06684	70	
284.29421	460	1+
284.88719	74	
285.17950	68	
286.30393	94	
289.87455	180	1+
290.39747	66	
290.83487	76	
290.85581	74	
291.08017	68	
291.80313	70	
292.19769	72	
294.85706	68	
296.88668	68	
298.83612	72	
299.78172	66	
301.91779	64	
302.24263	144	
302.41524	88	
302.81235	72	
302.88909	92	
303.77025	90	
304.88432	76	
305.90321	66	
305.92508	114	
306.88170	72	
306.91802	70	
307.17194	88	
308.87662	68	
309.25451	78	
309.81595	68	
309.91704	78	
310.92380	106	
311.02321	72	
315.89954	66	
317.88653	74	
321.28236	114	
323.42967	80	
324.23150	66	
324.85753	84	
324.88941	116	
325.89580	152	
327.89234	72	
328.25689	68	
END IONS

###FS:    #m/z: 340.94102 #charge 1+
###MS: 74
###MSMS: 76
BEGIN IONS
TITLE=Cmpd 56, +MS2(340.9410), 28.0-35.0eV, 1.6min #76
RTINSECONDS=96.613
SCANS=74,76
PEPMASS=340.94102	218278
CHARGE=1+
192.88912	100	
206.95164	84	
213.94119	324	
215.88581	80	
215.93919	94	
217.88554	138	
219.89022	142	1+
220.87419	198	1+
221.95712	78	
223.96188	120	
224.89904	136	
224.95968	122	
225.88544	100	
225.92054	72	
226.87742	80	
226.95065	146	
227.95903	76	
228.84624	78	
228.88498	72	
230.84935	184	
230.89023	74	
231.07509	84	
231.90259	72	
231.94977	390	
233.91506	72	
234.92075	118	
236.96932	78	
237.12613	78	
237.86410	86	
237.89669	76	
238.04613	72	
238.86540	130	
238.88424	72	
238.90153	102	
239.84747	122	
239.92920	138	
240.26023	72	
240.84899	192	
240.86761	72	
241.84250	852	1+
241.90488	86	
242.93898	104	
243.82972	658	1+
243.85922	78	
243.94954	94	
244.88565	96	
245.87131	86	
246.87538	72	
246.90573	114	
246.97675	174	
247.11263	72	
247.82938	82	
247.85642	78	
247.97436	78	
248.87974	120	
248.98950	148	
250.10778	70	
251.95822	88	
252.00496	104	
254.96471	204	
255.07571	408	1+
255.90652	204	
256.90290	166	
256.96524	70	
257.84979	138	
257.97538	72	
258.84708	934	1+
258.89203	86	
259.03944	76	
259.89385	80	
259.91765	92	
260.42471	80	
260.83666	1076	1+
263.37347	78	
264.90510	138	
265.95665	72	
266.84977	150	
266.89459	72	
266.96060	98	
267.13553	106	
267.84049	488	1+
268.13768	70	
269.07626	94	
269.83119	212	1+
270.40246	78	
270.93194	80	
272.45801	78	
272.55101	82	
274.86232	116	
274.89493	144	
275.86665	222	
276.15938	76	
276.85576	854	1+
277.87625	220	
277.91122	102	
277.93919	72	
278.33249	76	
278.84721	1114	1+
279.38651	94	
279.96774	100	
280.86487	122	
281.92391	92	
282.80186	78	
282.87025	114	
283.86541	130	
283.88732	72	
288.80941	72	
290.85355	108	
290.87888	92	
291.86184	78	
292.33639	74	
292.81968	76	
292.88341	90	
292.94019	162	
293.16821	80	
293.79078	74	
293.86231	442	1+
293.93617	76	
294.86524	372	1+
296.86875	124	
297.85228	74	
297.89398	74	
297.97241	156	
298.97202	72	
299.02943	80	
299.78805	72	
299.87088	168	
300.19012	74	
301.85849	128	
303.40868	72	
303.95180	84	
305.88830	88	
306.88223	212	
307.28814	78	
307.88747	98	
308.43028	130	
308.86518	78	
309.91977	74	
312.52798	90	
312.95142	76	
313.90135	84	
316.81594	130	
318.76317	70	
318.83489	96	
320.14745	74	
321.86125	76	
324.37308	86	
324.89465	222	
325.40218	78	
325.80726	116	
325.89867	138	
326.17479	116	
328.12820	90	
328.18638	144	
330.16205	86	
330.43856	84	
330.81371	88	
334.16336	78	
334.90473	78	
334.95845	178	
339.81920	78	
342.91353	86	
344.19944	76	
END IONS

###FS:    #m/z: 363.95674 #charge 1+
###MS: 74
###MSMS: 77
BEGIN IONS
TITLE=Cmpd 57, +MS2(363.9567), 28.0-35.0eV, 1.7min #77
RTINSECONDS=97.3855
SCANS=74,77
PEPMASS=363.95674	77400
CHARGE=1+
62.25048	80	
90.96958	76	
113.11019	76	
182.35107	100	
189.86379	168	
191.85962	124	
197.87706	258	1+
201.94104	106	
205.41075	94	
207.87408	102	
209.83922	76	
209.94610	316	1+
210.88577	116	
212.87672	260	
214.89253	126	
215.84576	78	
221.13662	86	
222.95359	468	1+
224.94820	370	
225.82268	74	
225.94654	176	
226.94730	1356	1+
226.97285	294	
227.92957	102	
228.89198	186	
228.94299	1540	1+
229.03450	82	
230.88878	730	
232.88057	280	
232.89569	104	
233.97511	82	
235.90255	100	
237.79432	74	
238.93854	112	
240.84011	110	
240.94187	1318	
240.96511	196	
241.46839	76	
241.94150	1424	
242.94204	4174	1+
243.82186	238	1+
244.93947	902	1+
244.95874	780	1+
245.76904	102	
246.90429	130	
246.95298	918	1+
246.97469	130	
248.53921	94	
248.80088	514	1+
248.90077	226	
249.82951	106	
249.89937	166	
249.92207	208	1+
250.85207	80	
250.95116	98	
251.40988	78	
251.44375	76	
252.79885	78	
252.89247	78	
256.41974	76	
257.96869	282	1+
258.84439	84	
258.97013	230	1+
259.84051	78	
259.90567	84	
260.91440	90	
262.39003	82	
262.67456	80	
262.82400	76	
262.85871	236	1+
263.80009	132	
266.81562	328	1+
267.84064	292	1+
267.90252	84	
267.97933	80	
268.80749	116	
268.95750	154	
268.97409	78	
269.81701	136	
269.96739	266	
270.10197	78	
271.79547	88	
273.87238	78	
276.81149	80	
276.85597	462	1+
276.99647	78	
277.81040	76	
277.91899	110	
278.79538	386	
278.84381	192	
279.09818	76	
279.41113	76	
279.79451	216	
279.84951	114	
279.92848	90	
280.41763	94	
280.79154	692	1+
280.86204	78	
280.90688	94	
280.91997	84	
281.86325	132	
282.45101	82	
282.79184	174	
283.82673	120	
283.84863	320	1+
284.43966	150	
284.79728	280	1+
284.82583	204	
284.89302	98	
285.84415	188	
285.87448	78	
286.82086	102	
287.44579	130	
288.01684	78	
288.26910	82	
288.80614	140	
288.90215	244	1+
289.86425	86	
290.80045	120	
290.85487	100	
291.40502	102	
291.79684	78	
292.43327	146	
292.79789	180	1+
293.43754	94	
294.86795	162	1+
295.92777	110	
296.81041	234	
297.80825	324	
298.80085	1690	1+
299.10604	86	
299.86651	88	
300.11978	90	
300.42491	82	
300.86324	658	1+
301.86245	424	1+
302.33357	96	
303.80697	82	
303.85948	130	
303.94610	82	
306.43626	78	
307.84193	80	
307.88614	264	1+
308.06994	90	
309.43161	82	
312.79056	82	
312.94781	198	1+
313.91225	82	
315.45461	86	
316.42335	92	
316.81163	174	
317.81221	580	1+
317.94374	198	
318.93134	90	
320.82511	124	
320.95649	80	
321.81654	116	
322.22736	78	
322.83356	82	
323.90680	100	
324.02200	122	
324.88071	114	
324.95930	90	
325.40471	80	
325.89530	150	
327.00584	78	
328.85994	242	1+
329.87746	92	
332.67671	88	
336.95017	136	
340.93454	176	
343.20657	76	
344.91164	148	
346.79889	76	
347.87446	80	
351.84313	80	
352.89412	102	
355.92253	106	
356.85924	86	
360.88574	74	
368.74712	78	
END IONS

###FS:    #m/z: 322.93054 #charge 1+
###MS: 78
###MSMS: 79
BEGIN IONS
TITLE=Cmpd 58, +MS2(322.9305), 28.0-35.0eV, 1.7min #79
RTINSECONDS=101.076
SCANS=78-79
PEPMASS=322.93054	499494
CHARGE=1+
115.82943	72	
184.55639	76	
188.31863	66	
190.88533	78	
192.88933	68	
193.08366	70	
194.88610	62	
197.86822	64	
201.04757	110	
201.86752	86	
202.89321	90	
205.94938	104	
205.97270	364	1+
206.94833	84	
207.97541	70	
208.94210	70	
212.86874	140	
213.89627	60	
215.88000	78	
216.92780	72	
218.96346	92	
220.87346	80	
221.94484	170	
221.96823	166	
221.99176	86	
222.42363	84	
222.95486	538	1+
223.94124	62	
223.95856	446	1+
224.85304	80	
225.89959	120	
226.84055	74	
226.86108	72	
227.88099	72	
228.91139	70	
229.91420	100	
229.93388	62	
233.89113	102	
234.25701	58	
235.35773	92	
237.05249	70	
237.88967	192	1+
238.93895	458	
240.82104	288	
240.94048	5628	
240.99938	86	
241.94291	4690	
242.24395	74	
242.82043	68	
242.85563	70	
242.94213	15796	1+
243.71879	60	
244.85989	66	
244.94008	3650	
245.02791	66	
245.88165	84	
245.95003	120	
246.82150	70	
246.97493	494	
248.12964	68	
248.43688	68	
248.80457	78	
248.85706	292	1+
248.93823	94	
249.43675	122	
249.83998	72	
250.85806	78	
251.57198	76	
251.90486	128	
251.92519	66	
252.02231	94	
254.79407	78	
254.91589	62	
257.91221	78	
258.44295	74	
258.83392	186	
259.07291	80	
259.96945	68	
260.33562	70	
260.42565	90	
260.83079	64	
260.92825	108	
261.82974	66	
262.82930	312	1+
262.97306	98	
263.21617	84	
263.44748	84	
263.88584	68	
263.99791	76	
264.98247	68	
266.86069	64	
267.80764	88	
267.87648	66	
268.96281	66	
271.39491	76	
271.86013	62	
273.05597	96	
273.79733	66	
274.09205	76	
274.84854	78	
275.91206	74	
276.00827	104	
278.80591	72	
278.85552	66	
278.87304	120	
279.09124	926	1+
279.91399	166	
280.93197	70	
281.09538	70	
281.80824	86	
281.96227	70	
282.28459	118	
282.98047	96	
283.06671	246	
284.07417	132	
284.09788	70	
284.29182	238	
284.86371	200	1+
284.92018	78	
284.95792	66	
285.06112	86	
285.07587	60	
285.29517	100	
287.91203	156	
287.95229	76	
288.84716	66	
288.91564	74	
289.88096	186	
291.44050	86	
293.86223	100	
297.02599	60	
298.07881	70	
298.81814	76	
298.93822	62	
302.09278	106	
302.85980	68	
305.42715	72	
305.87776	94	
305.91870	94	
307.80021	80	
307.88272	128	
308.90042	74	
309.99153	76	
310.50549	92	
311.86599	110	
313.86450	64	
316.10672	122	
316.81016	70	
318.80213	72	
318.83532	76	
320.23431	72	
321.88786	72	
323.01001	62	
324.85538	74	
324.89249	472	1+
325.80630	76	
326.81051	64	
327.41465	76	
327.77461	64	
327.94577	100	
END IONS

###FS:    #m/z: 340.94088 #charge 1+
###MS: 78
###MSMS: 80
BEGIN IONS
TITLE=Cmpd 59, +MS2(340.9409), 28.0-35.0eV, 1.7min #80
RTINSECONDS=101.849
SCANS=78,80
PEPMASS=340.94088	220884
CHARGE=1+
190.33082	106	
190.92951	90	
190.94967	72	
198.95954	72	
205.94397	130	
206.96228	78	
207.01020	68	
213.87614	78	
213.93901	332	
215.89102	96	
215.93859	130	
215.97019	66	
217.88360	78	
223.84546	70	
224.88990	102	
224.96886	128	
224.98259	70	
226.86655	92	
227.93498	72	
228.84329	422	1+
231.95157	300	1+
233.89833	238	1+
233.94749	192	
235.94992	76	
236.88903	78	
238.06691	82	
238.91204	70	
240.83882	1062	1+
240.86434	294	1+
240.92667	118	
240.95618	80	
241.84289	896	1+
241.86987	278	1+
241.93901	210	1+
242.82254	510	1+
243.00906	98	
243.82942	292	1+
246.10123	92	
246.44354	102	
246.88120	68	
246.97332	120	
247.82172	66	
248.90533	68	
248.94999	88	
249.87123	86	
249.96059	160	
249.98678	108	
250.83072	74	
250.98942	106	
251.84300	68	
253.97356	78	
254.86642	78	
254.91249	68	
254.96590	446	1+
255.07829	116	
255.09415	76	
255.85942	66	
256.11881	74	
256.85257	116	
256.88067	70	
256.89803	96	
256.90780	122	
257.41033	80	
257.85304	106	
257.93402	70	
258.44684	70	
258.84692	366	
258.86250	236	
259.01797	68	
259.85187	198	
259.91336	78	
260.83346	424	1+
260.85046	348	
260.91637	104	
262.43980	70	
262.83990	184	
262.87366	68	
262.92568	72	
263.23395	68	
263.42740	94	
263.84778	126	
263.87995	74	
264.07346	68	
264.40653	72	
265.89429	88	
268.84072	330	1+
269.00936	70	
270.83704	78	
272.43834	126	
272.84515	106	
272.88035	130	
272.93521	138	
273.98051	72	
274.86087	68	
274.87786	140	
275.86951	92	
275.88425	100	
275.95727	102	
276.85807	514	
276.94728	72	
277.85991	490	
278.84320	736	
278.95557	72	
279.09712	78	
279.24777	74	
279.56291	88	
279.85360	452	1+
279.96783	164	
280.84295	226	
281.86513	78	
281.88774	162	
281.94762	86	
282.43225	88	
282.93595	92	
284.37541	74	
285.84945	70	
286.04498	90	
286.18167	68	
286.92615	94	
287.89202	90	
291.72763	86	
292.52115	68	
292.91381	72	
294.86123	174	
295.97166	74	
295.98540	70	
296.85536	352	1+
296.92341	98	
297.89387	92	
297.97086	136	
298.24846	72	
299.87440	160	
300.87725	122	
301.86659	198	1+
302.17822	86	
302.94912	70	
303.07555	68	
303.86254	94	
303.94739	68	
305.88265	238	1+
306.37206	114	
307.92772	70	
308.91965	88	
310.87724	90	
310.89027	72	
313.89917	112	
315.84046	136	
317.81861	78	
319.93440	74	
321.93433	68	
324.89631	418	1+
325.87238	88	
326.17833	80	
327.18136	92	
329.79375	72	
329.86704	128	
331.79269	76	
332.95688	96	
333.36907	70	
334.35627	72	
335.02454	128	
336.98383	80	
339.01129	90	
340.84038	78	
341.81602	76	
342.90662	112	
343.54120	70	
344.89937	72	
END IONS

###FS:    #m/z: 359.96189 #charge 1+
###MS: 78
###MSMS: 81
BEGIN IONS
TITLE=Cmpd 60, +MS2(359.9619), 28.0-35.0eV, 1.7min #81
RTINSECONDS=102.62
SCANS=78,81
PEPMASS=359.96189	33166
CHARGE=1+
89.35008	80	
104.40533	78	
183.93130	78	
184.06293	68	
187.74115	82	
190.94632	76	
195.88523	82	
197.91288	74	
200.88147	86	
209.94484	508	1+
222.95217	438	1+
222.96892	76	
223.89486	130	
224.94680	378	1+
224.96883	152	
225.46116	112	
225.88681	76	
225.97010	202	
226.94856	1414	1+
226.97430	186	
227.84793	74	
227.92738	70	
228.73079	86	
228.94216	924	
231.89866	82	
233.85142	74	
234.86797	68	
234.93264	94	
236.01380	74	
236.84654	70	
238.91940	78	
238.93427	120	
239.00376	74	
239.05531	74	
239.90446	100	
240.82673	78	
240.94037	1040	1+
240.96169	394	1+
241.42057	70	
241.84259	78	
241.85810	140	
241.90287	154	
242.95690	362	1+
243.86899	78	
244.83702	92	
244.95623	498	1+
245.93516	78	
245.94783	74	
246.82763	94	
246.95262	532	1+
246.97767	72	
247.24807	98	
248.80412	426	1+
248.86687	74	
250.94603	130	
250.96910	70	
252.10351	74	
252.87513	126	
253.92099	72	
255.21560	74	
255.94190	74	
257.11478	84	
258.44498	84	
258.85017	134	
258.97603	70	
259.11848	102	
259.43877	98	
260.83725	170	1+
260.87046	222	1+
260.96862	192	
261.09707	72	
261.89703	82	
262.91347	100	
262.94329	78	
263.82025	78	
263.97623	72	
264.81796	294	1+
264.91768	122	
264.96615	154	
265.91266	80	
266.81435	502	1+
266.85850	94	
267.13284	96	
267.97873	86	
268.84384	76	
268.90647	126	
269.90985	70	
270.81256	110	
270.88734	294	
271.44951	72	
272.40923	80	
274.12012	98	
275.81249	74	
275.86529	80	
275.96925	108	
276.81494	134	
276.85613	322	1+
276.87372	78	
277.05986	72	
277.80368	300	1+
278.84206	118	
280.79222	554	1+
280.83837	94	
281.96609	78	
282.81886	70	
283.06837	72	
283.13852	74	
283.98014	88	
284.82250	128	
284.83862	150	
285.83079	88	
286.88664	88	
288.52967	94	
289.44814	104	
289.89139	72	
290.79970	80	
290.86021	82	
290.91668	82	
291.06113	92	
291.80119	102	
291.92256	308	1+
292.38467	76	
293.44147	70	
296.81045	248	
297.81138	148	
297.91177	70	
298.80438	944	1+
299.86560	98	
300.80032	70	
300.81081	282	1+
302.89369	94	
302.93215	100	
304.25854	76	
304.89291	80	
306.86430	76	
306.89435	72	
311.82102	72	
312.41936	76	
314.89408	80	
315.82077	86	
316.81472	132	
316.98056	102	
317.43366	74	
317.76153	86	
317.81192	76	
318.83113	150	1+
320.85978	68	
321.93635	84	
321.98711	86	
322.81830	154	
323.01818	138	
324.40412	86	
324.84880	70	
325.51073	110	
328.86905	76	
329.89206	76	
338.75820	72	
338.88919	74	
340.53221	86	
341.83866	80	
344.76455	74	
345.77753	74	
346.79892	70	
351.39431	82	
353.88805	116	
358.31259	78	
359.85748	74	
361.13545	80	
361.79349	72	
362.28666	70	
363.77220	70	
END IONS

###FS:    #m/z: 322.93045 #charge 1+
###MS: 82
###MSMS: 83
BEGIN IONS
TITLE=Cmpd 61, +MS2(322.9305), 28.0-35.0eV, 1.8min #83
RTINSECONDS=106.316
SCANS=82-83
PEPMASS=322.93045	424520
CHARGE=1+
80.14742	52	
160.63737	54	
186.84396	60	
191.02430	84	
192.88889	80	
199.90822	90	
201.04640	112	
201.96526	72	
205.95116	68	
206.90065	68	
206.97029	146	
207.96941	64	
208.87635	56	
209.88363	98	
210.83107	82	
210.90065	122	
210.97035	90	
211.94631	68	
212.93844	84	
214.00780	56	
216.97820	86	
217.83643	78	
220.83343	72	
221.89477	88	
221.94776	104	
222.95679	52	
223.95913	320	1+
225.40778	94	
225.89639	72	
226.89808	50	
227.93315	72	
228.93535	72	
230.13916	76	
230.83064	56	
233.01100	58	
233.42524	86	
233.80226	52	
233.91887	72	
235.78945	80	
235.80999	66	
236.90502	74	
237.89669	58	
238.94001	574	
239.06367	80	
239.08165	70	
239.78473	68	
240.04924	66	
240.23485	94	
240.83457	102	
240.93998	5154	
241.01516	74	
241.15666	92	
241.79885	62	
241.94226	2954	
242.40227	82	
242.81871	196	1+
242.94156	12752	1+
242.98028	54	
243.07033	72	
243.78290	64	
243.80375	82	
244.13959	68	
244.39100	72	
244.94052	2676	
245.94257	78	
246.97489	140	
247.97232	80	
248.05768	80	
248.96938	56	
251.86393	74	
251.89499	232	1+
251.91948	92	
251.97517	92	
253.53726	60	
254.01078	86	
255.80281	62	
256.83972	72	
256.88800	86	
258.83155	116	
258.87554	54	
259.82900	340	1+
260.86083	90	
262.83111	294	1+
264.97009	64	
265.05957	134	
266.04443	74	
266.05895	70	
266.81460	140	
267.45849	90	
270.01482	84	
271.77939	78	
271.91908	64	
273.80522	56	
275.10127	66	
276.81088	92	
276.86336	52	
277.84502	54	
278.02721	66	
278.46579	98	
278.84689	98	
278.95773	80	
278.99684	104	
279.09156	754	1+
279.24906	54	
280.92818	64	
281.09866	52	
281.25937	70	
282.07169	68	
282.79365	86	
282.87121	272	1+
282.96694	54	
283.06701	218	
283.24415	56	
283.81492	64	
284.29179	372	1+
284.82301	82	
285.81231	76	
286.79925	58	
287.83374	74	
288.95958	84	
289.52544	54	
289.78483	72	
289.88541	68	
292.88649	148	
293.80363	78	
294.85789	96	
296.38720	82	
297.06857	60	
297.80134	68	
298.41380	90	
298.91472	62	
300.05994	70	
301.88372	78	
303.83064	70	
304.87802	70	
305.18895	70	
307.89344	126	
308.89607	72	
310.87386	70	
310.89346	62	
310.96729	56	
311.90654	66	
312.81008	68	
312.83292	222	1+
313.02522	72	
314.88942	62	
315.23625	84	
315.45931	52	
316.18319	84	
317.78348	50	
321.81409	148	
322.25549	56	
322.31339	76	
324.89531	208	1+
325.16970	82	
325.19200	56	
325.80992	76	
326.09594	88	
326.87934	58	
327.09448	80	
327.28581	78	
END IONS

###FS:    #m/z: 340.94086 #charge 1+
###MS: 82
###MSMS: 84
BEGIN IONS
TITLE=Cmpd 62, +MS2(340.9409), 28.0-35.0eV, 1.8min #84
RTINSECONDS=107.088
SCANS=82,84
PEPMASS=340.94086	196216
CHARGE=1+
105.67628	72	
192.89141	214	
192.92835	94	
205.94600	70	
210.90100	76	
212.87765	88	
213.89647	72	
213.93977	186	
214.90212	130	
214.93925	146	
215.89087	72	
215.93585	132	
216.94929	88	
217.88713	162	
218.90000	94	
219.90404	70	
220.89002	94	
221.89294	72	
222.96058	84	
223.95867	78	
225.81565	80	
226.95163	76	
228.84582	148	
230.88975	116	
231.04885	70	
231.49877	90	
231.94958	372	1+
233.08962	78	
234.99432	88	
237.90240	72	
237.98180	70	
238.85216	84	
239.79107	112	
239.83834	148	
239.93123	72	
240.22802	84	
240.83228	210	
240.84837	114	
241.08143	74	
241.11938	74	
241.84599	244	
241.94378	76	
242.83348	112	
242.84261	158	
242.88607	66	
243.82898	256	1+
244.84329	118	
244.87477	72	
245.84832	146	
246.06586	86	
246.83503	92	
246.85049	70	
249.90797	96	
252.10619	92	
253.34801	82	
254.08683	84	
254.20839	78	
254.83704	78	
254.86859	70	
254.91740	244	1+
255.07309	212	
255.17268	78	
256.26026	68	
256.42119	82	
256.85067	256	
256.86696	160	
256.89226	94	
256.91139	68	
257.85223	120	
258.44092	74	
258.84659	900	1+
258.90097	84	
260.83445	508	
260.90130	88	
261.84875	134	
262.83999	90	
262.88159	66	
262.89769	132	
263.86144	148	1+
265.85426	68	
266.39141	84	
266.84805	138	
267.85377	210	1+
267.89435	74	
268.84192	116	
269.83849	444	1+
270.79245	80	
271.15006	102	
272.92330	80	
273.35855	80	
274.42352	70	
274.86020	116	
274.87830	72	
275.85361	816	1+
275.98775	84	
276.85590	708	1+
277.92292	132	
278.84862	880	1+
279.23717	120	
279.44809	112	
279.96764	78	
280.85483	128	
280.89278	72	
281.89017	122	
282.87867	134	
283.42591	76	
283.76061	86	
284.93682	100	
284.98866	72	
286.82625	80	
287.91075	84	
288.83687	126	
288.85729	90	
291.79885	76	
291.85972	80	
293.44995	72	
293.87547	232	1+
294.86599	144	
296.85977	112	
296.97464	108	
297.79294	74	
297.89256	210	
298.30666	86	
299.31632	72	
299.88978	80	
300.85005	336	1+
300.88168	78	
301.82180	72	
301.88361	70	
302.17288	228	
302.79947	76	
302.87443	80	
304.93152	96	
306.88357	78	
307.44095	80	
308.28991	74	
308.83260	74	
308.89814	74	
308.92092	120	
308.94977	68	
310.24860	78	
310.83056	74	
312.80300	114	
313.44891	76	
313.88606	70	
317.82526	90	
320.94346	74	
321.92317	74	
324.88439	66	
324.96174	68	
325.89157	162	1+
326.17015	180	
327.00355	84	
328.19275	90	
329.76745	82	
334.85060	72	
337.00425	74	
339.74225	86	
340.89292	76	
342.79051	114	
343.91222	84	
344.26557	78	
345.22071	80	
END IONS

###FS:    #m/z: 336.94578 #charge 1+
###MS: 82
###MSMS: 85
BEGIN IONS
TITLE=Cmpd 63, +MS2(336.9458), 28.0-35.0eV, 1.8min #85
RTINSECONDS=107.86
SCANS=82,85
PEPMASS=336.94578	42456
CHARGE=1+
186.90934	76	
191.05154	80	
196.01553	68	
196.14445	88	
196.90352	64	
197.06730	68	
200.06615	88	
200.87825	68	
203.10670	72	
204.92514	70	
205.94823	260	
211.94615	1056	
212.87912	114	
213.89796	64	
213.94000	352	
215.88593	324	1+
215.93840	148	
216.86257	86	
219.85135	62	
220.88277	76	
220.90085	78	
222.84163	66	
222.89457	88	
223.82890	82	
223.95742	126	
224.83929	120	
224.97477	78	
227.18090	82	
227.83867	64	
229.95514	744	1+
230.88978	302	
231.90694	82	
231.94964	714	
233.82698	204	1+
234.91554	82	
235.88966	76	
238.83851	62	
238.86506	220	1+
238.88995	86	
238.94678	66	
239.85331	68	
239.92252	116	
240.22812	82	
240.83854	554	1+
240.91930	72	
242.41774	100	
242.94749	70	
243.04509	72	
243.07393	86	
244.88058	72	
246.42043	104	
247.96209	98	
248.40952	94	
248.89997	260	
248.92474	84	
248.95009	68	
248.96934	72	
249.95654	160	
250.83883	70	
250.93386	70	
250.94943	64	
250.99414	66	
251.10303	72	
251.90960	70	
252.90217	72	
252.96985	494	
253.12326	62	
253.92086	76	
254.92737	84	
255.09615	68	
255.90097	80	
255.92467	64	
256.07860	134	
256.86370	118	
256.88225	68	
256.91525	92	
257.84568	562	1+
257.89390	64	
257.92993	84	
259.94130	76	
260.92227	70	
261.66280	88	
261.86519	62	
262.00848	78	
263.80211	76	
263.87781	96	
264.90617	66	
265.02200	76	
265.85859	90	
266.86453	86	
267.84167	668	1+
268.84419	426	1+
270.83703	66	
270.87110	76	
272.89034	64	
272.97893	78	
274.86027	74	
274.87827	90	
275.83293	76	
275.86572	112	
276.86022	868	1+
277.83383	238	1+
278.06416	68	
278.83432	162	1+
279.84716	82	
280.85809	106	
280.89074	64	
283.79580	72	
283.87114	118	
285.88066	96	
286.84999	358	1+
287.39031	64	
288.85253	62	
289.85155	194	1+
291.88316	92	
292.09700	84	
292.43072	80	
292.82146	78	
292.99814	92	
293.10816	420	
293.20021	70	
294.86577	248	
295.87234	108	
296.15505	82	
297.00723	64	
297.11112	84	
297.12548	80	
297.88543	204	1+
298.87168	96	
299.01024	100	
299.87294	70	
300.19418	64	
302.12460	64	
302.85105	68	
302.87641	126	
304.44488	92	
304.84162	70	
305.51290	96	
310.97582	106	
312.78844	74	
313.88052	118	
316.94944	120	
319.27829	80	
320.80713	66	
323.87813	68	
324.90177	64	
325.90008	68	
326.17360	74	
327.87924	66	
327.93456	98	
328.53517	70	
330.78502	78	
330.81156	84	
331.10632	68	
334.78783	68	
335.38787	72	
336.62602	68	
336.83100	70	
337.28197	66	
337.94511	70	
340.00483	78	
340.91507	66	
341.43454	74	
342.20406	68	
END IONS

###FS:    #m/z: 363.95609 #charge 1+
###MS: 86
###MSMS: 87
BEGIN IONS
TITLE=Cmpd 64, +MS2(363.9561), 28.0-35.0eV, 1.9min #87
RTINSECONDS=111.534
SCANS=86-87
PEPMASS=363.95609	45830
CHARGE=1+
137.69560	82	
189.86169	146	
192.89068	72	
192.95720	68	
194.90645	92	
207.95555	160	
209.94468	282	
211.88791	74	
212.05966	70	
212.87760	436	1+
213.89998	72	
216.99989	72	
218.90174	80	
222.95273	884	1+
222.97706	68	
223.97065	74	
224.92313	84	
224.94919	472	1+
224.96853	162	
225.87261	72	
225.88972	242	1+
225.96722	162	
226.94685	1142	1+
227.81813	70	
228.94333	1698	1+
229.99736	90	
230.84176	130	
230.88782	580	1+
231.81650	80	
232.88659	212	
233.00524	74	
236.86561	72	
239.02904	90	
239.06638	70	
239.10637	88	
240.50826	90	
240.84471	74	
240.94098	360	
240.96490	484	1+
241.06589	72	
241.83205	136	
241.94000	1520	1+
242.85867	168	
242.94292	912	1+
243.83094	272	
243.89941	216	1+
244.83608	288	1+
244.93853	166	
244.95825	394	
245.94248	94	
246.81000	156	
246.95452	596	
247.80800	86	
247.94137	72	
248.51595	98	
248.80665	366	1+
248.90191	226	
249.84120	78	
250.79654	120	
250.94979	126	
253.90695	68	
256.42731	104	
258.84350	190	1+
258.97510	162	
260.85006	214	
260.96933	242	
261.83225	280	1+
261.96588	148	
262.04472	82	
262.80599	86	
263.87998	70	
264.82223	146	
265.81730	88	
266.79213	98	
266.81413	230	
267.81474	144	
267.89390	100	
268.08582	72	
268.80322	98	
268.84114	86	
268.85816	68	
269.81503	74	
269.97667	68	
272.79513	82	
272.89779	84	
274.87086	72	
274.91633	96	
275.84102	68	
275.98571	70	
276.80632	238	1+
276.85842	70	
278.79583	160	
278.85319	310	1+
279.80128	70	
280.79358	892	1+
280.93425	100	
281.08625	78	
281.84501	88	
281.86353	112	
281.98663	78	
282.87358	96	
283.07611	72	
283.79475	110	
283.85073	144	
284.12486	78	
284.79585	80	
284.82795	156	
284.85527	126	
285.02880	138	
285.82531	70	
285.87669	124	
289.14123	94	
289.83264	68	
289.86665	80	
293.89602	72	
294.87395	68	
296.81077	286	
296.92583	88	
297.40707	90	
297.81055	208	
298.80377	992	1+
299.39675	82	
299.86809	180	1+
299.89000	106	
300.80463	398	1+
301.34598	76	
301.85847	420	1+
302.41275	68	
302.80458	82	
303.83458	72	
303.85818	74	
303.99509	72	
304.85416	82	
304.91395	70	
306.78637	80	
307.11827	68	
307.13984	72	
308.93710	80	
309.86903	68	
310.88892	68	
314.76559	72	
314.81744	130	
316.81238	86	
317.80564	68	
318.81344	108	
318.83859	186	1+
318.91853	82	
319.93003	94	
321.82285	160	
321.86602	84	
322.79824	100	
322.82706	76	
323.76748	74	
323.81605	112	
324.87326	78	
325.86111	72	
326.90373	74	
329.87648	72	
330.02606	78	
330.82490	76	
332.88281	74	
336.76780	72	
336.94512	88	
337.82364	90	
338.77615	70	
343.89595	176	1+
346.30753	72	
346.73483	70	
347.84465	72	
349.76867	68	
349.91807	78	
352.88512	74	
362.17692	72	
366.75706	68	
END IONS

###FS:    #m/z: 336.94581 #charge 1+
###MS: 86
###MSMS: 88
BEGIN IONS
TITLE=Cmpd 65, +MS2(336.9458), 28.0-35.0eV, 1.9min #88
RTINSECONDS=112.306
SCANS=86,88
PEPMASS=336.94581	32940
CHARGE=1+
192.89040	144	
193.88804	84	
205.95313	74	
206.95193	88	
208.84601	76	
209.94605	74	
211.94413	670	1+
212.87529	198	
213.93897	128	
215.88973	242	1+
216.94390	68	
217.88192	118	
217.98181	68	
219.83467	68	
219.94199	78	
221.07441	100	
221.88484	166	
223.83235	90	
224.84213	62	
225.83004	76	
227.10516	84	
227.95731	70	
228.84382	78	
229.95359	808	1+
229.99204	72	
230.15203	106	
230.89234	114	
231.12802	74	
231.82953	66	
231.94960	202	
232.36471	78	
232.82531	66	
233.89834	156	
233.91527	72	
233.94531	76	
234.14675	80	
234.90343	110	
236.86767	68	
236.90523	68	
237.83324	220	1+
237.85690	72	
238.85215	112	
238.88627	74	
239.91794	64	
239.93484	64	
241.84493	204	
242.04305	66	
242.84625	140	
242.94975	82	
243.02810	96	
243.83829	202	
244.90376	88	
245.19774	80	
245.85191	74	
247.05281	60	
247.96551	134	
249.85087	66	
249.89625	68	
249.95831	80	
250.81717	78	
250.94833	86	
251.83512	68	
252.57026	114	
252.95459	98	
252.96993	478	1+
253.85425	66	
253.91692	98	
254.83338	72	
254.91261	170	1+
254.96881	238	
255.07532	112	
255.09622	96	
256.00685	98	
256.85128	126	
256.86748	78	
257.84494	72	
258.01276	94	
258.84631	1030	1+
258.93483	66	
259.95926	92	
260.83392	158	
261.84579	74	
262.85396	70	
262.91342	70	
263.83213	70	
264.86814	82	
265.38619	66	
265.86458	98	
266.67792	68	
267.83400	68	
268.84376	144	
269.83633	268	1+
270.52955	84	
270.79493	66	
270.86304	118	
271.44748	78	
271.91692	90	
273.87639	84	
273.94952	90	
274.87614	94	
275.35788	96	
275.87031	122	
276.86077	1184	1+
277.06172	66	
277.86398	796	1+
277.89610	66	
278.28543	68	
278.35512	84	
279.83191	114	
279.85891	90	
279.87691	66	
279.88796	68	
280.29533	70	
281.89616	66	
282.85784	66	
283.10364	78	
284.02979	76	
285.19608	70	
285.84966	272	1+
285.94303	64	
286.41883	120	
286.86516	68	
287.84598	72	
292.43927	84	
292.85125	66	
293.10529	122	
294.11355	114	
295.37153	68	
297.87533	94	
298.43728	68	
298.87435	124	
299.84097	86	
299.87282	106	
300.86254	78	
300.97330	82	
302.87232	76	
303.95442	76	
305.83248	72	
305.88638	60	
306.87395	102	
307.89334	60	
308.80995	102	
308.86383	70	
308.87894	70	
310.85840	74	
310.87974	254	1+
312.86346	104	
315.92386	68	
318.44255	62	
323.42065	62	
323.90247	84	
325.89427	62	
327.88449	122	
331.81951	122	
332.94769	60	
334.87747	72	
335.06433	70	
336.90780	72	
338.20895	60	
339.22824	68	
339.26234	70	
341.91381	60	
END IONS

###FS:    #m/z: 359.96182 #charge 1+
###MS: 86
###MSMS: 89
BEGIN IONS
TITLE=Cmpd 66, +MS2(359.9618), 28.0-35.0eV, 1.9min #89
RTINSECONDS=113.078
SCANS=86,89
PEPMASS=359.96182	21966
CHARGE=1+
72.37644	104	
190.93119	74	
198.87973	74	
207.94731	66	
210.90263	66	
216.86439	100	
216.99111	124	
220.95761	70	
222.95218	220	
223.03755	70	
223.87340	74	
223.95835	136	
224.94843	136	
224.97184	158	
225.97399	160	
226.94887	574	1+
226.96893	248	
227.85019	68	
228.94057	394	
229.83559	80	
230.80622	66	
230.82682	66	
233.96229	148	
234.86458	76	
235.79891	68	
235.90102	82	
236.91438	64	
237.08813	66	
237.91170	86	
238.97539	72	
240.82004	68	
240.84096	78	
240.94017	122	
240.96432	78	
241.08151	66	
241.13856	74	
241.89556	258	1+
242.85768	158	
242.87888	68	
242.95955	290	
243.82789	132	
244.89040	80	
244.95541	178	
245.87208	72	
245.93952	116	
246.95082	390	1+
248.80355	386	1+
248.88209	112	
250.99025	72	
251.83531	86	
252.11390	68	
252.95808	170	
257.84774	60	
258.84753	134	
259.44270	82	
259.84980	142	
260.83637	232	
260.86710	78	
260.96933	278	
261.83249	112	
262.12756	62	
263.38359	76	
264.81923	212	1+
265.92666	72	
265.99038	62	
266.81309	658	1+
266.91659	86	
268.90692	122	
268.92842	68	
269.47661	76	
269.96931	64	
270.14792	68	
270.83294	62	
270.88685	126	
271.88687	64	
272.83920	60	
274.86493	68	
275.13155	108	
275.89603	90	
275.96914	182	
276.85649	248	
277.81322	84	
277.85831	120	
277.92928	110	
278.80011	72	
278.84660	182	
279.79129	842	1+
279.85450	132	
279.92633	64	
280.79180	564	1+
280.98984	62	
281.84870	68	
282.82647	88	
283.78767	86	
283.87860	72	
284.82580	170	
285.81864	72	
286.89713	96	
287.94415	82	
288.86360	72	
289.88046	126	
290.93163	62	
291.78696	62	
291.84927	72	
291.93750	80	
293.84974	70	
294.87508	82	
295.92488	64	
296.80770	208	
297.80972	88	
297.86691	74	
297.90951	68	
298.80405	1306	1+
299.86043	70	
300.12992	62	
300.86868	84	
301.85917	172	
306.44698	66	
309.93521	94	
309.99787	70	
310.72869	86	
311.85975	118	
312.98673	68	
313.77512	72	
313.91707	62	
313.94994	130	
314.04300	78	
314.82480	62	
315.28216	104	
316.43466	66	
316.81445	198	
317.04612	66	
318.43852	92	
319.82452	66	
320.18945	68	
321.82711	70	
322.79111	84	
322.81458	68	
322.88654	66	
323.01939	238	
325.84121	66	
327.19462	90	
331.83756	68	
336.89598	84	
340.93488	62	
342.91190	184	
344.18350	62	
346.13593	70	
346.41273	78	
347.84253	72	
347.90226	90	
351.88944	74	
352.90127	66	
353.79900	62	
355.41771	82	
361.18191	80	
362.28646	72	
362.76156	66	
363.73231	88	
END IONS

###FS:    #m/z: 363.95647 #charge 1+
###MS: 90
###MSMS: 91
BEGIN IONS
TITLE=Cmpd 67, +MS2(363.9565), 28.0-35.0eV, 2.0min #91
RTINSECONDS=116.734
SCANS=90-91
PEPMASS=363.95647	41212
CHARGE=1+
183.86307	88	
183.93460	86	
189.86342	112	
191.85768	128	
205.95119	88	
207.87645	202	1+
207.95441	88	
208.91803	216	1+
210.89529	80	
210.95432	92	
212.87904	400	1+
212.94575	78	
215.89976	98	
217.02182	76	
218.07202	76	
220.05304	80	
222.95347	700	1+
222.97720	80	
224.94833	764	1+
224.97351	364	
225.88559	146	
226.94827	802	1+
226.97779	100	
227.93122	74	
228.94185	1136	1+
229.96025	88	
230.07742	78	
230.88811	402	
232.88231	240	1+
235.86678	76	
236.99030	94	
238.85514	72	
238.90708	80	
239.84363	80	
240.83419	262	
240.89454	78	
240.94213	96	
240.96054	328	1+
241.19785	68	
241.88267	82	
241.94408	242	
241.98580	72	
242.79454	72	
242.94238	810	1+
242.95797	366	
243.05895	108	
243.99956	76	
244.93798	380	1+
244.95818	298	
245.83069	82	
245.86536	76	
246.81174	74	
246.95347	538	
247.83333	96	
248.80733	108	
248.90283	102	
250.89365	70	
250.95326	68	
251.04280	72	
251.78640	84	
251.92033	66	
251.94039	70	
252.88850	68	
257.11423	76	
258.45486	96	
258.84848	116	
259.83014	354	1+
259.92363	70	
259.97336	274	1+
260.83501	282	1+
263.82802	86	
263.98019	138	
264.81639	72	
265.97065	78	
266.81263	366	1+
266.91675	76	
266.97882	98	
267.17988	76	
267.86029	112	
267.91875	74	
268.80882	124	
269.11173	68	
269.78312	220	1+
270.97000	76	
271.85449	68	
273.84610	84	
275.06429	68	
276.85713	160	
276.90664	110	
277.85746	134	
277.91674	84	
278.85738	256	
279.06658	74	
279.80010	190	
280.79136	1292	1+
280.89121	68	
281.89388	80	
282.86393	72	
283.01243	102	
283.06436	70	
283.85101	208	
283.92226	74	
284.16631	80	
284.79193	92	
284.82710	100	
284.85828	158	
285.03225	84	
285.77613	80	
286.01775	100	
286.05910	68	
286.88865	72	
289.75112	70	
289.87686	68	
290.80126	110	
292.38454	100	
292.85482	68	
293.42061	86	
293.92992	84	
294.86957	84	
294.98561	74	
296.81366	158	
296.91842	66	
297.80926	98	
298.58578	86	
298.80083	1376	1+
298.92316	124	
299.66490	112	
300.41558	76	
301.73236	72	
301.79806	80	
301.86428	236	
302.85445	110	
302.89358	84	
306.88132	70	
309.90692	76	
311.89230	84	
312.86661	102	
316.81562	118	
317.80980	436	1+
320.08194	80	
320.93031	84	
321.00091	70	
321.76007	74	
322.02647	70	
322.82939	96	
323.96879	96	
324.82986	84	
328.19013	72	
328.92504	72	
329.87206	66	
329.88989	74	
334.38353	72	
334.75396	78	
336.94815	212	
339.62656	76	
339.82364	78	
341.03105	84	
342.09518	70	
342.90592	126	
343.91680	78	
344.12408	70	
345.08149	94	
345.74972	72	
346.41252	88	
352.02977	72	
359.28700	80	
363.17067	66	
363.87298	66	
367.26303	76	
END IONS

###FS:    #m/z: 336.94564 #charge 1+
###MS: 90
###MSMS: 92
BEGIN IONS
TITLE=Cmpd 68, +MS2(336.9456), 28.0-35.0eV, 2.0min #92
RTINSECONDS=117.506
SCANS=90,92
PEPMASS=336.94564	31558
CHARGE=1+
192.89162	138	
193.89130	90	
194.03511	68	
199.89242	62	
203.93339	68	
205.91284	68	
205.94772	76	
207.95969	78	
207.97716	122	
208.84093	76	
208.87970	74	
211.94679	534	1+
212.88023	142	
213.88200	74	
213.94099	346	
215.93536	108	
218.88352	70	
221.87754	118	
223.92256	82	
223.97956	140	
226.05529	62	
226.84806	66	
226.87374	72	
228.84437	66	
229.03749	82	
229.95455	500	
230.88928	126	
231.88674	76	
231.95617	126	
233.94328	72	
234.86843	92	
235.06992	82	
235.79128	64	
236.84370	68	
237.82630	72	
237.86033	66	
238.85589	92	
239.84960	206	
240.36902	74	
240.84440	142	
241.84505	438	
242.83757	64	
243.83240	58	
244.95022	76	
244.98453	84	
245.83645	72	
248.90116	110	
249.80930	70	
249.96291	62	
250.82295	76	
250.91661	72	
250.93560	66	
250.98819	88	
251.83657	236	1+
251.85697	80	
251.92689	60	
252.87723	72	
252.91595	80	
252.97732	70	
253.00956	62	
253.91097	62	
254.91737	132	
254.96651	86	
255.06077	124	
255.07644	142	
256.09624	106	
256.85284	84	
256.86810	64	
256.88873	66	
256.90155	74	
257.85145	106	
257.90294	80	
258.80229	68	
258.84670	464	
259.85311	420	
260.14135	76	
260.83634	70	
260.86286	72	
261.84660	110	
262.44606	70	
263.13070	88	
264.28887	92	
264.86745	64	
265.00803	74	
265.80427	72	
266.85477	78	
267.79398	80	
267.83845	446	1+
267.86234	68	
267.92446	66	
268.84111	378	1+
270.84357	64	
270.98634	72	
272.84462	100	
274.78965	60	
274.85595	62	
274.87940	72	
274.90141	160	
275.87065	190	
276.85749	598	1+
277.86228	334	1+
278.84122	72	
279.84063	136	
279.86511	66	
280.79410	76	
280.85178	62	
280.87024	80	
281.87946	62	
281.89793	66	
283.86011	64	
286.84895	276	
292.83631	140	
292.86368	70	
292.89052	150	
293.10458	168	
293.26502	116	
293.87709	70	
293.97119	112	
294.81081	64	
294.86006	248	
295.90769	98	
296.21415	72	
298.21901	84	
298.27593	68	
298.31630	82	
299.86782	144	
300.82427	90	
301.90271	62	
304.45183	66	
304.80962	72	
304.85842	82	
304.88878	108	
306.45357	106	
306.88119	88	
307.89080	70	
308.83343	78	
310.87591	80	
310.91710	80	
312.83392	86	
313.87303	66	
314.81982	66	
315.57666	82	
318.97530	78	
321.06202	62	
322.01554	88	
324.88902	74	
328.94951	66	
330.81829	76	
332.78668	82	
333.08934	62	
333.88085	70	
334.33383	62	
337.39442	94	
337.90212	80	
339.94100	82	
341.02469	68	
END IONS

###FS:    #m/z: 359.96138 #charge 1+
###MS: 90
###MSMS: 93
BEGIN IONS
TITLE=Cmpd 69, +MS2(359.9614), 28.0-35.0eV, 2.0min #93
RTINSECONDS=118.278
SCANS=90,93
PEPMASS=359.96138	22384
CHARGE=1+
195.90033	84	
199.88184	72	
200.83969	64	
203.87018	80	
205.97585	64	
209.87318	66	
209.94574	88	
215.97188	80	
219.94354	78	
220.89028	76	
221.88561	76	
222.89457	74	
222.95273	174	
223.89059	68	
224.94503	550	1+
224.97088	104	
226.97064	156	
227.92659	124	
227.94999	126	
228.94129	602	
229.90983	60	
233.89089	68	
234.86442	96	
235.96695	76	
236.90697	80	
236.95999	78	
236.97884	72	
237.59554	66	
239.08374	72	
240.82206	72	
240.94071	290	1+
240.96387	320	1+
241.83859	64	
241.90154	128	
242.86077	224	
242.95719	164	
244.07219	72	
244.95635	390	
246.83300	80	
246.95331	308	
248.80488	266	
248.87025	84	
249.80021	128	
249.94900	64	
250.83278	80	
250.89366	96	
250.94952	148	
251.84714	58	
252.88468	74	
253.36120	116	
254.41990	76	
254.87461	104	
256.85037	152	
257.80203	64	
257.85684	74	
258.44885	98	
258.97250	72	
259.91149	58	
260.83327	132	
260.92026	66	
260.96799	94	
261.83361	74	
263.82380	72	
264.00181	84	
264.81981	108	
265.81431	64	
265.97675	74	
266.81437	628	1+
266.85018	66	
267.83400	84	
267.97467	76	
270.91540	72	
273.97596	64	
276.80939	70	
276.86376	62	
277.01884	94	
277.81233	66	
277.85162	78	
278.79731	266	
278.84870	340	1+
279.81149	64	
280.07057	100	
280.47345	90	
280.79502	936	1+
280.87661	74	
281.87114	58	
282.78948	64	
282.83261	64	
283.97999	76	
284.82448	242	1+
286.92391	100	
287.04048	84	
287.91268	92	
289.79954	60	
289.87683	88	
291.79476	68	
292.87383	74	
294.82104	60	
295.34409	70	
295.92672	84	
296.81129	162	
296.92922	72	
297.81402	68	
297.83085	64	
298.80570	1068	1+
298.82994	72	
299.17412	58	
299.87530	92	
300.80379	202	
301.87083	124	
301.92686	72	
302.17804	64	
302.88938	90	
303.82390	84	
303.95223	84	
304.83923	90	
309.79686	70	
309.87679	68	
309.90877	58	
311.15958	66	
311.36108	70	
311.85975	78	
315.80546	68	
315.90191	76	
316.81528	62	
317.82066	60	
318.93503	150	
319.94177	96	
320.03562	80	
320.72133	66	
320.91480	72	
320.97637	104	
321.03354	122	
321.80574	72	
321.82156	104	
323.01408	218	1+
323.18876	66	
324.09695	74	
324.80477	60	
328.15053	72	
329.87243	242	
333.37126	74	
334.81237	72	
334.84380	60	
337.94936	90	
338.77635	68	
340.18801	64	
341.02631	60	
344.15412	70	
344.18552	70	
344.22438	68	
344.40219	72	
345.85267	70	
347.86072	94	
348.90137	86	
355.82757	62	
356.77506	104	
356.97045	80	
359.23119	70	
END IONS

###FS:    #m/z: 322.93019 #charge 1+
###MS: 94
###MSMS: 95
BEGIN IONS
TITLE=Cmpd 70, +MS2(322.9302), 28.0-35.0eV, 2.0min #95
RTINSECONDS=121.929
SCANS=94-95
PEPMASS=322.93019	204040
CHARGE=1+
97.91343	38	
103.80847	40	
108.30407	32	
126.69003	32	
141.90291	66	
157.22428	72	
174.88112	72	
189.04745	60	
198.92834	70	
199.91312	52	
200.88483	74	
201.04163	156	
201.10234	80	
202.66570	32	
202.99088	58	
205.94519	348	1+
206.97279	80	
207.76006	68	
210.81145	70	
210.88110	60	
210.91695	66	
219.05436	32	
220.87384	70	
221.94677	76	
222.87084	120	
222.95231	122	
223.95815	112	
227.83150	52	
227.92763	66	
233.88367	48	
236.97532	56	
237.75261	28	
237.88907	80	
238.02510	58	
238.88634	68	
238.91260	54	
238.93682	110	
239.08144	92	
239.90628	68	
239.92553	82	
240.82040	44	
240.90390	82	
240.94099	1286	
240.95997	162	
241.12676	38	
241.83141	102	
241.86062	24	
241.89024	58	
241.94268	956	
242.81567	98	
242.94209	3290	1+
243.05828	40	
243.52814	44	
243.81938	54	
243.87477	78	
244.82098	140	
244.93956	666	
244.98241	80	
246.21803	82	
246.44956	28	
246.84649	48	
246.94110	64	
246.97758	132	
247.36171	28	
248.03050	70	
248.85697	102	
249.80676	58	
249.97007	92	
250.94543	54	
251.01165	26	
252.02428	88	
252.92382	74	
254.81754	74	
254.89688	76	
254.96081	78	
255.80160	156	
255.87940	38	
260.84075	70	
261.82941	72	
262.09786	70	
262.82390	58	
263.13853	44	
263.83027	92	
264.08181	60	
264.23920	34	
264.85180	44	
265.03200	66	
265.09209	50	
265.24803	72	
266.94474	68	
267.09145	26	
268.79134	50	
269.40371	26	
269.94527	30	
274.87116	56	
275.81209	48	
276.50817	32	
276.80424	54	
277.08016	90	
279.03258	30	
279.09081	798	1+
279.84627	62	
279.88145	86	
280.27902	26	
280.84581	38	
281.82194	68	
282.08432	28	
282.64666	28	
283.06096	38	
283.55983	28	
283.83917	66	
283.86441	58	
284.29316	362	
284.81874	76	
284.83361	32	
285.29586	166	
285.57747	34	
285.81001	74	
287.42758	36	
287.79628	40	
288.20896	28	
288.91359	84	
289.33364	34	
289.88496	62	
290.16515	76	
292.80658	68	
292.85493	32	
293.36699	46	
295.39228	30	
301.14585	52	
302.89330	82	
306.08857	74	
306.38248	70	
306.87930	276	1+
307.04817	28	
307.62848	116	
308.72561	66	
308.90701	96	
309.18097	72	
309.80753	66	
312.87313	64	
313.74253	88	
314.81130	62	
320.81366	70	
321.18526	28	
321.82860	72	
321.92748	92	
322.74544	68	
324.16751	72	
324.26300	70	
324.76459	60	
324.89133	56	
326.34484	56	
327.93239	74	
END IONS

###FS:    #m/z: 340.94061 #charge 1+
###MS: 94
###MSMS: 96
BEGIN IONS
TITLE=Cmpd 71, +MS2(340.9406), 28.0-35.0eV, 2.1min #96
RTINSECONDS=122.701
SCANS=94,96
PEPMASS=340.94061	131930
CHARGE=1+
170.17016	64	
181.86567	60	
186.92769	70	
189.90780	66	
193.92388	68	
196.88489	66	
199.87352	78	
205.97424	86	
206.92701	66	
206.95850	70	
208.84284	70	
208.96347	62	
211.89879	72	
213.93845	264	
215.88896	60	
220.87168	72	
223.83277	78	
225.10006	66	
226.87401	60	
228.84444	112	
229.91156	76	
230.89034	148	
230.94254	96	
231.94993	292	1+
232.03158	76	
232.88525	72	
233.89808	280	1+
236.86181	66	
238.85674	82	
238.88702	126	
239.84621	130	
239.92161	72	
240.07189	80	
240.83958	624	1+
240.90397	72	
241.14971	74	
241.23761	64	
241.84191	446	1+
242.87889	60	
243.14674	94	
243.84173	322	1+
243.87159	94	
243.90554	86	
244.83254	150	
245.87676	66	
246.85495	112	
248.85707	60	
248.98897	122	
249.96001	68	
250.86389	84	
250.89694	104	
251.02213	64	
251.88988	72	
251.95596	58	
252.00497	102	
252.98266	72	
254.92359	60	
255.46502	108	
256.78968	60	
256.84920	74	
256.87614	60	
256.89827	196	
256.96030	74	
257.09842	74	
257.87274	84	
258.07563	88	
258.84526	716	1+
258.96045	72	
259.91237	208	
259.96236	146	1+
260.83708	722	1+
261.87932	92	
261.91079	66	
262.88015	58	
262.89373	118	
263.88793	82	
264.86104	202	1+
264.90450	64	
265.96849	68	
266.84439	94	
267.13126	78	
267.82855	86	
267.84924	94	
267.90247	64	
268.84251	534	1+
269.82326	72	
270.83326	264	
270.93734	60	
271.84744	106	
271.92922	96	
272.84361	88	
272.89176	76	
272.90813	62	
273.89484	78	
274.87669	90	
274.91389	100	
275.87174	106	
276.85449	368	
277.86279	380	
277.92688	114	
277.97097	164	
278.84465	1444	1+
278.87989	86	
279.91409	58	
279.96678	104	
280.00860	78	
280.87045	66	
280.91177	66	
280.93397	88	
281.85660	66	
282.44884	80	
282.87426	62	
285.40355	68	
286.87192	66	
286.93029	78	
289.40432	76	
289.85502	112	
290.23626	90	
292.87646	76	
293.85609	70	
293.87509	72	
293.96122	92	
294.48158	78	
294.86710	278	1+
294.93081	76	
295.01954	70	
295.99029	76	
296.86058	122	
297.01739	68	
297.97875	110	
298.30573	124	
298.85995	94	
299.87355	74	
300.07958	98	
301.85291	368	1+
302.06303	62	
302.89602	70	
306.88390	86	
307.79625	66	
307.88893	72	
308.97344	72	
309.75754	72	
310.23555	64	
310.41710	84	
311.05358	68	
313.89264	68	
314.85742	82	
316.80355	82	
319.89280	62	
321.94096	78	
322.13263	64	
322.87505	132	
324.19402	82	
325.80752	58	
326.14261	74	
328.16206	68	
328.28584	70	
329.88115	76	
330.80944	60	
332.09376	58	
339.08620	72	
339.74652	90	
341.89538	66	
END IONS

###FS:    #m/z: 363.95617 #charge 1+
###MS: 94
###MSMS: 97
BEGIN IONS
TITLE=Cmpd 72, +MS2(363.9562), 28.0-35.0eV, 2.1min #97
RTINSECONDS=123.473
SCANS=94,97
PEPMASS=363.95617	40310
CHARGE=1+
183.92961	72	
184.93242	80	
189.86160	118	
191.86069	176	
191.87872	108	
192.85650	66	
202.86945	78	
207.88193	78	
209.94265	330	1+
212.87857	166	
212.89165	70	
218.85803	92	
218.96332	104	
222.95282	108	
222.97933	66	
223.95393	66	
224.88998	72	
224.95150	292	
224.97319	88	
225.44851	72	
225.97087	228	
226.89052	110	
226.94733	802	1+
227.79394	80	
228.94272	818	1+
230.88864	616	1+
230.94791	68	
232.91707	66	
238.93704	96	
239.84926	80	
240.79745	64	
240.82546	176	
240.93728	228	
240.96262	564	
241.82959	76	
241.93750	622	1+
242.93866	454	1+
242.96929	82	
243.82956	140	
244.82521	126	
244.95751	508	
245.52851	74	
245.94048	72	
246.80893	236	1+
246.95426	602	
248.90189	76	
249.80411	130	
251.04469	74	
252.07874	78	
252.97474	64	
253.83863	66	
254.85280	78	
254.87144	74	
258.85161	66	
259.92354	66	
259.98116	70	
260.83788	134	
260.85898	72	
260.97177	62	
261.86733	62	
262.84136	110	
263.84424	72	
263.97171	70	
264.82272	138	
265.17421	74	
266.09266	68	
266.81467	394	1+
266.86068	158	
266.90869	82	
267.97472	76	
268.80706	98	
268.84020	62	
268.95636	124	
269.84572	76	
269.96953	132	
272.88801	80	
272.90206	78	
274.81214	62	
276.85532	66	
276.92083	80	
277.14584	76	
277.81196	72	
277.85498	62	
278.80707	74	
278.84902	100	
279.80005	206	
279.84755	346	1+
279.88424	62	
279.93658	78	
280.79311	776	1+
280.92976	68	
282.90480	64	
283.38672	78	
283.79693	98	
283.84857	132	
284.78568	146	
284.82781	80	
284.85248	84	
285.83546	70	
285.92219	102	
287.40230	102	
288.81558	72	
288.84062	74	
289.87201	212	1+
290.33285	90	
290.79940	88	
291.93337	70	
293.79706	68	
293.84717	114	
294.92856	64	
295.81490	68	
296.20349	72	
296.80759	116	
296.85914	88	
297.80581	94	
298.80367	1090	1+
299.86582	120	
300.33885	74	
300.80162	386	1+
300.87243	64	
301.78570	74	
301.85999	314	1+
302.81058	76	
303.85857	100	
303.96308	98	
304.16015	74	
305.89481	88	
305.92104	84	
306.21062	70	
306.93588	62	
307.88833	82	
308.86580	146	
309.36903	72	
312.81013	80	
316.81707	70	
317.81231	320	1+
319.92122	76	
321.43349	68	
321.80455	78	
321.82726	110	
322.88007	66	
322.93285	74	
324.02152	72	
324.82032	78	
327.80337	64	
327.92791	68	
331.02376	80	
331.37042	72	
331.87763	74	
334.75629	64	
334.88206	74	
335.90723	102	
336.62903	68	
336.94807	66	
337.79584	80	
342.32040	68	
342.90573	70	
345.18680	74	
349.29357	122	
349.77102	72	
352.88751	78	
361.03712	70	
361.74025	68	
361.79362	72	
363.30626	62	
END IONS

###FS:    #m/z: 322.93028 #charge 1+
###MS: 98
###MSMS: 99
BEGIN IONS
TITLE=Cmpd 73, +MS2(322.9303), 28.0-35.0eV, 2.1min #99
RTINSECONDS=127.131
SCANS=98-99
PEPMASS=322.93028	202156
CHARGE=1+
122.96941	74	
149.22216	54	
149.29872	46	
192.88752	70	
195.91614	80	
196.01730	70	
201.04206	154	
202.04386	62	
205.94964	52	
210.83834	76	
211.84240	64	
214.89799	84	
217.96546	58	
219.90195	82	
223.95655	278	
224.96213	142	
226.85360	70	
230.83990	84	
232.07457	76	
232.88538	52	
233.95473	76	
235.78758	46	
237.05261	106	
237.87584	62	
237.92523	48	
238.82189	94	
238.88583	204	
238.93840	78	
239.05525	74	
239.07779	56	
239.83536	134	
239.88918	88	
239.90810	58	
240.82193	62	
240.91344	88	
240.93986	1714	
241.93956	4058	1+
242.17490	90	
242.82795	76	
242.94006	3260	1+
242.98887	60	
243.31641	50	
243.91698	78	
244.82460	144	
245.00937	118	
245.76890	54	
245.88252	44	
246.23034	44	
246.86202	46	
246.97402	112	
247.81614	92	
248.85255	52	
251.83373	48	
251.84890	78	
252.47080	50	
253.80703	70	
253.83250	58	
253.93239	66	
254.06742	78	
254.90397	78	
254.96304	70	
257.03336	56	
257.40551	62	
258.99201	76	
259.83284	72	
260.84291	70	
261.83084	340	1+
262.04816	46	
262.17729	58	
263.97979	56	
265.05809	90	
266.03742	64	
266.27480	42	
267.06354	42	
267.15334	82	
267.37435	42	
267.40239	50	
267.85015	96	
267.86851	72	
267.93405	98	
268.19004	70	
268.86332	72	
269.03510	94	
269.08367	86	
270.82842	50	
271.17629	78	
272.84135	64	
272.85701	52	
272.98528	72	
273.78894	64	
276.13068	70	
277.85734	76	
279.09208	956	1+
279.20595	42	
279.94789	44	
280.14508	170	
280.96372	84	
281.24088	66	
281.96426	44	
282.00521	92	
282.08372	78	
282.96071	74	
283.07280	100	
283.44458	98	
283.92849	50	
284.10474	58	
284.29326	300	1+
284.86248	58	
284.97397	68	
285.08602	80	
286.90089	76	
287.41097	64	
287.80668	94	
288.85751	78	
289.79752	46	
289.87660	72	
290.97497	70	
291.76557	78	
291.90829	98	
292.35323	76	
292.80727	46	
294.17213	60	
294.87580	92	
297.82436	68	
297.92182	66	
298.80205	52	
298.92109	96	
299.87318	74	
301.81583	56	
301.84923	50	
303.94199	156	
304.06379	72	
306.88602	72	
307.81803	54	
307.89025	46	
308.87880	78	
308.91971	66	
309.87019	62	
310.81541	76	
310.85211	94	
311.79851	52	
312.88473	136	
316.76450	56	
316.82748	88	
318.44285	78	
319.89307	66	
320.29973	66	
321.74198	72	
323.75433	62	
323.92403	76	
324.05246	68	
324.76922	42	
324.89659	74	
327.89473	68	
328.43283	72	
END IONS

###FS:    #m/z: 340.94067 #charge 1+
###MS: 98
###MSMS: 100
BEGIN IONS
TITLE=Cmpd 74, +MS2(340.9407), 28.0-35.0eV, 2.2min #100
RTINSECONDS=127.903
SCANS=98,100
PEPMASS=340.94067	129462
CHARGE=1+
56.26150	68	
124.09460	60	
190.89881	72	
190.94666	64	
197.92502	68	
203.92804	72	
204.17704	106	
212.87879	90	
213.93804	180	
214.89597	68	
216.90411	76	
217.94530	100	
218.90347	76	
220.88376	98	
221.87089	70	
221.93697	72	
222.98051	78	
223.96292	110	
224.96359	72	
224.97646	66	
225.82652	76	
226.82042	98	
228.83853	66	
228.85355	84	
230.89013	124	
231.89323	78	
231.95209	104	
232.86654	76	
233.94895	90	
235.89499	72	
235.94982	74	
237.88327	76	
238.15599	74	
238.79514	80	
238.84174	180	
238.87282	116	
238.88850	184	
238.90587	126	
239.84805	72	
239.87602	72	
240.84200	1084	1+
240.87095	110	
241.59644	68	
241.84358	848	1+
242.82693	64	
243.10687	74	
243.12140	62	
243.79037	62	
243.83192	272	1+
243.88424	98	
243.96674	92	
244.44850	94	
246.85345	124	
248.13683	76	
248.93226	88	
249.96025	74	
251.84686	66	
251.92875	74	
252.84396	92	
252.96266	64	
254.88605	66	
254.91351	70	
254.96724	210	
255.95914	74	
255.97169	96	
256.04471	60	
256.45739	68	
256.85153	162	
256.89202	186	1+
257.83128	78	
257.85089	72	
258.84415	182	
259.85534	334	
259.91588	78	
260.83402	408	
260.89048	78	
261.84068	326	
261.90710	74	
262.82886	102	
263.12065	88	
263.97781	74	
264.27117	86	
264.86558	90	
266.85017	132	
267.83853	78	
268.84253	598	1+
270.82970	104	
270.85081	72	
272.92952	82	
272.94637	76	
273.90108	80	
273.91929	74	
274.86365	284	
274.91045	94	
275.81660	60	
275.86011	302	
275.89610	76	
276.85430	460	
276.93502	76	
277.86524	262	
278.84731	868	1+
278.89431	80	
280.64880	60	
280.85586	186	1+
280.94656	68	
281.04569	84	
282.87661	154	
282.94433	92	
284.02557	94	
284.38586	66	
286.07366	90	
286.81147	60	
288.83436	106	
289.88255	116	
290.85604	62	
293.87354	88	
294.86852	164	
297.85849	72	
297.87531	62	
298.00959	60	
298.88096	76	
299.77994	68	
299.87125	352	
299.97711	70	
300.86872	304	1+
302.85575	94	
302.88495	76	
302.95020	90	
303.93956	68	
304.08276	90	
304.88222	62	
306.44053	92	
307.89337	70	
308.81423	64	
310.06691	86	
313.87072	66	
313.89057	92	
315.44983	70	
315.98895	62	
316.82987	94	
316.93715	64	
316.98488	84	
317.82768	70	
317.88870	90	
319.29144	102	
322.21412	96	
322.87812	66	
323.84705	70	
324.89321	60	
325.89508	140	
326.17503	112	
327.87903	62	
328.18704	104	
328.89366	76	
336.81024	66	
341.80023	68	
343.85326	100	
343.90759	74	
END IONS

###FS:    #m/z: 359.96189 #charge 1+
###MS: 98
###MSMS: 101
BEGIN IONS
TITLE=Cmpd 75, +MS2(359.9619), 28.0-35.0eV, 2.2min #101
RTINSECONDS=128.676
SCANS=98,101
PEPMASS=359.96189	16286
CHARGE=1+
182.86368	96	
191.93660	70	
193.94256	72	
195.03682	76	
199.89263	58	
202.92624	100	
203.93150	72	
206.34976	70	
207.95250	70	
209.94470	214	
209.96008	64	
210.96312	92	
211.04347	68	
216.87174	76	
221.88035	72	
222.95387	172	
223.88318	416	1+
223.90251	64	
224.89927	64	
224.94616	244	
224.97885	108	
225.95165	112	
225.96740	66	
226.94718	848	1+
226.97408	114	
227.93028	76	
228.88355	70	
228.94319	534	
229.39239	90	
230.82677	70	
231.05594	80	
233.84590	72	
234.86483	100	
235.07556	66	
235.86482	84	
237.07536	74	
239.90457	76	
240.83935	114	
240.94086	194	1+
240.96277	152	
241.90181	82	
241.96413	116	
242.96178	94	
244.95925	408	
245.93969	114	
246.95367	114	
247.80824	66	
247.90083	72	
248.80305	182	
248.90344	78	
250.95142	76	
250.96684	64	
251.42232	82	
252.14514	108	
256.08939	70	
256.37446	66	
258.84036	70	
258.90702	66	
259.10839	60	
259.91955	68	
260.83686	62	
262.96507	84	
263.84028	72	
263.97760	70	
264.82069	76	
264.86626	66	
265.11601	74	
265.81261	552	1+
265.97952	136	
266.81526	472	1+
268.95478	72	
269.83946	68	
269.97106	92	
270.85486	78	
270.88762	60	
270.96812	78	
272.86926	80	
273.87830	72	
273.91498	92	
273.96634	256	1+
275.81487	102	
275.87177	66	
275.94103	86	
276.46541	74	
276.81262	122	
276.85642	140	
276.87582	66	
277.03763	78	
277.80637	94	
277.85850	120	
278.79648	220	1+
278.84804	176	
280.79164	772	1+
281.83453	88	
282.83292	82	
283.82320	66	
284.82256	160	
287.42751	76	
287.91567	82	
290.83043	72	
291.93942	106	
292.43702	76	
293.44159	100	
293.87937	82	
293.97936	138	
294.79165	80	
294.87164	64	
296.80994	192	
296.85898	66	
296.89310	74	
296.93321	86	
297.13622	64	
297.15119	60	
297.49189	80	
297.80897	164	
298.41621	100	
298.80598	610	1+
299.42586	130	
300.80741	122	
300.88401	78	
301.81632	72	
303.94664	130	
307.85893	68	
308.80757	68	
308.87245	128	
309.90664	62	
309.94803	86	
312.92767	58	
313.58804	64	
314.81527	94	
314.93771	58	
315.94305	80	
316.81938	194	
317.82638	90	
318.92814	72	
319.82041	58	
319.93780	66	
320.82055	190	1+
322.79612	60	
323.02761	58	
324.87752	80	
324.89325	90	
325.90072	68	
332.82245	70	
336.13036	74	
336.91183	70	
336.94784	138	
337.92668	76	
339.05671	90	
340.05656	74	
340.81575	66	
341.04701	116	
342.20929	62	
352.90144	78	
355.86938	60	
357.80390	64	
358.20355	62	
359.86457	58	
363.39977	90	
364.71219	66	
END IONS

###FS:    #m/z: 322.93020 #charge 1+
###MS: 102
###MSMS: 103
BEGIN IONS
TITLE=Cmpd 76, +MS2(322.9302), 28.0-35.0eV, 2.2min #103
RTINSECONDS=132.351
SCANS=102-103
PEPMASS=322.93020	204992
CHARGE=1+
116.80680	32	
131.33144	32	
147.72035	68	
166.92783	64	
187.14116	54	
187.92122	68	
190.88927	72	
192.06601	48	
193.97156	72	
194.61509	44	
196.96423	72	
201.04157	124	
205.79973	54	
205.94219	68	
205.95298	62	
207.97044	78	
208.83144	48	
208.94035	54	
210.90594	150	
210.93614	78	
219.90193	88	
221.06864	58	
221.10022	48	
223.96179	144	
225.81538	70	
226.89463	142	
226.91461	74	
227.93295	60	
228.88548	62	
228.94836	84	
229.07109	44	
230.42387	64	
230.90622	140	
232.85902	76	
234.96050	76	
235.33702	86	
235.88559	78	
236.79556	70	
238.89603	72	
238.90861	62	
238.94111	52	
239.00396	58	
239.79019	54	
239.91040	62	
239.95412	68	
239.99408	78	
240.08713	52	
240.79349	84	
240.94185	944	
241.81380	82	
241.82751	96	
241.93908	3446	1+
242.00896	72	
242.82070	128	
242.94126	2344	1+
243.00392	34	
243.20006	68	
243.82513	66	
244.21591	40	
244.93999	772	1+
245.84442	72	
245.89411	66	
246.97174	46	
246.99873	38	
247.83729	68	
248.84920	80	
250.75116	32	
250.80507	44	
251.04501	68	
251.09914	34	
251.87808	76	
252.06736	72	
253.19525	44	
253.85032	80	
254.85670	86	
254.90602	140	
255.93019	78	
258.83021	66	
258.90164	66	
258.97612	76	
259.83219	68	
260.04609	78	
260.66452	34	
260.83347	108	
261.91903	74	
262.42592	90	
262.83087	114	
262.84985	72	
264.23515	32	
264.85972	82	
265.05403	38	
265.08802	56	
265.79932	78	
266.86497	76	
271.86800	74	
272.81466	50	
272.84488	72	
272.92214	114	
273.84552	44	
273.85823	76	
274.14088	72	
274.45815	108	
275.13349	34	
275.81215	54	
278.85101	76	
279.09045	1324	1+
279.20958	66	
279.30640	36	
279.33538	34	
279.82795	70	
281.89820	94	
282.22182	60	
282.27534	72	
283.06560	62	
284.02564	70	
284.06900	72	
284.29391	274	
284.84956	68	
285.29143	136	
285.86599	66	
285.93868	80	
286.15078	80	
288.99496	78	
289.30291	34	
289.78722	62	
289.86632	60	
290.83486	68	
291.17015	52	
292.37644	34	
292.74784	32	
294.86347	78	
297.75237	60	
298.40973	86	
299.01466	62	
299.40748	88	
299.77989	62	
299.88145	68	
300.16858	62	
301.82185	80	
302.81476	76	
303.97180	76	
305.42301	88	
305.80269	68	
306.88394	64	
307.80494	78	
307.88581	136	
308.44303	40	
309.79692	68	
309.88556	56	
312.91248	74	
319.79830	80	
324.13174	48	
326.17348	90	
326.31557	32	
END IONS

###FS:    #m/z: 340.94067 #charge 1+
###MS: 102
###MSMS: 104
BEGIN IONS
TITLE=Cmpd 77, +MS2(340.9407), 28.0-35.0eV, 2.2min #104
RTINSECONDS=133.123
SCANS=102,104
PEPMASS=340.94067	135728
CHARGE=1+
193.96487	62	
199.06870	58	
205.95138	66	
208.91344	66	
210.88285	58	
211.93091	70	
212.88019	118	
212.93318	74	
213.88189	76	
213.93598	142	
215.88893	116	
215.93703	138	
219.90410	74	
220.87736	72	
222.84907	64	
225.84052	76	
226.84075	118	
226.85928	72	
228.95094	114	
229.83727	70	
230.88650	68	
231.41684	104	
231.94840	128	
233.96037	70	
236.89180	90	
237.89523	90	
238.07452	58	
238.89186	76	
238.90488	82	
239.85229	100	
239.86863	116	
239.90583	134	
239.92523	88	
240.83861	856	1+
240.96483	88	
241.38656	80	
241.84191	740	1+
242.89582	68	
243.83450	112	
244.07030	76	
244.61137	78	
244.88820	58	
244.90768	60	
245.44574	76	
245.82328	72	
245.87326	56	
245.96758	88	
246.85241	56	
247.94940	98	
248.07124	72	
248.94232	84	
249.44288	90	
249.96055	58	
250.95148	72	
250.99815	68	
251.82782	58	
251.87016	66	
251.92504	64	
252.85531	74	
252.87275	66	
253.51776	106	
254.85830	74	
254.93524	78	
255.07536	72	
255.92441	74	
256.84986	148	
256.89937	246	1+
257.18695	76	
257.84547	100	
257.86426	130	
258.84371	522	1+
258.87428	64	
259.86213	118	
259.90001	80	
259.96713	68	
260.83650	1000	1+
260.86150	128	
261.90100	76	
263.85127	56	
263.90011	56	
265.86652	86	
266.86431	80	
267.13919	98	
268.84401	144	
268.88600	84	
269.84197	172	
271.83586	110	
271.87528	142	
271.93517	80	
272.58544	78	
272.94005	56	
273.87844	82	
274.85992	94	
274.87410	72	
274.90133	66	
275.85904	210	
276.85645	1046	1+
277.11879	64	
277.92504	122	
278.84770	1532	1+
278.86984	174	
278.92275	80	
280.16283	68	
281.84861	78	
281.87335	62	
282.81017	90	
282.86674	90	
282.87532	64	
282.93257	210	1+
283.89129	70	
284.04043	78	
286.34410	68	
286.87186	62	
288.90338	84	
289.84100	66	
289.88176	150	
290.87875	70	
291.94802	106	
292.83165	64	
293.84901	132	
293.86384	240	1+
294.86505	156	1+
294.92846	90	
296.85597	74	
296.95010	76	
297.45190	68	
297.82244	58	
297.85211	58	
297.86915	70	
297.89061	184	
297.91780	76	
298.85728	90	
298.97617	68	
299.87469	456	1+
300.85392	124	
301.86510	246	1+
305.40996	82	
307.29666	76	
307.88474	80	
308.29632	70	
308.85961	92	
309.44446	98	
309.79281	58	
310.89994	86	
312.32390	66	
313.80350	92	
314.13886	60	
316.89325	78	
319.89267	68	
321.83295	72	
324.28702	60	
324.83565	70	
324.89733	66	
326.86362	80	
328.19388	70	
330.81615	166	
333.89193	78	
337.82280	68	
337.89751	66	
338.28609	80	
338.40584	86	
343.90535	106	
END IONS

###FS:    #m/z: 336.94577 #charge 1+
###MS: 102
###MSMS: 105
BEGIN IONS
TITLE=Cmpd 78, +MS2(336.9458), 28.0-35.0eV, 2.3min #105
RTINSECONDS=133.896
SCANS=102,105
PEPMASS=336.94577	26998
CHARGE=1+
160.83395	62	
200.87450	74	
205.94770	62	
206.97279	78	
209.94614	68	
211.94326	394	
212.88012	156	
213.94018	172	
215.97187	62	
216.89167	60	
217.89986	74	
218.84355	76	
222.83963	84	
223.83318	180	1+
223.97648	178	1+
223.99243	58	
225.86154	66	
226.85721	54	
227.44412	100	
227.83857	144	
227.86079	102	
227.88282	66	
229.89859	114	
229.95582	342	1+
230.03453	68	
230.84929	72	
230.88596	238	1+
231.95289	252	
232.82481	66	
233.82797	158	
233.90988	58	
235.90284	50	
236.80114	54	
236.85041	60	
236.90540	72	
236.93744	76	
238.84248	80	
238.88455	132	
239.84741	98	
240.83566	138	
241.84260	506	1+
243.42987	76	
243.83657	60	
243.84995	78	
244.84209	66	
245.84433	54	
246.00977	56	
247.88159	54	
247.96708	116	
248.89605	84	
248.99045	86	
249.95473	58	
250.12340	70	
250.84635	70	
250.90065	86	
251.05263	164	
251.83439	180	
251.96825	428	1+
252.83294	72	
252.94205	76	
252.97099	364	1+
253.19702	78	
253.83279	54	
253.92635	70	
254.90744	108	
254.96527	120	
255.91841	94	
256.85187	146	
256.89255	130	
257.85524	128	
257.87089	56	
257.91423	62	
257.95154	74	
258.84649	878	1+
258.87444	124	
258.92276	56	
259.90886	74	
259.92394	110	
260.31386	100	
261.47571	66	
261.82608	54	
262.85372	66	
262.87502	60	
264.86833	54	
265.96065	76	
266.86043	94	
267.83422	84	
268.84137	644	1+
269.97871	74	
270.82932	68	
270.93583	72	
271.79185	68	
271.86437	70	
272.38693	100	
272.80076	50	
272.88697	156	
274.88250	68	
275.86521	214	
276.85889	828	1+
277.93117	72	
278.55782	80	
278.84226	86	
278.96572	68	
279.82902	152	
279.86722	50	
279.96324	70	
280.86506	130	
280.94847	60	
281.58079	78	
281.85718	82	
282.79978	66	
282.87717	76	
284.86857	68	
285.85561	56	
286.42090	78	
286.84959	214	
287.84744	116	
288.86784	68	
289.85991	62	
290.85380	76	
293.06107	64	
293.10849	242	
294.86051	168	
295.14781	56	
295.44128	52	
295.88098	256	1+
295.89910	134	
295.97099	72	
297.26134	68	
297.92851	74	
298.86927	208	1+
299.89637	58	
300.41331	76	
303.80467	74	
303.94769	52	
304.69564	64	
307.07723	78	
307.88714	68	
308.42773	62	
308.86911	72	
308.92650	70	
309.86217	72	
309.87657	58	
312.07661	56	
312.86162	94	
313.84475	74	
320.46853	66	
321.81278	70	
323.42514	90	
324.89732	126	
327.89443	50	
328.89175	58	
328.95169	106	
329.28796	110	
332.89171	158	
334.81455	66	
334.91133	74	
335.16509	72	
338.22948	50	
338.24754	54	
338.28130	100	
338.88008	54	
END IONS

###FS:    #m/z: 363.95646 #charge 1+
###MS: 106
###MSMS: 107
BEGIN IONS
TITLE=Cmpd 79, +MS2(363.9565), 28.0-35.0eV, 2.3min #107
RTINSECONDS=137.565
SCANS=106-107
PEPMASS=363.95646	42204
CHARGE=1+
70.17256	70	
187.91608	78	
189.86362	74	
191.85607	98	
195.89702	70	
203.92642	78	
208.89222	76	
208.95953	118	
209.94535	162	
210.83646	66	
212.87732	390	
215.88891	138	
218.88517	94	
221.87121	72	
222.91306	72	
222.95264	486	1+
224.03829	74	
224.94881	474	1+
225.89846	86	
225.97321	94	
226.88861	78	
226.90745	70	
226.94677	1006	1+
226.97112	212	
227.87561	70	
227.93243	118	
228.89519	140	
228.94202	1166	1+
230.09057	72	
230.89027	356	1+
232.89798	92	
232.90849	74	
232.95466	90	
235.86882	68	
236.88228	100	
238.09379	70	
238.92054	80	
240.82034	70	
240.83291	202	1+
240.94102	206	
240.96488	212	
241.89628	136	
241.92097	76	
241.94069	494	
241.96572	100	
242.89194	72	
242.94327	352	
243.95929	84	
244.44102	80	
244.81962	120	
244.93334	130	
244.95893	262	
245.94139	126	
245.96268	142	
246.80863	72	
246.84893	72	
246.95233	474	1+
246.99131	74	
247.85052	78	
248.80053	670	1+
248.89409	186	1+
249.85148	70	
250.04371	74	
250.95156	98	
253.84127	116	
253.90464	66	
258.09767	68	
258.12522	84	
258.40926	86	
258.83539	92	
258.84682	226	1+
258.97128	78	
259.91782	82	
260.82915	366	1+
260.90178	142	
260.96752	520	1+
261.83113	256	1+
262.52567	88	
263.17818	72	
263.89823	68	
264.81623	134	
265.79237	96	
265.81647	128	
265.96858	72	
266.12076	72	
266.81516	200	
267.41438	90	
267.90250	70	
267.97302	84	
268.80794	310	1+
268.97692	66	
269.94842	70	
271.09774	74	
271.87051	68	
273.10083	66	
273.92320	84	
274.85667	72	
274.87917	104	
276.41818	66	
276.85418	112	
277.85634	248	
277.92108	132	
278.41640	98	
278.84589	172	
279.81572	72	
279.84831	80	
279.91624	94	
280.79565	618	1+
281.85133	128	
282.79037	114	
282.86977	88	
282.89082	90	
283.40339	76	
283.79253	112	
283.95928	78	
283.98618	80	
284.16030	66	
284.82118	400	1+
285.83903	68	
286.88234	82	
286.97797	78	
287.87735	72	
288.34643	68	
289.87387	112	
291.26630	102	
292.43741	96	
292.78823	72	
294.94541	84	
296.80865	148	
297.80189	1622	1+
297.91512	72	
298.80455	1356	1+
298.99764	80	
300.79854	208	
300.90952	104	
301.79934	108	
301.86164	382	1+
302.81433	82	
303.87950	92	
304.44508	80	
304.84990	82	
305.87126	82	
306.88574	66	
311.88367	104	
312.87958	84	
313.86203	68	
313.88406	72	
317.81929	122	
319.75460	100	
320.82549	170	
321.43864	70	
321.81838	78	
323.23967	78	
323.83386	72	
324.02610	76	
324.89543	116	
325.28506	70	
325.88770	84	
325.95847	78	
327.88209	78	
329.87410	80	
340.93798	82	
343.91432	80	
348.80032	70	
349.77315	70	
355.42690	76	
359.79005	96	
364.25242	68	
366.71304	68	
END IONS

###FS:    #m/z: 336.94617 #charge 1+
###MS: 106
###MSMS: 108
BEGIN IONS
TITLE=Cmpd 80, +MS2(336.9462), 28.0-35.0eV, 2.3min #108
RTINSECONDS=138.337
SCANS=106,108
PEPMASS=336.94617	25036
CHARGE=1+
145.19969	98	
183.03481	66	
185.93164	64	
189.12015	76	
203.93663	92	
207.97747	84	
211.89532	92	
211.94366	290	
212.87804	300	1+
212.90087	56	
213.94081	276	1+
215.89054	80	
216.91119	72	
218.89448	78	
220.87693	68	
221.89487	76	
223.97394	66	
224.53287	78	
224.84209	90	
227.83862	76	
227.87190	68	
228.84599	62	
229.95678	466	
230.89769	76	
231.94940	164	
232.83471	94	
232.88800	86	
233.89473	60	
236.88429	86	
237.87003	66	
238.79507	78	
238.85759	158	
238.90124	76	
239.86198	98	
239.88904	56	
240.83852	796	1+
240.96574	126	
240.98798	68	
241.12126	78	
241.84424	564	1+
242.86552	74	
242.89998	50	
243.83242	100	
244.83850	50	
244.95748	52	
245.97732	56	
246.85796	78	
246.97365	76	
247.85069	58	
247.96742	68	
248.90222	60	
249.09722	60	
249.88515	58	
249.96411	88	
250.83461	64	
250.90493	80	
250.95116	92	
250.99028	64	
251.17701	104	
251.88980	100	
252.93752	98	
252.96936	216	
254.84547	86	
254.96903	138	
255.07456	50	
255.09437	56	
255.45922	88	
256.81091	48	
256.85218	56	
256.87839	64	
257.82757	88	
257.87469	54	
258.84670	1354	1+
259.86478	142	
262.36614	94	
262.87773	108	
263.87392	62	
264.10951	88	
264.86645	66	
264.99479	52	
265.01406	58	
265.07422	74	
266.84871	114	
266.86261	70	
267.83911	136	
268.84483	430	1+
268.95559	60	
269.83530	66	
269.86753	76	
270.98422	66	
271.91300	50	
271.93540	104	
272.82293	66	
272.91816	70	
274.85761	134	
274.89551	54	
275.86054	156	
275.97378	62	
276.81151	66	
276.83697	74	
276.85672	684	1+
276.87180	198	
276.98746	64	
277.83676	64	
277.93721	52	
277.96065	72	
278.83818	244	
278.96172	74	
280.89074	84	
282.87610	154	
284.02372	70	
285.84756	64	
286.85708	172	
287.01952	82	
287.84526	86	
288.41932	66	
289.85391	134	
290.84953	78	
290.93372	86	
292.85299	72	
293.06948	64	
293.10885	234	1+
294.85482	54	
294.86969	58	
296.88633	58	
297.11532	74	
298.29735	78	
298.85886	116	
299.86688	86	
299.99236	60	
300.87444	162	
300.89440	74	
300.91363	96	
301.83068	76	
302.91469	66	
304.05084	84	
304.86930	80	
305.82188	54	
307.09254	60	
308.89183	64	
309.87213	58	
311.87915	86	
312.86459	64	
312.89076	72	
319.92382	60	
321.95172	72	
324.89212	166	
328.47515	84	
330.78947	82	
332.11696	74	
332.81575	76	
333.22339	72	
334.32077	62	
335.23709	76	
339.03406	82	
341.41439	94	
341.90211	100	
342.30768	50	
END IONS

###FS:    #m/z: 359.96240 #charge 1+
###MS: 106
###MSMS: 109
BEGIN IONS
TITLE=Cmpd 81, +MS2(359.9624), 28.0-35.0eV, 2.4min #109
RTINSECONDS=139.109
SCANS=106,109
PEPMASS=359.96240	16706
CHARGE=1+
71.12532	66	
187.88914	72	
206.94117	94	
209.92277	74	
209.94583	136	
216.34937	82	
217.08715	72	
222.95270	304	1+
223.89040	140	
224.94824	104	
224.97194	70	
225.95548	76	
225.97211	72	
226.94570	690	1+
226.97574	212	
226.99758	74	
228.82198	70	
228.94422	552	1+
231.88407	72	
232.80200	70	
232.83096	76	
233.96125	130	
234.86747	104	
238.93755	148	
239.44064	96	
239.90258	96	
240.84296	76	
240.86588	70	
240.90773	76	
240.94104	190	
240.98021	82	
241.09668	74	
241.83886	80	
241.93903	110	
242.07370	80	
242.95749	120	
243.86714	96	
243.93211	72	
243.95965	112	
244.88236	68	
244.96304	84	
246.95183	256	
246.97700	138	
247.00679	68	
247.81115	162	
247.82572	68	
248.02267	76	
248.80489	94	
249.80117	102	
249.95857	68	
250.94878	84	
251.04099	74	
252.87887	94	
252.95386	156	
254.41584	70	
254.89600	76	
258.44691	92	
258.84465	160	
258.92274	70	
259.97316	78	
260.91667	78	
260.97051	108	
262.13353	92	
262.81873	98	
264.93421	84	
264.98409	76	
265.94059	78	
266.81401	326	
266.89255	70	
267.02931	72	
267.81754	154	
267.84215	72	
267.97421	162	
268.10570	90	
269.48451	88	
269.84972	68	
270.80239	70	
270.88948	76	
272.83296	80	
275.97361	74	
276.39606	78	
276.80771	102	
276.86152	110	
277.80372	68	
278.80047	128	
278.84281	74	
279.80078	152	
280.79483	626	1+
280.90110	72	
281.82581	80	
283.06824	70	
283.21892	68	
283.83117	74	
283.86253	70	
284.01302	94	
284.82328	282	
285.70048	96	
287.83580	70	
287.89595	106	
288.45665	78	
288.95350	68	
289.40017	72	
289.84095	76	
291.33440	96	
291.93775	96	
292.49583	96	
292.80892	76	
294.02871	102	
294.85959	130	
294.92456	128	
296.02817	94	
296.85911	68	
297.42027	96	
297.80992	74	
297.87953	72	
297.90068	66	
298.80353	844	1+
301.81048	124	
305.39258	84	
305.85880	70	
306.87915	74	
307.89774	70	
308.30501	110	
308.84624	98	
310.86719	74	
314.81669	106	
315.82529	84	
315.88650	84	
316.81025	80	
316.86283	74	
318.93805	78	
319.92589	94	
320.82296	74	
321.28659	100	
321.32187	78	
321.43869	76	
321.82074	152	
324.01956	74	
324.83837	92	
324.89521	76	
326.62162	112	
327.74354	72	
328.81120	68	
330.78283	80	
330.82064	90	
335.36324	90	
337.83411	68	
340.93911	104	
341.03354	76	
343.16571	68	
344.44099	76	
344.90331	70	
351.76706	92	
358.31957	68	
360.06032	72	
END IONS

###FS:    #m/z: 363.95612 #charge 1+
###MS: 110
###MSMS: 111
BEGIN IONS
TITLE=Cmpd 82, +MS2(363.9561), 28.0-35.0eV, 2.4min #111
RTINSECONDS=142.774
SCANS=110-111
PEPMASS=363.95612	39050
CHARGE=1+
109.06855	74	
189.86056	68	
193.89629	90	
200.87968	68	
200.89859	68	
206.40288	88	
207.87135	76	
209.94463	212	
210.01001	88	
210.88442	104	
212.45504	72	
212.87839	298	
213.08031	68	
221.96432	96	
222.95294	540	1+
224.90294	84	
224.94711	594	1+
224.97116	72	
226.87542	222	1+
226.89308	120	
226.94720	1194	1+
226.97086	248	
227.93027	148	
228.89971	70	
228.94274	1174	1+
230.84161	70	
230.88853	746	1+
232.90597	80	
233.94905	74	
234.82889	72	
239.88937	82	
240.93901	266	
240.96084	130	
241.09478	96	
241.84250	90	
241.87579	212	1+
241.93877	724	1+
241.96437	86	
242.83115	76	
242.93978	510	1+
242.95962	140	
244.93870	216	
244.95983	608	1+
245.83584	90	
245.94033	98	
246.95281	474	
248.80293	352	1+
248.90102	72	
248.93433	80	
248.96928	76	
249.85735	94	
250.80011	174	
250.95526	72	
251.80226	66	
251.94642	80	
253.40819	106	
254.91369	92	
256.89349	76	
258.83626	80	
258.96438	72	
259.83492	66	
259.91747	76	
260.80557	66	
260.82799	82	
260.97058	308	
260.99566	72	
262.14344	76	
262.81888	80	
262.83734	152	
262.97315	78	
263.83029	70	
264.98634	66	
265.17818	78	
265.87449	72	
266.81582	256	
267.81760	172	
269.83966	128	
269.88592	78	
269.97064	230	
270.82857	152	1+
270.84881	96	
271.87147	78	
272.10547	70	
272.88972	96	
273.43565	74	
273.85136	188	1+
275.43751	110	
276.89838	76	
277.80843	82	
278.80188	358	1+
278.84435	398	1+
279.10728	68	
279.47265	80	
279.83414	66	
280.79088	672	1+
280.81885	84	
280.85570	66	
280.93190	82	
281.86336	72	
281.89508	70	
282.81006	72	
283.07621	70	
283.79183	82	
283.85122	84	
284.82687	152	
285.10082	72	
285.43233	106	
285.81975	104	
285.86649	86	
286.82150	184	
288.84270	72	
288.92912	152	
289.08268	66	
292.83805	74	
292.93918	74	
293.82402	84	
296.80958	176	
297.06009	72	
297.80193	1610	1+
297.87969	68	
298.56669	78	
298.80328	1204	1+
298.87023	76	
299.41819	78	
299.95173	84	
301.50358	78	
301.86011	80	
301.99475	70	
302.80086	104	
303.38085	78	
303.85333	72	
305.93764	104	
306.41484	70	
307.79414	76	
312.03972	70	
314.41933	74	
314.82014	78	
314.90506	106	
315.00969	74	
315.81944	98	
316.81550	196	
317.09213	70	
317.11649	66	
317.44216	88	
318.86591	68	
319.13935	68	
319.83988	66	
320.83070	70	
320.87130	72	
321.82171	70	
322.82037	130	
324.03698	66	
324.15321	66	
326.80630	66	
327.87426	132	
328.91617	68	
329.87133	112	
336.92325	82	
336.94547	68	
339.83484	74	
351.71865	72	
352.79731	78	
360.41447	78	
361.79588	100	
364.82662	66	
364.85495	78	
365.30330	72	
366.07576	76	
END IONS

###FS:    #m/z: 336.94622 #charge 1+
###MS: 110
###MSMS: 112
BEGIN IONS
TITLE=Cmpd 83, +MS2(336.9462), 28.0-35.0eV, 2.4min #112
RTINSECONDS=143.546
SCANS=110,112
PEPMASS=336.94622	25046
CHARGE=1+
197.86786	56	
198.87294	60	
200.00359	74	
200.95447	66	
201.09715	64	
205.94421	56	
206.04122	72	
206.97644	70	
209.01277	84	
209.89101	68	
211.94526	264	
212.87896	62	
213.93413	76	
213.95533	60	
215.88696	146	
215.93821	78	
216.88450	74	
222.88914	68	
223.82883	58	
224.42449	82	
224.82743	70	
224.86989	94	
226.90186	72	
228.84608	64	
229.95679	510	1+
230.89100	298	1+
231.92707	86	
231.95323	140	
232.20371	52	
232.51055	102	
233.02379	68	
235.99700	78	
236.90520	60	
237.06388	76	
237.86677	110	
237.90392	52	
238.85777	58	
239.84636	182	
239.98076	102	
240.83849	476	1+
241.84096	396	1+
242.90946	72	
243.83853	88	
244.84618	66	
245.96403	72	
246.96796	74	
247.85267	66	
247.96557	110	
248.90142	52	
249.83622	56	
250.94957	146	
251.03315	94	
251.43014	70	
251.85264	58	
251.89586	72	
252.92947	68	
252.97038	348	
253.12480	74	
254.86589	86	
254.96432	146	
255.07479	126	
255.95769	78	
256.08131	62	
256.26265	80	
256.89924	104	
257.26371	86	
257.85227	66	
257.86632	110	
258.44477	110	
258.84585	988	1+
258.86972	62	
258.91700	62	
259.39001	56	
260.89442	80	
261.02346	82	
261.84843	136	
261.89112	78	
262.83759	58	
262.88177	60	
263.87215	78	
266.82044	78	
267.00264	54	
267.83613	80	
267.85028	66	
267.95716	54	
268.84136	270	
268.96658	72	
269.83698	64	
273.17158	70	
273.83210	78	
273.93975	72	
275.86487	106	
275.93048	82	
276.40198	116	
276.81188	54	
276.85865	740	1+
276.88467	56	
277.89614	58	
277.93526	82	
278.10849	72	
278.87591	86	
279.10129	66	
279.83429	72	
281.86859	128	
281.91752	72	
282.03840	58	
282.83894	68	
283.02495	68	
285.85779	52	
286.11751	62	
286.80312	60	
286.85468	86	
287.21751	54	
287.85182	100	
287.87557	64	
290.82870	76	
291.44662	74	
292.86770	122	
293.01897	56	
293.11145	70	
295.86959	52	
295.91207	62	
296.89777	104	
297.11312	60	
297.88415	62	
298.83830	56	
298.88925	86	
299.87371	66	
300.86459	94	
300.87993	64	
301.05649	68	
301.86242	64	
303.96720	74	
306.44050	90	
306.88147	72	
308.93065	62	
309.88089	72	
310.80701	68	
310.88960	56	
310.91721	56	
313.87321	76	
313.94921	68	
314.92681	60	
316.92404	82	
317.40052	84	
320.96549	72	
322.89518	64	
324.28271	58	
324.46616	78	
324.89249	254	
327.47676	84	
329.88227	56	
332.93211	58	
335.16293	70	
341.28056	56	
341.79306	74	
END IONS

###FS:    #m/z: 359.96204 #charge 1+
###MS: 110
###MSMS: 113
BEGIN IONS
TITLE=Cmpd 84, +MS2(359.9620), 28.0-35.0eV, 2.4min #113
RTINSECONDS=144.327
SCANS=110,113
PEPMASS=359.96204	18116
CHARGE=1+
82.10153	92	
130.10705	72	
195.89367	98	
198.81398	64	
200.84639	62	
208.93865	72	
209.94858	74	
210.87028	68	
212.89535	66	
217.86177	68	
221.90060	70	
223.88888	132	
223.95378	118	
224.94876	240	
224.97230	148	
226.94727	624	1+
226.96959	150	
227.87922	86	
227.92920	78	
228.84307	78	
228.94207	402	
232.82540	102	
232.88729	68	
232.93577	62	
233.96021	72	
234.86473	70	
234.93036	86	
237.05627	96	
238.82944	58	
240.13823	70	
240.84433	178	1+
240.93783	376	1+
240.96585	170	
241.89988	66	
244.08964	74	
244.95922	438	
246.95491	484	1+
247.97648	62	
248.80200	198	
248.97495	94	
249.80319	130	
249.87334	70	
249.95232	72	
250.90480	70	
250.95565	60	
251.92504	112	
252.11012	68	
252.95296	122	
254.80948	68	
254.83113	60	
254.87830	70	
257.00375	66	
258.83183	96	
258.97439	76	
259.39364	68	
259.85821	72	
260.85473	80	
260.97224	160	
261.96474	86	
263.10050	78	
264.79424	70	
264.82735	90	
264.87040	84	
265.06613	66	
265.81402	568	1+
265.97772	164	
266.81404	374	1+
268.43945	92	
268.83813	58	
270.04452	68	
270.88736	66	
271.92502	84	
271.94324	66	
272.95466	86	
273.96696	182	1+
274.87054	58	
274.92402	74	
276.05496	60	
276.85905	60	
277.46876	70	
277.69499	64	
278.80239	138	
278.84334	254	
278.88069	112	
279.10325	84	
279.91853	64	
280.79286	634	1+
280.83731	72	
281.86304	70	
281.90217	62	
282.78941	82	
282.86166	80	
282.93183	76	
282.98771	78	
283.79622	70	
284.82503	176	
285.87253	84	
285.89305	74	
288.89699	76	
289.84964	58	
291.86024	70	
291.92912	66	
292.79823	68	
294.86123	78	
294.90117	58	
295.41356	76	
295.80384	226	1+
295.92735	62	
296.87199	60	
296.98185	68	
297.12167	72	
297.82658	72	
297.86497	58	
297.89210	66	
298.06815	60	
298.80302	1036	1+
298.85955	104	
299.98160	64	
300.39848	92	
302.10590	78	
302.81035	78	
303.95230	66	
305.83689	72	
305.85202	58	
305.92395	84	
306.37839	72	
306.88373	60	
307.88677	70	
308.86148	58	
309.24598	92	
312.95343	88	
313.38819	76	
313.90908	68	
314.81995	138	
315.82107	66	
319.83775	64	
320.80244	74	
320.95642	92	
321.90556	66	
321.96278	58	
323.01930	72	
323.04757	74	
323.23088	56	
323.82720	58	
324.01873	106	
327.28792	78	
332.89612	98	
332.99968	74	
335.42399	94	
337.35130	76	
337.85486	62	
337.87940	80	
341.02689	58	
342.29509	68	
342.62905	120	
343.29801	72	
346.02421	64	
349.14449	76	
350.89206	64	
358.34278	72	
END IONS

###FS:    #m/z: 322.93009 #charge 1+
###MS: 114
###MSMS: 115
BEGIN IONS
TITLE=Cmpd 85, +MS2(322.9301), 28.0-35.0eV, 2.5min #115
RTINSECONDS=147.983
SCANS=114-115
PEPMASS=322.93009	205370
CHARGE=1+
81.74362	20	
159.44135	32	
184.11475	40	
194.01959	44	
194.06400	56	
196.88158	44	
199.07193	70	
201.04320	124	
202.04894	66	
205.94956	104	
206.39303	24	
206.90214	88	
206.95159	134	
208.83023	74	
209.15674	26	
214.89062	20	
217.96543	72	
219.11805	90	
219.91096	42	
220.87538	66	
221.90217	66	
223.95696	274	1+
224.97112	68	
225.85973	58	
226.94417	56	
227.88132	66	
229.85022	74	
230.89418	98	
233.87102	24	
234.56351	90	
234.57633	80	
236.83911	54	
236.91667	68	
238.93646	202	
239.07062	76	
239.78840	56	
240.81999	44	
240.84094	92	
240.93929	728	
241.03941	92	
241.09354	20	
241.90350	58	
241.94050	2840	1+
242.02603	70	
242.81943	60	
242.88719	42	
242.94285	1920	1+
242.98681	48	
243.00286	20	
243.05328	36	
243.07873	32	
243.39733	22	
243.59308	38	
243.73489	24	
243.82912	104	
244.26803	20	
244.81732	72	
244.85068	96	
244.87097	64	
244.94028	632	
245.23248	38	
245.41883	20	
245.96155	56	
246.44720	72	
246.60931	28	
246.94882	68	
246.97614	328	1+
248.51775	24	
248.83757	82	
248.85828	54	
251.21021	44	
251.78462	92	
251.92482	78	
255.10407	72	
257.40777	72	
257.61668	36	
258.83245	316	1+
259.06877	96	
259.96713	52	
261.47408	84	
261.83303	30	
261.87980	52	
262.82320	118	
262.86569	76	
263.12686	28	
263.86598	72	
264.93418	76	
266.47771	60	
266.85899	116	
267.25169	58	
267.58711	98	
268.84999	72	
268.87812	90	
269.80125	70	
270.12257	42	
273.48446	22	
274.10782	28	
274.80187	78	
276.10398	78	
276.95352	44	
278.02962	28	
279.06046	58	
279.09201	958	1+
279.92030	74	
280.82491	54	
280.89762	26	
281.50722	32	
281.55577	36	
282.03829	60	
282.20737	44	
282.86803	74	
282.99164	24	
283.06649	62	
283.10471	38	
284.13533	66	
284.29466	458	1+
284.87289	64	
286.87176	98	
287.51066	30	
287.71064	20	
287.73138	26	
287.91672	88	
287.97291	40	
289.87777	128	
290.09467	52	
290.81080	24	
290.85618	48	
291.01085	74	
292.01702	28	
292.81504	60	
292.88057	80	
293.01707	62	
294.75624	26	
294.85054	46	
295.01900	46	
296.83155	50	
297.06423	76	
303.72561	46	
304.49130	28	
304.88896	62	
305.44387	40	
306.88506	230	1+
310.88909	66	
312.45221	102	
315.90849	72	
316.02159	68	
317.64126	22	
318.05723	76	
320.75671	50	
321.42525	54	
322.22102	26	
322.89747	44	
324.13461	70	
324.20090	56	
325.90102	150	
327.03249	66	
327.88356	66	
328.26584	74	
END IONS

###FS:    #m/z: 340.94088 #charge 1+
###MS: 114
###MSMS: 116
BEGIN IONS
TITLE=Cmpd 86, +MS2(340.9409), 28.0-35.0eV, 2.5min #116
RTINSECONDS=148.755
SCANS=114,116
PEPMASS=340.94088	125276
CHARGE=1+
181.87049	62	
186.88245	64	
192.92647	74	
195.88823	72	
199.93379	70	
202.08072	62	
210.93457	148	
212.89749	84	
213.93958	146	
214.93902	64	
218.88079	70	
221.88962	72	
223.96463	76	
224.84328	212	1+
225.04862	110	
225.95748	78	
226.82409	58	
226.85906	60	
226.89802	86	
227.94799	136	
230.89407	68	
231.90613	68	
231.95597	90	
233.40117	76	
233.89735	124	
235.18464	68	
236.85441	64	
237.08838	70	
237.90583	64	
238.86534	86	
238.88310	88	
239.84295	60	
239.89318	64	
240.83738	830	1+
240.88578	130	
241.19557	94	
241.81398	58	
241.90572	100	
241.92468	68	
242.86550	62	
243.83399	306	1+
243.96682	68	
244.89409	76	
244.95744	72	
246.85144	154	
246.97377	94	
247.85451	86	
248.96346	98	
250.47324	116	
251.88217	70	
251.93099	120	
252.81054	72	
253.44727	92	
254.92087	136	
255.90688	70	
256.14242	66	
256.31557	94	
256.80309	64	
256.85291	130	
256.89576	60	
256.92095	70	
257.85498	152	
257.90619	88	
258.85458	242	
258.87943	172	1+
259.44650	100	
259.84767	156	
259.91168	80	
260.11579	72	
260.83375	162	
260.94014	92	
261.47586	72	
261.84016	286	
261.85932	90	
261.92274	70	
262.84606	160	
262.90986	62	
262.96350	88	
262.99133	70	
263.85992	54	
263.89596	76	
264.85755	106	
265.44222	110	
267.14315	70	
267.84833	76	
268.84512	250	
269.82519	138	
269.83899	82	
269.85562	72	
270.82900	64	
271.88474	114	
272.84220	166	
274.86182	78	
274.87847	128	
274.89421	96	
275.03210	66	
275.87533	148	
275.91401	68	
276.85261	320	
276.91053	78	
277.86169	428	
278.84840	266	
279.84410	228	1+
279.91250	72	
280.86654	124	
282.89262	88	
283.06628	66	
283.85606	80	
284.88935	84	
285.03023	72	
285.86825	64	
287.88588	58	
287.92931	72	
289.00971	60	
289.88288	90	
292.44133	104	
293.98232	88	
294.03546	56	
294.86563	152	
295.54258	66	
296.85588	130	
297.89132	182	
298.31206	88	
299.05523	66	
300.87670	66	
301.85532	56	
302.17505	130	
302.81232	80	
302.86788	94	
302.94333	150	
304.44511	104	
304.92304	92	
306.97605	62	
307.86978	74	
309.18775	72	
309.41211	70	
311.86167	62	
313.87727	74	
315.00307	88	
316.90646	90	
319.11569	72	
319.89071	60	
320.39805	70	
321.11048	78	
324.88959	86	
325.90309	66	
327.86203	110	
328.14815	68	
329.76064	84	
331.76993	62	
336.40036	90	
338.24737	74	
340.77465	88	
343.91407	58	
344.79865	72	
END IONS

###FS:    #m/z: 363.95626 #charge 1+
###MS: 114
###MSMS: 117
BEGIN IONS
TITLE=Cmpd 87, +MS2(363.9563), 28.0-35.0eV, 2.5min #117
RTINSECONDS=149.527
SCANS=114,117
PEPMASS=363.95626	43168
CHARGE=1+
45.67587	90	
119.54456	86	
196.88477	92	
197.87145	80	
206.95154	92	
208.96306	72	
209.94425	316	
210.88406	70	
212.85059	72	
213.93419	68	
214.89342	118	
219.86366	72	
222.95438	158	
222.97188	92	
224.89377	94	
224.94934	652	1+
225.96705	246	1+
226.94604	1018	1+
228.84634	82	
228.89959	82	
228.94285	740	1+
230.70912	68	
230.72420	70	
230.89259	338	
237.05426	86	
237.82093	92	
238.84603	68	
238.94492	78	
239.96527	70	
240.82111	122	
240.84050	168	
240.94027	226	
241.94051	832	1+
242.94228	516	1+
243.82578	132	
244.03596	66	
244.82268	104	
244.88487	74	
244.93885	170	
244.95543	566	
246.40492	114	
246.80964	80	
246.95153	598	1+
246.97571	68	
247.81021	66	
248.80849	112	
248.84529	90	
248.89867	228	1+
249.79920	68	
250.80150	74	
251.04696	66	
252.89447	78	
254.08800	84	
257.92204	76	
258.83383	114	
258.84675	306	1+
259.94330	70	
260.01314	70	
260.83190	158	
260.96992	114	
261.83324	128	
262.37821	88	
262.82973	76	
263.51298	80	
263.88205	76	
264.81942	138	
265.81808	130	
265.93628	72	
266.00467	82	
266.81451	218	
266.86434	68	
267.13517	74	
267.82018	142	
269.80713	66	
269.96456	74	
270.87499	68	
271.88675	72	
271.90306	72	
271.92917	108	
272.89769	68	
272.91631	76	
274.25860	74	
275.43102	74	
275.81415	72	
276.40216	96	
277.03122	86	
277.18874	68	
278.79835	228	
278.85757	146	
279.79541	198	
279.85516	200	
280.10949	68	
280.79155	784	1+
281.83630	74	
281.92379	68	
282.82284	198	1+
283.06833	76	
283.85166	120	
284.43963	68	
284.78773	222	
284.84555	66	
285.82336	184	1+
285.89112	66	
288.79254	80	
292.80866	78	
295.87231	100	
295.92257	88	
296.33021	72	
296.80646	196	
297.80591	124	
297.91350	88	
298.80415	1246	1+
300.08815	66	
300.80212	136	
300.85822	84	
301.80236	252	
302.85105	92	
303.39801	102	
303.84683	134	
304.33348	78	
304.61626	94	
304.90983	70	
305.81977	74	
306.43656	68	
306.82328	74	
307.83941	78	
307.88276	78	
309.91134	70	
311.43506	82	
313.91208	76	
316.81566	266	
317.81787	132	
318.81115	114	
318.82855	84	
318.86376	76	
320.37387	72	
320.80271	80	
321.79751	70	
321.81884	156	
322.04870	80	
323.01869	84	
324.02473	134	
324.11473	74	
324.90207	72	
325.89232	66	
326.17353	98	
327.05690	78	
329.87514	154	
330.81590	72	
330.91426	118	
337.40339	92	
340.94699	78	
343.00429	82	
343.40693	104	
343.83495	74	
344.88765	66	
345.74553	66	
349.96398	88	
351.77642	84	
351.93348	70	
352.89064	78	
361.92461	66	
368.19300	86	
END IONS

###FS:    #m/z: 322.93029 #charge 1+
###MS: 118
###MSMS: 119
BEGIN IONS
TITLE=Cmpd 88, +MS2(322.9303), 28.0-35.0eV, 2.6min #119
RTINSECONDS=153.173
SCANS=118-119
PEPMASS=322.93029	205216
CHARGE=1+
48.53518	32	
57.52660	32	
60.91300	32	
103.25280	32	
103.91266	32	
169.09869	38	
176.75848	74	
188.93758	34	
189.04571	78	
189.83324	72	
192.88893	34	
195.91438	62	
197.88878	50	
197.95976	74	
201.00309	56	
201.04848	46	
205.35780	62	
205.41235	32	
205.94937	256	
206.96431	64	
208.83530	82	
208.94407	38	
212.68768	32	
217.00929	50	
220.86977	88	
220.88286	80	
221.94494	132	
221.98272	28	
222.85984	26	
222.88900	238	1+
223.11478	84	
223.95006	56	
224.96171	82	
224.97472	46	
225.81731	52	
226.81829	50	
226.86091	72	
227.93110	80	
229.83929	72	
230.81917	68	
230.90868	60	
231.88955	50	
234.51504	36	
234.98152	72	
236.44127	22	
238.07641	72	
238.90754	54	
238.94517	54	
240.82489	206	
240.90585	80	
240.94076	866	
240.95971	158	
241.11850	38	
241.89024	30	
241.94154	560	
242.91860	44	
242.94068	2376	1+
242.96417	196	1+
243.35347	72	
243.40994	24	
243.82483	148	
244.94102	504	1+
245.06714	48	
245.99667	26	
246.91541	30	
247.89436	24	
247.91531	28	
248.83553	70	
248.89785	66	
248.93427	66	
249.92911	76	
250.94545	40	
251.97624	52	
252.82442	72	
252.89053	74	
254.50995	48	
254.93310	64	
255.03548	88	
256.86218	72	
257.80194	76	
258.82952	28	
258.89494	84	
259.94304	34	
260.83101	78	
261.47797	64	
261.83131	96	
262.47767	58	
262.75931	44	
262.82636	78	
262.96017	30	
264.07046	50	
264.96055	56	
265.03408	28	
265.96046	102	
266.04904	34	
266.88055	88	
267.27998	32	
267.78824	64	
269.27909	28	
272.60782	56	
272.98094	86	
273.15942	48	
273.80556	90	
276.85941	62	
278.84281	78	
278.93698	52	
279.09210	1480	1+
279.53357	34	
281.06148	52	
281.93313	28	
281.97030	42	
282.21760	68	
282.97529	54	
283.91789	26	
284.05661	32	
284.29004	212	
284.37705	38	
284.82078	66	
285.06558	66	
285.29121	120	
285.55899	30	
286.90303	76	
288.01232	32	
288.06269	50	
288.09177	100	
289.79086	70	
290.14036	76	
292.43685	68	
294.84650	70	
297.82457	48	
297.96733	26	
298.94228	58	
301.89405	66	
302.46662	28	
302.89155	82	
303.07940	24	
303.98873	80	
304.87786	66	
304.89510	34	
307.45411	48	
307.87192	56	
309.09271	40	
309.91145	58	
310.03434	72	
310.18383	36	
317.89965	64	
318.32206	92	
322.83924	38	
323.24086	66	
324.20274	64	
324.83590	56	
324.89326	104	
325.79481	46	
326.90158	96	
327.91662	78	
END IONS

###FS:    #m/z: 340.94070 #charge 1+
###MS: 118
###MSMS: 120
BEGIN IONS
TITLE=Cmpd 89, +MS2(340.9407), 28.0-35.0eV, 2.6min #120
RTINSECONDS=153.946
SCANS=118,120
PEPMASS=340.94070	137412
CHARGE=1+
193.95137	56	
195.86769	76	
200.89712	60	
205.95152	94	
205.96370	68	
208.94753	86	
211.88602	62	
212.86687	66	
216.93856	72	
217.88018	54	
218.43126	62	
218.88712	70	
220.87511	72	
220.89401	68	
221.87480	76	
223.96295	62	
224.84225	62	
224.90113	76	
224.97635	106	
225.06323	74	
226.83878	56	
226.85921	92	
226.90165	86	
227.83329	124	
227.85705	56	
228.84614	198	
230.41081	94	
231.84851	74	
231.88953	68	
231.92318	70	
231.95015	148	
234.91531	84	
235.88943	88	
235.95343	68	
236.80102	66	
236.89095	72	
236.91823	80	
237.09062	72	
237.93604	100	
238.84082	74	
238.88595	62	
238.91092	80	
239.84957	144	
239.88279	56	
240.23162	72	
240.83900	940	1+
240.88319	94	
241.82618	62	
241.84365	600	1+
241.89419	62	
242.85824	72	
243.84017	280	
243.89785	60	
244.84031	142	
245.91537	94	
246.97569	244	1+
249.89812	56	
250.91850	70	
250.99214	76	
253.91849	60	
254.45329	78	
254.97056	72	
255.07534	106	
256.84940	96	
256.89366	162	
257.14168	76	
257.85067	74	
257.87091	74	
257.90806	80	
258.84483	482	
258.86704	170	
259.85343	220	
260.83550	614	1+
262.83139	66	
263.88798	72	
263.92779	76	
264.30108	68	
265.13022	78	
266.84756	106	
267.14349	78	
267.82999	76	
268.13376	80	
268.84194	412	1+
268.99303	92	
269.82569	114	
270.85197	86	
272.80441	80	
273.88033	60	
273.90007	114	
274.14468	74	
274.87223	80	
275.84709	56	
275.87597	100	
276.85538	598	
277.86153	338	
278.84528	722	1+
279.90803	78	
279.97010	76	
280.85419	156	
281.86822	104	
281.89200	154	
282.87069	120	
283.85181	54	
284.40626	78	
288.15006	70	
290.83659	80	
290.91453	84	
292.86771	64	
293.84977	62	
294.86677	182	
296.07693	76	
296.85262	56	
296.89850	134	
296.97437	90	
297.88907	206	
297.91598	72	
297.97902	70	
298.30834	168	
298.85049	58	
299.87077	390	1+
300.84329	84	
301.04988	72	
301.86641	66	
301.92577	72	
302.03297	62	
302.17612	82	
302.86359	54	
303.72967	72	
303.93965	58	
304.35923	56	
306.12029	70	
306.34177	80	
306.88141	74	
308.91315	74	
309.43127	84	
310.73116	94	
310.83482	64	
311.91176	68	
312.86024	64	
319.24767	68	
324.89515	118	
325.28044	74	
325.88767	78	
326.17370	64	
326.29790	64	
326.89943	66	
327.20351	80	
331.83730	60	
332.16179	84	
334.77886	72	
336.62802	102	
336.94345	64	
338.38770	90	
339.09961	70	
340.35539	78	
340.89913	64	
342.91109	68	
END IONS

###FS:    #m/z: 359.96147 #charge 1+
###MS: 118
###MSMS: 121
BEGIN IONS
TITLE=Cmpd 90, +MS2(359.9615), 28.0-35.0eV, 2.6min #121
RTINSECONDS=154.718
SCANS=118,121
PEPMASS=359.96147	17272
CHARGE=1+
184.86407	68	
196.87958	84	
198.87819	72	
205.94955	66	
209.94135	76	
211.95970	60	
216.85358	128	
216.86987	66	
221.89578	136	
222.89322	68	
222.95278	190	
223.83244	62	
223.88688	100	
224.95048	182	
224.96244	84	
225.96396	60	
226.94771	348	
226.97456	104	
227.88104	74	
227.93128	110	
227.95906	158	
228.84599	138	
228.94372	228	
229.91560	68	
232.87049	78	
232.88342	58	
233.83747	62	
233.90397	80	
234.86767	124	
236.84454	70	
236.89364	82	
239.90258	78	
240.79160	70	
240.87529	80	
240.94330	112	
240.96505	254	
241.08342	74	
241.89770	118	
241.93970	104	
241.95271	86	
242.10446	66	
242.85742	102	
242.97432	84	
242.99188	84	
244.80946	70	
244.95773	314	1+
245.93811	86	
246.81560	66	
246.93872	126	
246.95202	248	
248.80657	126	
250.03987	70	
250.85428	72	
250.90306	142	
250.94914	150	
251.03397	152	
251.16547	92	
252.84944	64	
252.96301	78	
253.87386	240	
254.85282	68	
256.85264	68	
257.95562	72	
258.44289	96	
258.84959	76	
258.88157	66	
259.91166	80	
260.83247	250	
260.90254	84	
260.97085	128	
261.96851	76	
262.80181	66	
264.82251	76	
264.86950	136	
266.81649	260	
267.82245	128	
268.81149	66	
268.97297	70	
269.96638	96	
273.83980	72	
273.85810	102	
273.97212	84	
274.83855	68	
275.07252	70	
276.85769	90	
276.90450	94	
277.81056	118	
278.80217	172	
278.84268	228	
278.87964	76	
279.40105	100	
279.75409	60	
279.79964	72	
279.87326	78	
279.91034	86	
279.95122	62	
280.79420	456	
280.84773	62	
281.79414	222	
281.86356	190	
283.96170	62	
284.07327	84	
284.13532	66	
284.82639	210	
286.78263	66	
287.86275	90	
288.83660	66	
290.80447	58	
290.92719	68	
291.80324	80	
292.10750	72	
292.88450	78	
294.00583	108	
294.86523	74	
295.03383	80	
296.80756	204	
297.80832	202	
297.92551	136	
298.80475	970	1+
299.86661	122	
300.80452	130	
303.81485	110	
304.87832	86	
307.13757	68	
307.84174	62	
308.79879	80	
308.93485	80	
309.91573	104	
314.82397	140	
315.82327	70	
316.39288	72	
316.86955	66	
319.81382	94	
320.83876	60	
320.97431	90	
321.81781	104	
323.02392	68	
324.89761	78	
326.09161	82	
331.85743	100	
333.83795	100	
336.94289	82	
337.99717	68	
339.83284	68	
349.12608	66	
354.88351	64	
355.04504	76	
355.26731	104	
359.24808	100	
359.80624	80	
360.36581	72	
361.75121	72	
END IONS

###FS:    #m/z: 322.93010 #charge 1+
###MS: 122
###MSMS: 123
BEGIN IONS
TITLE=Cmpd 91, +MS2(322.9301), 28.0-35.0eV, 2.7min #123
RTINSECONDS=158.37
SCANS=122-123
PEPMASS=322.93010	202356
CHARGE=1+
52.24124	22	
70.25568	58	
82.15608	40	
84.75606	30	
97.14831	26	
99.16157	26	
153.87186	32	
164.68095	32	
190.93419	118	
194.89960	70	
196.88806	72	
201.04386	176	
205.08340	66	
205.51430	28	
205.94860	214	
205.97071	56	
210.57447	22	
210.89961	58	
211.83608	78	
215.85942	34	
218.89079	64	
220.87994	24	
221.94278	68	
221.96433	68	
222.94590	36	
223.50642	20	
223.95895	88	
224.06232	30	
224.95432	56	
224.97101	72	
227.75312	52	
227.83131	62	
227.89968	44	
228.14627	84	
228.91467	82	
230.91063	82	
230.95723	48	
232.90785	62	
233.42542	62	
236.88979	70	
238.02693	62	
238.82904	46	
238.94302	106	
239.78579	46	
239.90098	36	
240.39323	32	
240.91146	60	
240.94227	450	
241.13280	82	
241.89688	54	
241.94230	856	
241.97616	22	
242.41186	86	
242.76023	30	
242.81976	212	
242.94039	2422	1+
243.03581	28	
243.05684	24	
243.11013	66	
243.64655	48	
243.82082	94	
243.91575	22	
244.56758	28	
244.82857	50	
244.93944	498	
244.99583	70	
245.08469	52	
245.24573	38	
245.74931	28	
246.87814	76	
246.97568	232	
247.43517	32	
247.85647	74	
248.85011	178	1+
249.54694	26	
251.06648	44	
251.92271	54	
254.80794	58	
254.90398	58	
254.93333	52	
255.80453	48	
255.92430	64	
256.82272	78	
256.89490	116	
257.79982	68	
259.17003	74	
261.83141	102	
262.01022	70	
262.83820	294	1+
262.86591	58	
263.10457	86	
263.43948	100	
263.75069	28	
263.90118	38	
264.81858	64	
266.05272	66	
266.66758	30	
267.86453	60	
268.96095	40	
269.84554	64	
270.33624	30	
271.79733	58	
272.84624	150	
272.94274	42	
273.09671	30	
273.81168	84	
275.83467	60	
275.91851	90	
278.11740	82	
278.84070	76	
278.97605	38	
279.09087	1238	1+
279.12612	32	
280.22652	20	
280.79223	58	
283.06622	94	
283.78755	76	
283.93911	64	
284.23767	22	
284.29141	576	1+
285.02783	86	
285.12785	58	
286.87402	46	
290.23441	26	
290.28235	24	
290.79079	54	
290.87504	58	
291.89145	78	
292.89062	60	
294.83117	50	
296.92245	78	
303.20778	62	
303.82656	48	
306.53740	32	
306.88584	68	
307.88709	120	
308.76644	66	
309.89818	70	
311.81615	64	
312.54746	22	
313.80785	94	
314.87224	50	
315.67725	44	
317.87702	42	
320.16954	48	
320.38266	74	
322.40807	78	
323.88695	74	
324.15415	72	
324.89295	122	
325.14761	72	
325.27397	58	
326.26012	34	
326.28208	68	
327.89292	46	
END IONS

###FS:    #m/z: 340.94052 #charge 1+
###MS: 122
###MSMS: 124
BEGIN IONS
TITLE=Cmpd 92, +MS2(340.9405), 28.0-35.0eV, 2.7min #124
RTINSECONDS=159.142
SCANS=122,124
PEPMASS=340.94052	134838
CHARGE=1+
101.20304	74	
199.21940	56	
203.87538	66	
204.86719	68	
207.86764	74	
209.88729	78	
210.87430	64	
212.88121	66	
212.90979	92	
213.93965	160	
215.25451	62	
215.88273	106	
215.94122	76	
216.89339	170	
220.42862	96	
221.94459	70	
222.03933	86	
223.95573	60	
224.84540	66	
224.97302	54	
226.82371	54	
228.91313	72	
230.88091	90	
231.85766	76	
231.95136	134	
232.89640	52	
233.89883	224	1+
237.85713	66	
238.86174	190	
238.88456	70	
238.92395	68	
238.98731	60	
239.82259	54	
239.86134	126	
240.07576	58	
240.23110	70	
240.84002	498	1+
241.84271	422	1+
241.90565	90	
242.88812	58	
243.83010	182	
244.82941	130	
244.93849	64	
245.83823	70	
245.85282	180	1+
247.98615	52	
248.90121	56	
249.80105	74	
249.85758	64	
249.96418	94	
250.03397	80	
250.94542	66	
250.99614	70	
251.85062	70	
251.88183	156	
253.81096	64	
253.92263	70	
254.84518	68	
254.88832	64	
254.92173	82	
255.09022	76	
255.13709	60	
255.86945	80	
256.07364	58	
256.89952	66	
256.91309	62	
257.83220	54	
257.85088	54	
257.88110	66	
258.84618	280	
258.88331	72	
259.16986	100	
259.85419	226	
260.83811	366	1+
260.85181	424	1+
261.86945	74	
262.83208	96	
262.88542	68	
263.33765	70	
263.83784	112	
263.88623	84	
263.92404	68	
264.86433	62	
264.95039	64	
266.86023	52	
266.88051	76	
267.83560	82	
268.84019	612	1+
268.92051	56	
270.83092	92	
271.43136	106	
271.80980	68	
271.84079	90	
272.93675	74	
273.88448	80	
274.03294	54	
274.87740	86	
275.85686	72	
276.85673	544	
277.86402	710	
277.92906	76	
278.84535	640	1+
279.05811	58	
279.85467	144	
279.91434	58	
280.13628	62	
280.88654	148	
280.93220	54	
281.02797	60	
282.87120	242	1+
282.88656	52	
283.99465	70	
284.85211	52	
285.91395	76	
288.91151	74	
291.85566	62	
292.43512	84	
292.84436	76	
293.15131	78	
293.96352	58	
294.06875	66	
294.44991	76	
294.86430	156	
295.87730	82	
296.85775	146	1+
297.88284	78	
297.97625	136	
298.30612	106	
298.86088	130	
299.05917	64	
299.71152	102	
299.87020	124	
300.90737	68	
301.87052	98	
302.17360	72	
302.94457	86	
303.80700	64	
303.94587	138	
304.88650	80	
305.29870	52	
306.82546	52	
307.03843	70	
311.89893	54	
315.12509	54	
318.89634	68	
320.91465	74	
321.73817	70	
322.80107	58	
324.89544	68	
326.17161	110	
332.77307	74	
332.97937	56	
333.14064	78	
341.63436	98	
342.31369	182	
342.74572	58	
343.29309	64	
344.33442	56	
344.75311	78	
344.91745	72	
END IONS

###FS:    #m/z: 336.94593 #charge 1+
###MS: 122
###MSMS: 125
BEGIN IONS
TITLE=Cmpd 93, +MS2(336.9459), 28.0-35.0eV, 2.7min #125
RTINSECONDS=159.914
SCANS=122,125
PEPMASS=336.94593	23516
CHARGE=1+
202.07871	88	
210.04017	82	
210.91486	82	
211.94213	282	
211.95744	56	
212.88236	170	
213.12866	88	
213.93896	118	
214.89605	76	
216.90963	80	
220.88462	62	
221.88555	62	
222.80864	104	
223.83262	50	
223.96103	138	
224.83853	52	
224.97848	74	
227.78476	78	
228.84101	58	
228.85319	56	
228.91393	52	
229.85775	70	
229.90439	86	
229.95524	416	1+
230.88649	78	
231.95092	206	
233.83068	52	
233.87392	80	
233.94657	64	
234.90978	86	
235.82147	70	
236.87110	82	
236.90897	82	
236.96358	88	
237.07340	114	
238.83520	52	
239.02074	60	
239.84824	144	
239.86807	54	
240.84372	192	
240.86502	130	
241.84517	596	1+
242.13285	70	
243.83779	80	
244.84413	64	
247.97267	60	
248.90035	60	
248.93230	64	
249.96613	138	
250.83270	52	
250.88910	50	
251.84914	58	
252.04762	72	
252.83385	70	
252.88265	56	
252.92216	56	
252.97059	178	
254.80946	54	
254.87351	90	
254.91211	66	
254.96612	164	
255.07257	62	
256.26028	68	
256.84636	112	
256.90947	74	
257.15556	68	
257.82928	82	
257.90239	98	
258.84448	292	
258.91669	72	
259.85230	194	
260.84001	142	
260.86465	82	
262.88364	72	
262.98091	88	
263.91592	108	
266.89239	78	
267.01503	80	
267.84218	52	
268.84242	134	
268.85804	80	
269.79708	50	
269.82532	54	
270.89741	58	
272.97939	58	
273.84604	74	
273.91498	58	
273.97224	72	
274.87426	70	
275.86246	80	
276.85594	860	1+
277.91880	68	
277.93506	52	
277.95989	58	
278.83031	66	
278.88603	52	
279.86886	60	
280.88564	72	
280.91112	56	
280.99393	58	
282.81048	70	
285.84953	70	
286.85243	66	
287.85287	194	
289.87229	54	
292.02562	90	
292.85696	76	
292.87174	68	
292.89040	66	
293.10328	64	
294.11322	52	
294.86681	106	
295.83799	52	
296.87384	78	
296.90549	68	
296.97352	50	
297.87123	172	1+
297.89649	242	
298.27313	74	
300.85827	94	
300.87952	76	
301.87709	74	
302.87235	52	
303.94811	78	
304.85667	76	
305.86096	74	
306.82787	62	
306.88130	76	
307.83981	70	
308.10008	90	
309.86723	86	
313.85561	92	
314.44309	70	
318.37034	86	
319.39250	82	
319.87096	100	
320.93255	86	
323.08091	68	
324.38426	84	
324.89103	60	
325.02155	100	
325.45988	86	
325.84302	62	
327.87684	72	
327.89932	70	
328.17269	84	
328.28170	96	
328.95135	72	
329.87644	52	
331.81950	78	
335.10268	56	
336.97540	52	
337.82971	58	
339.95005	56	
END IONS

###FS:    #m/z: 363.95661 #charge 1+
###MS: 126
###MSMS: 127
BEGIN IONS
TITLE=Cmpd 94, +MS2(363.9566), 28.0-35.0eV, 2.7min #127
RTINSECONDS=163.57
SCANS=126-127
PEPMASS=363.95661	40242
CHARGE=1+
51.04876	106	
182.86709	70	
183.92993	62	
187.86923	78	
187.93637	76	
189.86179	74	
193.85543	66	
194.90486	96	
200.94748	74	
208.88505	80	
209.13543	70	
209.94470	244	
210.88464	148	
211.89145	64	
211.91143	68	
212.88081	442	1+
212.90257	72	
212.91600	84	
216.82487	72	
219.88402	66	
221.88763	110	
222.95213	358	
223.88199	82	
223.97189	60	
224.94884	390	1+
224.97682	68	
225.79314	90	
225.89121	92	
226.83490	64	
226.94862	1102	1+
226.96708	134	
228.94070	454	1+
230.89086	348	
231.89126	152	
232.80115	62	
233.96396	68	
238.00238	90	
238.06891	78	
239.41777	62	
239.90616	130	
239.93680	72	
240.83486	134	
240.93975	228	
240.96106	388	
241.83857	64	
241.85787	64	
241.90550	68	
241.93946	752	1+
242.86039	80	
242.89964	68	
242.94052	520	1+
243.82913	66	
244.95704	394	1+
245.86946	72	
245.91955	70	
246.90122	92	
246.95405	436	1+
247.81763	68	
248.41941	94	
248.80183	248	
248.89751	60	
250.79274	124	
250.89506	66	
250.94369	62	
251.97582	74	
254.85291	64	
254.92108	64	
256.91735	70	
258.16065	76	
258.83439	140	
259.10065	72	
260.83424	182	
260.84879	78	
260.97069	130	
261.83259	124	
262.82967	74	
263.04060	72	
264.82004	148	
265.81689	88	
266.04891	78	
266.81254	478	1+
266.86738	88	
266.93082	66	
267.96932	98	
268.84154	104	
268.86135	62	
270.80439	78	
271.85634	76	
271.90910	130	
272.91042	80	
273.92301	74	
274.81508	66	
276.80911	80	
276.85849	260	
278.84265	292	1+
278.92079	72	
279.79851	164	
280.08497	66	
280.79289	582	1+
280.94412	64	
281.11719	86	
281.84855	76	
281.87428	100	
281.95189	80	
282.79338	70	
282.91358	82	
283.79014	68	
283.85382	154	
284.00301	94	
284.07138	60	
284.82655	168	
284.97658	70	
285.82654	68	
287.89387	78	
288.87281	60	
289.91437	86	
290.87884	78	
291.13463	62	
291.82027	70	
293.82263	96	
293.86690	74	
295.82093	72	
295.90351	84	
296.80777	214	1+
297.86734	64	
297.92631	100	
298.80376	1126	1+
299.86800	68	
301.80184	220	1+
302.86512	132	
303.44533	80	
303.85473	110	
303.87760	70	
304.44695	86	
305.08380	76	
307.87835	72	
307.90174	62	
310.81913	60	
314.83567	80	
315.92578	72	
316.81766	98	
318.93569	72	
319.82501	72	
320.49725	98	
320.81628	232	1+
321.74892	62	
321.86730	172	1+
322.50708	74	
323.81619	134	
325.02612	72	
326.24222	72	
326.85692	74	
327.07477	70	
329.88116	86	
330.85182	72	
330.87412	82	
332.76226	76	
333.75072	66	
336.94230	182	
341.94323	66	
345.90871	142	
346.02638	62	
350.12715	76	
353.88217	82	
359.42442	80	
359.96470	78	
END IONS

###FS:    #m/z: 336.94579 #charge 1+
###MS: 126
###MSMS: 128
BEGIN IONS
TITLE=Cmpd 95, +MS2(336.9458), 28.0-35.0eV, 2.8min #128
RTINSECONDS=164.342
SCANS=126,128
PEPMASS=336.94579	23296
CHARGE=1+
77.92910	72	
192.89046	122	
205.95048	120	
206.86691	60	
207.84312	86	
211.94654	246	
212.87854	124	
213.93760	78	
215.88529	86	
217.88355	206	
217.95060	54	
219.90913	56	
223.94076	74	
223.97788	82	
224.83848	68	
225.84289	84	
228.05358	94	
228.88508	76	
229.87279	74	
229.90816	60	
229.95306	568	1+
231.88393	84	
231.94810	210	
233.84204	138	
233.89474	56	
233.94151	74	
235.95174	70	
236.08379	72	
236.38753	100	
236.83526	94	
237.90985	70	
238.83519	60	
238.86329	62	
238.88633	84	
239.84938	108	
239.87170	66	
240.83964	834	1+
240.86218	88	
241.84202	630	1+
241.90769	80	
241.98380	66	
242.97240	74	
243.85228	122	
246.97570	122	
247.93744	58	
247.96682	60	
248.00315	76	
248.16572	76	
248.89980	54	
250.83499	98	
250.95168	116	
250.99810	56	
251.07574	56	
251.93270	82	
252.83804	74	
252.94720	58	
252.96992	238	
253.91053	64	
254.83737	68	
254.90883	70	
254.94287	54	
255.16483	78	
255.85567	98	
255.90873	68	
256.26214	56	
256.85039	54	
256.87731	106	
257.85577	84	
257.87518	66	
257.94149	126	
258.84698	648	1+
258.89717	76	
260.85538	76	
260.87153	132	
261.84795	98	
262.83229	62	
262.88772	82	
262.94756	64	
263.51895	88	
263.88832	106	
264.86413	74	
266.86028	72	
267.84586	62	
268.84072	368	1+
270.78810	62	
270.84486	66	
270.89741	60	
270.97909	122	
271.19873	72	
271.91085	62	
271.92688	72	
272.86731	78	
272.97912	54	
274.42950	98	
274.85908	84	
275.86679	126	
275.94520	70	
276.85893	804	1+
277.86337	554	1+
277.88573	90	
277.96199	100	
278.00087	84	
278.83417	100	
278.90638	92	
278.96771	64	
279.84411	72	
279.86883	88	
279.96964	92	
280.86105	92	
280.89090	74	
282.87873	72	
283.02693	66	
286.85062	138	
287.85030	138	
288.86163	76	
291.09892	76	
292.44106	70	
292.86986	84	
292.89054	58	
293.10755	394	1+
293.21657	70	
293.88197	70	
294.56379	72	
294.84830	64	
295.87906	148	
297.88926	116	
298.22508	54	
298.84855	70	
299.87890	174	1+
301.87517	68	
303.40020	60	
303.87560	56	
306.88565	72	
308.87662	64	
310.86521	60	
311.85798	54	
312.79935	76	
312.90800	84	
313.45117	86	
314.86802	70	
315.58310	166	
315.88192	82	
316.90652	72	
317.08561	82	
317.89320	80	
320.95671	64	
321.95382	58	
322.76091	76	
323.91583	66	
324.89271	136	
326.89035	78	
334.16543	68	
334.62783	78	
335.29098	136	
336.14617	76	
336.86443	68	
337.21423	58	
337.28283	60	
338.95707	78	
END IONS

###FS:    #m/z: 359.96156 #charge 1+
###MS: 126
###MSMS: 129
BEGIN IONS
TITLE=Cmpd 96, +MS2(359.9616), 28.0-35.0eV, 2.8min #129
RTINSECONDS=165.114
SCANS=126,129
PEPMASS=359.96156	15700
CHARGE=1+
185.85805	60	
188.87865	72	
190.06350	58	
197.87842	90	
198.96149	70	
205.94939	120	
206.40260	68	
206.97128	58	
209.94191	306	1+
216.82451	86	
216.87335	80	
222.95341	82	
223.41023	60	
223.88679	74	
223.96373	84	
224.89192	74	
224.94717	90	
224.98459	56	
225.85065	78	
225.97194	66	
226.80579	56	
226.94906	484	1+
227.97201	68	
228.89950	92	
228.94100	796	
231.80717	64	
232.82926	56	
232.90041	144	
234.22325	66	
234.86539	86	
234.96466	66	
238.94108	88	
239.11309	84	
240.78987	88	
240.83175	58	
240.94158	166	
240.96401	252	
241.84501	68	
241.89734	196	1+
242.96614	76	
243.90403	98	
244.93995	62	
244.95630	234	
245.93842	60	
246.82169	78	
246.95417	166	
248.80949	166	
248.87253	70	
249.79917	72	
250.94897	106	
251.03173	62	
251.41261	92	
251.89175	76	
252.87792	156	
252.95123	62	
253.89154	78	
258.92079	70	
260.82953	56	
260.97200	82	
261.83706	110	
261.98192	70	
262.87377	84	
262.95541	68	
263.85619	80	
263.90818	74	
264.81469	82	
265.82535	60	
266.81441	422	1+
267.97077	62	
267.98692	82	
268.83817	62	
269.81245	128	
269.97660	86	
271.90069	72	
272.88172	78	
273.96577	128	
275.80034	64	
275.82050	74	
275.86551	68	
275.94491	56	
275.97783	66	
276.80739	72	
277.00881	60	
278.80205	68	
278.84749	452	1+
279.02648	66	
279.16493	80	
279.79917	72	
279.86449	60	
280.01692	66	
280.79123	492	1+
280.81661	198	1+
280.98578	58	
282.13742	62	
282.77520	104	
284.82285	98	
284.99270	62	
286.91111	86	
289.08692	80	
289.84352	70	
290.80965	60	
290.84954	102	
293.08785	86	
293.84974	74	
295.13084	70	
295.81273	62	
296.80856	236	
298.80432	800	1+
299.83889	72	
300.80787	116	
300.82048	90	
301.78334	66	
303.89863	70	
304.05533	66	
306.87505	72	
309.04052	70	
309.14628	76	
309.79638	72	
310.87649	80	
311.41745	66	
312.80615	56	
312.86901	70	
312.95353	86	
314.94220	66	
316.03481	108	
316.81306	196	
316.88693	72	
320.22663	62	
320.75693	68	
321.19448	88	
321.62120	76	
321.82062	106	
322.77174	58	
322.82052	80	
323.03023	106	
324.01949	84	
326.89029	76	
328.30149	76	
328.95848	68	
329.90098	64	
332.86712	68	
334.83945	66	
335.91180	72	
336.02882	108	
336.78357	72	
336.94560	66	
339.88247	66	
341.27601	60	
342.20206	68	
346.04657	64	
348.92646	84	
356.78242	94	
357.00305	66	
358.20108	62	
358.28735	84	
358.76823	58	
359.20080	58	
360.86481	66	
END IONS

###FS:    #m/z: 363.95647 #charge 1+
###MS: 130
###MSMS: 131
BEGIN IONS
TITLE=Cmpd 97, +MS2(363.9565), 28.0-35.0eV, 2.8min #131
RTINSECONDS=168.781
SCANS=130-131
PEPMASS=363.95647	37814
CHARGE=1+
73.98350	74	
139.91480	78	
180.44577	78	
187.86913	88	
191.85654	68	
193.93253	80	
194.89197	74	
195.94330	68	
204.92346	76	
205.94585	64	
206.08895	76	
207.87315	86	
209.94400	278	
210.87957	74	
212.87601	112	
213.87503	62	
217.88186	80	
221.83797	72	
222.95332	362	1+
224.83471	68	
224.94801	238	
225.89791	66	
225.94790	226	
225.97222	120	
226.88858	70	
226.94807	1150	1+
226.97310	126	
227.99425	74	
228.88337	68	
228.94294	1590	1+
230.83966	78	
230.89163	650	1+
230.91651	80	
232.87981	74	
234.88352	80	
234.94921	90	
238.79875	62	
238.83884	66	
239.90089	68	
240.82572	66	
240.91560	80	
240.96221	242	
241.51020	82	
241.83679	92	
241.89427	68	
241.93847	776	1+
242.82316	70	
242.94078	664	1+
243.03769	66	
243.82081	116	
243.83082	122	
243.96047	146	
244.93884	204	1+
244.95704	478	
245.83101	64	
246.90236	72	
246.95322	810	
248.80165	170	
248.83377	82	
250.11378	66	
250.79352	120	
250.96822	184	
251.04833	66	
251.07033	78	
251.80214	74	
252.89631	70	
253.03901	78	
254.92364	92	
255.07078	88	
258.84075	138	
258.97802	78	
259.24284	72	
260.87076	148	
260.96711	358	1+
262.85571	76	
263.13872	62	
263.90783	92	
264.93026	84	
264.97194	68	
265.78632	76	
265.81234	72	
266.81376	414	1+
266.87654	64	
267.91042	66	
267.97257	132	
268.81030	86	
268.84140	132	
268.96852	68	
269.86562	72	
269.89793	70	
269.96956	92	
271.01490	84	
271.85028	64	
272.08902	64	
276.85745	342	1+
277.81468	76	
277.89845	98	
278.81419	76	
278.84228	176	
279.77657	68	
279.79445	100	
279.89756	76	
279.92256	72	
280.10096	70	
280.79260	554	1+
281.08237	62	
281.89798	82	
282.88257	68	
283.06649	60	
283.56833	70	
283.79301	78	
283.82686	78	
284.78772	94	
284.82356	116	
284.84535	206	1+
286.82611	90	
286.84910	220	1+
286.94252	80	
288.45503	78	
290.05266	66	
290.89137	72	
291.07964	64	
292.82996	72	
292.86338	182	1+
293.43542	102	
294.86306	70	
294.91575	76	
295.86971	70	
296.81017	200	
297.80355	914	1+
297.86902	66	
298.80574	650	1+
299.87317	66	
300.76458	72	
300.79695	436	1+
301.21185	80	
301.85761	368	1+
302.74620	80	
304.86067	70	
305.42690	72	
306.43852	80	
307.84185	68	
309.82678	68	
311.82481	108	
311.85779	66	
314.82871	76	
316.82600	86	
321.82870	148	
322.39686	62	
322.90647	70	
324.88692	72	
325.88417	104	
326.34024	68	
326.85018	66	
327.89886	76	
329.16086	80	
329.89177	64	
337.09236	86	
344.63222	78	
349.95015	62	
357.92232	66	
358.94989	92	
361.75848	66	
361.83792	94	
362.79373	86	
362.86872	72	
366.31269	68	
367.88660	64	
END IONS

###FS:    #m/z: 336.94573 #charge 1+
###MS: 130
###MSMS: 132
BEGIN IONS
TITLE=Cmpd 98, +MS2(336.9457), 28.0-35.0eV, 2.9min #132
RTINSECONDS=169.553
SCANS=130,132
PEPMASS=336.94573	19188
CHARGE=1+
45.95109	66	
64.12844	82	
81.76600	110	
95.03471	48	
199.87305	58	
201.92359	74	
205.93767	48	
205.95644	54	
207.85349	42	
207.97213	74	
210.90064	46	
211.94614	402	
212.88076	182	1+
213.93959	110	
220.87526	46	
221.83288	68	
222.85059	68	
223.96166	66	
223.97377	40	
224.97475	58	
226.88738	86	
226.90152	78	
228.84429	188	
228.89553	68	
229.95360	474	
230.88932	126	
230.90229	124	
231.88208	86	
231.93246	88	
231.94958	162	
232.82922	44	
233.82147	70	
233.87027	126	
234.82495	80	
235.23902	62	
236.84857	258	1+
239.85377	78	
239.92916	58	
240.83551	62	
240.84998	90	
240.92508	68	
241.18432	58	
241.82991	56	
241.84183	632	1+
242.43048	44	
243.17163	74	
243.88835	48	
244.89028	66	
246.85988	54	
247.96646	156	
249.89246	56	
249.96602	78	
250.94915	64	
250.97898	62	
251.87839	56	
252.28510	40	
252.95103	52	
252.96885	88	
253.18762	66	
253.97139	76	
254.09678	78	
254.90019	66	
254.92189	42	
254.96674	50	
255.05466	60	
255.93382	40	
256.86811	114	
256.89971	62	
257.27370	82	
257.84722	72	
258.84904	730	1+
258.86492	122	
259.03166	44	
259.85358	518	1+
261.85298	72	
261.88349	50	
262.83857	112	
264.87855	82	
265.84449	56	
266.83827	64	
267.09708	64	
267.84312	124	
268.84156	226	
269.83550	80	
269.85335	50	
270.84713	74	
270.93962	50	
272.32197	68	
272.82069	46	
272.88497	124	
273.16791	46	
273.87019	68	
274.86204	186	
274.87875	272	
275.01773	80	
275.49836	98	
275.86136	194	
276.06119	82	
276.85665	424	1+
278.81005	134	
278.85431	90	
279.86399	48	
279.97160	44	
280.26123	164	
281.00625	88	
281.04102	62	
282.81021	86	
282.87642	80	
283.94233	44	
284.86637	54	
286.85132	100	
286.86790	86	
287.85420	50	
288.19207	84	
291.05022	52	
291.85801	134	
292.22731	44	
292.87112	104	
293.10818	368	1+
294.84825	76	
294.86999	156	1+
295.86137	60	
296.88032	98	
297.08941	60	
297.76523	56	
297.87232	44	
297.89583	76	
299.05733	74	
299.85586	62	
299.87256	218	1+
299.89356	56	
300.50495	46	
300.81805	66	
303.94396	70	
307.41974	72	
307.43433	94	
308.42363	96	
308.89371	62	
310.94307	56	
318.93824	86	
320.13426	52	
320.23551	82	
320.91472	62	
322.01779	78	
322.80656	64	
323.88046	78	
324.89415	46	
329.95016	60	
330.74226	70	
333.81980	72	
334.76291	88	
334.89576	78	
336.84674	72	
338.25191	72	
338.94611	42	
340.30341	74	
340.32850	60	
340.74094	86	
341.77322	66	
END IONS

###FS:    #m/z: 359.96178 #charge 1+
###MS: 130
###MSMS: 133
BEGIN IONS
TITLE=Cmpd 99, +MS2(359.9618), 28.0-35.0eV, 2.9min #133
RTINSECONDS=170.334
SCANS=130,133
PEPMASS=359.96178	15964
CHARGE=1+
149.88883	82	
184.86674	66	
186.05409	112	
192.92330	68	
206.42213	76	
208.88855	64	
209.09472	70	
209.94626	82	
210.85933	80	
211.92016	76	
214.87450	124	
221.89464	126	
222.95172	392	
223.88327	242	1+
224.95173	142	
224.96822	58	
226.94589	186	
226.97280	216	
227.95542	94	
228.94420	470	
230.06239	88	
231.88933	68	
240.35721	84	
240.82571	60	
240.84689	86	
240.90591	62	
240.93811	494	1+
240.96391	114	
241.77202	74	
241.84440	58	
241.90293	116	
241.95816	374	1+
244.44660	94	
244.84992	78	
244.95776	298	
244.97430	140	
246.55511	54	
246.80993	92	
246.95255	232	
246.98330	60	
248.80822	124	
248.95706	82	
250.79903	56	
250.83727	64	
250.89719	56	
250.95170	76	
250.97299	88	
251.88032	102	
251.93061	84	
252.87876	64	
252.89703	102	
252.95481	60	
253.42191	104	
254.91177	72	
255.95376	96	
256.45498	66	
258.15072	60	
258.83406	94	
258.86776	56	
259.85835	72	
260.83111	78	
260.87285	72	
260.94724	126	
261.83142	70	
262.90382	62	
262.94963	58	
263.88211	58	
264.04748	64	
264.89610	62	
264.94420	108	
265.81976	70	
266.81585	252	1+
267.97866	68	
268.87226	92	
268.91750	116	
268.95086	72	
270.82676	54	
270.85275	52	
270.88525	58	
273.00820	58	
273.96538	128	
274.84861	62	
276.40623	74	
276.83892	56	
276.85762	56	
277.85755	66	
278.80113	104	
278.90248	72	
279.79948	56	
279.84206	60	
279.92865	102	
280.79475	182	
281.79059	96	
282.83355	66	
283.98645	78	
284.82097	284	
285.26219	58	
286.82680	134	
286.91361	98	
287.42320	102	
287.99598	58	
289.98736	78	
291.97101	68	
292.80865	54	
292.97730	66	
294.86083	58	
295.02538	68	
295.86153	64	
295.93113	68	
296.41920	104	
296.81161	150	
296.85683	68	
296.96705	78	
297.03667	56	
297.35414	84	
297.81002	64	
298.80411	558	1+
298.87655	58	
300.79829	106	
301.03942	84	
301.79213	54	
302.08632	72	
303.16698	64	
304.10040	80	
305.04717	92	
308.82211	62	
308.84866	68	
309.79897	94	
310.43235	88	
314.81790	66	
315.94536	74	
315.96294	72	
316.81350	96	
316.91973	64	
317.81983	68	
317.88425	74	
318.94018	64	
319.81586	66	
323.01431	222	
323.97298	66	
325.15022	72	
327.87707	62	
332.29383	78	
333.85128	60	
336.88284	74	
336.94784	60	
338.16164	56	
340.76106	112	
341.71153	90	
342.88215	84	
355.61699	92	
358.02437	74	
360.27231	64	
360.87181	62	
363.91968	58	
END IONS

###FS:    #m/z: 322.93020 #charge 1+
###MS: 134
###MSMS: 135
BEGIN IONS
TITLE=Cmpd 100, +MS2(322.9302), 28.0-35.0eV, 2.9min #135
RTINSECONDS=174.004
SCANS=134-135
PEPMASS=322.93020	202976
CHARGE=1+
53.13217	82	
108.12517	38	
114.71412	32	
119.32582	32	
148.03662	18	
188.87356	80	
193.95988	50	
196.01208	72	
197.96282	80	
199.90465	72	
201.04277	164	
201.98185	18	
203.30769	38	
203.95785	58	
207.49785	18	
207.84114	34	
208.03061	98	
209.67027	18	
212.87584	74	
213.59093	38	
217.06500	94	
218.89419	64	
222.88955	70	
222.94042	70	
223.95700	92	
224.90103	70	
226.89605	72	
227.18841	24	
227.30152	50	
228.08694	78	
228.11653	92	
228.38000	86	
230.83618	72	
230.88098	30	
232.37388	72	
235.04343	70	
235.16160	28	
237.81700	84	
238.94439	108	
239.78835	68	
240.82197	76	
240.87733	98	
240.94070	758	
241.15084	18	
241.17459	24	
241.18892	18	
241.21114	34	
241.83681	78	
241.94323	526	
242.82687	122	
242.90536	28	
242.94074	2780	1+
242.98391	18	
243.03852	20	
243.10681	36	
243.20025	18	
243.68713	48	
243.82605	140	
244.65285	20	
245.24574	42	
245.81285	50	
245.85680	18	
245.88645	82	
245.90364	68	
245.96923	248	1+
246.81255	48	
246.85603	86	
246.97255	214	1+
247.20863	34	
247.63844	32	
247.98773	78	
248.14827	46	
248.46927	36	
248.61836	22	
248.97917	32	
250.49928	22	
250.83667	74	
254.32296	18	
254.91456	114	
255.96587	92	
256.89769	118	
257.23429	72	
257.79896	152	
258.56508	22	
258.83188	82	
260.83363	134	
261.39083	90	
261.45235	24	
261.82770	56	
262.83177	154	
262.87978	54	
262.92786	46	
263.82415	68	
265.12420	44	
265.20616	32	
265.80821	66	
265.88233	76	
265.94245	70	
268.84587	68	
271.81391	68	
271.85828	82	
272.84900	62	
272.94751	20	
275.30072	22	
277.86132	66	
278.10730	36	
279.09065	2194	1+
279.27787	34	
279.37507	28	
279.80830	36	
279.85505	68	
279.91598	72	
280.11109	66	
281.36410	40	
281.51062	22	
282.07982	72	
282.45186	24	
282.89056	56	
282.92158	22	
282.96905	56	
282.99834	26	
284.20431	78	
284.29141	450	1+
284.33715	20	
284.85376	50	
285.07359	74	
285.56071	30	
286.58902	24	
286.81982	58	
289.82831	46	
290.09421	58	
290.84100	72	
293.59193	24	
293.85595	32	
294.38044	32	
295.08474	60	
295.86966	82	
298.93167	68	
299.97921	44	
300.72508	18	
300.81784	128	
301.73428	68	
301.79626	46	
301.86007	56	
307.79983	192	1+
308.89332	64	
310.10987	74	
310.16417	38	
310.88312	118	
311.92092	60	
315.84726	52	
316.82148	56	
320.93045	72	
324.86666	54	
324.89151	126	
326.28215	78	
END IONS

###FS:    #m/z: 340.94082 #charge 1+
###MS: 134
###MSMS: 136
BEGIN IONS
TITLE=Cmpd 101, +MS2(340.9408), 28.0-35.0eV, 2.9min #136
RTINSECONDS=174.776
SCANS=134,136
PEPMASS=340.94082	127136
CHARGE=1+
180.86683	64	
183.86786	40	
189.04554	68	
190.94964	72	
192.88741	76	
198.96107	50	
201.93591	78	
202.86137	70	
203.93342	84	
205.95123	64	
209.01321	74	
209.95653	42	
211.89890	68	
212.88102	90	
213.89653	80	
213.93950	116	
214.88334	66	
214.94097	96	
216.82819	62	
216.90063	66	
217.93966	72	
219.94402	80	
220.88440	78	
222.83592	88	
223.09823	66	
223.95751	142	
226.94785	90	
228.94089	76	
230.84623	54	
230.91847	68	
230.95380	56	
231.88962	76	
231.94898	190	
232.10840	52	
232.94717	72	
236.81271	38	
236.84871	74	
236.90234	84	
237.90031	84	
238.84193	144	
238.85506	110	
238.87092	132	
239.85882	72	
240.83203	128	
240.86043	146	
240.88474	86	
241.84420	642	1+
241.90967	58	
243.83856	224	
244.55002	38	
244.83238	90	
244.88568	42	
245.21506	44	
245.85568	56	
246.84875	62	
246.98683	100	
247.00447	88	
248.12719	72	
249.34731	104	
251.79031	64	
252.83814	60	
252.89071	78	
253.97145	60	
254.21458	56	
254.91510	124	
255.89300	60	
256.27003	56	
256.85283	122	
256.88240	70	
256.91138	104	
257.12810	70	
257.81940	84	
257.85929	90	
258.84766	1162	1+
258.89524	72	
259.90990	72	
260.83568	474	1+
260.92480	94	
261.83830	294	1+
261.91766	70	
262.88782	64	
262.91135	76	
263.87383	64	
264.86262	138	
265.13011	50	
266.85843	128	
267.81425	70	
267.86423	72	
268.83823	296	1+
269.22641	42	
269.92634	40	
270.87351	74	
272.39162	78	
272.83827	46	
272.93236	72	
273.91137	44	
274.85818	130	
274.87279	298	1+
274.89136	70	
275.81635	64	
275.94503	70	
276.80004	70	
276.85359	462	
277.09093	50	
277.86188	274	
277.92296	60	
278.07442	52	
278.84361	562	
279.00670	52	
279.85802	314	1+
279.89886	120	
279.91442	58	
280.89096	70	
281.84479	66	
281.90032	72	
282.85919	184	1+
282.93608	54	
286.11960	94	
289.89164	74	
291.51248	38	
292.44001	40	
292.57391	56	
293.87943	72	
294.83560	84	
296.85641	82	
296.88324	126	
297.01404	56	
297.90091	90	
299.80820	50	
299.84295	40	
299.87761	440	1+
300.07080	56	
300.82603	72	
301.16535	72	
301.85708	78	
302.17183	90	
302.85116	72	
302.86599	68	
303.90114	60	
305.18493	66	
307.88822	50	
309.91575	56	
310.88389	108	
311.86396	72	
312.91253	66	
313.89162	100	
314.82226	60	
316.13302	70	
320.06871	86	
320.74988	62	
322.10370	72	
326.76631	58	
328.91180	56	
331.83513	56	
332.62549	98	
338.21618	60	
341.19182	42	
343.91245	66	
345.41424	56	
END IONS

###FS:    #m/z: 363.95669 #charge 1+
###MS: 134
###MSMS: 137
BEGIN IONS
TITLE=Cmpd 102, +MS2(363.9567), 28.0-35.0eV, 3.0min #137
RTINSECONDS=175.548
SCANS=134,137
PEPMASS=363.95669	39888
CHARGE=1+
126.02482	74	
163.18587	74	
191.85508	78	
192.92675	106	
195.88653	66	
196.01889	58	
197.91303	82	
200.88856	60	
209.94999	176	
210.88265	128	
210.92205	74	
211.88429	100	
212.87958	218	
212.90104	70	
215.87661	58	
221.94599	70	
222.09223	72	
222.94953	98	
222.97170	62	
223.06900	98	
225.94645	72	
226.94492	552	1+
226.97419	100	
228.83661	66	
228.89293	90	
228.94151	816	
229.12112	74	
229.85757	62	
229.95820	70	
230.83072	68	
230.88638	88	
231.88838	72	
231.90106	80	
240.08322	62	
240.94341	268	
240.96620	258	
241.94344	342	
242.38919	84	
242.94121	752	1+
243.81863	124	
244.93590	126	
244.96027	124	
245.83472	74	
245.86942	66	
245.88848	64	
245.95378	466	1+
246.95704	394	1+
246.97598	166	
247.80890	92	
247.85287	100	
248.80538	70	
249.80287	56	
249.84563	56	
250.97095	86	
251.04782	74	
252.96881	58	
253.84239	68	
254.84105	66	
256.96048	74	
258.82392	68	
259.84200	318	1+
260.87464	56	
261.00553	84	
261.25557	74	
261.83139	70	
261.97042	78	
262.08790	58	
263.84016	84	
263.87332	72	
264.81657	224	1+
265.05848	58	
266.09469	72	
266.41122	94	
266.80824	108	
267.85823	76	
267.97582	112	
268.82053	152	
268.85004	86	
269.00337	70	
269.92441	70	
270.82927	108	
271.86214	72	
271.96144	76	
272.86930	74	
276.80840	58	
276.85910	166	
277.86069	100	
278.80088	208	
278.84487	128	
278.87955	64	
279.79413	108	
280.16493	88	
280.79360	388	1+
281.81362	72	
281.86052	114	
281.89587	58	
282.79055	182	
282.90909	100	
283.18608	60	
283.79031	150	
284.00680	76	
284.82754	94	
284.86422	62	
285.36629	70	
285.84467	118	
285.86108	158	
285.89326	116	
286.42290	70	
286.81794	98	
287.18178	66	
287.89187	60	
290.80793	72	
290.87354	74	
292.83616	62	
293.87480	58	
295.92958	138	
296.02376	80	
296.80943	138	
297.81058	164	
297.89464	92	
298.80428	798	1+
299.86479	66	
300.80254	440	
301.85813	202	
302.09714	64	
303.16302	78	
303.85159	124	
303.93301	72	
304.85417	68	
306.24300	78	
306.82337	82	
307.07289	78	
307.13555	88	
315.82517	72	
316.81996	130	
317.81891	102	
318.81738	58	
318.93157	166	
319.17511	66	
319.80514	62	
320.93906	68	
321.06025	60	
321.15030	72	
321.82181	88	
322.16111	90	
322.80911	66	
324.89337	62	
325.01713	76	
325.14633	114	
326.85689	70	
326.89251	92	
335.91630	126	
336.32811	72	
349.76642	70	
352.88759	72	
354.88586	72	
361.14466	78	
366.43286	68	
END IONS

###FS:    #m/z: 322.93011 #charge 1+
###MS: 138
###MSMS: 139
BEGIN IONS
TITLE=Cmpd 103, +MS2(322.9301), 28.0-35.0eV, 3.0min #139
RTINSECONDS=179.206
SCANS=138-139
PEPMASS=322.93011	178188
CHARGE=1+
120.53068	32	
125.27870	32	
189.11668	94	
191.94042	80	
192.83147	66	
195.91779	70	
197.96503	64	
200.32143	54	
201.04232	156	
201.27290	34	
202.54149	48	
205.95636	68	
206.87557	42	
215.86912	74	
218.89985	90	
219.05975	64	
220.88088	78	
221.94241	74	
222.90022	80	
223.95717	168	
224.30866	34	
224.44285	68	
225.97386	46	
226.89980	86	
226.94787	72	
228.84987	68	
230.83411	44	
230.85132	80	
231.91372	72	
232.95862	72	
233.06177	36	
233.97337	56	
237.04684	88	
237.79984	72	
238.05754	72	
238.88626	72	
238.93892	64	
239.08015	124	
239.13114	92	
240.82219	52	
240.94053	842	
241.83099	72	
241.94107	750	
242.93990	2976	1+
242.96907	58	
243.33231	46	
243.69444	40	
243.82287	116	
244.24286	36	
244.42140	34	
244.82924	90	
244.84982	86	
245.82140	46	
245.93913	118	
246.41282	34	
246.81564	38	
247.86707	68	
247.98966	62	
248.84156	56	
248.86074	60	
249.79930	62	
250.83934	42	
250.87954	84	
250.94751	72	
251.09628	32	
251.82172	94	
251.89961	62	
253.82091	52	
255.13714	42	
255.78078	76	
256.84065	60	
257.64040	40	
258.83113	140	
259.83631	78	
259.85608	54	
260.83925	110	
261.83398	166	
261.91307	56	
262.83118	230	
263.88795	34	
264.03162	78	
264.90815	54	
266.05076	90	
267.13917	72	
268.79560	68	
268.93643	80	
269.79691	50	
269.85990	88	
272.84367	106	
276.11227	52	
277.27452	32	
278.84100	52	
279.09262	976	1+
279.15267	54	
279.19299	46	
279.85260	36	
279.89599	92	
280.83127	60	
280.85989	56	
281.80940	54	
282.27780	54	
282.63699	46	
283.08887	74	
283.22728	68	
284.29392	278	
284.33589	36	
284.85223	70	
284.86637	74	
284.92446	72	
285.20673	44	
285.82483	48	
285.84756	30	
285.87229	60	
285.94710	54	
286.81175	96	
288.85936	60	
289.87811	46	
290.07940	36	
290.75160	50	
292.43901	90	
296.98587	50	
297.98135	40	
299.78988	82	
300.22836	72	
300.84757	72	
304.83486	58	
304.88222	78	
305.83730	32	
307.88967	76	
308.89375	70	
309.83108	74	
310.89351	68	
311.81219	34	
313.85165	66	
320.67267	34	
321.24043	66	
321.32526	40	
321.44564	84	
323.23944	60	
323.64166	34	
323.70085	58	
323.89778	70	
324.24524	64	
324.37323	42	
324.88894	108	
325.90120	86	
326.08496	76	
326.22229	72	
326.88352	54	
327.80340	82	
327.90774	56	
328.13261	68	
END IONS

###FS:    #m/z: 340.94062 #charge 1+
###MS: 138
###MSMS: 140
BEGIN IONS
TITLE=Cmpd 104, +MS2(340.9406), 28.0-35.0eV, 3.0min #140
RTINSECONDS=179.977
SCANS=138,140
PEPMASS=340.94062	121614
CHARGE=1+
196.88115	66	
200.87774	74	
201.87803	68	
204.85835	70	
205.95836	78	
208.94245	60	
209.96738	70	
210.93626	66	
212.88283	68	
213.86761	84	
215.88740	114	
215.93251	48	
217.88891	72	
218.90695	90	
220.91019	68	
221.02872	80	
221.89281	78	
221.94061	70	
223.95759	44	
224.84581	62	
226.94997	82	
228.84742	134	
228.95039	68	
229.83915	98	
230.11643	78	
230.89098	60	
231.94998	164	
233.94628	94	
235.49545	74	
237.87259	60	
238.84229	48	
238.89237	208	
239.84916	250	1+
239.89957	130	
240.08905	44	
240.83827	902	1+
241.82039	54	
241.84244	766	1+
241.93444	64	
241.96097	70	
242.14990	88	
242.88425	100	
242.93996	54	
243.83094	174	
243.89787	46	
244.82520	62	
244.86151	72	
246.54741	72	
246.85641	154	1+
248.89975	76	
249.87913	44	
251.07018	72	
253.85608	48	
254.87640	44	
254.89992	102	
254.91672	68	
255.91467	80	
255.98601	44	
256.85233	226	
256.89846	140	
257.85127	118	
257.95565	94	
258.84558	340	
259.85259	558	
259.88999	68	
260.83952	220	
260.93224	92	
261.84230	128	
262.01642	68	
262.06417	80	
262.84349	66	
262.87683	86	
264.07381	74	
264.86719	178	
264.90618	90	
264.94011	92	
265.00591	56	
265.79825	56	
265.86235	116	
267.13634	140	
268.83825	328	1+
268.85807	72	
269.11396	58	
270.84079	66	
271.91484	72	
272.81657	58	
272.84735	50	
272.93860	58	
274.06770	94	
274.85903	54	
274.87625	76	
274.89271	128	
274.92994	62	
275.86574	136	
276.85664	262	
277.85804	234	
277.92078	72	
277.98047	64	
278.84392	1054	1+
279.33528	44	
279.81432	68	
281.86104	58	
281.91261	46	
282.87861	136	
284.86850	68	
285.20666	54	
286.85963	68	
287.81254	100	
289.41880	92	
289.84934	76	
290.90818	106	
291.89335	70	
292.89077	86	
293.10718	68	
294.86646	306	1+
296.85652	260	
296.97147	68	
297.00910	48	
297.87988	66	
297.95835	58	
298.23868	116	
298.27197	68	
298.87330	112	
298.88900	46	
299.00166	80	
299.87131	346	1+
300.15999	60	
301.86527	98	
302.17377	80	
302.85905	66	
303.10075	86	
303.87064	64	
303.92013	74	
303.93965	60	
304.88639	50	
308.29194	48	
311.86425	58	
313.82972	44	
313.89070	84	
316.89388	48	
317.87987	70	
320.86407	48	
321.02034	84	
321.92752	94	
327.27675	90	
328.43943	84	
328.81363	54	
328.90104	82	
329.88130	100	
329.89628	96	
331.81288	86	
334.03315	66	
334.86842	104	
340.20766	58	
342.89722	100	
343.20680	60	
343.90528	48	
344.71645	42	
END IONS

###FS:    #m/z: 359.96166 #charge 1+
###MS: 138
###MSMS: 141
BEGIN IONS
TITLE=Cmpd 105, +MS2(359.9617), 28.0-35.0eV, 3.1min #141
RTINSECONDS=180.75
SCANS=138,141
PEPMASS=359.96166	13564
CHARGE=1+
196.88482	64	
200.88306	78	
201.93584	68	
203.95075	66	
208.88019	60	
208.89747	74	
209.94799	82	
213.96626	60	
216.86271	78	
217.87299	62	
221.08188	92	
222.95133	100	
222.97126	68	
223.88883	120	
223.95227	126	
224.47422	72	
224.89169	74	
224.95121	104	
224.96764	406	1+
224.98471	60	
225.03921	78	
226.94731	514	
227.92914	212	
227.96282	84	
228.85518	72	
228.94086	634	
230.88644	58	
232.86084	76	
232.94360	72	
233.02021	68	
233.04645	78	
233.80047	66	
234.56537	104	
234.86921	64	
235.01870	54	
239.11385	80	
240.94014	378	1+
240.96125	372	1+
241.78528	80	
242.91331	74	
243.05285	74	
243.95974	86	
244.85568	74	
244.96061	158	
245.44012	70	
245.88373	66	
245.94048	70	
246.81167	134	
246.88117	60	
246.95435	412	
246.97977	60	
247.80804	74	
248.80628	178	
249.80270	278	1+
249.95451	66	
250.95502	60	
251.04882	58	
252.84764	58	
252.95434	122	
253.08575	66	
253.91887	78	
254.98612	62	
255.84969	56	
257.09062	76	
258.01665	76	
258.43109	90	
258.84428	168	
260.83615	206	
260.94414	74	
260.97062	218	1+
261.02717	72	
261.84354	86	
264.04780	66	
264.81822	78	
264.86213	62	
264.96826	86	
265.79418	70	
265.84673	70	
265.91858	82	
266.81486	396	1+
267.42871	70	
267.84038	56	
267.86046	62	
268.90582	110	
269.83957	62	
269.97505	120	
270.97233	92	
273.84593	68	
273.96779	56	
274.85073	74	
275.79213	68	
276.39576	70	
276.81564	112	
276.86067	124	
276.99655	74	
277.82273	80	
278.79776	158	
278.84711	72	
279.79408	500	1+
279.85268	70	
280.79320	450	1+
280.83131	56	
281.43450	64	
281.94625	72	
282.82787	114	
283.83973	68	
284.82269	118	
284.82770	80	
287.09223	56	
287.91294	100	
288.63415	92	
289.40020	68	
290.10442	80	
291.42791	72	
291.78850	88	
293.09675	84	
295.01699	56	
296.81243	212	
297.11516	64	
297.88841	152	
298.80427	896	1+
298.85783	82	
298.87983	82	
298.98290	54	
299.86464	56	
299.95580	64	
300.22602	100	
300.80116	156	
300.86838	160	
301.85984	198	1+
302.37241	94	
303.83893	64	
304.41290	100	
306.02383	78	
307.76631	78	
307.89359	74	
309.15317	66	
311.03189	60	
314.83144	92	
315.81380	74	
315.83178	72	
315.98012	70	
316.81360	206	
316.93727	58	
317.04850	68	
318.12973	60	
318.93644	116	
319.20999	58	
320.80252	70	
323.01201	52	
324.01851	108	
329.87430	80	
336.95010	80	
339.07909	72	
350.87439	64	
357.22311	56	
357.96192	64	
359.87240	72	
361.72383	58	
361.75880	74	
END IONS

###FS:    #m/z: 322.93030 #charge 1+
###MS: 142
###MSMS: 143
BEGIN IONS
TITLE=Cmpd 106, +MS2(322.9303), 28.0-35.0eV, 3.1min #143
RTINSECONDS=184.404
SCANS=142-143
PEPMASS=322.93030	200740
CHARGE=1+
52.79985	40	
90.45027	32	
107.02242	30	
107.69155	32	
112.26205	22	
183.04657	82	
191.32321	38	
192.35407	38	
196.89154	62	
198.96489	62	
201.86068	48	
204.84254	26	
207.93488	68	
207.97226	70	
212.00060	84	
212.09385	30	
212.89720	80	
214.58811	26	
218.11741	96	
219.05445	62	
220.88264	60	
221.89288	54	
221.94412	94	
222.95869	76	
223.96154	172	
225.86705	60	
226.17180	32	
227.06988	74	
227.87204	44	
227.90531	28	
227.93158	34	
229.84458	102	
231.99362	34	
233.82508	80	
235.04160	84	
236.33813	64	
236.91455	70	
237.89466	56	
238.93617	88	
238.96218	72	
240.08296	48	
240.81838	68	
240.83953	86	
240.89838	60	
240.94078	564	
241.16025	24	
241.22231	46	
241.78337	84	
241.83095	74	
241.94171	618	
242.24557	104	
242.67027	26	
242.81768	54	
242.84985	40	
242.94147	2434	1+
243.01454	24	
243.82896	74	
243.87474	72	
244.15673	36	
244.18970	34	
244.94054	578	
245.75357	44	
246.87366	58	
246.97025	66	
247.04995	32	
247.16307	24	
247.34820	32	
248.84334	58	
249.00016	90	
249.37816	48	
249.85331	60	
250.24948	32	
250.77625	40	
250.94694	132	
251.92884	64	
253.04489	62	
254.04281	24	
257.06676	76	
258.79035	28	
259.85236	24	
260.34434	24	
260.84494	42	
261.08885	74	
261.82963	124	
262.82883	198	
262.84998	68	
262.91538	76	
263.89992	78	
264.07948	86	
264.87007	64	
264.95430	60	
265.05639	60	
267.16164	22	
267.93576	26	
268.00691	30	
268.63646	22	
269.57742	24	
275.80812	86	
277.25712	50	
278.85736	54	
279.04198	78	
279.09075	938	1+
279.15877	22	
279.20267	22	
280.95047	44	
281.25255	68	
281.43558	24	
282.34184	32	
283.03093	66	
283.06739	74	
283.72749	28	
283.95620	24	
284.23035	36	
284.29505	744	1+
284.33530	32	
284.46488	52	
284.48496	22	
284.64015	34	
284.90171	78	
285.03429	86	
285.87257	80	
287.19456	32	
289.88093	58	
290.77841	70	
291.68817	32	
291.85706	66	
293.08436	24	
293.82661	58	
295.09709	68	
295.94153	58	
296.93082	86	
297.00709	86	
299.75175	42	
303.88616	50	
304.19678	92	
306.88023	40	
307.80497	68	
308.00983	64	
308.86811	58	
309.22650	70	
309.77743	50	
309.93051	94	
310.30272	68	
315.82321	52	
318.75821	68	
322.12826	64	
323.23094	64	
324.89123	238	1+
324.91562	50	
325.24500	46	
325.35663	24	
325.85913	60	
326.24241	66	
327.84555	78	
END IONS

###FS:    #m/z: 340.94065 #charge 1+
###MS: 142
###MSMS: 144
BEGIN IONS
TITLE=Cmpd 107, +MS2(340.9406), 28.0-35.0eV, 3.1min #144
RTINSECONDS=185.176
SCANS=142,144
PEPMASS=340.94065	127272
CHARGE=1+
51.53851	82	
192.89059	74	
196.87975	92	
199.86118	72	
200.90933	60	
207.97212	54	
209.92099	72	
212.88699	106	
213.93763	82	
214.47131	54	
215.88207	166	
215.93614	62	
217.97067	94	
220.87919	114	
221.87284	64	
222.83803	80	
223.89507	80	
224.83497	56	
226.91090	74	
227.83841	72	
228.83987	88	
230.77254	58	
230.89328	54	
231.92882	66	
231.95155	306	1+
231.96718	84	
233.90027	86	
233.94559	68	
235.92314	66	
236.87875	98	
237.79224	66	
238.85200	120	
239.84238	156	
239.88367	62	
239.90824	80	
239.92117	52	
240.22787	74	
240.83962	696	1+
241.84422	418	1+
241.88985	102	
241.90206	64	
241.97079	52	
242.83551	90	
243.83835	320	1+
243.90287	70	
244.11089	76	
244.81895	60	
244.94808	74	
245.56722	66	
246.97379	120	
247.85492	56	
248.90136	64	
249.96045	78	
251.88233	60	
252.10251	66	
252.84676	102	
252.95881	54	
253.93030	64	
254.96762	196	
255.10200	56	
255.13552	68	
256.25239	66	
256.85086	198	
257.08106	68	
257.84836	126	
258.84515	810	1+
259.90965	74	
259.92323	74	
260.07016	58	
260.83304	540	1+
261.84834	66	
262.03729	56	
262.83618	120	
262.84912	128	
262.87622	126	
263.87399	72	
264.07382	52	
264.86412	112	
265.88676	68	
265.95452	100	
266.84770	176	
268.83940	460	1+
268.95496	96	
269.85889	74	
269.91822	80	
270.83661	120	
271.82799	72	
271.84414	62	
273.79537	58	
274.86190	74	
274.87638	64	
275.86981	74	
275.98791	54	
276.85840	226	
277.00666	112	
277.85832	246	
277.92124	62	
278.18705	80	
278.84581	870	1+
279.81984	86	
279.88547	64	
280.84778	92	
280.89080	108	
281.85563	208	1+
281.89422	74	
281.90842	64	
282.58923	80	
282.87821	86	
282.90293	64	
284.84561	68	
284.91814	58	
286.02411	64	
289.81173	84	
289.88081	66	
290.06471	62	
291.80507	92	
292.87001	64	
292.88877	58	
293.86645	68	
294.86525	190	
295.89698	68	
296.21808	56	
296.25647	92	
296.85852	106	
297.00381	58	
297.01777	72	
297.82870	76	
298.30778	52	
298.87825	68	
298.89331	76	
299.87084	162	
300.88502	158	
300.92873	66	
301.68104	98	
301.86688	130	
302.17650	68	
302.87208	88	
302.92985	78	
303.81317	72	
303.94824	90	
304.29516	80	
304.44512	82	
305.42684	120	
305.89372	128	
308.88508	86	
309.86593	62	
314.96604	66	
315.95168	84	
316.87597	52	
318.82403	58	
319.90366	58	
321.87450	58	
327.17895	56	
328.82038	68	
334.85741	100	
340.38485	84	
342.20185	80	
344.11714	70	
345.18175	78	
END IONS

###FS:    #m/z: 336.94604 #charge 1+
###MS: 142
###MSMS: 145
BEGIN IONS
TITLE=Cmpd 108, +MS2(336.9460), 28.0-35.0eV, 3.1min #145
RTINSECONDS=185.947
SCANS=142,145
PEPMASS=336.94604	21650
CHARGE=1+
109.30067	82	
196.07919	76	
196.96374	68	
197.86977	74	
200.87784	72	
200.89338	52	
203.96834	64	
211.94394	462	1+
212.87660	102	
212.90241	62	
213.88203	66	
213.93923	196	
215.96841	68	
216.91132	74	
217.87631	54	
218.89788	84	
220.87829	46	
223.45235	56	
223.95931	76	
223.98704	58	
224.84062	40	
226.94784	70	
227.85367	52	
227.97954	64	
229.95388	284	
230.88803	218	
231.95041	64	
232.94548	70	
233.83058	54	
233.94324	66	
234.82126	56	
234.84201	78	
234.87952	102	
236.88818	72	
238.85759	82	
239.84553	42	
239.86532	88	
240.84309	92	
240.87863	74	
241.84383	350	
242.82493	54	
242.83887	40	
243.84008	58	
243.86710	68	
244.86544	70	
244.89779	84	
246.97309	94	
248.90127	52	
248.99075	76	
249.99141	80	
250.02252	62	
250.90508	66	
250.95035	54	
251.02533	54	
251.11869	106	
251.89754	46	
252.97426	284	1+
253.83836	52	
253.91018	148	
253.93043	52	
254.91391	66	
254.96428	170	
255.07190	120	
256.07751	80	
256.89949	74	
257.86446	162	
257.94425	74	
258.84310	178	
259.17379	76	
259.84540	108	
259.86021	246	1+
259.91368	52	
260.83285	72	
260.94610	120	
261.83848	132	
261.86495	74	
264.86420	64	
266.84782	132	
266.92083	78	
266.95676	58	
267.12544	50	
267.44824	42	
267.83422	54	
267.85555	70	
268.84053	220	1+
270.98015	48	
271.04717	58	
271.85201	68	
271.88067	62	
271.91290	76	
272.54114	50	
273.80748	40	
273.88582	94	
274.86170	70	
274.88706	62	
274.92037	74	
275.87166	178	
276.08799	38	
276.85463	434	
276.89000	56	
277.80804	92	
277.83529	48	
277.86104	302	
278.83495	50	
278.86664	192	
278.88336	64	
279.10554	80	
279.83565	72	
279.91003	86	
279.96542	78	
280.00257	70	
280.84546	40	
280.86955	104	
280.92348	66	
281.02257	38	
282.87809	84	
285.87233	58	
286.85129	250	1+
288.83868	70	
289.01602	78	
289.89154	70	
291.86173	56	
291.89319	88	
291.95423	66	
292.85070	64	
293.10697	222	
293.18903	50	
294.87202	78	
295.84623	68	
297.29770	68	
297.87768	62	
297.89433	52	
298.30178	72	
298.87614	76	
299.84970	72	
300.89033	48	
301.81543	56	
306.44510	82	
306.89412	92	
307.87326	218	1+
308.80965	64	
309.91997	84	
310.86967	52	
311.94188	64	
312.80373	68	
320.82912	110	
323.08073	64	
325.88976	64	
329.37648	42	
330.13971	46	
334.31163	46	
335.99970	40	
336.27412	60	
336.40982	66	
337.19850	68	
337.86133	70	
END IONS

###FS:    #m/z: 363.95662 #charge 1+
###MS: 146
###MSMS: 147
BEGIN IONS
TITLE=Cmpd 109, +MS2(363.9566), 28.0-35.0eV, 3.2min #147
RTINSECONDS=189.593
SCANS=146-147
PEPMASS=363.95662	39856
CHARGE=1+
59.67264	62	
103.74243	76	
182.86556	62	
186.02396	62	
192.89739	78	
195.94019	70	
208.94361	68	
209.94563	400	
212.20095	86	
212.87934	244	
218.88323	72	
221.92029	78	
222.92788	88	
222.95364	208	
223.87855	68	
224.89389	76	
224.94849	228	
225.89404	74	
225.95062	176	
225.96514	122	
225.97946	76	
226.94646	1068	1+
226.97012	122	
228.94194	1708	1+
229.37569	90	
230.88976	434	
232.88706	72	
234.87204	76	
234.91721	70	
235.89679	70	
236.84408	94	
238.82153	76	
239.00968	70	
240.83535	228	1+
240.94474	212	
240.96222	176	
241.94545	84	
241.98378	90	
242.85205	62	
242.86717	66	
242.94206	346	
242.95953	68	
243.82248	148	
243.96389	144	
244.12438	66	
244.82791	68	
244.90263	94	
244.94007	98	
244.95709	478	1+
245.04399	66	
245.84616	92	
246.80983	78	
246.95327	398	
247.44886	92	
247.82736	70	
248.80479	264	1+
248.89974	76	
248.98273	62	
249.85533	68	
250.85210	94	
250.90080	70	
250.96788	116	
251.97193	66	
253.83859	72	
256.14623	66	
256.85257	72	
258.82803	62	
258.97993	70	
259.84511	124	
259.89985	256	1+
260.84121	70	
260.97187	140	
261.83273	106	
262.83274	78	
262.86749	72	
263.82436	68	
263.85168	76	
264.00762	66	
264.82542	166	
264.87063	62	
265.05504	160	
265.84239	84	
265.86873	72	
265.90869	122	
266.78208	70	
266.81336	324	1+
268.06722	80	
268.83779	76	
269.97136	62	
270.83703	74	
272.91407	72	
273.81147	74	
274.90354	64	
276.10822	76	
277.89436	70	
277.91903	62	
277.98011	92	
278.95581	102	
279.04590	70	
279.80000	80	
279.87330	84	
280.15853	68	
280.79141	626	1+
280.84733	94	
282.86370	76	
283.07231	70	
283.79034	150	
283.85205	72	
284.07531	86	
284.83120	66	
285.84379	202	1+
286.80560	66	
287.97718	90	
290.79108	66	
291.06331	92	
291.11325	92	
292.93703	92	
293.10529	82	
295.81685	68	
296.80832	140	
297.43265	74	
297.81864	102	
298.80370	772	1+
298.87252	84	
300.79894	552	1+
300.86775	136	
300.97779	66	
301.86179	486	1+
302.89983	68	
303.85633	64	
305.45076	60	
305.78115	74	
306.43316	160	
307.11174	76	
311.86171	62	
313.84905	86	
316.10489	64	
317.13842	80	
317.89725	84	
317.92818	88	
318.11391	70	
320.82019	70	
320.96096	70	
321.81063	84	
321.81985	90	
322.79382	76	
322.86662	76	
322.90181	76	
324.14597	64	
325.45335	72	
326.87607	110	
327.06372	66	
327.84561	60	
336.94127	68	
343.91711	80	
344.41156	66	
353.86600	74	
355.42007	86	
365.36163	64	
365.69770	68	
366.25670	68	
366.85832	76	
END IONS

###FS:    #m/z: 336.94607 #charge 1+
###MS: 146
###MSMS: 148
BEGIN IONS
TITLE=Cmpd 110, +MS2(336.9461), 28.0-35.0eV, 3.2min #148
RTINSECONDS=190.365
SCANS=146,148
PEPMASS=336.94607	16688
CHARGE=1+
82.91572	48	
190.93312	60	
205.87747	58	
205.94610	40	
208.88712	78	
209.86406	62	
211.94419	470	
212.08107	50	
212.87588	54	
213.88305	72	
213.89988	46	
213.94031	160	
214.93780	62	
216.90230	80	
217.94152	46	
218.90155	40	
220.87478	76	
221.83434	50	
222.84903	50	
222.95147	54	
223.97227	68	
226.85189	60	
227.19934	54	
227.85175	56	
229.95580	372	1+
230.88909	324	1+
231.95417	158	
234.03716	54	
234.82710	78	
234.89277	62	
234.91554	64	
236.84493	52	
237.13198	72	
237.85219	54	
238.05561	44	
238.88395	60	
239.02280	70	
239.84567	82	
239.86268	70	
239.94999	60	
240.83455	114	
240.84818	128	
241.84386	412	1+
241.94212	62	
241.97816	52	
244.00137	72	
244.16448	78	
244.84020	66	
244.86392	64	
246.85572	100	
246.97199	60	
249.05640	86	
249.95843	66	
249.97196	92	
250.33914	72	
250.84037	40	
250.90847	74	
250.92802	82	
250.95624	50	
251.03508	66	
251.83724	68	
252.92578	82	
252.95784	126	
252.97362	114	
253.82891	74	
253.92284	76	
254.05969	58	
254.91649	66	
254.93521	74	
254.95104	44	
254.96634	104	
255.07707	196	1+
255.96980	56	
256.84971	88	
256.86604	82	
256.89970	124	
257.84893	70	
257.87065	68	
257.93970	70	
258.84201	150	
258.87190	64	
258.89115	72	
259.26468	60	
259.51223	54	
259.85232	366	1+
259.89612	54	
259.91200	58	
260.94590	70	
261.84818	156	
262.87996	56	
263.39569	82	
263.86212	84	
265.11643	46	
266.85619	72	
267.24382	90	
267.84826	74	
267.92455	72	
268.83965	684	1+
271.81243	52	
271.90048	42	
271.93715	92	
272.88167	50	
272.93283	84	
274.98105	62	
275.85910	72	
275.88785	82	
276.85930	904	1+
277.95315	56	
278.83894	72	
279.36994	84	
279.83646	82	
281.05339	74	
281.87760	76	
282.09009	70	
283.87256	58	
284.87469	72	
285.84724	180	1+
287.87961	78	
289.78886	66	
289.85991	56	
292.44110	124	
292.87784	54	
293.04433	72	
293.09266	60	
293.11115	66	
293.88578	66	
294.86893	402	1+
295.80126	52	
295.86193	80	
295.95456	48	
297.31428	70	
297.86902	46	
297.90383	66	
298.22509	64	
298.88958	48	
299.87421	456	1+
301.22266	46	
303.94616	58	
305.88217	70	
309.20886	58	
309.90893	74	
310.87383	46	
312.18712	58	
312.93588	56	
313.37738	78	
314.83328	100	
317.89107	54	
321.92094	48	
324.88720	58	
325.89422	54	
331.76814	84	
333.33112	68	
333.43412	74	
334.87974	76	
335.88063	56	
336.06495	76	
339.89327	68	
341.09688	80	
341.19679	66	
341.74633	58	
END IONS

###FS:    #m/z: 359.96200 #charge 1+
###MS: 146
###MSMS: 149
BEGIN IONS
TITLE=Cmpd 111, +MS2(359.9620), 28.0-35.0eV, 3.2min #149
RTINSECONDS=191.137
SCANS=146,149
PEPMASS=359.96200	13362
CHARGE=1+
115.10768	88	
182.86410	76	
207.92287	74	
210.89711	70	
212.89887	66	
214.89094	52	
218.93631	66	
220.85335	116	
222.95603	146	
223.87637	60	
223.89349	150	
223.95005	76	
224.94833	82	
224.96363	102	
225.89332	138	
225.96488	80	
226.94778	522	
228.54341	80	
228.63248	52	
228.94144	512	
230.95385	64	
231.89536	72	
232.90052	58	
233.82878	68	
233.87947	62	
234.86410	70	
238.85965	54	
238.90312	88	
239.91398	58	
240.00506	52	
240.03751	70	
240.81908	92	
240.94291	256	1+
240.96224	268	
241.90096	134	
242.85965	74	
242.90761	54	
242.95956	94	
243.10646	66	
243.83281	52	
243.97833	66	
244.08973	66	
244.95916	408	
245.83458	74	
245.84994	82	
246.82127	68	
246.95461	348	1+
248.80300	276	
250.84018	116	
250.88898	52	
250.95018	132	
251.04148	130	
252.00681	58	
252.76935	64	
252.87877	80	
252.95707	74	
254.85498	56	
256.88357	78	
257.96157	70	
258.84618	64	
258.86267	58	
258.97446	68	
260.83151	102	
260.94390	78	
263.79056	72	
263.89002	90	
264.81841	120	
265.38620	100	
265.82211	66	
266.41546	72	
266.81259	258	
267.81125	128	
268.84592	88	
270.90369	122	
272.44162	100	
273.97396	52	
274.06942	84	
274.84887	56	
274.88712	72	
274.92179	72	
275.97164	58	
277.27035	92	
277.85776	66	
278.79750	116	
278.83458	70	
278.86351	66	
278.92505	78	
279.10126	52	
280.79400	564	
280.92601	100	
281.85067	52	
282.82850	92	
282.85840	64	
283.84771	52	
283.97997	92	
284.81936	194	
284.87665	54	
285.87877	92	
288.07946	88	
291.79842	140	
292.94571	56	
293.12187	74	
293.90018	78	
296.80773	236	
297.62943	66	
297.80754	144	
298.80215	1242	1+
298.92971	72	
299.08078	68	
299.88128	68	
301.24375	70	
302.86363	72	
303.14781	66	
303.94621	66	
304.02923	58	
305.01745	68	
305.89051	66	
306.86043	64	
309.79239	72	
310.89977	60	
313.36443	84	
313.87287	64	
315.88206	72	
316.22465	84	
316.81098	66	
317.81614	52	
318.95601	72	
319.86886	70	
320.14320	76	
320.82721	78	
321.82074	118	
322.83167	66	
322.92608	66	
323.81864	60	
325.89413	70	
326.93675	96	
328.11715	66	
332.95459	94	
334.38102	72	
334.87799	72	
337.88869	78	
337.94295	78	
338.94784	52	
340.91540	76	
341.96618	56	
343.90782	68	
346.98440	86	
347.82407	64	
354.06223	60	
354.20791	60	
357.32877	124	
358.19859	58	
358.31721	58	
END IONS

###FS:    #m/z: 363.95606 #charge 1+
###MS: 150
###MSMS: 151
BEGIN IONS
TITLE=Cmpd 112, +MS2(363.9561), 28.0-35.0eV, 3.3min #151
RTINSECONDS=194.786
SCANS=150-151
PEPMASS=363.95606	38678
CHARGE=1+
182.88196	70	
187.86730	62	
189.86382	100	
191.85884	66	
197.95710	76	
200.21741	74	
206.88449	80	
207.87841	58	
209.07707	68	
209.94393	264	1+
211.94873	62	
212.87676	152	
217.90125	66	
218.89450	68	
220.85348	70	
222.95255	322	1+
224.94942	296	
225.94630	132	
225.96952	60	
226.04774	80	
226.94711	1134	1+
226.97450	94	
226.98825	76	
227.86834	96	
228.79950	72	
228.94189	1066	1+
230.89089	294	
230.94053	84	
232.88278	112	
232.94329	78	
236.84447	72	
238.93554	70	
239.92146	82	
240.94114	256	
240.97449	60	
241.94168	642	1+
241.96356	58	
242.81919	68	
242.84421	70	
243.98228	56	
244.82395	138	
244.95737	450	1+
245.94290	90	
246.90639	70	
246.95357	522	
247.80417	68	
248.80237	276	
248.85100	74	
248.89857	256	
250.87924	60	
252.94905	56	
255.11948	70	
255.23166	70	
255.88687	56	
256.83678	66	
257.84524	62	
258.83944	94	
258.90306	72	
260.78092	94	
260.83940	74	
260.87499	168	1+
260.96684	284	1+
261.79959	58	
262.82837	204	1+
262.84996	80	
263.86000	74	
263.92018	70	
265.97652	78	
266.81484	434	1+
267.97552	178	
268.84408	268	1+
269.95435	76	
269.96868	80	
270.14196	80	
270.83485	56	
271.87875	60	
274.86492	170	
274.89329	80	
275.81219	70	
276.80659	72	
276.85814	118	
276.92757	56	
277.85527	86	
277.86955	76	
278.00670	68	
278.80250	182	
278.84291	272	
280.15471	80	
280.79360	686	1+
280.96098	74	
281.04525	56	
282.79352	88	
282.91318	94	
283.43221	76	
283.85275	102	
284.82462	122	
285.84287	118	
286.82229	66	
287.05279	72	
287.48983	84	
288.01728	66	
289.82858	70	
289.87043	86	
290.55636	94	
290.82194	98	
291.80122	102	
292.79627	64	
295.81515	74	
295.86330	84	
295.93749	58	
296.80704	228	1+
297.05388	62	
298.80241	662	1+
298.82623	60	
299.10838	68	
299.76681	60	
299.86995	142	
300.15378	68	
300.80220	354	1+
301.82394	106	
301.86256	232	
302.85630	136	
303.85114	84	
304.44709	62	
305.83257	78	
306.83012	80	
306.84700	76	
307.38940	104	
310.90838	74	
311.80712	60	
312.94693	78	
313.30750	88	
313.79666	66	
313.94470	84	
314.87485	74	
316.81475	202	
317.81854	106	
321.82419	78	
322.82901	92	
322.93532	76	
323.93128	62	
324.01729	66	
324.48367	74	
324.88882	58	
324.90386	60	
326.33994	80	
326.81034	82	
326.87713	116	
329.83845	64	
329.87284	58	
336.94557	92	
337.34925	76	
340.20136	74	
340.72512	56	
340.93929	174	
342.22471	82	
342.90684	72	
343.38187	92	
353.23353	80	
353.79673	62	
353.92396	74	
356.21468	92	
360.06255	70	
366.28253	66	
366.90317	92	
END IONS

###FS:    #m/z: 336.94559 #charge 1+
###MS: 150
###MSMS: 152
BEGIN IONS
TITLE=Cmpd 113, +MS2(336.9456), 28.0-35.0eV, 3.3min #152
RTINSECONDS=195.558
SCANS=150,152
PEPMASS=336.94559	19350
CHARGE=1+
192.88717	68	
193.97016	72	
202.83727	54	
203.88754	62	
205.95042	124	
205.97937	62	
208.84615	72	
211.94243	290	
212.87800	104	
213.93606	218	
215.88707	66	
215.93409	62	
216.85566	64	
218.90187	76	
224.90665	82	
224.96185	70	
225.86347	56	
226.89613	74	
228.26312	80	
228.93893	74	
229.95562	252	1+
230.89156	120	
231.05991	86	
231.88968	126	
231.94236	70	
233.04098	108	
233.87112	132	
233.90380	48	
234.82506	58	
234.87216	88	
235.88003	78	
235.89512	100	
236.91069	68	
237.98585	52	
238.84067	68	
238.85795	132	
238.88257	62	
239.36665	66	
239.83905	88	
239.85427	72	
239.88179	56	
239.92744	78	
240.84108	52	
240.86207	64	
240.96501	82	
241.13673	72	
241.82352	72	
241.84657	298	
242.84055	290	1+
244.88474	62	
246.85957	44	
247.22457	54	
247.96133	64	
248.90166	116	
249.83024	94	
249.96227	78	
250.95027	104	
251.83880	206	
251.97778	50	
252.82626	74	
252.84949	146	
252.97442	116	
253.86321	180	1+
253.96800	52	
254.91551	154	
254.96495	136	
255.07336	66	
256.51385	84	
256.86043	66	
256.87520	110	
257.40576	86	
257.85598	78	
258.04429	66	
258.85575	136	
259.85117	196	
259.89407	62	
260.85424	78	
261.82568	44	
262.45361	52	
262.94553	54	
263.85020	54	
264.16755	46	
264.87661	58	
265.79827	74	
265.86866	70	
267.84382	58	
267.86499	68	
268.83738	202	
269.84154	118	
269.94802	72	
270.85078	106	
272.89582	64	
272.92615	66	
272.94041	82	
272.98326	68	
273.88278	60	
274.86122	154	
274.87864	152	
275.84331	56	
275.86350	64	
275.94879	54	
276.81833	86	
276.85626	436	
277.86159	198	
278.45534	60	
278.83269	142	
278.86667	184	
279.10244	184	
279.85636	66	
280.85612	158	1+
280.90513	74	
281.02641	68	
281.80740	72	
281.84029	62	
284.88265	46	
285.84859	76	
286.85564	120	
287.13407	54	
287.84297	82	
287.88206	50	
288.06690	44	
288.88019	56	
290.95650	100	
291.40050	72	
292.86981	78	
292.88907	52	
293.10150	246	1+
293.88157	60	
293.96555	58	
294.86523	64	
295.87997	48	
296.89301	72	
297.87962	60	
299.73477	70	
300.06630	52	
301.87733	70	
304.40839	68	
305.38192	84	
305.93344	56	
309.87525	136	
310.86498	60	
311.42420	70	
311.87948	74	
311.89447	74	
314.08858	56	
317.88203	60	
318.41650	70	
319.89056	60	
323.02114	74	
330.87181	50	
333.23921	70	
333.88315	52	
334.16132	74	
334.31607	74	
339.38441	68	
END IONS

###FS:    #m/z: 359.96127 #charge 1+
###MS: 150
###MSMS: 153
BEGIN IONS
TITLE=Cmpd 114, +MS2(359.9613), 28.0-35.0eV, 3.3min #153
RTINSECONDS=196.338
SCANS=150,153
PEPMASS=359.96127	13072
CHARGE=1+
80.81807	98	
108.73989	68	
157.47517	68	
195.87466	66	
197.12437	72	
204.07877	74	
206.03574	74	
206.88471	90	
207.57928	86	
207.94575	60	
209.94545	118	
210.89010	74	
214.91389	98	
216.85521	74	
220.95772	62	
222.95248	544	1+
223.89644	68	
223.97572	72	
224.88998	72	
224.94802	402	1+
225.88757	120	
225.97067	56	
226.94534	722	1+
226.98306	116	
228.89428	64	
228.94327	516	1+
234.86648	232	
240.82962	70	
240.90112	130	
240.95737	116	
241.01462	62	
241.06433	66	
241.78514	68	
241.94179	120	
242.84421	72	
242.96400	108	
243.83458	76	
243.85569	62	
244.95911	216	
245.85594	92	
245.94300	128	
246.44706	62	
246.95671	146	
248.80331	390	1+
248.85862	64	
248.90959	70	
249.95267	76	
250.91808	74	
251.05438	66	
251.81759	72	
251.95596	82	
252.85549	62	
252.95492	74	
254.09504	72	
254.92850	66	
255.58839	78	
255.79323	70	
258.84452	56	
259.89202	76	
260.83398	170	
260.87055	68	
260.96804	130	
262.96322	70	
263.53326	66	
263.88215	68	
264.44465	88	
264.81272	68	
265.81230	60	
266.81008	144	
266.82897	104	
266.91773	72	
267.03711	152	1+
267.44475	70	
267.86024	72	
267.97269	96	
268.84805	74	
269.06923	72	
269.81280	60	
269.95215	66	
271.08738	86	
273.96186	62	
275.88998	58	
276.85340	76	
277.92244	60	
277.96611	64	
278.79705	170	
278.84481	140	
279.09706	72	
280.79197	606	1+
281.85607	98	
282.82441	64	
282.87971	64	
283.80027	66	
283.83304	60	
284.93284	70	
285.82604	104	
287.88559	68	
288.10840	68	
288.41302	80	
288.88469	68	
289.83273	58	
290.80347	58	
291.83502	72	
293.91947	64	
294.81298	114	
294.85248	60	
296.43620	72	
296.81028	68	
297.81387	78	
297.90293	88	
298.80443	708	
298.85101	72	
299.87487	64	
299.96860	80	
300.06218	64	
300.80702	74	
300.90733	74	
301.80870	72	
305.90123	74	
305.94859	68	
308.14316	86	
308.42342	82	
308.88108	64	
309.84831	70	
310.09261	62	
312.94723	70	
313.01650	82	
314.80253	58	
314.86794	58	
314.90738	62	
315.09488	60	
316.82343	56	
318.96015	78	
319.03064	66	
321.81999	92	
322.83160	72	
323.01472	98	
323.90023	82	
325.14099	64	
325.83911	58	
326.77498	68	
331.88912	102	
332.01443	64	
332.76203	70	
335.78617	72	
337.94287	78	
338.13243	70	
339.85279	58	
343.83061	74	
343.98303	100	
350.11327	76	
350.16861	74	
350.89257	62	
352.88990	60	
355.80228	74	
357.86402	82	
359.19663	64	
END IONS

###FS:    #m/z: 322.92999 #charge 1+
###MS: 154
###MSMS: 155
BEGIN IONS
TITLE=Cmpd 115, +MS2(322.9300), 28.0-35.0eV, 3.3min #155
RTINSECONDS=200.008
SCANS=154-155
PEPMASS=322.92999	178054
CHARGE=1+
45.43394	74	
51.91656	32	
52.93902	18	
58.66094	18	
62.90520	18	
63.77890	18	
77.13862	18	
78.02551	18	
81.34775	18	
86.79196	62	
106.57435	60	
131.32584	42	
131.69193	32	
135.63414	20	
137.50392	18	
142.23800	18	
174.47391	18	
181.53458	94	
182.70273	18	
186.54008	18	
191.03364	20	
193.88812	54	
201.03995	68	
205.94960	74	
212.88842	74	
216.88432	72	
217.86356	20	
219.89652	112	
220.52352	70	
221.86939	64	
221.88565	78	
221.94290	62	
223.11477	66	
223.94246	62	
223.96440	118	
224.45176	28	
224.49811	24	
226.66288	20	
226.86702	72	
227.11518	88	
227.93477	76	
231.86887	60	
233.27746	44	
235.05652	20	
236.09892	88	
236.90693	72	
237.08267	88	
239.09718	56	
239.91974	44	
240.43518	88	
240.93952	494	
240.96113	102	
241.49505	20	
241.82558	48	
241.93816	3228	1+
242.44197	26	
242.93990	2260	1+
243.05665	38	
243.83092	76	
244.19035	22	
244.81912	72	
244.87772	22	
245.11124	18	
245.80400	50	
245.84611	40	
246.97533	68	
247.83705	54	
248.98458	66	
249.04171	36	
249.14833	20	
249.84996	48	
250.94952	74	
255.02933	18	
255.94394	80	
256.90162	62	
257.15175	72	
258.83345	376	1+
258.88756	66	
259.26369	20	
260.10358	60	
261.83163	118	
262.90117	50	
263.98184	48	
264.85217	42	
265.06701	58	
265.85624	60	
266.96365	20	
267.26565	70	
268.13780	60	
269.71847	28	
270.81274	52	
272.86936	78	
272.89360	56	
279.05050	22	
279.09183	1388	1+
279.11968	32	
279.34750	42	
279.43208	40	
279.89969	46	
280.21732	18	
280.86657	40	
281.02087	56	
281.85088	68	
281.87730	76	
282.24031	56	
283.29357	60	
283.41431	28	
283.82487	18	
283.86240	28	
283.97238	60	
284.29274	562	
284.38182	82	
284.58044	18	
284.85612	74	
285.84729	76	
285.96615	34	
286.91129	98	
287.09448	94	
288.01993	28	
290.85893	112	
290.90249	46	
290.97338	18	
291.01923	18	
291.80318	68	
291.88478	52	
292.93504	94	
293.07151	80	
294.83568	64	
295.14560	24	
295.84859	18	
298.84031	78	
300.11384	44	
302.88496	56	
304.30492	32	
305.88798	234	1+
307.37611	28	
310.87359	66	
312.66066	22	
315.83181	56	
319.88851	64	
320.97643	102	
321.73864	24	
322.63285	18	
322.90419	40	
322.99900	84	
323.24436	78	
323.32116	72	
324.89076	38	
325.13647	70	
326.25592	56	
326.31539	74	
327.11913	66	
327.39672	72	
327.89460	48	
328.08914	22	
END IONS

###FS:    #m/z: 340.94032 #charge 1+
###MS: 154
###MSMS: 156
BEGIN IONS
TITLE=Cmpd 116, +MS2(340.9403), 28.0-35.0eV, 3.4min #156
RTINSECONDS=200.78
SCANS=154,156
PEPMASS=340.94032	120460
CHARGE=1+
184.98017	58	
190.96320	78	
194.99239	62	
197.97677	72	
198.89724	70	
199.88885	72	
205.94862	92	
208.84263	76	
210.88625	58	
211.92763	66	
213.93606	148	
215.94486	66	
215.96490	70	
218.00513	90	
218.87256	60	
220.82806	58	
221.88112	122	
223.83054	64	
223.88573	132	
224.84531	140	
226.85737	58	
227.84039	70	
227.95369	76	
228.95667	84	
229.84098	58	
231.95364	82	
232.84805	66	
236.91448	90	
238.86702	76	
238.90318	68	
239.87203	82	
239.89095	80	
240.83565	90	
240.93478	56	
241.12718	80	
241.84247	460	
242.83308	64	
242.85934	88	
243.83442	226	1+
243.84273	194	
244.85368	78	
245.82716	84	
245.88581	76	
246.85434	70	
246.92721	68	
249.96421	74	
251.88315	90	
251.92235	70	
252.84204	68	
252.95492	78	
253.42790	68	
254.91192	68	
254.93319	72	
254.97234	94	
255.10599	56	
255.97144	84	
256.26148	166	
256.85281	62	
256.87069	126	
256.89963	74	
257.08059	76	
257.84983	66	
257.87310	124	
258.84540	170	
258.89534	88	
259.85244	306	
260.33950	58	
260.83588	248	1+
260.86704	60	
260.92616	58	
261.87336	80	
261.94477	80	
262.83772	162	
262.90935	72	
263.01670	56	
264.07341	76	
264.87020	72	
264.96831	82	
265.86488	156	
265.88629	84	
266.85019	70	
266.86653	70	
266.98480	72	
267.36813	90	
268.84056	300	1+
268.85798	98	
271.14801	72	
272.83271	62	
272.97814	130	
274.85884	154	
274.97059	70	
275.82468	78	
275.86489	102	
275.94899	68	
276.85788	422	
276.98211	68	
277.86982	272	1+
277.93242	74	
278.84322	1100	1+
279.95114	58	
280.09087	70	
280.86009	86	
282.34365	106	
286.10915	94	
287.10282	70	
290.39958	70	
291.49492	76	
291.95218	84	
292.93916	86	
293.11156	76	
293.85425	56	
293.87491	132	
294.86330	262	1+
295.88717	64	
295.92024	66	
295.99441	66	
296.29440	72	
296.84423	60	
296.86978	56	
297.85843	60	
299.30955	66	
299.87705	158	
299.92003	78	
300.88403	156	
301.87504	72	
302.82495	60	
302.87235	78	
302.94287	80	
303.04543	78	
304.89064	60	
304.94431	86	
305.87775	80	
307.79185	56	
308.28994	66	
309.88091	78	
310.80874	80	
310.93012	62	
312.90555	70	
318.12282	66	
319.86644	70	
322.08830	60	
324.03034	78	
325.05028	80	
326.88566	64	
328.89370	58	
331.78345	70	
331.88911	78	
332.89897	68	
333.82472	58	
339.35313	60	
340.90844	60	
341.43037	84	
342.31361	66	
342.90441	66	
343.16570	70	
343.37495	60	
END IONS

###FS:    #m/z: 363.95617 #charge 1+
###MS: 154
###MSMS: 157
BEGIN IONS
TITLE=Cmpd 117, +MS2(363.9562), 28.0-35.0eV, 3.4min #157
RTINSECONDS=201.553
SCANS=154,157
PEPMASS=363.95617	39752
CHARGE=1+
145.22050	78	
160.89130	78	
189.86695	88	
192.85983	92	
195.07100	66	
203.23594	76	
206.87927	56	
209.94747	82	
210.88096	90	
210.94364	58	
212.85248	66	
212.87916	354	1+
212.89364	82	
214.89822	64	
217.97262	64	
223.95740	68	
224.88814	84	
224.94829	166	
224.97283	90	
225.03378	76	
225.95574	66	
225.97224	164	
226.94698	958	1+
226.97169	84	
227.87947	62	
227.93023	180	
228.94350	600	1+
229.89499	84	
230.83586	84	
230.88859	352	1+
232.88342	62	
233.05023	66	
234.93598	106	
235.03966	72	
239.82860	60	
239.87790	66	
240.82202	78	
240.89604	74	
240.93916	696	1+
241.82356	100	
241.85009	88	
242.82461	324	1+
242.94118	536	1+
242.96520	232	
243.90347	66	
244.86331	62	
244.94070	214	
244.95821	532	1+
245.85356	72	
245.94261	106	
246.94983	172	
247.94812	156	
248.80367	196	
248.83902	80	
248.86053	58	
248.89881	272	
249.80630	120	
250.79925	126	
250.93557	68	
251.90176	58	
252.51018	86	
256.99624	80	
257.83321	56	
258.89302	70	
258.96860	66	
259.84907	124	
260.14559	72	
260.83627	98	
262.82607	74	
264.10593	82	
264.81235	398	1+
266.80891	554	1+
267.41634	78	
267.96880	108	
268.09329	72	
268.85392	74	
269.97109	74	
271.84591	74	
271.91910	70	
273.82752	70	
274.43557	78	
274.81188	74	
276.81481	90	
276.85930	140	
277.85254	102	
278.79558	90	
278.84751	80	
279.89978	82	
280.79289	676	1+
280.83138	100	
281.04299	68	
282.82875	66	
282.97357	78	
283.38498	70	
283.78903	72	
283.85097	78	
284.85810	122	
284.98567	150	
285.78726	88	
285.82465	72	
285.84713	134	
286.04033	66	
286.11973	70	
289.08671	66	
290.80166	62	
291.09689	70	
291.80092	68	
292.18929	70	
292.83805	74	
296.81054	310	
297.81030	170	
298.80452	614	1+
299.87046	128	
299.89651	60	
300.80167	192	
301.86736	302	1+
302.80130	88	
302.85103	98	
302.95974	76	
303.02423	58	
303.84552	72	
306.12235	72	
306.22139	64	
306.43846	84	
307.83968	68	
311.13177	68	
312.13092	74	
312.86920	60	
312.95335	88	
313.85763	78	
314.81056	58	
316.81291	290	1+
317.89746	80	
318.20409	70	
318.23705	70	
318.81318	72	
320.83125	60	
320.93228	60	
321.81652	116	
321.86403	180	
322.82684	72	
322.86699	66	
322.93433	68	
322.97941	70	
324.23160	80	
324.80215	90	
326.82383	80	
326.91911	106	
327.35234	74	
327.37244	106	
327.85679	72	
327.88780	76	
328.90489	74	
331.83320	74	
334.90657	82	
336.13262	82	
339.83266	58	
344.12196	58	
352.88501	62	
352.90578	92	
353.89861	58	
354.76972	74	
364.96083	58	
366.33870	66	
END IONS

###FS:    #m/z: 322.93006 #charge 1+
###MS: 158
###MSMS: 159
BEGIN IONS
TITLE=Cmpd 118, +MS2(322.9301), 28.0-35.0eV, 3.4min #159
RTINSECONDS=205.241
SCANS=158-159
PEPMASS=322.93006	185490
CHARGE=1+
49.98304	32	
64.64332	30	
177.38435	32	
190.93293	68	
190.98028	82	
191.92228	46	
192.88724	70	
198.88166	78	
199.93746	94	
201.04493	58	
201.20617	36	
205.94607	76	
207.94717	72	
210.89393	56	
215.88907	66	
218.84703	52	
220.69128	30	
220.88098	68	
220.89709	90	
221.90771	70	
223.96190	118	
224.96728	56	
225.33481	28	
225.37271	34	
226.87769	38	
227.84423	48	
227.93505	66	
231.95509	58	
232.69359	50	
233.08969	78	
236.84829	24	
236.86378	60	
236.87679	62	
238.90141	64	
238.94168	198	
239.08548	90	
239.14744	24	
239.97853	24	
240.48507	28	
240.83640	148	
240.88287	74	
240.93910	632	
241.79725	26	
241.94259	616	
242.18363	22	
242.23883	26	
242.39308	32	
242.94200	1962	1+
243.07005	22	
243.10073	50	
243.23558	22	
243.81926	80	
244.44575	34	
244.81909	112	
244.93925	228	
245.82675	76	
245.96362	18	
246.70193	42	
246.97462	222	
248.97891	34	
250.09421	58	
250.45765	28	
254.91746	58	
255.89876	38	
255.93046	60	
256.03384	40	
256.52364	104	
256.83487	74	
256.85067	24	
256.99947	38	
257.39778	34	
257.80714	34	
258.80333	30	
258.83833	64	
259.02421	36	
259.44843	60	
260.84078	72	
261.11413	28	
261.83624	154	
262.55303	74	
262.83361	140	
264.98023	86	
265.03655	66	
265.06148	54	
265.25954	56	
265.88437	100	
265.93261	100	
266.83014	26	
266.86066	180	
270.86331	48	
271.84420	40	
272.44362	22	
272.85106	62	
273.35876	68	
273.77870	50	
274.82028	52	
275.04401	66	
276.84566	48	
276.85962	58	
277.82867	66	
278.11529	50	
279.09185	936	1+
281.74196	34	
282.27746	72	
282.47343	30	
282.63574	24	
282.85750	70	
282.92715	48	
283.06827	68	
283.13792	30	
283.18601	70	
283.36891	42	
284.29430	464	1+
286.80977	76	
286.87442	32	
287.72631	22	
287.87923	94	
288.80542	60	
289.33750	24	
289.71784	28	
290.84954	58	
291.12847	56	
291.42145	42	
291.53680	40	
291.80355	66	
291.85565	76	
292.90757	64	
292.93895	62	
294.00394	68	
294.83555	84	
296.59017	20	
297.81195	78	
297.83309	52	
298.09891	54	
299.05465	22	
300.81109	64	
301.80864	48	
302.01174	78	
305.75753	76	
307.03674	42	
307.47773	100	
311.83813	68	
312.22632	74	
312.80162	38	
314.15362	34	
314.80777	60	
318.88321	46	
321.98910	104	
324.29366	24	
325.42997	22	
325.90549	30	
326.89457	50	
328.18367	64	
END IONS

###FS:    #m/z: 340.94044 #charge 1+
###MS: 158
###MSMS: 160
BEGIN IONS
TITLE=Cmpd 119, +MS2(340.9404), 28.0-35.0eV, 3.5min #160
RTINSECONDS=206.013
SCANS=158,160
PEPMASS=340.94044	127938
CHARGE=1+
54.86017	58	
174.01025	102	
180.86674	66	
192.92495	88	
192.94516	70	
193.08690	42	
198.95602	92	
199.03060	40	
203.93320	70	
206.85085	42	
213.87837	60	
213.93721	184	
218.41306	66	
218.89238	80	
219.89265	58	
220.87553	58	
221.89674	84	
222.83614	60	
222.87279	94	
224.83804	180	1+
224.97576	40	
228.84217	136	
229.84449	68	
231.85225	66	
231.95104	184	
233.89275	76	
233.95365	58	
235.89148	72	
236.86151	82	
236.88445	58	
237.02025	82	
237.06352	56	
237.86754	68	
238.84007	54	
238.89528	66	
238.92235	64	
239.85300	70	
240.23358	80	
240.83788	496	1+
240.84953	90	
241.94177	60	
242.82110	92	
242.92275	72	
243.83639	270	
244.83069	52	
244.84813	72	
244.90363	50	
244.93817	68	
245.83488	60	
246.38531	42	
246.84816	66	
246.97389	84	
247.95732	66	
249.95702	56	
250.96704	70	
251.87022	66	
252.84172	44	
254.24952	76	
254.91880	86	
255.05663	80	
256.07746	76	
256.85694	120	
256.89483	72	
257.41559	60	
257.85533	198	
257.88300	60	
258.84524	432	
259.85502	250	
260.84033	460	1+
260.91937	66	
261.89914	78	
261.91892	50	
262.82764	72	
262.90156	102	
262.92555	78	
263.91790	60	
265.97631	50	
266.85046	50	
267.11919	86	
267.84445	108	
268.15574	80	
268.84217	148	
269.84259	134	
270.81034	80	
270.83331	80	
271.24537	68	
274.82230	54	
274.87607	208	
275.84101	74	
275.86707	154	
275.94720	72	
276.03080	80	
276.14507	72	
276.85501	626	1+
276.96760	40	
277.13121	62	
277.80986	62	
277.89631	66	
278.84289	402	
278.87145	242	1+
279.84752	276	
279.90697	64	
280.04781	82	
280.83927	92	
280.86649	98	
281.85946	142	
281.89213	84	
282.87385	108	
283.86012	74	
284.81490	74	
284.87875	86	
285.41205	48	
285.86198	54	
290.17338	46	
292.93503	70	
293.86682	72	
294.87142	144	
296.10029	60	
296.23365	86	
296.85287	52	
296.87832	64	
297.88363	50	
297.90177	122	
298.06394	78	
299.87322	178	
299.88874	76	
300.56661	78	
301.86136	118	
302.82735	44	
302.85936	68	
302.92811	44	
303.06219	54	
304.15790	46	
306.85124	40	
306.88566	58	
308.29221	72	
308.86587	62	
312.38016	56	
316.26185	78	
317.87975	50	
320.26774	64	
324.89114	78	
325.88774	58	
326.81962	52	
327.18587	56	
330.88338	64	
334.04676	74	
337.80766	52	
337.89272	54	
340.30127	72	
340.35562	64	
340.95865	94	
342.27216	56	
344.30822	54	
346.21594	58	
END IONS

###FS:    #m/z: 359.96190 #charge 1+
###MS: 158
###MSMS: 161
BEGIN IONS
TITLE=Cmpd 120, +MS2(359.9619), 28.0-35.0eV, 3.5min #161
RTINSECONDS=206.785
SCANS=158,161
PEPMASS=359.96190	11876
CHARGE=1+
45.32131	86	
182.85865	110	
209.11749	72	
209.94257	72	
210.90419	70	
213.88564	68	
214.87799	62	
216.83897	82	
217.88544	56	
220.87561	72	
222.95105	158	
223.03761	78	
223.89314	78	
223.96650	68	
224.94992	298	1+
224.97111	78	
226.87041	76	
226.90722	90	
226.94573	156	
227.92953	60	
227.95011	70	
228.48415	92	
228.94321	646	1+
229.17291	92	
233.86848	56	
236.01209	50	
236.82894	68	
238.83873	54	
238.99826	68	
240.94206	166	
240.96146	126	
241.82537	70	
241.84081	74	
241.90359	72	
242.11167	56	
242.95234	106	
243.90911	56	
243.95920	76	
244.95614	496	
244.97467	108	
245.05145	98	
245.94304	148	
246.80967	100	
246.91403	60	
246.95636	78	
246.97852	142	
248.11583	92	
248.80385	180	
249.10083	86	
249.85531	72	
250.81511	74	
250.83858	72	
250.94917	82	
250.96877	54	
251.07968	72	
251.25477	54	
251.84310	56	
251.91516	76	
252.95520	152	
252.97651	72	
253.87591	74	
254.99596	64	
255.95384	74	
256.45298	94	
258.83015	76	
258.84588	74	
258.97207	52	
259.85026	58	
260.86668	82	
261.13237	68	
262.95140	48	
263.87411	66	
265.88446	96	
266.78730	90	
266.81637	368	1+
266.85218	66	
267.10522	74	
268.93837	54	
269.96937	74	
270.89062	68	
270.98661	68	
271.85207	66	
272.87351	56	
273.09261	62	
274.90741	54	
275.38028	92	
275.97374	62	
276.80853	122	
276.94560	74	
276.97186	58	
277.87208	186	1+
277.92311	66	
278.79404	106	
280.10731	74	
280.79524	762	1+
281.85712	62	
281.89131	86	
282.14572	58	
283.15580	56	
284.82650	140	
284.84360	66	
285.82906	74	
286.81189	68	
286.89094	58	
286.96961	64	
288.84679	78	
291.85969	66	
291.97544	74	
292.94008	176	
293.86002	76	
295.01475	88	
295.81314	54	
295.93956	74	
296.80776	124	
296.86811	86	
297.11861	72	
297.80675	94	
298.80265	818	1+
298.88730	62	
299.75828	72	
299.86123	240	1+
300.80731	114	
301.78315	62	
302.86365	92	
303.09862	106	
306.88135	74	
307.88243	66	
309.79693	54	
312.95366	86	
316.95041	62	
317.12927	76	
319.87963	84	
319.93128	116	
320.95652	60	
321.31080	72	
321.81715	60	
321.85673	58	
322.04224	54	
322.92209	64	
323.94099	122	
327.88352	54	
328.29250	74	
334.95430	58	
336.93913	62	
338.38304	70	
342.91136	52	
344.91473	56	
347.97557	76	
350.79148	74	
351.12051	68	
357.01690	66	
358.30554	58	
359.20486	122	
360.86908	54	
361.82624	78	
362.23981	72	
363.76721	64	
END IONS

###FS:    #m/z: 322.93018 #charge 1+
###MS: 162
###MSMS: 163
BEGIN IONS
TITLE=Cmpd 121, +MS2(322.9302), 28.0-35.0eV, 3.5min #163
RTINSECONDS=210.448
SCANS=162-163
PEPMASS=322.93018	177024
CHARGE=1+
58.84165	18	
91.61717	18	
92.75488	18	
102.79040	16	
103.30396	16	
103.68122	16	
104.01282	16	
110.10051	18	
116.96611	32	
126.22054	18	
127.13269	18	
141.96132	38	
142.40207	18	
152.56472	18	
172.41529	18	
188.94961	64	
191.01602	56	
193.90064	48	
195.89191	72	
201.04335	214	
201.24536	18	
201.87466	74	
202.44180	70	
204.89729	72	
205.95471	92	
213.87488	58	
215.06526	18	
216.91697	72	
218.88883	162	
221.90024	60	
223.96281	76	
227.41516	26	
228.02785	74	
233.83795	54	
234.02298	44	
236.90693	72	
238.15036	66	
238.89070	128	
238.94075	114	
239.07842	68	
239.78670	58	
239.90625	86	
240.08905	40	
240.26410	54	
240.83945	58	
240.94018	464	
241.32725	54	
241.83915	78	
241.94280	668	
242.00872	18	
242.82924	28	
242.94223	1816	1+
243.03893	44	
243.82099	136	
244.15481	24	
244.41083	20	
244.69639	18	
244.85872	28	
244.93705	386	
245.02853	102	
245.12470	24	
246.98337	68	
247.84878	66	
248.66312	26	
248.89350	42	
249.58387	28	
250.47300	42	
251.96982	50	
252.23878	82	
252.82235	60	
253.11130	60	
255.78119	66	
255.90855	68	
256.84861	68	
257.45538	52	
257.82537	84	
258.56331	18	
259.89577	42	
260.82334	76	
260.85084	28	
260.88440	68	
261.83752	74	
261.97058	68	
262.82833	196	
263.82788	82	
264.10738	64	
265.38216	36	
265.85838	76	
267.03263	54	
267.10510	64	
268.62634	94	
269.17824	58	
269.84806	42	
270.84675	66	
270.95001	90	
272.08703	72	
272.60078	18	
272.86151	72	
273.79064	38	
276.85958	78	
277.87584	20	
278.13585	26	
278.24649	52	
278.61619	26	
278.76091	56	
278.80808	84	
278.87964	28	
279.09136	1476	1+
279.33694	54	
279.99421	80	
280.26347	88	
280.99609	66	
283.02085	68	
283.58711	26	
283.79789	48	
284.23471	24	
284.25839	34	
284.29324	298	1+
284.86031	70	
285.89142	68	
285.94084	58	
285.96664	56	
290.24515	34	
290.91260	86	
291.11569	66	
291.74019	32	
291.95616	66	
292.89055	74	
295.79146	20	
295.84042	124	
296.85900	66	
299.80729	80	
302.88092	76	
303.99940	42	
305.88193	74	
306.87712	50	
307.81588	62	
307.88791	46	
311.89858	84	
313.90460	24	
316.44099	76	
318.89444	68	
320.81373	60	
321.38802	74	
323.12501	68	
323.23819	58	
323.80306	54	
324.88969	118	
325.09674	28	
325.24719	72	
326.06024	38	
326.18689	68	
326.88839	96	
END IONS

###FS:    #m/z: 340.94050 #charge 1+
###MS: 162
###MSMS: 164
BEGIN IONS
TITLE=Cmpd 122, +MS2(340.9405), 28.0-35.0eV, 3.5min #164
RTINSECONDS=211.22
SCANS=162,164
PEPMASS=340.94050	121696
CHARGE=1+
55.38985	80	
77.83364	70	
110.82191	76	
181.03344	70	
189.95161	72	
192.92784	48	
197.87007	44	
201.38830	44	
205.94990	66	
209.90640	48	
212.94862	52	
213.06933	38	
213.93960	202	
214.84407	48	
215.88718	82	
215.89969	72	
215.93409	70	
221.87113	58	
223.84258	202	1+
228.84520	132	
228.94844	44	
230.85007	128	
230.88644	56	
231.94909	96	
232.87418	74	
234.89831	88	
236.84826	156	1+
236.88784	90	
236.90310	138	
238.04992	52	
238.84032	122	
238.88193	58	
239.82869	72	
239.84583	68	
239.86088	74	
239.88743	38	
239.90467	76	
240.83788	934	1+
241.58283	62	
241.74705	48	
241.78814	72	
241.84195	738	1+
242.86207	68	
242.90151	58	
242.93978	84	
244.82876	74	
245.84231	78	
246.44041	106	
246.83866	72	
246.90808	66	
247.85440	70	
249.96039	68	
251.02341	64	
251.63447	66	
251.90357	74	
252.85333	78	
252.92178	40	
254.08889	72	
254.81382	54	
254.90462	124	
254.97109	98	
255.07424	70	
255.90795	56	
255.92132	64	
256.08522	68	
256.86536	68	
256.90005	202	
257.08686	60	
257.84667	220	
258.84291	306	
258.86757	172	
259.85800	244	
260.83704	332	
261.60800	40	
261.83396	148	
261.99841	58	
263.85089	112	
264.87056	68	
265.86637	78	
266.84330	84	
266.85681	90	
267.13458	40	
267.82415	64	
268.84133	344	1+
269.82746	72	
270.83974	120	
270.89360	70	
273.89050	48	
274.86445	124	
274.87991	132	
275.86340	52	
276.85608	428	
277.41970	80	
277.86547	304	
277.88416	60	
277.96598	100	
278.11958	60	
278.84580	1200	1+
278.92974	56	
279.00271	46	
279.08895	64	
279.84931	694	1+
279.88236	126	
279.92858	62	
280.00286	54	
280.86731	126	
281.00848	40	
281.13154	66	
281.25952	44	
281.83617	70	
281.85867	100	
282.88033	76	
282.94002	70	
283.87441	72	
284.88123	64	
285.78361	38	
286.86577	54	
288.84262	96	
289.88070	60	
292.86967	54	
293.48779	54	
294.06483	98	
294.86637	130	
295.87345	66	
296.85590	224	1+
297.88773	136	
298.16310	72	
298.31652	76	
298.90211	84	
299.87269	322	1+
301.04769	46	
301.85513	48	
302.18002	52	
302.86161	72	
302.91045	58	
304.83285	86	
307.88883	66	
307.96656	70	
308.87206	64	
311.87077	54	
312.41318	80	
319.87942	84	
324.86445	48	
324.91118	52	
324.97966	56	
325.14988	76	
325.89547	140	
327.89916	44	
328.19474	40	
328.96259	82	
333.36899	68	
335.88286	86	
335.90743	80	
337.99005	52	
338.28372	76	
338.77392	64	
341.21364	64	
341.24403	70	
342.62450	80	
END IONS

###FS:    #m/z: 336.94587 #charge 1+
###MS: 162
###MSMS: 165
BEGIN IONS
TITLE=Cmpd 123, +MS2(336.9459), 28.0-35.0eV, 3.6min #165
RTINSECONDS=211.993
SCANS=162,165
PEPMASS=336.94587	14422
CHARGE=1+
58.67218	246	
192.89149	64	
199.98118	62	
200.89722	66	
208.88347	58	
210.88465	72	
211.88620	64	
211.94425	292	
212.87959	54	
212.89210	96	
213.88089	160	
213.93631	100	
214.94220	64	
217.73346	46	
222.86923	58	
222.94973	60	
223.83052	72	
223.98316	60	
224.84089	46	
225.83839	54	
226.85195	52	
227.49962	114	
228.83894	70	
229.83931	58	
229.95541	270	1+
230.84401	54	
230.89481	130	
231.94380	56	
232.84210	80	
233.94359	82	
233.96231	86	
234.92307	52	
234.93802	64	
235.22031	74	
237.53296	48	
237.84529	88	
238.84703	60	
238.86725	76	
239.84762	130	
239.90291	62	
240.83989	640	1+
240.90201	78	
241.97650	48	
242.86566	52	
244.83630	86	
246.86733	68	
246.97461	104	
247.96479	146	
247.98064	60	
248.89568	56	
248.98274	44	
249.92913	120	
250.83464	70	
250.94972	48	
251.83506	72	
252.82633	68	
252.95324	58	
252.97074	256	
252.99194	86	
253.92035	108	
254.09468	84	
254.91578	162	
254.97257	72	
255.07057	60	
255.86161	46	
256.06392	60	
256.81506	62	
256.85173	166	
257.12203	58	
257.85768	86	
258.84484	222	
259.01948	44	
259.44468	80	
259.85014	202	
260.81706	66	
260.85980	216	
260.94403	78	
261.09307	72	
261.85377	70	
262.83197	68	
262.84750	82	
264.86089	134	
266.85836	86	
266.99458	56	
267.84615	48	
267.87048	50	
268.84079	418	1+
268.95664	58	
270.11177	42	
270.60750	50	
270.85003	54	
270.91754	50	
272.05290	54	
273.89698	66	
274.35583	46	
274.86367	92	
275.07046	72	
275.87471	90	
275.99414	66	
276.01256	54	
276.85639	240	
276.88384	96	
276.98211	64	
277.86396	170	
278.86293	308	1+
278.99264	68	
280.25967	56	
280.83311	80	
281.94769	78	
282.04281	68	
283.13031	98	
284.87265	96	
286.85129	186	
286.90925	90	
287.85234	116	
288.85724	64	
290.88925	74	
291.00864	74	
293.10734	270	
293.22555	60	
293.87817	120	
294.86539	166	
294.90512	44	
295.11396	76	
295.26394	72	
295.83811	54	
295.88850	60	
297.78588	110	1+
297.88187	90	
298.31190	62	
299.86987	46	
301.89077	66	
302.90831	46	
303.19494	60	
305.89080	68	
306.86852	50	
307.89537	80	
309.88517	70	
313.86686	72	
313.90553	70	
319.81580	50	
319.91293	54	
324.09890	66	
327.76105	62	
327.90341	60	
329.41953	76	
334.16552	58	
334.96059	94	
337.25050	56	
337.91325	72	
338.09865	74	
338.12535	78	
338.27534	54	
339.88664	66	
340.29460	46	
END IONS

###FS:    #m/z: 363.95662 #charge 1+
###MS: 166
###MSMS: 167
BEGIN IONS
TITLE=Cmpd 124, +MS2(363.9566), 28.0-35.0eV, 3.6min #167
RTINSECONDS=215.644
SCANS=166-167
PEPMASS=363.95662	38400
CHARGE=1+
141.81066	102	
183.88630	66	
184.93381	70	
186.86375	68	
187.86609	102	
187.87908	74	
189.93804	70	
191.86443	84	
196.88985	82	
207.87300	82	
209.94411	66	
210.88442	62	
212.87533	268	
212.89046	62	
222.95435	156	
223.96822	98	
224.06019	74	
224.89008	70	
224.94793	482	1+
224.97629	180	1+
225.88022	58	
225.89456	86	
226.82392	70	
226.88705	140	
226.94642	1242	1+
226.96431	130	
227.42939	84	
227.96611	82	
228.89054	66	
228.94313	1090	1+
230.88864	464	
233.89472	68	
235.87792	106	
238.82558	56	
239.89896	84	
240.81186	70	
240.93950	530	
240.96232	68	
241.95307	76	
241.96856	160	
242.82109	64	
242.94379	522	1+
243.82649	136	
243.93486	96	
244.84582	82	
244.95488	278	
244.99968	102	
245.81147	60	
245.94132	108	
245.96201	126	
246.80782	76	
246.95392	478	1+
247.85268	74	
248.09422	68	
248.80374	244	
248.84715	76	
248.90339	72	
249.90211	82	
250.80191	136	
250.90877	70	
250.94527	68	
251.04075	78	
251.84331	72	
251.87062	82	
253.90098	64	
253.91477	80	
253.95981	66	
255.86755	88	
258.84022	140	
258.97267	66	
260.82831	368	1+
260.96908	78	
261.13264	84	
261.83118	350	1+
265.78861	68	
266.81390	430	1+
267.40033	72	
267.85624	76	
267.87675	60	
267.96733	300	1+
268.53803	70	
268.92141	104	
268.95504	70	
269.80339	74	
270.82751	100	
271.82360	70	
272.88550	76	
272.90592	62	
275.86772	64	
276.85958	182	1+
278.84592	136	
279.80338	72	
279.85093	190	
279.91026	72	
280.79379	476	1+
281.84233	74	
282.79892	166	
282.83292	58	
282.85962	58	
283.78467	150	
283.85012	58	
284.28241	68	
284.79170	68	
284.83436	146	
284.88916	92	
285.82876	62	
285.84548	128	
287.41980	86	
289.19770	68	
289.87104	94	
290.08146	76	
290.79755	58	
292.09268	72	
293.84807	74	
296.16262	64	
296.80840	64	
297.80864	110	
298.80169	854	1+
298.98933	106	
300.87390	74	
301.86031	86	
303.85613	194	1+
303.94182	96	
304.19633	68	
304.43997	242	1+
304.96590	74	
306.82357	62	
308.84220	90	
311.13049	150	
312.86022	76	
313.01206	74	
314.01456	78	
316.82567	110	
317.81645	66	
318.12303	78	
318.93567	72	
320.81831	82	
321.12165	82	
321.25126	64	
321.82345	124	
322.81452	116	
322.92884	64	
324.01276	68	
324.80214	76	
325.02151	58	
327.49458	86	
330.38750	108	
332.88289	76	
333.95696	100	
334.87513	80	
338.80120	72	
338.84664	64	
338.87341	58	
340.94712	92	
342.91327	78	
347.03926	66	
350.06502	72	
352.87826	70	
353.88226	66	
356.17746	94	
356.77329	68	
362.73973	60	
363.95497	62	
364.89942	98	
365.01231	68	
END IONS

###FS:    #m/z: 336.94528 #charge 1+
###MS: 166
###MSMS: 168
BEGIN IONS
TITLE=Cmpd 125, +MS2(336.9453), 28.0-35.0eV, 3.6min #168
RTINSECONDS=216.416
SCANS=166,168
PEPMASS=336.94528	16218
CHARGE=1+
199.89059	66	
202.16596	76	
205.93190	54	
205.94943	60	
208.84265	88	
210.90594	66	
211.94294	726	1+
213.88020	78	
213.93494	120	
215.11215	54	
215.82043	44	
215.92507	48	
216.89514	70	
216.92560	54	
218.90982	44	
221.13650	66	
221.87856	74	
223.83444	82	
223.84721	66	
223.96323	236	1+
223.97893	120	
224.83880	48	
224.89910	90	
226.09972	62	
226.83025	74	
226.97361	58	
228.84701	54	
228.90383	66	
229.90969	76	
229.95702	406	
230.74668	52	
230.88869	50	
231.95062	76	
232.82138	46	
232.83666	68	
232.95078	72	
233.32204	88	
233.82871	86	
233.84965	62	
235.11484	46	
235.79515	48	
236.22894	66	
237.89098	56	
238.84438	68	
238.96211	48	
239.83403	534	1+
239.92576	72	
240.85164	140	
242.85052	138	
243.83864	130	
244.84039	74	
244.99969	62	
247.19985	58	
247.96665	50	
248.84343	64	
248.89812	164	
248.99073	82	
249.96409	66	
250.84249	78	
250.95605	68	
251.83320	74	
251.89118	94	
252.95523	154	
253.83469	108	
254.03436	56	
254.16292	70	
254.90776	52	
254.92757	82	
254.96446	50	
255.93792	70	
256.84461	82	
256.86422	68	
256.93911	50	
257.06883	48	
257.89462	66	
258.84167	268	
258.85565	176	
259.80661	44	
259.85307	322	
259.89602	62	
260.98866	72	
261.84550	86	
262.85780	60	
264.82220	46	
264.87066	70	
265.58619	76	
265.88245	60	
266.85557	44	
267.81839	68	
267.84215	104	
268.84214	222	
269.82340	80	
269.83750	88	
270.55789	72	
273.84603	80	
274.86676	132	
275.84295	92	
275.86691	228	
275.88564	104	
276.03683	64	
276.86020	1002	1+
276.92734	184	1+
277.86467	698	1+
278.84300	66	
279.10312	70	
279.83626	66	
279.86297	62	
279.89805	64	
280.89705	64	
281.04955	72	
282.00523	74	
285.84965	72	
286.85137	88	
286.87604	70	
287.83808	50	
287.86055	68	
289.79115	64	
289.88084	70	
291.88322	66	
292.87087	122	
293.10695	372	
293.98454	44	
294.27330	44	
294.87635	62	
295.10949	58	
295.16698	58	
295.87712	64	
296.89489	80	
299.01443	60	
299.86782	84	
300.23240	72	
300.88401	82	
303.86005	74	
304.85647	72	
306.87722	74	
306.90091	54	
307.89330	76	
307.92134	72	
309.81611	68	
310.01909	46	
312.39325	74	
312.91652	58	
313.89057	100	
313.96687	66	
315.17557	94	
317.94119	118	
320.91014	52	
321.98048	72	
325.81232	96	
326.89691	76	
327.28773	96	
331.92276	72	
334.76293	78	
335.79266	76	
338.15478	74	
341.83880	62	
END IONS

###FS:    #m/z: 359.96206 #charge 1+
###MS: 166
###MSMS: 169
BEGIN IONS
TITLE=Cmpd 126, +MS2(359.9621), 28.0-35.0eV, 3.7min #169
RTINSECONDS=217.188
SCANS=166,169
PEPMASS=359.96206	10286
CHARGE=1+
46.61528	64	
56.71173	80	
73.12861	58	
195.91315	46	
199.00283	90	
199.02011	72	
201.87469	72	
205.95119	94	
206.98878	74	
210.89536	48	
216.40890	88	
217.89073	64	
220.05338	62	
221.89087	124	
223.89466	52	
223.96102	68	
223.97753	76	
224.95460	148	
224.97238	118	
225.87075	78	
226.06258	68	
226.94458	444	1+
226.97038	110	
226.98381	158	
228.94316	452	1+
230.90539	60	
231.90550	88	
233.83230	52	
234.85682	60	
236.83319	58	
237.07512	72	
237.12635	58	
238.09903	58	
238.93932	48	
240.82058	68	
240.83841	200	
240.87533	86	
240.93843	206	
240.96526	50	
241.03345	60	
241.90188	108	
241.94515	84	
242.90763	56	
242.93828	64	
242.96077	56	
244.95839	150	
246.09677	86	
246.80780	80	
246.95281	152	
246.97564	52	
247.45057	94	
248.80259	256	
249.91573	92	
250.99802	80	
251.03496	82	
252.94918	114	
253.91067	54	
254.88018	76	
255.02502	58	
255.85535	52	
256.86134	80	
257.07890	82	
257.84555	66	
258.84400	50	
260.96028	74	
261.96859	80	
262.95225	64	
263.42129	96	
264.96453	54	
265.02212	76	
265.06011	172	
265.81456	62	
266.09075	86	
266.81165	174	
267.01882	66	
268.90627	78	
269.97273	160	
270.86107	76	
270.88742	80	
271.44964	80	
271.91066	56	
271.93133	78	
273.79786	62	
273.81108	78	
274.94248	64	
275.89178	72	
275.94514	64	
276.81663	72	
276.92700	82	
277.84229	80	
277.86573	50	
278.79683	216	
278.84264	68	
279.36389	80	
279.84959	140	
279.90636	68	
279.96704	70	
280.79450	558	1+
280.89901	70	
280.92825	76	
281.85711	80	
282.78958	58	
284.82538	86	
285.82869	80	
285.85818	60	
286.82014	92	
286.85412	124	
289.82436	86	
290.09382	62	
290.84553	58	
291.43819	66	
291.78843	64	
292.99150	68	
295.02161	130	
295.92108	56	
296.80862	152	
297.86257	74	
298.80253	314	
298.86365	76	
299.80786	162	
299.87240	136	
299.94952	64	
300.04962	76	
301.85823	74	
303.81099	64	
307.12885	58	
307.17614	92	
307.83962	70	
308.88939	48	
309.87420	56	
310.82183	62	
311.80550	90	
314.28342	48	
315.27986	80	
316.82299	88	
317.81022	62	
319.81811	110	
320.82687	78	
321.13715	48	
321.82020	116	
321.88318	64	
322.92838	60	
323.01454	174	
324.88665	76	
325.16092	92	
330.87094	110	
332.80452	68	
336.17979	72	
336.94476	70	
338.10776	78	
338.80820	66	
349.97083	72	
350.34772	84	
END IONS

###FS:    #m/z: 363.95629 #charge 1+
###MS: 170
###MSMS: 171
BEGIN IONS
TITLE=Cmpd 127, +MS2(363.9563), 28.0-35.0eV, 3.7min #171
RTINSECONDS=220.834
SCANS=170-171
PEPMASS=363.95629	38092
CHARGE=1+
104.21195	62	
187.86730	58	
189.86862	86	
192.85846	58	
200.88065	58	
208.88343	84	
209.09630	68	
209.86553	60	
209.94047	96	
212.87846	150	
213.86972	86	
215.91963	66	
216.10924	62	
220.00379	68	
220.81690	74	
222.95574	142	
223.83595	60	
223.88770	76	
223.95666	72	
224.14852	68	
224.94777	192	
225.95200	124	
226.88711	232	1+
226.94784	766	1+
226.98233	68	
227.90535	80	
227.93301	66	
228.94386	992	
230.88879	534	
230.94603	68	
232.88562	114	
233.79710	70	
234.91164	74	
235.03781	68	
236.83721	68	
238.93545	72	
240.75334	90	
240.82053	66	
240.84349	74	
240.93846	82	
240.96288	148	
241.82138	56	
241.94128	104	
242.94465	608	
243.09694	70	
243.82864	80	
244.82088	102	
244.84799	72	
244.93507	100	
244.95955	484	1+
245.90189	82	
246.85841	112	
246.95215	462	
247.81917	80	
248.80838	74	
248.86087	92	
248.90163	74	
249.88294	68	
249.90424	74	
250.79772	68	
251.07571	60	
251.37935	90	
251.80002	88	
252.10826	68	
253.90635	82	
254.84878	60	
254.90604	60	
255.88317	78	
255.99513	66	
256.83503	74	
258.84175	138	
258.98062	70	
260.82490	218	1+
260.83900	252	1+
260.85888	58	
261.14669	66	
261.97934	140	
264.82240	144	
265.82009	62	
266.81294	344	1+
266.85437	58	
267.16153	70	
267.86850	68	
267.92460	84	
267.97500	148	
268.06116	78	
268.84109	136	
269.80503	60	
271.83183	60	
274.79962	68	
274.81400	60	
275.42096	78	
276.10430	62	
276.92518	80	
277.07798	72	
277.41346	76	
278.79711	92	
278.84688	136	
278.91696	76	
279.80995	70	
279.83797	72	
280.79388	720	1+
280.83743	68	
283.78567	76	
283.85995	78	
283.87875	66	
284.09000	66	
284.82398	70	
286.88644	64	
287.75305	72	
287.91704	96	
288.20066	62	
291.86603	116	
293.06758	64	
294.86361	64	
296.81473	102	
297.80643	210	
298.42237	84	
298.80157	978	1+
299.86554	132	
299.93898	72	
301.79528	74	
301.83655	58	
303.85549	96	
304.44719	102	
304.85645	58	
306.89042	120	
307.18089	68	
308.42801	120	
311.13158	66	
312.12439	68	
313.85138	56	
314.82682	66	
315.44349	58	
316.43451	86	
318.92074	84	
321.07319	72	
321.82202	74	
321.87243	74	
322.81379	66	
323.90015	64	
325.91875	80	
326.85253	70	
326.87684	118	
329.43291	70	
330.13984	86	
330.84531	104	
332.26242	58	
337.94532	66	
340.77950	58	
340.79767	66	
343.15663	66	
343.17212	62	
347.91355	82	
349.86910	154	
352.76487	70	
360.03638	60	
360.89714	78	
END IONS

###FS:    #m/z: 336.94573 #charge 1+
###MS: 170
###MSMS: 172
BEGIN IONS
TITLE=Cmpd 128, +MS2(336.9457), 28.0-35.0eV, 3.7min #172
RTINSECONDS=221.605
SCANS=170,172
PEPMASS=336.94573	13538
CHARGE=1+
133.87365	62	
171.27564	74	
173.85226	54	
182.86537	74	
192.09843	92	
202.04567	50	
205.95679	72	
207.84827	70	
208.13172	58	
209.94054	80	
211.94327	412	1+
212.87804	90	
212.89890	58	
213.93976	86	
215.88787	142	
220.88084	50	
221.88585	50	
223.84537	72	
223.96120	88	
223.97945	78	
224.84359	140	
225.86140	78	
227.10146	76	
227.88302	68	
228.84148	122	
229.95632	300	1+
230.89441	82	
231.88764	156	
231.94917	142	
232.95015	82	
233.02240	72	
233.84567	58	
233.89857	68	
233.94512	146	
234.83453	74	
234.86274	44	
235.80443	62	
236.01573	66	
236.91100	72	
237.06779	74	
237.89455	68	
237.90968	76	
238.84482	194	1+
238.85763	74	
238.88246	72	
239.90392	126	
240.82964	82	
241.79662	88	
241.84326	338	
241.88633	68	
242.83685	84	
243.84983	78	
244.86325	64	
247.96764	120	
248.90124	54	
250.20872	78	
250.82742	130	
250.89428	66	
250.95692	76	
250.99015	68	
251.04945	74	
251.92308	86	
252.97123	182	
253.08577	64	
253.86583	66	
253.90697	94	
254.12249	72	
254.16513	66	
254.91779	108	
254.97238	84	
255.85960	64	
256.84562	140	
256.88199	76	
257.85951	126	
258.38546	114	
258.84373	298	
258.86992	66	
259.83474	56	
259.85181	192	
259.94340	56	
259.95946	68	
262.89785	48	
262.95735	100	
263.80433	108	
263.88390	76	
265.86265	62	
266.86425	66	
267.84792	150	
267.86432	54	
268.06738	74	
268.84137	582	1+
268.85870	68	
268.95055	86	
272.43969	86	
272.90398	48	
273.84786	70	
274.85990	140	
274.87688	46	
275.87645	130	
276.85377	434	
277.83866	56	
277.86499	196	
277.92906	66	
278.56804	58	
278.83421	130	
278.86225	178	1+
278.98451	52	
279.83014	62	
280.87863	64	
281.04756	62	
281.12769	62	
281.86032	44	
284.86840	72	
285.85486	124	
286.38353	62	
286.84701	54	
287.34849	74	
287.86304	52	
288.26070	42	
288.86367	78	
289.02428	50	
290.88116	72	
292.85956	66	
292.88346	78	
293.10936	242	
293.87069	86	
294.86373	164	
295.01932	70	
295.11434	44	
295.97988	70	
296.29663	70	
296.39152	64	
296.88217	82	
297.89018	66	
298.30786	58	
298.89801	70	
299.86828	110	
300.88403	160	
302.88077	46	
302.91081	92	
303.92943	78	
308.04428	64	
309.02756	92	
311.04893	42	
311.86401	46	
313.90133	50	
314.89212	60	
315.18511	48	
316.89113	60	
322.08412	52	
324.89958	64	
333.78435	86	
334.77874	66	
337.28387	70	
339.88441	68	
END IONS

###FS:    #m/z: 359.96151 #charge 1+
###MS: 170
###MSMS: 173
BEGIN IONS
TITLE=Cmpd 129, +MS2(359.9615), 28.0-35.0eV, 3.7min #173
RTINSECONDS=222.378
SCANS=170,173
PEPMASS=359.96151	9826
CHARGE=1+
118.15378	52	
120.06747	76	
180.87350	54	
191.95739	66	
200.87277	82	
209.94076	80	
210.35544	48	
211.89549	70	
215.93958	76	
216.44336	70	
220.95403	98	
222.95090	220	
223.03600	86	
223.89132	92	
223.99426	70	
224.94165	84	
224.95633	64	
224.97722	50	
225.94103	58	
225.96804	54	
226.94697	734	1+
226.97251	180	
227.83507	68	
228.94169	416	
229.08015	80	
230.84909	64	
233.98260	60	
234.03901	72	
234.86574	128	
237.84362	70	
238.06322	76	
238.08390	74	
238.43081	80	
239.83621	54	
240.82779	76	
240.93936	66	
242.93440	54	
242.96289	52	
244.90772	62	
244.95264	284	1+
246.81176	68	
246.89105	58	
247.81184	68	
248.80290	102	
248.82387	60	
249.80511	98	
250.79970	62	
250.95033	120	
251.07397	54	
251.44763	64	
252.87667	64	
254.84102	68	
255.85368	100	
255.91083	64	
258.14893	46	
258.39366	70	
258.84501	156	
258.97416	66	
260.83235	142	
260.97819	136	
262.94141	88	
263.88408	86	
264.93840	60	
264.96818	80	
265.82280	58	
265.97838	74	
266.81650	318	
266.84859	84	
267.86196	60	
268.84191	54	
269.78921	74	
270.89368	80	
271.83820	50	
272.89759	58	
273.07644	66	
273.92934	86	
275.97712	94	
276.39990	74	
276.85045	158	
277.81426	60	
277.85566	72	
278.79754	82	
278.84307	54	
279.10770	62	
279.79924	72	
280.79416	392	1+
280.83560	76	
281.04960	52	
281.83436	72	
281.85071	86	
283.06607	82	
283.85399	66	
284.82654	174	
285.52791	94	
285.82746	62	
286.11532	70	
286.80972	66	
286.92122	78	
288.17732	54	
288.82423	54	
293.89870	70	
294.88440	64	
295.86544	56	
296.02198	50	
296.81450	60	
297.80560	82	
297.93903	58	
297.97084	72	
298.80439	644	1+
298.84809	68	
299.17374	68	
300.87324	70	
301.86015	46	
302.85101	74	
302.91890	62	
304.97654	70	
308.01831	70	
308.89624	76	
309.91984	84	
310.79829	72	
311.87906	68	
312.78609	58	
313.86691	74	
313.89710	58	
315.14315	52	
315.91473	64	
317.93262	58	
319.01041	86	
319.80695	56	
320.18514	80	
321.28455	90	
321.82154	110	
322.61104	106	
322.81605	80	
323.01290	80	
324.64309	78	
331.10641	46	
331.83950	50	
334.96066	88	
337.94728	54	
338.13228	64	
340.89720	72	
341.13292	66	
342.10437	90	
342.17469	74	
344.71413	62	
344.86955	72	
345.01105	56	
347.78919	70	
352.61749	88	
355.93652	90	
356.33480	58	
358.20345	54	
361.15150	54	
END IONS

###FS:    #m/z: 322.92986 #charge 1+
###MS: 174
###MSMS: 175
BEGIN IONS
TITLE=Cmpd 130, +MS2(322.9299), 28.0-35.0eV, 3.8min #175
RTINSECONDS=226.032
SCANS=174-175
PEPMASS=322.92986	169758
CHARGE=1+
68.73720	18	
83.22245	30	
107.50304	18	
117.04978	18	
148.22193	18	
157.75887	32	
160.03090	28	
161.42591	18	
177.36636	20	
179.08268	18	
183.98630	32	
192.81735	18	
193.88975	80	
194.89440	92	
196.16576	44	
199.96086	24	
201.04253	220	
202.07715	56	
203.65621	40	
203.97516	64	
204.17726	30	
205.95056	164	
209.26329	18	
209.88910	86	
210.45154	18	
211.93974	74	
215.86372	82	
216.99108	66	
217.71058	20	
218.90710	80	
220.63272	18	
220.87886	60	
220.89203	74	
221.94258	66	
221.95555	82	
222.00735	24	
222.81009	58	
223.04308	78	
225.96490	52	
227.14214	18	
228.08361	64	
229.82032	36	
230.83262	66	
231.12260	76	
233.08959	66	
235.49566	102	
236.07619	80	
236.54081	42	
237.92098	94	
238.94527	52	
239.12933	64	
239.84153	66	
240.89609	30	
240.94142	1090	
241.89030	18	
241.94048	2164	1+
242.03210	32	
242.35459	20	
242.46805	40	
242.62605	36	
242.81850	360	1+
242.94265	1324	1+
243.12840	22	
243.25665	24	
243.66596	36	
243.72342	34	
243.82147	220	1+
244.90270	20	
244.94275	452	
244.99603	84	
245.03592	24	
245.08208	32	
245.50143	20	
245.85752	54	
247.22484	24	
247.59219	26	
247.85058	62	
247.95692	74	
248.89459	24	
250.50198	18	
251.03330	60	
251.20035	74	
252.46703	72	
252.92227	38	
256.84841	60	
257.79687	142	
257.81350	68	
258.16363	18	
258.83332	178	
259.33993	90	
259.86600	34	
260.83893	88	
261.83379	56	
262.83368	50	
263.12160	18	
264.06967	70	
264.56115	68	
265.25613	80	
266.85629	68	
270.82886	42	
271.35880	64	
273.20663	38	
273.79913	40	
275.47402	86	
276.02656	36	
277.93516	68	
278.84106	74	
278.88785	64	
279.09135	972	1+
281.02310	50	
281.09464	66	
281.55816	58	
282.38879	28	
282.88966	24	
283.06889	102	
283.25240	32	
283.48146	40	
283.85389	34	
284.20766	64	
284.29079	262	
284.41790	20	
284.64817	40	
285.30573	40	
286.03917	26	
286.29816	52	
287.30879	44	
287.99396	98	
289.09930	32	
289.30143	32	
289.41465	32	
289.81174	28	
290.90947	26	
292.05902	80	
292.49370	76	
293.02745	56	
295.14352	38	
298.07905	68	
298.86790	40	
299.17994	32	
301.86017	64	
301.87725	58	
304.90779	64	
305.77675	30	
306.88497	64	
307.05768	34	
307.14192	116	
309.14407	30	
309.88083	44	
309.91759	70	
310.89729	58	
311.85975	64	
316.61133	32	
326.34215	68	
326.89500	48	
327.28775	94	
END IONS

###FS:    #m/z: 340.94048 #charge 1+
###MS: 174
###MSMS: 176
BEGIN IONS
TITLE=Cmpd 131, +MS2(340.9405), 28.0-35.0eV, 3.8min #176
RTINSECONDS=226.804
SCANS=174,176
PEPMASS=340.94048	118040
CHARGE=1+
180.86680	56	
190.93127	62	
192.92333	72	
203.92976	66	
206.94798	68	
207.88180	72	
213.21106	44	
214.88884	74	
214.93812	46	
215.94319	76	
217.89105	112	
218.38234	90	
218.93512	56	
221.86780	66	
221.88827	136	
222.96069	66	
222.97694	50	
223.93549	86	
224.83685	100	
224.97117	110	
225.86343	70	
225.99077	76	
227.83660	72	
228.84612	72	
228.94813	66	
230.84131	74	
230.94262	40	
231.95716	76	
232.94928	62	
233.83833	66	
233.86976	38	
233.90207	64	
233.94718	52	
236.08157	60	
236.89373	70	
237.09038	64	
238.80634	72	
238.83811	66	
238.86905	64	
238.88634	72	
239.84978	120	
239.90809	68	
239.92712	84	
240.84681	226	
240.91745	70	
241.12697	68	
241.68024	70	
241.84282	894	1+
241.89481	72	
241.94784	42	
242.12896	66	
242.83667	342	1+
243.49554	44	
243.90310	52	
248.89560	66	
249.93713	78	
249.98806	88	
250.83077	70	
251.83924	106	
255.07250	56	
256.25651	74	
256.81488	48	
256.85111	154	
256.86825	62	
256.89492	150	
257.81575	64	
257.85701	108	
258.18830	58	
258.84806	390	
259.05309	80	
259.83297	504	1+
259.85335	294	
260.79923	46	
260.83639	426	1+
260.92821	72	
261.00735	48	
261.87907	92	
262.89865	58	
262.92373	72	
263.85516	188	1+
263.88792	74	
264.90412	76	
266.84412	124	
266.98291	56	
266.99893	52	
267.84406	98	
267.85847	74	
267.87861	64	
268.84118	136	
270.83114	148	
272.97692	64	
273.82170	78	
273.95760	44	
274.85602	82	
274.88109	106	
275.86653	252	
275.91640	74	
276.85963	744	1+
276.89614	78	
277.17121	44	
277.19055	48	
277.83894	84	
277.93357	70	
278.84318	660	1+
278.98230	76	
279.91818	74	
280.08152	56	
280.16687	62	
280.89080	68	
281.86030	134	
281.91684	92	
282.86611	76	
283.02891	54	
283.16137	64	
287.84595	78	
287.86691	46	
287.89391	70	
288.40741	104	
288.83919	100	
290.88296	72	
291.86389	72	
292.88448	64	
292.93488	74	
293.11133	82	
294.87142	148	
295.87727	122	
296.83009	76	
296.85897	84	
296.92007	68	
297.14697	40	
297.85824	64	
297.88091	298	1+
299.01624	66	
299.87149	284	1+
300.91149	74	
301.86280	192	
302.17388	70	
303.82405	72	
303.87729	54	
303.90122	74	
303.95019	64	
304.89499	76	
305.89256	68	
306.93111	80	
307.00820	70	
307.88085	68	
308.52536	40	
312.09973	46	
317.88879	90	
320.92605	60	
324.11886	70	
324.84003	78	
324.89979	62	
326.18914	66	
327.02589	98	
329.86559	64	
331.01717	70	
339.27783	50	
339.71245	68	
END IONS

###FS:    #m/z: 363.95610 #charge 1+
###MS: 174
###MSMS: 177
BEGIN IONS
TITLE=Cmpd 132, +MS2(363.9561), 28.0-35.0eV, 3.8min #177
RTINSECONDS=227.577
SCANS=174,177
PEPMASS=363.95610	38578
CHARGE=1+
178.94971	64	
189.86004	88	
201.93896	66	
205.94767	64	
208.83922	68	
209.94402	122	
210.88667	60	
212.87789	178	
223.96628	66	
224.94837	86	
224.96990	180	
225.63421	66	
225.94619	64	
225.97219	72	
226.94726	706	1+
226.97377	112	
227.81636	84	
228.89053	62	
228.94312	420	1+
230.88904	370	1+
231.80528	78	
232.86843	58	
240.83233	110	
240.85239	78	
240.93961	228	1+
241.97429	84	
242.82046	66	
242.85653	118	
242.94333	480	
243.84556	68	
243.89972	74	
243.93607	70	
244.82338	98	
244.93748	108	
244.95726	174	
245.85575	64	
245.92134	68	
246.95039	420	
248.80271	144	
248.83948	74	
248.90054	66	
249.07380	64	
249.80513	106	
250.90071	80	
250.94942	60	
253.90698	66	
255.40588	56	
256.17781	70	
258.83787	68	
258.90488	94	
258.97413	60	
259.09219	72	
260.84099	60	
260.86868	84	
261.36676	90	
262.80820	54	
262.83845	58	
263.83615	70	
263.86195	94	
265.37602	118	
266.79036	58	
266.81605	372	
267.81797	176	
267.86424	58	
267.97445	56	
268.84177	82	
271.85827	58	
275.09520	58	
275.80435	62	
276.77369	74	
276.81443	66	
276.85528	86	
276.87179	70	
277.80235	64	
277.86765	58	
278.83585	144	
278.85953	56	
279.79273	72	
280.02954	64	
280.10123	70	
280.21813	54	
280.79762	232	
280.84364	92	
281.79389	104	
281.87746	66	
281.90197	72	
282.78972	54	
283.06621	60	
283.84883	188	
284.83113	72	
285.16703	56	
285.84484	84	
285.98254	80	
286.81192	96	
286.85324	58	
287.83213	82	
288.83632	56	
288.93638	74	
293.00643	92	
294.86141	88	
295.12916	64	
296.80641	278	1+
296.93538	154	
298.80173	1264	1+
299.86814	66	
300.49856	100	
300.83694	70	
300.86467	66	
301.79832	54	
301.86388	548	1+
302.80171	76	
304.89321	66	
308.62195	90	
310.78296	74	
312.82755	66	
312.95360	88	
312.97738	62	
313.90110	58	
314.82014	66	
315.87102	74	
316.76437	56	
316.81237	108	
317.80906	120	
318.94036	102	
318.96015	70	
319.83144	62	
320.80651	60	
320.81971	54	
321.35513	106	
321.81938	58	
322.81790	130	
322.88856	74	
323.08284	68	
323.81704	86	
324.85110	102	
325.32257	78	
325.90090	60	
326.84377	56	
327.07016	60	
327.90789	70	
327.92799	82	
329.56880	74	
329.88094	58	
329.94111	80	
333.89846	68	
334.88198	78	
337.84102	76	
339.83914	68	
341.17352	70	
343.00217	72	
344.86719	64	
354.72387	68	
358.90576	80	
360.86716	82	
361.77021	74	
361.98009	66	
363.23362	66	
END IONS

###FS:    #m/z: 322.93001 #charge 1+
###MS: 178
###MSMS: 179
BEGIN IONS
TITLE=Cmpd 133, +MS2(322.9300), 28.0-35.0eV, 3.9min #179
RTINSECONDS=231.248
SCANS=178-179
PEPMASS=322.93001	175106
CHARGE=1+
48.76815	18	
53.96245	32	
53.97689	18	
61.88674	18	
63.53201	18	
63.90841	18	
64.34895	18	
66.98776	18	
88.59717	18	
98.40733	20	
101.87425	24	
103.16298	32	
106.79125	18	
149.72065	18	
158.95114	24	
165.82536	18	
174.51771	32	
174.76355	18	
193.88955	100	
195.02827	46	
197.91316	76	
199.90941	58	
201.04396	94	
201.49269	32	
202.94014	78	
207.97592	72	
208.98636	50	
209.14632	68	
210.88774	86	
215.02186	72	
218.07048	84	
219.18328	32	
220.40662	18	
221.93864	76	
222.06681	66	
222.88769	66	
222.93508	66	
223.95751	56	
224.03200	26	
224.45578	28	
226.96652	64	
227.81801	56	
228.89434	44	
229.02464	48	
229.16949	78	
233.85690	60	
236.64999	18	
236.79448	24	
236.89742	24	
237.00709	78	
237.05291	34	
237.19840	22	
238.83282	54	
238.89182	76	
239.07583	80	
239.89112	50	
240.81821	40	
240.94055	842	
240.98413	74	
241.60673	18	
241.75186	22	
241.94252	780	
242.00099	24	
242.19565	26	
242.26087	30	
242.37734	24	
242.93946	2534	1+
243.12359	30	
243.27091	32	
243.74438	18	
243.83247	54	
243.85175	34	
244.82005	200	
244.91703	24	
245.11915	92	
245.25079	22	
246.64773	40	
247.24256	62	
248.69714	18	
250.15234	66	
253.03309	18	
253.69959	22	
253.86032	66	
253.88356	70	
254.91572	100	
256.75990	32	
256.80888	30	
257.90048	50	
258.79225	26	
258.83384	50	
259.28159	18	
259.83455	64	
260.83561	116	
262.05000	44	
262.82917	232	
262.99516	28	
263.97788	60	
266.03489	64	
267.90238	50	
268.95456	62	
270.82655	46	
272.84521	64	
273.15935	54	
277.86554	32	
277.92070	48	
279.02523	22	
279.09189	820	
279.22529	22	
279.25111	18	
279.28375	46	
279.42543	18	
279.56390	24	
279.81360	46	
280.10984	92	
280.17926	72	
280.26373	74	
280.33180	32	
281.07827	48	
281.19229	20	
282.09015	56	
282.11076	28	
282.27387	60	
282.35283	70	
282.63813	28	
283.23342	58	
283.45460	26	
284.29319	474	1+
286.91956	56	
287.90865	68	
287.99793	36	
290.01896	70	
293.87502	38	
294.07708	74	
294.31723	28	
294.80424	56	
296.04715	56	
296.87195	74	
297.86682	58	
298.82668	62	
299.82193	76	
304.88315	64	
307.88737	212	1+
308.81412	56	
312.76054	74	
313.29835	34	
313.54258	22	
313.87315	68	
320.07048	72	
322.22063	48	
323.09826	56	
323.89807	66	
325.26068	50	
326.89472	86	
END IONS

###FS:    #m/z: 340.94046 #charge 1+
###MS: 178
###MSMS: 180
BEGIN IONS
TITLE=Cmpd 134, +MS2(340.9405), 28.0-35.0eV, 3.9min #180
RTINSECONDS=232.02
SCANS=178,180
PEPMASS=340.94046	115078
CHARGE=1+
181.93841	86	
189.77745	116	
192.92647	74	
195.07615	40	
200.86553	74	
201.93424	44	
203.93362	66	
206.88980	56	
208.88321	70	
213.93493	142	
214.93577	84	
215.93775	76	
216.83168	94	
216.98537	76	
219.11447	70	
220.87340	92	
221.90030	68	
222.97536	66	
223.83238	94	
225.83169	64	
225.87798	76	
225.97237	64	
226.10839	60	
226.96809	134	
227.83831	66	
228.91129	74	
230.84171	76	
230.88659	62	
231.94792	170	
233.06518	54	
233.87785	50	
233.89484	120	
234.89844	62	
234.93611	90	
235.91374	72	
236.16656	72	
236.35357	42	
236.89795	72	
237.82660	114	
238.89559	56	
238.90002	42	
239.91201	64	
240.82981	130	
240.87393	66	
240.88706	54	
240.97846	72	
241.84339	864	1+
242.82513	66	
243.17520	64	
243.82737	86	
244.82444	90	
244.83748	190	
244.86712	58	
246.97591	132	
247.97832	56	
249.94685	58	
250.99430	70	
252.33422	82	
252.93004	58	
253.89159	78	
255.86340	60	
256.85782	74	
256.87960	68	
256.89446	138	
258.84406	120	
258.91082	52	
258.97619	44	
259.84889	532	1+
259.96103	54	
260.83490	150	
261.84836	132	
262.12761	76	
262.91938	60	
263.91977	68	
265.79653	68	
267.12328	74	
267.82395	60	
267.86186	94	
267.88438	46	
268.13967	72	
268.84327	192	
269.41212	80	
269.84149	76	
270.98431	64	
271.95547	54	
274.14064	60	
274.82608	46	
274.87417	86	
274.90574	96	
275.86845	128	
275.88403	72	
276.85893	912	1+
278.58490	44	
278.84786	634	1+
280.83381	80	
280.88667	86	
280.90118	84	
280.91984	94	
281.09880	82	
281.86568	112	
282.87514	68	
283.03089	52	
283.93257	84	
285.97840	58	
286.86975	88	
286.91348	74	
288.84459	68	
290.94628	54	
291.88138	274	1+
293.87308	54	
293.98056	40	
294.86204	162	
295.86370	58	
295.99806	40	
296.79557	58	
296.85471	194	
296.87846	60	
297.37978	80	
298.30806	64	
299.01470	44	
299.09502	64	
299.87325	220	
299.88840	122	
299.91569	88	
300.84336	74	
300.87633	90	
300.94764	74	
302.89350	60	
304.81240	46	
305.89269	50	
308.11342	48	
308.98462	68	
309.15095	46	
310.82648	58	
316.81747	52	
316.88240	82	
318.88320	46	
321.15883	90	
321.28239	94	
323.84469	110	
324.97474	66	
326.18024	76	
328.18356	62	
328.79145	54	
328.96284	106	
329.87658	66	
331.87135	52	
338.31965	96	
339.14468	80	
340.77022	76	
342.04581	52	
342.30867	60	
342.96101	66	
343.82577	66	
344.25628	54	
END IONS

###FS:    #m/z: 359.96118 #charge 1+
###MS: 178
###MSMS: 181
BEGIN IONS
TITLE=Cmpd 135, +MS2(359.9612), 28.0-35.0eV, 3.9min #181
RTINSECONDS=232.793
SCANS=178,181
PEPMASS=359.96118	9240
CHARGE=1+
59.20114	50	
103.80243	74	
190.05523	58	
191.93169	76	
193.87742	82	
209.94409	182	
216.82298	50	
216.85157	50	
222.95128	72	
223.89301	74	
223.96701	62	
224.89166	74	
224.94642	194	
224.96178	78	
224.97962	60	
225.95078	138	
226.89717	50	
226.94863	400	1+
226.96776	118	
227.87941	76	
227.89407	86	
228.94368	206	
229.83904	70	
229.92300	74	
231.36428	76	
232.88892	76	
233.91330	52	
233.95765	54	
234.61058	82	
235.07716	84	
236.05903	68	
236.11937	90	
237.05450	58	
238.88048	58	
240.94099	134	
241.84456	66	
241.93260	54	
242.83652	72	
242.94954	58	
242.96186	108	
242.98202	72	
244.95532	292	
245.82890	54	
245.96957	86	
246.81249	198	
246.95175	276	
248.13305	68	
248.79697	68	
248.86472	56	
249.44220	58	
249.79893	66	
249.88256	74	
250.95628	72	
251.03688	80	
252.88072	82	
252.95269	78	
253.85618	76	
253.91701	64	
254.87306	52	
255.50033	82	
256.90357	106	
257.86684	78	
258.44491	70	
258.89352	56	
258.93664	108	
259.99285	68	
260.96602	82	
263.49717	60	
264.81743	128	
264.92011	80	
265.81827	62	
265.97759	122	
266.28920	58	
266.81351	390	1+
267.97881	78	
268.07765	72	
268.36691	84	
268.80791	54	
268.83982	54	
268.96841	74	
269.90392	90	
269.97698	124	
270.91351	84	
272.91185	64	
272.93859	94	
273.82534	64	
273.89479	82	
275.87343	72	
275.96522	94	
276.85604	154	
277.80940	132	
277.92898	78	
278.79773	58	
279.80481	58	
279.90936	78	
280.79281	482	
280.83131	82	
280.85230	70	
281.80282	58	
281.85262	68	
281.86722	64	
282.79773	68	
283.87426	58	
284.84586	56	
286.83032	76	
289.95385	66	
291.80751	74	
292.81282	72	
292.83620	72	
292.88905	68	
293.89616	72	
295.10148	54	
296.81099	120	
296.91178	80	
297.81267	96	
298.80470	212	
299.11647	52	
299.80493	262	1+
299.87310	64	
302.17662	56	
302.85628	134	
303.92921	98	
308.14585	70	
308.87218	56	
309.79539	50	
311.88400	80	
315.29290	54	
316.81260	106	
316.99803	64	
317.11003	76	
317.81651	68	
318.87026	60	
318.96215	50	
319.88389	58	
320.15407	86	
320.79395	50	
320.91915	58	
321.14183	68	
321.82655	82	
323.01881	56	
325.89070	66	
326.91463	50	
327.81455	64	
333.84455	68	
336.62553	76	
336.94589	72	
343.37038	104	
345.91660	90	
351.86850	108	
354.84651	52	
360.86673	52	
363.88104	50	
364.78728	48	
END IONS

###FS:    #m/z: 322.93009 #charge 1+
###MS: 182
###MSMS: 183
BEGIN IONS
TITLE=Cmpd 136, +MS2(322.9301), 28.0-35.0eV, 4.0min #183
RTINSECONDS=236.483
SCANS=182-183
PEPMASS=322.93009	167248
CHARGE=1+
57.41489	32	
83.18877	18	
98.67312	32	
99.44674	16	
99.69057	16	
99.74084	16	
134.88440	18	
165.54578	18	
189.95345	70	
190.93965	90	
197.91792	66	
200.99450	20	
201.04203	216	1+
205.97610	50	
206.98199	86	
208.89205	66	
211.03446	76	
212.92409	68	
214.18946	58	
218.88646	116	
219.17956	22	
220.05611	66	
221.89006	78	
222.12720	18	
223.96208	106	
224.89033	90	
226.83885	68	
226.98773	22	
227.38093	84	
228.83329	32	
229.85009	90	
230.90870	62	
233.02026	76	
235.13834	26	
236.89382	84	
238.88652	72	
238.93762	152	
239.08005	144	
239.83621	56	
239.88153	96	
240.94042	996	
241.93857	2164	1+
242.10225	26	
242.16049	26	
242.51901	30	
242.82326	54	
242.89194	20	
242.94145	1524	1+
243.15065	20	
243.18646	20	
243.39766	32	
243.81813	170	1+
243.84696	74	
243.95109	40	
244.00130	50	
244.51209	28	
244.93931	522	1+
244.98833	82	
245.17308	20	
245.34391	20	
245.39969	26	
245.88449	24	
245.99854	38	
246.19843	22	
246.21604	70	
246.52664	72	
246.71365	34	
246.88138	70	
246.97516	82	
247.45631	82	
247.84099	44	
248.10375	34	
248.41142	34	
248.85108	66	
249.96227	32	
249.98167	84	
251.18082	84	
251.80042	30	
253.06601	40	
255.01973	66	
255.17630	38	
256.89564	62	
256.92518	74	
256.94665	82	
258.01660	90	
258.83093	134	
259.40116	18	
259.83674	58	
260.83765	90	
261.83044	298	1+
261.85961	42	
261.89699	70	
262.84777	72	
264.06333	68	
264.47072	26	
265.06040	62	
266.86872	108	
267.20953	100	
267.84209	70	
268.13797	92	
268.95446	64	
269.47740	22	
269.86947	70	
271.16848	80	
272.35419	24	
272.81280	50	
273.58076	20	
277.95918	24	
277.98423	42	
278.02524	66	
278.16441	74	
278.84666	50	
279.02727	22	
279.09076	1096	1+
279.81745	50	
279.94497	18	
280.87849	24	
281.07178	58	
281.86416	176	1+
281.88601	42	
282.20319	46	
283.08704	30	
283.38223	18	
283.84775	56	
283.89328	42	
284.06906	62	
284.22870	30	
284.29361	360	1+
284.46537	20	
284.55320	28	
284.80000	90	
285.84533	62	
286.76906	20	
286.86996	68	
288.89705	90	
290.85597	56	
291.24130	22	
292.52973	90	
292.88428	48	
293.21769	22	
294.92204	78	
296.38975	72	
296.83409	48	
300.87458	80	
305.94862	20	
306.17847	22	
307.17211	24	
308.89834	62	
309.88102	62	
310.20117	58	
311.86162	50	
316.88730	46	
318.93363	66	
322.11932	54	
322.31325	48	
324.88644	60	
325.40913	76	
325.90944	62	
326.13365	92	
END IONS

###FS:    #m/z: 340.94042 #charge 1+
###MS: 182
###MSMS: 184
BEGIN IONS
TITLE=Cmpd 137, +MS2(340.9404), 28.0-35.0eV, 4.0min #184
RTINSECONDS=237.256
SCANS=182,184
PEPMASS=340.94042	117356
CHARGE=1+
54.11498	102	
192.92664	92	
196.88813	86	
198.86757	74	
199.42212	88	
201.12358	84	
203.88404	66	
208.48616	88	
208.84804	68	
210.93477	60	
213.87754	142	
214.87774	88	
215.88919	70	
215.93819	56	
215.95050	76	
220.87542	76	
223.05219	72	
223.83259	70	
223.95471	138	
225.84659	60	
226.85346	72	
226.90734	66	
227.97939	78	
228.84821	150	
228.94084	74	
230.83437	68	
230.85861	62	
230.88729	234	1+
231.88992	186	1+
231.94868	154	
233.95230	60	
235.64433	56	
235.94798	74	
236.86523	78	
236.90526	70	
237.90434	66	
238.84066	146	
238.88428	50	
239.86236	66	
240.84359	56	
241.84306	300	
242.84248	132	
242.85760	58	
243.83788	462	1+
243.90559	78	
244.86082	66	
244.97967	76	
246.85395	56	
246.89463	84	
248.94207	72	
249.97399	72	
249.99163	56	
250.93765	90	
251.05634	52	
251.95696	48	
252.84955	92	
254.91238	186	1+
255.92834	68	
256.08143	64	
256.10900	66	
256.85723	70	
256.89957	84	
257.85097	88	
257.87146	74	
258.25751	80	
258.84759	472	
258.87316	64	
259.84849	230	
260.83850	326	
261.84615	158	
262.96525	52	
263.03703	76	
264.86063	70	
265.02039	68	
266.84605	62	
266.86184	58	
266.89459	64	
266.97063	66	
267.13122	72	
267.19668	48	
267.82815	48	
267.90835	86	
268.84234	152	
269.85538	72	
271.79357	68	
272.90205	48	
272.97717	76	
273.49055	58	
273.84900	116	
274.86007	132	
274.88838	112	
275.38441	68	
275.85906	80	
275.88144	70	
275.91452	56	
275.94884	72	
276.81059	60	
276.85601	1136	1+
276.87144	232	
277.88804	106	
277.92726	86	
278.50256	92	
278.84286	810	1+
278.89031	60	
278.98626	66	
279.13826	52	
279.87784	116	
280.91358	80	
281.04816	100	
281.85898	104	
282.05919	60	
282.86009	48	
282.87666	64	
283.04560	72	
285.87424	64	
286.92614	70	
287.79180	64	
288.84065	52	
290.87905	90	
293.86858	54	
295.88718	158	
296.23093	72	
296.86235	126	
297.00275	68	
297.87965	64	
298.01319	50	
298.81695	54	
298.86774	56	
298.88493	70	
299.31089	152	
299.78396	66	
299.87193	240	
300.62383	62	
300.85828	56	
301.85397	74	
301.87217	138	
301.89009	74	
303.85600	86	
304.88441	78	
306.14852	72	
312.80828	94	
314.89640	68	
317.38867	176	
325.90084	142	
326.97716	54	
329.89020	62	
330.87029	84	
338.84312	50	
340.23298	56	
340.35131	56	
341.18546	66	
343.20718	68	
343.42738	96	
344.79176	58	
345.26179	100	
346.23230	58	
END IONS

###FS:    #m/z: 336.94578 #charge 1+
###MS: 182
###MSMS: 185
BEGIN IONS
TITLE=Cmpd 138, +MS2(336.9458), 28.0-35.0eV, 4.0min #185
RTINSECONDS=238.028
SCANS=182,185
PEPMASS=336.94578	13556
CHARGE=1+
203.93327	66	
204.19656	72	
210.88841	48	
211.94340	412	
212.87756	176	
213.93785	158	
214.84007	50	
214.91392	58	
215.25263	34	
219.83675	52	
219.90376	62	
220.87042	44	
221.88040	90	
221.95160	76	
222.95325	70	
222.97381	48	
223.84341	88	
224.84025	64	
225.84312	40	
228.79394	80	
228.84400	116	
229.89682	34	
229.95594	252	
231.89187	116	
231.95392	96	
233.83048	66	
234.87237	56	
234.90605	66	
235.95195	34	
237.06567	56	
238.83018	74	
238.85824	100	
239.04264	32	
239.81712	48	
239.84725	44	
239.92371	76	
240.83393	48	
240.84534	78	
241.81960	50	
241.84225	300	
242.83823	146	
242.88642	86	
243.84837	84	
244.16059	78	
244.84307	34	
245.02877	42	
245.07260	52	
245.94800	112	
246.85697	146	
247.96719	78	
250.07221	44	
250.83682	72	
250.95323	44	
251.83319	68	
251.88368	74	
251.96986	78	
252.04525	34	
252.83979	70	
252.95257	72	
252.97173	294	1+
253.92850	66	
254.87852	50	
254.89175	70	
254.91968	62	
254.96901	60	
256.86405	150	
256.90164	78	
257.86951	56	
257.93198	76	
258.84487	104	
258.92674	70	
259.85492	522	
259.91535	68	
260.83287	36	
260.84916	72	
261.83387	62	
261.85684	162	
262.90946	84	
263.85987	68	
264.83425	78	
264.86469	50	
266.84444	82	
266.86627	76	
267.83040	52	
267.84836	80	
268.83586	60	
269.90596	72	
270.84747	102	
270.98073	38	
273.39698	72	
273.60011	44	
273.90292	40	
274.84028	68	
274.86752	96	
275.87144	186	
276.85848	870	1+
276.92066	80	
277.84007	274	1+
277.86383	514	1+
278.39009	38	
278.94735	70	
279.83444	60	
279.86480	72	
279.88545	78	
280.62959	42	
281.84238	74	
281.86502	62	
283.87454	86	
284.40037	118	
284.42338	82	
285.20433	72	
286.84696	60	
286.86796	62	
287.84663	96	
288.97853	88	
289.65125	64	
289.84968	54	
290.88106	92	
291.85570	52	
291.94475	34	
292.98739	60	
293.11408	92	
293.19568	62	
294.83561	62	
294.90957	48	
295.88452	66	
295.98103	50	
296.89187	52	
298.27399	76	
298.87555	66	
299.89224	80	
300.88810	162	
303.94600	70	
304.79629	74	
306.88398	72	
307.89755	82	
308.81588	40	
309.87653	88	
309.99743	70	
316.90190	52	
317.13367	72	
321.28242	90	
321.92951	64	
324.88948	136	
327.82321	92	
328.20825	78	
329.90806	78	
329.96391	38	
333.90504	70	
334.96096	84	
337.68985	76	
338.07402	74	
338.89152	82	
339.52697	90	
END IONS

###FS:    #m/z: 363.95568 #charge 1+
###MS: 186
###MSMS: 187
BEGIN IONS
TITLE=Cmpd 139, +MS2(363.9557), 28.0-35.0eV, 4.0min #187
RTINSECONDS=241.71
SCANS=186-187
PEPMASS=363.95568	34086
CHARGE=1+
186.01068	70	
187.87157	52	
191.86186	74	
207.87495	54	
207.89101	72	
209.50862	60	
209.94355	222	
212.06329	68	
212.87706	178	
218.85273	100	
219.94212	64	
221.96639	58	
222.95328	102	
223.95603	216	
224.94968	240	
224.96937	318	1+
225.83173	62	
225.94568	708	1+
226.83310	78	
226.90886	64	
226.94746	522	1+
228.89809	142	
228.94223	1260	1+
230.81815	80	
230.89215	52	
230.93880	56	
232.83099	52	
234.06721	68	
235.84792	76	
239.04976	60	
239.41209	86	
240.83345	74	
240.94264	286	
240.96209	260	1+
241.84627	90	
241.94022	718	1+
242.50745	86	
242.83060	140	
242.94172	466	1+
242.95719	226	
243.82043	334	1+
243.97634	66	
244.84011	70	
244.95547	714	
244.98089	92	
245.45939	92	
245.93478	78	
246.95255	788	1+
247.84662	70	
248.80012	132	
248.90262	106	
250.79987	164	
253.91896	66	
255.85546	72	
256.41550	86	
258.83391	136	
258.84834	146	
258.87747	80	
258.91686	80	
258.97409	82	
259.10460	72	
259.85003	64	
260.13345	56	
260.83264	136	
260.87681	96	
260.96512	66	
261.83110	114	
261.84743	70	
261.86915	94	
262.13972	66	
262.83101	78	
262.90964	68	
263.84247	74	
263.88033	52	
263.98083	138	
264.04763	74	
264.10541	74	
264.59479	74	
264.85037	60	
264.97846	70	
266.81395	226	
266.84228	80	
267.81703	144	
268.82289	80	
268.95790	60	
268.96961	70	
269.00497	62	
269.19034	74	
269.80097	52	
269.95228	156	
269.96939	258	
270.83865	74	
271.91686	82	
275.86740	72	
276.81439	66	
276.85734	78	
277.04305	68	
277.86359	54	
277.96160	88	
278.05384	64	
278.80037	188	
278.85203	122	
279.80111	76	
279.84989	56	
279.86163	56	
280.79434	582	1+
281.89042	106	
282.78757	62	
282.84963	168	1+
282.87201	68	
282.90923	54	
284.20544	66	
284.82632	106	
285.81849	58	
285.84388	72	
285.89934	96	
286.80965	70	
288.86999	66	
289.84772	76	
290.08597	78	
294.86504	54	
295.93123	72	
296.76826	68	
297.11031	96	
298.80178	898	1+
301.80131	126	
301.85783	348	
301.87962	68	
302.90880	58	
303.85540	68	
304.86079	68	
305.36475	96	
305.88407	60	
306.02759	60	
306.18050	54	
306.43629	96	
307.84813	60	
308.39759	80	
310.15307	98	
313.87948	70	
314.82217	56	
316.81100	298	1+
318.93568	72	
319.93668	86	
320.91922	88	
321.81941	76	
322.81831	92	
322.91526	60	
322.98592	54	
323.20196	66	
324.46158	80	
328.84266	70	
340.94039	52	
343.88503	72	
348.36706	64	
349.15571	62	
357.86423	72	
360.18635	60	
361.36389	72	
362.19071	56	
364.07655	56	
365.10328	74	
365.73720	58	
END IONS

###FS:    #m/z: 336.94542 #charge 1+
###MS: 186
###MSMS: 188
BEGIN IONS
TITLE=Cmpd 140, +MS2(336.9454), 28.0-35.0eV, 4.1min #188
RTINSECONDS=242.482
SCANS=186,188
PEPMASS=336.94542	14084
CHARGE=1+
82.74481	102	
165.06408	84	
177.51531	34	
182.87579	48	
187.65533	32	
194.12220	76	
197.05703	68	
201.26974	40	
209.89094	66	
211.94630	272	
212.87523	114	
213.94035	230	
215.88982	68	
215.94097	48	
216.02432	32	
217.87444	58	
217.93830	58	
220.84293	30	
220.87348	56	
222.84545	72	
222.87254	58	
223.83263	128	
223.96831	68	
224.83654	58	
224.97650	38	
225.84808	54	
226.98871	82	
228.84992	50	
229.95530	134	
230.89063	216	
230.95551	58	
231.94768	84	
232.88705	52	
233.89481	80	
234.92729	62	
236.89737	84	
238.80252	92	
238.85235	84	
238.88621	88	
238.94146	68	
239.85085	40	
240.83289	244	
241.84357	710	1+
241.86247	36	
243.86526	68	
244.44511	80	
244.84405	48	
246.85333	152	
246.90042	88	
247.45630	34	
248.68631	34	
250.99382	52	
251.95609	56	
252.09253	84	
252.84375	78	
252.90364	30	
252.97374	136	
253.08373	54	
253.84637	80	
253.87936	84	
254.86923	52	
254.90577	62	
254.96571	110	
255.88511	58	
255.92777	34	
255.95403	32	
256.07336	54	
256.80540	74	
256.82705	32	
256.85048	72	
256.87120	140	
256.90282	136	
257.86927	84	
257.92403	84	
258.07013	62	
258.84673	632	1+
258.87548	68	
258.90483	66	
258.96233	92	
260.93606	72	
261.21623	66	
261.85902	102	
262.88295	76	
262.92542	68	
262.95725	44	
264.84032	46	
264.86918	126	
266.40156	34	
266.86174	78	
267.05310	74	
268.01111	82	
268.08149	34	
268.84141	276	
269.72017	38	
269.82892	72	
269.95659	62	
270.28736	32	
270.46821	80	
270.55786	28	
270.98297	70	
271.98573	70	
272.94244	54	
274.86314	72	
274.87987	302	
274.90004	58	
275.75163	38	
275.86926	180	
275.90396	60	
276.79621	30	
276.85781	618	1+
277.83315	294	1+
277.86161	458	1+
278.83663	204	1+
279.31674	28	
279.87520	90	
279.92069	40	
280.88469	66	
281.86586	122	
283.85827	78	
284.87065	58	
285.85197	62	
285.88919	56	
287.41108	74	
289.86833	70	
289.93716	70	
290.00215	84	
290.74589	28	
291.86183	58	
292.86310	70	
293.10734	54	
293.86126	62	
294.11709	42	
294.86327	48	
296.90541	48	
297.08978	86	
297.92429	86	
298.86991	160	1+
299.01475	82	
300.85813	58	
302.42364	36	
304.87935	102	
308.42133	64	
309.87231	80	
312.79939	64	
313.88828	58	
318.87696	94	
323.88258	88	
324.76941	54	
332.96360	58	
334.23079	68	
334.25515	68	
335.08641	30	
335.14051	74	
337.16662	30	
337.82789	66	
339.27806	70	
341.92042	54	
END IONS

###FS:    #m/z: 359.96099 #charge 1+
###MS: 186
###MSMS: 189
BEGIN IONS
TITLE=Cmpd 141, +MS2(359.9610), 28.0-35.0eV, 4.1min #189
RTINSECONDS=243.255
SCANS=186,189
PEPMASS=359.96099	9822
CHARGE=1+
166.19557	64	
196.01366	64	
200.97528	50	
205.48809	72	
208.87279	60	
208.89936	86	
209.88374	88	
209.94483	138	
210.89536	54	
214.87609	74	
216.85363	56	
221.87648	74	
222.95167	60	
224.87887	68	
224.94365	90	
224.96741	62	
225.88925	102	
225.95212	108	
226.94870	286	1+
228.94272	392	
229.44262	94	
232.82896	76	
234.83609	78	
234.86198	114	
237.90416	72	
238.79507	72	
239.04772	72	
239.81318	72	
240.84276	68	
240.87917	80	
240.94344	148	
240.96669	62	
241.93987	110	
242.85575	64	
242.96036	152	
244.89053	52	
244.96121	276	
245.83288	76	
245.88897	60	
246.00039	54	
246.95392	180	
247.80625	80	
248.79643	82	
249.79535	60	
249.80893	66	
250.79980	116	
250.89744	72	
250.94925	60	
252.95489	76	
252.98246	54	
253.08381	56	
254.89606	68	
254.94113	52	
257.96145	92	
258.83184	58	
258.97314	150	
260.83732	54	
260.94536	56	
261.83347	52	
263.87183	76	
263.97757	68	
264.81598	98	
265.38830	48	
265.82090	130	
265.85849	78	
266.81408	434	1+
266.96261	66	
269.83744	64	
269.97253	54	
270.88860	126	
272.13166	62	
274.68173	98	
274.81822	82	
274.86928	78	
274.91594	72	
275.22117	66	
275.92650	48	
276.81273	116	
276.85741	120	
277.81384	54	
277.92082	80	
278.80128	122	
278.84719	58	
279.88147	72	
279.95905	68	
280.26364	64	
280.79720	288	
280.82931	88	
280.89649	66	
280.91548	84	
280.93331	84	
281.79105	62	
281.99485	50	
283.82823	106	
283.98423	78	
284.82691	58	
286.80975	72	
286.82814	64	
288.83743	116	
290.79947	56	
290.83690	64	
290.86639	66	
291.87476	72	
294.86941	58	
295.01735	68	
295.81687	68	
295.93458	56	
296.80838	354	1+
296.86565	92	
297.79755	66	
297.96436	72	
298.12129	76	
298.75083	48	
298.80818	266	
298.86272	118	
298.88287	60	
299.80566	206	
300.08336	58	
300.79868	102	
301.18407	54	
302.94285	72	
303.10515	64	
304.12561	60	
304.89917	82	
306.13129	84	
306.88155	76	
307.12671	92	
307.89979	82	
312.44553	130	
315.36941	72	
315.81791	68	
316.81427	100	
316.98899	48	
318.93190	70	
319.04124	58	
319.87082	92	
321.82706	122	
322.87979	52	
324.02066	100	
325.79699	70	
326.88799	68	
328.29275	70	
329.87216	74	
335.79988	52	
339.03408	94	
341.49847	72	
353.88941	118	
356.32604	48	
357.22575	72	
358.19402	64	
359.85741	62	
360.86485	54	
365.31774	82	
END IONS

###FS:    #m/z: 363.95623 #charge 1+
###MS: 190
###MSMS: 191
BEGIN IONS
TITLE=Cmpd 142, +MS2(363.9562), 28.0-35.0eV, 4.1min #191
RTINSECONDS=246.912
SCANS=190-191
PEPMASS=363.95623	36882
CHARGE=1+
58.00445	86	
188.72148	102	
191.85655	172	
200.83612	58	
209.94606	104	
210.95085	52	
211.00944	70	
211.83630	70	
211.88070	88	
212.87945	428	1+
218.87997	96	
222.95164	138	
223.94719	348	1+
224.83299	86	
224.97937	128	
225.96852	76	
226.94640	768	
226.97693	184	
227.96299	204	
228.09103	60	
228.84591	70	
228.94168	892	1+
229.07590	102	
230.86187	78	
230.88985	312	
233.57732	76	
236.86352	68	
238.05180	82	
240.82742	72	
240.94368	134	
240.96164	178	
241.84455	68	
241.86406	58	
241.93815	670	1+
241.96495	84	
242.84025	94	
242.88458	72	
242.90660	62	
242.94043	496	1+
244.81970	68	
244.95899	330	1+
246.90417	72	
246.92191	66	
246.95276	946	1+
246.97273	62	
247.81977	92	
247.99740	76	
248.80302	252	
248.89438	70	
249.80266	112	
250.94561	54	
250.97082	62	
251.04453	66	
251.89369	68	
252.90988	68	
253.08561	68	
253.88170	54	
253.92469	64	
254.80416	68	
255.23161	62	
256.85121	72	
257.44504	54	
257.57019	66	
258.08784	64	
258.84918	220	1+
258.97413	62	
259.82765	276	1+
259.90368	78	
259.98087	78	
260.97002	160	
261.00739	70	
261.89302	74	
261.97651	58	
263.84794	70	
263.86385	66	
264.81811	56	
265.05813	64	
265.87236	58	
266.78617	54	
266.81683	140	
267.81432	78	
267.96834	272	
268.79976	72	
269.42398	70	
269.87174	86	
273.02553	76	
274.85268	64	
276.85552	58	
277.85603	138	
277.93110	106	
278.03961	62	
278.79780	208	1+
278.88415	74	
278.99868	94	
279.12598	72	
279.85403	252	
279.90819	76	
280.79213	368	1+
280.90124	94	
282.79281	110	
282.83062	52	
283.23787	64	
283.79588	72	
283.80997	50	
283.84621	300	1+
283.98536	122	
284.21180	94	
284.78978	52	
284.82720	70	
284.88320	80	
285.82041	72	
286.81570	66	
287.00521	90	
287.84808	66	
288.08572	72	
288.18164	78	
289.86816	66	
290.84316	68	
290.87455	72	
292.38646	68	
293.84356	78	
295.92070	58	
296.80709	138	
297.81324	86	
297.93266	64	
298.80189	816	1+
299.83478	54	
299.87728	72	
301.80099	226	1+
301.83888	74	
302.24409	66	
302.97490	64	
303.86465	76	
307.13551	54	
308.83996	70	
309.86595	78	
310.04096	62	
310.39545	78	
311.86167	74	
313.87069	112	
316.81378	112	
317.12526	56	
317.60615	52	
317.81091	72	
317.87983	80	
318.81557	58	
320.81802	192	1+
321.89432	56	
323.24071	70	
326.89720	70	
327.97934	54	
328.18572	66	
330.19543	74	
332.83140	68	
336.94559	138	
337.14640	70	
337.94275	72	
345.14101	84	
347.11447	60	
350.12004	62	
352.88960	86	
355.36677	76	
357.82238	74	
361.35242	58	
364.77278	60	
END IONS

###FS:    #m/z: 336.94569 #charge 1+
###MS: 190
###MSMS: 192
BEGIN IONS
TITLE=Cmpd 143, +MS2(336.9457), 28.0-35.0eV, 4.2min #192
RTINSECONDS=247.684
SCANS=190,192
PEPMASS=336.94569	13730
CHARGE=1+
128.46530	32	
164.13790	34	
187.55263	48	
195.89189	70	
198.15841	50	
199.86104	54	
202.95069	54	
211.94274	246	
212.87943	112	
213.74913	32	
213.93585	90	
220.87921	78	
224.83679	40	
226.83155	74	
228.85493	36	
228.89807	122	
229.95457	602	1+
230.88743	130	
232.92842	70	
233.82519	56	
234.92279	46	
234.96033	60	
235.86673	64	
236.86171	74	
236.89747	106	
237.81328	38	
238.04730	72	
239.18619	58	
239.85086	142	
239.91232	70	
240.83582	466	1+
240.85055	86	
240.86568	58	
240.88298	76	
241.02637	32	
241.81597	56	
241.83910	368	1+
243.08014	38	
244.48109	32	
245.88456	60	
247.27501	42	
247.96767	160	
248.14878	32	
248.82385	72	
248.90220	186	
249.95439	102	
249.99371	58	
250.03607	70	
250.82959	148	
250.94833	66	
250.96556	78	
250.98243	82	
251.84908	64	
252.76929	54	
252.95629	56	
252.97179	134	
253.05479	56	
253.90789	50	
254.10460	54	
254.90399	78	
255.93632	50	
256.25054	66	
256.26822	82	
256.85024	66	
256.86819	88	
257.67225	46	
257.83516	50	
257.84969	148	
257.86304	132	
257.89651	74	
258.84711	162	
258.85568	182	
259.85179	232	
259.96179	76	
260.00674	38	
260.94808	64	
261.96254	34	
262.39777	32	
262.84774	82	
262.87227	106	
264.62292	34	
264.84625	90	
267.10528	72	
268.83935	408	1+
268.87811	104	
270.55202	34	
270.98420	80	
271.81573	44	
272.88760	66	
273.80134	100	
273.89683	76	
274.81843	64	
274.85869	86	
274.88313	72	
275.16363	32	
275.86588	110	
275.93668	66	
275.95130	62	
276.24499	38	
276.85912	1130	1+
276.87519	140	
277.86397	640	1+
278.04571	54	
278.19314	44	
278.62957	66	
278.84092	64	
278.88776	78	
278.98835	82	
279.17116	56	
279.82772	52	
279.86181	70	
280.30034	64	
280.83339	62	
281.04935	66	
282.91345	62	
284.95251	64	
285.85563	68	
285.88062	80	
286.18412	40	
286.85762	70	
288.32054	34	
289.91421	90	
290.87725	40	
291.85473	228	1+
291.90800	72	
292.87561	68	
293.10734	140	
293.89397	46	
294.03078	66	
294.90321	38	
295.27231	76	
297.25476	54	
297.86899	70	
297.89702	136	
298.12151	54	
298.86377	80	
299.88785	82	
299.96433	52	
300.88185	318	1+
303.90151	52	
304.21325	32	
308.88761	74	
310.30731	72	
311.84463	74	
312.13095	72	
313.89921	52	
317.96303	56	
318.10343	62	
320.06208	76	
320.39382	80	
321.73999	32	
325.29421	34	
325.69243	64	
326.14815	32	
334.89129	58	
337.87920	74	
340.15636	54	
340.36016	76	
END IONS

###FS:    #m/z: 359.96085 #charge 1+
###MS: 190
###MSMS: 193
BEGIN IONS
TITLE=Cmpd 144, +MS2(359.9608), 28.0-35.0eV, 4.2min #193
RTINSECONDS=248.464
SCANS=190,193
PEPMASS=359.96085	8986
CHARGE=1+
106.68836	54	
177.93135	52	
193.88278	74	
197.87993	52	
205.76813	74	
206.89540	72	
209.94427	130	
211.11634	58	
217.91444	58	
222.95543	196	
223.89140	130	
223.96322	98	
224.02192	44	
224.95351	252	1+
224.97170	82	
225.97215	62	
226.82936	70	
226.95052	112	
226.97099	102	
227.93011	48	
227.95636	136	
228.94203	120	
229.44076	72	
231.87493	54	
231.90620	100	
233.68988	54	
233.82721	60	
234.86247	44	
238.84610	130	
240.03780	78	
240.78391	60	
240.82970	66	
240.91521	82	
240.93708	350	1+
242.12899	48	
243.83447	84	
243.95900	92	
244.84010	66	
244.95854	166	
245.83857	50	
245.89039	76	
246.21967	74	
246.80808	126	
246.95435	144	
247.02580	82	
248.80549	244	
248.94992	64	
249.41505	86	
250.95328	66	
251.83518	86	
252.87621	240	
252.95668	168	
254.07535	76	
258.83607	76	
258.97602	48	
259.84630	70	
260.83090	60	
260.87096	110	
260.95194	102	
260.96877	142	
261.86958	60	
261.90483	72	
262.05036	72	
262.96597	70	
263.89221	44	
263.91196	54	
264.91825	62	
265.81631	72	
265.86827	74	
266.81814	302	
267.13514	80	
268.84736	86	
268.96271	80	
270.97824	72	
273.39707	72	
273.96493	124	
274.81611	60	
274.90348	68	
275.01149	78	
276.85934	52	
277.92506	66	
278.79978	130	
278.84334	44	
279.75800	44	
279.79087	578	1+
280.85977	78	
281.78778	78	
281.89001	94	
282.85741	72	
282.99787	52	
283.07220	76	
283.52098	88	
283.83399	78	
284.82743	216	
286.80568	66	
286.85940	84	
287.90446	94	
287.92739	64	
288.86974	54	
289.87852	60	
291.79065	76	
291.86002	64	
292.43052	80	
294.90535	90	
296.02391	74	
296.80789	176	
296.84822	64	
297.82049	80	
297.88195	62	
298.80651	386	
299.00189	52	
299.85825	56	
299.98554	46	
300.79828	106	
300.86705	52	
301.05198	62	
301.78086	48	
301.84529	54	
303.86898	80	
304.42833	60	
311.87498	76	
312.94705	62	
314.82448	80	
314.95297	94	
315.30159	68	
315.81973	64	
316.81584	104	
316.86953	62	
321.22472	52	
321.82182	58	
322.81847	48	
322.86440	68	
322.89311	58	
322.92617	62	
322.99803	80	
323.01275	66	
324.90005	58	
329.13445	56	
329.87453	70	
333.40275	70	
335.77712	62	
336.94857	114	
336.96835	44	
338.86640	82	
339.83027	58	
345.20217	58	
348.87406	62	
352.77199	68	
357.75747	86	
361.87054	48	
363.22474	60	
363.78366	58	
364.24525	52	
END IONS

###FS:    #m/z: 322.92991 #charge 1+
###MS: 194
###MSMS: 195
BEGIN IONS
TITLE=Cmpd 145, +MS2(322.9299), 28.0-35.0eV, 4.2min #195
RTINSECONDS=252.142
SCANS=194-195
PEPMASS=322.92991	159278
CHARGE=1+
49.88586	32	
59.29843	32	
70.59741	20	
74.82031	18	
75.37151	18	
76.49718	18	
78.05154	18	
83.42292	26	
101.93185	26	
112.80070	18	
136.45767	18	
143.52531	42	
149.01985	78	
159.72676	18	
170.99284	78	
174.66697	18	
193.72533	56	
200.83786	64	
200.88848	56	
201.04308	142	
207.07355	18	
210.90759	50	
210.99540	44	
215.97750	70	
219.94389	90	
220.32663	254	
221.68454	18	
221.89843	52	
221.94415	92	
223.96088	82	
224.09337	20	
224.97455	72	
226.84994	54	
226.94258	64	
227.92572	40	
233.84394	34	
234.86442	66	
236.16667	18	
237.05074	80	
237.80955	64	
238.07261	80	
238.93688	98	
239.07117	88	
239.08278	60	
239.19627	22	
239.78448	30	
239.90446	66	
240.10436	82	
240.88097	68	
240.94147	624	
240.99927	18	
241.01598	28	
241.83313	78	
241.94001	2420	1+
241.96696	72	
241.99630	18	
242.82865	60	
242.90537	46	
242.94242	1698	1+
243.06813	20	
243.17351	28	
243.26953	30	
243.31776	26	
243.40555	26	
243.81824	216	1+
243.87199	20	
244.21322	20	
244.91546	28	
244.93933	452	
244.97846	54	
245.03844	50	
245.77011	18	
245.88857	38	
246.18903	34	
246.92352	40	
246.97703	134	
247.86212	66	
248.03404	32	
248.59939	26	
249.38005	22	
249.54499	20	
250.31654	24	
253.35559	42	
254.90815	40	
255.82988	62	
256.07348	66	
258.04013	56	
258.83385	62	
259.43483	86	
260.46451	32	
260.73234	46	
260.82997	28	
260.98380	86	
261.06686	32	
261.83270	130	
261.98064	50	
262.82780	62	
263.03671	66	
263.84999	80	
264.88828	48	
265.05375	74	
265.23208	38	
265.90664	58	
266.97473	24	
267.92239	72	
268.84181	70	
269.34735	106	
269.51091	20	
269.58164	32	
272.39292	60	
273.48266	72	
274.09325	60	
275.24574	62	
276.85147	94	
277.12088	48	
277.43199	58	
279.09102	1446	1+
279.12864	22	
279.82587	50	
280.00764	18	
280.17544	74	
280.99265	18	
281.84898	72	
281.92323	70	
282.05470	28	
282.27596	40	
282.84883	106	
282.89062	78	
283.13202	32	
283.27486	20	
283.84396	44	
284.29282	386	1+
284.45850	50	
284.66164	36	
285.15341	20	
285.87437	64	
286.88208	74	
287.87975	48	
288.29035	32	
288.90258	38	
289.06558	36	
289.29995	88	
289.36443	30	
289.82880	26	
291.68992	18	
296.29631	56	
297.92848	56	
301.87750	72	
304.24994	18	
307.88662	72	
310.87402	78	
311.83582	78	
320.73650	48	
324.56567	94	
325.26509	66	
END IONS

###FS:    #m/z: 340.94042 #charge 1+
###MS: 194
###MSMS: 196
BEGIN IONS
TITLE=Cmpd 146, +MS2(340.9404), 28.0-35.0eV, 4.2min #196
RTINSECONDS=252.914
SCANS=194,196
PEPMASS=340.94042	114018
CHARGE=1+
181.93505	76	
193.97847	78	
202.87903	78	
207.00644	88	
207.97717	44	
208.95242	42	
209.89084	88	
211.93142	224	1+
212.87932	58	
216.41258	84	
218.92521	38	
220.90984	62	
221.87302	92	
221.94232	48	
223.95931	74	
224.84066	110	
226.83724	50	
226.85529	78	
227.11436	84	
228.95007	68	
229.98437	76	
230.83971	70	
231.82222	88	
232.95262	70	
233.90354	72	
233.94523	72	
234.02045	66	
234.96437	92	
236.85181	50	
238.84654	78	
238.87247	66	
238.89575	72	
239.84161	68	
239.89495	64	
239.92749	64	
240.83588	90	
240.88109	38	
241.84119	416	1+
241.86735	62	
242.42332	66	
243.84440	388	1+
244.00359	44	
244.92100	44	
244.94990	70	
245.84664	52	
245.88284	54	
246.27204	40	
246.97772	66	
249.96215	70	
250.68135	68	
250.89093	42	
251.86435	96	
252.18000	70	
252.85515	132	
254.96703	112	
255.07261	68	
256.85069	64	
256.86587	46	
256.90049	68	
257.85284	114	
258.84368	300	
258.86369	80	
259.85467	550	
259.89401	68	
259.91965	78	
259.97287	78	
260.83133	420	
261.84876	186	
261.90383	68	
262.83793	68	
262.97140	56	
264.07520	60	
264.11714	50	
264.86479	194	
264.90613	50	
264.97471	84	
265.02215	38	
266.86232	60	
268.83776	118	
269.15195	64	
269.83729	52	
269.85571	56	
270.82454	82	
270.84037	92	
271.07165	54	
272.83905	66	
273.87931	56	
274.81188	54	
274.86108	54	
275.86043	78	
276.86352	242	
276.88592	40	
277.86326	388	
278.84530	804	1+
278.92471	72	
278.96216	40	
279.02145	66	
279.93248	62	
280.84716	100	
280.87349	68	
281.09038	56	
281.86409	100	
282.02585	76	
283.85875	66	
288.84243	48	
289.41716	38	
290.88562	62	
292.88786	102	
294.86810	114	
295.21958	44	
295.87601	88	
296.86603	72	
297.89614	94	
297.97900	38	
298.28014	44	
298.31006	82	
298.42850	58	
298.88629	46	
299.87439	186	
300.03461	76	
300.84339	80	
300.87473	202	
300.93294	60	
301.64286	82	
301.86216	62	
301.90920	72	
302.18250	50	
302.86182	38	
303.18009	72	
304.93815	72	
305.87353	54	
307.88712	84	
310.61840	94	
311.71455	50	
311.85993	46	
311.89619	50	
312.88422	66	
312.95357	52	
315.84901	70	
315.97127	54	
321.88333	94	
323.88027	56	
323.89888	54	
325.89230	62	
328.15048	66	
328.71790	48	
336.17323	68	
338.25416	74	
338.28362	54	
339.09036	56	
340.79547	78	
342.90199	66	
343.17259	66	
343.90119	72	
END IONS

###FS:    #m/z: 363.95592 #charge 1+
###MS: 194
###MSMS: 197
BEGIN IONS
TITLE=Cmpd 147, +MS2(363.9559), 28.0-35.0eV, 4.3min #197
RTINSECONDS=253.686
SCANS=194,197
PEPMASS=363.95592	37338
CHARGE=1+
185.00214	106	
185.92512	74	
191.85377	72	
192.89424	94	
207.87474	58	
209.94816	94	
210.88291	82	
210.89751	54	
212.06838	66	
223.83777	64	
223.97112	66	
224.95799	64	
224.97638	104	
225.89464	76	
226.82786	68	
226.94818	666	1+
226.97356	208	
227.09218	76	
228.94223	850	1+
229.12114	60	
229.90992	60	
230.51756	74	
230.89103	358	
233.83996	56	
234.85701	66	
235.12057	56	
235.51227	106	
236.87667	88	
236.94510	78	
239.06848	64	
240.82020	72	
240.93764	102	
240.96279	170	
241.93797	58	
241.95160	72	
242.94022	578	
242.95878	196	
244.81710	58	
244.85777	60	
244.93734	94	
244.95765	274	
245.07664	82	
246.85412	64	
246.95148	740	
247.80256	78	
247.97248	88	
248.80492	326	1+
248.85490	78	
248.88235	72	
248.97715	92	
250.80037	84	
250.95555	72	
251.12829	72	
252.86709	66	
253.89931	66	
254.89418	56	
258.83306	72	
259.95540	74	
260.83107	66	
260.85665	92	
260.87084	58	
260.94621	68	
261.86514	78	
262.83099	102	
263.83107	156	
264.07356	82	
264.16542	62	
264.81987	102	
265.08606	72	
266.79006	68	
266.81389	352	
266.85649	70	
267.86236	94	
267.91562	92	
268.81361	82	
268.90828	64	
268.95475	64	
269.95735	74	
270.93577	58	
271.10160	56	
274.85922	56	
276.15683	60	
276.81237	58	
276.85682	82	
277.81219	54	
277.85956	68	
278.84562	194	
279.65755	70	
279.80445	104	
280.10760	90	
280.79342	622	1+
280.91005	54	
281.86618	88	
282.00143	78	
282.11465	66	
282.79211	64	
283.78961	128	
283.85152	98	
283.89111	58	
284.07520	74	
284.85434	102	
285.27473	82	
285.84843	92	
286.83068	64	
287.83447	80	
288.80926	54	
290.80572	56	
291.87861	142	
293.79328	56	
294.86730	74	
296.80660	288	
297.81028	168	
298.80223	898	1+
299.86892	76	
301.33351	70	
301.80840	108	
301.86369	366	1+
302.00929	68	
302.79649	144	
302.90647	64	
303.85524	374	1+
305.83514	70	
306.83318	80	
306.88153	70	
306.89878	82	
307.24931	94	
308.88558	64	
309.85329	84	
310.90438	56	
311.41747	90	
311.89249	92	
314.81777	72	
315.81648	120	
316.81612	178	
316.83666	62	
316.93895	70	
321.14155	72	
321.86142	68	
321.92079	56	
322.02678	60	
322.83155	104	
324.01964	62	
324.79368	62	
324.81279	166	
325.83428	58	
326.80640	76	
326.87730	64	
327.01253	64	
327.03685	70	
331.10433	60	
332.81553	60	
332.88045	74	
337.94932	90	
339.12638	60	
340.93564	76	
367.96667	66	
369.18385	56	
END IONS

###FS:    #m/z: 322.93006 #charge 1+
###MS: 198
###MSMS: 199
BEGIN IONS
TITLE=Cmpd 148, +MS2(322.9301), 28.0-35.0eV, 4.3min #199
RTINSECONDS=257.352
SCANS=198-199
PEPMASS=322.93006	159538
CHARGE=1+
61.35080	18	
72.58854	44	
74.81393	32	
77.22656	22	
78.80842	18	
85.07644	32	
99.28883	16	
99.77027	16	
99.80830	18	
100.42139	16	
100.56049	16	
101.92947	16	
102.27688	16	
102.73439	16	
102.83273	16	
102.93113	16	
103.01461	16	
103.23283	16	
103.55247	16	
119.61572	18	
140.81082	18	
163.73685	18	
181.05997	18	
192.88574	48	
193.22341	46	
195.85744	18	
201.02835	20	
201.04614	48	
202.08667	18	
205.96886	46	
206.97267	82	
210.89573	70	
212.41373	98	
213.08182	80	
213.93590	70	
218.82767	26	
219.05069	60	
219.13242	56	
221.06691	32	
221.54006	26	
221.77678	20	
222.95354	62	
223.86907	72	
223.90936	56	
223.96659	54	
224.03469	42	
224.49325	20	
225.03365	18	
225.84496	58	
226.62611	18	
231.64097	30	
232.84866	22	
234.00721	70	
234.50143	36	
236.96966	52	
238.03321	80	
238.79601	54	
238.93754	76	
239.11795	74	
240.05470	18	
240.58008	18	
240.82461	80	
240.94071	608	
241.01443	24	
241.17467	22	
241.20343	26	
241.90564	30	
241.94223	660	
242.20639	28	
242.81950	66	
242.89980	40	
242.94207	1972	1+
243.16080	26	
243.27302	20	
243.39082	20	
244.82088	78	
244.93909	704	
245.44763	90	
246.43378	34	
246.98158	74	
247.11068	20	
247.68439	18	
248.54925	24	
249.09518	48	
249.14072	34	
249.30288	26	
249.77199	18	
250.16624	66	
250.83860	58	
252.13558	80	
252.92763	20	
254.53345	24	
254.84532	68	
255.77881	72	
256.83646	72	
256.89925	90	
257.42420	20	
257.57891	28	
258.82631	74	
258.94740	26	
259.03525	24	
260.83934	174	1+
260.88871	74	
261.90693	72	
262.82797	30	
265.05613	20	
265.20190	44	
265.92798	24	
266.61625	22	
267.91668	30	
269.08676	58	
272.93015	72	
274.90571	42	
275.93921	48	
277.68795	46	
277.83924	60	
278.86328	88	
278.91030	96	
279.09062	1312	1+
279.19242	26	
279.29511	24	
279.73232	20	
280.38774	24	
282.44890	46	
283.44937	26	
283.74240	32	
284.29302	322	1+
284.33287	28	
284.49127	22	
284.68608	34	
285.82248	48	
286.10356	66	
289.07669	68	
289.68889	28	
290.39945	36	
290.86209	44	
294.12787	84	
297.48132	18	
298.87856	102	
299.16952	18	
301.11175	64	
303.06235	64	
306.68739	24	
306.89540	26	
307.80502	72	
311.89220	18	
311.94613	32	
315.81469	48	
321.25624	62	
324.89031	102	
325.90101	82	
326.33529	30	
327.07470	46	
327.80777	66	
END IONS

###FS:    #m/z: 340.94071 #charge 1+
###MS: 198
###MSMS: 200
BEGIN IONS
TITLE=Cmpd 149, +MS2(340.9407), 28.0-35.0eV, 4.3min #200
RTINSECONDS=258.125
SCANS=198,200
PEPMASS=340.94071	113476
CHARGE=1+
48.24057	110	
62.40466	90	
63.00767	46	
110.44221	32	
181.86537	80	
192.93027	56	
196.88634	84	
199.95512	54	
202.87383	86	
203.05756	38	
207.89247	68	
208.84879	34	
209.44631	88	
210.93659	64	
215.83666	32	
216.64386	32	
217.87660	58	
218.84749	56	
218.89087	56	
219.88032	60	
221.89385	110	
221.94057	48	
222.88948	68	
223.07072	54	
223.95823	50	
224.85304	58	
225.85239	78	
227.83286	46	
227.88877	194	
228.79757	34	
228.92223	80	
231.85308	132	
231.95000	128	
232.89829	94	
233.94912	164	
235.05084	78	
236.91259	94	
237.02143	52	
238.84435	48	
239.05727	34	
239.84310	64	
240.84038	900	1+
241.03924	34	
241.23224	54	
241.84307	760	1+
241.86505	48	
242.02818	34	
243.83271	164	
244.83009	68	
246.97753	74	
249.90400	60	
249.96235	70	
250.93037	60	
252.89635	62	
252.96278	42	
255.92208	82	
256.26620	106	
256.93320	52	
257.22421	36	
257.84831	128	
257.87690	48	
257.96168	72	
258.84398	630	1+
258.85778	198	
258.90381	84	
258.96471	70	
259.88776	66	
259.90198	68	
259.95879	66	
260.83585	328	
260.85964	82	
261.02766	42	
261.84984	294	1+
262.97890	34	
263.89031	64	
264.08147	68	
264.86832	82	
265.26420	34	
265.86022	76	
265.90034	78	
266.84461	60	
267.83794	378	1+
267.86201	64	
268.84011	318	1+
268.88005	62	
269.08971	62	
270.83012	208	
271.85657	46	
272.83910	74	
272.87765	66	
272.92343	62	
272.93609	86	
273.82759	56	
273.86441	126	
273.89503	60	
274.86230	102	
274.88538	86	
275.87850	98	
276.15912	74	
276.82058	64	
276.85493	306	
276.87328	210	
277.86786	270	1+
278.00455	32	
278.21764	36	
278.36108	80	
278.84503	782	1+
279.53418	48	
279.92639	68	
280.43196	32	
281.55416	46	
281.85865	64	
281.93958	70	
282.33520	38	
282.79371	74	
282.87413	70	
289.88059	62	
290.21315	68	
290.89387	54	
293.41836	70	
293.84802	48	
293.90449	80	
294.80821	40	
294.86313	50	
295.00213	50	
295.20724	80	
295.88184	88	
296.44025	32	
296.85662	124	
297.87544	68	
297.89642	60	
298.14229	64	
298.29869	68	
298.41386	84	
299.30994	66	
299.87699	66	
300.84554	78	
300.87959	88	
301.86704	164	
302.05628	56	
302.86514	124	
304.04856	84	
305.87792	144	
308.38244	66	
308.86598	82	
308.96107	80	
315.96043	52	
316.96763	74	
323.05346	38	
324.15005	32	
324.82873	68	
328.37968	86	
330.86964	82	
336.62357	82	
337.33812	62	
339.77582	84	
340.74978	70	
345.23610	30	
END IONS

###FS:    #m/z: 359.96227 #charge 1+
###MS: 198
###MSMS: 201
BEGIN IONS
TITLE=Cmpd 150, +MS2(359.9623), 28.0-35.0eV, 4.4min #201
RTINSECONDS=258.896
SCANS=198,201
PEPMASS=359.96227	9406
CHARGE=1+
91.63950	80	
183.92963	78	
198.88002	66	
200.88325	84	
205.97775	64	
207.94733	72	
209.10191	46	
209.94540	218	
215.92695	72	
217.96703	70	
218.88251	136	
221.89298	58	
221.98652	80	
222.95420	360	
222.97678	52	
223.89009	80	
223.96877	66	
224.94969	112	
225.95006	50	
226.94654	410	
226.97352	128	
227.08497	58	
227.91098	92	
227.93121	72	
228.94134	588	
230.91629	64	
232.88468	76	
233.05769	60	
233.88140	76	
234.86610	128	
236.06514	86	
236.94287	98	
236.98460	66	
238.93756	56	
240.16316	50	
240.94128	260	1+
240.96398	60	
241.90189	58	
242.86630	126	
242.90192	68	
242.95708	62	
244.83829	92	
244.87481	80	
244.95784	246	
246.80841	52	
246.95119	290	
246.96884	76	
247.80241	64	
247.96391	72	
248.75622	106	
248.80191	258	
250.87163	52	
250.94932	60	
252.04777	78	
252.88074	84	
252.95408	100	
254.07518	98	
254.11858	58	
255.25671	48	
255.86946	74	
257.12597	46	
258.84376	46	
258.97125	110	
259.10452	80	
259.83445	72	
260.83508	90	
260.94405	52	
260.97073	136	
261.00756	68	
261.03550	64	
262.43017	74	
262.96123	80	
262.99329	64	
266.81438	306	
266.83835	88	
266.91261	64	
268.83805	60	
268.89035	66	
268.91048	66	
269.20892	46	
269.96556	126	
271.15027	68	
271.79776	62	
272.91593	78	
273.81341	68	
273.91684	70	
274.83232	62	
274.87928	60	
274.91602	54	
275.04220	70	
275.15201	72	
275.97537	66	
276.10208	66	
276.81048	88	
276.85440	82	
277.91691	58	
278.84485	54	
280.79196	930	1+
282.79669	72	
282.82869	46	
283.81227	48	
284.82721	110	
285.82454	64	
286.87003	104	
287.07982	62	
288.87406	104	
291.79600	130	
291.92494	70	
292.87784	50	
294.90978	70	
295.85269	74	
296.07446	68	
296.80756	148	
297.80202	684	1+
298.17445	58	
298.77584	52	
298.80261	506	1+
299.86885	54	
299.92394	90	
301.83033	68	
302.81494	56	
303.38740	84	
303.88205	104	
304.00142	76	
305.15426	68	
306.59136	80	
306.95439	60	
307.13270	100	
307.84603	100	
309.42296	82	
309.86567	58	
313.89468	86	
314.87015	72	
314.95743	54	
316.42786	58	
316.81228	76	
321.82328	196	
321.84558	66	
322.91335	60	
323.01692	252	
328.89371	86	
331.11758	76	
332.40379	74	
334.95669	76	
336.94316	64	
339.83478	68	
340.02733	72	
340.86307	84	
340.93341	56	
353.88441	58	
358.20344	58	
358.99128	56	
359.67343	82	
362.34954	50	
END IONS

###FS:    #m/z: 322.93013 #charge 1+
###MS: 202
###MSMS: 203
BEGIN IONS
TITLE=Cmpd 151, +MS2(322.9301), 28.0-35.0eV, 4.4min #203
RTINSECONDS=262.545
SCANS=202-203
PEPMASS=322.93013	158514
CHARGE=1+
66.83220	34	
72.29494	32	
78.22956	18	
89.23052	18	
91.05387	18	
92.99984	16	
93.96864	16	
94.07222	16	
95.99827	16	
96.10417	16	
96.34508	16	
96.51872	16	
96.55733	16	
96.87251	16	
97.90252	16	
98.99173	16	
99.56310	16	
99.75924	16	
101.24011	16	
101.72130	16	
102.26074	16	
102.48562	16	
102.65475	16	
102.99343	16	
103.40133	16	
106.12736	16	
108.01801	16	
108.53933	16	
108.79918	16	
109.47264	16	
109.74004	16	
109.78764	16	
110.31707	16	
111.38236	16	
112.10146	16	
112.23931	18	
112.54654	16	
112.93899	16	
113.35696	16	
113.92637	16	
114.06272	16	
115.01944	16	
118.18573	18	
150.31784	42	
173.89536	18	
185.09437	60	
192.06764	66	
193.02370	80	
198.95248	76	
199.90621	32	
201.04624	316	1+
201.36721	18	
209.94055	62	
213.06574	36	
214.86231	50	
215.05179	20	
215.20753	18	
215.97593	58	
216.73959	18	
216.92783	56	
217.13765	66	
220.88073	174	
229.83890	70	
230.11857	104	
230.89009	74	
235.79504	78	
236.83351	58	
236.84868	68	
237.93656	78	
238.93230	68	
239.07767	76	
239.79232	84	
240.94048	718	
241.57911	18	
241.81949	66	
241.93880	2526	1+
242.11949	64	
242.73871	24	
242.81713	150	
242.87883	24	
242.94005	1650	1+
242.97484	50	
243.15647	36	
243.21960	30	
244.67146	30	
244.81531	64	
244.85974	66	
244.98091	36	
246.09653	74	
247.87000	98	
248.14840	22	
248.83964	72	
248.91716	94	
251.10452	32	
252.18035	38	
255.10748	48	
258.83003	80	
258.84380	54	
258.92484	56	
259.07441	24	
259.80073	62	
260.83484	76	
261.43016	78	
261.83372	122	
262.17547	62	
262.82742	40	
265.90233	68	
266.85827	56	
268.79757	50	
269.14999	18	
270.15640	34	
270.86907	32	
273.09453	86	
273.26211	28	
273.79086	42	
274.79771	64	
278.52820	20	
279.09065	1154	1+
279.23860	32	
279.26551	28	
279.28986	70	
279.67433	24	
279.90343	32	
281.53923	18	
281.75790	20	
281.93740	28	
282.27972	36	
282.77485	22	
282.86211	68	
283.15112	28	
283.27516	72	
283.43412	22	
283.92201	68	
283.96601	38	
284.29207	344	1+
284.87659	80	
285.85185	84	
285.87246	62	
290.85987	38	
295.78918	24	
299.91758	18	
302.24414	48	
303.57657	32	
303.72980	62	
305.18003	42	
307.79869	70	
307.89315	50	
316.75773	32	
318.87884	56	
319.32425	70	
322.13011	46	
322.30859	44	
323.89566	68	
324.89754	72	
325.16350	32	
END IONS

###FS:    #m/z: 340.94069 #charge 1+
###MS: 202
###MSMS: 204
BEGIN IONS
TITLE=Cmpd 152, +MS2(340.9407), 28.0-35.0eV, 4.4min #204
RTINSECONDS=263.318
SCANS=202,204
PEPMASS=340.94069	110450
CHARGE=1+
85.79165	86	
88.88164	56	
186.04749	58	
192.92932	64	
204.84963	42	
205.94776	84	
206.95002	56	
210.91517	56	
212.88100	98	
212.89893	54	
213.93778	90	
214.07796	80	
214.89689	70	
215.05294	44	
215.42574	42	
215.88714	156	
216.37251	54	
219.07434	34	
219.90123	56	
220.89535	62	
223.10730	60	
223.84352	60	
224.84239	88	
224.97862	68	
225.82838	62	
225.96478	38	
226.97573	64	
227.84028	72	
228.84232	130	
230.86027	80	
230.89385	76	
233.07100	40	
236.91065	72	
237.06581	84	
237.91004	106	
238.83857	78	
238.88804	40	
239.84611	154	
240.03774	70	
240.83576	192	
240.86374	110	
240.90395	130	
241.84356	590	1+
241.98988	38	
243.83788	78	
243.84475	74	
244.84614	48	
244.96131	80	
246.89637	92	
246.94506	84	
246.97750	116	
250.94912	52	
251.88791	88	
254.15678	48	
254.85683	42	
254.96256	70	
255.06854	50	
255.08815	60	
255.17658	34	
255.85737	76	
256.84861	144	
256.88819	48	
257.05105	98	
257.15349	96	
257.82947	42	
257.85869	66	
258.84342	180	
258.86388	60	
259.85489	542	1+
260.83310	386	
260.91836	104	
260.95618	52	
261.02927	52	
261.05758	58	
261.86104	66	
261.93501	34	
261.99881	40	
262.84172	50	
262.86096	228	1+
262.87671	134	
263.04287	70	
263.85593	100	
264.07737	62	
266.84734	112	
266.90251	76	
267.84255	76	
268.83735	488	1+
268.87616	60	
269.83643	306	1+
269.85945	38	
270.23911	68	
271.82583	70	
272.00627	64	
272.09504	74	
272.81673	72	
272.84504	70	
274.86495	100	
275.86770	74
[truncated: 1,047,413 more chars]
