# Supplementary material for: High-Throughput Venomics
Source: J Proteome Res. 2023 Apr 3;22(6):1734–46. doi: 10.1021/acs.jproteome.2c00780 (PMC10243144; doi:10.1021/acs.jproteome.2c00780)
Supplement: Supplementary file 9 — pr2c00780_si_009.zip [file pr2c00780_si_009.zip › Manual files/Calloselasma rhodostoma MGF/210702_Calloselasma_halfplate000162_5.1.201.mgf]

###	D:\Data\Julien\210702_Cr_half_TFA\210702_Calloselasma_halfplate000162.d\ProteinAnalysisResults.mgf
###	D:\Data\Julien\210702_Cr_half_TFA\210702_Calloselasma_halfplate000162.d\analysis.baf
###	210702_Calloselasma_halfplate000162.d
###	Instrument: maXis HD
###	Manufacturer: Bruker
###    PeakWidth 0.30, MiniumIntensity 10, S/N 1Apply threshold 0, Threshold 10
###    Retain Residuals no, Create neutrally no,
###    FullScan Parameters: AdductIon (+)+H (-)-H, LowMass 0, HighMass 8000, MaxCharge charge decon 4, MinPeaks 3
###    Perf. isotope decon yes, Max Charge Istopic decon 6, MW agreement 0.00, Abund. cutoff 2.00, Envelope cutoff 75.00
###    MaxRes   Parameters: AdductIon (+)+H (-)-H, LowMass 0, HighMass 8000 
###    Perf. isotope decon yes, Max Charge Istopic decon 6, Abund. cutoff 2.00
###    MSn      Parameters: AdductIon (+)+H (-)-H, LowMass 0, HighMass 8000 
###    Perf. isotope decon yes, Max Charge Istopic decon 4, Abund. cutoff 0.05
###    Global Charge Limit: no 3, Prefer FullScan Result: yes, Export what: 2 (0=non deconv/1=deconv only/2=mixed), NoMSMSSignals: 150, Intensity threshold: 10, NoMSSignals (deconv): 2, NoMSSignals (non-deconv): 2, NormalizeData: no, SingleCharged: yes
###
COM=210702_Calloselasma_halfplate000162.d
USERNAME=Demo User

###FS:    #m/z: 547.38068 #charge 1+
###MS: 1
###MSMS: 2
BEGIN IONS
TITLE=Cmpd 1, +MS2(547.3807), 29.1-36.4eV, 0.0min #2
RTINSECONDS=1.3175
SCANS=1-2
PEPMASS=547.38068	1856
CHARGE=1+
199.93671	4468	
201.93190	3932	
208.94742	3304	
211.94416	8220	
213.94020	3690	
219.02051	3656	
222.95237	19652	1+
228.94276	31944	1+
231.95568	3214	
234.97042	7076	
234.99866	11090	
235.20389	4504	
237.03059	9756	1+
238.14855	3388	
239.02009	3394	
239.07960	3616	
239.14742	11670	1+
240.23092	3296	
243.22975	3174	
244.95739	7674	
245.94694	16006	1+
246.95253	11032	1+
249.97217	29690	1+
250.94711	29660	1+
251.19817	3638	
252.97140	296230	1+
253.21471	5058	
254.94174	8744	
254.96675	121202	1+
256.26216	4052	
256.96429	18516	1+
258.96829	4262	
260.16212	3078	
260.96860	3196	
261.97569	8018	
263.97885	46416	1+
265.97673	5126	
267.97378	5316	
268.95892	11180	1+
270.98107	5454	
273.18587	3332	
274.27229	3114	
277.91981	2936	
279.09167	5540	
279.23026	5876	
280.26126	3056	
281.24519	12688	1+
282.17051	14028	1+
282.27739	7578	
283.17299	11772	1+
283.26166	13564	1+
284.29243	7844	1+
284.32992	3146	
285.20146	3530	
285.94190	29642	1+
285.98386	3382	
287.25153	16794	1+
288.20702	12210	1+
288.25188	10650	1+
290.19603	15058	1+
290.26759	23622	1+
291.10023	6742	1+
291.19651	11234	1+
291.97418	7950	1+
293.20826	7628	1+
293.97585	44448	1+
293.99688	20920	1+
295.12797	4152	
295.17495	4740	1+
295.22509	10192	1+
295.99332	6952	
297.22167	3290	
297.24050	10440	1+
298.27178	5914	
299.25560	5690	1+
300.28780	7410	1+
301.17183	15764	1+
302.17409	13518	1+
302.30303	10694	1+
302.94636	15132	1+
304.28337	8060	
305.26626	7788	1+
307.24666	50044	1+
309.20319	3170	
309.27566	4050	
310.30830	10438	1+
311.16462	6690	1+
311.17731	2982	
311.22021	6962	1+
311.27496	3176	
311.28894	5746	1+
311.86992	5354	
311.93511	6958	
311.98649	43408	1+
312.32407	4140	
312.94761	5474	
313.21757	5394	
313.23906	7446	1+
313.26766	9206	1+
313.92928	173102	1+
316.28254	14872	1+
316.31895	4072	
318.29820	43568	1+
318.93526	71522	1+
320.93418	28994	1+
322.92981	424104	1+
323.01606	5458	
323.23831	16248	1+
324.28919	3526	
324.32433	4124	
325.25376	32098	1+
325.29687	9446	1+
326.17356	4984	
326.30272	6788	1+
326.87283	5442	
327.20059	10894	1+
327.26940	39654	1+
328.31914	4310	
329.16272	8894	1+
329.22598	25932	1+
329.28229	5742	
330.16842	6752	1+
330.26360	3058	
330.29450	3094	
330.33492	25552	1+
331.22707	15688	1+
331.30653	17372	1+
332.31363	11302	1+
335.00266	106354	1+
336.94523	370678	1+
337.06414	8270	1+
337.21735	5894	1+
338.34076	30054	1+
339.23382	7906	1+
339.26868	4154	
340.94010	211778	1+
341.17359	5666	1+
341.24893	36992	1+
343.02625	4552	
343.26403	37820	1+
343.29362	5240	
344.18301	4908	
344.23193	4090	
344.31346	8328	1+
345.20678	16100	1+
345.23798	2930	
346.02623	3086	
346.32977	31346	1+
347.02461	12204	1+
348.22576	17630	1+
349.25774	3118	
349.29363	147150	1+
351.27244	38062	1+
352.89657	9520	
353.21534	5174	1+
354.09098	20592	1+
354.31586	22540	1+
354.95705	3760	
355.17085	4660	1+
355.28038	9564	1+
356.23400	3712	
356.35043	4118	
357.24565	28650	1+
357.96681	9858	
358.20023	7504	1+
358.24987	21050	1+
358.36579	17062	1+
358.95040	15466	
359.96108	233202	1+
360.17885	5150	1+
360.24423	7648	1+
360.34550	12200	1+
361.98413	8304	
362.24324	3280	
363.21858	15602	1+
363.30907	25276	1+
363.95626	122206	1+
365.23377	17390	1+
365.28651	3068	
366.32630	24208	1+
367.33254	17498	1+
368.29949	3890	
368.38676	4474	
368.42341	7636	1+
369.31398	3178	
369.34882	8818	1+
369.38308	3834	
370.21954	10088	1+
371.09865	13924	1+
371.22497	7548	1+
371.27534	60674	1+
371.32011	2914	
372.18367	6058	1+
372.32672	56810	1+
372.38166	10004	1+
373.25363	16812	1+
374.36094	45846	1+
375.20998	8634	1+
375.25140	3378	
376.20992	6634	1+
376.25931	28356	1+
377.28668	6374	1+
377.32543	3220	
378.25117	10918	1+
379.25106	6714	1+
379.30573	7026	1+
381.31440	3700	
381.33477	3058	
382.19874	5746	1+
382.40236	3298	
383.29386	3100	
383.32948	25340	1+
385.29049	10746	1+
385.34428	7758	1+
385.37770	2920	
386.39772	51678	1+
387.24987	13752	1+
388.22511	10286	1+
389.19445	2904	
389.29040	8538	1+
391.24883	3236	
391.33868	3596	
393.22889	11818	1+
393.26531	23534	1+
393.31989	219642	1+
394.29648	19362	1+
395.29912	12624	1+
397.30874	6136	1+
398.19255	3500	
399.23695	4602	
399.27192	6302	1+
399.32334	5246	1+
400.21004	4488	
400.37557	7316	1+
400.41358	50408	1+
401.23059	3080	
401.28172	4916	1+
402.35580	3258	
403.23175	7294	1+
403.26362	2908	
404.28490	6428	1+
405.18509	4164	
407.18050	5176	1+
407.24470	3170	
407.29888	13918	1+
407.33446	18320	1+
407.86777	5624	1+
409.37728	3090	
410.34636	71892	1+
412.20699	3244	
412.32440	5888	
412.41248	6018	1+
414.24809	6908	1+
414.42930	142804	1+
415.30182	103566	1+
417.27821	5232	1+
417.32907	4922	1+
417.95111	8694	1+
418.22165	3410	
419.13799	3196	
419.24726	3158	
420.34760	6908	1+
421.25924	9472	1+
421.31652	7232	1+
421.88383	3908	
423.18973	7540	1+
423.33104	3848	
424.32800	6436	1+
424.36119	5868	
426.18770	19006	1+
426.29434	8198	1+
427.30188	5466	1+
427.39764	11702	1+
428.44427	14598	1+
429.31625	13954	1+
431.08577	24572	1+
431.27601	28526	1+
431.31434	3122	
431.38961	3170	
432.30644	3012	
432.32879	6460	1+
433.33052	4934	1+
434.27431	6230	1+
434.36199	9630	1+
435.36599	7206	1+
437.18441	5812	1+
437.34584	179404	1+
437.88847	4760	
439.19589	6982	1+
439.39130	3212	
439.89357	11330	
441.32158	3766	
441.36737	2986	
442.46012	8716	1+
443.22395	4496	1+
443.29683	6744	1+
443.33526	9638	1+
445.11977	3048	
445.17529	8160	1+
445.22876	4688	1+
445.29322	3300	
446.18357	7002	1+
447.31306	15256	1+
449.24470	5536	1+
449.32367	3182	
450.35678	11598	1+
451.36107	9840	1+
454.37264	174190	1+
456.20817	6256	1+
456.35105	9356	1+
457.21499	6436	1+
457.90001	10902	1+
459.28098	7650	1+
459.32774	57410	1+
459.38034	3026	
460.37615	3170	
462.34717	11482	1+
463.30765	3026	
464.34233	9730	1+
465.17430	3104	
465.28673	3456	
465.34279	6684	1+
465.37337	3176	
466.23474	5576	1+
467.41591	21268	1+
468.41850	18502	1+
468.97573	12640	1+
469.27971	5100	1+
470.97569	3340	
472.33587	7724	1+
475.30064	31414	1+
475.36994	8460	1+
477.90125	7758	1+
480.38579	2964	
480.91881	15028	1+
481.24537	13504	1+
481.37157	113280	1+
481.90035	4240	
483.18603	8514	1+
484.41396	10906	1+
484.93623	10584	1+
485.38196	11728	1+
486.42892	35654	1+
487.21352	4650	1+
487.32484	3576	
488.25163	8072	1+
488.31665	6690	1+
489.25598	6152	1+
490.90537	10528	1+
493.45924	7832	1+
494.91284	9356	1+
495.26971	4988	1+
495.38481	9616	1+
497.21109	3012	
497.30933	6768	1+
498.39902	228154	1+
499.25279	5648	
500.37684	4102	
501.23424	6158	1+
501.37338	3634	
502.37686	6458	
502.92615	19350	1+
503.25131	5174	1+
503.35501	21904	1+
504.11746	3060	
506.26482	5084	1+
509.27100	12204	1+
509.38097	5014	1+
509.44327	7286	1+
510.27461	10768	1+
512.19003	3392	
512.30209	5652	1+
512.41446	7114	
512.85945	51716	1+
513.23203	8820	1+
513.33048	6956	1+
513.39544	9716	1+
514.33158	8992	1+
515.23196	8516	1+
515.33054	6588	1+
516.35889	3694	
517.26214	4164	1+
518.23992	9158	1+
518.37302	11736	1+
518.90435	3826	
519.24510	7730	1+
519.32831	25236	1+
520.20161	4428	1+
520.38972	16540	1+
520.44971	5916	1+
520.48564	8776	1+
521.45287	4400	1+
521.86022	8300	1+
522.38681	10406	1+
523.11231	42888	1+
523.28125	5832	1+
523.46921	7350	1+
524.85883	12670	1+
525.27664	7358	1+
525.39783	65348	1+
526.48282	4902	1+
528.17203	6662	1+
528.49711	5146	1+
529.28572	13564	1+
529.38808	6132	1+
530.20380	3278	
530.24053	9066	1+
530.87037	7904	1+
531.35004	3192	
531.40709	1003698	1+
532.21447	5682	1+
533.24356	4304	1+
533.35833	6650	1+
534.32311	3064	
535.24718	3302	
535.46772	4560	1+
535.87525	51120	1+
536.23887	10470	1+
536.33937	5394	
536.38477	9062	1+
537.19050	5196	1+
537.23848	7826	1+
537.30148	6126	1+
537.48231	7992	1+
538.34013	8874	1+
538.51591	5164	1+
538.86910	17406	1+
539.23197	77370	1+
539.41286	4052	
539.49998	11618	1+
540.50436	9270	1+
541.28122	2970	
542.26353	8600	1+
542.34813	7498	1+
542.42523	176896	1+
542.86828	6746	1+
543.17355	6352	1+
544.21855	5970	1+
545.25691	11336	1+
545.38935	7546	1+
546.49824	8216	1+
547.38242	10786	
547.43400	6152	1+
548.24742	4886	1+
549.31020	6778	1+
549.51630	4414	1+
550.24365	6862	1+
550.31378	5006	1+
550.49285	12320	1+
550.62826	3566	
551.44013	3820	1+
551.49724	9924	1+
551.53367	5210	1+
551.87897	13956	1+
552.33360	10920	1+
END IONS

###FS:    #m/z: 431.26699 #charge 1+
###MS: 1
###MSMS: 3
BEGIN IONS
TITLE=Cmpd 2, +MS2(431.2670), 28.0-35.0eV, 0.1min #3
RTINSECONDS=2.0895
SCANS=1,3
PEPMASS=431.26699	1410
CHARGE=1+
64.05089	106	
166.14971	108	
191.18095	110	
193.89636	118	
199.93560	2370	1+
200.87160	104	
201.93095	2754	1+
214.88453	154	
218.88273	124	
219.94103	1792	1+
221.89556	188	
222.24468	234	1+
222.95152	2440	1+
223.09265	110	
223.93766	136	
224.94755	3464	1+
229.15845	104	
230.10042	268	1+
232.47799	102	
232.50874	116	
233.07091	104	
233.89718	138	
235.04314	186	
235.95948	260	1+
237.15844	164	
237.91016	220	
237.95302	692	1+
238.11058	200	1+
238.96429	190	
239.07125	220	1+
239.08715	132	
239.90164	192	
240.96122	1396	1+
241.12007	134	
242.95870	1510	1+
243.03633	228	1+
244.03832	274	1+
244.95742	358	
245.44407	154	
245.92125	1990	1+
247.07951	202	1+
247.14483	278	1+
247.92395	122	
247.95738	186	
247.97460	194	1+
248.05347	196	1+
248.85300	122	
248.93723	124	
248.94913	234	1+
249.00463	152	1+
251.03223	134	
251.93700	108	
252.17080	104	
255.10357	214	1+
256.04081	194	1+
256.08772	134	
257.17764	106	
257.91061	246	1+
258.97460	302	
259.02750	274	1+
260.89900	202	1+
260.96891	1054	1+
262.05390	236	1+
263.10524	146	
263.94705	104	
263.97483	146	
264.92968	142	
265.97580	194	
266.07781	116	
266.24722	114	
267.13912	132	
268.08943	104	
269.11715	206	1+
269.95074	242	1+
270.95495	196	1+
271.10859	112	
271.12343	228	1+
272.08400	262	1+
272.95504	210	1+
274.43776	116	
275.08133	110	
275.16821	132	
276.85767	166	1+
277.08218	124	
277.11673	164	
279.98902	200	1+
280.25839	302	1+
281.96084	134	
282.09825	276	1+
283.03819	286	1+
283.98248	498	1+
284.05891	216	1+
287.20194	126	
289.19986	294	1+
290.26264	110	
290.28447	202	1+
292.96174	300	1+
293.04763	174	
294.85844	1160	1+
295.02783	106	
295.91855	25976	1+
296.04639	376	1+
297.16707	110	
297.18500	234	
298.90970	582	1+
299.18665	312	1+
299.20099	216	1+
300.00887	166	
300.91631	292	1+
303.85386	196	1+
304.14623	246	1+
305.13688	110	
306.04710	300	1+
306.79145	292	1+
307.02594	210	1+
307.17324	148	
309.16505	104	
310.09426	102	
310.57689	124	
311.18549	102	
311.29245	3810	1+
311.93530	3016	1+
312.89595	154	
313.11618	226	1+
313.14251	392	1+
313.18337	134	
313.92925	76388	1+
314.17010	148	
315.99928	116	
316.25005	104	
317.08840	470	1+
318.13714	104	
318.93395	15486	1+
319.06442	218	1+
319.29312	118	
320.02103	316	1+
320.15332	438	1+
321.15272	272	1+
321.42803	154	
323.07951	338	
323.92469	682	
324.32535	1798	1+
324.98086	102	
325.07318	164	
325.08910	124	
325.11328	252	1+
329.87789	1072	1+
329.94540	166	1+
330.25491	252	1+
330.42336	104	
330.80899	112	
330.87935	696	1+
331.93942	1790	1+
333.07262	116	
333.89173	328	1+
334.11655	106	
334.95092	1780	1+
335.10839	162	
335.31937	324	1+
335.88368	1542	1+
336.29306	104	
336.32056	386	1+
336.94481	41054	1+
337.11483	392	1+
337.21208	124	
338.13919	128	
338.37245	336	1+
340.11674	330	1+
341.20409	238	1+
342.27722	146	
344.30708	170	1+
344.34930	110	
345.09677	114	
347.16179	348	1+
347.88935	856	1+
347.96721	136	
348.20755	114	
348.21864	188	1+
348.89031	548	1+
348.98605	120	
349.06855	338	1+
351.01497	210	1+
352.10511	182	
352.35284	348	1+
353.19911	152	
353.89594	768	1+
355.18422	282	1+
355.98377	106	
357.87411	342	1+
358.13646	240	1+
358.16162	136	
359.96066	1876	1+
361.27509	126	
362.33988	348	1+
363.98056	110	
364.88009	174	
365.32535	108	
365.95322	104	
366.11306	142	
367.18892	458	1+
368.26630	412	1+
369.12205	148	
369.19277	396	1+
369.39560	426	1+
369.93426	140	1+
370.32728	110	
371.13954	114	
372.33199	182	1+
373.29965	268	1+
376.04392	118	
378.27129	358	1+
380.01507	166	1+
380.17834	104	
380.42150	566	1+
382.19080	138	
382.99023	208	1+
383.23915	204	1+
383.31457	118	
385.17657	404	1+
385.34011	128	
386.17787	346	1+
386.39507	148	
387.92099	150	
389.28456	152	
389.35666	182	1+
391.03557	140	
392.05994	132	
392.38649	340	
393.16609	138	
393.21805	120	
395.06528	788	1+
397.26338	104	
398.24422	180	
399.21889	162	
399.23388	140	
400.23160	114	
401.24617	282	
408.25535	104	
409.10807	168	1+
409.17964	114	
410.39331	198	
410.43298	2208	1+
411.30267	204	1+
412.35707	540	
413.07548	2184	1+
413.13479	108	
413.24222	192	
413.33957	102	
413.36019	332	
414.16675	290	1+
414.18931	248	1+
414.21550	158	
414.37592	372	1+
415.22204	446	1+
415.31079	372	1+
416.34769	132	
419.35363	116	
419.40465	112	
420.13932	184	
422.32191	178	1+
427.08827	108	
427.15260	120	
427.18298	310	1+
427.25635	680	1+
427.30525	302	
427.32499	258	
428.39930	144	
429.27613	508	1+
429.31619	7272	1+
429.97714	110	
430.22787	160	
430.36360	590	1+
430.43439	368	1+
431.22553	196	
431.27168	788	
432.20444	112	
432.23355	690	1+
432.27195	398	
433.14962	104	
433.26467	630	1+
433.45880	130	
435.15506	128	
436.34486	152	
END IONS

###FS:    #m/z: 385.92446 #charge 3+
###MS: 1
###MSMS: 4
BEGIN IONS
TITLE=Cmpd 3, +MS2(385.9245), 28.0-35.0eV, 0.1min #4
RTINSECONDS=2.862
SCANS=1,4
PEPMASS=385.92446	806
CHARGE=3+
191.95840	196	1+
192.97848	138	1+
199.93653	206	
201.93227	138	
211.14668	146	
217.94090	150	
224.92254	130	
224.94940	164	
224.97482	142	
227.89538	124	
232.12974	142	
238.08469	110	
241.06983	114	
241.15730	122	
242.88235	146	
243.55455	104	
243.89210	352	1+
246.05765	142	
246.80410	106	
246.89658	156	
246.94969	440	1+
249.09147	160	
250.03595	1166	1+
250.21860	106	
251.06126	110	
251.18506	206	1+
253.04242	550	1+
253.90876	260	1+
254.04571	316	1+
255.13645	140	
255.20947	150	
256.55523	104	
258.44008	162	
260.12545	184	1+
262.90542	112	
263.12776	136	
264.96566	212	
265.20592	118	
266.24233	222	
267.04748	206	
268.14598	368	1+
269.04416	208	
269.11271	106	
269.18844	154	
270.86437	156	
271.04912	278	1+
271.24020	254	
277.10059	138	
278.91734	166	1+
279.02338	132	
279.06331	142	
279.21061	124	
279.34741	104	
280.13426	204	1+
280.26885	162	
281.04928	200	
281.17449	106	
282.27747	180	
282.91015	210	1+
284.93405	224	1+
285.09584	138	
286.87643	114	
287.98184	254	1+
288.06664	144	
289.08546	278	1+
289.94475	116	
290.14973	118	
290.17983	252	1+
291.21166	230	1+
292.11779	448	1+
293.85733	132	
293.87983	196	
293.92505	236	
295.02061	116	
295.15609	188	1+
296.03039	122	
296.32517	104	
297.12838	150	
298.23252	212	1+
299.20347	226	1+
300.02116	108	
300.10688	124	
301.05122	122	
301.08216	174	1+
302.01171	116	
302.94676	382	1+
303.14144	210	1+
304.00683	142	
306.27141	130	
307.31456	186	1+
308.29217	866	1+
308.87799	242	
309.91568	142	
310.30912	924	1+
311.17762	148	
311.23803	108	
313.92986	1282	1+
316.85614	116	
317.15613	142	
318.93491	138	
321.30770	206	
322.07280	260	1+
322.24433	108	
322.30919	210	
322.34119	108	
322.88124	190	
323.01556	772	1+
324.32629	1298	1+
324.36009	124	
326.00762	162	
326.17552	584	1+
327.27056	294	1+
327.30624	212	
328.01355	316	1+
328.18249	152	
328.20401	234	1+
328.32061	164	
329.15551	140	
331.16517	194	1+
332.08388	142	
332.10588	128	
333.17736	116	
333.20142	120	
336.94797	454	
337.16576	212	1+
337.21763	184	
337.41708	106	
338.18873	240	1+
338.30742	142	
338.37607	2646	1+
339.19200	172	1+
340.15727	134	
340.35619	644	1+
340.96667	132	
341.03393	160	
341.15567	110	
341.18867	262	
342.20413	120	
342.90910	138	
343.31882	148	1+
344.10168	314	1+
344.87839	142	
346.14593	282	1+
346.22415	176	1+
346.86074	118	
346.97392	134	
347.29473	154	
347.94802	108	
349.31655	134	
349.90419	144	
350.37669	1056	1+
351.30372	176	
352.31694	116	
352.35259	158	
354.19933	126	
358.91023	144	
359.24836	128	
360.14026	264	1+
360.93923	110	
361.18057	110	
363.35494	246	1+
364.11967	120	
364.61013	144	
365.24413	316	1+
365.29978	118	
365.31694	246	
366.19087	118	
366.27548	140	
366.33484	184	
366.37265	554	1+
367.33107	328	1+
368.30268	114	
368.38731	2708	1+
369.05242	112	
369.19610	280	1+
369.22016	128	
370.31056	310	1+
370.36430	170	
371.08755	158	1+
371.23130	106	
376.11576	126	
382.31027	278	
383.28965	366	1+
383.32568	1628	1+
384.24395	140	
385.14055	242	1+
385.23038	140	
385.29173	2466	1+
386.16127	134	
386.53947	118	
387.12390	356	1+
387.23306	168	
387.27179	610	1+
387.34657	432	1+
388.19155	198	1+
388.23785	112	
388.38891	520	1+
389.24861	550	1+
389.39219	312	1+
390.22366	148	
394.08991	246	1+
398.19614	140	
400.07746	112	
400.80266	104	
401.23749	132	
415.25350	176	
418.23892	106	
420.19756	138	
443.11063	320	1+
448.44871	106	
460.22810	106	
464.17116	128	
470.25143	144	1+
470.30222	152	
487.08437	210	
497.07135	256	1+
502.45659	146	
513.93465	90	1+
523.14535	234	1+
525.35229	178	1+
531.47935	112	
532.77806	222	1+
533.78997	178	1+
538.27190	114	1+
540.96675	106	
544.49194	234	1+
549.05075	186	1+
554.99557	190	1+
555.99664	112	1+
562.50626	154	1+
563.51263	108	1+
565.50875	296	1+
570.53065	368	1+
575.39443	266	1+
584.54542	110	
585.88623	274	1+
595.13321	284	
597.93693	208	1+
613.56864	354	1+
614.59713	222	
615.58257	226	1+
618.24875	124	1+
622.16955	142	1+
626.50922	136	
639.14494	104	1+
646.51290	208	1+
649.27837	154	1+
649.56358	290	1+
649.71870	180	1+
653.59783	158	1+
662.44005	224	1+
666.59204	126	1+
669.60773	186	1+
677.30290	160	1+
683.51919	178	1+
685.21100	372	1+
685.33338	170	1+
689.12489	106	1+
692.66002	234	1+
693.04929	156	1+
708.37511	180	1+
722.67150	226	1+
724.33505	152	1+
738.90496	116	1+
740.78847	206	1+
747.07064	92	1+
747.54135	164	1+
753.66228	348	1+
757.38215	116	1+
765.03762	188	1+
771.37174	144	1+
771.46114	212	1+
773.99191	136	1+
775.41019	110	1+
777.28697	276	1+
780.52035	546	1+
782.18561	98	1+
782.63801	146	1+
788.84613	98	1+
795.57466	228	1+
818.61357	216	1+
824.53570	200	1+
848.67359	106	1+
857.73099	168	1+
864.09117	144	1+
876.55654	194	1+
876.71273	106	1+
876.92065	94	1+
877.21683	192	1+
877.30215	210	1+
877.55980	136	1+
882.23955	210	1+
883.24351	184	1+
883.70130	224	1+
885.72885	372	1+
892.76293	130	1+
903.71892	222	1+
904.31458	288	1+
907.33529	260	1+
909.26690	136	1+
909.85215	260	1+
912.66418	232	1+
913.32972	154	1+
913.67153	202	1+
913.86771	88	1+
916.62108	188	1+
919.31400	242	1+
922.34404	186	1+
923.21813	138	1+
932.85889	192	1+
933.56919	190	1+
933.86928	146	1+
934.56803	230	1+
939.06946	108	1+
940.01736	112	1+
940.86358	106	1+
942.40770	208	1+
942.74678	208	1+
948.86815	220	1+
950.69080	158	1+
951.42981	126	1+
955.48293	108	1+
956.66531	182	1+
957.75543	222	1+
958.81641	298	1+
963.81913	252	1+
972.60315	294	1+
972.67507	232	1+
973.26251	156	1+
976.73459	110	1+
976.89195	256	1+
978.65706	216	1+
989.59092	312	1+
990.38567	312	1+
991.26940	158	1+
1001.41865	94	1+
1003.92807	224	1+
1008.38590	230	1+
1008.83478	264	1+
1008.93728	238	1+
1013.78167	296	1+
1022.15364	158	1+
1024.50295	252	1+
1026.30132	464	1+
1030.03795	182	1+
1030.21590	176	1+
1032.68573	168	1+
1048.77504	342	1+
1050.68968	184	1+
1052.61498	210	1+
1054.15019	168	1+
1105.81735	318	1+
1108.59445	462	1+
1120.56366	248	1+
1148.65021	272	1+
1152.54722	506	1+
1156.04756	352	1+
1158.56951	322	1+
1159.57120	242	1+
END IONS

###FS:    #m/z: 531.40758 #charge 1+
###MS: 5
###MSMS: 6
BEGIN IONS
TITLE=Cmpd 4, +MS2(531.4076), 28.8-35.9eV, 0.1min #6
RTINSECONDS=6.5455
SCANS=5-6
PEPMASS=531.40758	253790
CHARGE=1+
215.06544	154	1+
219.08326	178	
224.94684	286	1+
226.09910	240	1+
227.19855	346	1+
233.19143	166	
234.99444	216	1+
236.85936	160	1+
238.10547	248	1+
238.96854	224	
243.03565	238	1+
243.92038	204	1+
244.89257	240	1+
245.98176	324	1+
246.03594	260	1+
247.07917	252	1+
250.09253	254	1+
253.16001	210	
256.98109	224	1+
259.97279	2648	1+
261.07438	334	1+
261.10990	316	1+
263.91808	270	1+
265.90532	198	
265.99758	374	1+
266.20941	188	1+
266.86588	288	1+
266.92573	238	1+
267.00051	316	1+
267.09804	186	
268.07863	180	
269.94904	286	1+
273.13998	244	1+
273.18526	850	1+
275.10789	232	1+
275.14264	208	1+
276.03159	282	1+
277.21244	634	1+
277.98616	1606	1+
279.12710	164	
279.98352	374	1+
281.10934	266	1+
282.05168	280	1+
283.02580	176	
283.21131	264	
283.26151	862	1+
284.17569	192	1+
284.94017	222	1+
285.00665	188	
286.04996	238	1+
286.86885	248	1+
288.91989	194	1+
290.07059	166	1+
290.88340	206	
291.19549	966	1+
291.87931	204	
294.02642	316	1+
295.02782	246	1+
295.91872	1266	1+
296.04804	294	1+
296.13543	268	1+
296.88264	568	1+
297.05001	248	1+
298.85083	186	
298.87817	870	1+
298.95368	246	
299.13264	248	1+
299.14979	366	1+
299.25408	200	
299.28310	278	1+
299.92568	264	1+
299.99619	358	1+
300.28555	200	1+
300.84668	230	
300.99751	230	1+
301.01798	174	
302.88544	256	1+
303.08812	172	
303.93700	174	1+
306.20326	246	1+
306.27656	182	
307.89183	684	
308.13928	304	1+
308.29035	688	1+
308.89099	328	
310.11971	170	
310.30916	292	
310.88669	360	1+
310.91420	210	
311.20242	350	
311.29473	250	
312.15735	204	
312.87072	300	1+
312.91478	168	
313.92915	3454	1+
314.16797	140	1+
314.86139	550	1+
314.89389	736	1+
316.05959	216	1+
316.88554	754	1+
317.01525	204	1+
317.92669	214	
318.85999	178	
318.93527	884	1+
319.05734	166	
319.15845	238	1+
320.16262	162	1+
320.41157	168	1+
320.94911	186	
323.03633	174	
323.24315	374	1+
325.90327	178	
326.14231	280	1+
326.86415	204	
326.91247	166	
327.89751	198	
328.90149	196	
328.92048	268	
329.23290	278	1+
329.89601	238	1+
330.94113	248	1+
331.21707	182	
332.19737	208	1+
332.87391	718	1+
332.90357	312	
333.90572	170	
334.23646	212	1+
334.90056	522	
335.89697	278	
336.04725	372	1+
336.88956	262	
336.94544	2394	1+
337.15172	176	
337.20507	178	
337.88606	446	1+
338.26749	190	1+
338.33805	238	
339.18160	314	
339.22317	276	1+
340.91040	202	1+
341.01314	316	1+
341.16327	258	
341.86351	290	1+
342.01230	326	1+
345.02061	262	1+
345.06077	260	1+
345.17155	246	
345.20764	3492	1+
345.24711	404	1+
345.93427	602	1+
346.18982	600	1+
346.29784	258	1+
347.11397	390	1+
347.30317	194	1+
348.87783	166	
349.07905	166	
349.13967	308	1+
351.22908	182	1+
351.87802	502	1+
352.91491	290	
353.96146	1988	1+
354.06050	896	1+
354.22599	410	1+
354.36524	164	1+
354.90516	184	
355.02406	238	1+
355.89540	264	
355.96120	476	1+
356.18970	296	
357.22760	314	
359.07928	280	1+
359.13235	178	1+
360.08255	238	1+
360.22789	188	
361.17167	210	
361.86797	172	
363.21878	488	1+
363.94643	484	1+
364.27661	298	1+
364.36207	162	1+
364.84395	326	1+
364.95106	296	1+
365.18223	322	1+
366.93969	262	1+
368.89698	254	
369.14149	310	1+
369.17818	248	
369.84413	234	
369.88404	296	1+
370.94495	206	1+
371.22462	166	
371.26366	216	
371.97195	1828	1+
372.06224	236	1+
372.20811	312	
373.03914	668	1+
373.18708	212	
373.22057	188	
373.90446	450	1+
374.15549	182	1+
375.07798	278	1+
375.11196	242	1+
375.22721	356	1+
376.03870	282	1+
376.33200	186	1+
376.88448	198	
377.16705	176	
377.92285	234	1+
378.12576	306	1+
378.16770	168	
379.12424	248	1+
379.21373	174	
379.84889	372	1+
380.02616	184	1+
380.93341	242	1+
381.17480	550	1+
381.19166	462	1+
383.15606	198	
383.33238	408	1+
384.24275	282	1+
385.19841	332	1+
385.85514	394	1+
386.24509	284	1+
386.51324	208	1+
387.13128	226	1+
388.93268	182	1+
389.11496	268	1+
390.83928	590	
391.30246	240	1+
391.79946	214	1+
391.84083	360	
391.90373	766	1+
392.05043	290	1+
392.16065	386	1+
392.86489	1276	1+
393.04896	164	1+
393.16457	238	1+
393.29470	174	1+
393.33663	294	1+
394.07225	230	1+
394.78165	372	1+
394.83435	286	
394.86145	734	1+
395.13347	202	1+
395.15911	286	1+
395.93355	210	1+
396.00711	198	1+
396.82469	350	1+
397.27080	290	1+
398.17426	210	
398.44056	198	1+
398.86897	206	
398.91848	310	1+
399.03185	214	1+
399.23547	358	1+
399.86544	512	1+
399.98839	134	1+
400.20773	412	1+
401.12540	370	1+
401.16935	352	1+
402.04957	318	1+
402.19443	194	
403.87170	1108	1+
404.10850	318	1+
404.25483	240	1+
404.90499	482	1+
404.94489	190	1+
405.14619	206	1+
405.20862	252	1+
405.39276	258	1+
405.85293	204	
405.87789	498	1+
407.83222	222	
407.87180	414	
408.11765	474	1+
408.22316	248	1+
408.39341	316	1+
408.85262	826	
408.99266	260	1+
409.85543	430	
410.08963	170	
410.15124	202	1+
410.83908	178	
410.87670	1754	1+
410.91043	224	
411.84188	176	
412.85150	472	
412.87094	856	1+
413.21681	380	1+
413.84544	260	
414.84212	528	1+
414.86595	166	
415.25143	484	1+
415.28873	2280	1+
415.87435	364	1+
416.11533	168	
416.18221	228	
417.03630	184	
417.18812	186	
418.13457	318	1+
418.22329	346	1+
418.98321	240	1+
419.11188	208	
419.23016	250	1+
419.25903	204	
421.71128	122	1+
421.83194	306	1+
421.88243	1118	1+
422.09474	324	1+
422.94883	204	1+
423.87732	592	1+
425.20685	170	
425.88608	274	
426.24844	406	1+
426.86370	554	
426.87974	544	
427.25465	294	1+
427.86340	258	
428.88507	3042	1+
430.86311	2072	1+
430.88050	1180	
431.21904	220	1+
431.86869	1358	1+
432.22185	262	1+
432.34403	160	1+
432.82823	334	1+
433.85839	346	
434.14795	176	1+
434.18725	312	1+
434.25953	218	1+
434.36189	294	1+
434.86141	176	
434.88507	596	1+
435.32943	324	1+
435.86408	244	
436.23042	218	1+
437.23850	320	1+
438.24448	356	1+
439.89595	868	1+
440.91629	236	1+
441.23362	206	
441.31894	238	1+
443.21361	214	1+
444.87277	1006	
445.40139	200	1+
445.87534	514	
446.89728	436	
447.24215	272	1+
447.26705	210	
447.89281	218	
447.94814	366	1+
448.89074	368	
449.14827	208	1+
449.87768	1254	1+
450.23630	204	1+
450.42391	312	1+
450.90166	856	1+
451.42820	268	1+
451.90291	624	1+
452.01658	232	1+
453.29794	170	1+
453.35674	230	1+
453.86392	220	1+
454.91111	330	1+
455.34278	154	1+
456.29155	322	1+
456.38411	200	1+
457.90447	784	1+
458.17800	176	
459.19122	264	1+
459.32686	320	
461.42676	182	1+
462.17052	364	1+
462.25004	272	1+
462.88282	1290	1+
463.32486	190	
464.38761	174	
467.38659	174	1+
467.88708	3260	1+
467.95718	180	1+
468.07383	174	1+
468.19462	368	1+
469.33046	206	
469.91049	502	1+
470.27475	178	
470.30901	356	1+
470.39306	194	1+
471.23990	312	1+
471.28004	164	
471.31412	264	1+
472.26902	480	1+
473.27162	346	1+
473.29828	234	1+
473.32939	170	1+
476.89843	222	
478.31966	358	1+
479.23472	138	1+
480.82755	164	1+
481.45195	248	1+
483.14404	302	1+
483.32606	192	
485.89856	1892	1+
487.27330	196	
487.32376	166	
488.46769	200	1+
488.98311	200	
489.03551	394	1+
489.09473	260	1+
489.27358	490	1+
489.36046	194	1+
490.04056	340	1+
491.42449	268	1+
492.39061	438	1+
493.17377	220	1+
493.39462	298	1+
494.25130	260	1+
494.34998	324	1+
495.21845	192	
495.31663	258	1+
495.37480	170	
495.83894	220	1+
496.18727	212	1+
497.21341	186	1+
499.33361	164	
500.36475	464	1+
501.46754	166	
503.13234	440	1+
505.10410	176	1+
507.90932	292	1+
508.91386	232	1+
509.11593	256	1+
509.24535	364	1+
509.27449	132	1+
509.37995	218	1+
509.41806	190	
510.05588	1226	1+
510.24832	252	1+
510.46557	460	1+
511.19396	202	1+
511.27609	168	
511.39911	646	1+
511.46736	332	1+
511.76686	152	1+
511.96358	100	1+
512.00953	312	1+
512.40479	486	1+
512.89878	112	1+
513.04998	242	1+
513.13041	696	1+
513.21000	314	1+
513.25836	190	
513.28428	436	1+
513.32874	332	1+
513.45084	284	1+
514.28531	270	1+
514.91366	182	1+
515.13750	198	
515.38864	558	1+
515.51562	238	1+
516.30079	190	1+
516.38834	396	1+
516.44958	496	1+
516.52114	144	1+
517.45006	372	1+
518.42139	182	1+
518.88852	176	
522.38905	178	1+
525.85660	188	1+
526.28530	644	1+
526.78868	142	1+
526.86084	202	1+
527.06074	410	1+
527.09431	160	1+
527.22122	124	1+
527.25654	242	1+
527.28929	472	1+
527.38608	164	
527.41485	292	
527.50797	856	1+
528.34115	170	
528.41240	220	
528.43936	802	1+
528.46217	180	
528.51515	566	1+
528.54823	622	1+
528.95610	118	1+
529.33686	370	
529.37204	188	
529.40547	434	
529.44384	636	1+
530.24820	212	
530.37936	218	
530.40229	938	1+
530.48441	402	1+
530.51310	670	1+
531.28318	444	1+
531.34999	1812	1+
531.45553	226	
531.67812	144	1+
531.99825	150	1+
532.05426	106	1+
532.08601	198	1+
532.28511	326	1+
532.44312	296	
532.48802	502	
532.95590	144	1+
533.11143	176	1+
533.15252	166	1+
533.31997	396	1+
533.46720	1004	1+
533.95866	120	1+
534.43934	276	
535.23563	212	1+
535.31871	204	1+
535.43065	284	1+
535.54691	100	1+
536.13883	214	1+
536.29762	272	1+
END IONS

###FS:    #m/z: 322.92998 #charge 1+
###MS: 5
###MSMS: 7
BEGIN IONS
TITLE=Cmpd 5, +MS2(322.9300), 28.0-35.0eV, 0.1min #7
RTINSECONDS=7.318
SCANS=5,7
PEPMASS=322.92998	163122
CHARGE=1+
85.97237	80	
149.36170	88	
191.08743	94	
193.08620	140	
195.02130	82	
201.04482	126	
203.92623	98	
206.09234	84	
206.94970	80	
211.20216	92	
216.10012	86	
219.06709	82	
219.17318	116	
220.06256	232	1+
221.89237	124	
222.98257	84	
223.94630	94	
223.96227	114	
223.97202	130	
224.97503	242	
225.42243	82	
227.08292	96	
227.60332	88	
229.45922	142	
230.18722	86	
232.12697	80	
232.95458	78	
233.06858	150	
236.00081	84	
238.02221	164	1+
239.05562	94	
239.08010	378	1+
240.94026	188	
240.98967	138	
241.94125	218	
242.21262	112	
242.94011	954	1+
243.44753	92	
243.65432	96	
244.01663	88	
244.20959	80	
244.44830	100	
246.90440	110	
246.97542	306	
248.00340	82	
248.08864	80	
249.09122	80	
250.96696	92	
251.92502	92	
252.01643	112	
253.02518	80	
254.03825	96	
255.06026	86	
255.29006	78	
258.14094	80	
258.15676	100	
258.80905	78	
259.05318	86	
259.42887	90	
260.06226	84	
260.09969	78	
260.17486	702	1+
261.07132	160	1+
261.12027	262	1+
262.17221	326	1+
263.24409	96	
263.98212	154	1+
264.15382	260	1+
264.17533	82	
264.87707	96	
265.01704	126	
265.05604	292	1+
265.15666	188	1+
265.22829	80	
267.25195	80	
267.99012	106	
268.00784	100	
268.81371	78	
268.99947	458	1+
269.16595	78	
270.28531	86	
271.04107	86	
271.17029	92	
272.14008	98	
273.03583	104	
273.12731	92	
273.89270	90	
274.21570	78	
274.72476	80	
275.08197	124	
275.99260	116	
277.06997	82	
279.09048	846	1+
279.22917	120	
279.32570	90	
280.14573	190	
280.26882	134	
281.01427	80	
281.09262	170	
282.14651	78	
282.27707	248	
282.80866	86	
283.02674	114	
283.06962	374	1+
283.26472	258	
284.25841	124	
284.29230	2218	1+
286.21587	162	
286.25242	84	
288.02119	88	
289.06570	144	
289.08468	78	
289.10002	306	1+
289.26367	142	1+
290.10345	232	1+
290.24669	82	
291.75690	86	
292.04796	138	
292.08840	80	
292.93481	78	
293.13022	82	
293.49619	86	
294.83564	78	
295.05288	78	
295.15881	100	
295.99858	108	
299.05892	246	1+
299.40748	92	
302.24831	214	1+
302.86789	94	
302.88935	146	
303.22945	210	1+
303.94394	80	
304.26115	174	
305.05493	372	1+
306.27166	128	
306.88142	428	1+
307.17108	160	
307.31048	110	
308.18010	98	
308.29238	512	
308.74060	90	
309.97385	80	
310.30828	514	
311.90529	80	
312.02677	642	1+
312.99936	90	
313.03012	386	1+
313.19253	92	
313.21228	82	
313.25784	90	
318.18433	86	
319.06553	82	
319.30438	84	
319.82002	78	
320.13969	100	
320.22871	130	
320.25703	96	
320.29477	94	
321.11801	102	
321.18290	126	
321.32774	106	
321.82185	88	
322.14605	112	
322.30211	150	
322.42412	100	1+
323.15528	84	
323.23794	3644	1+
324.13682	528	1+
324.20573	718	1+
324.30673	78	
324.89771	120	
325.17870	108	
325.31950	200	
325.90304	128	
326.37510	394	1+
326.58853	80	
326.90129	90	
327.19795	146	
327.25595	380	1+
328.01686	102	
328.19266	86	
END IONS

###FS:    #m/z: 336.94616 #charge 1+
###MS: 5
###MSMS: 8
BEGIN IONS
TITLE=Cmpd 6, +MS2(336.9462), 28.0-35.0eV, 0.2min #8
RTINSECONDS=8.0895
SCANS=5,8
PEPMASS=336.94616	114982
CHARGE=1+
180.86665	84	
193.01367	84	
198.15055	130	
200.03305	84	
205.97323	170	1+
207.05577	98	
211.94404	3214	1+
213.93978	1196	1+
215.88612	258	
215.93723	206	
219.88221	90	
222.89295	92	
223.97109	192	
224.97337	86	
228.07764	82	
228.60835	102	
228.93870	84	
229.95515	2096	1+
230.88841	98	
231.94991	1256	1+
233.89287	246	1+
237.13198	90	
237.23031	88	
237.89459	122	
238.21370	168	
239.03038	120	
239.90180	138	
239.95397	106	
240.12478	112	
241.04797	158	
243.06224	96	
243.89408	86	
244.05907	92	
245.14267	180	1+
246.92474	136	
246.97897	130	
247.19961	88	
247.96533	644	
248.02667	86	
249.03943	84	
249.96238	392	1+
250.98287	124	
251.12759	114	
251.17521	88	
252.96965	1324	1+
253.06567	82	
253.11609	140	
254.96650	800	1+
255.04988	84	
255.07458	600	1+
255.90451	92	
257.01382	92	
257.91105	150	
258.91681	116	
258.95198	130	
259.23922	104	
261.01546	84	
263.98748	88	
264.00578	88	
265.85457	90	
266.01572	140	
266.86239	134	
266.99653	162	
267.08337	200	1+
268.82381	84	
269.11711	104	
270.98302	276	
271.09543	92	
271.50586	102	
271.98243	120	
272.16799	84	
272.70508	84	
272.95443	100	
272.97638	116	
273.03358	90	
273.11714	90	
273.16557	88	
274.19430	126	
275.16423	140	
276.22967	120	
276.72882	96	
277.09306	124	
277.19574	88	
277.96096	92	
278.03650	114	
278.24835	116	
278.37379	176	
278.95827	280	1+
279.02104	84	
280.04432	220	1+
281.04887	186	1+
282.85550	88	
283.65104	92	
284.97283	84	
288.07257	172	1+
288.26890	82	
289.19770	112	
289.87659	82	
290.24767	94	
292.06794	228	1+
292.86317	86	
292.88530	144	
293.10681	220	
293.19056	86	
293.99182	164	
294.10738	90	
294.12468	136	
294.30444	88	
295.20382	184	1+
295.84934	96	
295.97311	84	
296.97116	564	1+
297.07383	108	
298.08053	184	
298.23500	84	
298.26948	84	
298.58138	106	
299.00476	114	
299.10358	124	
299.91768	84	
300.08217	92	
301.06030	114	
302.10983	86	
302.17798	104	
302.92179	136	1+
303.26385	108	
304.27782	86	
306.17609	88	
307.17830	140	
307.28301	106	
307.79571	210	1+
307.88155	342	1+
308.87952	304	1+
309.29750	86	
309.32673	106	
310.30722	86	
313.07716	88	
313.16498	244	
316.18559	124	
317.43127	98	
318.99680	94	
319.16621	88	
321.10703	100	
321.22060	138	
321.30194	120	
321.87916	92	
322.01012	226	1+
322.13382	130	
322.30779	120	
323.24027	262	
324.07533	140	
327.31434	246	1+
328.24962	106	
328.80909	98	
329.81714	168	
329.84308	102	
329.87008	112	
332.18901	84	
334.06219	86	
334.08865	170	1+
334.21212	204	1+
335.33909	128	
335.81307	82	
336.21947	224	1+
336.30597	86	
336.32824	82	
337.19287	114	
337.25669	130	
338.03711	82	
338.31176	106	
339.24974	172	
339.40917	102	
339.98176	82	
340.12192	86	
340.39552	150	
340.69308	86	
340.84716	84	
341.24599	276	1+
341.31655	96	
END IONS

###FS:    #m/z: 322.93010 #charge 1+
###MS: 9
###MSMS: 10
BEGIN IONS
TITLE=Cmpd 7, +MS2(322.9301), 28.0-35.0eV, 0.2min #10
RTINSECONDS=11.773
SCANS=9-10
PEPMASS=322.93010	173374
CHARGE=1+
191.95632	142	
192.88964	128	
196.96761	80	
201.04471	238	
207.01355	78	
210.08103	80	
211.11834	84	
211.45399	88	
212.89880	120	
217.91275	82	
219.17075	212	
220.12956	78	
220.98870	82	
221.06513	120	
221.94291	236	
222.03562	92	
222.38184	78	
222.94782	216	
223.19920	92	
223.96330	410	1+
224.19722	180	
226.13841	82	
227.93312	186	
228.92193	92	
230.09233	120	
233.03743	86	
234.04806	268	1+
235.06398	122	
236.06664	90	
236.79557	104	
237.90604	120	
238.93905	80	
239.07662	398	1+
240.05002	232	1+
240.94111	556	
240.96032	96	
241.07372	90	
241.94319	424	
241.96860	82	
242.12436	132	
242.94213	1436	1+
244.93957	514	1+
245.20356	94	
246.97644	304	1+
249.12615	82	
249.18045	84	
249.52554	88	
250.25324	80	
250.46731	82	
250.91034	118	
251.04038	78	
251.10196	84	
251.22178	104	
251.24717	110	
251.92690	84	
252.04007	86	
253.06423	94	
253.12316	84	
256.95468	102	
258.14512	86	
260.12945	88	
260.17499	716	
261.19575	84	
262.17204	386	1+
263.02696	84	
263.88789	92	
264.51462	82	
264.95463	78	
265.06941	98	
265.08517	82	
266.04241	138	
266.43546	76	
266.74589	86	
266.86361	338	1+
267.00042	248	
267.21142	78	
267.41829	108	
267.88044	88	
267.99620	348	1+
268.99578	230	1+
270.28045	138	
270.92983	102	
270.98831	80	
272.08087	82	
273.94549	84	
275.05815	90	
275.15011	82	
276.24911	86	
277.07645	86	
277.09594	228	
278.20608	80	
279.09117	1162	1+
279.15955	216	1+
279.23047	260	
280.13573	252	1+
280.26511	94	
280.94026	92	
281.18936	84	
282.63686	92	
283.01804	94	
283.06695	172	
283.25881	312	
283.28753	78	
283.85802	94	
284.07220	84	
284.29189	1280	1+
285.08621	80	
285.10471	80	
286.18607	82	
287.06821	174	1+
288.22941	124	
289.85169	232	1+
290.88297	84	
291.11821	94	
292.05835	148	
292.26462	92	
293.78431	78	
293.99914	78	
295.01924	80	
295.77476	86	
298.26761	82	
299.07620	84	
299.13330	78	
299.94510	92	
300.26638	106	
302.08616	78	
303.06452	82	
304.11198	124	
304.19216	80	
304.88090	104	
304.93108	80	
305.04897	122	
305.19128	238	1+
305.44751	78	
306.88183	348	1+
307.03428	78	
307.28872	844	1+
307.31081	218	
308.06993	94	
308.29180	610	1+
308.68456	90	
309.18519	90	
310.12717	78	
310.30647	618	
311.02748	168	
312.02774	326	
312.86926	138	
313.03282	238	
319.13558	86	
320.15859	118	
320.89174	114	
321.14155	110	
321.16114	92	
321.18872	208	
321.26931	86	
321.87215	112	
322.12798	78	
322.19132	138	
323.23768	2778	1+
323.30352	108	
324.13855	272	1+
324.17405	94	
324.20571	238	
324.26154	138	
324.89754	136	
325.05466	90	
325.17863	152	
325.20973	152	
325.32462	94	
326.14921	82	
326.37653	128	
327.14116	80	
327.24988	294	
END IONS

###FS:    #m/z: 531.40725 #charge 1+
###MS: 9
###MSMS: 11
BEGIN IONS
TITLE=Cmpd 8, +MS2(531.4072), 28.8-35.9eV, 0.2min #11
RTINSECONDS=12.5455
SCANS=9,11
PEPMASS=531.40725	128010
CHARGE=1+
202.93380	158	
224.04999	162	
232.03256	162	1+
233.00431	144	
238.03160	172	1+
238.14261	234	1+
243.95454	240	1+
244.09130	252	1+
246.04056	148	
247.04121	144	
250.06912	160	1+
254.09585	142	
254.88076	218	1+
259.97587	1516	1+
260.99435	218	
261.97203	376	1+
265.90539	198	1+
269.13570	402	1+
271.09374	334	1+
272.85234	250	1+
273.18625	514	1+
273.96908	154	
277.98539	1148	1+
278.93843	236	1+
279.22844	148	
279.98227	188	
282.05188	178	1+
283.25843	348	1+
284.09015	304	1+
289.08944	204	1+
289.88070	204	
291.19287	244	
291.87060	236	1+
295.91837	772	1+
296.20791	144	
296.86004	142	
296.88176	290	
297.87778	484	1+
298.19993	170	1+
298.87946	348	1+
298.89585	292	1+
299.94421	250	1+
300.86951	226	
301.17100	304	1+
301.24712	272	1+
302.24694	160	1+
303.88272	190	1+
304.93511	224	
306.93269	280	
307.88531	960	1+
308.05511	178	
308.29171	232	1+
308.78925	170	
308.91167	154	
309.25856	244	1+
310.09747	242	1+
310.30852	170	
311.19160	168	
311.29121	188	
311.88003	446	1+
312.18880	166	
313.92915	2744	1+
314.86544	814	1+
314.89120	648	1+
315.17855	256	1+
316.86515	476	1+
316.88771	768	1+
318.06294	194	1+
318.85919	446	
318.93157	792	1+
319.99712	146	
320.05100	154	
320.14652	172	1+
321.01199	188	1+
322.07077	184	
322.88837	168	
325.90129	594	
325.93066	190	
327.89599	230	
327.94139	166	
328.18512	174	1+
328.89478	426	1+
329.08958	202	1+
329.83144	230	1+
330.02970	198	1+
330.86171	424	1+
331.17195	154	
331.96235	202	1+
332.86835	324	1+
332.90191	144	
333.18330	240	1+
334.16003	214	
334.22454	196	1+
334.89621	432	1+
336.03963	166	
336.88955	228	
336.94406	1636	1+
337.01994	324	1+
337.15431	330	1+
337.81655	162	
337.88101	252	
337.99371	168	
338.10009	178	1+
338.18228	254	1+
338.88885	214	
339.05638	150	
339.87683	170	
340.89800	228	1+
342.88246	190	1+
344.03452	156	
344.91297	146	
345.20559	1252	1+
346.93308	266	1+
348.78751	170	
348.87341	174	
348.91336	322	1+
350.88790	274	
351.09715	224	1+
351.87916	156	
352.18697	256	1+
353.16904	322	1+
353.90959	176	
353.96106	1806	1+
354.05035	174	
354.15331	284	1+
354.21930	260	1+
354.89984	206	
354.93184	154	
355.06198	334	1+
355.15754	204	1+
355.89380	206	
355.92178	190	1+
356.18266	230	1+
357.83984	214	1+
357.86391	180	
357.88726	452	1+
358.13994	256	1+
358.77194	156	1+
358.91269	228	1+
360.17147	224	1+
360.83508	362	1+
361.86513	200	1+
363.17158	238	1+
365.09404	160	1+
366.17090	238	1+
366.32899	160	1+
367.83997	164	
369.10116	174	
369.88625	272	1+
370.20100	168	
371.19205	152	
371.26285	166	
371.97205	1276	1+
372.21172	150	
373.03874	412	1+
373.12893	144	
373.90848	194	
373.97245	310	
374.81690	220	1+
375.21762	160	
375.58429	174	
376.88242	252	1+
376.92206	156	
377.00518	236	1+
378.04718	150	
378.88904	320	1+
378.91685	158	
379.30048	266	1+
380.85711	512	1+
381.77492	150	
382.17854	200	1+
383.20876	242	1+
385.85318	412	1+
386.89270	272	1+
387.84657	146	
387.89730	234	1+
388.19380	202	1+
389.04708	182	1+
389.27602	146	
389.85860	326	1+
389.88762	242	1+
390.26359	200	1+
390.83838	1082	1+
390.86429	226	1+
391.20703	362	1+
392.10764	232	1+
392.86626	1010	1+
392.90403	512	1+
393.15832	280	1+
393.90959	334	1+
394.20714	214	1+
394.39163	216	1+
394.83123	514	1+
394.85853	440	
395.31664	228	1+
395.80613	286	1+
395.89208	204	1+
396.98765	192	
397.17299	260	1+
397.20079	288	1+
398.92318	196	
399.15913	202	
399.23857	166	
399.79819	240	1+
399.98689	180	1+
401.16379	186	
401.20275	144	
401.24171	144	
401.86726	158	
402.10725	114	1+
403.26274	158	
403.87227	864	1+
405.21273	150	
405.86152	562	1+
405.89389	324	1+
406.39920	170	
407.86171	290	
408.85230	356	
409.85598	302	
409.91092	164	
410.19400	242	1+
410.84123	226	
410.87502	1340	1+
411.98749	200	1+
412.80803	168	
412.84920	376	
412.87043	488	1+
413.18284	152	
414.18346	142	
414.84589	152	
415.28702	874	1+
416.10044	218	1+
416.14501	142	
416.24256	300	1+
416.87799	632	1+
418.13736	228	1+
418.18559	162	
419.17314	336	1+
420.10731	208	1+
420.17442	312	1+
421.87963	494	1+
422.99518	122	1+
423.87574	420	
424.86543	174	
425.21704	144	
426.86074	176	
426.88418	618	
427.13391	306	1+
427.86090	240	
428.24684	166	
428.88638	2866	1+
429.13176	400	1+
429.30197	144	
429.82366	200	
430.09584	170	1+
430.27556	204	1+
430.38731	180	1+
430.79220	154	
430.88483	892	1+
431.86790	580	
432.86505	670	1+
434.25727	204	
434.89346	264	
435.86075	558	1+
438.15967	190	1+
439.37950	238	1+
439.89399	344	
442.16001	262	1+
442.19037	142	
442.25669	214	1+
442.87843	180	
443.35415	158	1+
443.38448	216	1+
444.87102	1298	1+
444.89762	204	
445.04948	206	1+
446.15692	280	1+
446.89644	576	1+
447.28512	144	
447.36460	238	1+
447.95314	150	
448.86970	162	
448.89169	196	
449.15397	422	1+
449.27427	194	1+
449.87769	628	1+
449.90812	220	1+
449.95114	146	
451.26207	312	1+
451.83340	214	1+
451.89934	554	1+
452.26426	262	1+
453.31999	224	
454.22607	270	1+
454.85097	146	
455.09221	184	
455.19209	152	
455.85456	208	1+
456.23606	266	1+
457.90478	944	1+
458.28795	290	1+
459.15584	204	1+
459.28911	164	1+
460.39892	190	
460.85137	186	
461.34548	176	
462.88264	540	1+
465.38892	244	1+
467.88727	1268	1+
468.24711	148	
469.91282	184	
470.16880	142	
470.27768	210	
471.14953	182	
471.40989	276	1+
472.85417	304	1+
473.06329	172	
473.32583	158	
479.12099	132	1+
482.91308	230	1+
485.90145	282	
486.90209	156	
487.25963	274	
487.39398	158	
488.09659	148	1+
488.26034	318	1+
488.90140	214	1+
489.76155	100	1+
491.10941	226	1+
491.38715	246	
492.27542	280	1+
494.90885	172	
495.32856	158	
495.47266	204	1+
498.31276	130	1+
503.13156	248	1+
503.42087	176	1+
507.30245	148	1+
509.14870	138	1+
509.36934	182	1+
509.40551	96	1+
509.46290	356	1+
510.05919	440	1+
510.24724	144	
510.31208	310	1+
510.46320	284	1+
511.31989	194	1+
512.36377	276	1+
512.47306	198	1+
513.12703	432	1+
513.25676	364	1+
513.36761	212	1+
514.44570	246	1+
515.45044	142	1+
516.40925	212	1+
517.45443	192	1+
517.92496	132	1+
523.25441	108	1+
525.79847	234	1+
527.35556	292	1+
527.39372	402	1+
527.43808	440	1+
527.51272	314	1+
527.54552	286	1+
528.08531	220	1+
528.14974	384	1+
528.44219	352	1+
528.47279	150	
528.51857	226	1+
528.55128	196	1+
529.15326	320	1+
529.29002	318	1+
529.37816	162	
530.34645	632	1+
530.40061	576	1+
530.49138	270	
531.03653	104	1+
531.13714	232	1+
531.27529	164	
531.34916	514	1+
531.46480	212	
532.12012	188	1+
532.43017	440	1+
532.48865	630	1+
532.50679	146	
533.27752	392	1+
533.35240	500	1+
533.43569	316	1+
533.46610	166	
533.49615	486	1+
534.38749	260	1+
535.31374	152	
535.39191	180	1+
535.46390	236	1+
536.33353	204	1+
END IONS

###FS:    #m/z: 340.94065 #charge 1+
###MS: 9
###MSMS: 12
BEGIN IONS
TITLE=Cmpd 9, +MS2(340.9407), 28.0-35.0eV, 0.3min #12
RTINSECONDS=13.3175
SCANS=9,12
PEPMASS=340.94065	98610
CHARGE=1+
180.87027	88	
195.11918	82	
198.14781	82	
207.40593	114	
213.93991	500	
214.93240	458	1+
215.88849	268	
215.93606	358	1+
219.44312	106	
221.42856	96	
222.99393	84	
224.95004	90	
226.94418	86	
230.69423	88	
231.94982	784	
233.91420	156	
233.94980	314	
235.03956	106	
235.18092	84	
235.83652	84	
237.06139	194	
238.15281	88	
239.90526	150	
240.13638	90	
240.23091	362	
240.95528	150	
241.23181	158	
242.94177	96	
244.95869	116	
246.05954	112	
247.47758	86	
248.93747	86	
249.07196	86	
249.95970	184	
250.94845	216	1+
252.26985	86	
252.71285	98	
254.27910	122	
254.96750	630	1+
255.07748	222	
256.07516	182	
256.91548	108	
256.96289	152	
258.02839	102	
261.50375	88	
262.96066	118	
263.05865	82	
263.21420	94	
264.07421	84	
264.86725	130	
265.03827	146	
265.05883	100	
266.03659	82	
266.12922	364	1+
267.00125	238	
267.13347	302	1+
267.99901	180	
268.02896	98	
268.99886	250	
272.12940	84	
272.93811	120	
273.08530	152	
273.15465	82	
274.64316	104	
275.06756	146	
277.19260	130	
277.95795	102	
278.10607	200	1+
278.44525	98	
278.84302	98	
278.89613	86	
279.22635	96	
279.79924	94	
279.96025	120	
279.98217	92	
280.05385	180	1+
280.25822	132	
280.29570	104	
282.27779	120	
283.02790	282	
284.02977	120	
284.43562	84	
284.98430	88	
285.41370	108	
285.68953	92	
287.21411	142	
287.41910	86	
287.93339	98	
288.64661	100	
289.56955	84	
290.10253	98	
290.86174	84	
291.45074	90	
292.00867	122	
292.08866	82	
293.26920	92	
294.25195	86	
294.73030	94	
295.97100	292	1+
297.97483	542	1+
298.08023	266	1+
298.27173	108	
298.58134	84	
299.03908	146	
299.10567	86	
299.83247	96	
300.94965	124	
301.26215	166	
301.90307	82	
302.09890	86	
302.17447	164	
302.24673	82	
303.43655	90	
304.79249	152	1+
306.15472	84	
306.27416	180	
306.31522	132	
306.52622	112	1+
307.29444	84	
307.78661	136	
307.88066	186	1+
308.24259	86	
308.29366	430	1+
309.16796	98	
309.32652	162	
309.95223	82	
310.41932	84	
311.02834	272	1+
314.16658	106	
314.66775	88	
315.43481	82	
318.27401	84	
318.93811	94	
318.97461	84	
320.29691	84	
321.22396	200	
321.31520	108	
322.13637	82	
322.54698	84	
323.16503	90	
323.23648	560	1+
323.30528	152	
324.11875	88	
324.32257	102	
324.89562	196	
325.90303	82	
328.18828	188	
328.31306	84	
328.82007	84	
328.85637	114	
328.90569	148	
329.87349	104	
330.23098	86	
336.17068	90	
337.81616	82	
338.14032	82	
338.90929	88	
340.19034	90	
340.25112	236	1+
340.35449	132	
340.38634	118	
340.52332	92	
341.12648	198	1+
342.20409	116	
342.27657	230	1+
342.31283	260	1+
343.11188	110	
343.16131	88	
344.14252	114	
344.24804	114	
346.31191	84	
END IONS

###FS:    #m/z: 322.92993 #charge 1+
###MS: 13
###MSMS: 14
BEGIN IONS
TITLE=Cmpd 10, +MS2(322.9299), 28.0-35.0eV, 0.3min #14
RTINSECONDS=16.9965
SCANS=13-14
PEPMASS=322.92993	207764
CHARGE=1+
88.59375	96	
102.64107	76	
189.95680	90	
191.95491	128	
193.89637	78	
193.97343	80	
198.14813	76	
199.14294	92	
201.04488	84	
204.95520	74	
205.94857	200	
208.90659	144	
209.91586	88	
210.18604	90	
210.98123	82	
211.08795	74	
217.87666	82	
218.06878	94	
221.06876	126	
221.44504	92	
222.07157	156	
222.92338	94	
222.93920	148	
223.95876	820	1+
224.20194	114	
224.97484	152	
225.06683	74	
228.85942	78	
230.07379	86	
231.91762	82	
233.91409	178	1+
234.23069	78	
234.60670	84	
234.88369	82	
234.93805	144	
235.06025	74	
237.06564	88	
237.13589	112	
237.93619	74	
238.15023	100	
238.93932	184	
239.08199	364	1+
239.91352	144	
239.96341	82	
240.05627	188	1+
240.57420	74	
240.94096	382	
241.03304	76	
241.13927	86	
241.93987	738	
242.04305	104	
242.94197	2066	1+
244.05495	86	
244.16263	80	
244.44855	76	
244.58846	92	
244.93869	548	
244.99203	84	
246.10688	136	
246.97655	472	1+
248.13682	80	
249.09094	126	
249.43245	112	
249.96707	138	
250.23225	80	
250.53500	94	
250.85611	86	
252.01075	88	
252.23218	92	
253.08785	144	
256.09317	88	
256.92310	78	
260.13940	80	
260.17743	558	1+
262.17155	130	
263.50119	74	
263.95396	76	
263.98605	108	
264.71042	76	
264.90437	76	
265.05579	156	
265.17413	84	
267.00284	94	
267.03085	74	
267.04717	88	
267.87567	88	
268.00229	216	
268.05736	78	
268.16208	96	
268.25818	78	
268.96031	122	
269.00354	448	
269.06127	76	
269.15286	140	
270.25904	84	
270.92366	82	
273.46203	76	
275.09091	96	
275.16423	84	
276.85129	82	
277.91901	88	
278.08327	80	
279.09171	1118	1+
279.22790	112	
279.84825	90	
280.14132	120	
280.16845	108	
280.23061	78	
281.11706	96	
283.07483	152	
283.25779	90	
283.82082	86	
284.26440	150	
284.29174	1100	1+
284.87403	106	
285.89719	76	
286.41251	78	
286.98227	90	
287.88747	78	
288.12098	88	
289.82422	78	
289.87795	142	
290.05876	74	
290.17328	76	
293.88559	88	
293.93385	114	
295.06123	80	
295.09914	82	
295.12075	78	
295.54017	88	
295.78715	86	
303.10841	98	
304.18999	258	
304.26149	112	
305.14999	80	
305.48059	82	
305.88753	166	1+
306.10324	74	
306.79039	172	
307.92370	76	
308.29315	272	1+
308.87251	74	
308.88375	100	
310.31027	360	
310.86972	74	
310.89861	130	
311.02544	146	
314.81581	82	
320.42649	100	
322.22504	96	
323.17193	124	
323.23712	1452	1+
323.35431	98	
324.13658	128	
324.20404	228	1+
324.89419	244	1+
325.19420	86	
325.32985	132	
325.87867	94	
326.31759	74	
327.16897	124	
327.24642	160	
328.11703	74	
328.15031	94	
END IONS

###FS:    #m/z: 340.94015 #charge 1+
###MS: 13
###MSMS: 15
BEGIN IONS
TITLE=Cmpd 11, +MS2(340.9402), 28.0-35.0eV, 0.3min #15
RTINSECONDS=17.7685
SCANS=13,15
PEPMASS=340.94015	116854
CHARGE=1+
183.93783	90	
192.88865	224	
194.10340	80	
203.01726	86	
203.93143	90	
205.11338	110	
205.78030	86	
210.90418	142	
213.93832	390	1+
214.95355	88	
215.88881	312	1+
215.93710	148	
217.06867	112	
217.88164	166	
220.01666	100	
223.95761	118	
223.97281	142	
226.94714	110	
229.07784	102	
229.95258	98	
230.95734	78	
231.94977	660	1+
233.89580	86	
233.94788	136	
236.19518	98	
237.88154	160	1+
237.97964	80	
240.22918	164	
241.94950	86	
242.94545	106	
242.99151	94	
243.15837	80	
243.89595	78	
246.97702	404	
247.11255	78	
247.94060	148	
248.02645	76	
249.95979	296	
250.04359	92	
250.96115	130	
254.89212	82	
254.96373	166	
255.07642	222	
255.96763	76	
256.08436	132	
256.94952	78	
264.00761	78	
265.06687	118	
267.13398	124	
267.29579	86	
267.97498	86	
268.03699	96	
268.52991	84	
270.82862	78	
271.13577	88	
271.75897	88	
272.93638	114	
272.97793	172	
273.03778	80	
273.12079	92	
273.94940	82	
275.67370	84	
276.05097	88	
276.13470	80	
276.82057	90	
276.85855	124	
277.82783	94	
277.96149	314	1+
278.02337	88	
278.28952	90	
278.96487	308	1+
279.83313	126	
280.05989	120	
280.25764	88	
280.27172	82	
280.94988	90	
281.00292	152	
282.27646	258	
282.88435	214	1+
283.04943	110	
287.07554	92	
287.12576	80	
287.59180	96	
288.90882	204	
288.95755	86	
289.12274	84	
290.41449	90	
290.73631	98	
290.88180	230	
290.90439	78	
291.08019	92	
292.43478	76	
292.81173	152	
293.84463	96	
294.94102	84	
296.32815	106	
296.97370	158	
297.04272	84	
297.10668	82	
297.91911	112	
297.97666	212	
298.30740	92	
300.42375	106	
302.17818	198	
304.11281	76	
304.26058	84	
305.09022	86	
305.42470	94	
306.27207	76	
306.88164	140	
307.23199	84	
307.24937	82	
307.27998	90	
307.55712	100	
307.79766	78	
307.89230	114	
308.26187	96	
308.29211	264	
311.02267	86	
311.92492	98	
312.45610	78	
313.02637	122	
313.62754	80	
313.87922	78	
315.29722	88	
316.26606	80	
318.02897	76	
320.25108	76	
321.06230	90	
321.21838	154	
321.23278	98	
321.29095	100	
322.27057	206	1+
323.15966	80	
323.23785	134	
325.23639	114	
325.30382	80	
325.89853	158	
326.17563	170	
327.10141	88	
329.11434	88	
329.75374	84	
329.89725	90	
333.36479	124	
335.89610	78	
337.13979	84	
337.35300	240	1+
339.28553	78	
339.31194	78	
339.80305	86	
340.12077	94	
340.39016	124	
341.25108	122	
341.39421	78	
342.19675	86	
343.24672	96	
343.28007	132	
344.19589	140	
345.13144	128	
END IONS

###FS:    #m/z: 336.94572 #charge 1+
###MS: 13
###MSMS: 16
BEGIN IONS
TITLE=Cmpd 12, +MS2(336.9457), 28.0-35.0eV, 0.3min #16
RTINSECONDS=18.5405
SCANS=13,16
PEPMASS=336.94572	87580
CHARGE=1+
193.00339	94	
199.14766	126	
206.00053	78	
211.94284	1584	1+
212.87746	84	
213.89443	86	
213.94056	572	
215.93685	194	
217.88357	74	
220.62185	76	
222.95701	142	
223.97777	138	
227.94603	88	
229.95417	1768	
230.88827	88	
231.94989	610	1+
233.89546	146	1+
236.07979	82	
237.06338	92	
238.02125	80	
238.04613	164	
238.21228	98	
238.92023	92	
239.85878	86	
239.90199	126	
242.06989	86	
243.85359	80	
244.44270	106	
244.54634	96	
246.96472	130	
247.96871	250	
248.03032	86	
248.69242	92	
250.11964	74	
250.95503	138	
250.98336	114	
251.08769	84	
251.11761	132	
252.10214	76	
252.96834	942	1+
253.58415	74	
254.09507	110	
254.52750	100	
254.96557	574	1+
255.07439	600	1+
255.90672	84	
257.15734	74	
257.20886	76	
258.91323	78	
260.24062	80	
260.96183	90	
260.98901	148	
261.11056	76	
262.05211	76	
263.98549	84	
265.24184	78	
265.25997	82	
266.02087	76	
266.75822	78	
267.06898	84	
267.80185	88	
267.85797	78	
267.97071	74	
268.05712	76	
269.00598	128	
269.15001	84	
269.95262	90	
270.45083	108	
270.97950	154	
271.10666	78	
272.94472	92	
272.97655	140	
273.15545	88	
273.21834	92	
274.19196	144	
275.13382	80	
276.58583	84	
276.85134	86	
277.19487	78	
277.82246	84	
278.04365	90	
278.12377	84	
278.97430	108	
281.04840	182	
282.13718	76	
282.27630	206	
282.80391	74	
283.04821	82	
283.69670	78	
284.02960	114	
284.94498	80	
285.08835	82	
285.57972	88	
286.21724	76	
286.40832	94	
287.86685	74	
288.06269	96	
288.21485	102	
289.10756	96	
293.10770	308	1+
294.11123	194	1+
294.25187	84	
294.29827	76	
294.90750	88	
295.27649	84	
295.97275	156	
296.89715	88	
296.97498	154	
298.58381	90	
299.06374	74	
299.08753	104	
300.29422	84	
301.62544	82	
303.08994	74	
304.19258	84	
304.26275	84	
305.24858	78	
306.79329	98	
306.88623	156	
307.12480	78	
307.29127	182	
307.31191	146	
307.79023	86	
308.43010	78	
308.54858	128	
308.89001	94	
309.29507	100	
309.32745	82	
309.89608	82	
310.87572	106	
311.94495	106	
312.03105	80	
312.28676	74	
312.95578	88	
313.10759	78	
322.13276	178	
322.17839	90	
322.90213	94	
323.11753	174	1+
323.14049	74	
323.24450	130	
323.27935	82	
323.30117	102	
326.25331	84	
328.06830	74	
331.77013	116	
332.89616	82	
333.32425	116	
335.17457	76	
335.20486	120	
335.30248	98	
335.33530	126	
336.21327	104	
336.32497	82	
337.32126	134	
339.22719	74	
339.40451	90	
340.13592	86	
341.18272	76	
END IONS

###FS:    #m/z: 340.93994 #charge 1+
###MS: 17
###MSMS: 18
BEGIN IONS
TITLE=Cmpd 13, +MS2(340.9399), 28.0-35.0eV, 0.4min #18
RTINSECONDS=22.231
SCANS=17-18
PEPMASS=340.93994	92252
CHARGE=1+
182.47033	84	
183.23600	78	
184.00124	86	
193.89983	84	
194.95298	96	
198.14443	104	
199.14650	92	
200.90392	84	
203.92976	174	
206.95875	88	
207.87311	80	
208.02514	78	
209.20482	88	
209.89775	80	
213.89167	154	
213.93933	1466	1+
215.86166	124	
215.88511	346	
215.93860	228	
217.00743	94	
217.88105	358	
217.93637	84	
219.87762	138	
222.14369	78	
223.96220	136	
223.98974	140	
224.97476	122	
226.94244	86	
227.94789	90	
228.91282	132	
231.94976	1806	1+
233.89721	346	
233.94671	170	
235.89161	386	1+
235.94663	136	
236.80112	96	
238.79695	80	
239.10998	92	
239.90446	144	
240.22945	132	
240.90310	164	
241.15688	78	
242.19004	78	
242.90985	86	
244.87771	122	
244.95728	80	
246.22734	86	
247.05077	100	
249.96461	212	
250.23584	82	
250.92428	88	
250.95021	508	1+
251.05739	82	
251.95399	436	1+
252.22891	78	
253.42376	78	
253.94820	94	
253.96552	80	
254.89209	86	
254.96633	784	1+
255.07451	126	
255.13163	82	
255.18648	90	
256.96270	120	
257.85122	78	
262.96429	114	
265.02365	116	
265.44605	102	
267.07151	158	
268.00879	88	
268.09150	88	
268.84242	88	
272.93890	176	
272.97503	124	
274.43563	112	
276.04468	98	
276.85485	78	
277.18847	78	
277.85691	202	1+
277.96047	440	1+
278.25868	92	
279.82584	80	
279.89784	80	
281.04740	186	
281.95059	162	
281.98415	92	
282.04452	144	
282.27952	82	
282.92576	100	
284.28830	80	
288.06460	152	
289.16756	120	
289.82427	82	
289.87646	80	
291.44027	82	
292.90410	124	
292.93820	152	
296.97425	180	
297.89229	94	
297.97420	292	
298.02145	80	
298.15102	98	
298.41370	112	
299.01270	150	
299.05738	112	
300.08333	78	
300.95203	88	
301.08596	84	
301.75551	84	
301.80465	80	
301.88133	96	
302.16410	142	
302.24567	128	
302.75146	200	
303.11169	92	
304.26130	222	1+
305.08898	104	
305.29595	92	
306.80085	176	
307.04488	94	
307.28972	146	
307.80020	206	
307.94364	114	
308.29520	104	
309.91488	154	
311.02853	162	
311.95094	110	
313.03055	160	
314.02520	96	
317.12258	78	
319.28045	84	
319.79192	78	
320.37811	82	
321.22221	164	
321.29926	388	1+
322.04434	82	
323.03867	84	
323.09611	94	
323.13745	184	1+
323.18475	78	
323.23920	252	
324.24514	108	
324.27921	98	
324.80235	106	
324.89078	234	
325.09916	92	
325.90131	114	
326.17579	78	
327.19797	84	
327.29675	80	
328.19121	108	
329.15667	88	
334.82346	84	
335.07870	108	
337.06383	138	
337.14623	80	
337.21972	154	1+
337.32949	174	
339.23117	170	
340.08232	268	1+
341.25159	80	
341.83877	98	
342.90613	310	1+
343.24623	144	
END IONS

###FS:    #m/z: 336.94550 #charge 1+
###MS: 17
###MSMS: 19
BEGIN IONS
TITLE=Cmpd 14, +MS2(336.9455), 28.0-35.0eV, 0.4min #19
RTINSECONDS=23.003
SCANS=17,19
PEPMASS=336.94550	62870
CHARGE=1+
78.76810	92	
142.21479	96	
196.88287	90	
197.95783	98	
200.06412	92	
202.39487	80	
203.96308	78	
206.97350	164	1+
208.07486	98	
208.66517	118	
209.27572	80	
209.89248	84	
211.94407	1812	1+
213.93906	1028	1+
215.03813	86	
215.88133	86	
215.93765	172	
217.93590	98	
218.09215	104	
221.07622	82	
221.89079	136	
222.98093	94	
223.97698	152	
224.06777	94	
224.19984	74	
225.02059	78	
226.09421	154	
226.12172	88	
226.90008	94	
229.95438	2030	1+
231.03211	80	
231.90518	124	
231.94877	904	1+
233.89726	76	
233.98107	76	
235.84230	82	
237.06012	78	
238.21320	204	
241.05902	86	
241.98877	86	
243.10995	100	
243.99550	76	
244.14314	78	
246.96847	140	
247.04705	78	
247.19008	84	
247.96277	584	
248.03034	78	
248.06526	78	
248.09030	78	
248.98773	108	
249.96139	314	
250.82689	90	
250.94864	132	
250.98756	94	
251.78850	122	
252.13336	78	
252.23202	122	
252.28764	122	
252.97183	786	1+
254.96637	640	1+
255.04420	86	
255.07429	388	1+
256.96713	92	
257.05113	78	
259.06331	108	
261.14229	84	
263.10649	124	
265.01093	136	
265.79486	98	
265.82049	80	
267.07292	94	
268.04706	86	
270.98033	214	
271.68402	80	
271.93531	80	
272.74994	80	
273.11909	74	
273.85674	142	
275.90031	80	
276.39605	84	
277.90246	80	
277.95863	112	
279.17697	86	
279.25496	86	
279.96139	176	
279.97789	82	
280.09296	76	
280.26256	118	
281.04640	162	
281.20598	94	
281.44873	78	
282.05374	116	
283.78545	88	
285.18557	78	
285.87225	76	
287.02701	176	
289.51293	82	
291.27923	100	
292.13880	100	
292.15346	76	
292.17465	88	
292.44307	86	
292.86357	84	
293.01681	82	
293.10906	226	
293.99760	164	
294.24338	76	
295.00022	88	
295.02994	94	
295.97128	328	1+
297.92285	130	
298.99754	78	
299.06018	218	
302.12669	84	
303.21192	78	
304.19198	74	
304.94861	84	
305.07926	84	
306.78902	114	
307.31022	78	
307.80940	76	
308.79684	90	
308.97816	80	
309.25638	76	
309.30067	168	
309.45725	92	
310.23124	98	
310.30046	76	
310.88205	102	
311.09687	84	
312.10924	96	
312.45844	94	
313.02971	86	
313.95576	94	
313.99925	86	
314.12096	90	
319.30671	84	
319.87764	104	
321.11941	120	
321.14235	150	
321.29323	98	
323.24239	212	
324.89745	134	
325.89015	156	
326.28471	112	
328.29935	108	
331.67177	92	
334.89113	78	
335.09329	98	
335.25520	88	
336.08537	76	
336.15533	90	
336.24783	166	1+
337.07414	88	
337.21641	92	
337.31763	92	
338.83495	78	
339.09020	84	
341.04005	80	
END IONS

###FS:    #m/z: 359.96158 #charge 1+
###MS: 17
###MSMS: 20
BEGIN IONS
TITLE=Cmpd 15, +MS2(359.9616), 28.0-35.0eV, 0.4min #20
RTINSECONDS=23.7755
SCANS=17,20
PEPMASS=359.96158	46576
CHARGE=1+
177.97358	86	
209.05536	84	
209.94245	130	
210.89547	84	
221.89406	356	1+
222.18942	102	
222.95116	612	1+
223.20125	90	
223.83238	92	
223.87549	90	
224.94805	264	
224.97147	212	1+
225.94860	146	
226.88506	178	
226.94859	462	1+
226.97398	160	
228.09620	90	
228.93994	274	
229.19635	92	
232.96007	186	1+
234.04860	84	
234.06740	90	
234.43751	90	
236.19860	156	
239.08333	102	
240.94018	140	
240.95973	376	1+
241.35432	80	
241.88821	96	
242.11809	136	
242.87887	86	
242.95853	254	
245.54774	82	
245.93913	222	
246.20429	92	
246.94807	160	
251.03107	360	1+
251.24608	158	
252.23216	172	1+
252.86699	100	
253.26763	96	
255.95443	112	
258.08373	82	
258.97619	142	
259.10327	98	
260.96705	208	
261.48796	98	
262.04393	84	
263.89063	124	
264.55846	88	
264.96702	100	
265.06017	82	
266.24677	232	
268.96009	218	
269.79791	114	
269.96623	104	
270.25722	88	
270.42260	100	
274.02879	84	
275.57591	86	
276.92073	90	
278.91116	92	
279.13400	86	
279.50967	92	
279.81554	92	
280.04778	100	
280.23905	86	
280.26062	210	
280.78757	312	1+
281.42408	98	
281.85243	98	
283.16324	88	
284.87022	104	
286.26884	86	
287.45040	114	
287.60235	84	
287.90641	92	
289.08054	92	
290.24035	92	
291.09307	90	
291.22438	84	
292.43387	142	
292.93507	94	
294.07094	84	
294.86213	164	1+
295.01853	288	1+
295.13688	106	
295.65218	90	
295.93470	128	
296.91906	100	
296.93266	130	
297.69951	88	
298.08040	262	
298.17807	82	
298.45225	90	
298.74471	82	
298.80493	158	
298.99981	100	
301.22036	270	1+
302.22257	230	1+
304.21715	90	
304.92216	106	
305.87786	364	1+
306.27540	88	
306.49244	86	
306.75871	94	
306.79788	104	
306.88222	298	1+
307.28848	524	1+
307.39567	88	
308.29218	294	1+
309.22428	80	
309.32556	166	
310.34540	142	
311.85988	92	
313.94216	204	
315.22523	90	
317.81278	156	
321.22177	242	
321.32396	126	
321.81657	80	
322.31403	164	
322.34204	82	
323.01612	960	1+
323.23713	338	1+
325.18125	80	
325.32475	120	
326.20887	84	
326.44874	98	
327.03239	86	
327.28106	82	
328.25028	80	
329.86705	146	1+
330.09287	100	
330.81190	94	
331.26056	98	
332.09656	110	
332.41266	84	
333.24162	80	
334.87082	82	
334.95843	186	
336.94326	236	
337.94717	164	
339.15131	86	
340.35661	214	
342.20970	86	
342.80854	126	
343.25599	82	
344.24018	104	
347.70049	116	
348.97941	80	
349.10798	102	
349.81931	82	
350.80289	92	
351.00988	82	
353.83598	80	
353.85215	84	
354.88300	94	
355.20513	110	
355.22718	104	
356.18800	80	
357.21656	128	
358.19708	88	
358.36367	84	
359.20320	128	
359.68543	106	
359.88538	82	
360.18631	90	
360.21109	106	
365.19724	86	
END IONS

###FS:    #m/z: 336.94532 #charge 1+
###MS: 21
###MSMS: 22
BEGIN IONS
TITLE=Cmpd 16, +MS2(336.9453), 28.0-35.0eV, 0.5min #22
RTINSECONDS=27.46
SCANS=21-22
PEPMASS=336.94532	56700
CHARGE=1+
90.88755	82	
185.00876	92	
190.08533	78	
192.88705	210	1+
197.02930	94	
203.88427	76	
205.94946	412	1+
209.88581	86	
211.87177	76	
211.94400	3648	1+
212.00229	80	
212.87597	264	1+
213.93934	1822	1+
214.08703	110	
215.88831	438	
215.93775	330	1+
217.87811	158	
221.89129	94	
222.97518	384	1+
223.97804	272	1+
224.03636	90	
224.99320	92	
227.95386	82	
228.90914	130	
229.03364	78	
229.09893	74	
229.90636	108	
229.95537	2660	1+
230.11594	80	
230.89129	214	1+
230.99084	90	
231.03402	90	
231.94919	1184	1+
232.09351	96	
233.50757	84	
234.12000	94	
234.19004	82	
234.89796	144	
235.89207	208	
235.94605	138	1+
236.93336	86	
237.06238	88	
239.01523	82	
239.90552	102	
240.56317	82	
241.02894	102	
241.94208	156	
241.98916	96	
243.55624	82	
244.81503	80	
245.44202	86	
246.97381	204	
247.02805	86	
247.96439	842	1+
248.03394	84	
248.90712	74	
248.98853	108	
249.15520	76	
249.23131	78	
249.43058	84	
249.90969	76	
249.92726	92	
250.05336	82	
250.95320	100	
250.98991	124	
251.92857	82	
251.96296	194	
251.96880	964	1+
252.00157	252	1+
252.97025	798	1+
254.09309	180	
254.96633	622	1+
255.07295	652	1+
256.00281	86	
256.80501	90	
256.91572	120	
256.95946	166	
257.40934	94	
257.84312	100	
257.93192	76	
258.60879	88	
260.47627	92	
260.92220	88	
260.98949	76	
263.11150	76	
263.17344	112	
264.90747	104	
265.05421	94	
268.00097	94	
268.14157	76	
268.91440	74	
269.94040	80	
271.14999	88	
272.03426	86	
272.08312	84	
272.42735	100	
273.84383	84	
274.80589	104	
275.43313	94	
276.85142	82	
278.83596	116	
278.95934	192	1+
279.10742	208	1+
279.28057	108	
280.11982	212	1+
280.26430	120	
280.86940	124	
281.26729	124	
283.02208	78	
283.86763	74	
285.01580	80	
288.20445	118	
291.24140	84	
292.60700	86	
293.04435	86	
293.07509	78	
293.10631	164	
293.12606	78	
293.29222	108	
293.99706	76	
294.02243	78	
294.28443	134	
296.84265	76	
296.97653	148	
297.16150	88	
297.48102	74	
298.03849	88	
298.08085	112	
299.05988	188	
299.25298	76	
300.05682	82	
300.26636	100	
301.84721	84	
301.86636	82	
303.11801	88	
303.87642	96	
304.01850	88	
304.82860	78	
305.27608	254	1+
306.88923	96	
307.19778	104	
307.30900	146	
307.80487	78	
307.88717	118	
308.79480	76	
308.81180	102	
309.13526	96	
309.32785	92	
311.22675	92	
311.85993	74	
311.90021	76	
312.39131	74	
313.79240	88	
320.02227	78	
320.21811	300	1+
320.86841	74	
321.17471	84	
321.22110	256	1+
322.30675	124	
323.23429	114	
324.89173	256	1+
326.90268	102	
328.19036	154	
329.87042	278	1+
333.08534	88	
334.96755	84	
335.12922	78	
335.34256	88	
336.26983	84	
336.32823	80	
337.03875	90	
337.31989	84	
337.35388	82	
340.75457	76	
341.81559	120	
342.20205	128	
END IONS

###FS:    #m/z: 359.96170 #charge 1+
###MS: 21
###MSMS: 23
BEGIN IONS
TITLE=Cmpd 17, +MS2(359.9617), 28.0-35.0eV, 0.5min #23
RTINSECONDS=28.232
SCANS=21,23
PEPMASS=359.96170	40356
CHARGE=1+
179.65991	80	
183.93154	104	
199.08919	122	
199.98943	106	
203.93883	90	
208.02695	100	
211.08796	104	
212.90282	88	
216.90232	80	
221.13636	92	
222.05944	84	
222.95159	1046	1+
224.94718	232	
224.96931	154	
225.88416	442	1+
225.97145	108	
226.94744	652	1+
226.97244	214	
227.93696	992	1+
228.94083	830	1+
230.71843	88	
230.90693	92	
234.15387	86	
235.90971	202	
237.91364	100	
238.86720	108	
239.91597	86	
240.94068	326	
240.96065	598	1+
241.46060	128	
241.83858	90	
241.91323	86	
242.13676	80	
242.96119	116	
244.95658	134	
245.44225	94	
245.49984	92	
245.94007	242	
246.45483	116	
246.91565	88	
246.93118	120	
246.95202	196	
249.79735	88	
251.03132	164	
251.24719	90	
252.22971	286	1+
253.11513	84	
253.92347	130	
254.10268	92	
257.00794	80	
258.84667	304	1+
258.97261	144	
259.90155	128	
260.96575	342	1+
266.99467	90	
267.17533	90	
268.84855	94	
268.97568	116	
269.95640	94	
276.85343	168	
276.87185	136	
277.40737	82	
277.96097	106	
278.09908	84	
278.25874	118	
278.84476	146	
280.00674	88	
280.27820	148	
280.40496	90	
280.46904	104	
280.79028	208	
281.86557	96	
284.04829	106	
286.07580	80	
286.90514	120	
287.00278	104	
287.16187	104	
289.24342	82	
290.73018	88	
291.06348	98	
291.97505	86	
292.22276	104	
293.27004	78	
293.43906	108	
294.02470	86	
294.13398	84	
294.92235	338	1+
295.02255	200	
296.01961	84	
298.80468	390	
298.88710	116	
300.13643	106	
300.77099	84	
302.22085	114	
303.41210	192	
303.77042	94	
303.97997	92	
304.21890	228	1+
305.05371	88	
305.15020	90	
306.43417	98	
307.39359	84	
307.67294	106	
307.77716	82	
307.81279	104	
308.29064	182	
309.29985	80	
310.25444	84	
310.30528	126	
312.81882	82	
312.94911	88	
313.03480	94	
315.28057	226	1+
316.12729	98	
318.94778	194	
319.95555	104	
320.17531	88	
321.10597	100	
321.92295	146	
322.30615	96	
323.01576	858	1+
323.24124	134	
323.39845	100	
324.40466	92	
324.89954	82	
325.56198	88	
326.88547	98	
329.04617	102	
329.88191	80	
331.87991	104	
333.25033	98	
333.77799	94	
333.94993	94	
334.87964	88	
334.90472	104	
335.33817	86	
336.32305	146	
336.79916	86	
336.94465	98	
337.12791	174	1+
337.23183	82	
337.31816	102	
337.94061	94	
338.30162	86	
339.33894	112	
341.10953	88	
341.82210	90	
342.20051	82	
342.90950	84	
343.27575	102	
343.89767	116	
346.41923	82	
346.89491	82	
349.11291	86	
350.33518	202	
351.34378	80	
355.10535	82	
355.83669	96	
356.19758	84	
356.43727	80	
358.19962	234	
359.32557	136	
363.93385	118	
364.04445	144	
END IONS

###FS:    #m/z: 313.92930 #charge 1+
###MS: 21
###MSMS: 24
BEGIN IONS
TITLE=Cmpd 18, +MS2(313.9293), 28.0-35.0eV, 0.5min #24
RTINSECONDS=29.0045
SCANS=21,24
PEPMASS=313.92930	20060
CHARGE=1+
94.35697	116	
140.50653	74	
185.90164	84	
189.16395	88	
192.82764	86	
192.88367	64	
193.97197	196	
196.96469	84	
206.96943	76	
210.48704	76	
211.08079	72	
212.87982	96	
214.09592	62	
214.87982	68	
220.80620	76	
221.11993	120	
221.80186	80	
223.95565	98	
223.97450	156	
224.95821	72	
227.19766	78	
227.57549	78	
228.13517	92	
231.85708	106	
231.95474	68	
233.03937	146	
233.84922	64	
234.12128	106	
234.93041	62	
234.97202	642	1+
235.11300	72	
235.54991	82	
235.95970	90	
237.19996	68	
237.88697	72	
238.11042	68	
238.79875	74	
238.89944	74	
239.06085	82	
240.96102	66	
242.19011	70	
243.89199	88	
243.90555	70	
244.64431	78	
244.98265	94	
245.03609	64	
246.97950	98	
247.05284	102	
247.21523	82	
248.19687	90	
248.33038	66	
248.85289	102	
248.99429	64	
249.80910	74	
250.25138	82	
250.95444	92	
251.24934	76	
251.90326	196	1+
252.22503	68	
252.24161	96	
252.94978	144	
253.92449	64	
255.02331	66	
255.23329	90	
256.05965	72	
256.73052	84	
257.96739	66	
260.40703	62	
261.88501	76	
263.24997	80	
264.15949	70	
264.23314	62	
265.02018	68	
265.47403	82	
266.42348	86	
266.86034	126	
266.98266	64	
267.86606	74	
269.09978	70	
269.12780	64	
269.42387	92	
269.92797	84	
269.98677	86	
270.05965	62	
270.27635	212	
270.97408	78	
271.81585	70	
271.87022	64	
273.85933	70	
275.04594	80	
275.13374	86	
275.84104	118	
277.02491	98	
277.07594	74	
277.17432	94	
277.19081	66	
278.10911	106	
280.25681	184	
280.82481	72	
281.23443	82	
281.79068	66	
282.15368	112	
282.80599	66	
282.88848	120	
283.05082	68	
284.87446	68	
285.22097	74	
286.86584	66	
287.01755	84	
288.91390	88	
291.51156	94	
292.18922	84	
293.25234	70	
294.05583	82	
294.67334	92	
294.85696	74	
297.83509	102	
298.05720	72	
299.07824	62	
299.17365	80	
300.28912	72	
301.05342	68	
301.85768	70	
303.12232	76	
304.19789	62	
304.21522	76	
304.87575	90	
305.10700	68	
305.44828	88	
305.92178	96	
306.79750	100	
306.86666	68	
307.80053	78	
308.30581	86	
308.59824	78	
309.01042	64	
310.17495	66	
310.43026	64	
310.89448	74	
311.09667	74	
311.20929	68	
312.11993	80	
312.16156	62	
313.09930	92	
313.14260	138	
314.07968	82	
314.20468	136	
314.28462	158	
315.28355	102	
316.24870	70	
316.29662	92	
316.84497	66	
END IONS

###FS:    #m/z: 322.92950 #charge 1+
###MS: 25
###MSMS: 26
BEGIN IONS
TITLE=Cmpd 19, +MS2(322.9295), 28.0-35.0eV, 0.6min #26
RTINSECONDS=32.6745
SCANS=25-26
PEPMASS=322.92950	150358
CHARGE=1+
71.08882	96	
182.96677	72	
189.01353	88	
192.89070	134	
201.03987	168	
203.11695	70	
205.94773	198	
206.95067	142	
207.07711	74	
209.86415	86	
210.18525	128	
211.10943	74	
211.89495	76	
212.87772	70	
215.69049	72	
216.02968	90	
221.88937	94	
221.94178	168	
222.94257	78	
222.95679	142	
223.21383	76	
223.96384	420	1+
226.87426	72	
227.09035	72	
227.93018	278	
227.97027	126	
233.01265	78	
234.04097	76	
234.11263	78	
236.12319	84	
236.79758	74	
237.20172	98	
238.04985	70	
238.94141	228	
239.08026	186	
239.90835	98	
239.95642	74	
240.11762	70	
240.93993	1664	
241.04959	122	
241.93906	5116	1+
242.15768	82	
242.87208	78	
242.94133	3328	1+
243.81513	220	1+
244.21636	76	
244.44839	72	
244.93997	1370	1+
245.04018	78	
246.12744	80	
246.97309	132	
247.97249	98	
248.01115	84	
248.84710	80	
250.86375	72	
251.85289	78	
251.92521	74	
253.47672	108	
253.69553	102	
253.92082	94	
254.06562	82	
254.18118	82	
259.11428	72	
260.17444	104	
261.07505	82	
261.45417	94	
261.47210	72	
261.89007	160	
263.10123	136	
263.79619	86	
263.97657	130	
264.17548	70	
265.06139	146	
265.23465	150	
265.79849	158	
265.85285	176	1+
266.04255	74	
266.87747	80	
266.99786	98	
268.05698	154	
268.95707	210	
268.99691	82	
271.84191	70	
274.42334	94	
275.04797	94	
275.91039	92	
278.25668	74	
278.40002	70	
278.80196	74	
279.09186	1024	1+
279.23426	70	
281.16685	78	
281.44886	82	
281.79895	70	
282.80486	112	
282.90307	74	
283.02974	134	
283.07038	74	
283.53113	80	
283.88692	78	
284.29428	508	1+
284.87698	116	
285.11514	70	
285.80698	148	
286.86777	136	
287.08805	86	
287.91012	82	
288.13970	76	
289.09536	78	
289.12228	74	
289.15369	76	
289.81588	76	
290.88529	118	
291.87443	84	
292.14085	72	
292.99997	72	
293.26273	76	
293.85109	96	
293.91919	72	
295.17743	82	
295.87809	76	
297.25598	102	
297.26689	80	
298.91287	102	
299.87494	74	
301.29737	76	
303.38947	70	
304.78567	82	
306.26844	124	
306.49858	88	
307.01696	80	
307.13522	80	
307.28701	106	
307.67128	74	
307.79270	80	
307.89157	118	
308.28984	440	1+
308.79473	92	
310.04714	86	
310.27337	138	
310.30580	128	
311.86696	166	
314.24280	74	
317.18622	94	
317.94321	86	
318.99081	74	
322.30866	102	
322.86678	78	
323.23551	774	1+
323.31636	132	
323.41177	108	
324.20504	72	
324.30921	84	
324.89046	250	1+
325.28438	88	
325.77648	70	
326.33975	80	
326.41781	118	
328.14810	78	
328.19264	76	
328.29064	108	
END IONS

###FS:    #m/z: 359.96147 #charge 1+
###MS: 25
###MSMS: 27
BEGIN IONS
TITLE=Cmpd 20, +MS2(359.9615), 28.0-35.0eV, 0.6min #27
RTINSECONDS=33.4465
SCANS=25,27
PEPMASS=359.96147	35404
CHARGE=1+
137.10841	88	
184.93527	100	
193.48802	80	
195.99167	92	
205.95022	118	
207.94904	92	
208.88512	110	
209.09285	78	
209.94422	176	
210.94521	82	
213.63777	92	
220.95649	118	
222.95505	462	1+
224.88811	98	
224.94739	840	1+
224.96965	220	
225.97330	98	
226.94642	442	1+
226.97242	294	
227.88680	86	
228.94370	348	
229.09477	80	
230.01588	100	
230.89399	112	
231.91322	194	1+
239.06524	84	
239.85117	88	
240.17830	78	
240.88673	134	
240.93826	476	
240.96222	586	1+
241.94180	214	
242.96173	232	
243.95152	104	
244.95515	202	
246.01776	106	
246.56286	94	
246.80594	94	
246.95307	388	
248.80323	122	
251.92300	88	
252.22891	138	
253.03504	82	
253.92107	108	
255.85757	90	
255.95964	92	
256.13451	98	
256.93310	80	
257.91665	240	1+
257.93575	84	
258.84769	152	
259.18159	100	
259.97171	94	
260.97030	244	
261.90492	104	
261.97048	260	1+
262.59115	86	
263.02088	114	
264.22924	84	
265.85827	102	
266.24304	150	
266.81708	270	1+
267.14015	160	1+
267.43039	110	
269.98066	92	
270.88783	92	
271.91441	180	1+
272.97500	88	
274.21369	80	
276.85796	148	
276.91089	80	
277.85831	106	
278.42846	142	
278.86952	88	
279.92072	576	1+
280.79142	168	
280.86876	130	
280.92492	430	1+
284.24901	78	
284.82410	120	
286.40912	138	
286.57044	114	
286.92285	156	
286.94041	92	
287.41677	84	
287.86894	82	
287.91997	108	
288.66313	98	
289.07449	78	
290.96358	112	
291.27673	100	
292.26061	82	
292.76028	102	
292.85291	90	
293.85204	176	
294.28223	244	1+
294.86780	222	
295.02209	182	1+
295.10149	82	
295.92937	264	1+
296.80510	114	
297.84991	80	
297.93680	80	
298.80362	160	
300.79032	90	
300.81362	96	
301.25022	80	
302.15468	80	
302.22375	114	
303.00643	78	
304.44248	100	
304.87609	82	
305.27169	96	
306.24735	102	
306.28195	570	1+
306.65419	90	
308.16035	80	
309.29547	160	
310.30570	186	1+
310.50581	90	
310.87388	92	
311.89869	102	
312.26550	96	
312.94697	86	
313.94011	136	
314.31040	86	
314.81791	82	
315.06234	78	
315.39539	90	
315.79263	94	
317.10555	88	
317.18175	90	
319.09612	88	
319.20345	78	
320.88413	80	
322.82500	104	
323.01554	612	1+
323.86924	78	
323.92650	82	
325.89209	78	
327.80558	88	
328.11045	78	
328.29954	100	
334.89535	88	
336.94622	300	
337.31552	80	
338.27688	84	
339.00910	78	
340.34663	82	
342.90893	84	
348.30763	96	
348.33486	94	
349.10763	80	
350.10965	92	
350.20975	102	
350.84020	82	
350.87236	86	
352.86448	88	
352.99359	82	
354.37667	78	
356.08477	84	
357.05174	98	
357.08381	80	
357.46245	82	
358.19776	120	
358.36586	86	
359.81595	86	
361.28427	112	
END IONS

###FS:    #m/z: 313.92903 #charge 1+
###MS: 25
###MSMS: 28
BEGIN IONS
TITLE=Cmpd 21, +MS2(313.9290), 28.0-35.0eV, 0.6min #28
RTINSECONDS=34.219
SCANS=25,28
PEPMASS=313.92903	18504
CHARGE=1+
46.45682	70	
172.51686	68	
187.88240	68	
192.89065	78	
193.97014	148	
196.16518	90	
202.11184	102	
204.13313	88	
205.94959	216	
206.95181	120	
209.92279	90	
212.51595	78	
213.88556	66	
214.97509	84	
215.41999	100	
217.94517	68	
219.00163	88	
222.95156	80	
223.97345	206	
226.02610	68	
226.18089	72	
227.90914	86	
230.88868	142	
230.90311	86	
231.82545	96	
233.04282	66	
233.62037	84	
233.68779	84	
233.85648	142	
233.91340	88	
234.93754	128	
234.97075	452	
237.01891	68	
237.87464	80	
239.18008	76	
239.94442	72	
240.14810	70	
242.24168	72	
245.86951	76	
246.97852	132	
247.98018	70	
248.83368	86	
250.54490	104	
250.98387	120	
251.04097	88	
251.90538	66	
252.80082	82	
252.95865	122	
253.83855	130	
254.04796	80	
254.08885	72	
254.88803	66	
255.10176	68	
255.15870	94	
256.92213	92	
257.44897	102	
257.95379	76	
258.07189	92	
258.98191	66	
260.93791	78	
261.89780	130	
264.02551	74	
264.11950	68	
264.92036	78	
264.98436	120	
265.85659	66	
265.89429	82	
266.07093	64	
266.24713	72	
266.87023	80	
266.89113	98	
267.01079	68	
267.86431	92	
268.06312	72	
269.03719	70	
269.87664	90	
270.18852	80	
270.27344	70	
270.90554	66	
272.86129	66	
274.05947	114	
275.10733	64	
276.40795	74	
277.86364	72	
278.24008	70	
278.33877	70	
279.17301	80	
279.28379	80	
279.83427	66	
280.01682	62	
280.20625	74	
280.22378	138	
280.26351	142	
280.40142	68	
280.87048	70	
281.83830	100	
281.99080	88	
282.22793	98	
283.81234	76	
284.87475	66	
286.91951	64	
286.98619	78	
287.21516	86	
287.27139	92	
287.82742	74	
287.89405	90	
287.92193	80	
288.87639	62	
289.06215	74	
289.87826	122	
290.09432	80	
290.41200	70	
290.87684	84	
291.11995	90	
291.68353	100	
291.93333	66	
292.06113	64	
292.08212	70	
292.09923	68	
292.43702	82	
293.29214	78	
294.05619	84	
295.05280	88	
296.85274	66	
297.22049	162	
298.99049	94	
300.81794	66	
301.22902	64	
303.09902	64	
304.27126	74	
304.76236	90	
305.79010	340	1+
305.87343	102	
307.04480	70	
308.29658	130	
308.89112	64	
309.12499	78	
309.31058	82	
309.88654	64	
309.90381	92	
310.20970	74	
311.27018	88	
311.86209	100	
313.09892	74	
314.28146	526	1+
315.00751	80	
316.00858	66	
316.28520	82	
317.80311	70	
317.81855	80	
318.86119	74	
319.13314	62	
END IONS

###FS:    #m/z: 322.92974 #charge 1+
###MS: 29
###MSMS: 30
BEGIN IONS
TITLE=Cmpd 22, +MS2(322.9297), 28.0-35.0eV, 0.6min #30
RTINSECONDS=37.8835
SCANS=29-30
PEPMASS=322.92974	157422
CHARGE=1+
192.89220	196	
198.14628	80	
198.96275	74	
200.89163	94	
200.94168	116	
201.04095	130	
203.95611	76	
205.08700	96	
205.92835	74	
205.94889	476	
205.97030	190	1+
207.09476	84	
208.16711	98	
210.01009	80	
211.89002	80	
212.95634	72	
213.86763	70	
215.13927	72	
217.09600	70	
219.05054	74	
219.88732	78	
221.89194	106	
222.03008	86	
222.95886	86	
223.45239	72	
223.95985	572	1+
225.05766	68	
225.22523	80	
225.95859	106	
226.38402	88	
228.07759	96	
228.88874	74	
228.91060	102	
229.86912	72	
229.91333	72	
232.41340	70	
233.03325	84	
233.89611	72	
233.91907	72	
234.91742	70	
235.97598	74	
236.06749	76	
236.14283	154	
238.94308	202	1+
239.08002	124	
239.15240	70	
239.90717	154	
239.98073	70	
240.90775	98	
240.94123	2152	
241.94192	1854	
242.94155	5448	1+
243.20620	104	
244.82300	84	
244.87117	68	
244.93928	1692	1+
244.96758	106	
244.99193	100	
245.95540	72	
246.51666	84	
246.92157	84	
246.97679	610	1+
246.99623	72	
249.02338	88	
251.24508	72	
251.92317	120	
252.09866	70	
253.02530	80	
253.34375	72	
254.88450	80	
254.93521	100	
257.05325	76	
258.21381	78	
258.23371	92	
258.89504	70	
259.07992	90	
260.18121	88	
261.12252	94	
262.82820	90	
263.11367	152	
263.98076	136	
264.98040	88	
265.05604	74	
266.99118	72	
267.80209	74	
268.06289	78	
268.95726	192	
269.00085	72	
269.07773	72	
269.12382	88	
270.85492	78	
272.13146	72	
273.14109	68	
274.84455	76	
275.91656	74	
275.96584	68	
276.97785	68	
277.43377	100	
278.16628	72	
278.24254	74	
279.09156	896	1+
279.14655	88	
279.49341	68	
280.22842	78	
281.80566	80	
282.30026	76	
282.88233	72	
283.06985	252	1+
284.10019	72	
284.29316	152	
284.43741	80	
285.29285	78	
285.87184	284	1+
288.52971	116	
289.87981	138	
290.43932	72	
290.85801	72	
290.94819	88	
292.56272	84	
294.28273	112	
299.25854	94	
301.87794	70	
302.01798	74	
302.15039	76	
302.88297	76	
303.09650	74	
304.27141	70	
304.44285	98	
304.59258	100	
305.07508	92	
305.25729	92	
305.87238	106	
306.23648	72	
306.27580	128	
306.88479	194	
307.24713	78	
307.41093	74	
307.89494	302	1+
308.29454	400	1+
308.95183	72	
309.32578	72	
309.43994	88	
309.67766	98	
309.83548	86	
309.95872	72	
310.26875	86	
310.30567	364	
310.89120	72	
310.91483	78	
317.71557	90	
318.14262	78	
320.21577	80	
320.37825	74	
320.86881	70	
322.29974	88	
322.90248	162	
323.19701	198	1+
323.23797	558	1+
325.18772	72	
325.32027	88	
325.89872	80	
326.27792	70	
326.33798	80	
327.89449	220	1+
END IONS

###FS:    #m/z: 340.94016 #charge 1+
###MS: 29
###MSMS: 31
BEGIN IONS
TITLE=Cmpd 23, +MS2(340.9402), 28.0-35.0eV, 0.7min #31
RTINSECONDS=38.6555
SCANS=29,31
PEPMASS=340.94016	70610
CHARGE=1+
59.71910	88	
182.86702	84	
194.88104	94	
200.99269	110	
205.95099	200	
208.97909	88	
213.93948	330	1+
215.88701	330	
217.94113	98	
218.01610	90	
219.87786	102	
222.42542	84	
222.95824	240	1+
224.20350	92	
224.97659	144	
225.09223	232	1+
226.87297	142	
230.51526	106	
231.95488	236	
233.89791	172	
233.94723	96	
234.09233	88	
234.92649	80	
235.89498	162	
237.05997	84	
239.21637	92	
239.84756	90	
240.05509	84	
240.96639	78	
240.99940	156	
241.84635	120	
241.96478	80	
242.02103	152	
242.95333	80	
243.08561	84	
243.83248	84	
244.82028	126	
244.89966	132	
244.98058	80	
245.46310	94	
246.05616	86	
246.97592	480	1+
248.85203	224	
249.04666	92	
249.98792	120	
251.24520	90	
252.35010	88	
254.12214	122	
254.96488	268	
255.07410	596	1+
255.89872	98	
256.95997	164	
257.38004	92	
258.54537	84	
258.84561	240	1+
258.91009	178	
258.99187	94	
261.84036	160	
263.91176	92	
265.02309	98	
266.22676	78	
266.94461	96	
267.13514	108	
267.24761	96	
268.24608	86	
268.78170	86	
268.86487	132	
268.90436	78	
269.02323	78	
269.11182	78	
270.84773	140	
271.05287	98	
271.40094	88	
272.53683	100	
273.01556	104	
273.75468	104	
273.77267	88	
274.86486	110	
274.88735	104	
275.86447	158	
276.08379	80	
277.10484	86	
277.86214	228	
278.09674	96	
278.85740	172	
279.06255	86	
280.91350	108	
280.93676	142	
281.84045	80	
281.87587	176	1+
282.24260	82	
282.25886	78	
282.27772	178	
285.28719	86	
286.86867	160	
286.88836	100	
290.85458	172	
290.88102	88	
291.85738	164	
292.43974	86	
293.07155	106	
293.35526	92	
293.80562	80	
294.27722	92	
295.85277	134	
295.97625	174	
297.22054	106	
297.26954	86	
297.97616	200	
298.75746	94	
299.75190	92	
299.96995	86	
301.76407	82	
301.81357	100	
302.16879	114	
302.50665	86	
302.94926	92	
303.17563	86	
304.40444	78	
304.44302	100	
306.88536	258	1+
307.78448	140	
308.31008	84	
308.86835	156	
311.02740	78	
311.10566	82	
311.88146	94	
312.34998	84	
314.36716	84	
315.89248	212	1+
317.94534	100	
318.20613	80	
320.82006	82	
321.04015	86	
321.16134	92	
321.86348	84	
322.33988	92	
322.52929	80	
323.08909	178	1+
323.23958	316	1+
323.30578	102	
324.13086	118	
324.45672	92	
325.22147	82	
325.76103	80	
326.42651	102	
331.87484	150	1+
332.30724	80	
334.08020	88	
334.10113	84	
334.30712	78	
335.26636	78	
336.62572	84	
339.03382	80	
339.06324	78	
340.38964	84	
341.25216	120	
341.93649	96	
343.32499	90	
344.18095	84	
346.08126	94	
346.14272	80	
END IONS

###FS:    #m/z: 313.92963 #charge 1+
###MS: 29
###MSMS: 32
BEGIN IONS
TITLE=Cmpd 24, +MS2(313.9296), 28.0-35.0eV, 0.7min #32
RTINSECONDS=39.428
SCANS=29,32
PEPMASS=313.92963	18552
CHARGE=1+
192.89580	70	
193.07846	72	
193.97352	150	
196.96217	76	
206.91316	72	
206.98350	70	
207.01000	70	
210.07230	92	
210.89928	70	
211.88253	68	
212.89013	84	
217.89996	90	
217.94148	82	
219.96011	70	
220.63262	74	
221.11637	80	
222.94221	86	
223.95790	148	
223.97556	336	
224.96607	140	
225.96004	130	
226.96998	70	
229.99178	84	
231.11215	70	
232.07938	130	
232.94148	82	
233.85740	80	
234.97101	418	
235.92706	102	
236.88672	70	
237.12616	72	
237.49701	92	
238.03700	68	
239.52825	78	
239.79226	104	
240.90030	76	
240.95764	68	
241.47614	92	
241.54669	102	
241.98777	148	
242.00323	80	
244.89789	94	
245.78834	76	
245.89491	96	
246.93510	84	
246.97260	514	1+
247.08167	82	
248.12485	72	
248.14434	72	
248.19907	88	
248.89854	136	
248.96365	92	
249.98938	80	
250.15282	72	
250.89761	120	
251.20609	98	
251.97979	90	
252.91960	72	
253.02921	70	
257.05511	70	
257.07292	98	
257.97937	76	
258.43903	94	
258.84172	68	
260.02848	76	
265.02046	70	
266.02051	72	
266.89052	80	
267.10522	72	
267.13790	86	
267.25558	72	
267.79017	74	
268.06350	70	
268.95478	76	
269.06115	68	
270.05124	88	
270.22692	70	
270.27745	130	
270.83365	82	
270.95999	94	
271.06111	82	
271.15006	98	
271.42563	130	
272.25105	78	
272.89716	120	
273.38272	88	
274.00251	74	
274.14269	72	
276.81040	88	
276.86757	70	
277.15801	74	
278.44326	68	
278.75904	78	
279.08696	132	
279.54458	86	
279.79322	78	
279.93661	78	
281.27156	74	
282.80160	92	
283.13216	72	
285.10874	94	
285.79766	68	
286.56840	106	
286.91755	80	
287.91511	102	
287.94618	68	
288.13046	140	
288.85524	74	
288.96180	96	
289.26854	80	
292.26068	94	
293.16408	72	
293.25060	70	
294.05402	84	
294.14866	72	
294.27326	78	
294.86505	72	
295.97090	70	
296.05149	72	
297.12992	92	
297.15715	76	
298.22100	90	
299.95368	84	
300.12361	92	
302.25051	94	
303.01784	70	
303.05167	88	
303.28254	78	
304.52194	78	
305.89354	68	
306.42525	96	
306.79048	182	
306.96524	78	
307.30818	82	
307.80821	76	
307.87983	78	
307.89424	104	
308.00121	74	
309.32505	82	
309.42288	74	
309.78111	90	
310.09703	132	
310.30646	102	
311.19016	84	
312.36420	94	
312.86228	90	
313.43797	80	
314.20152	70	
314.28552	230	1+
315.25399	72	
317.08765	72	
318.31335	72	
END IONS

###FS:    #m/z: 322.92987 #charge 1+
###MS: 33
###MSMS: 34
BEGIN IONS
TITLE=Cmpd 25, +MS2(322.9299), 28.0-35.0eV, 0.7min #34
RTINSECONDS=43.1045
SCANS=33-34
PEPMASS=322.92987	159784
CHARGE=1+
46.45261	84	
69.27132	72	
177.46124	80	
189.05413	88	
192.88883	436	1+
195.08325	74	
195.89857	82	
196.86400	74	
196.92778	70	
197.90076	74	
197.97872	88	
201.01841	88	
201.04580	230	
201.16875	82	
205.45096	78	
205.94957	498	1+
207.94941	76	
211.12899	74	
214.44986	70	
217.95239	70	
219.89811	96	
221.06905	72	
221.89307	90	
222.07080	118	
222.96611	70	
223.19163	84	
223.95957	466	1+
225.06496	80	
227.11623	72	
227.93339	70	
229.36650	92	
230.82120	84	
231.13664	80	
231.91049	98	
232.91179	236	1+
233.69409	76	
235.42740	90	
237.08653	180	1+
238.93728	208	
239.19736	70	
239.88244	90	
240.93987	3082	
240.96177	338	
241.04703	74	
241.93969	9822	1+
242.82719	96	
242.94173	7050	1+
243.07576	86	
243.13164	78	
243.83058	80	
243.84985	80	
244.94074	1618	1+
244.98655	174	1+
245.97138	78	
246.97413	726	1+
247.12718	106	
248.14822	78	
248.42111	76	
249.04660	82	
250.23125	72	
250.94966	86	
251.04014	78	
251.89554	102	
252.23122	70	
253.79650	240	1+
254.84698	72	
254.90789	86	
255.96754	92	
258.43913	70	
258.83098	108	
258.97368	74	
260.06996	72	
260.20881	98	
260.33966	90	
261.47472	178	
262.06221	70	
262.99333	82	
263.20013	72	
263.98175	72	
264.78814	72	
264.90019	88	
265.05518	140	
265.07806	80	
265.85125	134	
265.94840	118	
266.85632	96	
267.27592	78	
267.99902	74	
268.10938	102	
268.19994	80	
268.95497	74	
269.13614	72	
269.17408	76	
269.22631	70	
270.07352	76	
273.23066	72	
275.44348	76	
277.12924	80	
278.08269	70	
278.88391	78	
279.08840	892	1+
279.28339	94	
279.76442	76	
280.24503	72	
281.22102	134	
282.26301	76	
282.27951	78	
283.06917	486	1+
284.05265	76	
284.29243	828	1+
285.53199	114	
285.95150	102	
286.93005	74	
287.88143	82	
287.91678	96	
290.15506	72	
291.13675	76	
292.12497	70	
293.26272	78	
293.38886	92	
294.24537	72	
294.27855	120	
294.84624	74	
295.06793	92	
295.28758	80	
295.83799	78	
296.91383	94	
298.10012	86	
298.42229	100	
299.78601	150	
299.83181	88	
299.85030	70	
300.87055	96	
300.89870	92	
302.88495	84	
303.94594	86	
304.41924	74	
304.88715	90	
306.00666	78	
306.27519	72	
306.43424	92	
306.88600	526	1+
307.04302	80	
307.30751	70	
307.80047	90	
307.89224	352	1+
308.29209	400	1+
308.84187	72	
309.90483	72	
310.30683	332	
310.87729	118	
313.38173	78	
313.89921	94	
314.17985	70	
316.75980	94	
316.93694	88	
318.27450	76	
318.81536	72	
320.29575	92	
322.90112	84	
323.01276	72	
323.23799	238	
323.29905	142	
323.88615	316	1+
323.99302	86	
324.85757	74	
325.20849	114	
325.89065	450	1+
326.89323	326	1+
328.42839	80	
END IONS

###FS:    #m/z: 340.94026 #charge 1+
###MS: 33
###MSMS: 35
BEGIN IONS
TITLE=Cmpd 26, +MS2(340.9403), 28.0-35.0eV, 0.8min #35
RTINSECONDS=43.8765
SCANS=33,35
PEPMASS=340.94026	73782
CHARGE=1+
192.89074	98	
194.88418	88	
198.89874	76	
210.93389	98	
212.88841	86	
213.88067	140	
213.93959	268	
215.88686	284	
218.88727	78	
221.88931	102	
223.96072	376	1+
225.03568	80	
225.87774	82	
226.89237	82	
231.89037	134	
231.95044	316	1+
234.93040	86	
235.10549	78	
235.89569	306	1+
237.06397	88	
237.84557	182	1+
237.90947	78	
239.56016	94	
240.50024	96	
241.90557	114	
242.84693	142	
242.94481	184	
243.82920	160	
244.94342	90	
246.06957	92	
246.97176	174	
248.12716	96	
248.99038	82	
249.09499	78	
249.90001	128	
249.93511	94	
250.05349	130	
250.94755	142	
251.95677	136	
252.23119	80	
253.05648	98	
253.08445	88	
254.90499	254	1+
254.96912	164	
255.07480	272	1+
255.89474	80	
256.26213	78	
256.38022	78	
256.81122	90	
256.84786	206	1+
256.96443	128	
257.41340	106	
258.84631	386	1+
259.21533	92	
259.43084	104	
259.44667	78	
260.83818	220	1+
260.90829	78	
260.93402	80	
261.11088	80	
261.41047	90	
261.94073	82	
262.09762	76	
262.93347	108	
263.12644	86	
264.01955	76	
266.24482	80	
266.51954	94	
267.25158	98	
267.82922	106	
267.84723	148	
268.13776	78	
268.83917	126	
268.96259	80	
269.05341	76	
269.84555	84	
270.64685	90	
270.83679	124	
271.83814	84	
272.43926	146	
272.84385	78	
273.98805	86	
274.86078	144	
275.36196	82	
276.24092	80	
276.85823	168	
277.85804	156	
277.92579	104	
278.84012	102	
278.85404	126	
279.90645	110	
280.13193	100	
281.00289	114	
281.80525	86	
282.15376	96	
282.80586	82	
282.85964	100	
283.88916	94	
284.44185	76	
285.51365	90	
285.86649	126	
288.40689	94	
288.46314	76	
289.87642	102	
290.85598	146	
292.44117	150	
292.88017	84	
294.86220	122	
295.00206	90	
295.27219	82	
295.95437	100	
297.19968	164	
297.83507	98	
297.97384	296	
298.30791	76	
299.96868	120	
300.05837	92	
300.81771	76	
300.86902	76	
302.17357	346	1+
303.89226	78	
303.94676	140	
304.26231	152	
305.92057	76	
306.29834	372	1+
306.88278	160	
307.13748	82	
307.28325	456	1+
307.30131	270	1+
307.81133	84	
307.88848	124	
307.92999	84	
308.91955	90	
312.02650	88	
315.36947	92	
317.42885	76	
318.14913	78	
318.83494	78	
319.09589	86	
319.29137	114	
320.24132	82	
321.12375	134	
322.29843	76	
323.12044	80	
323.31700	78	
324.30474	84	
324.84446	88	
324.89584	90	
327.20996	92	
327.25230	78	
328.18630	196	1+
328.29953	82	
329.32297	138	
329.82096	78	
335.11127	76	
336.29905	82	
337.22014	76	
337.25932	76	
337.32887	78	
337.88180	86	
341.25118	236	
342.13144	78	
343.91334	138	
344.30855	84	
END IONS

###FS:    #m/z: 336.94601 #charge 1+
###MS: 33
###MSMS: 36
BEGIN IONS
TITLE=Cmpd 27, +MS2(336.9460), 28.0-35.0eV, 0.8min #36
RTINSECONDS=44.6485
SCANS=33,36
PEPMASS=336.94601	62978
CHARGE=1+
180.86847	76	
187.02332	74	
189.08628	82	
196.96590	72	
197.95772	74	
205.94965	296	
206.97824	82	
210.88811	112	
211.94470	930	
212.87803	150	
213.93974	452	1+
214.18014	76	
215.88829	406	
219.95503	78	
221.89657	80	
222.40356	98	
223.96761	320	1+
226.97211	122	
227.90320	76	
229.88946	88	
229.95485	572	1+
230.88887	242	
231.90373	102	
231.95135	294	
232.06176	72	
232.46383	72	
233.02576	90	
233.89578	208	1+
234.95484	82	
236.89364	124	
237.01649	90	
237.15848	82	
237.86227	74	
238.21839	74	
240.83035	138	
240.96132	274	1+
241.13645	80	
241.84812	108	
241.94648	98	
241.98934	72	
243.55456	102	
243.89603	94	
244.88758	72	
245.87179	104	
246.97600	262	
247.96509	266	
248.17343	86	
248.90024	112	
249.03877	102	
250.58397	80	
250.90555	112	
250.95146	86	
250.99065	76	
251.24607	172	
251.97422	176	
252.23136	128	
252.97171	302	
254.08700	148	
254.94899	92	
254.96779	226	
255.07117	416	1+
255.12951	78	
256.73841	92	
256.91177	106	
257.01581	86	
258.05216	96	
258.84099	80	
258.88319	76	
259.85145	124	
260.05231	86	
261.90162	78	
262.95315	80	
264.87924	96	
265.06595	84	
265.40229	78	
267.11910	82	
268.22578	74	
268.83893	234	1+
272.16280	106	
272.43943	82	
273.80533	76	
273.82353	86	
274.25849	90	
274.86531	146	
275.42083	188	
275.88354	124	
276.85561	390	1+
277.13532	78	
277.96775	76	
278.86795	128	
280.09283	86	
280.23667	76	
281.05550	90	
284.89109	78	
284.92254	74	
285.10273	90	
286.85626	124	
288.16278	104	
289.87770	116	
291.20559	80	
292.94033	80	
292.98533	80	
293.10221	248	1+
293.84892	136	
293.91493	100	
294.97900	84	
296.74277	98	
297.08543	88	
297.24184	74	
298.08106	86	
298.43738	86	
298.58133	130	
298.92957	156	
299.23547	74	
301.87433	232	1+
301.90495	100	
303.26342	92	
303.75110	104	
303.95880	94	
304.76508	78	
305.92186	180	
306.09471	100	
306.78832	144	
306.88218	168	
307.28153	74	
307.88445	84	
308.21457	90	
308.86561	78	
309.32781	82	
310.08186	80	
313.84389	110	
316.93698	76	
319.85104	78	
320.29259	84	
320.62021	104	
320.91903	78	
321.23233	96	
321.93630	82	
323.29500	94	
323.88466	76	
324.28196	170	
324.83783	80	
324.89068	228	
325.21623	98	
326.61750	90	
326.79048	164	
328.31508	150	
329.32571	78	
329.37025	88	
330.13068	92	
334.92037	72	
335.21038	102	
336.80150	80	
336.83752	96	
338.24764	78	
338.62685	102	
338.72405	80	
339.06674	86	
340.13805	78	
341.25066	72	
END IONS

###FS:    #m/z: 340.94031 #charge 1+
###MS: 37
###MSMS: 38
BEGIN IONS
TITLE=Cmpd 28, +MS2(340.9403), 28.0-35.0eV, 0.8min #38
RTINSECONDS=48.3405
SCANS=37-38
PEPMASS=340.94031	78288
CHARGE=1+
66.82108	102	
190.89528	80	
192.88848	154	
198.86598	94	
200.95782	88	
205.94928	134	
207.94691	144	
207.98100	94	
208.06617	78	
212.87574	76	
213.87712	88	
213.93780	942	1+
214.89459	108	
215.86005	106	
215.88833	500	1+
215.90890	98	
217.88234	268	
217.93939	100	
220.87543	84	
225.19194	78	
226.44318	84	
229.95285	78	
230.08496	84	
230.90613	234	1+
231.95037	436	
233.05903	78	
233.13251	112	
233.89610	296	
233.94486	82	
234.39065	108	
235.89394	192	
235.94997	84	
238.88879	100	
239.11013	90	
239.82091	82	
239.99861	122	
240.23116	190	
241.85438	82	
242.88855	86	
242.93877	84	
246.15799	76	
246.97571	428	1+
247.12835	88	
249.02737	82	
249.95943	176	
250.99485	92	
251.24686	92	
252.42811	88	
252.93182	76	
252.95179	166	
253.12497	78	
253.95395	76	
254.22599	76	
254.80723	194	1+
254.97225	154	
255.01569	78	
255.05498	98	
255.07536	424	1+
257.97379	86	
258.53402	94	
258.84514	614	1+
258.91289	130	
259.53192	88	
259.83011	200	1+
259.91179	232	
261.57728	138	
262.85997	136	
264.23113	84	
265.86605	186	1+
266.14075	78	
266.84240	98	
267.13768	492	1+
268.84381	272	
269.81955	90	
269.83572	76	
269.91615	84	
271.43708	98	
271.81507	88	
272.43508	94	
273.93733	78	
274.42344	84	
274.97284	82	
275.93300	76	
276.85563	178	
276.95950	80	
277.85465	194	
277.96402	186	1+
278.84479	556	1+
278.86540	128	
279.79339	108	
280.57382	90	
281.05073	122	
281.89673	112	
282.27547	76	
283.03099	102	
284.19519	78	
284.48114	92	
284.65492	86	
284.84337	96	
285.15456	98	
285.85561	82	
286.43737	76	
287.86790	148	
290.85859	150	
291.97527	104	
292.28375	84	
292.93700	100	
293.86384	256	1+
295.09949	80	
295.96754	372	1+
297.87557	124	
298.00923	80	
298.92290	118	
298.94652	84	
299.01066	146	
299.06955	76	
300.04298	108	
305.15037	86	
305.77043	92	
306.38476	80	
306.79126	76	
306.88315	194	
307.08583	98	
307.31386	84	
307.78374	92	
307.88376	134	
308.16252	76	
308.29572	130	
308.89016	184	
309.03400	94	
309.92217	76	
310.08714	92	
310.89920	162	
311.85597	114	
313.95127	82	
314.24735	80	
314.41925	80	
315.80153	78	
316.32519	80	
320.30630	102	
320.79378	92	
322.14404	100	
323.23084	78	
323.24836	80	
323.30579	78	
323.88465	186	
324.24037	86	
324.89447	190	
325.29366	86	
325.31618	78	
325.89000	112	
327.16200	92	
327.17644	84	
328.18832	364	1+
328.32055	140	1+
330.90531	98	
333.28395	78	
336.72265	86	
336.80509	148	
336.95675	84	
337.10119	84	
341.90110	224	1+
342.40647	100	
343.41828	84	
344.18780	92	
344.90632	82	
345.44660	88	
END IONS

###FS:    #m/z: 336.94610 #charge 1+
###MS: 37
###MSMS: 39
BEGIN IONS
TITLE=Cmpd 29, +MS2(336.9461), 28.0-35.0eV, 0.8min #39
RTINSECONDS=49.113
SCANS=37,39
PEPMASS=336.94610	66430
CHARGE=1+
196.17020	74	
199.11176	80	
202.04549	80	
206.97253	164	1+
207.02752	84	
210.88229	132	
211.94610	674	1+
212.88006	226	
213.94072	750	1+
215.88754	266	1+
217.88165	80	
221.88917	74	
222.95284	138	
223.19373	82	
223.96035	124	
224.97841	106	
226.07739	100	
227.89792	104	
229.95521	912	
230.89619	128	
231.90796	80	
231.95161	486	1+
232.55176	74	
232.82650	72	
233.90081	98	
233.94714	94	
234.91722	78	
237.94590	78	
238.04344	154	
238.23773	80	
238.44784	72	
239.55438	78	
239.90057	76	
240.84187	72	
240.96673	76	
241.79678	72	
241.90369	74	
242.88751	154	
243.89234	72	
246.97623	286	1+
247.96448	144	
248.95180	86	
249.51996	102	
249.88845	88	
249.96364	156	
250.94744	76	
250.99401	74	
251.24505	70	
251.93565	78	
252.06313	84	
252.97124	516	
253.03273	78	
253.90487	152	
254.81114	116	
254.96569	112	
255.07305	388	1+
255.10313	96	
256.84948	152	
256.95259	74	
256.96830	142	
257.81801	76	
257.91211	148	
258.84780	192	
258.99189	80	
259.84640	76	
259.91180	76	
260.89648	94	
261.83446	164	
262.18910	86	
264.40886	78	
264.87854	72	
265.04820	82	
265.85456	100	
266.06057	90	
266.13669	88	
268.00480	88	
268.43943	72	
268.84081	320	
268.88427	94	
269.84580	214	
271.43259	158	
271.92498	78	
272.22274	74	
272.41669	220	1+
273.82315	78	
273.91921	76	
274.86501	190	
274.89049	72	
275.13789	80	
275.85964	76	
276.18835	72	
276.83071	86	
276.85562	522	1+
277.93078	254	1+
278.08045	90	
278.82641	82	
279.10739	76	
280.71992	94	
281.12337	76	
282.85605	168	
283.87054	84	
284.99931	70	
286.85013	278	1+
287.40038	108	
288.89478	80	
289.87872	92	
291.27671	84	
292.05457	74	
292.10346	222	1+
292.86274	136	
293.84862	106	
293.92574	72	
293.99476	108	
294.86640	260	1+
296.98065	128	
297.08530	82	
297.22291	90	
297.26121	76	
297.89327	106	
297.97965	70	
300.06588	86	
301.09261	80	
301.87926	76	
302.87656	72	
303.78958	108	
303.87739	132	
303.94805	90	
304.73053	106	
304.94235	78	
305.91867	84	
306.27515	86	
306.88498	210	
307.80350	112	
307.88932	100	
308.29333	150	
310.42081	74	
310.87822	98	
311.88129	76	
311.93355	76	
311.95288	80	
315.09033	78	
315.45442	94	
315.59840	102	
317.24965	86	
317.94106	86	
319.92785	94	
320.89501	72	
323.23316	78	
324.95938	114	
326.91907	78	
327.30994	84	
328.83118	86	
329.26127	72	
329.87315	82	
329.89213	74	
330.14876	88	
332.89866	84	
335.05513	94	
335.78879	90	
336.80584	92	
337.25627	74	
338.04450	76	
338.13702	80	
END IONS

###FS:    #m/z: 359.96165 #charge 1+
###MS: 37
###MSMS: 40
BEGIN IONS
TITLE=Cmpd 30, +MS2(359.9617), 28.0-35.0eV, 0.9min #40
RTINSECONDS=49.885
SCANS=37,40
PEPMASS=359.96165	44898
CHARGE=1+
66.65959	88	
183.92976	80	
198.87961	84	
205.94770	164	
218.85786	90	
222.95244	722	1+
223.03120	96	
223.89024	86	
224.94662	848	1+
224.96672	168	
225.88535	86	
226.94816	398	
226.97032	210	
227.93297	100	
227.95182	236	
228.90938	84	
228.94280	372	
230.96470	80	
232.95479	204	1+
234.06733	114	
236.11600	86	
237.23036	82	
238.93680	166	
239.61931	106	
239.90355	134	
240.83842	142	
240.93958	604	1+
240.96166	474	1+
242.94328	88	
243.96288	128	
244.05864	86	
244.09162	88	
244.21620	88	
244.95605	154	
245.44483	180	
245.90003	88	
245.94272	132	
246.13705	78	
246.80781	84	
246.95594	328	
246.97351	238	1+
248.80138	230	
250.82110	212	
250.94806	84	
251.06796	92	
251.24516	128	
252.10786	78	
253.04873	86	
256.03999	80	
257.81566	96	
257.90446	92	
258.07194	82	
258.84662	108	
258.97403	140	
260.96787	218	
261.42023	84	
263.97506	136	
264.73413	78	
265.81709	98	
266.81588	274	
267.07101	104	
267.13447	114	
267.17959	100	
267.24951	92	
267.81631	128	
268.95694	118	
268.97459	90	
269.23251	96	
270.07931	96	
270.85287	88	
270.88652	144	
271.86840	90	
272.88147	88	
274.85750	148	
275.92677	78	
276.85656	210	
278.50271	98	
280.79425	734	1+
280.83345	98	
280.97104	80	
281.23076	90	
281.42195	88	
281.89193	82	
282.02802	78	
282.78599	128	
283.34947	80	
283.89743	78	
284.82829	124	
284.87249	84	
289.79288	78	
289.82928	146	
289.93299	114	
290.87018	132	
291.93749	120	
292.43701	160	
292.93702	80	
294.86440	124	
295.02776	202	1+
296.09362	90	
297.42635	188	
297.92001	88	
298.43091	90	
298.80227	1292	1+
298.98517	78	
299.15447	80	
299.86674	224	1+
300.95622	124	
301.07555	96	
302.22930	80	
302.94046	82	
303.72560	112	
304.21565	82	
304.99136	84	
305.27563	324	1+
306.43508	90	
306.88510	138	
307.03881	92	
307.31103	266	1+
308.13015	84	
308.80815	166	
309.30256	86	
309.92199	156	1+
313.93903	242	1+
315.29750	90	
315.97475	140	
316.81393	222	1+
317.88190	142	
318.93584	110	
320.96074	94	
323.01532	500	1+
324.41953	110	
324.89614	140	
325.36701	110	
326.88590	88	
327.79901	88	
328.82223	96	
329.13418	84	
329.83420	98	
331.72333	80	
332.29860	88	
333.91003	78	
336.63476	114	
336.94076	108	
337.04494	104	
337.97403	86	
338.14366	96	
338.40548	110	
339.04741	84	
340.36461	78	
340.82454	96	
341.88873	148	
342.20510	134	
343.04783	108	
343.26605	78	
343.90987	164	
344.41795	92	
344.91171	252	1+
346.32565	84	
347.40717	104	
351.04062	104	
355.86919	98	
356.28194	90	
358.37294	86	
361.78652	100	
362.37058	84	
365.33802	90	
365.38117	80	
END IONS

###FS:    #m/z: 336.94620 #charge 1+
###MS: 41
###MSMS: 42
BEGIN IONS
TITLE=Cmpd 31, +MS2(336.9462), 28.0-35.0eV, 0.9min #42
RTINSECONDS=53.5715
SCANS=41-42
PEPMASS=336.94620	66062
CHARGE=1+
148.52997	72	
192.89068	140	
192.98813	80	
193.89117	72	
196.96403	78	
201.01311	122	
205.93025	76	
205.94843	282	1+
206.97238	162	1+
209.88444	200	
210.18259	86	
210.90130	74	
211.94345	1926	1+
212.87703	458	1+
212.89549	78	
213.08714	72	
213.93837	748	1+
215.88778	170	
215.94128	184	
216.88599	158	
217.88372	146	
218.14844	76	
219.84544	74	
221.94266	112	
222.42944	72	
223.96116	202	
223.97791	94	
224.95269	88	
225.88914	394	1+
226.09592	76	
226.90858	78	
228.91390	158	
229.95690	1706	1+
230.88779	598	1+
231.90043	80	
231.94915	1012	1+
232.05395	72	
233.89808	454	1+
235.94383	98	
237.47606	104	
238.01575	84	
238.85700	112	
240.83612	142	
240.88676	86	
241.84217	148	
241.94496	72	
242.24549	96	
243.94382	76	
245.88073	76	
246.85818	82	
246.97727	344	
247.44667	80	
247.96423	330	
248.85118	118	
248.90204	102	
249.96034	402	1+
249.97761	82	
250.82872	86	
250.95310	124	
250.99026	182	
251.01770	82	
251.03682	86	
251.07956	106	
251.47687	84	
251.82918	92	
251.92082	148	
251.97789	112	
252.91141	88	
252.97261	352	
253.19528	78	
253.90512	72	
254.09683	88	
254.91746	102	
254.96251	234	1+
255.07444	622	1+
256.26608	88	
256.84738	198	
256.96831	90	
257.27110	80	
257.83211	114	
257.85142	96	
257.87067	78	
258.05421	86	
258.84660	128	
258.85891	170	
258.89323	156	1+
259.85135	140	
259.91555	80	
260.93230	76	
261.00224	94	
264.16734	86	
264.91833	118	
265.00609	76	
266.47320	90	
267.84021	682	1+
267.93865	102	
268.84189	494	1+
270.02903	106	
271.92464	216	1+
273.81543	92	
274.01044	72	
274.86191	104	
275.09098	78	
275.42301	86	
275.86031	72	
276.85669	496	1+
277.07196	80	
277.96575	108	
280.87247	78	
281.05466	90	
282.03237	74	
282.26132	86	
282.93398	90	
284.91321	104	
286.84668	202	1+
289.01184	88	
289.82641	72	
290.28450	82	
290.85744	134	
292.88287	118	
293.10533	164	
293.26275	78	
293.86089	312	1+
293.91261	104	
293.99618	220	
294.11064	76	
295.97796	136	
296.06380	84	
296.09819	74	
297.01195	112	
297.22811	76	
297.97485	98	
299.30970	82	
299.80818	104	
299.87453	162	
300.17489	92	
302.17151	84	
303.06873	80	
304.44609	162	
304.79825	78	
305.78319	82	
306.88368	144	
307.29451	76	
307.91522	124	
310.01099	72	
310.87395	132	
311.87078	94	
312.23263	76	
312.90569	74	
314.99381	112	
316.87134	74	
317.96532	78	
318.24148	74	
321.21826	78	
321.29302	84	
322.06607	96	
322.43665	78	
324.89698	218	
325.41109	80	
325.89553	116	
326.00294	86	
326.61942	86	
327.30129	86	
329.97224	88	
334.88868	92	
335.00306	72	
335.35388	86	
337.29084	94	
338.16187	236	1+
339.01799	76	
339.85503	78	
END IONS

###FS:    #m/z: 359.96177 #charge 1+
###MS: 41
###MSMS: 43
BEGIN IONS
TITLE=Cmpd 32, +MS2(359.9618), 28.0-35.0eV, 0.9min #43
RTINSECONDS=54.344
SCANS=41,43
PEPMASS=359.96177	47750
CHARGE=1+
179.98588	94	
196.93978	98	
198.87093	82	
205.95139	138	
208.88342	82	
215.96867	78	
216.85375	138	
222.90398	82	
222.95209	620	1+
223.88812	354	1+
224.21088	106	
224.94610	746	1+
224.97631	110	
225.96997	124	
226.94569	614	1+
226.97790	150	
227.14459	142	
227.93016	122	
228.94260	540	
229.80369	78	
231.88581	96	
233.86074	80	
233.96044	78	
234.00000	78	
239.72769	104	
239.89990	144	
240.84102	96	
240.93975	922	1+
240.96292	580	
241.15739	84	
241.90140	162	
242.95822	174	
242.99085	128	
244.95610	500	1+
245.94223	122	
246.80660	210	
246.95280	214	
246.97679	176	
247.93942	92	
248.80634	266	
249.81761	184	
250.94749	260	
251.02954	140	
253.26384	134	
254.08993	116	
254.42357	78	
254.80343	108	
256.84045	94	
257.05803	86	
258.40937	98	
258.84947	382	1+
259.09874	98	
259.44283	108	
259.84040	88	
260.96564	92	
261.41364	84	
264.95911	76	
265.00010	82	
265.05835	90	
265.25420	102	
265.43188	78	
266.81337	418	1+
267.26777	86	
267.98703	80	
268.84355	114	
268.95752	278	1+
269.53900	78	
270.88100	338	1+
274.41281	96	
274.94637	102	
274.99124	82	
275.97018	122	
276.81163	136	
276.85403	188	
277.81250	110	
278.79988	150	
278.86114	80	
279.79780	98	
279.92411	224	1+
280.26377	124	
280.79221	1066	1+
281.89360	140	
282.83087	84	
283.80418	108	
284.82464	306	1+
285.89324	86	
288.05229	88	
288.62976	96	
288.88428	90	
289.39594	88	
291.78629	166	
291.86254	132	
292.01530	194	1+
292.43702	140	
292.47482	76	
292.72886	94	
292.94027	108	
293.77179	78	
293.86100	78	
293.89016	82	
294.92633	96	
295.81766	100	
296.80774	210	
296.96256	92	
297.80283	1502	1+
298.08515	82	
298.80507	1282	1+
298.96348	80	
299.08689	94	
299.87174	138	
303.02179	88	
303.94364	80	
305.90956	96	
306.27987	88	
306.43126	130	
307.79843	84	
307.82739	138	1+
308.29434	318	1+
308.42562	90	
309.98473	80	
310.87801	90	
311.27099	156	
311.89692	84	
311.92893	94	
312.13372	98	
312.63633	104	
312.77990	102	
312.86727	122	
314.01435	80	
314.45194	92	
314.82214	152	
316.81638	128	
317.82149	146	
318.62001	76	
318.93189	124	
319.30994	110	
321.81743	86	
322.94618	98	
323.01795	236	
323.23865	120	
323.39203	100	
324.18768	78	
324.28704	110	
324.79164	94	
328.41948	82	
331.14676	80	
331.88427	88	
333.77983	80	
333.94779	84	
339.72396	76	
340.46628	96	
340.91095	82	
342.79287	76	
343.24544	90	
344.17811	86	
345.02884	94	
349.95697	78	
351.26774	90	
352.19416	90	
354.01172	80	
355.06162	80	
356.41856	96	
358.13117	78	
358.20222	118	
358.90548	78	
363.30098	108	
363.96418	88	
364.31097	80	
END IONS

###FS:    #m/z: 313.92984 #charge 1+
###MS: 41
###MSMS: 44
BEGIN IONS
TITLE=Cmpd 33, +MS2(313.9298), 28.0-35.0eV, 1.0min #44
RTINSECONDS=55.116
SCANS=41,44
PEPMASS=313.92984	21426
CHARGE=1+
189.87203	88	
190.82830	232	
191.10428	64	
191.23813	74	
192.04574	92	
192.88811	140	
193.97340	116	
196.96913	74	
197.50206	108	
205.94735	82	
206.95201	58	
207.93489	80	
208.95608	88	
212.87941	68	
213.08531	62	
215.24728	64	
215.88351	68	
218.87271	86	
218.99084	70	
221.06143	66	
223.12950	76	
223.14764	72	
223.22478	82	
223.96239	462	1+
224.17782	68	
228.91276	62	
229.94141	94	
230.70376	86	
230.89158	70	
231.85781	182	
232.95832	70	
233.04834	76	
233.85340	288	1+
233.93380	72	
234.96787	308	
234.98329	64	
235.93827	90	
237.79719	56	
238.79124	74	
239.79407	58	
239.90051	70	
241.98670	82	
243.10261	80	
243.98977	80	
245.02647	74	
245.44758	60	
246.90235	66	
246.97383	134	
247.17630	76	
248.94641	304	1+
249.00436	86	
249.84200	78	
250.46320	66	
250.47678	66	
250.93235	76	
250.94729	136	
251.90727	98	
252.07092	74	
252.22711	66	
252.42016	92	
252.46530	68	
252.58591	74	
253.05469	72	
253.11706	68	
253.53314	82	
253.92073	84	
254.25724	90	
254.92913	72	
255.09600	56	
255.79483	60	
255.86178	68	
256.14232	74	
258.44469	94	
259.09306	68	
259.95087	60	
260.03046	80	
260.47430	108	
260.93991	98	
261.09082	84	
261.90111	64	
263.13651	90	
263.84015	72	
263.89810	68	
266.26724	60	
266.86848	62	
266.93847	72	
268.86429	98	
268.95881	62	
269.32535	80	
269.79723	68	
270.27538	68	
271.13619	88	
271.20269	60	
271.40900	72	
272.12943	86	
273.79900	56	
273.81280	144	1+
274.79381	62	
275.96730	58	
277.04571	70	
278.02552	60	
278.85717	84	
279.28196	94	
279.90356	62	
282.86357	82	
283.44024	70	
283.80853	62	
283.88713	72	
283.94277	102	
284.87864	88	
285.04797	118	
285.53804	110	
285.87636	82	
287.53581	118	
287.87132	58	
288.28990	70	
288.40469	76	
289.03906	72	
289.82632	68	
289.87883	70	
290.88949	92	
291.79735	64	
291.93936	80	
292.13068	56	
292.43926	86	
294.00990	72	
294.16762	72	
295.79369	74	
296.25861	58	
296.51607	68	
296.86950	62	
298.36705	72	
300.28759	82	
300.86041	80	
301.09264	80	
302.36581	94	
302.64379	100	
304.28410	100	
305.13733	56	
305.94629	80	
306.27221	68	
306.88591	82	
307.29666	238	1+
309.89394	82	
309.93264	60	
310.84589	68	
312.33226	74	
313.79914	74	
314.28351	274	1+
316.02164	72	
316.48874	58	
317.02919	64	
317.93671	74	
318.28534	76	
318.30454	68	
318.54143	80	
END IONS

###FS:    #m/z: 322.92988 #charge 1+
###MS: 45
###MSMS: 46
BEGIN IONS
TITLE=Cmpd 34, +MS2(322.9299), 28.0-35.0eV, 1.0min #46
RTINSECONDS=58.7935
SCANS=45-46
PEPMASS=322.92988	218518
CHARGE=1+
86.33823	108	
134.94428	72	
158.44894	70	
188.99682	90	
192.06269	70	
192.88948	84	
193.88969	138	
195.87121	78	
195.89016	72	
195.99840	78	
196.88004	80	
196.89159	86	
197.97673	80	
201.04903	194	
203.40760	86	
203.95945	74	
205.94836	568	1+
206.02374	84	
207.98578	100	
208.88331	84	
210.53011	70	
210.90272	262	1+
211.82541	78	
212.90043	112	
218.55308	90	
219.68894	94	
220.05684	74	
220.88786	216	1+
221.94282	242	1+
221.96467	80	
223.11088	100	
223.96016	532	1+
224.82368	78	
226.94062	84	
227.92939	142	
228.90506	242	1+
229.54514	84	
229.89117	76	
230.83255	70	
233.91891	76	
236.33840	98	
237.05997	80	
237.23014	70	
237.88892	70	
238.44801	78	
238.79202	114	
238.89396	136	
238.93795	174	
239.07863	450	
239.10802	90	
239.90922	76	
240.02997	70	
240.94071	4118	
241.01218	98	
241.09655	90	
241.68799	100	
241.80252	82	
241.93920	15400	1+
241.97158	106	
242.84789	72	
242.88568	192	1+
242.94167	10620	1+
243.81907	74	
244.03487	92	
244.81832	74	
244.94032	2496	
245.10933	80	
246.97513	590	1+
248.85303	78	
248.93243	88	
249.08674	82	
249.43430	92	
250.15649	100	
250.96674	96	
251.13693	96	
251.41820	98	
251.91605	80	
252.06913	72	
252.88471	108	
255.01161	78	
256.90718	70	
258.80622	72	
259.84439	84	
259.88783	76	
259.95600	206	1+
260.83264	244	1+
262.06010	142	
265.05792	204	
266.12690	92	
266.24478	70	
266.41154	86	
268.85619	76	
269.79774	76	
271.77703	80	
273.79840	110	
276.02258	76	
278.87970	74	
278.91664	70	
279.09028	690	1+
279.13845	232	1+
279.21610	70	
282.07593	204	1+
282.88148	194	
283.06621	92	
283.50834	94	
284.29587	340	
285.44676	72	
285.87469	84	
285.96567	98	
286.04670	86	
286.91327	98	
287.87388	88	
288.93645	72	
289.87795	166	
290.43102	104	
290.88301	72	
291.01091	80	
292.13447	84	
293.76570	100	
294.85731	76	
295.10560	72	
295.98795	84	
296.92479	70	
297.08537	78	
297.81198	70	
297.87533	72	
299.03151	76	
299.41375	86	
299.82365	72	
301.86068	96	
301.87655	124	
302.15289	74	
303.05391	74	
303.19693	82	
303.96540	90	
304.04643	72	
304.94628	88	
305.15224	70	
305.87144	72	
306.27502	82	
306.88182	320	1+
306.91705	74	
307.27959	72	
307.79859	136	
308.29277	482	
308.31505	120	
308.79888	82	
309.87989	70	
309.91480	80	
310.30251	112	
313.88183	72	
315.91245	78	
317.87080	164	1+
317.93024	114	
318.39029	86	
319.83360	72	
320.82888	84	
320.91038	70	
321.42673	88	
322.08180	98	
322.30852	82	
322.81575	80	
323.16104	192	1+
323.42094	90	
324.21632	80	
324.90201	72	
325.89835	148	
326.24457	76	
END IONS

###FS:    #m/z: 359.96154 #charge 1+
###MS: 45
###MSMS: 47
BEGIN IONS
TITLE=Cmpd 35, +MS2(359.9615), 28.0-35.0eV, 1.0min #47
RTINSECONDS=59.5655
SCANS=45,47
PEPMASS=359.96154	45598
CHARGE=1+
183.93622	82	
205.94990	186	1+
209.94475	104	
218.85971	78	
220.95745	86	
222.95175	784	1+
223.88747	162	
224.94778	862	1+
224.97554	130	
225.97035	114	
226.17918	88	
226.94843	792	1+
226.97018	258	
227.93057	166	
227.99999	90	
228.89252	92	
228.94196	992	1+
230.46691	78	
231.90910	224	1+
233.00344	90	
233.85239	86	
233.96303	132	
234.86694	94	
236.16477	88	
236.86533	120	
237.80571	80	
238.22424	86	
240.83443	142	
240.86013	78	
240.90584	84	
240.93908	1320	1+
240.96298	336	1+
241.89931	242	1+
242.95874	204	
244.95814	394	
245.87708	90	
245.93884	124	
246.05431	82	
246.95284	344	
246.97842	118	
247.09518	82	
247.97833	82	
248.79912	312	
248.92821	102	
248.99617	80	
251.03291	84	
252.01474	90	
252.19196	84	
252.42407	78	
253.48250	94	
255.95673	124	
257.11817	80	
257.96361	98	
258.84761	144	
258.93081	82	
258.97143	152	
259.91389	100	
260.96923	334	1+
264.79730	96	
264.81943	102	
264.85033	82	
264.91023	84	
265.80029	88	
265.82034	114	
266.52696	86	
266.81405	698	1+
267.13526	80	
267.96847	78	
268.96185	214	
269.11130	120	
271.85904	304	1+
272.12347	88	
272.44580	98	
276.80857	94	
276.82322	84	
276.85686	402	1+
277.03133	84	
277.60797	84	
277.92290	108	
278.80035	258	
278.84176	96	
279.51585	78	
279.56521	90	
279.79091	1208	1+
279.99635	78	
280.79296	1034	1+
282.79296	112	
282.86459	112	
283.87250	92	
285.12542	86	
288.41072	86	
289.87336	174	1+
290.41219	78	
290.44118	86	
291.38597	82	
291.50112	86	
292.04849	78	
292.12607	84	
293.43963	78	
293.86260	112	
294.85625	124	
294.92705	250	1+
295.02284	112	
296.81003	274	
297.80264	882	1+
297.98351	78	
298.80351	600	1+
299.87066	122	
300.80715	110	
300.87323	188	1+
301.01353	90	
301.78313	88	
301.80919	140	
305.94862	114	
306.22132	78	
306.43936	166	
306.88401	142	
307.80277	88	
309.29114	88	
309.80214	118	
310.13160	86	
310.21588	78	
311.86167	110	
314.27883	162	
314.33669	82	
314.81988	94	
315.38688	86	
315.88098	86	
316.39060	90	
316.81598	112	
316.94151	92	
317.88260	124	
319.91264	94	
321.25351	82	
321.30652	86	
321.34144	98	
321.82173	100	
323.01015	126	
323.89110	328	1+
323.92231	80	
324.30013	164	
325.01952	122	
325.39809	80	
326.78852	84	
326.89177	78	
329.86808	118	
331.70330	102	
331.77269	232	1+
334.39892	84	
334.87890	122	
336.94633	224	
336.97259	86	
338.62019	86	
340.96747	114	
341.25323	80	
342.33589	86	
343.90776	96	
344.19911	170	
344.47040	80	
345.89599	94	
351.37833	100	
354.16907	258	1+
356.96096	84	
358.00811	80	
358.20011	118	
358.33363	98	
358.97318	106	
359.17223	86	
359.20262	92	
361.18640	82	
362.90839	86	
364.04619	78	
364.85005	88	
END IONS

###FS:    #m/z: 313.92985 #charge 1+
###MS: 45
###MSMS: 48
BEGIN IONS
TITLE=Cmpd 36, +MS2(313.9299), 28.0-35.0eV, 1.0min #48
RTINSECONDS=60.3375
SCANS=45,48
PEPMASS=313.92985	22664
CHARGE=1+
190.44956	68	
190.84297	72	
193.08842	64	
193.97021	178	
196.95690	64	
197.17249	90	
199.86293	70	
200.86605	60	
201.93220	94	
209.94443	74	
212.11684	78	
214.90716	74	
221.87100	64	
221.94377	176	
222.70026	104	
223.96260	278	
226.97926	80	
228.02007	96	
228.90188	82	
230.05697	90	
231.83139	70	
231.85485	280	
231.89494	74	
233.85410	202	
233.88929	102	
233.91834	90	
234.86659	82	
234.96895	226	1+
235.85531	94	
237.19418	70	
237.47229	76	
238.21653	66	
238.41768	100	
241.10406	66	
241.89903	62	
242.88636	86	
243.74050	112	
243.87273	72	
244.95733	74	
246.97834	236	
247.97740	196	
248.08084	76	
248.12916	64	
248.82951	110	
248.84933	142	
248.89966	74	
248.94468	214	1+
249.12449	96	
249.64578	74	
249.84220	62	
250.03600	84	
250.90262	90	
250.98504	100	
251.17486	64	
252.03600	98	
252.11007	74	
252.92981	66	
252.95689	80	
253.03127	72	
256.13660	78	
256.43348	102	
258.23156	72	
259.94933	60	
260.23214	72	
261.08525	62	
262.12552	60	
262.94968	138	
263.23631	92	
264.82812	116	
264.85242	102	
264.87614	66	
264.90008	72	
265.02608	74	
265.85619	66	
266.10254	68	
269.00504	80	
270.10759	82	
270.27725	160	
271.06890	66	
271.39681	96	
271.87632	64	
271.93921	70	
271.95956	64	
272.58573	72	
272.80718	106	
273.08454	68	
273.96967	62	
274.04906	66	
274.86083	86	
275.41886	106	
276.45917	82	
276.85147	88	
277.92915	64	
278.76684	72	
278.83891	66	
280.78579	68	
282.63670	96	
283.02473	78	
283.62621	70	
283.81856	70	
283.97176	64	
284.12680	66	
285.11309	72	
285.42412	78	
285.87253	70	
285.90220	102	
286.74524	102	
286.79486	66	
288.79683	74	
289.87678	374	1+
292.38864	72	
293.04628	62	
293.86016	72	
294.81883	68	
295.05263	70	
295.16689	60	
296.26037	66	
296.86754	74	
297.08342	106	
298.22299	104	
298.26988	76	
298.42669	92	
298.87028	70	
299.42236	100	
299.92167	86	
300.28378	60	
300.81571	140	
301.80868	72	
302.88837	68	
303.16508	66	
303.72707	74	
303.80459	76	
303.96069	68	
304.00149	80	
304.92708	62	
305.89621	118	
306.79143	60	
306.90275	72	
306.92275	74	
307.88767	298	1+
308.31432	176	
309.91326	78	
310.26996	64	
312.91884	96	
314.28438	232	
314.82902	98	
315.08136	66	
316.30334	84	
316.82089	86	
317.17994	74	
317.42882	94	
317.93220	100	
318.93794	92	
319.17709	106	
END IONS

###FS:    #m/z: 322.93010 #charge 1+
###MS: 49
###MSMS: 50
BEGIN IONS
TITLE=Cmpd 37, +MS2(322.9301), 28.0-35.0eV, 1.1min #50
RTINSECONDS=64.0095
SCANS=49-50
PEPMASS=322.93010	309352
CHARGE=1+
54.74916	110	
119.94502	82	
153.72713	76	
191.02772	76	
192.59925	94	
192.88995	70	
194.05892	98	
202.90522	70	
205.94800	274	1+
205.96961	162	
206.96243	74	
210.90232	70	
211.10933	88	
211.45744	136	
211.90580	94	
212.89348	76	
214.87084	72	
215.43444	94	
215.93411	74	
215.97203	96	
216.94024	74	
217.38903	106	
219.93287	76	
221.47424	106	
221.94533	102	
222.13288	78	
222.95606	480	1+
225.96500	76	
227.86086	68	
227.93328	142	
227.95523	80	
229.03352	72	
230.92939	80	
231.87440	82	
232.82736	70	
233.06917	72	
233.91359	72	
235.87579	190	1+
236.79163	84	
236.90947	72	
237.07159	74	
237.90782	94	
238.06305	70	
238.90249	124	
238.93989	344	
239.07696	210	
239.64021	92	
239.80819	80	
240.56682	74	
240.82368	72	
240.91001	98	
240.94049	6138	
241.22526	82	
241.93908	17928	1+
242.88122	70	
242.94136	12986	1+
243.01053	68	
243.08048	98	1+
243.14676	78	
243.88197	82	
244.82366	92	
244.93992	4050	1+
245.21325	68	
245.44590	76	
245.89388	132	
246.85037	78	
246.86966	98	
246.97612	630	1+
247.89728	90	
248.57416	90	
248.91478	84	
248.99074	200	1+
249.85553	84	
249.92319	102	
251.96570	90	
253.89116	78	
254.44891	86	
254.90910	434	1+
255.10595	88	
255.85349	78	
255.94624	68	
256.00089	90	
257.82279	202	1+
258.84395	72	
260.17896	78	
261.47387	96	
262.83153	122	
262.96813	136	
264.85215	80	
265.06005	88	
266.23303	80	
266.80043	72	
266.81833	78	
267.03905	88	
268.81983	82	
268.85295	140	
268.89071	104	
268.96267	78	
270.80025	104	
271.79581	96	
271.86644	82	
272.84855	118	
275.04810	74	
275.82863	114	
276.07563	78	
276.11422	72	
276.91666	96	
278.05993	74	
278.17487	70	
279.09034	788	1+
279.44726	76	
279.96943	82	
280.10313	84	
281.11743	72	
281.36032	86	
282.02612	74	
282.80062	128	1+
282.83689	78	
282.88072	68	
282.96912	96	
283.06805	128	
283.13646	80	
283.96791	104	
284.29390	364	1+
287.80872	72	
289.18701	76	
289.87872	220	
290.85833	126	
291.85558	84	
291.89124	70	
293.82022	70	
294.73254	112	
295.86481	124	
296.20148	88	
297.92658	68	
299.03972	68	
299.82839	86	
300.82428	70	
301.88081	112	
302.23274	68	
302.25191	68	
302.93208	76	
303.17370	80	
306.88309	322	1+
307.31601	90	
308.00543	84	
308.29048	284	
308.86640	82	
308.89254	68	
309.88757	70	
310.31234	106	
311.90086	96	
311.92906	72	
314.30160	94	
314.89236	154	
315.44157	114	
315.75370	74	
316.83199	90	
316.86036	82	
323.23733	94	
324.20840	86	
324.76916	78	
324.89226	292	1+
327.28102	74	
327.79911	88	
328.31713	92	
END IONS

###FS:    #m/z: 340.94051 #charge 1+
###MS: 49
###MSMS: 51
BEGIN IONS
TITLE=Cmpd 38, +MS2(340.9405), 28.0-35.0eV, 1.1min #51
RTINSECONDS=64.7815
SCANS=49,51
PEPMASS=340.94051	132050
CHARGE=1+
195.10877	76	
198.32426	80	
203.95251	78	
205.92136	114	
208.93861	82	
211.04333	104	
213.93830	960	1+
214.12262	76	
215.88666	444	1+
215.93487	74	
217.88719	134	
217.93985	82	
218.88847	74	
221.96617	98	
222.90769	82	
223.52198	94	
223.97778	90	
224.97509	236	
226.85715	78	
226.89310	98	
227.91253	84	
228.84309	202	
230.85274	76	
230.94106	80	
231.56417	104	
231.95026	634	1+
232.59503	76	
233.89995	210	
233.94641	218	
234.14996	80	
235.44251	92	
235.92716	86	
236.89356	82	
238.84169	140	
239.10635	98	
239.17464	102	
239.60207	96	
239.84049	118	
239.93068	206	1+
240.84153	84	
241.23564	86	
241.84397	142	
241.91501	100	
242.78701	72	
242.83322	206	
242.85463	86	
243.83168	154	
244.81915	84	
244.83753	80	
245.42477	84	
245.94397	222	1+
246.89256	94	
246.97483	284	1+
247.52396	90	
247.79084	78	
249.55477	90	
249.96233	194	1+
251.42794	114	
253.47310	76	
254.96774	142	
255.07337	234	1+
255.74952	86	
255.89678	80	
256.45087	110	
256.91316	82	
256.94685	78	
257.85039	194	
257.95751	234	1+
258.44681	104	
258.84765	1004	1+
259.23886	94	
260.83306	426	1+
261.42440	98	
262.89930	88	
263.24606	78	
263.84939	164	1+
263.88389	72	
263.89764	76	
264.03354	80	
266.69790	78	
266.99685	124	
267.14127	178	
268.84194	256	
269.83982	136	
271.79745	82	
272.91323	94	
272.97416	76	
273.45192	98	
274.02245	76	
274.86258	156	
275.96947	96	
276.85748	780	1+
277.83971	76	
278.40616	84	
278.84439	260	1+
279.93242	224	1+
279.96976	92	
280.11327	82	
280.26262	74	
280.85215	84	
281.29260	76	
281.86863	100	
282.28168	78	
283.41983	92	
286.19629	78	
287.40674	94	
287.91146	160	
288.02510	80	
289.87925	168	
290.16107	96	
290.85522	136	
291.28734	94	
292.86750	72	
294.66725	88	
294.86802	260	1+
295.94797	98	
295.97662	110	
296.44647	86	
296.95637	86	
297.37751	84	
297.86694	76	
297.89011	76	
297.97783	122	
298.08297	96	
298.90653	74	
299.06125	94	
299.19949	78	
299.87475	126	
300.93308	78	
300.98382	78	
301.86551	138	
302.17548	234	1+
302.87185	360	1+
302.94472	90	
304.44486	78	
304.76622	100	
306.28363	76	
306.42806	96	
306.78061	76	
307.16733	72	
307.28853	82	
307.88355	140	
308.29614	150	
310.38054	98	
310.87607	90	
311.86123	96	
314.86603	88	
315.80152	78	
318.59820	102	
320.14971	78	
321.81167	78	
324.01724	92	
324.89346	322	
325.14543	74	
325.89934	146	
328.19625	130	
328.22168	100	
328.31495	98	
329.32353	78	
330.83378	88	
332.90282	76	
338.25665	90	
339.04308	76	
339.60390	94	
341.24741	114	
342.08932	78	
343.90541	80	
345.75674	80	
END IONS

###FS:    #m/z: 363.95606 #charge 1+
###MS: 49
###MSMS: 52
BEGIN IONS
TITLE=Cmpd 39, +MS2(363.9561), 28.0-35.0eV, 1.1min #52
RTINSECONDS=65.5535
SCANS=49,52
PEPMASS=363.95606	45646
CHARGE=1+
183.04647	82	
192.88905	98	
197.95086	90	
209.91918	80	
209.94442	408	
210.88272	194	
212.88115	294	1+
212.89593	84	
217.87271	82	
218.97969	100	
221.47096	84	
222.87119	80	
222.95033	198	
223.95129	130	
224.94407	286	1+
224.97624	110	
225.96815	138	
226.94783	1080	1+
226.96994	152	
227.08470	92	
227.93052	116	
228.94225	668	1+
229.21545	108	
230.80628	96	
230.88904	610	1+
232.42267	78	
232.88448	130	
233.14765	86	
233.79692	82	
235.50831	80	
236.79428	76	
238.93870	152	
240.06618	84	
240.83751	126	
240.94068	804	
241.94055	2864	1+
242.14249	110	
242.94228	1816	1+
243.83066	180	
243.95598	112	
244.82637	90	
244.84277	166	
244.94060	670	1+
244.95810	448	
246.80737	204	
246.95249	944	1+
246.97414	202	
247.80882	120	
248.80124	580	1+
248.90064	328	
248.93637	176	
250.89764	112	
250.94586	126	
251.01331	152	
251.94645	94	
253.83877	124	
253.91089	88	
254.04800	84	
254.80968	76	
255.13310	100	
256.36472	76	
258.65591	80	
258.84513	286	1+
260.83577	454	1+
260.92993	100	
260.97232	136	
261.84153	324	1+
262.15140	76	
262.97286	82	
263.81890	266	1+
263.91182	80	
265.87556	100	
265.91690	148	
266.24457	114	
266.81258	652	1+
267.15440	166	
267.97553	118	
268.78546	78	
268.80815	290	
268.83551	386	1+
268.95463	210	
269.96476	138	
270.40198	76	
271.82515	80	
271.91083	76	
273.52487	82	
273.90489	108	
274.85855	98	
275.87101	76	
276.85654	178	
277.81239	88	
278.80273	350	1+
278.84880	110	
278.91678	86	
279.81552	84	
280.79286	638	1+
280.85509	106	
281.89271	82	
282.79141	302	1+
283.09717	88	
283.82720	76	
283.85287	382	1+
284.49752	90	
284.82521	380	
285.82444	166	
286.82401	86	
286.84900	106	
286.89141	106	
286.91365	98	
287.82128	78	
290.82875	78	
292.45010	90	
292.51894	80	
293.11345	100	
293.84577	90	
295.04438	84	
295.09914	80	
295.83156	76	
296.38101	76	
296.80943	244	
296.93068	120	
297.80918	328	
298.39268	88	
298.80423	1348	1+
299.49883	80	
299.87336	148	
300.80263	452	1+
300.87903	118	
301.86267	502	1+
302.07554	80	
302.80431	228	1+
302.94279	100	
303.85685	278	
305.76608	102	
306.79102	100	
306.81464	84	
306.94159	80	
309.86983	104	
313.95358	92	
314.82431	116	
317.23201	78	
317.95029	184	1+
318.81516	138	
319.80889	156	1+
319.88444	76	
321.01814	94	
322.82131	134	
323.42729	76	
324.43947	126	
324.89248	140	
326.84820	78	
328.19038	80	
329.87045	302	1+
332.80469	82	
334.90418	88	
335.88729	84	
336.96804	78	
337.15301	82	
337.20039	106	
337.94476	104	
338.02607	80	
342.22447	88	
343.91449	86	
344.19142	84	
345.05642	90	
346.39911	76	
349.31978	136	
350.32472	138	
350.41916	78	
351.84799	88	
352.88047	80	
355.71131	110	
363.17541	92	
366.92879	76	
367.79005	78	
369.06054	96	
369.34802	120	
END IONS

###FS:    #m/z: 322.93004 #charge 1+
###MS: 53
###MSMS: 54
BEGIN IONS
TITLE=Cmpd 40, +MS2(322.9300), 28.0-35.0eV, 1.2min #54
RTINSECONDS=69.2175
SCANS=53-54
PEPMASS=322.93004	196494
CHARGE=1+
129.28208	90	
164.32015	66	
171.19072	64	
181.96314	74	
193.10039	84	
193.88991	118	
197.95621	72	
198.92998	74	
201.04426	150	
201.16337	106	
205.94906	254	
205.96398	116	
206.97185	80	
207.97185	214	
208.94576	72	
209.92302	78	
210.90618	88	
220.88090	66	
221.07249	100	
221.89108	102	
221.94447	74	
222.95016	62	
222.95869	560	1+
223.96067	476	1+
227.90909	84	
228.91013	224	
230.89105	72	
232.02208	72	
232.13439	72	
234.06917	86	
234.93610	86	
235.05075	66	
237.84174	72	
238.93702	284	
239.07809	240	1+
239.79595	70	
239.84154	78	
240.89828	90	
240.94024	3936	
241.20319	82	
241.89819	68	
241.94205	3272	
242.79808	62	
242.88238	120	
242.94137	11176	1+
243.81925	288	1+
243.89678	114	
244.86118	60	
244.93963	2108	
245.13797	60	
245.98705	76	
246.97375	254	1+
248.84585	206	1+
249.69049	120	
249.96802	90	
250.94383	64	
251.92382	122	
251.94831	72	
251.96370	68	
252.11568	66	
252.92778	78	
254.42176	72	
255.91842	66	
256.16598	78	
257.90425	80	
258.79850	132	
258.82985	112	
260.83382	112	
261.48373	90	
261.88318	58	
262.00243	92	
262.21483	74	
262.83162	84	
262.91375	60	
263.17218	72	
263.85638	68	
265.06002	82	
265.08600	76	
265.20598	64	
266.86675	78	
267.97079	72	
268.37509	80	
268.90629	62	
268.95462	76	
269.80754	166	1+
269.89583	74	
270.93759	64	
272.98303	68	
273.84533	74	
274.08593	82	
275.91820	70	
276.22622	72	
276.86039	148	
278.40225	80	
279.09067	1522	1+
279.85603	102	
280.40968	72	
281.13614	62	
282.27756	74	
282.80567	86	
283.07023	62	
283.08872	64	
283.79385	72	
283.88673	78	
284.03856	60	
284.07137	80	
284.20968	108	1+
284.29112	296	1+
285.87451	80	
286.86998	98	
288.80407	128	
290.16307	68	
290.78469	86	
290.82224	66	
290.85802	76	
290.88120	60	
291.01284	82	
292.88022	86	
293.43538	62	
294.89453	62	
296.21014	60	
297.03465	64	
297.10879	64	
297.84137	74	
297.95347	68	
298.00032	70	
298.87225	60	
299.79365	84	
300.78370	102	
300.80062	82	
300.89009	82	
301.14354	86	
301.88167	70	
304.73439	68	
306.88104	180	
307.07929	68	
307.28156	80	
307.89294	140	
308.18656	72	
309.29284	66	
309.91902	76	
310.27613	132	
311.83563	88	
312.79921	72	
315.45416	94	
315.84914	60	
315.87116	116	
316.81259	66	
317.80313	66	
317.94995	68	
320.19133	72	
321.01851	72	
322.31505	72	
323.21977	94	
324.17200	72	
324.23634	98	
324.89529	66	
325.08492	66	
325.86512	74	
325.89541	100	
326.89511	78	
END IONS

###FS:    #m/z: 340.94043 #charge 1+
###MS: 53
###MSMS: 55
BEGIN IONS
TITLE=Cmpd 41, +MS2(340.9404), 28.0-35.0eV, 1.2min #55
RTINSECONDS=69.9895
SCANS=53,55
PEPMASS=340.94043	89776
CHARGE=1+
183.86632	76	
192.88642	122	
198.95581	84	
205.94773	82	
212.89921	72	
214.94630	82	
215.88687	262	
217.88352	150	
221.89308	76	
222.96985	82	
223.96133	320	
226.84243	82	
226.94434	74	
229.96742	124	
230.99834	72	
231.94894	94	
232.87724	72	
233.89493	244	
233.92255	128	
237.90036	74	
238.12000	80	
238.88434	100	
238.93562	74	
239.10814	94	
239.84094	194	
240.83522	252	
240.88692	94	
240.93907	154	
241.79884	76	
241.84427	222	
241.90546	72	
242.84515	172	
242.90222	70	
242.93885	84	
243.83178	382	
246.97872	134	
247.06843	104	
249.85344	74	
250.95314	76	
251.08169	92	
251.96008	72	
252.10837	86	
253.79746	86	
253.98316	94	
254.84131	84	
254.87862	72	
255.07599	168	
256.90207	234	1+
257.84061	744	1+
258.84306	626	1+
259.39913	96	
260.83668	674	1+
261.83887	416	1+
261.91907	84	
262.05434	74	
263.99371	82	
264.87015	72	
265.89619	74	
266.12681	72	
266.21103	84	
266.85258	134	
267.06285	108	
267.13452	136	
267.82838	92	
267.89232	72	
268.84336	372	
269.83841	502	1+
270.89118	78	
272.20232	94	
273.97574	76	
274.85868	132	
276.85843	548	
277.86266	356	
277.98041	72	
278.84789	1546	1+
279.38242	78	
279.79695	78	
280.83639	120	
281.85956	242	
281.90832	82	
282.43839	82	
282.87526	96	
282.92994	72	
282.98132	90	
283.84753	92	
284.85525	180	
284.89065	88	
285.04865	84	
285.80192	86	
287.71903	78	
288.83570	150	
290.85579	86	
290.88322	72	
291.45085	88	
292.44111	92	
293.10091	80	
293.85070	100	
294.86859	418	1+
294.89273	84	
294.94008	78	
296.86454	120	
297.81616	78	
297.87737	82	
297.97226	212	
299.87292	322	
300.03451	84	
300.86434	80	
300.88251	264	1+
301.12644	72	
302.27613	78	
303.86335	126	
303.94609	94	
304.44706	124	
304.54334	84	
306.43211	94	
306.57161	80	
306.88154	448	1+
306.93959	78	
307.29009	92	
310.88319	72	
310.91708	88	
311.88674	84	
313.45128	100	
313.95127	74	
315.84267	72	
316.88866	82	
318.86546	96	
319.81148	78	
319.93471	74	
320.26183	72	
320.87099	86	
321.42971	84	
321.73512	76	
321.92740	82	
322.88399	92	
324.28006	94	
324.98173	72	
325.77887	86	
325.90294	80	
326.24019	78	
327.87495	72	
328.18720	120	
328.90710	72	
329.38378	90	
329.43264	80	
329.87293	226	1+
330.28223	76	
332.43257	78	
333.39387	72	
334.33164	92	
336.81036	78	
336.95819	334	1+
337.39459	80	
339.57237	76	
341.44390	74	
341.89329	118	
343.27236	84	
343.35236	100	
343.90542	152	
344.25631	74	
344.41777	88	
346.40320	94	
END IONS

###FS:    #m/z: 336.94570 #charge 1+
###MS: 53
###MSMS: 56
BEGIN IONS
TITLE=Cmpd 42, +MS2(336.9457), 28.0-35.0eV, 1.2min #56
RTINSECONDS=70.761
SCANS=53,56
PEPMASS=336.94570	62458
CHARGE=1+
64.65862	72	
184.86176	68	
190.02621	64	
192.88909	106	
194.89120	98	
199.93394	96	
202.48216	66	
205.94951	108	
211.90584	76	
211.94281	576	
212.87411	84	
213.93839	84	
215.88742	130	1+
216.94410	68	
217.88142	66	
219.83626	92	
220.88232	72	
221.94324	106	
222.91126	72	
222.94408	74	
223.95829	160	
224.10256	68	
224.97836	78	
224.99301	66	
226.93887	72	
227.79020	70	
228.84227	80	
229.95365	242	1+
230.88876	486	1+
230.90294	214	
231.94853	404	1+
233.89716	100	
234.38723	78	
235.90252	70	
235.92474	92	
236.10605	68	
237.06501	74	
237.95873	64	
237.98555	70	
238.62792	114	
238.88379	94	
239.84897	100	
239.94038	76	
240.83828	786	1+
240.94544	92	
241.89788	106	
242.85399	100	
246.88903	72	
246.90435	76	
247.96437	144	
249.96510	158	
250.83380	68	
250.94735	84	
250.96457	70	
251.04845	70	
251.83925	86	
252.46894	76	
252.93546	72	
252.95027	98	
252.97257	420	
253.88729	110	
254.93511	82	
254.95944	250	1+
254.97644	66	
255.07430	468	1+
255.89505	68	
256.14799	66	
256.38627	64	
256.85306	112	
257.83141	78	
257.85884	240	
258.84685	652	1+
260.84323	76	
261.84758	92	
263.95789	72	
264.03763	64	
264.84838	66	
266.00072	64	
266.02063	68	
267.84393	66	
268.84036	620	1+
268.85983	68	
268.88032	78	
269.10195	86	
269.11540	86	
269.15040	64	
269.85748	92	
271.93103	98	
272.89724	98	
274.85938	160	
274.90985	66	
275.01342	70	
275.12375	78	
275.86196	126	
276.81879	118	
276.85519	1006	1+
277.84235	120	
278.83164	142	
279.00890	86	
279.82768	120	
280.09907	108	
280.42603	90	
280.85475	64	
280.99811	70	
281.05137	66	
281.14794	66	
281.86321	78	
282.08766	86	
282.88066	122	
283.42796	86	
285.55705	86	
285.81862	96	
286.86949	80	
286.92593	114	
287.84849	140	
287.88149	70	
288.85752	126	
292.89277	98	
293.10908	84	
293.88137	88	
294.86842	142	
296.38524	70	
297.04304	80	
297.88158	96	
298.30602	180	
299.88201	70	
300.03888	78	
301.56982	104	
301.87381	74	
302.88132	70	
303.85812	86	
304.18569	84	
304.89787	126	
304.94235	76	
306.87829	240	1+
307.89547	208	1+
308.86583	72	
310.11216	74	
310.23126	72	
310.42160	76	
311.85316	74	
312.44533	82	
315.84095	72	
321.04255	64	
322.89849	120	
323.16661	74	
323.32356	82	
323.67457	102	
324.46466	144	
324.89590	70	
325.89849	74	
326.62158	84	
326.89477	70	
327.93686	84	
328.88024	72	
328.95373	102	
330.12624	74	
334.94023	70	
336.62571	84	
340.25359	68	
340.72498	80	
342.14742	96	
END IONS

###FS:    #m/z: 340.94070 #charge 1+
###MS: 57
###MSMS: 58
BEGIN IONS
TITLE=Cmpd 43, +MS2(340.9407), 28.0-35.0eV, 1.3min #58
RTINSECONDS=74.4215
SCANS=57-58
PEPMASS=340.94070	98110
CHARGE=1+
171.98361	74	
192.90011	138	
195.05048	78	
202.88416	98	
203.93356	290	
205.94761	134	
208.94365	76	
209.07140	82	
209.54778	76	
211.84145	92	
212.87922	164	
213.87880	152	
213.94107	530	1+
215.88818	370	
215.93741	124	
218.42420	92	
218.89020	118	
220.87351	78	
221.13628	74	
221.94425	80	
223.96235	312	
224.84396	144	
225.04119	74	
228.84282	186	
228.88308	76	
228.90724	80	
230.14621	116	
230.86577	72	
230.95158	98	
231.95037	358	1+
232.90102	92	
233.89897	268	1+
235.89883	100	
236.89742	80	
237.06256	144	1+
237.90781	116	
238.04210	74	
239.09884	78	
239.83849	138	
239.92527	84	
240.00330	92	
240.84199	210	
241.84059	960	1+
241.90498	82	
242.85953	102	
242.93882	78	
243.04316	80	
243.09883	80	
243.83497	160	
244.82542	74	
245.13041	94	
245.85187	78	
245.87392	206	
245.88821	88	
246.92197	74	
246.97645	156	
248.42354	76	
249.82807	72	
250.94785	76	
250.99202	76	
251.83846	126	
252.91609	112	
253.91225	90	
254.44535	92	
254.91385	86	
254.97148	144	
255.07893	216	
256.07374	98	
256.85027	156	
256.88516	82	
256.89886	140	
256.93481	96	
256.96015	88	
257.84783	174	
258.84603	816	1+
259.91365	72	
260.83572	944	1+
261.43041	80	
263.83819	88	
263.85753	232	1+
263.88021	84	
264.07143	92	
265.85837	206	1+
267.13646	116	
267.83997	568	1+
270.79551	188	1+
271.81657	122	
272.84980	118	
272.88348	72	
274.86070	190	
274.88164	94	
274.90236	142	
275.42089	76	
275.86214	230	
276.85639	952	1+
277.12209	152	
278.84561	1318	1+
279.10533	80	
279.79423	154	
280.00240	74	
280.98477	160	
281.00366	120	
281.05753	96	
281.88154	76	
281.89806	76	
282.28381	74	
282.84936	78	
283.86702	128	
286.59978	80	
289.84304	72	
289.89760	72	
290.61073	74	
290.81189	80	
290.89164	80	
292.43767	92	
293.99506	78	
294.86934	76	
294.93691	100	
295.41353	98	
295.98176	90	
296.08733	80	
296.86211	182	
296.88646	74	
297.01590	82	
297.10656	82	
297.81629	72	
298.27372	80	
298.82574	76	
298.88949	80	
298.98247	74	
299.87459	244	
301.86385	472	1+
301.88727	138	
302.17769	74	
302.94988	158	
303.02617	80	
303.94737	212	
305.89137	74	
306.85988	92	
306.88163	76	
307.24506	76	
307.89099	92	
308.29468	154	
309.50904	94	
309.73384	86	
310.81107	82	
311.90537	78	
312.42585	78	
319.80943	88	
322.85342	74	
325.89286	144	
327.92769	72	
328.18960	98	
329.89138	132	
330.81348	80	
330.87055	104	
333.29947	92	
333.89178	80	
337.79610	88	
339.23962	72	
341.91139	86	
342.90129	166	
343.91622	78	
346.27309	86	
END IONS

###FS:    #m/z: 336.94627 #charge 1+
###MS: 57
###MSMS: 59
BEGIN IONS
TITLE=Cmpd 44, +MS2(336.9463), 28.0-35.0eV, 1.3min #59
RTINSECONDS=75.194
SCANS=57,59
PEPMASS=336.94627	58010
CHARGE=1+
188.50742	84	
189.92639	72	
192.02008	72	
204.93216	68	
210.89879	126	
211.94316	420	
212.87807	188	
215.88890	100	
216.93855	66	
217.87792	84	
217.93638	86	
218.88512	78	
219.82190	78	
220.87635	198	
223.56059	72	
223.89851	78	
223.96594	84	
224.97640	82	
228.84032	118	
228.89420	68	
229.95411	392	
230.89244	174	
231.89516	106	
231.95077	196	
232.88719	74	
232.95670	76	
233.82468	146	
233.89449	68	
234.82591	66	
236.90314	84	
236.92798	72	
239.84803	152	1+
239.89486	72	
240.83584	106	
240.89243	92	
240.92499	78	
241.84342	492	
242.83843	206	1+
244.87108	82	
245.07482	84	
245.87112	66	
245.88646	88	
246.85250	78	
246.97351	244	1+
248.85292	130	
248.94779	68	
248.97129	94	
249.09046	86	
249.84762	74	
249.96155	104	
250.84629	78	
250.89304	80	
251.83326	112	
251.88627	66	
251.92669	92	
252.92765	74	
252.97014	406	
253.79920	74	
253.93289	102	
254.42391	70	
254.90836	138	
254.96587	180	
255.07628	66	
255.46869	76	
256.07758	76	
256.89798	128	
256.95453	68	
257.48235	84	
257.85250	102	
258.84577	562	1+
259.92740	72	
259.96104	94	
260.44265	110	
260.85878	78	
261.85840	94	
262.42180	82	
262.86833	84	
262.89775	66	
264.80058	66	
264.84041	72	
264.86412	218	
264.89231	72	
266.84360	132	
268.38103	80	
268.84277	530	
270.85604	84	
271.91884	74	
272.97500	72	
274.86143	134	
275.85909	206	
276.85688	636	1+
277.83468	82	
277.88386	106	
278.04571	82	
278.83761	262	1+
279.85945	68	
280.86207	70	
281.87575	80	
282.95685	92	
283.94696	92	
284.15389	92	
285.48220	82	
285.85262	110	
285.87858	84	
287.84161	82	
289.43160	118	
289.86825	66	
290.40799	98	
290.82044	66	
292.39698	70	
292.86539	100	
293.10929	114	
293.18501	70	
293.84956	66	
294.10625	172	
294.66481	106	
295.00446	68	
295.89131	72	
298.07872	72	
298.70451	84	
298.88738	84	
298.91045	108	
298.94872	82	
299.87274	132	
300.87101	70	
300.88799	76	
301.42306	92	
301.84926	82	
301.87988	144	
302.91690	80	
303.39166	72	
303.94745	82	
304.98704	88	
306.88893	136	
307.09650	72	
307.86964	74	
308.86775	74	
308.89162	152	
310.87393	70	
310.89534	76	
317.24309	78	
317.43333	78	
319.36591	66	
322.36616	72	
324.29364	74	
324.89206	132	
328.33077	98	
328.79557	78	
328.96025	70	
332.91182	82	
335.29569	78	
336.88923	68	
338.93660	70	
341.02416	66	
341.89564	72	
342.18827	74	
END IONS

###FS:    #m/z: 359.96182 #charge 1+
###MS: 57
###MSMS: 60
BEGIN IONS
TITLE=Cmpd 45, +MS2(359.9618), 28.0-35.0eV, 1.3min #60
RTINSECONDS=75.966
SCANS=57,60
PEPMASS=359.96182	41308
CHARGE=1+
138.89255	78	
190.04479	90	
191.10407	74	
194.12762	92	
197.86630	78	
198.97148	72	
200.87094	82	
207.43758	74	
214.47320	94	
219.41418	80	
220.94834	138	
222.89196	152	
222.95122	592	1+
223.01378	74	
224.94775	698	1+
225.97043	150	
226.88553	74	
226.90335	72	
226.95039	316	1+
226.97665	84	
227.65311	104	
227.88868	72	
227.93177	164	
228.84433	132	
228.90912	82	
228.94265	518	1+
230.84909	76	
232.88508	72	
234.14633	86	
234.86503	250	
234.94535	76	
235.06030	84	
235.84969	76	
236.82766	88	
237.04653	86	
240.93962	1354	1+
240.96510	320	
241.43387	76	
241.81956	80	
241.86746	80	
241.95650	452	1+
242.85971	76	
242.95795	316	1+
243.83067	78	
243.89929	74	
244.86323	128	
244.95700	422	
245.07869	106	
245.44410	96	
245.83468	104	
245.87690	80	
245.94723	548	1+
246.81543	82	
246.95324	384	1+
247.80108	458	1+
248.80325	384	1+
250.94891	96	
252.91204	90	
252.95314	108	
254.81733	74	
257.12973	82	
258.97419	124	
258.98707	88	
260.83350	78	
260.94793	82	
262.52123	72	
262.86546	100	
263.97987	82	
264.82184	124	
266.14291	76	
266.81414	658	1+
268.95356	134	
269.42195	78	
269.90600	72	
270.44101	86	
271.87293	138	
275.06313	98	
276.80796	76	
276.85625	196	1+
277.80428	72	
277.89214	72	
277.92303	196	
278.10739	74	
278.80054	100	
278.88571	72	
278.91021	88	
280.79391	874	1+
280.86831	122	
280.92981	98	
281.98610	134	
282.78455	142	
283.87061	94	
283.98503	138	
284.79278	154	
286.81765	72	
286.91580	74	
287.43165	78	
287.85600	72	
288.41320	90	
290.79874	106	
295.02412	126	
296.80887	698	1+
298.80402	1448	1+
298.83579	208	1+
299.86925	146	
300.80511	256	
300.86624	142	
301.25693	78	
301.83262	72	
303.39817	108	
303.85381	74	
304.23511	92	
304.44471	76	
305.44423	84	
305.91856	80	
307.88466	78	
308.92174	78	
309.85708	86	
309.93217	72	
310.86941	74	
311.35673	78	
313.16450	100	
314.81757	278	1+
314.87455	80	
315.44358	114	
315.95163	72	
316.81297	298	
317.75517	72	
318.86577	84	
319.23208	76	
319.43161	80	
319.95809	108	
320.25101	80	
321.79549	78	
321.82546	132	
321.92942	78	
322.13447	72	
323.01526	340	1+
323.59766	78	
324.16745	74	
326.17015	126	
327.29219	104	
327.89225	76	
328.50189	76	
328.54638	98	
329.87486	114	
330.76669	94	
331.09966	72	
331.30522	78	
332.93518	148	
333.66735	74	
334.77406	112	
335.29549	80	
336.94576	108	
337.95471	134	
338.41221	94	
342.10890	106	
344.90120	78	
344.91933	84	
345.02219	84	
348.88532	92	
350.17987	82	
354.38840	78	
358.20094	72	
360.17637	70	
360.28190	80	
360.87279	148	
362.23251	86	
364.77770	78	
END IONS

###FS:    #m/z: 336.94568 #charge 1+
###MS: 61
###MSMS: 62
BEGIN IONS
TITLE=Cmpd 46, +MS2(336.9457), 28.0-35.0eV, 1.3min #62
RTINSECONDS=79.6275
SCANS=61-62
PEPMASS=336.94568	49298
CHARGE=1+
181.95324	68	
192.88905	262	1+
200.95435	84	
205.94891	292	1+
205.96890	70	
209.94411	68	
210.88464	78	
211.94516	1016	1+
212.87770	660	1+
213.93727	442	1+
215.89066	214	
218.89618	82	
221.88591	70	
222.97048	82	
223.96487	486	1+
226.89431	82	
227.07909	76	
227.89608	86	
228.90929	100	
229.95506	804	1+
230.88952	232	
231.82538	206	1+
231.88992	92	
231.95114	534	1+
233.02568	68	
233.90198	78	
234.80827	86	
234.91903	118	
235.89766	158	
236.83012	198	1+
236.89752	166	
237.00319	76	
238.04226	68	
239.05680	94	
239.84848	196	
239.90244	74	
240.83635	768	1+
240.89854	72	
240.91161	70	
241.83935	524	1+
241.87762	132	
242.89389	68	
244.98458	136	
246.09462	76	
246.85034	82	
246.97539	566	1+
248.01286	90	
248.03264	86	
248.07697	70	
249.83014	66	
250.84264	76	
250.98491	102	
251.84725	70	
252.07313	78	
252.87487	82	
252.96974	338	
253.83855	68	
254.79229	72	
254.82013	100	
254.91284	72	
254.92947	76	
254.96541	342	1+
255.07615	104	
256.89885	226	
257.84713	66	
257.87053	80	
257.91593	68	
258.84637	400	
258.91770	104	
259.85319	208	
260.85938	200	
260.95012	68	
261.84754	82	
261.86121	138	
262.83578	82	
263.97790	90	
265.02231	72	
266.84623	138	
267.45252	80	
267.82613	86	
267.84498	134	
268.84100	456	1+
269.86801	68	
270.97829	92	
271.85299	86	
271.87248	70	
272.80633	86	
273.79100	88	
273.86823	80	
274.18948	72	
274.86256	110	
275.84492	66	
275.86141	324	
276.81862	72	
276.85688	1350	1+
277.89416	78	
278.90851	96	
279.02716	72	
279.83935	70	
279.87730	76	
279.99434	68	
280.85532	78	
281.04938	142	
281.86288	82	
281.89813	88	
282.88060	72	
284.03370	66	
284.80910	114	
284.86798	210	
285.85574	66	
285.89124	86	
286.86021	160	
287.85217	100	
288.86949	74	
289.82429	72	
289.88480	82	
290.44757	80	
290.86267	90	
291.85641	74	
292.40915	84	
292.87612	80	
292.93273	76	
293.10585	310	1+
293.18473	68	
294.86620	310	
295.88022	66	
296.86562	66	
296.90996	86	
297.11277	78	
297.83322	72	
297.87938	124	
298.04918	96	
298.89170	80	
299.01084	170	
299.23751	74	
299.87366	220	
300.86757	218	
302.78869	68	
303.94166	80	
304.85837	68	
304.95725	120	
306.42780	80	
306.88431	156	
307.88655	152	
308.51609	82	
308.88014	252	1+
309.42916	90	
311.01448	66	
318.27842	66	
318.90074	78	
319.72356	74	
321.92991	80	
322.03533	66	
322.13657	70	
323.92251	70	
324.29133	72	
324.89030	114	
324.90862	98	
325.89634	102	
326.89033	66	
328.88511	70	
329.86447	66	
333.18098	80	
334.47083	92	
334.89089	70	
335.88702	72	
340.78608	72	
340.91096	68	
END IONS

###FS:    #m/z: 359.96188 #charge 1+
###MS: 61
###MSMS: 63
BEGIN IONS
TITLE=Cmpd 47, +MS2(359.9619), 28.0-35.0eV, 1.4min #63
RTINSECONDS=80.4
SCANS=61,63
PEPMASS=359.96188	36636
CHARGE=1+
107.81407	82	
174.95763	72	
191.10512	210	
209.94591	90	
211.94325	88	
216.85346	90	
218.51656	94	
220.90256	74	
222.95081	552	1+
223.89157	172	
224.88686	82	
224.94557	848	1+
226.88119	74	
226.97347	172	
227.88514	78	
227.93438	84	
228.94191	444	
229.89148	76	
231.85764	80	
231.90086	82	
233.82864	102	
233.85256	130	
234.86638	118	
237.36429	76	
237.79820	94	
237.87388	92	
238.80049	76	
238.94201	206	
239.10256	90	
240.42959	104	
240.83637	136	
240.85135	88	
240.90009	78	
240.94020	1414	1+
240.96210	236	
241.89985	136	
241.95696	128	
242.52872	112	
242.94383	346	1+
243.84389	84	
243.90049	112	
244.95792	340	
245.94570	346	1+
245.96080	206	
248.80471	244	
249.00404	78	
249.79877	144	
249.84131	92	
249.96603	74	
250.90210	120	
251.02897	84	
251.86444	84	
252.87677	246	
252.95053	100	
253.80741	80	
254.11409	84	
255.89882	76	
255.95566	78	
256.43357	80	
256.86023	76	
258.84641	282	1+
260.96919	228	
261.84249	98	
261.94885	88	
261.97255	124	
262.81651	230	1+
266.81264	640	1+
267.04105	116	
267.92871	78	
267.97440	110	
268.81834	98	
268.90249	84	
269.96846	92	
270.88515	78	
270.93160	74	
271.40579	76	
271.83381	86	
273.79029	140	
273.93538	78	
274.91767	76	
276.85749	152	
277.91901	82	
278.80227	270	
278.84079	252	1+
278.91992	128	
279.40281	98	
279.79810	152	
280.79254	906	1+
281.36018	82	
281.89838	102	
282.92984	102	
283.45475	86	
283.89962	78	
284.01515	94	
285.97426	98	
286.87800	92	
286.90511	84	
286.93005	78	
287.88264	108	
288.42336	106	
288.82192	78	
288.87297	76	
288.90512	74	
289.05146	84	
292.54415	92	
292.80892	108	
292.82559	80	
294.42253	84	
294.84966	150	
294.89876	86	
295.89295	76	
296.81064	378	
298.80370	1692	1+
298.96785	86	
299.87183	138	
299.90601	94	
300.27300	76	
300.63032	92	
300.80662	132	
301.39723	74	
301.79464	116	
301.81759	74	
301.84945	74	
305.25545	102	
305.41195	100	
306.43837	122	
306.81694	96	
306.93545	78	
307.88854	144	
311.44774	80	
311.94682	204	1+
314.82424	78	
314.99461	76	
315.28208	76	
315.44776	244	1+
315.88180	92	
316.81198	552	1+
317.01820	74	
317.95375	88	
319.49087	78	
319.83794	86	
320.36723	84	
321.81507	84	
322.24256	76	
323.01405	76	
324.73143	78	
326.13560	118	
326.17372	74	
326.95268	88	
328.92713	76	
329.87398	78	
332.40370	76	
334.78309	112	
337.73734	76	
340.19449	84	
342.93813	94	
344.41570	82	
350.46486	74	
351.05383	74	
354.42957	74	
358.24014	80	
360.36077	98	
361.78615	86	
361.83100	82	
END IONS

###FS:    #m/z: 313.92998 #charge 1+
###MS: 61
###MSMS: 64
BEGIN IONS
TITLE=Cmpd 48, +MS2(313.9300), 28.0-35.0eV, 1.4min #64
RTINSECONDS=81.1725
SCANS=61,64
PEPMASS=313.92998	19012
CHARGE=1+
189.92444	58	
190.89400	72	
192.82806	142	
193.97138	136	
194.88619	86	
203.95792	84	
206.93221	76	
206.95684	90	
207.94022	72	
211.98441	82	
212.89586	70	
215.90916	70	
219.43046	80	
221.13297	92	
221.89472	62	
221.94613	58	
222.87269	70	
222.94577	210	
223.95933	256	1+
223.97794	66	
225.55505	72	
226.88107	64	
226.89600	140	
226.94768	62	
227.94598	72	
230.84927	76	
230.91439	78	
230.95160	66	
231.85509	88	
231.87073	64	
232.07814	228	
232.82744	78	
232.86285	76	
232.93402	60	
233.85513	140	
233.91476	88	
233.95665	72	
233.97334	76	
234.97005	408	1+
235.85915	62	
236.48565	54	
236.95265	78	
237.87544	128	
239.90056	70	
240.94433	58	
240.96139	84	
241.90351	80	
243.06079	66	
244.02596	56	
245.44576	72	
245.86157	86	
246.18324	72	
246.82810	178	
246.97228	266	
247.83884	58	
248.91286	100	
248.94945	66	
249.86914	56	
249.97015	72	
250.14653	56	
250.84875	58	
250.95029	172	
250.96616	58	
251.41474	94	
251.91714	60	
252.10230	72	
252.20355	72	
252.23099	52	
252.57020	70	
253.92285	62	
254.27494	76	
254.34890	52	
254.45328	76	
254.78627	76	
255.88112	50	
258.94935	78	
258.99784	80	
259.72570	90	
260.81138	50	
260.94676	108	
262.10390	64	
262.13149	72	
262.87532	70	
262.94746	60	
263.17824	64	
263.90486	124	
264.23107	66	
264.84034	62	
264.90515	64	
265.15208	92	
265.79824	58	
265.84452	98	
266.86646	84	
266.98758	66	
267.45667	68	
267.84819	74	
268.96168	136	
269.11767	74	
269.44612	90	
269.95434	56	
270.81037	74	
271.06515	74	
271.11273	82	
271.80078	76	
272.13572	66	
272.96456	70	
273.81730	64	
274.08757	60	
274.85463	60	
275.38854	74	
276.85569	76	
276.98381	54	
277.83901	76	
278.85278	54	
278.99347	62	
279.79106	58	
280.79004	78	
280.85768	80	
284.82715	92	
285.27069	108	
285.86212	60	
286.91329	74	
287.85652	56	
288.01670	62	
288.41109	172	
289.88166	196	
292.44104	90	
293.26297	70	
293.85149	82	
294.01586	64	
295.92675	72	
298.83811	98	
299.83077	78	
299.87954	72	
300.88988	56	
301.85149	74	
302.88043	54	
306.87405	60	
307.88551	120	
309.79057	54	
310.78092	58	
311.42644	82	
312.89506	58	
313.87188	126	
313.89473	72	
313.94495	88	
314.20145	52	
314.27908	442	1+
314.30066	132	
314.83293	66	
316.78003	54	
316.83829	68	
317.43061	116	
END IONS

###FS:    #m/z: 322.93023 #charge 1+
###MS: 65
###MSMS: 66
BEGIN IONS
TITLE=Cmpd 49, +MS2(322.9302), 28.0-35.0eV, 1.4min #66
RTINSECONDS=84.849
SCANS=65-66
PEPMASS=322.93023	451822
CHARGE=1+
59.97358	68	
171.37039	68	
192.89089	152	
193.00487	96	
195.07107	70	
197.86817	74	
197.96309	74	
198.87623	76	
200.87614	74	
203.87925	86	
203.97190	66	
205.94899	232	
205.96909	78	
206.97706	112	
207.97302	108	
208.83595	68	
208.93306	70	
209.89227	186	1+
210.47467	86	
212.00777	72	
215.07589	66	
218.89977	74	
219.94734	96	
220.87712	88	
220.96106	94	
221.07086	78	
221.87837	80	
221.94382	238	1+
223.89162	114	
223.95784	458	1+
224.87147	70	
225.91122	90	
226.85911	98	
226.90526	68	
226.98501	86	
227.92951	70	
230.83384	166	
231.90731	134	
232.90224	68	
233.96025	68	
235.84557	208	1+
236.16309	72	
237.12626	76	
238.82600	112	
238.88786	88	
238.93906	598	1+
239.07637	78	
239.90254	78	
240.43722	72	
240.82204	66	
240.94020	7888	
241.94271	5776	
242.00108	92	
242.01582	70	
242.84274	84	
242.90446	118	
242.94182	18178	1+
243.82642	110	
243.91302	66	
244.87162	214	1+
244.93980	4128	1+
245.05580	98	
246.97457	646	1+
247.48527	78	
248.85295	110	
248.86836	86	
248.94975	66	
248.96576	72	
249.92917	72	
250.96693	76	
253.06239	64	
254.91365	136	
256.89761	84	
258.39552	86	
258.81277	76	
258.83726	202	
259.90961	100	
260.17599	140	
260.82571	212	1+
260.88852	98	
260.95174	78	
261.90802	132	
262.97339	74	
263.88979	94	
263.90586	88	
264.01561	80	
264.85046	290	1+
264.87218	74	
265.05828	142	
266.06074	98	
267.13544	74	
267.78989	68	
268.85374	72	
268.95956	132	
269.00302	64	
272.84521	130	
272.96500	66	
273.79485	130	
273.84380	90	
274.57969	72	
274.93210	92	
275.41460	68	
275.81253	68	
275.99201	78	
276.22441	72	
278.07435	70	
279.09179	580	
279.87407	252	1+
280.09333	406	
280.92781	70	
280.94625	74	
281.85735	166	1+
283.07031	120	
283.18395	80	
283.74208	74	
283.96893	224	1+
284.26145	80	
284.29462	524	
285.80401	64	
286.96540	72	
287.03846	70	
287.84620	68	
287.88132	84	
288.81543	70	
289.43556	94	
289.88067	70	
290.85569	68	
292.63020	84	
293.02518	66	
293.44146	80	
295.83593	72	
296.81032	88	
297.89019	78	
299.89618	68	
300.27921	90	
302.76326	98	
303.87671	214	1+
303.94561	88	
305.82193	66	
307.43248	82	
307.79963	120	
307.88841	106	
308.30060	78	
308.79468	78	
308.81820	66	
309.29968	66	
310.13797	66	
310.30992	140	
310.41806	88	
311.04060	86	
311.85969	78	
312.41892	68	
313.45146	84	
313.60779	72	
314.80516	70	
319.27350	74	
319.84170	92	
319.88902	112	
319.98760	64	
320.85118	72	
322.38607	72	
323.01710	72	
323.82041	64	
324.89128	322	1+
324.91280	86	
327.82221	122	
END IONS

###FS:    #m/z: 363.95653 #charge 1+
###MS: 65
###MSMS: 67
BEGIN IONS
TITLE=Cmpd 50, +MS2(363.9565), 28.0-35.0eV, 1.5min #67
RTINSECONDS=85.6215
SCANS=65,67
PEPMASS=363.95653	65740
CHARGE=1+
183.92785	78	
190.92762	82	
195.00611	82	
205.38952	86	
205.94944	94	
207.97175	82	
209.94272	174	
210.94181	84	
212.88030	426	
216.45244	78	
221.01208	102	
222.95115	288	
223.96042	130	
224.94895	928	1+
225.84506	88	
226.88404	104	
226.94847	1542	1+
226.97366	196	
227.93712	1624	1+
228.89709	154	
228.94197	1344	1+
230.89013	860	1+
230.94553	138	
232.88024	190	
233.90602	80	
234.98298	88	
238.93946	102	
239.93292	82	
240.82365	116	
240.89252	84	
240.94100	1394	
240.96510	760	1+
241.94252	1064	
242.86314	88	
242.94164	3808	1+
243.12568	80	
243.83640	88	
243.90819	84	
243.96457	116	
244.94197	1018	1+
244.95685	990	
245.55733	84	
245.87719	82	
246.85816	150	
246.95065	772	1+
246.97284	134	
247.80198	484	1+
248.05181	78	
248.80199	528	1+
248.90080	200	
250.89687	216	1+
250.94413	246	
251.93075	84	
252.00836	98	
252.89215	180	
253.47468	82	
253.80508	80	
253.90118	82	
254.20629	94	
256.85051	118	
256.95251	90	
258.44477	88	
258.85001	110	
258.90291	102	
258.97674	92	
259.37156	82	
260.83212	132	
260.96940	250	
262.85240	164	
262.96815	218	1+
264.82038	210	
265.53409	88	
265.81828	136	
265.83412	86	
266.78829	130	
266.81083	602	1+
267.97291	264	
268.90618	78	
268.96064	158	
269.80999	86	
269.84475	188	1+
269.96506	84	
270.90572	80	
271.82998	84	
272.44148	92	
272.95071	114	
274.65136	80	
274.80164	82	
274.81576	80	
274.83639	102	
276.85241	136	
276.93705	88	
277.85432	78	
278.79668	124	
279.78908	1142	1+
279.83803	82	
279.86122	284	1+
279.92014	120	
280.79150	982	1+
282.78991	736	1+
282.81425	82	
283.43189	102	
283.85061	254	1+
284.79228	136	
284.82356	726	1+
284.88978	108	
285.94589	142	
287.50643	82	
287.81829	152	1+
287.88421	102	
288.88427	86	
290.79913	154	
293.16628	80	
293.39330	90	
293.44777	78	
293.85844	132	
294.93179	80	
295.24100	84	
296.81315	442	1+
296.85510	96	
297.80195	102	
297.88922	118	
298.43510	94	
298.80496	1918	1+
300.80042	712	1+
300.87513	80	
301.86412	286	
302.85688	184	
302.87548	166	
302.89342	86	
303.80226	86	
303.85608	212	
306.43840	156	
306.93300	100	
308.08277	98	
308.88684	116	
308.91967	84	
309.90539	92	
310.83486	94	
311.85825	90	
312.91440	86	
313.86060	86	
315.27568	80	
315.81747	174	
315.92346	106	
316.81428	772	1+
317.40924	94	
317.43763	82	
318.40757	98	
321.82202	154	
321.87111	100	
322.81590	148	
322.93043	142	
324.88063	96	
325.89335	110	
327.56562	82	
329.87252	140	
330.93650	90	
330.95182	100	
333.76227	214	1+
334.76816	146	1+
334.87648	168	
336.93911	100	
338.95007	114	
342.63359	86	
344.60706	92	
346.25288	78	
352.88757	196	
353.78287	106	
354.80917	78	
355.41876	202	
357.86177	92	
357.87829	118	
358.95448	78	
361.86113	84	
362.30531	78	
363.18229	106	
364.09063	100	
END IONS

###FS:    #m/z: 359.96194 #charge 1+
###MS: 65
###MSMS: 68
BEGIN IONS
TITLE=Cmpd 51, +MS2(359.9619), 28.0-35.0eV, 1.5min #68
RTINSECONDS=86.3935
SCANS=65,68
PEPMASS=359.96194	40596
CHARGE=1+
187.88270	94	
197.59336	92	
203.93334	74	
209.94362	288	
211.83790	82	
215.87990	74	
222.95417	516	1+
223.88977	130	
224.94632	370	
224.96821	440	1+
225.12025	86	
226.94676	834	1+
227.37261	100	
227.88847	84	
227.93565	150	
228.94027	682	
229.90820	74	
232.09157	74	
233.91522	80	
235.86492	82	
236.89736	92	
238.93959	86	
240.04515	78	
240.83156	136	
240.94121	1708	1+
240.96111	310	
241.12122	94	
241.89843	142	
241.98220	74	
243.83446	84	
243.86916	82	
243.89987	104	
244.01485	78	
244.44387	194	1+
244.65020	84	
244.83858	76	
244.85614	90	
244.91311	78	
244.95711	382	
245.93870	284	
246.80514	140	
246.81935	84	
246.91003	78	
246.95460	486	
248.80405	728	1+
249.86120	76	
250.95053	170	
251.04217	76	
251.78633	134	
252.11580	94	
252.87919	74	
252.95603	142	
253.80254	98	
256.88516	84	
257.91258	84	
258.85387	116	
259.00019	76	
259.89775	168	
260.35713	74	
260.89051	76	
260.96985	296	1+
263.79435	74	
264.41674	74	
265.17399	100	
265.82430	80	
265.97156	182	1+
266.79280	214	1+
266.81298	248	
266.89630	92	
267.97268	160	
268.03310	80	
268.86629	78	
268.95591	124	
269.96793	238	
270.83254	96	
270.88891	220	1+
272.88357	76	
273.54107	92	
274.85862	82	
275.87518	74	
276.42230	100	
276.84507	86	
277.91898	98	
278.80085	144	
278.88408	124	
279.85322	214	
280.47315	74	
280.79555	620	1+
280.86941	126	
280.92587	98	
282.27959	88	
282.52920	88	
282.82744	132	
282.88516	206	
283.96752	78	
283.98982	94	
284.16620	78	
284.82260	250	1+
286.84896	74	
286.91131	98	
289.09937	84	
290.80768	76	
293.84490	96	
293.90564	104	
294.44562	78	
294.81791	118	
294.93925	78	
295.81278	76	
295.83395	78	
295.92905	94	
296.81036	142	
296.89942	78	
297.15725	82	
297.80987	112	
298.80466	1592	1+
298.90195	104	
298.94669	90	
299.18768	74	
300.39847	88	
301.09672	98	
301.50620	84	
302.79959	88	
302.85301	74	
303.87552	78	
304.91636	86	
307.84342	122	
308.98899	76	
309.64325	78	
310.77427	84	
312.14804	74	
314.82066	238	1+
315.43481	102	
316.82686	138	
316.86469	74	
317.81214	80	
318.82345	88	
319.82249	74	
320.43331	76	
321.82459	202	
324.38855	92	
324.89156	146	
325.20758	82	
325.62398	74	
327.39015	84	
327.57918	80	
327.89666	78	
329.21881	84	
330.73783	78	
336.34876	80	
337.87965	76	
338.45555	98	
340.29675	80	
340.90854	76	
340.94031	92	
342.04511	88	
345.35079	94	
348.88045	100	
349.83540	80	
353.89596	80	
355.37153	74	
355.91784	78	
358.97307	74	
360.86517	76	
360.89068	122	
END IONS

###FS:    #m/z: 322.93021 #charge 1+
###MS: 69
###MSMS: 70
BEGIN IONS
TITLE=Cmpd 52, +MS2(322.9302), 28.0-35.0eV, 1.5min #70
RTINSECONDS=90.054
SCANS=69-70
PEPMASS=322.93021	457972
CHARGE=1+
48.22770	84	
76.10555	100	
181.86391	94	
185.28263	82	
186.49652	72	
188.45197	60	
192.89363	102	
197.88342	70	
201.04354	142	
204.48068	72	
205.94855	520	1+
205.97051	124	
206.92174	70	
206.96943	100	
207.04892	72	
207.97227	68	
210.88594	82	
211.90579	70	
212.87054	80	
212.90577	72	
215.89459	74	
217.86786	208	1+
218.89793	72	
218.96682	62	
219.95465	82	
221.94348	282	1+
224.11187	76	
224.97370	94	
225.73809	68	
227.09779	90	
229.89953	78	
233.88721	68	
235.00022	72	
236.80317	132	
236.94816	66	
237.10736	76	
237.88502	80	
238.93785	290	
239.07681	70	
239.78679	72	
239.88710	86	
239.90812	78	
240.07951	68	
240.73655	74	
240.94099	7350	
241.85580	64	
241.90819	66	
241.93937	24628	1+
242.06403	88	
242.13662	164	1+
242.81829	96	
242.84018	74	
242.85956	68	
242.94170	17756	1+
243.04882	62	
243.07987	64	
243.12225	68	
243.22885	74	
243.83632	68	
243.87121	68	
244.02450	66	
244.37788	142	1+
244.85457	106	
244.88611	62	
244.93962	4838	1+
245.33432	86	1+
245.82494	76	
246.97742	426	1+
249.96717	172	
250.01259	68	
250.83650	116	
250.94584	174	1+
251.03897	60	
252.01841	80	
252.08280	78	
252.92559	92	
253.80520	66	
254.80958	64	
255.84382	82	
255.94392	86	
256.89354	74	
260.08011	60	
261.95262	90	
262.38996	90	
262.89543	74	
263.86237	86	
264.80426	58	
264.84826	136	
264.86393	78	
265.05885	238	1+
265.09191	72	
265.92058	70	
266.13663	106	
266.25892	82	
266.84519	248	1+
267.82231	82	
267.93868	82	
269.80067	80	
270.78618	58	
270.80721	116	
270.84704	60	
271.90472	78	
273.68541	66	
273.79940	58	
274.81992	90	
275.80816	76	
275.82456	72	
275.94476	86	
275.98582	76	
276.85948	84	
276.95881	66	
277.12290	58	
277.87189	68	
278.83670	92	
278.99451	74	
279.08928	1242	1+
279.26531	172	1+
279.44420	72	
280.96088	76	
281.98896	64	
282.14969	80	
282.82223	72	
282.87378	66	
282.97107	62	
283.07179	118	
283.37595	86	
283.86413	78	
284.29479	524	
284.84968	72	
286.86576	68	
287.93535	98	
288.86147	62	
289.78460	80	
290.86625	82	
291.61030	78	
292.99174	68	
295.83178	88	
297.91789	62	
298.80997	174	1+
298.83403	72	
299.77966	92	
300.22866	74	
300.86910	60	
302.83790	66	
303.47950	76	
303.89226	86	
304.09583	68	
306.88993	68	
307.89047	188	
308.03578	90	
308.80313	70	
308.88939	82	
309.01885	108	
309.91538	74	
311.79247	82	
313.87311	112	
314.86356	60	
315.76635	80	
315.83405	82	
317.03962	62	
318.43845	72	
318.83057	72	
323.32132	84	
324.89610	162	
326.86819	84	
327.07877	62	
END IONS

###FS:    #m/z: 340.94077 #charge 1+
###MS: 69
###MSMS: 71
BEGIN IONS
TITLE=Cmpd 53, +MS2(340.9408), 28.0-35.0eV, 1.5min #71
RTINSECONDS=90.826
SCANS=69,71
PEPMASS=340.94077	199332
CHARGE=1+
93.93641	82	
107.82925	74	
180.86831	74	
188.95438	78	
188.97304	72	
192.84816	70	
192.89054	68	
195.86952	88	
196.88318	70	
203.86650	82	
204.87407	76	
208.90633	78	
213.93938	194	
214.60641	110	
214.94094	76	
215.88978	112	
216.87338	72	
216.90956	130	
217.89120	116	
218.88532	100	
219.89862	72	
221.89477	98	
222.84190	234	1+
222.97168	112	
223.95874	234	
225.83350	176	1+
226.90148	90	
230.88802	204	1+
231.94932	548	1+
233.91422	122	
233.94884	86	
236.85792	88	
236.88454	70	
237.08099	76	
237.93069	88	
238.86436	124	
239.86279	72	
239.92268	142	
240.00560	122	
240.23339	78	
240.84978	298	
240.94392	68	
241.84167	752	1+
241.90491	166	
242.88238	72	
242.94368	72	
243.83433	128	
244.17768	68	
244.85010	204	1+
245.44597	94	
245.86922	108	
248.90143	80	
248.98763	182	
249.96400	74	
250.85109	126	
250.99433	84	
252.84049	78	
254.02228	72	
254.42391	92	
254.91489	94	
254.96513	76	
255.07273	72	
255.89401	336	1+
256.51335	108	
256.87107	92	
258.84826	962	1+
259.04676	82	
259.28833	100	
259.44073	120	
260.33746	70	
260.83675	702	1+
262.88152	74	
263.85259	156	
264.86801	112	
265.86385	290	
265.89427	90	
266.85685	126	
267.82006	70	
268.84457	286	
268.87418	92	
269.10955	72	
269.83621	254	1+
271.81582	72	
271.95727	68	
272.41107	78	
272.43952	86	
272.81949	136	
272.93550	70	
273.83566	70	
274.86180	124	
275.86368	276	
276.85958	742	
276.91693	70	
277.18255	70	
277.86383	506	
277.92559	196	
278.08052	96	
278.84591	1098	1+
278.96253	160	
279.42322	92	
279.96485	120	
280.87034	66	
280.91123	72	
281.85845	112	
282.27600	90	1+
282.87432	110	
283.81853	72	
284.03781	114	
284.90083	70	
286.09649	68	
286.90940	98	
288.83985	76	
289.83695	74	
290.81599	68	
291.89970	88	
292.43871	232	1+
293.84747	74	
294.00971	88	
294.86864	236	
295.87202	104	
295.96827	98	
296.85433	256	
297.86351	120	
298.04720	72	
298.43513	72	
298.87033	108	
299.85826	70	
299.89619	74	
300.44734	68	
300.81460	108	
301.86562	82	
302.86538	112	
303.81724	70	
303.88406	76	
303.93724	92	
304.44057	84	
304.87557	84	
304.94237	70	
305.21888	90	
305.42676	76	
306.88176	248	1+
307.39795	80	
307.82164	80	
308.29009	72	
308.90251	78	
311.92754	96	
312.69461	96	
312.84490	80	
313.87523	90	
316.89322	96	
324.89646	160	
325.28699	88	
326.88924	80	
327.29213	80	
328.83790	72	
328.93826	78	
330.43204	84	
331.45958	68	
338.78072	78	
342.90166	68	
343.91205	86	
344.89909	70	
345.79378	72	
346.41511	84	
END IONS

###FS:    #m/z: 363.95625 #charge 1+
###MS: 69
###MSMS: 72
BEGIN IONS
TITLE=Cmpd 54, +MS2(363.9563), 28.0-35.0eV, 1.6min #72
RTINSECONDS=91.598
SCANS=69,72
PEPMASS=363.95625	68264
CHARGE=1+
180.86503	88	
181.93831	78	
183.94132	78	
185.86307	90	
192.88743	80	
205.94873	114	
207.97599	126	
209.94532	148	
211.88603	88	
212.87888	606	1+
220.89560	88	
221.04141	84	
222.95074	334	
223.96058	232	
224.95008	342	
225.94739	146	
226.89801	94	
226.94612	946	1+
226.97158	152	
227.94031	110	
228.88770	104	
228.94228	1210	1+
228.96493	74	
229.11600	72	
230.88827	546	1+
234.87781	74	
238.84400	124	
240.82804	110	
240.94015	1350	
240.96169	88	
241.94011	3838	1+
242.82301	72	
242.94203	2636	1+
243.41657	78	
243.95908	74	
244.89675	82	
244.94186	704	1+
244.95679	724	1+
245.30554	134	
246.95150	518	1+
246.97278	108	
247.93177	92	
247.97857	110	
248.80253	774	1+
248.90054	300	1+
250.37769	80	
250.79184	120	
250.93931	128	
250.97898	134	
251.38915	78	
251.99713	100	
252.91970	80	
254.89985	88	
254.91365	92	
254.93528	86	
257.92983	74	
258.85008	102	
258.90492	94	
259.14209	82	
259.84553	78	
260.83983	112	
261.19413	74	
262.32030	102	
263.88200	78	
264.81926	114	
264.91630	84	
266.81432	266	
267.78201	80	
267.81497	172	
267.97110	82	
268.81398	124	
268.83902	88	
268.96325	468	1+
269.80979	88	
269.84349	96	
271.48861	76	
271.79745	76	
275.07490	84	
276.38761	74	
276.85574	126	
276.94381	112	
277.86121	118	
278.79993	90	
278.85160	354	1+
279.91611	78	
280.79387	696	1+
280.96962	80	
281.43229	82	
281.86273	314	1+
281.92763	108	
282.79356	276	
283.84784	232	
283.96574	140	
284.82958	86	
284.85025	142	
285.84373	112	
286.82431	96	
286.91338	78	
287.80012	76	
287.87509	72	
289.00322	76	
289.87961	186	1+
290.59841	104	
290.78635	172	
291.84117	72	
292.43393	150	
292.87000	88	
293.85603	72	
293.93811	104	
294.87979	172	1+
295.86159	90	
296.80376	138	
296.83504	116	
297.81289	96	
298.80443	756	1+
298.83794	76	
299.86677	74	
300.80564	244	
301.02449	80	
301.81048	150	
301.85940	462	1+
303.80295	126	
303.85368	80	
304.35268	76	
306.88643	142	
309.14336	104	
309.44043	74	
310.42794	80	
311.07938	86	
311.88355	92	
315.28208	92	
316.38874	72	
316.81985	174	
316.97600	74	
317.39187	106	
317.95159	98	
319.11567	76	
320.28363	84	
320.82671	84	
320.89977	80	
321.81795	206	
321.87027	132	
325.08111	90	
325.83670	76	
327.88443	74	
329.05396	88	
329.09618	92	
330.16882	74	
330.84284	86	
331.39552	78	
331.41020	84	
336.94873	144	
337.80721	98	
339.38677	94	
340.94501	80	
342.80407	82	
342.89456	180	1+
344.73031	78	
345.08591	92	
345.10660	82	
345.86656	94	
348.29607	82	
352.41260	80	
354.91567	86	
355.42215	76	
360.07883	76	
361.87082	74	
361.97798	78	
364.18872	88	
365.38517	94	
366.75703	264	1+
END IONS

###FS:    #m/z: 322.93035 #charge 1+
###MS: 73
###MSMS: 74
BEGIN IONS
TITLE=Cmpd 55, +MS2(322.9303), 28.0-35.0eV, 1.6min #74
RTINSECONDS=95.257
SCANS=73-74
PEPMASS=322.93035	386672
CHARGE=1+
78.88041	102	
182.83548	72	
184.86340	48	
188.96943	72	
201.04672	112	
203.05925	88	
204.90053	50	
205.86659	46	
205.90037	64	
205.94607	138	
206.93605	64	
207.97018	54	
208.05730	82	
210.89447	62	
212.89500	64	
214.86882	90	
214.89054	82	
220.00760	54	
221.88884	68	
221.94694	168	
221.99922	80	
223.89121	142	
223.94296	74	
223.95891	380	1+
223.97784	62	
224.98043	54	
230.85468	50	
231.89697	90	
234.92274	60	
236.83528	78	
236.85980	72	
236.89377	50	
237.01668	86	
238.02713	74	
238.93883	318	
239.07901	228	
239.90302	50	
240.89460	68	
240.94064	4896	
241.03822	116	1+
241.11952	66	
241.94227	3754	
242.82459	46	
242.94165	12174	1+
243.46079	48	
243.82295	106	
244.82424	64	
244.94036	2300	1+
244.97848	84	
245.37272	62	
245.87881	64	
246.85780	60	
246.87743	58	
246.95041	50	
246.97479	450	
247.07018	98	
247.16860	48	
247.92804	100	
248.85311	128	
249.91167	78	
250.94734	66	
251.97003	94	
252.66593	48	
252.92564	68	
254.83540	74	
254.91768	78	
255.83190	64	
255.89709	70	
256.41777	88	
256.91933	68	
257.92013	54	
258.83622	128	
258.87268	50	
258.89483	84	
258.97212	70	
259.88997	74	
260.82609	370	1+
260.93619	72	
265.06017	134	
265.95254	68	
266.89058	56	
266.92050	104	
267.81762	240	1+
268.95857	50	
269.79703	116	
272.95659	76	
272.98702	68	
273.86006	56	
274.39875	82	
274.81198	70	
274.93431	92	
277.82295	54	
277.93084	58	
278.85685	58	
279.09157	1168	1+
279.91309	120	
280.81883	68	
281.97623	68	
282.27143	78	
282.39090	82	
282.88421	72	
283.05364	70	
283.07015	126	
283.37191	76	
284.21196	66	
284.29190	388	1+
287.43802	78	
287.93340	54	
289.79320	78	
289.89529	66	
291.80151	130	
291.85134	68	
293.03977	72	
293.79520	52	
293.85380	122	
294.04550	62	
294.88400	82	
298.83721	84	
298.85975	70	
299.83648	100	
299.91335	74	
301.87766	74	
302.24400	62	
302.86991	58	
302.88507	66	
302.96405	66	
304.88868	180	
305.92510	84	
306.88019	150	1+
307.23206	82	
307.91722	70	
309.42696	96	
309.86603	60	
311.89758	56	
311.96601	92	
311.98548	64	
312.06369	90	
313.91883	76	
314.77654	72	
314.80471	74	
315.72734	74	
317.51035	50	
318.31969	58	
319.83361	60	
319.97626	92	
320.22218	80	
321.83055	76	
322.42757	66	
322.80953	66	
323.72540	62	
323.82738	66	
323.88041	66	
323.89537	54	
324.85541	48	
324.89100	116	
325.32672	54	
325.90387	92	
326.02737	72	
326.87042	94	
END IONS

###FS:    #m/z: 340.94074 #charge 1+
###MS: 73
###MSMS: 75
BEGIN IONS
TITLE=Cmpd 56, +MS2(340.9407), 28.0-35.0eV, 1.6min #75
RTINSECONDS=96.029
SCANS=73,75
PEPMASS=340.94074	163960
CHARGE=1+
124.08331	86	
128.38453	72	
188.50915	84	
190.89380	96	
190.94629	84	
192.92665	112	
197.93007	74	
198.95578	80	
205.94918	88	
208.88688	84	
210.54756	88	
210.91127	78	
213.94335	110	
215.89008	158	
216.00287	68	
217.93987	90	
218.90515	74	
221.01402	76	
223.97457	94	
224.96385	174	
224.97761	134	
225.05015	80	
226.94976	78	
227.86254	84	
231.95306	160	
232.12880	74	
232.90228	76	
233.89503	86	
233.94812	96	
234.93792	84	
235.40708	76	
236.89938	126	
238.83651	112	
238.86382	76	
238.88517	140	
239.79794	88	
239.81712	76	
239.84798	110	
240.36490	82	
240.83725	220	
240.94227	276	1+
240.95921	172	1+
241.84253	736	1+
241.89594	90	
243.45282	98	
243.83142	224	
244.83926	132	
244.86831	116	
245.89824	88	
246.97196	78	
248.97110	106	
249.98967	68	
251.07896	74	
251.78266	72	
251.87931	140	
252.93152	92	
252.95088	80	
253.64686	72	
254.91547	70	
255.90746	156	
256.87408	82	
256.89538	162	
257.09234	84	
257.43714	96	
257.84803	148	
257.89789	150	
258.84790	1226	1+
259.90000	82	
259.92074	204	
260.84041	454	
260.89641	90	
261.46815	98	
261.83131	140	
261.96074	74	
262.83114	202	
263.09852	114	
264.86523	126	
265.86843	82	
266.85516	130	
268.15385	130	
268.84190	332	1+
269.98056	72	
270.83129	170	
270.88518	106	
271.56286	86	
271.78517	80	
272.94875	70	
273.81754	72	
274.86301	114	
275.80845	68	
275.87045	144	
276.85899	358	
277.86052	462	
277.90245	94	
277.96263	92	
278.38367	90	
278.84553	1870	1+
278.93527	90	
278.96468	218	1+
279.92282	80	
280.71693	108	
280.91942	72	
281.43223	100	
282.92331	70	
283.40101	78	
283.68411	118	
284.02948	72	
284.05032	70	
285.80789	78	
285.91809	72	
286.89612	90	
287.89390	70	
288.84068	128	
289.39176	72	
290.87145	88	
290.96679	98	
291.81788	90	
291.85779	74	
291.96502	72	
292.43297	92	
292.94321	74	
294.86593	186	
294.94121	72	
295.97325	76	
296.33242	86	
296.85845	282	1+
296.97021	116	
297.38170	100	
297.97801	84	
299.22914	70	
300.81763	68	
301.89845	72	
302.17150	86	
302.86617	80	
302.94862	92	
303.17363	72	
303.72106	68	
303.94583	90	
309.32991	68	
310.43438	80	
317.86761	146	
317.92138	70	
318.93832	98	
319.88861	68	
320.93001	102	
324.89295	82	
325.45513	70	
328.19042	88	
328.90689	134	
330.20884	90	
330.82370	72	
331.79259	72	
336.98850	72	
337.89305	70	
340.89691	70	
342.90079	176	
343.76190	74	
344.32894	68	
END IONS

###FS:    #m/z: 363.95659 #charge 1+
###MS: 73
###MSMS: 76
BEGIN IONS
TITLE=Cmpd 57, +MS2(363.9566), 28.0-35.0eV, 1.7min #76
RTINSECONDS=96.801
SCANS=73,76
PEPMASS=363.95659	61212
CHARGE=1+
111.95066	72	
169.85459	72	
189.86242	114	
196.35448	82	
196.49571	108	
200.88451	74	
209.94554	162	
210.94746	92	
212.87807	440	1+
222.95261	224	
223.96520	148	
224.95041	560	1+
224.97023	416	1+
225.86149	74	
225.89299	86	
226.94851	662	1+
227.04953	78	
227.93207	104	
228.89415	86	
228.94206	1396	1+
230.88799	438	1+
232.09151	78	
232.88716	76	
234.40354	82	
240.83074	104	
240.94182	838	
240.96078	416	1+
241.84448	110	
241.91829	142	
241.93876	2810	1+
242.83853	76	
242.94055	1900	1+
243.83674	138	
244.82235	76	
244.93889	294	
244.95687	980	1+
245.93978	128	
246.80578	80	
246.82937	92	
246.95239	316	
247.80321	444	1+
247.94994	190	
248.80562	374	1+
248.89840	464	1+
248.97306	78	
249.92919	86	
251.05344	78	
251.79419	82	
252.00669	72	
252.96264	98	
254.55685	86	
255.93218	84	
256.86037	86	
258.84512	244	
258.97401	146	
259.84207	102	
260.44291	96	
260.84520	96	
260.89631	84	
261.83552	104	
261.96656	72	
261.99036	78	
262.41006	84	
262.85757	72	
263.81940	338	1+
263.89995	78	
264.82218	284	1+
265.89828	78	
266.81318	384	1+
266.94066	80	
267.97165	132	
268.81301	184	
268.84470	128	
268.95873	90	
268.97674	134	
269.81668	142	
269.85731	84	
270.81662	84	
272.87361	80	
272.89982	78	
273.38064	78	
274.68358	110	
274.92621	80	
276.85382	218	
277.75092	92	
277.84349	304	1+
277.86387	126	
278.02930	80	
278.80692	110	
278.84780	220	1+
279.79039	778	1+
280.79238	636	1+
280.85989	78	
282.79206	270	
283.42166	78	
283.79464	116	
283.85497	114	
284.81737	106	
284.85731	130	
285.84010	110	
285.99081	76	
286.98033	92	
287.82299	132	
288.91570	94	
289.58606	84	
289.84502	80	
290.50005	76	
290.60870	76	
290.80335	76	
291.79919	74	
292.44475	94	
293.86150	72	
294.87167	72	
294.92657	74	
295.44523	86	
295.93931	84	
296.80994	236	
296.93083	78	
297.80468	154	
297.86732	76	
298.80446	528	
299.56874	84	
299.80211	968	1+
299.82391	76	
299.87309	76	
300.80476	566	1+
300.88378	78	
301.86099	502	1+
301.93250	72	
302.80701	166	
303.69107	100	
303.84978	140	
304.91182	86	
305.09248	78	
306.89795	86	
311.12967	76	
311.86380	124	
313.37715	90	
315.75315	84	
316.18106	76	
317.81320	88	
318.88989	86	
318.92968	160	
319.82053	124	
321.82268	124	
321.88414	122	
322.81748	80	
323.81178	100	
323.88630	82	
324.29348	72	
324.80142	90	
324.93290	100	
325.73241	82	
326.90383	88	
328.13703	74	
334.83036	170	1+
335.40804	72	
335.90509	78	
336.94553	86	
339.76659	76	
339.81428	74	
340.94020	80	
340.96059	94	
341.62749	84	
343.85062	84	
343.91072	266	
344.24239	82	
344.89330	100	
347.94657	102	
349.78241	84	
352.88973	72	
357.79436	76	
364.86635	72	
368.33660	78	
END IONS

###FS:    #m/z: 340.94072 #charge 1+
###MS: 77
###MSMS: 78
BEGIN IONS
TITLE=Cmpd 58, +MS2(340.9407), 28.0-35.0eV, 1.7min #78
RTINSECONDS=100.461
SCANS=77-78
PEPMASS=340.94072	153188
CHARGE=1+
77.26694	88	
188.75858	88	
192.88983	130	
193.00454	68	
198.92825	74	
199.86729	148	
203.05227	68	
205.95133	150	
209.94233	78	
210.93545	148	
212.88041	154	
213.93901	504	1+
214.88161	72	
215.88654	278	
217.86350	78	
217.88159	182	
219.89480	82	
220.18957	96	
220.87189	128	
223.84712	70	
223.96317	138	
225.82704	80	
226.14382	70	
226.88301	114	
228.84723	106	
228.94481	66	
230.89181	194	
230.90709	70	
231.42395	100	
231.94907	536	1+
233.93382	72	
234.02608	92	
237.88784	222	1+
238.84549	80	
239.10089	72	
239.88307	80	
240.14800	80	
240.22776	118	
240.83171	370	
240.84351	836	1+
240.96682	74	
241.84573	626	1+
243.07764	72	
243.83067	138	
243.85011	120	
244.81968	106	
244.89090	78	
245.84722	168	
245.86294	70	
245.98883	70	
246.85334	166	
246.94271	66	
246.97818	212	1+
248.85111	86	
249.95981	210	
250.45570	78	
251.84773	78	
251.91885	76	
251.95202	66	
252.93463	122	
254.86094	72	
254.91251	208	
254.96567	128	
255.01763	92	
256.85346	146	
256.88317	134	
256.90356	66	
257.86864	74	
257.93768	68	
258.84594	872	
258.91250	110	
259.85107	480	
259.95681	96	
260.83901	990	1+
261.00941	66	
262.90817	142	1+
263.86608	66	
264.86673	196	
266.09871	68	
266.84812	64	
267.13533	152	
267.83730	702	1+
267.95277	66	
267.97891	72	
268.83786	516	1+
269.02107	66	
270.65499	94	
270.74800	78	
271.83639	64	
272.82469	78	
272.84275	98	
272.93015	66	
274.86607	142	
274.89313	84	
275.87257	114	
276.42689	72	
276.85709	1098	1+
277.80830	78	
277.96285	114	
278.84385	884	1+
279.21609	68	
279.85986	454	1+
279.92660	78	
279.98803	82	
280.39321	76	
280.84567	218	
280.89098	68	
281.05348	70	
281.99721	70	
282.90099	76	
283.03295	66	
283.86723	182	1+
284.79047	106	
287.88839	78	
287.93546	80	
288.88856	92	
289.83713	164	
290.36398	72	
290.85365	68	
292.43687	68	
292.87283	122	
292.93270	92	
293.87382	118	
295.08636	66	
295.86788	70	
296.28574	70	
296.85722	214	
296.97417	76	
297.87552	146	
297.89428	124	
297.97352	130	
299.85566	64	
299.87063	82	
300.80737	68	
300.84538	64	
300.87959	142	
301.86820	100	
302.17385	62	
302.86914	142	
306.43404	88	
306.88572	62	
309.89174	84	
310.13371	62	
312.95166	72	
315.11647	62	
316.88660	66	
320.23296	66	
324.89603	104	
325.15681	72	
325.76165	72	
327.82581	86	
327.87219	64	
327.90363	68	
330.46334	118	
330.81596	70	
332.95042	92	
334.79217	84	
337.82765	88	
340.30116	94	
340.35760	64	
340.45065	84	
342.53111	70	
342.90913	90	
346.41014	88	
END IONS

###FS:    #m/z: 336.94601 #charge 1+
###MS: 77
###MSMS: 79
BEGIN IONS
TITLE=Cmpd 59, +MS2(336.9460), 28.0-35.0eV, 1.7min #79
RTINSECONDS=101.233
SCANS=77,79
PEPMASS=336.94601	40966
CHARGE=1+
143.75029	90	
192.89187	64	
196.88289	90	
197.93014	70	
205.95131	60	
207.94534	82	
208.86739	66	
210.88183	130	
211.94262	610	
212.87505	132	
213.89268	68	
213.93880	416	
215.88938	140	
216.91130	70	
218.89501	142	
219.91664	88	
220.87906	72	
221.94066	78	
222.87471	74	
222.95757	220	1+
223.84829	74	
223.98361	68	
224.05276	66	
225.20685	106	
225.43546	92	
226.65579	70	
226.84211	76	
227.97951	60	
229.95495	886	
230.88881	294	1+
231.95677	92	
233.00348	92	
234.90660	74	
235.03766	80	
235.10924	92	
236.85414	70	
236.88288	72	
237.91186	70	
238.85299	100	
238.88424	78	
239.84944	84	
240.83576	104	
240.85378	70	
241.84400	102	
241.89629	72	
242.84259	62	
243.64130	68	
243.84477	306	1+
246.37010	74	
246.83116	86	
246.97483	152	
247.96313	208	
248.89937	90	
248.97700	68	
249.85534	58	
250.88506	62	
250.95345	140	
250.99402	174	
251.83076	172	1+
251.90537	72	
252.07294	112	
252.81267	70	
252.96931	306	1+
253.38666	118	
253.92449	72	
254.10868	60	
254.87858	68	
254.96872	116	
255.80827	62	
256.85190	208	
256.90745	76	
257.84868	118	
258.84467	912	1+
258.90308	92	
259.89616	64	
261.00162	72	
261.83467	206	1+
263.14407	60	
264.42867	84	
264.86441	80	
266.84490	122	
266.87188	64	
266.99691	70	
267.82910	86	
268.84119	656	1+
269.85606	90	
272.87945	72	
272.91622	72	
272.93860	98	
273.84402	72	
273.90266	70	
274.03279	68	
274.86190	106	
274.88499	82	
275.87472	82	
276.19621	76	
276.81841	60	
276.85470	378	
276.89810	72	
276.95958	60	
277.01042	66	
277.86731	178	
278.44850	78	
278.83765	140	
279.85706	86	
280.87440	120	
281.04928	58	
281.94960	84	
282.87612	80	
283.87168	74	
284.88301	58	
285.02385	84	
285.85042	64	
286.15475	84	
286.85762	158	
289.88322	68	
292.88644	78	
293.05457	66	
293.10926	166	
294.17447	62	
294.86730	392	1+
295.15215	74	
296.97120	64	
297.04304	76	
298.58800	76	
298.86847	72	
298.89360	96	
299.41805	78	
299.86872	76	
300.88051	138	
301.88117	70	
301.91538	94	
303.17989	64	
304.86261	60	
304.88202	76	
306.87927	60	
306.89885	68	
309.86991	172	
311.96816	66	
315.24320	66	
315.27567	120	
318.74281	88	
318.77807	72	
320.76116	64	
321.28206	84	
322.89342	64	
322.95043	116	
324.89593	78	
325.77462	66	
328.93822	90	
330.17770	74	
330.48789	92	
330.81195	64	
332.29395	76	
336.95015	80	
338.86675	66	
339.87525	96	
340.16536	60	
340.19010	72	
END IONS

###FS:    #m/z: 359.96214 #charge 1+
###MS: 77
###MSMS: 80
BEGIN IONS
TITLE=Cmpd 60, +MS2(359.9621), 28.0-35.0eV, 1.7min #80
RTINSECONDS=102.013
SCANS=77,80
PEPMASS=359.96214	28002
CHARGE=1+
71.64077	80	
91.30724	70	
185.59529	82	
200.87604	98	
203.93321	68	
207.94925	62	
210.87006	62	
215.87821	86	
216.07663	72	
216.85700	74	
219.88469	108	
220.89160	68	
222.95157	472	1+
223.88409	94	
224.38936	100	
224.89718	66	
224.94861	286	1+
224.97028	176	1+
226.94791	442	1+
226.97428	110	
227.87233	62	
227.93104	122	
228.84236	84	
228.94273	540	
230.80607	72	
232.82679	102	
233.79155	72	
233.96089	86	
234.86413	156	
234.96810	68	
235.11487	70	
238.91833	68	
239.90081	80	
240.83496	74	
240.86039	130	
240.90962	76	
240.94213	94	
240.96346	606	1+
241.93976	196	
242.86172	98	
242.95733	84	
243.95352	96	
244.45353	126	
244.95719	154	
245.01911	66	
246.00620	76	
246.09655	102	
246.94966	168	
246.97365	106	
247.81676	84	
248.80265	366	1+
248.94978	64	
249.82061	72	
250.05951	68	
251.84509	66	
252.79879	84	
252.95592	98	
252.98434	94	
253.87013	80	
254.93157	72	
255.92209	70	
255.96146	72	
256.88386	84	
257.43508	78	
258.45878	112	
258.94427	82	
258.97248	72	
259.44463	74	
259.83617	64	
260.83329	124	
260.97047	212	
262.78985	68	
262.82195	78	
264.82437	100	
265.97867	64	
266.81324	486	1+
267.15516	90	
268.01714	82	
268.80760	72	
268.96066	66	
269.96950	244	
270.84876	64	
273.96999	72	
274.82027	64	
275.39855	114	
275.97531	72	
276.86006	142	
277.28045	128	
277.54214	96	
277.81467	86	
277.92392	78	
278.79843	162	
278.84429	318	1+
278.88861	70	
278.90228	72	
279.09915	80	
279.79510	90	
280.79470	450	1+
280.83787	146	
281.86489	70	
281.89002	72	
281.93309	160	
282.80395	78	
282.95690	68	
284.82541	306	1+
284.88096	156	
285.92849	74	
286.25466	74	
287.15055	110	
287.81485	72	
291.43444	64	
291.85966	164	
292.43800	72	
295.02175	68	
295.92465	92	
296.14024	68	
296.81247	162	
297.81665	144	
297.91970	66	
297.95747	66	
298.80298	1550	1+
298.87415	96	
299.86978	138	
300.08792	90	
300.57494	86	
300.78804	70	
301.19511	70	
301.26532	68	
301.78352	66	
303.84997	72	
306.15250	78	
309.87409	72	
310.87617	70	
311.12280	68	
311.90514	72	
313.94271	78	
314.81687	114	
315.81598	268	1+
315.94515	102	
316.81524	170	1+
316.93709	86	
318.93376	66	
319.04693	64	
319.82893	100	
321.83930	84	
322.81782	70	
322.93055	80	
323.02151	64	
328.35693	72	
328.94726	90	
336.20217	68	
342.90353	114	
342.92467	72	
343.90974	70	
344.41095	70	
352.36166	76	
356.20081	86	
356.23524	70	
358.34993	66	
358.72190	78	
360.86718	78	
361.99929	74	
365.03107	64	
END IONS

###FS:    #m/z: 336.94545 #charge 1+
###MS: 81
###MSMS: 82
BEGIN IONS
TITLE=Cmpd 61, +MS2(336.9455), 28.0-35.0eV, 1.8min #82
RTINSECONDS=105.686
SCANS=81-82
PEPMASS=336.94545	33226
CHARGE=1+
182.05104	102	
182.85371	88	
193.00519	64	
201.90070	72	
204.91477	82	
205.94624	124	
206.94996	82	
207.94568	72	
208.97723	66	
209.88356	80	
211.94496	986	
212.87759	84	
212.89550	70	
213.93878	320	1+
214.86913	86	
215.88168	66	
215.93433	66	
215.94675	114	
220.87542	66	
221.88216	74	
222.99010	86	
223.98022	104	
224.84206	72	
224.95987	106	
225.87987	80	
226.85895	82	
228.84511	106	
228.89503	208	
229.95298	588	
230.89219	168	
231.89130	170	
231.95063	598	
232.88725	84	
233.02227	66	
233.84578	82	
233.89754	270	1+
233.91697	70	
233.94553	64	
234.96033	76	
235.11329	94	
235.94585	82	
236.89917	86	
236.91162	126	
237.85851	76	
238.16161	74	
238.88465	150	
240.82917	104	
240.85479	100	
241.84302	778	1+
242.83216	104	
243.84159	138	
246.00790	66	
246.97427	126	
247.96553	260	1+
248.85602	138	
248.90016	260	1+
249.83247	74	
249.99520	86	
250.95160	64	
250.97979	80	
251.83711	72	
251.98119	98	
252.84779	88	
252.97196	348	
254.09867	92	
254.90638	212	1+
254.96483	234	
254.98428	80	
255.07657	94	
255.84869	326	1+
256.01663	86	
256.07743	68	
256.87990	80	
257.93581	94	
258.43953	68	
258.45263	82	
258.84767	882	1+
258.94074	94	
259.02776	72	
261.83141	78	
261.86149	94	
262.95723	170	
262.99729	94	
264.22246	68	
264.91436	86	
267.82801	78	
267.83934	562	1+
268.79145	72	
268.96055	86	
269.93220	66	
270.85094	88	
272.84738	66	
272.99135	64	
273.85019	102	
273.88254	74	
274.81820	72	
274.85987	68	
274.90795	66	
275.84326	66	
275.86742	128	
276.85750	1124	1+
277.83694	128	
277.87964	144	
277.89656	92	
278.84667	130	
279.00477	76	
279.86045	122	
280.88662	72	
280.95064	90	
281.79910	90	
282.87124	80	
284.88922	64	
285.84942	88	
287.85026	300	1+
293.10736	184	
294.11291	116	
294.43944	78	
294.86429	142	
295.07202	74	
295.09080	68	
295.84006	78	
295.88656	72	
297.00698	74	
297.02175	70	
297.29926	68	
297.89454	78	
298.86179	68	
298.87860	88	
299.01655	74	
299.05910	86	
299.87602	338	1+
300.83080	80	
301.87095	66	
302.88070	90	
302.92954	64	
303.24005	76	
303.86244	70	
305.42903	84	
308.78045	68	
308.83334	80	
308.87488	108	
309.87665	106	
309.98279	90	
311.88332	68	
315.82736	68	
322.92620	88	
323.89329	118	
324.18142	90	
324.89294	120	
325.33809	68	
326.89998	134	
330.85601	118	
332.33951	66	
333.26159	76	
336.94777	72	
337.24540	86	
337.44395	84	
337.86360	74	
338.13479	72	
339.73050	72	
339.85956	70	
342.23369	68	
END IONS

###FS:    #m/z: 359.96168 #charge 1+
###MS: 81
###MSMS: 83
BEGIN IONS
TITLE=Cmpd 62, +MS2(359.9617), 28.0-35.0eV, 1.8min #83
RTINSECONDS=106.458
SCANS=81,83
PEPMASS=359.96168	23152
CHARGE=1+
168.93741	84	
192.90078	70	
205.94618	76	
214.88518	92	
218.89595	68	
219.91123	78	
221.89104	68	
221.99530	74	
222.94995	372	
223.97770	62	
224.88897	94	
224.94741	324	
225.96363	62	
226.94598	472	1+
226.97840	166	
227.93130	78	
228.39480	84	
228.94317	828	1+
229.04492	78	
229.19909	94	
229.88196	72	
230.01033	96	
234.85348	72	
236.85226	80	
237.13370	76	
238.38919	72	
238.97320	78	
239.10665	80	
239.90249	62	
240.93769	606	1+
240.96336	246	
241.90287	120	
242.89772	72	
242.95553	128	
243.14845	62	
243.83835	72	
244.85788	70	
244.89427	70	
244.95972	90	
245.82124	110	
245.86169	70	
246.80942	238	1+
246.95370	398	
246.97283	70	
248.80392	254	
249.80496	102	
249.89054	72	
250.89879	138	
251.04648	70	
252.11570	72	
252.87687	80	
252.95531	126	
254.85091	92	
255.05088	78	
255.87716	144	
256.88176	78	
257.08651	82	
257.37623	90	
258.83280	108	
258.87519	76	
258.91694	70	
258.97439	88	
259.64252	96	
260.84465	124	
260.88255	76	
260.97156	198	
262.86569	80	
263.88221	78	
263.97776	88	
264.07779	74	
264.79802	64	
264.82232	86	
265.80016	68	
266.81116	596	1+
266.86447	72	
267.83412	66	
267.97290	62	
268.39502	72	
268.84311	72	
268.91011	70	
269.95027	86	
270.83495	62	
270.88710	68	
270.91941	84	
273.18182	98	
275.81330	146	
275.97148	140	
276.81609	68	
276.85634	240	1+
277.91050	92	
278.79466	168	1+
278.84465	152	
278.88204	64	
279.06510	100	
279.84033	78	
279.97412	68	
280.79276	498	1+
280.83145	68	
280.92196	90	
280.96461	80	
282.21970	118	
283.78947	70	
283.81037	88	
283.88496	102	
283.99246	78	
284.82553	332	1+
285.80617	74	
285.86206	208	1+
285.93665	66	
286.30016	86	
286.82612	70	
286.91565	78	
288.45055	64	
288.94470	70	
291.83052	72	
292.91805	76	
293.22069	68	
293.80349	80	
293.86503	168	1+
294.40787	90	
295.16658	64	
296.02386	72	
296.80793	270	1+
298.80347	900	1+
298.85547	72	
298.89556	124	
298.91073	162	
299.87960	76	
300.80805	82	
300.85630	66	
301.16486	76	
302.94684	80	
305.02134	72	
306.81692	78	
306.88605	92	
312.95137	102	
313.01880	88	
313.94063	72	
315.45004	86	
315.82548	68	
316.81710	72	
316.86686	66	
317.98288	82	
318.93598	66	
320.29243	68	
320.97190	62	
321.82599	100	
323.01303	200	
324.88410	154	
325.82343	74	
325.89921	108	
335.18532	66	
335.81987	78	
336.94129	90	
339.77557	68	
340.42823	82	
341.81857	64	
342.89827	94	
342.94292	122	
345.92581	98	
347.82384	68	
353.78792	66	
356.16090	64	
END IONS

###FS:    #m/z: 313.92986 #charge 1+
###MS: 81
###MSMS: 84
BEGIN IONS
TITLE=Cmpd 63, +MS2(313.9299), 28.0-35.0eV, 1.8min #84
RTINSECONDS=107.23
SCANS=81,84
PEPMASS=313.92986	12214
CHARGE=1+
48.56424	78	
60.00784	18	
94.30221	16	
94.47997	16	
94.57906	16	
94.68418	16	
108.87730	18	
127.86474	32	
139.68530	38	
141.14467	32	
142.36102	32	
152.10397	18	
183.79816	36	
190.83040	52	
190.99714	48	
193.97287	82	
196.05852	32	
197.11049	46	
201.14421	18	
205.03069	76	
205.89128	62	
206.94613	46	
208.95613	72	
209.88048	72	
210.90097	52	
213.64319	28	
213.93467	34	
213.98463	68	
217.97661	46	
218.01229	70	
221.88925	80	
222.00361	20	
222.67039	22	
222.94620	58	
223.07836	38	
223.95638	48	
224.91015	86	
224.96183	42	
225.07526	34	
229.13405	62	
229.39813	38	
229.99230	76	
230.88820	82	
231.93979	60	
232.95828	70	
234.53154	20	
234.97155	480	
235.94284	30	
237.09596	86	
238.79690	66	
240.16032	18	
241.95858	22	
246.13132	70	
246.87982	48	
246.97634	106	
248.89682	78	
248.94550	94	
249.12823	68	
249.88473	86	
249.93502	72	
249.95431	60	
249.97758	34	
250.09318	22	
250.80115	56	
250.90843	62	
250.94939	88	
251.07613	70	
252.02439	26	
252.95721	60	
253.05252	66	
253.19724	50	
255.36890	82	
255.49822	72	
256.06366	52	
256.19448	18	
258.44463	64	
258.95083	66	
260.70802	18	
262.95325	64	
263.29968	116	
263.87326	68	
263.89777	98	
264.15717	72	
264.84056	44	
264.89019	74	
264.97401	80	
265.90837	82	
268.15974	18	
268.90833	70	
268.95679	64	
269.90567	66	
270.83063	60	
271.85199	44	
272.43990	70	
272.80090	58	
273.19609	70	
273.96772	70	
275.79162	74	
275.89183	52	
276.06431	20	
277.08214	68	
277.90249	70	
278.91471	46	
278.92997	18	
279.72301	28	
279.87084	78	
280.08484	88	
280.82292	62	
280.84360	46	
282.85365	60	
284.82111	28	
285.03305	28	
285.43255	78	
285.70628	44	
286.82207	46	
286.87605	74	
287.88339	68	
289.88378	20	
290.88306	74	
291.88087	70	
292.80245	66	
293.83935	68	
294.87147	48	
298.89790	34	
298.92316	36	
302.01368	88	
303.31790	20	
303.84763	42	
305.89924	34	
306.64934	24	
307.89530	66	
308.87866	80	
309.87248	38	
310.14679	68	
310.88265	42	
310.92803	84	
311.12520	48	
311.89643	42	
312.58032	30	
313.22927	32	
313.27085	60	
314.20696	18	
314.28696	166	
314.35178	18	
314.76665	20	
315.28298	144	
315.30591	92	
316.22235	50	
316.79902	60	
316.82971	68	
END IONS

###FS:    #m/z: 322.93028 #charge 1+
###MS: 85
###MSMS: 86
BEGIN IONS
TITLE=Cmpd 64, +MS2(322.9303), 28.0-35.0eV, 1.9min #86
RTINSECONDS=110.894
SCANS=85-86
PEPMASS=322.93028	181284
CHARGE=1+
46.41922	66	
79.00038	32	
86.31533	30	
91.15712	52	
108.92089	66	
130.45479	32	
142.11499	32	
173.95279	32	
189.91614	92	
194.95953	44	
197.86830	72	
198.95923	82	
200.88481	64	
201.04319	192	
204.90229	98	
205.26451	32	
205.94827	214	
205.96802	246	1+
208.89593	70	
209.91923	54	
212.89539	68	
215.00787	92	
218.90361	66	
219.05768	48	
220.87291	122	
221.94615	226	1+
223.55550	32	
223.88744	50	
223.97039	148	
224.11012	54	
224.82174	58	
224.88087	82	
224.95815	72	
225.83554	62	
226.47093	38	
226.91838	80	
228.83870	50	
230.90531	56	
233.91726	70	
238.88634	110	
238.93736	38	
239.08710	54	
240.07932	50	
240.79926	72	
240.82290	44	
240.94158	962	
241.39986	90	
241.84275	66	
241.93996	3588	1+
242.46677	38	
242.51550	48	
242.61487	60	
242.66833	56	
242.88446	72	
242.94264	2576	1+
243.17738	54	
243.42746	32	
243.77508	38	
243.82041	76	
244.82184	120	
244.85306	112	
244.94042	948	1+
244.98898	58	
245.86152	72	
246.79168	30	
246.90969	32	
246.97585	174	
247.97247	68	
248.86030	68	
248.87810	58	
248.99642	56	
249.67099	34	
249.92678	160	1+
251.79427	52	
253.92641	66	
254.91946	78	
254.94045	36	
255.37306	56	
255.94787	78	
256.89326	112	
256.91851	76	
257.91397	40	
258.41715	68	
258.83585	98	
258.89284	94	
258.98169	72	
260.83356	178	
262.84327	72	
263.51799	32	
263.83789	70	
264.07327	72	
264.56035	34	
264.81246	80	
265.06222	66	
266.05448	102	
266.86216	76	
268.84373	74	
268.86019	94	
269.43188	82	
271.79187	58	
271.88656	32	
272.84660	84	
273.58199	32	
277.07821	80	
277.89012	62	
278.84471	44	
279.09116	1250	1+
279.33898	32	
279.87516	54	
279.91416	82	
281.81928	64	
281.90639	38	
282.08570	72	
282.28163	32	
283.06816	70	
283.10778	62	
283.78574	68	
284.00586	30	
284.09172	92	
284.29059	106	
284.94072	50	
285.29983	56	
285.32423	32	
287.07381	42	
287.39626	96	
287.81046	80	
288.86779	74	
290.82417	46	
294.82959	30	
295.87801	86	
296.86721	42	
297.05147	68	
297.92219	46	
298.81959	68	
301.86849	68	
304.83271	68	
306.80847	50	
306.88185	92	
308.50094	66	
308.86393	78	
308.89996	64	
309.86994	88	
311.88163	76	
312.80164	66	
314.00097	34	
318.78881	84	
321.98468	64	
322.05712	32	
323.75657	68	
324.89102	66	
324.99065	70	
325.91485	120	
326.24685	72	
326.27797	58	
327.08138	56	
328.16809	52	
328.25954	76	
END IONS

###FS:    #m/z: 363.95643 #charge 1+
###MS: 85
###MSMS: 87
BEGIN IONS
TITLE=Cmpd 65, +MS2(363.9564), 28.0-35.0eV, 1.9min #87
RTINSECONDS=111.667
SCANS=85,87
PEPMASS=363.95643	34730
CHARGE=1+
59.23981	92	
180.86654	66	
193.78856	72	
195.88827	72	
197.89209	74	
204.88308	64	
205.95118	74	
207.86606	64	
210.88551	126	
212.88048	418	
222.95347	238	
224.89525	78	
224.94987	314	
225.88418	212	1+
225.97237	108	
226.94833	324	
226.97435	164	
227.95292	472	
228.94415	614	
230.88995	426	1+
230.97794	74	
231.79957	84	
231.92333	68	
232.79731	70	
232.87016	72	
233.80054	68	
234.89848	74	
236.79920	68	
236.84460	82	
236.93728	66	
237.97612	70	
238.79675	140	
238.85558	70	
240.09658	66	
240.82553	68	
240.93911	644	1+
240.98792	64	
241.84793	72	
241.90177	70	
242.84222	72	
242.96014	242	
243.00881	72	
243.63326	84	
243.83281	72	
243.93879	66	
244.89235	70	
244.95497	392	
246.95298	478	
246.97540	72	
247.80219	98	
248.80234	408	1+
250.79688	66	
252.92561	66	
253.00774	76	
256.83846	66	
257.12392	66	
257.81343	72	
258.85151	70	
258.91670	90	
260.83564	116	
260.96743	444	1+
261.83271	86	
262.98137	66	
264.00751	66	
264.81425	120	
265.97595	90	
266.81839	420	1+
267.78770	72	
267.98295	80	
268.13953	80	
268.84688	68	
268.95288	68	
269.87990	68	
270.85097	68	
270.87730	66	
271.92929	78	
274.80174	102	
275.90440	98	
276.86147	102	
277.80413	92	
278.84422	250	
278.88380	64	
279.42728	92	
279.79809	124	
279.91219	82	
280.79228	764	1+
280.85119	200	1+
281.02666	66	
282.79121	212	1+
282.88655	88	
282.91522	114	
283.06785	66	
283.85165	126	
283.98043	68	
284.79393	70	
284.82431	184	
284.86437	86	
285.01555	70	
285.82798	106	
287.82373	180	
287.88546	80	
291.88349	110	
292.43988	150	
292.90753	88	
292.93883	82	
292.98934	94	
293.84733	68	
294.86626	72	
296.80662	268	
297.80649	122	
298.80395	944	1+
299.86645	66	
299.90711	66	
300.80129	624	1+
301.85855	330	1+
302.80669	142	
303.84980	200	1+
304.25620	96	
304.94005	86	
305.92953	82	
306.43553	136	
306.88313	116	
307.89765	72	
309.91536	86	
311.12943	68	
312.87303	84	
316.81885	186	
317.00680	68	
317.82113	146	
318.29828	66	
319.05441	72	
321.81482	174	1+
321.86359	78	
322.83569	76	
323.01559	236	1+
323.83824	78	
324.81778	80	
324.89558	116	
326.05383	70	
327.39441	102	
327.81145	100	
328.29510	80	
329.90315	100	
330.76683	74	
331.84424	68	
334.83028	72	
336.94245	162	
338.38749	74	
338.94098	68	
342.83136	80	
343.37501	96	
344.40889	76	
345.96966	86	
348.83938	70	
350.76385	74	
350.78787	168	1+
351.14809	82	
354.73269	80	
354.89687	68	
357.01688	66	
360.78776	68	
361.18415	78	
365.20440	72	
366.18120	76	
366.33176	70	
369.38607	102	
END IONS

###FS:    #m/z: 336.94600 #charge 1+
###MS: 85
###MSMS: 88
BEGIN IONS
TITLE=Cmpd 66, +MS2(336.9460), 28.0-35.0eV, 1.9min #88
RTINSECONDS=112.439
SCANS=85,88
PEPMASS=336.94600	29072
CHARGE=1+
58.20186	108	
194.88969	58	
199.86459	70	
205.94888	250	
208.13491	58	
209.84989	80	
211.94767	424	1+
212.85227	62	
212.87974	122	
213.04594	72	
213.94032	188	
215.86923	72	
215.88705	58	
218.89080	54	
219.83991	58	
221.88378	78	
223.83218	86	
223.95952	132	
223.97722	110	
224.86265	78	
225.84456	56	
225.96470	80	
226.84117	92	
226.86457	80	
227.82563	86	
228.84501	98	
228.89343	168	
228.91116	54	
229.85099	88	
229.95297	250	
230.89212	78	
230.94826	74	
231.95051	194	
232.95743	96	
233.19816	68	
233.83792	56	
233.94132	68	
234.81565	76	
236.89369	54	
236.90972	120	
237.06745	66	
237.13685	54	
239.80351	70	
239.90986	68	
240.82954	56	
240.84866	104	
240.96887	96	
241.84277	262	
242.92262	58	
243.83073	60	
243.84619	66	
243.89198	56	
246.97578	170	
247.54127	84	
248.39016	84	
248.89697	128	
249.83211	144	
249.96214	96	
250.90247	98	
251.07099	72	
251.82921	74	
251.92668	76	
251.95643	232	1+
252.97059	188	
253.07407	70	
254.09478	72	
254.86861	60	
254.91104	72	
255.07821	86	
256.84968	56	
256.92495	58	
257.80079	102	
257.85103	74	
257.86707	62	
258.84480	370	
258.89884	72	
259.85513	336	
259.92650	92	
259.95912	72	
260.84833	74	
261.85629	62	
264.80043	62	
264.84432	70	
266.84686	80	
267.54462	92	
268.66663	68	
268.84528	194	
269.07969	52	
269.15596	56	
270.14018	58	
270.84908	108	
271.88239	66	
272.84762	86	
272.86768	54	
272.97288	76	
274.85863	56	
274.87883	104	
274.92586	68	
275.86193	52	
275.87683	68	
275.91433	58	
276.85877	786	1+
276.88201	198	1+
278.83378	274	1+
278.85015	90	
279.88338	184	
281.39097	86	
281.86179	120	
282.87880	120	
283.80655	66	
283.86837	62	
285.07582	74	
285.92637	104	
286.85233	408	1+
289.85599	52	
290.86766	88	
291.85551	66	
292.13685	76	
292.87389	74	
293.10579	152	
293.85170	74	
293.88039	94	
294.85789	112	
295.97446	62	
296.08305	72	
296.10212	76	
296.22656	70	
296.96494	110	
297.03923	72	
297.84149	60	
298.11739	56	
298.22747	62	
299.04411	66	
299.14227	70	
299.85796	54	
299.87961	68	
300.87739	72	
301.87928	70	
302.95131	94	
303.88403	62	
306.06895	72	
306.44049	58	
306.89064	136	
306.92902	72	
307.86940	66	
309.86996	78	
313.86683	56	
315.45008	66	
317.76118	94	
317.82449	70	
324.89546	54	
328.94721	70	
333.88093	70	
336.82421	68	
338.18215	76	
341.03529	68	
END IONS

###FS:    #m/z: 322.93006 #charge 1+
###MS: 89
###MSMS: 90
BEGIN IONS
TITLE=Cmpd 67, +MS2(322.9301), 28.0-35.0eV, 1.9min #90
RTINSECONDS=116.1
SCANS=89-90
PEPMASS=322.93006	170938
CHARGE=1+
85.21244	26	
142.03303	32	
192.61616	92	
192.88558	70	
197.09845	76	
198.09937	28	
199.90119	72	
201.04398	166	
205.95166	222	
206.95159	122	
207.94746	68	
207.97598	50	
208.12789	66	
209.11239	66	
209.92208	94	
210.18083	68	
210.87076	38	
211.07008	74	
211.83075	78	
211.91755	64	
215.87640	72	
215.89966	48	
216.87697	32	
218.89785	68	
219.95277	64	
221.88576	60	
221.94413	78	
223.88641	186	1+
223.96119	390	1+
227.62916	24	
227.83268	236	1+
227.89954	38	
228.17993	26	
230.82868	86	
231.88569	26	
231.95116	88	
233.91556	68	
236.07604	86	
237.08852	74	
237.90593	80	
238.07271	90	
238.79340	72	
238.93976	70	
239.92284	50	
240.82042	68	
240.93994	992	
241.79899	60	
241.93929	3980	1+
242.81971	134	
242.94127	2830	1+
243.05771	30	
243.10814	72	
243.82879	50	
243.88800	90	
244.83226	74	
244.93966	536	
244.97877	72	
245.54574	32	
245.83892	54	
246.86404	72	
246.88235	76	
246.97475	210	1+
248.05642	28	
248.86146	130	
250.09987	88	
250.90278	36	
251.02501	74	
251.17309	68	
252.92007	40	
252.97635	58	
254.91803	56	
256.11487	46	
257.06460	66	
257.83718	34	
258.83176	114	
258.90101	58	
258.96655	44	
259.88208	50	
259.90361	78	
259.92959	76	
260.82100	86	
260.93409	88	
261.02326	64	
261.12044	62	
261.82731	354	1+
262.17312	68	
262.89946	66	
263.14830	68	
264.81822	58	
264.89615	114	
265.05817	52	
265.78426	32	
266.98715	60	
268.80849	40	
268.96853	54	
272.13209	94	
274.85246	48	
275.82481	60	
278.09097	90	
278.87750	88	
278.91675	64	
279.09210	1240	1+
279.13564	28	
279.84211	62	
279.91092	110	
280.84168	78	
280.92967	74	
281.06547	38	
282.88242	50	
283.06799	126	
284.13526	76	
284.29528	210	
284.55479	34	
285.29759	124	
285.85360	66	
287.05259	50	
288.25549	40	
289.17885	40	
289.79528	48	
289.88462	72	
290.43455	78	
290.84800	54	
290.86312	66	
291.79673	64	
292.12817	88	
292.14496	50	
292.88642	40	
294.11074	58	
295.86527	66	
296.86561	70	
297.92636	50	
299.06939	32	
300.81775	88	
301.86444	60	
303.12640	88	
303.28452	60	
304.70171	24	
304.88275	88	
304.94220	104	
305.87327	50	
305.89897	44	
306.19561	100	
306.28181	28	
307.89380	104	
308.39766	72	
309.29785	54	
309.88316	82	
310.42792	92	
310.68572	50	
310.80038	40	
311.59577	26	
311.90950	54	
313.14991	28	
315.83612	74	
316.96303	60	
317.82373	72	
322.73870	80	
326.13904	24	
END IONS

###FS:    #m/z: 340.94058 #charge 1+
###MS: 89
###MSMS: 91
BEGIN IONS
TITLE=Cmpd 68, +MS2(340.9406), 28.0-35.0eV, 2.0min #91
RTINSECONDS=116.881
SCANS=89,91
PEPMASS=340.94058	116866
CHARGE=1+
87.37626	154	
115.93520	112	
189.86037	94	
192.92808	78	
196.88462	76	
199.89584	70	
205.94773	70	
206.92904	68	
213.93938	138	
215.11219	72	
215.88710	84	
215.93759	78	
217.88344	76	
217.93978	74	
218.89439	78	
220.88266	80	
221.87707	96	
223.95664	66	
224.97097	76	
225.99989	82	
226.14016	82	
226.47818	94	
226.83311	80	
226.87213	86	
226.95513	74	
228.84257	104	
229.12100	88	
231.88679	138	
231.95063	130	
232.88535	86	
233.88317	74	
233.91705	74	
234.93806	96	
236.88492	120	
237.90581	120	
238.83672	76	
238.90197	84	
238.95639	72	
239.84678	72	
239.86158	106	
239.87969	80	
239.89866	68	
240.54597	92	
240.83585	72	
241.84223	472	
241.90210	134	
242.83208	226	
243.83332	274	
245.85070	242	1+
245.90219	68	
246.85589	172	1+
246.95052	72	
247.97638	78	
251.84680	72	
252.75370	86	
252.95683	82	
254.83353	68	
254.90767	78	
255.07646	136	
255.93397	88	
256.45116	74	
256.85357	130	
256.90693	138	
257.86505	82	
257.90053	78	
257.91408	74	
258.84459	320	
258.85846	112	
259.85457	448	
259.88902	106	
259.91184	68	
260.83691	530	1+
260.89267	74	
262.83789	78	
262.85389	176	
264.87820	72	
266.86371	94	
267.13741	84	
267.87618	72	
268.00909	90	
268.83773	284	
268.86989	68	
268.95672	84	
269.15369	84	
269.84563	130	
269.92182	70	
270.80626	90	
270.82979	244	
271.10753	88	
272.08911	66	
272.85124	116	
272.94029	90	
272.96891	76	
273.88031	72	
274.89523	204	
275.82686	80	
275.85408	120	
275.95517	94	
276.44901	84	
276.85632	476	
276.89419	68	
277.74274	114	
277.86271	236	
277.96062	114	
278.84946	418	
278.88591	68	
279.85095	456	
279.91059	78	
280.81274	72	
280.84442	138	
282.87604	230	1+
284.94532	96	
285.86219	90	
288.81555	90	
288.90127	68	
289.87991	152	1+
292.93895	76	
294.86580	142	
294.88255	82	
295.86248	120	
296.18448	68	
296.85641	114	
296.92448	72	
297.01553	112	
297.87337	68	
299.78999	78	
299.87911	82	
300.01979	94	
300.83306	68	
300.88942	130	
301.05836	94	
301.86015	96	
301.88038	70	
302.17269	142	
302.86553	70	
305.17580	84	
306.80164	68	
307.88695	178	
309.81812	72	
310.39351	86	
310.85212	72	
311.86173	72	
314.82448	92	
323.20211	72	
323.48018	86	
323.87818	92	
325.31617	76	
328.18442	140	
331.41918	74	
331.94030	80	
332.87853	84	
337.36504	84	
337.61534	118	
339.74690	96	
342.89966	74	
END IONS

###FS:    #m/z: 363.95627 #charge 1+
###MS: 89
###MSMS: 92
BEGIN IONS
TITLE=Cmpd 69, +MS2(363.9563), 28.0-35.0eV, 2.0min #92
RTINSECONDS=117.653
SCANS=89,92
PEPMASS=363.95627	36930
CHARGE=1+
49.55071	64	
108.06268	90	
163.72278	82	
189.85987	126	
189.90929	66	
192.88562	60	
209.94275	268	
212.87821	264	1+
215.84038	82	
220.84788	66	
222.03370	64	
222.95076	324	1+
223.42116	92	
223.83605	88	
223.96293	72	
224.94730	64	
224.97017	144	
226.94645	600	1+
226.97077	214	
227.86645	66	
227.92930	138	
228.89086	62	
228.94134	768	1+
230.88896	568	1+
231.79591	70	
232.88975	132	
236.88800	90	
237.04468	88	
240.03728	60	
240.82405	72	
240.92111	76	
240.94182	236	
241.08532	70	
241.83858	136	
241.92099	76	
241.93924	1008	1+
241.96281	78	
242.89987	76	
242.94163	692	1+
242.95732	246	
244.16442	68	
244.82492	96	
244.93962	178	
244.95708	386	
245.94042	150	
246.91010	94	
246.95335	514	
247.90084	68	
247.96673	102	
248.80320	180	
248.90157	128	
250.18537	76	
250.80345	78	
251.04856	94	
251.20256	66	
253.90889	76	
258.06208	72	
258.44120	84	
258.83473	134	
258.89897	62	
259.84244	140	
260.83428	128	
260.96996	128	
261.83217	176	1+
261.84745	84	
262.88947	66	
262.92348	72	
263.11671	66	
263.89800	84	
264.42660	96	
264.86827	70	
266.81592	106	
267.81660	164	
267.84433	66	
268.80009	98	
269.13179	70	
270.60657	72	
271.84408	66	
271.92508	78	
273.85398	76	
273.90902	68	
274.05768	70	
275.80462	180	1+
275.88989	62	
276.85648	82	
276.87568	68	
277.92070	88	
278.79669	76	
278.84677	66	
279.00272	72	
279.10203	62	
279.79234	826	1+
279.85262	94	
281.92302	62	
282.32902	100	
282.79664	120	
282.82846	62	
282.86193	66	
282.94425	86	
283.39463	98	
283.43203	88	
283.86221	66	
283.93882	62	
284.82649	268	1+
286.84688	88	
286.91967	116	
287.88189	74	
287.89594	86	
288.84064	86	
289.82873	74	
292.44119	72	
292.93514	134	
294.86801	126	
294.92630	80	
295.41584	72	
296.81116	114	
297.81023	196	
298.80445	978	1+
299.87933	144	
299.98562	82	
300.80108	180	
301.86208	82	
302.85686	80	
303.85695	116	
304.03162	72	
306.44061	104	
308.89598	76	
311.90510	96	
312.81235	84	
313.15999	76	
313.90125	76	
313.94487	96	
314.81989	66	
315.79458	62	
316.80983	154	
319.80961	74	
319.88414	90	
320.00235	66	
320.96959	76	
321.84601	72	
322.82054	62	
322.92421	72	
323.84705	82	
323.93119	70	
324.28043	82	
325.88090	70	
326.93451	76	
327.82134	76	
327.86337	64	
334.86852	66	
339.13533	100	
339.90407	106	
343.41597	76	
344.81248	66	
345.89381	60	
346.05156	62	
348.11970	66	
353.75979	64	
363.80466	66	
364.20783	68	
365.11181	60	
365.15771	82	
END IONS

###FS:    #m/z: 322.93015 #charge 1+
###MS: 93
###MSMS: 94
BEGIN IONS
TITLE=Cmpd 70, +MS2(322.9302), 28.0-35.0eV, 2.0min #94
RTINSECONDS=121.322
SCANS=93-94
PEPMASS=322.93015	180896
CHARGE=1+
135.47272	66	
158.90193	34	
182.29660	72	
190.93096	50	
192.89052	54	
202.00901	78	
205.94435	84	
206.95151	84	
207.19369	34	
210.87793	46	
210.90594	72	
211.04528	84	
211.88608	78	
218.60569	82	
218.89063	66	
219.89839	88	
221.94237	76	
221.96237	76	
222.89652	64	
223.94996	78	
223.96781	54	
226.90330	66	
228.91331	90	
228.92708	60	
229.09707	42	
229.25224	34	
230.13898	36	
233.05757	84	
233.91322	52	
234.91901	64	
236.80498	72	
237.01841	74	
238.88803	82	
238.93720	56	
239.07955	124	
239.79214	76	
240.94075	974	
241.15212	42	
241.80624	102	
241.82291	284	1+
241.90097	156	
241.93888	3380	1+
242.94163	2790	1+
242.97458	36	
243.05657	54	
243.38243	108	
244.07216	36	
244.81578	88	
244.91725	78	
244.94089	486	
244.97662	62	
245.00169	68	
245.87198	60	
245.91147	44	
246.97959	194	
248.85477	50	
248.87864	58	
248.90143	74	
250.94187	70	
251.92952	80	
252.92980	48	
256.92885	68	
259.20346	92	
259.40088	68	
259.94315	76	
259.95718	56	
260.34125	92	
260.83304	136	
261.08322	76	
261.82960	56	
261.99452	88	
262.83173	52	
262.89965	54	
263.10084	40	
263.83064	158	
264.81021	42	
264.83221	76	
264.92069	40	
265.05876	84	
265.25600	50	
265.85631	84	
266.42139	78	
267.93864	50	
268.02488	66	
268.96293	100	
270.42051	34	
273.82739	70	
274.84237	76	
277.85619	70	
277.93497	68	
278.02506	50	
278.85433	62	
279.09053	1002	1+
279.27962	48	
279.31462	34	
279.82592	74	
279.87925	70	
281.90428	64	
282.08780	58	
282.31679	64	
282.83509	70	
282.85957	54	
283.06644	66	
283.28929	460	1+
283.78981	56	
283.86391	40	
283.96154	76	
283.99214	100	
284.07453	58	
284.29339	392	1+
285.21462	86	
285.95937	58	
286.85129	68	
286.91337	76	
287.41280	80	
288.82451	50	
289.87957	120	
289.91205	60	
290.85573	88	
293.08642	76	
295.15640	96	
299.82220	62	
299.99016	62	
300.09608	78	
300.79646	78	
301.86032	64	
301.88133	84	
301.93689	72	
302.87208	58	
302.88752	64	
306.06878	94	
306.80869	40	
306.88369	52	
307.83530	68	
307.88705	58	
308.97403	52	
310.84322	74	
310.87739	44	
311.15226	40	
311.38502	70	
311.87086	114	
312.89744	54	
312.97942	38	
314.26772	36	
316.18376	34	
316.86489	60	
318.85267	60	
319.30447	64	
319.37454	94	
322.23147	78	
323.67918	108	
323.92008	42	
324.89521	76	
325.85441	66	
325.89212	86	
326.86815	52	
END IONS

###FS:    #m/z: 340.94054 #charge 1+
###MS: 93
###MSMS: 95
BEGIN IONS
TITLE=Cmpd 71, +MS2(340.9405), 28.0-35.0eV, 2.1min #95
RTINSECONDS=122.094
SCANS=93,95
PEPMASS=340.94054	114412
CHARGE=1+
164.05615	168	
199.88363	74	
202.86141	70	
205.94978	62	
211.96286	84	
212.93667	86	
213.93816	182	
215.86010	134	
216.89338	110	
222.06152	72	
223.83306	128	
223.95904	78	
224.52563	56	
225.85769	68	
226.94623	68	
228.90927	90	
231.88933	170	
233.01082	76	
233.83829	72	
233.91719	66	
235.84783	76	
236.88455	126	
237.85123	70	
238.83665	56	
238.86341	64	
239.01500	60	
239.11416	56	
239.85512	58	
239.88521	70	
239.90053	70	
240.83776	860	1+
240.85152	242	
240.96496	84	
241.84171	602	1+
243.83744	58	
244.43315	88	
244.56375	86	
244.82713	74	
244.97665	88	
245.44008	104	
245.84854	72	
246.97730	66	
247.05283	68	
248.99700	110	
250.90258	74	
252.83199	56	
252.88067	74	
254.86651	60	
254.93107	60	
254.98458	54	
256.85211	478	1+
256.90277	186	
256.92128	78	
258.84736	438	
258.93249	62	
259.84913	250	
259.95548	68	
260.83452	570	1+
260.92240	66	
261.93862	92	
261.95856	88	
262.84030	100	
263.06879	86	
263.97382	74	
264.86844	72	
265.35788	64	
265.86228	72	
265.88225	86	
266.84428	154	
267.13328	64	
267.82986	60	
267.84976	86	
268.06311	70	
268.83969	266	
269.82555	178	1+
269.84497	182	
269.90587	88	
270.78427	170	
272.91621	66	
272.93361	256	1+
273.84598	78	
274.85999	88	
274.87656	60	
274.90285	60	
275.86203	124	
276.13262	58	
276.85698	546	
276.95549	130	
277.86218	406	
277.92523	66	
277.97407	100	
278.27303	70	
278.84604	1344	1+
279.16226	66	
279.88345	126	
279.92870	80	
280.81066	86	
280.84025	262	1+
280.86194	116	
281.81551	70	
281.97623	58	
282.85320	82	
282.87193	64	
283.86824	88	
284.24719	64	
284.42911	104	
284.80639	64	
284.87652	80	
285.89124	82	
287.87507	58	
287.92548	64	
288.83422	58	
292.85911	64	
292.87379	92	
293.44358	74	
293.87080	68	
294.86598	116	
295.02120	86	
295.86223	134	
296.85986	86	
297.89346	56	
299.86878	432	1+
300.91558	104	
301.21643	88	
301.79632	66	
301.86190	126	
301.93942	60	
302.86433	94	
302.94256	74	
303.86317	66	
303.91807	66	
304.91436	76	
304.94874	58	
305.97879	88	
306.88291	56	
306.99317	78	
308.42153	72	
309.33877	88	
311.16205	58	
311.85756	68	
311.87384	128	
314.87916	78	
316.06346	62	
317.94571	66	
319.88819	74	
323.23546	84	
324.88626	68	
326.17578	86	
326.75470	66	
326.92102	68	
327.17437	62	
329.03836	60	
334.95836	92	
337.25478	100	
337.39449	100	
337.88416	64	
339.09479	64	
343.08623	72	
344.90103	72	
END IONS

###FS:    #m/z: 363.95649 #charge 1+
###MS: 93
###MSMS: 96
BEGIN IONS
TITLE=Cmpd 72, +MS2(363.9565), 28.0-35.0eV, 2.1min #96
RTINSECONDS=122.866
SCANS=93,96
PEPMASS=363.95649	35348
CHARGE=1+
75.65859	78	
182.86707	78	
189.85894	70	
189.87027	68	
191.85858	118	
194.85328	88	
197.96479	70	
205.95177	70	
209.94451	244	1+
212.87776	268	
215.93771	80	
218.98683	72	
222.95199	228	
224.03477	88	
224.94813	120	
225.89452	80	
226.94801	494	1+
227.90539	76	
227.93055	144	
228.94380	846	1+
230.88938	458	1+
234.86001	192	1+
238.13522	98	
238.91280	70	
240.83530	86	
240.88804	72	
240.94026	150	
240.96299	98	
241.94210	330	
241.97050	68	
242.83667	72	
242.94469	206	
243.43197	68	
243.93303	124	
244.05117	70	
244.93984	260	
244.95615	650	1+
245.87497	78	
246.80599	212	
246.83680	74	
246.93137	68	
246.95354	428	
247.80873	136	
248.80045	100	
248.84255	148	
248.90226	124	
249.81863	76	
249.91242	136	
249.98759	66	
250.84341	126	
250.95779	86	
251.95013	158	
252.09637	78	
252.80250	66	
252.84164	72	
252.85939	84	
253.87960	72	
253.99116	88	
254.87072	70	
256.85298	76	
258.07021	70	
258.84369	72	
258.94834	70	
260.85460	104	
260.96825	146	
261.09297	84	
261.83027	218	1+
261.89004	74	
261.97264	82	
262.88577	84	
263.83292	68	
263.85407	82	
263.87877	132	
263.97774	68	
264.07734	66	
264.86419	82	
265.82200	112	
265.95853	78	
265.97469	138	
266.40724	104	
266.81476	106	
266.91088	72	
267.09919	72	
267.97428	122	
268.81142	256	1+
268.83681	126	
268.92449	74	
269.87753	72	
270.86324	84	
270.87711	84	
270.90766	72	
270.93387	76	
276.85754	252	
277.85727	132	
278.79602	156	
278.84318	68	
279.84610	354	1+
280.79383	824	1+
281.43419	74	
282.79140	156	
282.82878	92	
282.85574	84	
283.06197	84	
283.78962	122	
284.26375	70	
284.40211	88	
284.75853	76	
284.82501	72	
285.05274	102	
290.80331	72	
290.84143	76	
291.06115	80	
292.43681	88	
292.86135	84	
294.86795	124	
295.42443	88	
296.13774	90	
296.80939	160	
297.80390	712	1+
298.80430	446	1+
300.69845	106	1+
300.79757	360	1+
301.86138	388	1+
302.78857	68	
303.85797	78	
304.84589	90	
305.12665	70	
306.43624	90	
306.84703	68	
306.88775	72	
309.92615	86	
309.94141	84	
312.80605	72	
315.41730	72	
315.81085	204	1+
317.40493	106	
318.82392	68	
318.98665	70	
319.74771	78	
319.87800	84	
319.95643	114	
320.84453	78	
320.88840	74	
321.43187	72	
322.93293	84	
324.24942	82	
325.27849	68	
326.80725	194	1+
330.56812	106	
331.19340	68	
332.78641	70	
336.76329	70	
336.94390	98	
345.41230	68	
350.74320	102	
351.90551	94	
351.94914	72	
352.88536	80	
354.79087	72	
355.36197	66	
355.91536	74	
362.37514	70	
362.45235	68	
367.33851	100	
367.38281	94	
368.78467	88	
368.83641	86	
END IONS

###FS:    #m/z: 340.94063 #charge 1+
###MS: 97
###MSMS: 98
BEGIN IONS
TITLE=Cmpd 73, +MS2(340.9406), 28.0-35.0eV, 2.1min #98
RTINSECONDS=126.521
SCANS=97-98
PEPMASS=340.94063	118808
CHARGE=1+
191.93687	86	
192.92334	72	
193.89478	80	
194.92706	102	
195.89857	84	
196.88349	110	
200.86050	70	
200.99467	82	
205.95226	350	1+
207.97546	84	
210.88102	70	
212.88310	56	
212.89544	84	
213.93696	270	1+
215.93394	66	
216.86966	102	
218.89542	58	
219.87997	62	
220.88165	266	1+
221.87224	88	
222.80477	90	
222.97545	84	
223.95776	140	
224.83133	72	
224.84412	62	
224.97478	56	
226.94963	74	
227.38094	84	
228.84045	174	1+
228.95017	72	
230.88844	170	1+
231.93799	68	
231.95334	108	
233.89593	70	
236.86726	76	
236.90767	132	
236.92602	68	
237.06364	78	
238.85954	84	
238.87449	64	
238.90345	154	
239.15946	74	
239.87981	80	
240.23364	90	
240.83975	130	
241.84232	506	1+
242.81735	74	
243.83033	270	1+
243.85174	70	
245.84789	66	
246.85608	62	
246.97363	94	
249.91376	66	
249.95876	126	
250.90697	70	
250.97248	76	
251.83504	70	
251.92895	64	
252.42013	94	
253.42400	98	
253.84038	66	
254.90756	134	
254.92466	88	
254.98232	84	
255.06872	72	
255.08435	72	
255.91132	106	
256.07949	58	
256.26002	56	
256.86727	82	
256.89477	68	
256.91121	82	
257.85505	134	
258.84834	256	
258.90816	104	
259.85026	234	
260.83827	442	
260.86131	152	
261.83696	262	
261.86651	102	
261.90089	108	
261.93865	72	
262.90556	64	
262.96351	66	
263.85945	74	
264.79245	56	
264.86933	144	
266.86090	296	
267.80004	60	
267.85028	134	
268.84065	322	1+
269.80092	58	
270.83744	130	
271.09967	80	
272.44155	88	
272.84334	76	
272.91415	64	
272.98705	72	
274.86260	120	
276.85789	1256	1+
276.88263	110	
277.92287	58	
278.84720	1258	1+
280.84116	68	
280.88246	68	
280.94294	82	
281.88566	72	
282.00947	64	
282.03416	98	
282.87613	124	
283.11798	60	
283.15545	56	
283.34946	72	
283.84542	72	
284.10646	64	
284.87457	68	
286.90336	76	
286.92422	86	
287.34017	72	
288.84455	56	
289.38561	90	
289.80544	74	
290.88068	72	
291.07799	68	
291.88281	76	
293.19349	64	
293.84752	68	
294.18225	80	
295.86496	144	
296.85358	120	
296.96507	66	
297.89401	284	1+
298.74922	72	
298.98473	82	
299.30964	72	
299.87274	350	1+
300.33465	64	
304.03990	106	
304.26077	66	
304.87358	86	
305.15020	56	
305.19930	58	
306.92226	74	
308.29186	78	
311.42395	78	
312.86027	62	
314.85921	74	
320.89267	68	
323.19327	90	
324.04151	60	
324.89310	66	
326.18025	78	
328.19024	56	
328.88051	58	
328.91569	90	
330.81170	68	
332.93425	80	
333.78860	78	
336.80850	80	
338.23616	98	
342.20665	68	
344.87839	66	
END IONS

###FS:    #m/z: 336.94584 #charge 1+
###MS: 97
###MSMS: 99
BEGIN IONS
TITLE=Cmpd 74, +MS2(336.9458), 28.0-35.0eV, 2.1min #99
RTINSECONDS=127.293
SCANS=97,99
PEPMASS=336.94584	26332
CHARGE=1+
196.88635	86	
198.87785	56	
204.99379	74	
207.88721	88	
207.97690	76	
209.88372	76	
210.88274	88	
210.89986	188	
211.94434	260	
212.89208	84	
213.88410	52	
213.94088	218	
214.87860	58	
215.86211	58	
215.88930	58	
215.93751	82	
216.89166	66	
217.93584	58	
217.96157	84	
219.89256	62	
220.88610	70	
221.89450	50	
222.84511	74	
222.97542	50	
223.84177	68	
223.95758	62	
224.84402	66	
225.64936	58	
227.83681	58	
228.82723	66	
228.84343	146	
228.90071	200	
228.94070	76	
229.95474	420	
229.99746	70	
230.88793	76	
231.85752	64	
231.87073	74	
231.88823	176	
231.95695	76	
233.83064	62	
233.90464	68	
234.83264	106	
237.02430	66	
238.84794	100	
239.84811	150	
240.83972	412	1+
241.84330	268	1+
242.87875	70	
243.84715	58	
244.84207	120	
247.97058	62	
248.93643	66	
249.83022	84	
249.96617	90	
250.83283	54	
250.96693	56	
250.98631	56	
251.03481	78	
252.92963	68	
252.95319	100	
252.97046	210	
254.92026	168	
254.96127	68	
255.08017	66	
255.09972	66	
255.85361	90	
255.89498	74	
256.82275	66	
256.86046	170	
256.90055	132	
257.85396	104	
257.88852	82	
258.84431	494	1+
259.87985	68	
260.86417	154	
260.91405	58	
261.01145	76	
261.15655	70	
262.12146	72	
262.84956	48	
262.87545	68	
264.84491	50	
264.87000	142	
266.86313	72	
266.88659	72	
267.84448	82	
267.99689	72	
268.75119	54	
268.84012	292	
269.02496	94	
270.85003	76	
271.84407	72	
272.86544	66	
272.92035	86	
274.86071	276	1+
275.35961	100	
275.94305	54	
276.85906	968	1+
276.89411	86	
278.83891	78	
279.86683	60	
280.85992	68	
280.91965	92	
281.94323	64	
282.88080	64	
285.45739	88	
286.85378	124	
287.20916	54	
287.84905	114	
291.04425	72	
291.85148	62	
292.43521	60	
292.85287	72	
293.10637	68	
293.81148	70	
293.88133	100	
294.11084	140	
294.86882	118	
294.89710	64	
295.85045	52	
295.86576	86	
299.87329	184	
301.06710	48	
301.87732	54	
303.10315	94	
304.21990	54	
305.83267	60	
305.84767	60	
306.88102	124	
307.81781	72	
308.88528	74	
309.39052	76	
309.43132	62	
311.08577	64	
311.16203	88	
312.11767	80	
312.83659	54	
314.83298	56	
317.87100	84	
319.88004	56	
321.89250	56	
324.89205	170	
325.90088	78	
326.85231	56	
326.91252	74	
327.82783	78	
329.87396	60	
331.95643	56	
334.10943	60	
334.15884	66	
334.77402	78	
336.22911	62	
338.16842	82	
342.21105	66	
END IONS

###FS:    #m/z: 359.96154 #charge 1+
###MS: 97
###MSMS: 100
BEGIN IONS
TITLE=Cmpd 75, +MS2(359.9615), 28.0-35.0eV, 2.2min #100
RTINSECONDS=128.065
SCANS=97,100
PEPMASS=359.96154	17600
CHARGE=1+
182.86371	72	
196.01910	58	
198.57841	104	
202.12790	66	
204.89721	58	
205.94979	72	
206.96043	88	
208.87985	78	
210.90247	74	
216.85525	86	
221.86728	82	
222.89646	72	
222.95105	194	
223.39348	80	
223.96491	436	1+
224.94791	494	
224.96933	352	1+
225.90388	64	
226.87190	62	
226.94635	446	
227.16061	56	
227.88671	74	
228.91302	56	
228.94230	580	1+
233.88788	66	
233.91141	82	
234.86751	218	1+
235.79485	74	
236.09518	100	
236.44020	74	
236.95976	68	
238.93661	102	
239.90415	64	
240.92103	76	
240.94074	354	1+
240.96098	298	
241.13675	68	
242.90540	78	
242.96086	54	
243.11591	82	
243.20976	94	
244.95579	284	1+
244.98655	56	
245.94278	80	
246.81281	162	
246.95175	456	
247.90686	86	
248.15821	88	
248.80348	174	
248.89468	72	
249.09736	60	
249.81076	76	
249.83201	78	
250.87956	68	
250.94705	142	
251.91514	76	
252.87683	174	1+
252.95380	112	
253.06835	72	
253.42764	96	
255.92188	84	
256.85236	64	
257.02939	100	
258.84954	72	
258.94238	66	
259.85774	86	
260.84079	72	
260.97345	140	
261.90509	84	
262.17335	92	
264.79611	66	
264.82081	76	
265.83441	86	
265.97662	70	
266.81378	404	1+
266.87356	70	
267.86223	68	
268.40131	56	
268.41707	60	
270.84670	64	
270.88927	66	
273.97183	84	
274.44168	112	
274.92417	58	
275.09525	72	
275.91208	58	
276.81281	208	1+
276.85183	100	
278.80175	134	
278.83669	76	
280.79308	502	1+
280.90293	62	
281.42833	92	
281.82367	58	
281.88763	70	
282.86974	66	
283.92187	66	
284.82172	180	
284.85829	82	
284.89724	64	
289.87878	72	
292.80441	78	
293.89852	66	
293.93173	80	
294.82698	66	
295.42625	76	
295.86130	72	
296.38742	58	
296.80809	76	
296.82132	60	
296.88000	64	
297.80838	144	
297.88612	76	
298.80362	996	1+
298.84674	66	
299.12460	56	
299.87266	66	
300.79995	122	
301.19066	74	
301.61447	104	
301.86663	72	
301.91759	70	
302.94279	90	
303.14144	86	
305.12667	60	
307.25131	68	
308.89796	76	
309.91748	72	
311.87260	68	
312.92542	100	
314.86585	62	
316.81247	60	
316.85644	210	1+
316.91059	74	
317.93037	68	
318.93141	96	
322.08827	100	
323.01660	250	
326.88803	66	
327.16560	86	
328.12137	68	
329.21887	72	
334.87734	70	
334.90433	64	
335.40377	64	
336.94137	68	
340.10393	62	
347.90410	74	
347.94756	78	
349.12175	60	
349.13977	74	
352.03914	76	
355.41983	78	
356.79879	64	
357.20471	74	
360.87140	62	
361.81486	82	
362.15325	72	
362.29337	74	
363.90318	74	
363.92668	62	
365.34289	74	
END IONS

###FS:    #m/z: 336.94586 #charge 1+
###MS: 101
###MSMS: 102
BEGIN IONS
TITLE=Cmpd 76, +MS2(336.9459), 28.0-35.0eV, 2.2min #102
RTINSECONDS=131.712
SCANS=101-102
PEPMASS=336.94586	26834
CHARGE=1+
65.32294	68	
146.08150	64	
190.89358	56	
197.94409	68	
198.89888	86	
207.97389	70	
211.94464	856	
212.87747	274	1+
212.90077	82	
213.93986	292	
215.88843	198	
215.93797	66	
216.07124	80	
218.83825	74	
219.84185	68	
221.37947	98	
221.85107	62	
221.88951	78	
221.94063	102	
222.94783	56	
222.97158	74	
223.96106	156	
224.01805	76	
224.95609	66	
225.85582	94	
226.85734	76	
226.90708	72	
226.97038	60	
228.84994	78	
229.95464	642	1+
230.22657	54	
230.88945	58	
231.95109	322	1+
232.89600	218	1+
233.87016	94	
234.88702	68	
236.80292	64	
236.97874	72	
237.07195	72	
237.85077	54	
238.95858	72	
239.83628	60	
240.83872	1016	1+
240.87156	72	
242.41973	96	
243.09313	66	
243.83505	148	
245.84631	80	
245.88066	70	
247.96288	230	
248.85876	70	
249.96217	122	
250.84079	66	
250.94754	72	
251.06062	62	
251.83908	74	
251.92675	64	
251.95343	78	
251.97345	76	
252.83399	90	
252.93786	62	
252.96785	202	
253.80123	62	
254.09091	72	
254.90306	56	
254.91552	84	
254.97830	70	
255.07292	134	
256.80524	58	
256.82078	66	
256.85319	126	
257.00958	54	
257.08293	96	
257.88691	132	
258.84784	706	1+
259.85186	454	1+
261.97089	58	
262.85150	66	
262.95916	62	
264.86576	150	
265.43197	70	
265.85493	228	1+
266.79800	72	
267.84272	74	
268.84047	344	
268.97398	76	
270.98252	72	
271.92082	66	
272.84720	120	
273.91918	54	
274.86343	98	
274.91682	84	
275.83686	84	
275.87295	132	
276.85941	1434	1+
276.91050	62	
277.83096	74	
277.96808	72	
278.83915	280	
279.85884	176	1+
280.81296	68	
280.82890	68	
280.84366	62	
280.89098	88	
281.87950	414	1+
282.35406	64	
282.88108	272	1+
283.02902	80	
286.80925	58	
286.85530	308	1+
287.10297	106	
289.86809	70	
290.85062	106	
290.88297	76	
292.01486	66	
292.09868	68	
292.25861	62	
292.84966	64	
292.94103	82	
293.05700	60	
293.75909	72	
293.84761	54	
294.84589	78	
294.87090	176	
295.88686	60	
295.92225	100	
296.87922	58	
296.97466	92	
297.42236	62	
297.96861	68	
298.00691	100	
298.30186	64	
298.32046	90	
299.86926	134	
300.88009	130	
301.01366	66	
301.40817	76	
302.14169	72	
302.40248	72	
302.74611	82	
303.15250	60	
303.94379	88	
304.86522	60	
305.90988	78	
306.88494	216	1+
306.89884	62	
310.79587	72	
310.92739	84	
313.87536	60	
314.88753	62	
315.90386	74	
316.17014	88	
318.93352	68	
322.26930	70	
324.89743	86	
327.04829	70	
327.55908	84	
328.83081	94	
330.10207	70	
332.92544	70	
333.90529	62	
334.87530	64	
335.29090	76	
340.91068	78	
END IONS

###FS:    #m/z: 359.96186 #charge 1+
###MS: 101
###MSMS: 103
BEGIN IONS
TITLE=Cmpd 77, +MS2(359.9619), 28.0-35.0eV, 2.2min #103
RTINSECONDS=132.485
SCANS=101,103
PEPMASS=359.96186	19542
CHARGE=1+
195.92446	64	
209.94401	130	
212.91685	82	
214.92958	66	
216.85552	66	
218.88335	78	
220.89546	76	
222.95099	346	1+
223.83428	84	
224.88906	74	
224.94654	150	
225.90199	74	
225.95560	162	
226.89222	78	
226.94820	432	
226.97039	124	
227.93350	72	
227.95231	194	
228.94297	124	
231.89006	76	
233.95663	68	
234.86062	90	
234.87381	158	
235.43702	86	
236.89868	78	
238.96573	76	
240.90605	82	
240.93486	116	
240.94961	96	
240.96657	128	
241.78529	76	
241.83525	106	
241.94125	120	
242.12149	66	
242.85272	62	
242.94001	74	
242.95787	140	
244.95810	208	
245.84041	88	
245.90585	86	
245.96935	80	
246.81267	62	
246.95034	182	
246.97383	124	
248.80356	140	
249.80515	78	
249.82486	74	
249.84781	70	
250.01646	88	
250.94757	72	
251.03323	66	
251.10882	70	
251.43984	66	
252.85131	66	
252.87479	192	
252.92756	78	
253.91482	70	
254.85293	82	
254.92411	110	
257.84469	196	1+
259.83066	68	
260.79347	78	
261.82934	82	
261.89318	78	
263.92590	66	
263.97764	140	
264.81640	68	
264.84242	66	
264.98215	92	
266.81416	264	
267.42016	84	
267.81306	162	
267.84784	64	
268.79952	72	
268.85380	82	
269.11574	74	
269.96036	74	
269.97554	94	
270.89527	78	
272.82494	74	
272.86745	72	
273.96532	90	
275.07243	66	
275.84777	88	
275.97118	64	
276.23647	96	
276.33643	92	
276.85606	68	
276.92311	66	
277.81664	100	
277.86463	106	
278.80199	424	1+
278.84443	370	1+
280.79435	664	
280.90085	72	
281.86874	82	
281.98890	140	
282.79219	124	
283.88277	78	
284.78152	72	
284.82449	82	
285.82873	170	
286.84460	72	
289.79508	68	
289.88900	90	
290.09610	68	
290.92285	92	
295.85300	64	
295.87170	90	
296.81082	178	
297.05159	98	
297.62949	90	
297.80953	64	
297.84976	78	
298.64089	98	
298.80218	1040	1+
298.84892	76	
298.89332	90	
298.93204	226	1+
299.88459	102	
300.80535	138	
300.83278	74	
301.46120	98	
301.79191	108	
301.86954	70	
301.90075	78	
303.73811	68	
303.81529	66	
305.03229	80	
305.16304	76	
306.87967	64	
307.08564	68	
309.92401	84	
313.86010	72	
315.95410	104	
316.30110	74	
316.38843	86	
316.81583	138	
318.84159	76	
318.93032	134	
319.82243	78	
323.01553	142	
324.80314	70	
327.44568	92	
329.86763	78	
331.75677	68	
331.90226	90	
336.94570	140	
337.14839	68	
341.28027	74	
345.08852	76	
352.78805	78	
354.02777	74	
357.25103	78	
359.85785	72	
360.27926	116	
END IONS

###FS:    #m/z: 313.92919 #charge 1+
###MS: 101
###MSMS: 104
BEGIN IONS
TITLE=Cmpd 78, +MS2(313.9292), 28.0-35.0eV, 2.3min #104
RTINSECONDS=133.257
SCANS=101,104
PEPMASS=313.92919	8802
CHARGE=1+
55.16336	18	
71.43302	18	
93.47054	16	
94.27359	16	
94.31533	16	
94.37854	16	
94.67103	16	
94.74273	16	
94.99988	16	
95.29693	16	
95.31011	16	
95.65207	16	
96.21012	16	
96.97162	16	
97.50197	16	
98.26369	16	
99.75309	16	
102.17755	18	
103.41255	18	
105.98336	36	
108.64680	18	
109.20299	18	
111.36420	42	
165.88140	26	
185.74506	28	
190.83442	66	
193.89474	72	
193.92043	60	
193.97167	86	
196.83679	34	
197.03961	88	
197.98890	18	
200.45517	18	
202.91193	26	
203.95072	70	
204.04352	54	
205.95125	66	
208.34494	20	
208.55871	76	
211.97935	122	
213.12847	50	
213.20721	78	
216.62487	22	
217.80208	26	
219.20504	74	
220.91008	84	
221.94855	70	
222.04881	34	
223.39514	32	
223.95833	116	
224.96186	72	
225.98331	34	
226.97173	50	
227.13854	72	
227.88472	90	
228.89373	40	
231.11399	84	
231.93967	54	
232.28975	18	
232.89472	64	
233.86085	44	
233.95994	50	
234.22157	58	
234.97543	128	
235.85919	44	
236.08938	70	
236.83117	64	
238.89166	82	
241.42376	18	
244.21809	30	
245.80361	76	
246.98355	106	
247.57803	44	
248.87048	40	
248.94986	72	
248.96539	78	
249.87681	72	
250.90818	66	
250.95354	190	
251.17897	96	
252.79875	74	
252.95320	70	
256.80906	72	
257.22622	68	
258.94573	132	
261.85728	48	
262.87568	96	
262.95119	64	
263.79615	78	
265.16625	84	
267.02094	82	
267.03683	36	
268.84232	58	
269.80289	70	
270.27805	134	
270.51373	34	
270.83467	56	
271.28393	50	
271.81763	70	
272.23081	30	
272.89633	100	
272.97117	70	
275.97162	96	
276.07594	36	
277.02694	150	
278.26089	40	
278.81414	76	
280.26339	92	
282.41791	78	
282.97131	90	
283.85892	28	
284.94929	30	
285.85430	28	
286.91542	116	
287.03848	70	
287.87319	72	
287.91675	66	
291.81365	60	
291.97699	52	
293.84755	72	
293.87903	86	
294.11504	80	
296.27106	76	
296.84414	18	
298.10219	78	
298.83205	90	
301.20146	60	
302.88692	30	
304.70971	24	
304.82889	54	
305.24980	18	
306.03335	20	
308.86358	82	
308.88557	74	
308.91569	78	
311.41959	24	
311.81420	84	
312.27384	74	
313.27112	52	
314.28573	114	
314.61733	20	
314.86476	44	
315.28412	66	
315.45029	44	
315.84092	32	
316.66372	32	
316.79490	72	
317.32833	32	
317.54237	40	
318.04939	28	
END IONS

###FS:    #m/z: 322.92996 #charge 1+
###MS: 105
###MSMS: 106
BEGIN IONS
TITLE=Cmpd 79, +MS2(322.9300), 28.0-35.0eV, 2.3min #106
RTINSECONDS=136.904
SCANS=105-106
PEPMASS=322.92996	173490
CHARGE=1+
71.47698	30	
182.93354	84	
189.04899	66	
190.94108	66	
192.88811	178	
195.00594	78	
197.02782	62	
201.04481	80	
202.96110	62	
205.54997	30	
205.95313	94	
206.97102	68	
208.93120	74	
209.94413	52	
210.53714	30	
212.44052	88	
213.83519	46	
215.02926	100	
222.89330	74	
222.95155	146	
223.95743	332	1+
224.31777	30	
224.97832	50	
226.84446	66	
227.89782	52	
228.35578	100	
233.59606	84	
234.95685	60	
234.97268	28	
237.88611	166	
238.80642	108	
238.83867	72	
239.02067	48	
239.07834	86	
239.89495	226	1+
240.87909	62	
240.94094	774	
241.53125	54	
241.94005	2818	1+
242.00114	58	
242.81845	236	1+
242.84412	52	
242.85768	64	
242.88216	50	
242.94220	1918	1+
243.21177	86	
243.73115	28	
243.84242	82	
244.93954	496	1+
245.42680	38	
245.98707	50	
246.83678	32	
246.94260	52	
246.97479	106	
247.59327	30	
248.61908	34	
248.65552	90	
248.91897	76	
249.43500	44	
249.85360	58	
250.08650	32	
251.44653	40	
251.79608	30	
252.29976	32	
252.97248	76	
254.83691	42	
254.88979	36	
257.42142	76	
257.45293	62	
258.84842	128	
258.96265	52	
259.85622	54	
260.07579	42	
261.82787	160	1+
262.83884	40	
262.97753	58	
264.89707	54	
265.17583	30	
266.06075	66	
266.32523	32	
266.83447	50	
270.07126	60	
271.79328	72	
271.85193	42	
272.01009	64	
272.84337	66	
272.92034	68	
274.86488	58	
275.02363	82	
277.91487	78	
278.02930	82	
278.87133	62	
278.97413	34	
279.09155	1236	1+
279.12336	46	
279.15031	38	
279.24451	38	
279.85651	80	
280.18953	38	
280.82288	48	
281.80551	38	
281.86907	68	
282.07543	30	
282.20099	90	
282.28159	64	
283.06631	48	
283.87033	74	
284.29274	60	
284.86025	56	
284.89975	76	
284.94500	30	
285.19819	58	
285.28907	68	
285.92633	68	
287.23789	66	
288.87402	36	
289.16180	38	
289.87971	90	
290.84767	64	
290.86993	70	
291.79678	72	
291.88344	68	
293.90002	72	
294.43337	64	
294.85589	78	
296.39353	40	
296.49091	76	
297.06622	64	
297.14444	70	
297.98978	30	
300.06617	28	
301.87320	50	
304.00804	100	
306.23882	56	
306.87606	96	
306.90105	32	
307.89066	40	
309.88937	84	
311.86594	68	
312.80164	58	
313.80112	46	
318.83482	92	
319.74537	44	
319.89929	68	
320.18278	40	
320.23525	58	
320.88858	58	
321.28657	118	
321.89896	68	
322.82071	44	
324.13474	68	
324.22905	54	
324.86214	72	
324.89638	122	
325.80765	66	
325.90498	58	
326.76164	82	
328.11015	40	
END IONS

###FS:    #m/z: 363.95643 #charge 1+
###MS: 105
###MSMS: 107
BEGIN IONS
TITLE=Cmpd 80, +MS2(363.9564), 28.0-35.0eV, 2.3min #107
RTINSECONDS=137.676
SCANS=105,107
PEPMASS=363.95643	37562
CHARGE=1+
78.74082	68	
191.86100	80	
193.09700	72	
208.88499	64	
208.89935	78	
209.94481	296	
211.94867	92	
212.87595	120	
218.89608	64	
222.94963	86	
223.95016	64	
223.96468	80	
224.83390	150	
224.89075	122	
224.94752	252	1+
224.96804	226	
225.97114	128	
226.94752	898	1+
226.97464	92	
227.03653	74	
228.89294	68	
228.91663	70	
228.94156	820	1+
229.87275	66	
230.88969	394	1+
232.20010	66	
232.88160	78	
232.95452	80	
233.84579	92	
238.07821	76	
239.07392	68	
240.83683	124	
240.94017	338	1+
240.95937	104	
241.15940	78	
242.94245	516	1+
243.81931	140	
244.94118	80	
244.95786	342	
245.83256	76	
245.96055	146	
246.80803	134	
246.95389	444	1+
248.80714	146	
248.89729	98	
249.81113	76	
250.96683	94	
253.90602	188	
257.04538	74	
257.10246	70	
258.84199	142	
258.89941	66	
258.97629	86	
259.84510	76	
259.90626	74	
260.83228	84	
260.97284	132	
261.78620	94	
262.82843	258	1+
262.85083	90	
263.42147	74	
264.81734	108	
265.78846	126	
265.81822	212	
265.97242	90	
266.81399	342	1+
267.97388	160	1+
268.87072	388	1+
269.96582	138	
270.93599	78	
271.80947	66	
272.04053	76	
274.86075	82	
275.01758	66	
275.84683	66	
275.99786	72	
276.38582	64	
276.85889	212	
277.01466	96	
277.60992	94	
277.81436	80	
277.97235	70	
278.84162	214	
279.79914	72	
279.87088	72	
279.96536	72	
280.79311	192	
280.85638	122	
281.79148	190	
281.85632	74	
281.88976	90	
282.79486	246	
282.82659	70	
283.07043	76	
283.08568	78	
283.78743	208	
283.84839	134	
283.87243	72	
284.86111	76	
285.85363	72	
287.86056	64	
288.43777	66	
288.80487	78	
289.82226	68	
290.92428	64	
291.05694	72	
291.89123	82	
292.43497	100	
292.94132	78	
293.43722	84	
294.81391	66	
294.85039	72	
294.86930	64	
294.88623	112	
294.93496	70	
296.81078	124	
296.85910	72	
297.80191	796	1+
297.89440	64	
297.93252	74	
299.87510	142	
300.17905	64	
300.80013	160	
301.80835	118	
301.86009	138	
302.80923	76	
302.85538	68	
302.98365	72	
304.85441	70	
306.42374	100	
306.82755	70	
308.81169	68	
308.85926	66	
313.82085	82	
316.81133	284	1+
318.95667	98	
319.80274	96	
319.88381	82	
320.93209	70	
321.82043	118	
323.15585	72	
323.24427	96	
324.23630	72	
324.79787	72	
324.82435	80	
324.89755	70	
326.87718	112	
327.34331	70	
329.87255	200	1+
330.83376	68	
335.90048	84	
336.94391	78	
339.95225	80	
342.02700	102	
342.90424	72	
348.82117	66	
355.14450	90	
358.77303	70	
359.79212	70	
360.86900	68	
363.21263	76	
366.73352	76	
367.79286	68	
368.25437	76	
END IONS

###FS:    #m/z: 336.94563 #charge 1+
###MS: 105
###MSMS: 108
BEGIN IONS
TITLE=Cmpd 81, +MS2(336.9456), 28.0-35.0eV, 2.3min #108
RTINSECONDS=138.449
SCANS=105,108
PEPMASS=336.94563	28566
CHARGE=1+
180.08793	50	
186.93108	64	
192.88548	72	
193.01864	82	
210.88112	78	
211.94385	318	
212.87922	122	
212.89636	102	
213.44059	100	
213.88192	154	
213.93982	328	
215.87657	80	
215.93252	70	
217.91969	60	
218.80293	56	
220.87179	58	
222.97523	54	
223.86551	88	
223.96089	48	
224.83835	96	
224.87346	84	
227.02010	64	
228.10003	64	
228.85353	42	
228.91132	58	
229.15280	64	
229.95478	466	
230.00862	84	
230.84909	68	
230.88938	356	1+
231.06414	54	
231.82201	56	
231.95597	142	
232.07276	78	
235.89302	78	
237.34945	106	
239.84457	62	
240.83933	774	1+
240.85812	60	
241.84321	544	1+
242.85899	104	
242.94169	78	
243.88226	72	
245.41498	74	
245.84638	60	
246.90590	60	
247.97030	80	
247.99957	84	
248.89741	46	
248.91318	60	
249.90237	62	
249.95440	60	
250.85781	52	
250.89496	106	
250.98818	54	
251.83319	100	
251.99253	46	
252.95319	104	
252.96982	314	1+
254.83521	74	
254.89993	70	
254.96664	132	
255.07356	108	
255.85363	64	
255.91073	234	1+
256.07398	62	
256.84912	118	
256.86611	68	
257.04736	68	
257.82955	42	
257.85009	94	
257.87060	86	
258.43889	74	
258.84752	680	1+
259.85028	402	1+
260.05196	62	
260.87261	44	
261.18638	80	
262.87582	202	
262.92356	72	
266.86043	72	
268.84483	244	1+
268.86506	98	
268.89021	66	
270.94183	54	
271.10161	50	
271.84578	100	
271.91878	52	
272.90069	46	
272.97288	78	
274.85980	172	
274.89465	134	
275.11176	44	
275.87325	96	
275.89206	94	
275.92675	66	
276.78362	66	
276.85972	842	1+
277.89050	74	
277.92486	152	
278.90232	66	
279.08878	76	
279.37417	90	
279.84194	68	
279.87721	136	
280.59464	72	
280.88870	68	
281.04979	48	
281.84484	66	
282.87843	94	
283.12800	58	
283.44245	104	
284.87626	46	
285.86052	154	
286.86104	134	
287.41696	84	
287.85273	264	1+
287.92307	62	
291.89360	64	
292.12637	82	
292.86270	200	
293.09839	64	
293.11322	146	
293.84559	76	
293.87153	142	
294.01428	56	
294.16347	48	
294.44575	80	
294.86312	132	
295.87204	80	
296.21271	64	
296.32595	48	
296.89089	64	
297.87142	60	
297.89044	68	
298.91247	86	
299.14813	82	
299.38827	72	
300.88029	52	
307.89306	60	
307.95784	52	
308.38286	52	
309.87128	48	
310.88953	66	
311.86380	94	
311.96356	42	
317.09664	54	
318.76709	56	
319.88112	66	
321.24048	62	
321.75113	62	
324.81329	66	
325.42004	58	
328.93606	94	
333.10248	78	
336.00198	58	
336.95073	64	
338.26992	100	
339.17445	48	
340.29403	64	
END IONS

###FS:    #m/z: 322.93018 #charge 1+
###MS: 109
###MSMS: 110
BEGIN IONS
TITLE=Cmpd 82, +MS2(322.9302), 28.0-35.0eV, 2.4min #110
RTINSECONDS=142.111
SCANS=109-110
PEPMASS=322.93018	187014
CHARGE=1+
59.34113	74	
76.37706	26	
86.65114	74	
131.16559	24	
192.89066	168	
193.97350	60	
200.99356	22	
201.00684	30	
201.04327	144	
203.77138	28	
204.88130	58	
205.61305	42	
205.94620	118	
207.97933	72	
208.41477	32	
209.89247	52	
209.92130	72	
211.89852	76	
212.95260	36	
220.88074	82	
221.09600	54	
221.90419	64	
222.95146	68	
223.96051	310	1+
225.94089	66	
225.95552	84	
226.87490	106	
227.81826	66	
228.84051	72	
228.86282	60	
228.91118	58	
229.03917	70	
229.86871	68	
230.82856	56	
231.06572	68	
231.08790	34	
233.95678	62	
234.95499	62	
235.19610	40	
235.89117	68	
237.34971	30	
237.88712	72	
237.94739	72	
238.93832	176	
239.02852	60	
239.07608	68	
239.51635	28	
239.79603	60	
239.89586	104	
240.83366	84	
240.94311	760	
241.08736	38	
241.15839	32	
241.94383	422	
242.37367	22	
242.82954	76	
242.87888	28	
242.90937	56	
242.94168	2828	1+
243.81729	88	
244.80944	72	
244.88584	162	
244.94200	378	1+
244.98699	46	
245.88939	126	
246.81158	70	
246.84258	50	
246.89467	74	
247.46302	38	
247.98612	72	
248.93053	88	
249.97010	62	
250.46720	86	
251.92869	54	
253.80210	24	
253.87154	28	
254.34725	28	
254.82724	60	
254.93136	72	
256.44737	42	
257.95363	70	
258.83685	112	
258.97818	62	
260.82468	196	1+
260.84457	64	
260.93794	62	
261.00971	76	
261.92866	32	
263.04463	22	
263.08676	56	
263.94364	66	
265.05832	64	
265.93242	54	
266.16470	76	
266.52546	24	
266.80619	66	
267.83832	50	
268.40932	44	
268.90858	46	
268.96156	102	
270.33767	102	
271.10136	68	
271.84595	82	
274.42928	98	
274.81168	62	
276.18178	70	
276.89746	28	
277.11692	68	
277.19252	70	
277.97020	44	
278.77920	24	
279.01116	44	
279.09239	460	1+
279.15253	32	
279.21401	68	
279.31814	52	
280.95832	28	
282.13305	36	
282.40214	26	
282.85787	64	
283.08077	80	
283.26441	56	
283.78326	68	
283.96989	70	
284.09810	56	
284.29464	136	1+
284.75127	32	
286.80951	70	
286.84573	138	
286.86148	54	
289.87773	58	
293.38048	78	
293.85830	64	
295.81234	36	
300.80069	60	
302.85280	48	
305.87547	86	
307.79182	68	
307.88759	48	
309.94990	44	
310.80878	64	
310.91710	88	
312.23255	58	
312.83396	46	
317.42890	86	
318.73429	60	
320.90385	62	
321.42974	70	
322.73176	24	
323.74277	24	
324.02830	82	
324.90103	92	
325.23188	68	
325.89891	72	
327.95048	64	
328.15253	76	
END IONS

###FS:    #m/z: 340.94055 #charge 1+
###MS: 109
###MSMS: 111
BEGIN IONS
TITLE=Cmpd 83, +MS2(340.9405), 28.0-35.0eV, 2.4min #111
RTINSECONDS=142.884
SCANS=109,111
PEPMASS=340.94055	118220
CHARGE=1+
106.60349	62	
183.87149	66	
190.94916	92	
199.85942	128	
199.94103	68	
201.92701	68	
204.86535	72	
205.95466	76	
208.95258	70	
210.90441	84	
210.93809	62	
212.89186	72	
213.93675	86	
214.89245	54	
214.93916	90	
216.83880	56	
220.87539	66	
221.89470	72	
223.84704	70	
223.95539	92	
224.83668	122	
225.81910	52	
225.83832	100	
226.95002	64	
226.96609	70	
228.84425	140	
229.94349	52	
230.89491	134	
231.91759	52	
231.95208	230	
233.89463	54	
233.91335	52	
233.95826	76	
235.89686	126	
238.89009	66	
239.85072	134	
240.83703	978	1+
240.93633	58	
241.84255	630	1+
241.97067	60	
242.94205	64	
243.83581	120	
243.89020	64	
244.83715	110	
244.94611	100	
245.94225	70	
246.85364	192	
246.97704	146	
247.97810	78	
248.96907	68	
251.85073	52	
253.12080	78	
254.28859	68	
254.94099	68	
255.07459	96	
256.27209	62	
256.85118	188	
257.84695	152	
257.92169	64	
258.84890	1078	1+
258.90694	56	
259.91391	104	
259.95124	62	
260.83536	614	1+
261.82536	74	
261.89899	76	
262.43011	84	
262.87385	68	
263.01487	102	
263.88990	56	
264.86368	68	
265.19207	88	
265.85382	122	
266.41136	98	
267.84157	86	
268.84316	354	1+
268.86876	58	
268.95473	100	
270.41048	62	
270.83114	58	
271.78924	72	
271.80552	70	
272.85354	100	
274.10590	62	
274.86035	316	
274.89338	70	
275.87364	82	
276.85704	308	
276.88078	100	
277.07175	54	
277.16605	56	
277.86545	380	
277.93113	86	
278.20745	72	
278.41253	86	
278.80397	60	
278.84525	936	1+
279.85945	96	
279.91185	66	
279.93042	68	
279.96330	52	
280.88476	72	
281.86098	74	
281.88180	58	
282.11863	64	
282.87795	80	
283.04133	58	
284.91388	82	
285.88931	64	
287.07398	72	
288.83872	80	
289.84120	80	
291.85398	68	
293.00811	66	
293.23302	72	
294.46261	80	
294.92868	84	
295.86531	72	
296.87400	80	
296.97101	58	
298.92756	84	
299.87063	98	
299.88763	58	
300.87223	98	
301.24800	56	
301.81988	70	
301.85913	158	
301.87866	56	
302.02636	90	
303.17363	54	
303.94585	78	
305.39455	96	
306.15254	64	
306.88557	58	
311.02743	56	
313.82953	70	
314.88335	98	
317.08800	84	
322.91335	64	
323.02296	60	
323.66576	70	
324.84880	68	
324.89290	110	
325.90073	68	
326.42230	60	
327.87001	84	
328.22607	72	
329.17235	64	
329.87642	60	
329.94326	74	
333.87814	62	
338.96386	72	
341.80223	64	
342.18867	64	
342.30863	70	
342.89762	68	
END IONS

###FS:    #m/z: 363.95626 #charge 1+
###MS: 109
###MSMS: 112
BEGIN IONS
TITLE=Cmpd 84, +MS2(363.9563), 28.0-35.0eV, 2.4min #112
RTINSECONDS=143.656
SCANS=109,112
PEPMASS=363.95626	36110
CHARGE=1+
91.16891	70	
196.02420	76	
207.87426	92	
209.87308	68	
209.94211	394	
210.88362	152	
211.95227	72	
212.87855	86	
222.95198	170	
223.95001	74	
224.89170	90	
224.95080	216	
224.97372	106	
225.94651	86	
226.94566	918	1+
226.97330	220	
227.09369	64	
227.93135	66	
228.89616	60	
228.94324	672	1+
229.83146	74	
230.89195	180	
231.07855	60	
231.88780	94	
233.91316	58	
233.96136	74	
234.83615	66	
234.88698	80	
239.11972	68	
240.07932	76	
240.84701	68	
240.93246	70	
240.94708	114	
240.96756	190	
241.89043	78	
241.94134	384	
242.94134	530	1+
243.96634	76	
244.18360	86	
244.84249	76	
244.91124	82	
244.93912	370	
244.95786	334	
246.09848	72	
246.44041	66	
246.80667	170	
246.95129	540	1+
247.83918	60	
247.96848	72	
248.81561	66	
248.90179	194	
250.79970	138	
250.94982	88	
251.94267	60	
252.83794	60	
253.37119	70	
253.84024	68	
254.82342	78	
257.15532	64	
257.19283	88	
257.94942	64	
258.83404	204	
260.93608	58	
260.96855	152	
261.24786	60	
261.86654	80	
261.90081	86	
261.96284	84	
262.82935	186	
263.84200	74	
263.89002	70	
264.81816	70	
264.98597	76	
266.12274	68	
266.81182	114	
266.97891	60	
268.80584	70	
268.96088	64	
269.81453	80	
269.88200	64	
269.94618	80	
269.96840	78	
270.83077	60	
271.01346	60	
273.93518	72	
274.90537	66	
275.81828	66	
276.81564	172	
276.85787	284	1+
278.11717	80	
278.79722	300	1+
279.09915	78	
279.83996	66	
280.79152	562	1+
281.84836	210	
281.92707	82	
282.09447	148	
283.06919	120	
283.79210	132	
283.81221	82	
283.90333	62	
284.82433	242	
284.97392	62	
286.80850	142	
286.89865	58	
289.86814	88	
290.80028	88	
293.85484	78	
294.92632	84	
295.84003	72	
296.81131	162	
297.80322	734	1+
297.89656	104	
299.87919	130	
300.80229	130	
300.88183	74	
301.81977	70	
301.86019	96	
302.86516	138	
302.94915	72	
303.85874	94	
305.92491	68	
306.12322	60	
306.88617	252	1+
306.93253	84	
309.42495	64	
310.11471	70	
310.86744	70	
314.82012	142	
316.81255	178	
316.82943	62	
317.24745	82	
318.85463	78	
320.13866	74	
320.81100	84	
321.73578	70	
321.87880	72	
322.81805	78	
323.01877	88	
324.90221	74	
326.16735	58	
326.87138	136	
327.84555	70	
327.88805	80	
328.07225	86	
331.87095	80	
332.39704	86	
335.75438	78	
345.04924	58	
351.87292	68	
355.42000	60	
360.18162	62	
360.97876	78	
363.79117	68	
363.85851	70	
364.32493	70	
365.25825	76	
369.02980	80	
369.19543	66	
END IONS

###FS:    #m/z: 322.93004 #charge 1+
###MS: 113
###MSMS: 114
BEGIN IONS
TITLE=Cmpd 85, +MS2(322.9300), 28.0-35.0eV, 2.5min #114
RTINSECONDS=147.33
SCANS=113-114
PEPMASS=322.93004	183432
CHARGE=1+
92.59646	46	
98.73166	32	
108.90049	84	
118.15901	32	
190.83943	32	
192.89219	42	
198.60274	32	
199.96004	56	
201.04262	262	
202.87534	72	
202.88772	54	
205.05893	76	
205.82630	62	
205.94963	66	
207.97581	60	
209.94612	70	
211.21156	28	
214.86204	44	
216.85344	72	
217.03277	72	
220.01124	92	
220.22106	32	
221.63695	72	
221.90581	66	
222.86738	76	
222.95241	98	
223.14822	28	
223.24980	32	
223.96013	78	
224.96186	130	
225.50528	28	
226.89453	70	
227.19380	62	
227.83485	64	
230.49282	34	
230.89391	76	
233.91925	60	
235.13937	86	
236.83696	58	
237.88334	100	
237.90905	134	
238.05001	46	
238.82552	52	
238.89158	158	
238.93650	142	
239.07849	110	
239.90457	136	
240.27168	50	
240.84323	42	
240.90193	64	
240.94148	808	
241.40528	30	
241.91869	38	
241.93993	2218	1+
241.97035	66	
242.00097	32	
242.10454	32	
242.81919	82	
242.94275	1532	1+
243.44745	86	
243.60244	32	
243.89791	68	
243.91705	72	
244.09548	62	
244.81883	190	
244.94093	418	
245.99464	70	
246.86571	36	
246.91970	92	
247.97461	40	
248.83932	30	
248.97119	88	
249.96629	68	
250.66944	36	
250.77462	32	
250.97269	46	
252.04200	70	
254.91835	104	
256.90206	222	
258.84168	60	
259.81296	74	
261.47400	52	
261.83504	102	
264.87423	64	
265.92449	80	
266.06263	60	
266.86057	66	
266.96464	96	
266.97858	78	
267.35239	32	
267.88654	82	
268.04503	80	
268.41913	32	
268.88207	92	
269.06132	32	
269.89008	80	
271.86605	62	
272.81070	66	
272.94239	78	
275.85715	38	
275.87328	54	
277.86945	42	
278.25656	80	
278.84692	34	
278.87935	52	
279.09166	660	1+
279.15681	62	
280.04749	36	
280.13804	46	
280.58416	28	
281.12538	72	
281.24069	40	
281.87923	62	
281.96788	50	
282.20343	56	
283.07043	172	
283.79786	62	
284.29210	346	1+
284.61353	30	
284.85815	34	
284.89609	34	
286.21911	38	
286.29407	74	
286.86771	58	
288.93683	34	
289.87867	76	
293.15545	78	
294.73037	28	
294.80400	66	
296.86120	66	
299.41164	70	
299.74099	30	
299.87088	40	
300.78591	70	
300.97137	32	
301.89012	74	
302.93872	40	
304.15333	62	
308.88076	78	
310.90072	86	
311.40878	96	
311.85736	90	
314.79843	78	
316.99579	48	
318.28123	38	
318.77635	46	
319.80274	62	
321.89020	72	
321.92550	92	
322.78051	70	
324.09480	48	
325.22515	50	
325.89395	64	
326.89473	70	
END IONS

###FS:    #m/z: 340.94049 #charge 1+
###MS: 113
###MSMS: 115
BEGIN IONS
TITLE=Cmpd 86, +MS2(340.9405), 28.0-35.0eV, 2.5min #115
RTINSECONDS=148.101
SCANS=113,115
PEPMASS=340.94049	118898
CHARGE=1+
197.95286	70	
199.95675	72	
208.93347	62	
212.87738	198	1+
213.89104	86	
213.93779	82	
215.93247	66	
217.93968	62	
218.90190	60	
221.89474	86	
221.94079	58	
222.86911	92	
223.84337	86	
223.95766	62	
224.83835	72	
228.85901	78	
228.94658	66	
230.89027	58	
230.94960	240	1+
231.85946	78	
232.12693	82	
233.95834	80	
234.83245	70	
236.86186	84	
236.91469	84	
238.84601	70	
238.88793	66	
239.78263	66	
239.82441	72	
239.88654	90	
240.83714	140	
240.90011	70	
240.93073	86	
241.84355	520	1+
241.88797	72	
242.00764	66	
243.83014	174	
243.84432	90	
243.85938	62	
243.88235	132	
243.94376	84	
244.83981	204	
245.79618	96	
246.06561	56	
246.97268	198	
247.87475	94	
248.86044	60	
249.96206	58	
252.13146	78	
252.92762	70	
253.80138	70	
253.85014	84	
254.87640	78	
254.90579	62	
255.83777	78	
256.85103	106	
256.90293	58	
257.84710	90	
257.90424	76	
257.92002	128	
257.96553	66	
258.84468	580	
258.88710	72	
258.93092	60	
259.85309	410	
260.83595	168	
261.84464	164	
264.86824	140	
265.01561	150	
267.13526	64	
267.82686	130	
267.86615	86	
268.83974	172	
268.95050	74	
269.84540	82	
272.81674	94	
272.93838	168	
273.87639	70	
274.79183	124	
274.85690	96	
274.87648	238	
274.89350	72	
274.90747	68	
275.84258	78	
275.86957	94	
276.81451	72	
276.85874	848	1+
278.84440	718	1+
278.87786	256	1+
279.89976	94	
280.86545	112	
280.90101	58	
281.79695	60	
281.86111	76	
282.85553	72	
283.03512	122	
283.90438	72	
283.97364	74	
284.85621	66	
285.36631	86	
285.38061	74	
285.79151	70	
285.98019	86	
286.15690	82	
286.79096	72	
288.81737	92	
289.06191	68	
289.80787	76	
289.87257	72	
290.06472	60	
290.85165	74	
293.87507	92	
294.86504	130	
295.98994	70	
296.10199	88	
296.29021	70	
296.85416	140	
296.86456	126	
297.11288	62	
297.82423	58	
297.86493	74	
297.97793	60	
299.02301	74	
299.05976	112	
299.80716	66	
299.87601	112	
302.88110	62	
303.87953	76	
304.80909	66	
311.80527	108	
313.84046	78	
313.85976	70	
315.83397	64	
321.86602	60	
323.14460	86	
323.88025	64	
324.45932	94	
324.89264	132	
325.89653	84	
325.91851	92	
326.27578	58	
327.83666	70	
327.87549	88	
328.01464	68	
328.18801	136	
330.27847	58	
330.38060	66	
330.81347	64	
334.87741	86	
335.87796	60	
336.85086	60	
339.22380	58	
339.90686	78	
340.12442	72	
342.20661	68	
343.91436	98	
END IONS

###FS:    #m/z: 363.95591 #charge 1+
###MS: 113
###MSMS: 116
BEGIN IONS
TITLE=Cmpd 87, +MS2(363.9559), 28.0-35.0eV, 2.5min #116
RTINSECONDS=148.873
SCANS=113,116
PEPMASS=363.95591	39996
CHARGE=1+
55.75133	82	
86.89594	78	
189.86025	62	
191.85956	68	
202.87207	68	
203.97004	70	
203.98973	70	
205.95293	68	
208.08728	80	
209.87920	160	1+
209.94151	152	
212.87932	128	
215.92672	62	
222.95083	134	
224.81441	66	
224.94732	190	
224.97043	74	
225.96411	156	
226.89058	88	
226.94721	940	1+
226.97046	118	
227.93697	1000	1+
228.89818	72	
228.92014	78	
228.94076	698	1+
230.45950	80	
230.88932	236	1+
231.08434	80	
231.33827	104	
231.60728	96	
233.96763	76	
235.87984	78	
236.43673	72	
236.88158	74	
237.90231	80	
240.84025	110	
240.87517	88	
240.94395	242	
241.94431	310	
242.81661	128	
242.94090	440	1+
243.82880	66	
244.82316	150	
244.91828	62	
244.93671	146	
244.95735	598	
245.16960	76	
245.94078	62	
246.83662	84	
246.90231	88	
246.95167	610	1+
248.89830	176	
249.83796	80	
249.85333	72	
250.80734	76	
250.94350	192	
252.92973	74	
252.94910	60	
253.80117	72	
253.84801	96	
256.01849	68	
256.45310	86	
257.02757	80	
258.83304	150	
258.89536	74	
258.93875	84	
258.97435	70	
260.83800	78	
260.97986	82	
261.83327	92	
261.97231	66	
262.83097	130	
263.84646	60	
263.97205	68	
264.89219	100	
264.96039	82	
265.79009	68	
265.83943	140	
266.17070	70	
266.81725	420	1+
268.81587	112	
268.84291	120	
269.80079	68	
269.96624	84	
270.52145	62	
270.81213	62	
271.87843	66	
271.91499	88	
272.13319	72	
272.92619	70	
273.84225	70	
274.79371	72	
274.94187	72	
276.81245	122	
277.85345	72	
278.84876	170	
279.79494	74	
279.83016	68	
279.84793	64	
280.79310	656	1+
280.83117	70	
281.02861	78	
281.13587	82	
282.79325	342	1+
283.38421	82	
283.85350	128	
284.29696	64	
284.79093	92	
284.82325	198	1+
285.84876	172	
286.80942	72	
288.08766	66	
288.86151	110	
289.83838	94	
290.84357	78	
291.79481	62	
291.88277	66	
293.93845	72	
295.88230	86	
296.81102	314	1+
296.86126	82	
297.40295	72	
298.80388	1544	1+
301.79739	68	
301.85836	174	
303.72762	62	
303.85687	150	
303.94157	94	
305.85834	98	
305.89947	74	
306.43643	74	
307.08174	72	
308.29189	80	
311.91588	88	
314.44542	94	
314.81803	60	
316.81382	334	1+
319.81164	68	
319.94744	68	
320.96011	68	
321.74264	62	
321.81747	324	1+
322.90403	66	
324.02076	148	
324.88394	66	
325.86303	80	
325.90082	76	
326.87475	70	
331.91331	82	
332.92753	80	
333.77969	64	
336.94468	106	
338.77869	72	
338.86852	78	
344.41339	72	
346.29819	82	
348.86902	68	
349.73408	76	
352.88960	60	
353.88228	80	
355.42229	92	
362.21612	62	
362.75190	92	
363.86846	68	
368.40063	94	
END IONS

###FS:    #m/z: 340.94067 #charge 1+
###MS: 117
###MSMS: 118
BEGIN IONS
TITLE=Cmpd 88, +MS2(340.9407), 28.0-35.0eV, 2.6min #118
RTINSECONDS=152.53
SCANS=117-118
PEPMASS=340.94067	119284
CHARGE=1+
105.17826	198	
186.98131	66	
192.01843	78	
192.88587	68	
198.06148	78	
208.84599	76	
208.95595	84	
210.90227	60	
211.84168	72	
213.87687	86	
213.93579	406	1+
214.88728	74	
220.87359	68	
220.88989	78	
223.88947	92	
224.95083	62	
224.97744	156	
228.24805	86	
228.84276	288	1+
230.88729	116	
231.89311	70	
231.94830	270	
232.46563	78	
233.87373	58	
234.85706	64	
235.78954	70	
235.89500	74	
235.94590	66	
236.89893	64	
238.03847	98	
238.85380	68	
238.88257	66	
238.90694	94	
239.86272	102	
239.88543	68	
239.90446	56	
239.92487	68	
240.82231	80	
240.83674	100	
240.85076	100	
240.89436	94	
241.82088	134	
241.84013	368	
241.92286	74	
242.62413	60	
242.83107	76	
242.93987	80	
243.83140	302	
243.87629	68	
245.84049	80	
245.84680	56	
245.87714	64	
246.97968	72	
249.95819	60	
250.83278	62	
250.88143	88	
250.96315	68	
252.14703	68	
254.90978	64	
254.92721	56	
255.07551	142	
256.85132	98	
256.87998	92	
256.89797	82	
257.83150	58	
257.85212	154	
258.84493	152	
258.87001	72	
258.88721	66	
259.85119	148	
259.95905	132	
260.83588	708	1+
260.85443	242	
261.90483	126	
262.83146	198	
262.88907	70	
264.86369	110	
264.94432	60	
266.35122	80	
266.85992	174	
267.84826	60	
268.84124	426	
268.86599	66	
270.84021	130	
271.85417	66	
271.91282	64	
272.42531	86	
272.91337	124	
272.97691	74	
273.88477	68	
273.93115	84	
273.94759	100	
274.83423	76	
274.87659	102	
274.89637	130	
275.85953	62	
275.94693	62	
276.85357	514	
276.94444	106	
277.07942	100	1+
277.86552	712	1+
278.84729	984	1+
278.93918	90	
279.91289	138	
280.91343	80	
281.86037	90	
281.88556	62	
281.90126	90	
282.88019	62	
283.87259	78	
284.16430	70	
287.93346	70	
288.88875	102	
292.87368	70	
292.89055	74	
295.02967	66	
295.87883	126	
296.85267	68	
297.89528	158	
297.97981	110	
298.39916	74	
299.01654	62	
299.78756	70	
299.87918	130	
300.87734	84	
301.86203	94	
302.17415	206	
302.88708	82	
303.17125	90	
303.44112	64	
304.88012	72	
305.78989	100	
307.89265	126	
309.90738	58	
310.89113	68	
311.83577	64	
313.61209	108	
318.86777	68	
321.42527	102	
321.89625	58	
322.89835	66	
325.89342	114	
326.17157	100	
328.19039	76	
328.72205	66	
328.94054	94	
335.78149	68	
336.06727	70	
338.72880	64	
338.87557	68	
339.07656	66	
339.74629	76	
340.83343	68	
341.39152	84	
343.05651	82	
344.74853	68	
END IONS

###FS:    #m/z: 336.94563 #charge 1+
###MS: 117
###MSMS: 119
BEGIN IONS
TITLE=Cmpd 89, +MS2(336.9456), 28.0-35.0eV, 2.6min #119
RTINSECONDS=153.302
SCANS=117,119
PEPMASS=336.94563	24060
CHARGE=1+
189.41720	72	
199.90434	50	
202.92077	58	
203.93487	90	
206.95162	62	
211.94315	196	
212.87761	54	
213.87830	78	
213.94035	116	
217.88373	68	
220.79669	52	
221.87281	82	
223.96112	88	
224.88457	86	
226.87757	78	
227.83298	78	
228.84127	154	
229.91909	70	
229.95657	554	
230.89799	126	
231.88818	62	
231.95201	162	
232.82747	126	
233.91129	76	
234.20449	92	
234.90389	64	
235.50668	40	
235.79557	66	
236.90709	80	
238.83883	84	
238.89388	76	
239.84194	158	
239.86544	166	
239.97279	74	
240.82913	96	
240.84500	82	
241.84371	354	
241.89042	76	
242.84494	166	
242.89183	54	
242.94187	52	
243.83543	70	
243.96672	40	
246.85590	54	
246.87357	100	
246.96392	58	
246.98522	94	
247.14329	60	
247.96597	134	
247.98016	152	
248.89975	156	
249.88781	52	
249.95878	126	
250.85609	62	
250.95033	218	
251.37777	84	
251.82878	110	
252.96864	132	
253.79145	68	
254.09095	66	
254.80960	82	
254.91553	70	
254.96470	80	
255.07358	108	
256.77580	48	
256.83099	50	
256.84977	50	
256.87289	132	
256.89896	140	
257.83323	80	
257.85337	152	
257.93276	98	
258.84865	646	1+
258.92303	44	
259.85434	406	1+
259.89961	78	
260.83074	56	
261.90497	48	
262.26105	38	
262.94905	64	
264.80664	48	
264.86827	66	
265.18794	74	
266.06094	48	
266.85936	122	
267.27357	44	
267.84632	64	
268.84364	288	1+
268.97299	104	
269.11319	68	
270.47846	94	
271.79558	46	
272.06276	80	
274.09574	50	
274.86237	66	
274.87689	134	
275.84275	52	
275.85637	1288	1+
275.88569	100	
275.91675	66	
276.85887	1022	1+
276.89042	78	
277.93526	66	
278.39843	38	
278.83916	46	
279.84714	50	
279.86077	94	
281.87115	56	
282.88162	74	
283.87447	42	
284.89102	74	
284.94273	40	
286.76999	78	
287.85540	52	
288.01704	54	
290.94149	68	
292.43520	42	
292.85701	64	
292.87393	66	
292.93490	68	
293.10583	120	
293.97181	74	
294.86972	254	1+
295.14757	48	
297.84590	48	
298.06403	76	
298.31309	170	
299.05711	70	
299.31596	78	
299.87679	130	
300.06275	40	
300.91017	64	
305.85010	74	
307.80276	66	
308.86130	54	
308.87890	60	
308.90036	48	
309.88006	108	
313.88817	72	
319.13778	78	
320.61799	84	
320.92375	44	
320.94087	82	
321.79556	60	
323.27284	56	
323.80484	40	
324.89036	134	
326.84574	76	
328.96698	80	
329.02055	44	
329.86788	64	
332.90521	76	
334.87744	72	
340.87900	80	
341.15788	76	
342.19521	70	
END IONS

###FS:    #m/z: 359.96147 #charge 1+
###MS: 117
###MSMS: 120
BEGIN IONS
TITLE=Cmpd 90, +MS2(359.9615), 28.0-35.0eV, 2.6min #120
RTINSECONDS=154.074
SCANS=117,120
PEPMASS=359.96147	16548
CHARGE=1+
91.04115	72	
154.13260	72	
192.11242	84	
197.95762	66	
204.90148	64	
205.94959	76	
206.83874	70	
208.83190	60	
209.94225	182	
210.88643	64	
212.82748	68	
216.85489	54	
218.01622	86	
220.13140	72	
221.88912	64	
222.95266	324	
223.88399	96	
224.94834	610	1+
224.98211	60	
226.94711	420	1+
226.97188	122	
227.93483	56	
228.92196	62	
228.94347	442	
229.03740	62	
232.89275	68	
232.95117	58	
234.86535	72	
234.95469	80	
237.03735	66	
237.13779	68	
238.11057	60	
238.90706	60	
239.07217	70	
240.82230	70	
240.93906	60	
240.96066	218	
241.94093	122	
242.82920	74	
242.85209	70	
242.90387	98	
242.96004	86	
243.42085	72	
243.82576	76	
243.96130	56	
244.46215	72	
244.95532	192	
245.94617	58	
246.80660	88	
246.95155	198	
247.80637	64	
247.97259	94	
248.80259	72	
250.80359	94	
250.94948	162	
251.10542	72	
252.11172	58	
252.84740	62	
252.95728	194	
254.88423	56	
254.91776	60	
257.90027	62	
258.41346	94	
258.84395	56	
258.87566	66	
259.15615	82	
260.00691	64	
262.95134	56	
263.94570	78	
263.99355	60	
264.78979	128	
265.08616	104	
265.78653	56	
265.83442	62	
266.81251	400	1+
266.84650	74	
268.03310	70	
268.60460	90	
268.80742	96	
268.85818	72	
269.79528	68	
273.04776	78	
273.98391	64	
274.97463	78	
275.86939	72	
276.86048	68	
277.85767	74	
277.91046	64	
278.81225	78	
278.84515	100	
279.80397	120	
280.79349	492	
280.81686	70	
280.91333	112	
281.78493	74	
282.27943	78	
283.86630	104	
283.94905	72	
284.83004	140	
284.89975	62	
286.82608	80	
287.29213	76	
289.25607	64	
290.18200	58	
291.92457	74	
292.79614	70	
293.07780	64	
295.93725	108	
296.80887	298	1+
298.80189	516	1+
298.85196	92	
300.85816	70	
301.02247	66	
301.86727	70	
301.99905	72	
302.95101	56	
305.81324	72	
305.87210	186	1+
307.84378	78	
311.12717	56	
314.82467	68	
314.92022	62	
315.17966	92	
316.43903	72	
316.81408	72	
317.80873	122	
318.82199	84	
319.81998	62	
319.96085	70	
320.08599	60	
320.76092	112	
321.42334	66	
321.81305	68	
323.01915	222	
324.89381	138	
325.45805	68	
325.88657	78	
327.81668	66	
329.87572	60	
336.94549	64	
337.11925	72	
337.83196	64	
337.95158	62	
342.89782	70	
343.51620	100	
344.41792	72	
344.94670	66	
345.90092	88	
346.17501	56	
356.32135	74	
356.88439	76	
357.76661	74	
358.78472	54	
359.04270	66	
362.12042	78	
364.79396	54	
END IONS

###FS:    #m/z: 336.94570 #charge 1+
###MS: 121
###MSMS: 122
BEGIN IONS
TITLE=Cmpd 91, +MS2(336.9457), 28.0-35.0eV, 2.6min #122
RTINSECONDS=157.739
SCANS=121-122
PEPMASS=336.94570	23352
CHARGE=1+
131.24563	102	
191.89270	60	
195.10901	52	
198.87789	60	
206.96761	60	
209.92625	80	
210.90067	72	
211.94517	680	
212.81666	54	
212.87890	210	
213.93833	532	1+
215.88527	192	
215.93947	82	
220.87292	104	
220.88569	68	
220.89889	76	
221.94592	132	
222.94960	64	
223.82502	88	
223.95994	206	
223.97735	66	
224.97649	66	
224.98958	54	
227.84071	84	
228.84426	50	
229.95528	450	
230.89314	246	1+
231.95299	274	
232.02988	88	
232.88909	66	
233.82714	52	
233.92627	54	
233.94892	58	
234.84374	68	
235.83292	66	
235.85171	52	
235.88945	74	
238.88406	78	
239.83713	72	
239.92360	106	
240.83734	784	1+
240.85151	124	
243.84026	230	
244.84167	98	
245.86717	76	
246.97886	174	
247.96487	396	
248.90329	82	
249.29673	50	
249.39752	56	
249.89413	78	
249.95829	50	
250.08822	64	
250.84043	54	
250.95375	146	
250.98266	70	
251.79399	80	
251.82630	62	
251.92463	68	
251.95426	54	
252.84367	84	
252.93150	70	
252.97723	172	
253.90881	82	
253.93259	66	
254.83323	58	
254.89413	92	
254.96918	212	
256.19021	66	
256.26223	74	
256.85005	172	
256.89858	250	1+
257.81746	64	
257.86595	142	
257.99477	76	
258.80421	52	
258.84593	938	1+
259.91884	100	
261.83929	70	
261.87726	70	
262.82148	70	
263.00711	70	
263.83206	56	
264.87092	72	
265.84640	58	
266.85073	76	
266.86429	72	
267.83916	492	1+
268.84210	352	1+
268.95436	54	
270.85678	86	
270.98214	60	
271.85609	56	
273.07420	64	
273.93353	106	
274.85986	164	
274.87337	418	1+
275.84480	72	
276.85877	734	1+
277.86348	420	1+
277.93537	100	
278.95155	76	
279.86159	74	
279.92030	206	1+
281.04523	64	
281.80526	78	
281.86180	168	
281.91231	58	
282.94226	56	
283.90772	56	
284.81474	72	
284.85831	86	
285.93460	68	
286.82203	78	
286.85439	368	1+
286.90710	118	
286.93824	82	
287.21725	66	
287.87720	68	
288.99287	80	
292.79806	68	
292.93914	94	
293.10713	70	
293.89615	56	
294.11306	64	
294.86407	142	
294.89039	76	
295.86121	102	
295.99043	64	
296.85874	50	
296.89719	58	
296.94378	108	
298.84253	60	
298.90107	74	
299.05945	54	
299.86863	100	
299.88266	90	
300.87913	104	
301.10113	76	
301.86002	64	
302.88303	70	
304.85849	84	
305.87132	72	
307.80116	76	
307.89132	140	
308.08728	70	
308.87434	74	
308.89410	94	
311.85742	66	
316.88039	50	
318.83271	62	
324.39993	98	
328.98722	118	
329.12086	56	
329.13869	78	
333.18075	54	
336.73601	56	
337.30662	58	
339.19179	76	
339.87759	64	
339.95263	72	
340.88832	60	
END IONS

###FS:    #m/z: 359.96152 #charge 1+
###MS: 121
###MSMS: 123
BEGIN IONS
TITLE=Cmpd 92, +MS2(359.9615), 28.0-35.0eV, 2.7min #123
RTINSECONDS=158.512
SCANS=121,123
PEPMASS=359.96152	15322
CHARGE=1+
163.10579	58	
192.88536	94	
194.18411	82	
201.87462	60	
204.95168	86	
209.94621	54	
214.87976	74	
216.85173	74	
216.88782	82	
220.95753	54	
222.95430	158	
223.40461	74	
223.95241	86	
224.94877	186	1+
224.97462	94	
225.16992	64	
226.89408	50	
226.94699	330	
226.97180	314	
227.95901	78	
228.82935	64	
228.94210	208	
229.19361	68	
233.99605	92	
234.86376	152	
239.11581	70	
239.79604	48	
240.81913	152	
240.94026	220	1+
240.96658	220	
242.03916	98	
242.96143	126	
243.96280	72	
244.90730	72	
244.92878	90	
244.95932	394	
245.94036	58	
246.09086	80	
246.80908	120	
246.95294	150	
246.98526	70	
248.80308	272	1+
248.81796	64	
250.04386	54	
250.80330	66	
250.94549	70	
251.10488	56	
252.00849	78	
252.03774	58	
252.87479	116	
252.95301	168	
253.88722	50	
254.84888	78	
255.45886	98	
256.90753	132	
257.88638	108	
258.97697	110	
259.07713	80	
260.83271	302	1+
260.90254	56	
260.98776	74	
261.01148	68	
265.09008	66	
266.14882	66	
266.81168	442	1+
267.13325	58	
267.96514	50	
268.85241	56	
268.90009	86	
268.95074	78	
269.91003	82	
270.10747	58	
270.88613	116	
270.90530	76	
271.89265	74	
271.92695	90	
272.83524	48	
273.96392	72	
275.81405	70	
275.89024	72	
276.86041	56	
276.91858	80	
278.16875	82	
278.79980	66	
278.84389	234	1+
278.89435	72	
279.75206	68	
279.80359	62	
280.07254	86	
280.79090	522	
281.09909	56	
281.89017	72	
282.78718	76	
282.83086	112	
283.85387	76	
284.82904	84	
285.09859	58	
285.82623	66	
286.12774	72	
289.10970	98	
290.19869	92	
291.01320	82	
291.81401	72	
292.43309	94	
292.80074	50	
292.86978	56	
292.95585	68	
295.89500	64	
295.92873	62	
296.81039	154	
296.87376	62	
297.81245	60	
297.92441	108	
298.18716	80	
298.80236	770	1+
299.21615	78	
299.40542	76	
299.87481	74	
300.79438	60	
300.85591	68	
303.45146	76	
303.94342	64	
304.91217	92	
305.85654	74	
306.82701	56	
307.12870	66	
307.43015	68	
315.11210	78	
315.28432	76	
315.88865	70	
316.81167	132	
316.99610	66	
317.43547	92	
318.81115	52	
318.87462	82	
318.93483	144	
320.94698	70	
321.91630	56	
322.73646	66	
323.01757	122	
324.01988	108	
331.87368	84	
334.62795	106	
334.77627	74	
336.81596	52	
341.71609	84	
342.79969	68	
343.83711	52	
346.39214	90	
348.90369	72	
350.89739	48	
355.78809	62	
355.92250	80	
361.87757	70	
362.52451	68	
363.79778	62	
364.31544	62	
END IONS

###FS:    #m/z: 313.92944 #charge 1+
###MS: 121
###MSMS: 124
BEGIN IONS
TITLE=Cmpd 93, +MS2(313.9294), 28.0-35.0eV, 2.7min #124
RTINSECONDS=159.284
SCANS=121,124
PEPMASS=313.92944	7524
CHARGE=1+
49.28747	18	
72.28228	30	
87.34659	28	
96.84712	18	
103.63244	18	
107.26380	16	
107.27397	16	
107.67242	16	
108.73385	16	
108.85809	16	
108.90806	16	
109.15424	16	
110.43187	16	
110.80252	16	
110.91371	16	
111.30978	16	
111.76237	16	
112.68204	16	
112.76548	16	
113.01728	16	
114.00632	16	
114.09418	16	
115.17750	16	
115.45177	16	
116.28581	16	
116.41561	16	
117.29567	16	
117.31694	16	
118.14700	16	
119.05768	16	
137.66470	40	
149.74467	18	
177.74430	18	
178.67384	114	
182.86864	52	
185.39469	18	
192.02705	82	
193.97334	136	
194.14400	54	
200.86750	60	
205.94857	198	
210.83281	50	
210.90257	64	
211.98438	54	
213.93235	38	
223.96199	168	
224.23587	20	
225.01535	88	
225.89093	60	
227.95713	76	
228.09960	98	
229.90133	20	
232.93806	140	
233.13092	92	
234.96980	162	
237.80735	54	
237.84941	58	
238.80050	72	
239.01066	42	
239.05730	58	
239.10623	64	
239.80024	66	
239.89774	34	
240.09107	54	
245.79722	56	
245.99038	88	
247.38308	94	
247.97638	72	
248.16282	18	
248.23328	108	
248.41689	24	
248.94804	50	
249.86220	72	
249.88463	116	
250.95083	140	
251.01977	32	
252.90611	92	
252.96070	84	
254.01257	38	
254.11657	84	
254.81185	52	
254.91958	64	
255.17475	64	
255.19061	36	
255.44731	78	
256.90557	76	
258.00115	68	
258.07288	28	
264.90424	38	
266.07905	44	
266.17069	86	
266.84321	36	
266.95664	18	
268.01930	56	
270.26960	30	
271.13904	42	
271.38558	30	
271.81168	100	
273.49841	20	
273.96195	52	
274.92386	84	
275.14591	74	
275.91211	36	
276.13088	66	
276.16332	62	
276.82611	28	
276.90907	70	
279.06416	24	
279.35236	22	
279.87313	86	
280.25756	72	
281.01850	82	
281.08446	66	
281.25929	18	
287.64477	20	
287.84781	24	
288.83430	22	
288.91384	76	
289.88280	92	
290.14006	18	
292.10522	56	
292.25240	30	
292.83172	20	
295.27670	38	
296.86971	72	
298.86358	74	
299.92280	18	
300.81965	72	
303.64079	18	
303.88589	18	
304.44258	108	
304.83547	60	
308.84416	22	
309.14386	28	
309.90046	64	
311.09897	30	
311.88874	132	
312.12845	18	
312.25264	66	
312.94248	86	
313.81433	76	
313.90640	18	
314.03390	64	
314.28000	112	
314.29927	36	
314.51079	40	
314.58597	22	
315.19337	32	
317.66089	18	
319.24755	24	
END IONS

###FS:    #m/z: 322.92993 #charge 1+
###MS: 125
###MSMS: 126
BEGIN IONS
TITLE=Cmpd 94, +MS2(322.9299), 28.0-35.0eV, 2.7min #126
RTINSECONDS=162.962
SCANS=125-126
PEPMASS=322.92993	185760
CHARGE=1+
50.49132	32	
65.51255	32	
122.39278	32	
130.96572	62	
136.73320	32	
183.89313	90	
183.94636	84	
185.92835	70	
191.04313	78	
192.88733	54	
196.98113	102	
197.93171	58	
198.06889	38	
201.04435	290	
202.04558	138	
202.14544	28	
209.95389	32	
210.90242	56	
212.01301	78	
212.87031	80	
219.04675	64	
220.87177	64	
221.06528	64	
221.94789	56	
222.97704	40	
223.95535	52	
224.83831	82	
224.95823	118	
226.91454	78	
226.97006	74	
227.68487	38	
227.93296	40	
230.09614	92	
235.91955	66	
237.91156	66	
238.88427	78	
239.87787	40	
239.90238	52	
239.92157	102	
240.85047	58	
240.88312	62	
240.94186	816	
241.39392	66	
241.49092	28	
241.80418	68	
241.84252	66	
241.94103	502	
242.49965	38	
242.55749	28	
242.82259	230	1+
242.94300	1654	
243.06272	34	
243.15572	28	
243.93755	582	1+
244.08789	38	
244.94176	414	1+
244.97692	72	
245.04796	72	
245.44188	84	
246.58190	28	
246.81353	54	
246.97378	162	
247.11281	28	
247.46057	32	
248.84016	74	
248.85272	90	
249.02256	38	
250.28288	34	
250.94549	64	
251.92858	80	
254.89981	32	
256.91335	56	
257.41335	74	
257.83131	78	
257.91006	58	
258.40352	86	
258.83726	52	
260.84050	40	
260.85858	42	
261.09684	84	
261.11680	32	
261.82940	166	
262.82783	130	
262.96306	70	
264.83823	66	
265.32194	42	
265.84655	72	
268.84581	46	
268.86795	80	
268.96057	42	
270.57018	74	
270.86920	44	
271.13380	60	
271.86210	78	
273.50455	96	
273.79897	50	
273.88858	80	
276.37548	60	
276.82480	40	
277.06600	72	
278.34063	32	
278.81023	66	
278.84098	90	
279.09086	1206	1+
279.24226	64	
279.30840	36	
279.91404	56	
280.18528	56	
280.32261	50	
280.94867	42	
281.09699	160	
281.81374	84	
282.09002	60	
282.84722	56	
283.06422	162	
283.66336	32	
283.75449	28	
284.11228	28	
284.29397	262	1+
284.87118	52	
285.18174	46	
285.41993	64	
285.89126	30	
286.18975	30	
286.41457	86	
287.40311	44	
287.58132	30	
288.94121	42	
290.85605	70	
291.27156	28	
292.07358	54	
292.45787	34	
295.92239	32	
296.92833	30	
297.02003	56	
297.89031	74	
300.80735	58	
301.82816	40	
304.94632	82	
305.89736	72	
307.79767	66	
311.02982	74	
311.88163	56	
312.89293	72	
316.83636	66	
317.72418	52	
319.87065	76	
322.23138	76	
322.89348	42	
323.38320	84	
323.90555	34	
324.85970	70	
324.89553	52	
325.90302	188	
327.86779	72	
END IONS

###FS:    #m/z: 363.95628 #charge 1+
###MS: 125
###MSMS: 127
BEGIN IONS
TITLE=Cmpd 95, +MS2(363.9563), 28.0-35.0eV, 2.8min #127
RTINSECONDS=163.734
SCANS=125,127
PEPMASS=363.95628	39022
CHARGE=1+
48.73835	56	
55.82854	62	
61.63500	70	
64.50360	78	
93.50250	156	
124.41996	62	
183.93800	68	
187.87567	78	
193.67595	64	
195.10214	100	
196.88634	62	
198.86733	100	
205.94603	78	
207.94562	64	
209.94730	140	
210.65106	98	
212.87693	306	1+
213.85314	68	
217.39249	58	
221.90220	72	
222.95051	198	
224.81805	92	
224.85484	66	
224.94609	166	
224.97125	74	
225.95174	82	
225.97872	162	
226.94629	726	1+
227.92948	64	
228.89482	170	
228.94188	1076	1+
230.84734	76	
230.88821	198	
231.79960	92	
232.06146	72	
232.82738	56	
232.88201	114	
232.90954	78	
234.03567	60	
238.82940	72	
240.84460	70	
240.94000	216	1+
240.96430	116	
242.85894	114	
242.93927	448	
242.96405	252	
243.09495	74	
243.95339	88	
244.93885	92	
244.95528	422	
245.94195	64	
246.08143	66	
246.95235	346	
246.97199	152	
247.95107	180	
248.80010	60	
248.90022	106	
249.80684	156	
249.90415	62	
250.79588	68	
251.86260	62	
252.80065	80	
252.84736	68	
254.09681	78	
254.83703	72	
257.18931	58	
257.96712	68	
258.83958	76	
258.90496	64	
259.86207	80	
260.83008	144	
261.12662	108	
261.83208	476	1+
262.83171	306	1+
262.96774	78	
263.43538	84	
264.85436	70	
264.90654	88	
265.81679	148	
265.88668	78	
265.91452	68	
265.97511	76	
266.80683	78	
266.85825	96	
267.79175	58	
267.81393	62	
267.98091	62	
268.81386	138	
268.84364	60	
269.40212	88	
269.80947	60	
269.93833	90	
269.96942	108	
271.80567	66	
272.79858	60	
276.81052	64	
276.85546	134	
276.97576	62	
278.79559	276	1+
278.84361	396	1+
280.79119	550	1+
281.83206	80	
281.98672	64	
282.86264	126	
283.07852	68	
283.85287	82	
283.90577	66	
283.98395	68	
284.82339	276	1+
284.85395	60	
284.88713	68	
287.15489	62	
287.94609	66	
288.12714	68	
289.16432	64	
289.87890	64	
291.40283	66	
292.93927	56	
293.85587	66	
293.87491	66	
294.43109	104	
294.86939	74	
296.81372	114	
297.80323	70	
298.80200	880	1+
300.93283	78	
301.86031	224	1+
303.86679	174	
303.94159	92	
306.43416	108	
310.81734	78	
310.93432	88	
311.12536	62	
313.93625	70	
314.94656	96	
316.81404	274	
317.94106	90	
318.93637	66	
319.17272	60	
320.81790	68	
320.92821	74	
321.08200	70	
321.90536	70	
321.94927	70	
322.06195	78	
322.94609	64	
323.81819	62	
323.90677	66	
327.28981	100	
330.62188	92	
330.89210	70	
336.31737	74	
336.84265	90	
336.94106	66	
338.95688	74	
340.94277	64	
349.75476	78	
352.91292	84	
359.92285	96	
360.39582	78	
366.27091	56	
368.29224	90	
END IONS

###FS:    #m/z: 336.94568 #charge 1+
###MS: 125
###MSMS: 128
BEGIN IONS
TITLE=Cmpd 96, +MS2(336.9457), 28.0-35.0eV, 2.8min #128
RTINSECONDS=164.506
SCANS=125,128
PEPMASS=336.94568	20788
CHARGE=1+
181.87543	66	
185.86972	70	
194.94762	56	
197.99588	58	
209.94255	92	
211.94547	420	
212.87591	124	
213.93902	138	
215.88437	158	
215.93408	70	
217.85929	62	
223.96454	54	
225.90958	68	
226.44138	50	
229.95697	342	
230.88767	138	
231.95656	82	
232.83780	112	
232.95135	116	
233.89266	82	
234.10699	70	
234.90404	80	
235.38784	62	
235.91580	72	
236.82219	60	
236.90874	60	
237.06576	68	
238.84075	72	
238.85752	74	
238.90296	96	
239.84276	112	
239.86102	68	
240.83640	90	
241.15183	54	
241.84369	562	1+
241.88840	72	
241.98377	72	
245.22656	50	
246.85427	102	
246.89568	72	
247.96590	130	
249.09331	56	
249.97758	52	
250.02145	68	
250.83637	82	
251.07281	60	
251.88015	86	
252.92551	68	
252.96928	252	
253.90679	50	
254.09309	66	
254.80994	50	
254.92190	82	
255.07370	52	
255.81455	68	
256.07287	108	
256.84653	74	
256.86623	168	
256.88978	72	
257.85700	60	
258.84605	262	
258.99567	64	
259.01537	48	
259.85705	242	
260.43660	94	
260.83062	110	
260.85287	64	
260.88037	68	
261.09098	58	
261.14630	60	
264.83870	58	
266.84957	104	
267.00457	50	
267.80033	60	
268.82419	78	
268.83974	108	
268.95464	74	
270.85488	90	
271.03474	64	
271.84565	68	
272.86142	52	
273.87924	62	
273.91121	60	
273.97790	58	
274.86263	66	
274.88136	74	
274.92210	76	
275.98393	52	
276.12622	72	
276.85733	238	
276.94317	70	
277.84315	60	
277.86482	420	
278.85258	66	
279.09084	86	
279.83162	68	
279.86272	194	
280.08450	58	
281.86247	194	1+
281.89800	66	
282.11863	64	
284.85999	78	
284.90187	58	
285.86019	80	
286.05296	64	
286.80136	56	
286.84871	258	
287.84866	104	
289.79319	68	
289.84739	82	
290.87053	72	
290.89141	56	
292.02983	54	
292.86133	62	
292.87703	134	
293.10235	114	
294.86463	98	
295.89699	84	
295.93730	84	
296.86771	58	
297.89231	78	
298.30601	68	
298.85550	64	
298.87847	80	
299.81109	66	
299.86607	284	1+
300.53011	124	
301.15845	52	
302.89124	72	
306.87995	98	
307.42583	94	
309.06848	76	
309.86347	96	
309.87917	58	
310.86295	60	
311.87897	52	
311.99657	92	
313.72755	54	
313.97770	76	
314.03214	72	
315.82111	60	
316.18784	70	
318.12275	52	
320.15665	62	
322.27978	72	
322.77617	50	
327.87456	60	
331.73036	78	
333.21452	74	
334.97403	60	
340.35338	72	
340.90609	86	
342.20660	72	
END IONS

###FS:    #m/z: 322.93002 #charge 1+
###MS: 129
###MSMS: 130
BEGIN IONS
TITLE=Cmpd 97, +MS2(322.9300), 28.0-35.0eV, 2.8min #130
RTINSECONDS=168.17
SCANS=129-130
PEPMASS=322.93002	180080
CHARGE=1+
126.14320	74	
131.60173	32	
184.58636	32	
185.92523	86	
191.06006	72	
197.86646	78	
199.28005	30	
200.89088	116	
201.04105	66	
202.04203	72	
205.94556	114	
206.92512	84	
207.97910	74	
210.89879	86	
211.90069	88	
212.90353	68	
217.42699	64	
218.89605	66	
220.87893	102	
221.07086	52	
221.88400	62	
221.89664	60	
221.92590	72	
221.94596	572	1+
223.90775	70	
225.90942	50	
226.94968	48	
227.93294	82	
228.85374	68	
232.85890	32	
234.41496	44	
235.78933	84	
236.90119	64	
236.91829	66	
238.47243	80	
238.88433	50	
238.89920	66	
239.07923	218	
239.88564	30	
239.90055	50	
240.03991	60	
240.78599	38	
240.82403	120	
240.94038	588	
240.95920	82	
241.02396	84	
241.82009	52	
241.93866	2272	1+
242.82023	98	
242.84023	68	
242.94076	1574	1+
242.98644	34	
243.01295	38	
243.46295	30	
243.76558	32	
243.87469	66	
243.89967	94	
244.32548	28	
244.82712	52	
244.93861	366	1+
244.96164	70	
244.98046	66	
244.99581	72	
245.88995	32	
246.37194	38	
246.39333	32	
246.85606	76	
246.97742	42	
247.02041	66	
247.05669	34	
247.85674	66	
247.95104	62	
247.98594	70	
248.97112	66	
248.98695	50	
249.00543	40	
250.14305	28	
253.01530	58	
253.12328	40	
254.41798	70	
255.82594	64	
257.27560	38	
257.80778	60	
258.83798	66	
258.86943	82	
259.83227	88	
260.14746	82	
260.83284	78	
260.97188	100	
261.82073	28	
261.84129	48	
262.83376	42	
263.11862	78	
264.85051	70	
265.25204	28	
265.29595	26	
266.06463	68	
266.89055	72	
269.64584	106	
271.86235	46	
272.81458	76	
273.85181	66	
273.89673	76	
275.50648	30	
275.79895	26	
276.93697	66	
278.91240	28	
278.96895	28	
279.09021	1344	1+
279.42099	38	
279.97202	50	
280.82803	142	
280.91132	44	
281.40446	48	
281.46843	38	
283.06151	88	
283.07887	54	
283.28452	54	
283.53159	28	
284.05877	30	
284.18284	76	
284.20804	44	
284.29210	376	1+
285.42010	50	
285.95116	26	
286.84471	72	
287.86823	50	
288.31066	34	
289.15360	30	
289.96048	72	
293.81592	76	
293.85393	60	
293.86843	48	
294.68166	40	
296.44020	60	
296.82080	64	
297.83102	66	
298.10619	62	
299.78153	60	
302.81028	36	
303.73616	76	
304.88180	44	
305.80043	62	
305.83936	68	
306.88203	204	1+
310.17293	58	
312.03749	78	
313.85002	28	
314.05162	32	
315.83190	60	
318.89441	82	
319.89029	60	
323.88496	68	
324.58814	36	
324.89584	94	
325.18525	46	
325.89003	54	
END IONS

###FS:    #m/z: 340.94033 #charge 1+
###MS: 129
###MSMS: 131
BEGIN IONS
TITLE=Cmpd 98, +MS2(340.9403), 28.0-35.0eV, 2.8min #131
RTINSECONDS=168.941
SCANS=129,131
PEPMASS=340.94033	121612
CHARGE=1+
192.93323	104	
197.92732	54	
197.95454	74	
208.13392	68	
210.93283	258	1+
213.82263	96	
213.87508	66	
217.88209	56	
218.88695	160	
219.92751	66	
220.87723	56	
220.89537	56	
222.97190	64	
223.82702	82	
223.95754	74	
225.83951	78	
226.97005	100	
227.13688	64	
227.93471	64	
228.84600	68	
229.90630	86	
230.81957	68	
230.89172	102	
230.95762	62	
231.95123	168	
232.06936	66	
232.95299	70	
233.94819	140	
234.92106	76	
235.06767	68	
235.89111	130	
236.91711	62	
237.90407	72	
238.82525	70	
238.83953	366	1+
238.85941	72	
238.88219	72	
239.88537	54	
239.90474	72	
239.95018	84	
240.22791	66	
241.84329	958	1+
242.88617	66	
242.90723	48	
243.83714	256	
243.89543	72	
244.71527	58	
245.86529	78	
246.06569	46	
246.86194	86	
246.97562	102	
248.89734	62	
249.85735	70	
249.96803	56	
250.85204	98	
251.84880	84	
251.92711	58	
252.14542	58	
253.80134	72	
253.92449	80	
254.88820	68	
254.91762	80	
254.96846	160	
255.08460	78	
255.89857	60	
256.41553	96	
256.84627	68	
256.86426	68	
256.90100	50	
257.84885	66	
258.84641	940	1+
259.66562	48	
260.83286	668	1+
260.89553	72	
261.03340	70	
261.14562	88	
262.83889	252	
262.88158	68	
263.88182	80	
264.87213	148	
265.85433	64	
266.84720	212	
267.14140	68	
267.99502	78	
268.84283	144	
269.18431	56	
270.82546	48	
272.84522	58	
274.42112	92	
274.86451	126	
275.85727	56	
275.87355	56	
276.85583	414	
276.88007	144	
277.86373	300	
277.92297	166	
278.84752	774	1+
278.88205	74	
279.88001	120	
279.90175	76	
280.25911	106	
280.84957	206	1+
281.88730	162	
282.19292	46	
282.87196	72	
283.89693	56	
284.87908	58	
287.41102	90	
288.83805	60	
288.85731	76	
288.87806	62	
289.85417	70	
290.95198	66	
292.87371	70	
293.16566	88	
294.86715	294	1+
295.85448	164	1+
295.88889	50	
296.85715	192	1+
296.89452	106	
298.19920	56	
298.93621	98	
299.90103	64	
299.94502	52	
299.97038	66	
300.87370	64	
300.97506	46	
300.99655	46	
301.86429	258	1+
302.17825	94	
302.94080	58	
304.02092	58	
304.82225	58	
304.92050	58	
305.05604	88	
306.88368	78	
306.90309	70	
307.89521	46	
310.93429	84	
313.84899	54	
313.86887	64	
315.83602	68	
316.91527	60	
321.18102	80	
322.21834	72	
324.88843	64	
325.89652	68	
326.25580	76	
327.87905	60	
328.77366	60	
329.81863	70	
332.89867	52	
334.95138	52	
336.24493	78	
339.17440	74	
341.07389	52	
341.12852	50	
342.04766	68	
342.19954	80	
342.47283	58	
345.14030	50	
END IONS

###FS:    #m/z: 363.95626 #charge 1+
###MS: 129
###MSMS: 132
BEGIN IONS
TITLE=Cmpd 99, +MS2(363.9563), 28.0-35.0eV, 2.9min #132
RTINSECONDS=169.714
SCANS=129,132
PEPMASS=363.95626	34008
CHARGE=1+
184.85333	70	
189.86303	70	
191.86096	114	
207.87488	66	
207.94904	94	
208.93451	62	
209.94977	58	
211.86996	70	
211.89700	78	
212.87920	224	
222.85418	78	
222.95016	632	1+
224.51447	76	
224.97265	114	
225.88742	76	
226.87732	120	
226.94650	922	1+
227.89798	60	
228.89630	140	
228.94318	492	1+
229.95819	70	
230.89147	522	1+
230.94611	58	
232.89059	68	
233.96950	68	
236.94108	58	
238.92672	78	
240.83072	130	
240.84511	60	
240.88688	74	
240.94239	208	
240.96313	192	
241.94116	532	1+
242.82288	66	
242.85756	68	
242.94350	362	1+
244.06268	74	
244.41578	82	
244.86336	86	
244.95557	322	
245.93854	72	
246.80597	68	
246.95304	496	
246.97575	100	
247.80587	114	
248.80995	218	
248.89919	64	
249.80414	120	
250.12146	78	
250.80167	66	
250.85208	96	
250.95133	112	
251.92519	72	
251.97358	76	
252.79856	80	
253.90486	66	
254.86635	70	
254.92541	82	
258.84419	154	
258.92103	78	
259.44658	68	
259.85326	76	
260.79740	66	
260.83416	202	
260.97173	78	
262.97033	64	
264.81671	94	
265.86032	158	
265.92262	68	
266.35496	60	
266.81457	168	
267.97082	66	
268.81226	252	
269.96963	134	
270.01489	76	
270.83887	94	
271.90682	92	
272.85093	78	
273.03391	74	
274.64119	98	
275.25398	76	
275.86308	64	
276.07572	60	
276.85772	184	
277.11065	78	
277.81276	84	
277.91863	98	
278.05188	68	
278.45126	80	
278.84381	290	1+
279.11952	82	
279.47278	94	
280.22247	60	
280.79083	638	1+
281.11509	68	
281.85284	64	
282.84344	78	
282.88757	68	
283.87030	60	
284.82312	148	
284.88330	104	
284.91806	62	
285.14613	66	
285.52364	74	
286.35048	70	
289.85662	68	
289.87381	68	
290.43746	72	
293.79506	68	
293.87491	70	
294.42483	86	
295.81266	74	
295.86947	58	
296.85270	74	
297.80820	102	
297.82308	72	
298.80428	696	1+
299.83243	72	
300.10067	70	
300.79702	348	1+
300.83191	76	
301.85929	186	
302.50483	88	
302.80355	60	
303.81740	74	
303.85749	196	
303.94567	72	
305.88617	72	
306.17630	110	
306.87317	72	
308.83584	64	
309.79671	76	
311.87458	86	
312.05041	66	
313.94265	74	
315.86030	76	
316.81792	114	
316.90628	92	
318.81389	70	
319.88383	76	
321.81949	126	
324.30889	68	
324.89294	154	
326.86688	92	
326.89011	78	
327.06779	74	
327.87491	146	
330.84492	62	
334.04913	62	
335.05503	86	
342.88912	74	
343.91432	88	
348.91053	76	
354.73742	64	
354.80442	64	
356.41395	72	
359.95559	58	
360.86951	94	
366.25433	64	
368.83424	70	
END IONS

###FS:    #m/z: 322.92992 #charge 1+
###MS: 133
###MSMS: 134
BEGIN IONS
TITLE=Cmpd 100, +MS2(322.9299), 28.0-35.0eV, 2.9min #134
RTINSECONDS=173.372
SCANS=133-134
PEPMASS=322.92992	175006
CHARGE=1+
64.34106	32	
168.34424	32	
176.83525	32	
192.90437	82	
195.75267	50	
195.91762	60	
198.86230	40	
198.96108	72	
200.38037	68	
200.99488	40	
201.03976	72	
201.51022	30	
202.05064	66	
202.11901	72	
205.09585	72	
205.95119	64	
207.95407	26	
207.98094	70	
208.08551	70	
209.91048	64	
210.04535	80	
210.83081	26	
210.89870	72	
217.94691	86	
218.84898	60	
221.44126	26	
221.88742	76	
222.07407	66	
222.30100	34	
222.94818	62	
223.88402	62	
223.95565	140	
224.83816	54	
224.96175	132	
225.53424	30	
226.06468	76	
226.68333	36	
226.82969	42	
227.82747	106	
228.08893	76	
228.85696	82	
229.41383	24	
236.67833	88	
236.90351	72	
238.89194	36	
238.94105	78	
239.07694	138	
239.79414	48	
239.88229	90	
240.81845	76	
240.94157	492	
241.01815	68	
241.03670	48	
241.07933	68	
241.81992	82	
241.94140	576	
242.88427	50	
242.90961	36	
242.94193	1936	1+
243.08124	30	
243.40144	32	
243.63338	40	
243.72681	28	
243.82276	70	
243.83755	146	
244.12449	32	
244.80927	56	
244.93965	546	1+
245.14185	34	
246.05197	30	
246.97735	138	
247.98769	64	
248.74291	42	
249.00893	42	
250.46939	70	
251.97743	90	
252.53311	26	
252.95489	56	
254.60112	34	
254.87028	82	
255.29398	24	
256.39223	50	
256.85646	48	
258.44679	80	
258.82720	100	
260.82545	112	
261.83128	108	
261.88704	74	
261.98488	30	
262.82766	272	
264.03553	28	
265.19002	82	
265.25030	84	
265.91034	78	
266.15885	76	
266.27966	36	
266.30223	26	
266.40319	70	
266.89465	62	
269.88977	72	
270.84256	62	
272.89035	26	
275.85120	76	
276.88167	54	
277.23376	46	
277.85944	86	
278.82038	48	
278.84160	108	
279.09044	894	1+
279.92015	68	
279.98633	26	
281.02628	76	
281.53522	28	
281.91028	70	
282.11230	70	
282.14849	28	
282.32486	26	
282.88628	32	
284.07720	82	
284.29114	122	
285.29758	92	
286.86972	68	
286.91300	32	
287.86262	98	
291.85542	72	
292.00666	58	
293.15365	54	
293.68025	24	
293.89377	72	
294.81894	72	
298.81702	64	
299.80942	52	
299.96031	28	
300.85178	98	
300.91974	58	
304.43835	92	
305.80748	44	
305.87328	54	
306.24492	58	
306.88585	52	
307.95626	46	
308.87459	70	
308.92416	86	
309.88503	56	
316.05328	40	
316.20919	24	
319.04629	58	
320.61989	92	
321.84598	74	
321.92299	30	
323.97776	70	
324.89752	34	
327.82583	28	
END IONS

###FS:    #m/z: 340.94030 #charge 1+
###MS: 133
###MSMS: 135
BEGIN IONS
TITLE=Cmpd 101, +MS2(340.9403), 28.0-35.0eV, 2.9min #135
RTINSECONDS=174.144
SCANS=133,135
PEPMASS=340.94030	115536
CHARGE=1+
104.26852	86	
197.87869	82	
198.09759	82	
200.86241	72	
201.88085	114	
203.92987	66	
205.94961	120	
207.08587	78	
207.91741	48	
207.97236	116	
208.94004	64	
209.89074	74	
211.89714	78	
212.87593	72	
214.89931	68	
215.88905	70	
220.86989	112	
222.95612	66	
222.97132	78	
223.82712	56	
223.94279	82	
223.96113	74	
224.84887	138	
225.92436	64	
226.72236	86	
226.83482	60	
226.88887	68	
227.84048	82	
228.84100	162	
230.88251	72	
230.90716	70	
231.94716	110	
232.88894	60	
232.95468	66	
233.89992	48	
236.89938	80	
236.92231	50	
237.00712	78	
237.06378	62	
237.90066	46	
238.00828	50	
238.84625	48	
238.90707	74	
239.84736	72	
239.88530	56	
239.89886	56	
239.92522	82	
240.83696	144	
240.87150	70	
241.83891	898	1+
242.85386	76	
242.89035	68	
243.84215	188	
244.84216	76	
245.87684	72	
247.97829	68	
249.83197	56	
249.89802	70	
249.96688	72	
250.83272	56	
251.09933	98	
254.91248	140	
254.97195	78	
255.07348	68	
255.15463	50	
255.86154	56	
255.91635	54	
255.93039	48	
256.85204	194	
256.89695	84	
257.83152	84	
257.86889	86	
258.85005	404	
258.88916	52	
258.90293	56	
259.69393	112	
259.85007	268	
259.87286	74	
259.89367	82	
260.83675	282	
260.89830	70	
261.84407	120	
261.91909	88	
262.84543	76	
263.88352	132	
264.84847	72	
264.86344	116	
266.84451	142	
267.01300	56	
267.13144	64	
268.84047	398	1+
271.83616	88	
272.93267	62	
274.85965	152	
275.85931	136	
275.89364	58	
276.19784	108	
276.85702	426	
277.00200	72	
277.21734	60	
277.86165	390	
277.88124	78	
278.84517	1058	1+
279.08890	60	
279.26733	70	
279.87939	94	
279.98215	100	
280.88474	68	
281.11507	74	
281.89123	60	
282.97738	80	
283.87839	68	
285.88491	66	
289.86182	66	
292.93670	96	
292.98987	58	
293.88344	48	
294.38101	52	
294.87010	140	
295.86760	86	
296.22045	78	
296.25633	78	
296.85883	54	
296.97511	60	
297.11494	72	
297.87340	74	
297.89413	122	
298.88945	66	
298.97208	74	
299.87135	112	
300.87429	208	1+
300.98591	52	
301.85737	148	
302.17993	144	1+
303.86579	54	
303.92010	68	
304.25648	78	
306.43216	76	
309.88284	76	
317.93444	94	
319.03909	80	
320.00041	50	
320.19376	76	
321.43888	56	
324.84204	76	
325.21415	78	
325.90304	92	
327.27015	60	
328.19696	52	
330.88126	170	
330.90306	50	
334.52696	86	
334.88108	176	
337.94720	72	
339.69450	100	
END IONS

###FS:    #m/z: 363.95605 #charge 1+
###MS: 133
###MSMS: 136
BEGIN IONS
TITLE=Cmpd 102, +MS2(363.9561), 28.0-35.0eV, 3.0min #136
RTINSECONDS=174.916
SCANS=133,136
PEPMASS=363.95605	39042
CHARGE=1+
60.11057	70	
189.86192	64	
193.89463	62	
194.67338	84	
209.94602	64	
210.86343	78	
212.88559	62	
214.89435	90	
218.83985	70	
219.92366	94	
222.83992	94	
223.96230	256	1+
224.81610	64	
224.95207	216	
226.94672	858	1+
227.93846	54	
228.82561	94	
228.94072	886	1+
230.83423	58	
230.85767	76	
230.87096	58	
230.88905	450	1+
231.42336	78	
232.08947	78	
233.85907	72	
235.93855	60	
236.82014	68	
237.05252	80	
238.85970	54	
239.89864	84	
240.81927	72	
240.83226	58	
240.94302	106	
240.96694	78	
241.01082	78	
241.85230	68	
241.89234	76	
241.90926	82	
241.94267	230	
242.94218	580	1+
243.81836	132	
244.81934	74	
244.85413	70	
244.95753	970	
245.02482	82	
245.22266	70	
245.94273	68	
246.95391	252	
247.10509	58	
247.94352	84	
248.80345	200	1+
248.89899	144	
250.94921	60	
253.03511	78	
254.85682	58	
257.83340	72	
258.84209	96	
258.96823	56	
260.97016	94	
261.05069	66	
261.82962	58	
263.89772	76	
265.05452	62	
265.83563	70	
266.81276	588	1+
266.85232	98	
267.51665	92	
267.97775	82	
269.96658	74	
270.38616	74	
273.31805	72	
275.41475	82	
275.87551	60	
276.85517	78	
276.98413	72	
277.03123	78	
277.81538	64	
278.84560	196	
278.88975	100	
279.09492	84	
279.80129	68	
280.79635	134	
280.82934	58	
280.89060	68	
281.79162	548	1+
281.81503	190	1+
281.87552	86	
281.90255	70	
282.85562	62	
282.92275	76	
283.07042	78	
284.84562	180	
285.20215	58	
285.85074	128	
285.97211	64	
286.90860	100	
287.09263	56	
287.42950	96	
289.87879	110	
291.44034	90	
291.86432	62	
292.80031	76	
293.88530	56	
294.92443	152	
295.94374	96	
296.80977	156	
297.10865	96	
298.80341	972	1+
299.87222	140	
301.16491	80	
301.42942	100	
301.85885	112	
301.88378	60	
302.86708	82	
303.94389	72	
304.80818	62	
305.90135	74	
306.45584	106	
306.93554	76	
307.88472	72	
308.14116	78	
309.06654	146	
310.85248	56	
311.12706	102	
311.91588	68	
314.94221	88	
315.81654	70	
316.40388	68	
317.17721	54	
318.81201	62	
318.84091	66	
318.93168	74	
319.20334	54	
319.84205	78	
319.93527	62	
320.74538	56	
321.74689	84	
321.81622	202	1+
321.88326	62	
322.79814	78	
322.84932	82	
324.02805	72	
324.89859	122	
325.85212	60	
326.87241	86	
327.44570	72	
328.85863	56	
329.15646	66	
329.62655	94	
336.95715	68	
338.97032	60	
341.04675	78	
348.32575	58	
348.94697	74	
356.84300	80	
362.21154	74	
362.94126	72	
365.19729	68	
366.28227	56	
366.93129	92	
367.29841	58	
END IONS

###FS:    #m/z: 340.94034 #charge 1+
###MS: 137
###MSMS: 138
BEGIN IONS
TITLE=Cmpd 103, +MS2(340.9403), 28.0-35.0eV, 3.0min #138
RTINSECONDS=178.577
SCANS=137-138
PEPMASS=340.94034	117912
CHARGE=1+
185.87978	58	
190.94627	92	
198.89864	102	
204.88103	60	
207.97743	66	
212.00221	90	
212.88130	74	
212.89592	64	
213.88362	82	
215.89420	68	
215.93596	150	
216.88805	66	
217.93076	80	
218.88067	162	1+
218.90132	88	
219.84537	62	
221.88216	58	
221.94417	90	
223.95002	56	
224.96889	76	
225.86522	62	
227.10714	70	
230.90723	60	
231.89342	58	
231.90651	60	
231.94593	74	
231.95975	90	
232.86470	72	
233.87397	66	
233.94722	64	
234.95098	66	
237.81331	62	
237.90686	126	
238.02707	54	
238.09157	82	
238.88976	178	
240.12718	82	
240.22599	84	
240.42389	84	
240.84918	152	
240.90628	210	1+
240.92674	154	
240.94395	68	
241.84363	550	1+
242.83183	64	
242.89215	84	
243.83353	182	
244.84235	124	
247.83355	58	
249.95957	52	
249.97306	68	
250.96085	58	
253.92067	92	
254.91758	72	
254.96461	140	
256.72630	56	
256.85322	104	
256.91902	62	
257.26476	140	
257.84498	1326	1+
257.92282	134	
259.91351	80	
259.95525	74	
260.83984	298	
260.98167	84	
261.43224	78	
261.84468	216	
262.84286	146	
262.89976	72	
263.88058	128	
263.90082	144	
264.07330	58	
264.85724	86	
264.86886	98	
264.88832	100	
265.01986	50	
265.84761	88	
266.86763	64	
267.82396	74	
268.83682	84	
269.84159	126	
270.15597	58	
270.83454	124	
270.88916	56	
273.12726	80	
274.82009	70	
274.89573	70	
275.47194	82	
275.85230	128	
275.87768	222	1+
275.94890	64	
276.85656	440	
276.90265	52	
276.93269	66	
277.19442	82	
277.86409	244	
277.90224	52	
277.93094	94	
278.84295	896	1+
279.09504	82	
279.86486	148	
279.93271	58	
280.86617	54	
280.94016	86	
280.98345	108	
281.05165	56	
282.86786	72	
282.91285	100	
283.04161	80	
283.99842	54	
284.85580	68	
287.97925	56	
288.95937	82	
290.11286	60	
292.85909	78	
292.88860	72	
293.18279	74	
294.86947	64	
295.85260	66	
295.87685	134	
295.89523	92	
296.25651	56	
296.85635	206	
297.08773	80	
297.26106	78	
297.87931	106	
297.91983	78	
298.15725	84	
298.85508	58	
298.88078	144	
299.06440	70	
299.87798	76	
300.86414	72	
300.89039	54	
302.17153	60	
302.43843	92	
303.90726	70	
305.89273	60	
306.87736	62	
307.88688	68	
311.90742	78	
312.83817	72	
312.87303	58	
314.79375	86	
315.91027	52	
318.43599	88	
322.13931	64	
322.82445	72	
322.89751	88	
324.88930	166	
329.62239	68	
330.81415	88	
332.81362	68	
341.12872	60	
341.92486	76	
344.98540	68	
END IONS

###FS:    #m/z: 336.94574 #charge 1+
###MS: 137
###MSMS: 139
BEGIN IONS
TITLE=Cmpd 104, +MS2(336.9457), 28.0-35.0eV, 3.0min #139
RTINSECONDS=179.349
SCANS=137,139
PEPMASS=336.94574	20082
CHARGE=1+
185.92365	66	
195.05392	66	
208.84133	116	
211.94430	86	
212.87755	256	
213.93993	156	
214.91053	72	
215.88915	48	
220.10767	48	
221.89292	66	
222.83614	74	
223.83687	86	
223.97766	52	
224.84211	72	
224.97573	66	
225.15152	74	
226.94063	56	
229.95456	338	
230.51734	38	
230.89351	126	
231.95312	178	
232.90608	72	
233.24764	44	
233.87392	62	
236.19146	76	
236.84075	74	
236.90681	72	
237.80923	56	
238.85466	106	
238.88073	72	
239.83598	38	
239.86466	48	
239.95816	56	
239.97289	68	
240.83716	116	
240.85914	74	
240.87041	64	
241.84072	364	1+
242.85929	92	
246.85485	50	
247.96421	66	
248.85674	52	
248.93818	58	
249.29835	56	
249.83017	66	
250.85025	80	
250.92216	92	
250.98866	66	
251.83107	72	
251.96144	124	
252.00868	58	
252.92784	72	
252.95493	124	
252.97079	342	
253.93840	54	
254.11435	70	
254.14167	76	
254.83952	56	
254.90739	68	
254.96656	74	
254.98844	64	
255.07422	66	
256.09311	82	
256.85855	58	
256.87718	52	
257.85321	74	
257.93385	76	
258.84729	772	1+
259.95499	36	
260.85470	134	
261.82931	56	
261.85357	60	
262.82208	76	
262.84166	66	
262.91953	50	
265.84456	52	
266.84440	42	
267.51269	74	
267.84420	68	
268.84222	136	
269.83324	78	
270.83875	60	
270.85910	70	
270.94179	68	
271.91816	80	
271.96567	72	
271.98541	52	
272.80639	86	
273.85182	80	
274.85919	130	
274.89236	142	
274.92814	100	
275.85503	72	
275.87762	60	
276.85776	796	1+
276.88590	52	
277.86123	502	1+
278.83738	138	
279.09959	58	
281.00407	74	
281.05550	82	
281.86092	66	
282.06136	40	
282.72740	104	
283.87230	62	
283.90752	38	
285.79769	78	
285.85038	72	
286.85642	126	
287.84589	46	
287.86036	72	
288.83462	54	
288.86502	64	
292.43493	90	
292.88866	68	
293.10645	410	1+
293.83484	78	
293.99267	64	
294.86866	166	
295.16279	66	
295.20066	56	
295.44308	108	
295.97304	36	
295.99837	60	
296.22027	88	
296.85706	38	
297.88413	72	
299.88762	160	
300.01937	52	
300.03658	38	
300.07711	70	
300.87972	76	
303.87127	66	
304.86260	144	
305.89294	40	
306.87297	54	
311.87940	60	
312.92958	68	
317.88200	72	
318.95583	64	
321.89012	88	
326.62413	78	
328.05708	48	
328.81140	72	
328.83361	54	
329.11194	34	
329.90296	88	
333.12680	54	
333.22357	92	
334.18352	40	
336.95244	58	
337.91546	64	
338.73999	66	
339.90714	56	
341.89529	78	
END IONS

###FS:    #m/z: 359.96138 #charge 1+
###MS: 137
###MSMS: 140
BEGIN IONS
TITLE=Cmpd 105, +MS2(359.9614), 28.0-35.0eV, 3.0min #140
RTINSECONDS=180.12
SCANS=137,140
PEPMASS=359.96138	14546
CHARGE=1+
142.87740	80	
186.87892	58	
193.89970	58	
208.87794	52	
209.93945	174	
211.90400	88	
213.86913	72	
214.87809	70	
215.78615	76	
216.34771	72	
218.88158	66	
222.95194	120	
223.95945	82	
224.04914	72	
224.95111	196	1+
224.97083	126	
225.96851	220	1+
226.90178	68	
226.94770	324	1+
227.93388	148	
228.91099	64	
228.94300	416	1+
232.88642	154	
234.86865	68	
236.84310	74	
236.85575	78	
237.96840	96	
238.93920	52	
239.90243	64	
240.94329	82	
240.96066	86	
241.84436	58	
241.96848	74	
242.95548	80	
243.16011	116	
243.82505	108	
244.04144	54	
244.60968	84	
244.83471	74	
244.95534	66	
244.96937	72	
245.95112	470	1+
246.80772	288	1+
246.95501	396	1+
246.97406	72	
247.97684	70	
248.80275	76	
250.06878	70	
250.86017	60	
251.03907	58	
251.84915	70	
251.93262	92	
252.07495	72	
252.83589	56	
254.00643	76	
255.51778	66	
255.95578	62	
256.88805	72	
258.82904	72	
258.88323	68	
258.96850	78	
259.90098	60	
260.85663	74	
260.96908	248	
261.84348	64	
262.80173	68	
264.81666	74	
265.91234	76	
266.80959	72	
267.81463	150	
267.97473	88	
268.81153	90	
268.89781	84	
268.96374	64	
269.08769	66	
269.84319	74	
269.96744	100	
270.88552	110	
271.84597	58	
272.11932	58	
274.86894	82	
275.97585	142	
276.12034	56	
276.41042	68	
276.80851	54	
276.85729	138	
277.87389	72	
278.05987	62	
278.14910	58	
278.80090	136	
278.85158	70	
279.03578	68	
279.79189	492	1+
280.79315	352	1+
280.83034	112	
280.86201	80	
280.93804	78	
283.05990	92	
283.98922	168	
284.71305	62	
284.82933	68	
284.86835	64	
286.09658	62	
288.89968	52	
291.83013	76	
292.07181	66	
292.42876	86	
293.97824	72	
295.01867	164	
295.21135	74	
295.81664	68	
296.80674	56	
296.86963	92	
297.56840	74	
297.81811	136	
297.89055	60	
298.80473	978	1+
299.87505	112	
300.86495	66	
301.90065	68	
302.19299	58	
302.79751	72	
303.86880	64	
307.94950	84	
310.79148	78	
311.09677	58	
311.83312	56	
311.92247	52	
313.94895	58	
314.87460	84	
315.78600	92	
316.81913	118	
317.06146	72	
319.81999	166	1+
319.93877	88	
321.98024	86	
323.01104	106	
323.81409	74	
324.02341	56	
324.86533	112	
325.85215	72	
325.89522	164	1+
325.91415	104	
328.13681	78	
328.81574	60	
328.87166	82	
329.87189	70	
333.01993	54	
334.88409	78	
334.90223	88	
337.94725	64	
338.77132	66	
341.18715	56	
342.75889	82	
344.22016	58	
345.18888	78	
348.39680	112	
348.88372	60	
349.81912	60	
353.88923	88	
361.00678	64	
363.77202	72	
END IONS

###FS:    #m/z: 336.94571 #charge 1+
###MS: 141
###MSMS: 142
BEGIN IONS
TITLE=Cmpd 106, +MS2(336.9457), 28.0-35.0eV, 3.1min #142
RTINSECONDS=183.783
SCANS=141-142
PEPMASS=336.94571	21748
CHARGE=1+
126.86423	68	
182.06070	78	
191.95565	108	
196.88299	160	
199.90438	58	
200.91786	74	
201.15997	78	
204.09471	76	
205.95318	74	
208.84420	62	
208.98296	90	
210.88306	80	
211.94407	608	1+
212.87853	194	1+
212.90229	86	
213.94020	278	
214.04713	54	
215.88719	78	
215.93423	56	
216.89158	66	
221.88324	86	
223.88746	82	
223.95937	72	
224.84112	150	
224.96192	72	
225.97241	66	
226.84792	62	
228.89056	66	
229.45558	90	
229.84643	84	
229.88724	558	1+
229.95240	512	
230.15757	72	
230.84916	102	
230.88882	384	1+
231.85008	70	
231.90826	100	
231.94956	208	
233.91709	56	
234.90211	78	
236.79744	76	
236.91152	84	
237.06395	54	
238.79706	92	
239.84617	134	
240.83207	198	
240.85393	118	
241.84657	178	
241.90730	94	
242.84694	150	
243.84021	72	
243.85550	74	
247.96836	182	
248.07087	60	
248.87420	68	
249.60131	80	
249.96258	134	
250.82617	106	
250.89486	82	
250.95548	132	
250.98530	108	
251.83616	124	
252.84362	72	
252.89236	74	
252.93423	132	
252.96516	252	
253.08975	78	
253.83458	68	
253.94209	64	
254.09473	54	
254.90675	180	
254.96731	122	
255.04109	90	
255.07236	152	
255.92160	258	1+
256.85681	94	
256.88033	72	
256.90574	66	
257.22040	78	
257.86621	62	
258.44128	62	
258.84701	206	
259.85225	466	1+
260.85642	292	1+
260.97165	70	
262.96133	96	
263.07256	72	
263.87428	64	
263.89411	72	
264.10355	92	
264.86414	158	
265.93649	68	
266.85209	70	
266.88411	74	
268.83961	512	1+
270.98232	72	
271.91695	56	
272.84085	72	
272.88160	62	
273.92109	72	
274.86086	76	
274.87669	94	
275.83508	58	
275.86362	128	
276.16726	78	
276.85987	816	1+
277.83293	72	
277.96611	76	
278.23619	60	
278.83673	68	
278.88540	94	
279.87471	116	
285.85295	116	
286.85251	144	
287.03596	54	
289.88185	52	
292.89695	92	
293.10901	390	
293.18519	62	
293.85396	56	
293.88685	60	
294.12973	56	
294.80856	82	
294.86562	200	
294.89033	90	
295.80203	56	
295.87816	74	
296.17184	58	
296.23945	76	
296.85292	62	
297.29917	70	
297.87085	54	
297.89152	138	
299.02922	66	
299.05473	68	
299.87604	106	
299.90268	80	
300.88274	150	
302.87662	84	
303.86242	58	
303.98650	78	
305.80461	64	
306.10308	90	
308.84402	64	
310.87568	68	
310.92140	76	
311.87289	78	
312.83650	66	
325.88821	72	
325.90311	58	
326.78416	66	
328.34596	82	
335.78585	74	
338.23179	54	
338.76713	78	
341.49836	82	
341.91007	62	
342.24498	62	
342.43817	70	
END IONS

###FS:    #m/z: 359.96177 #charge 1+
###MS: 141
###MSMS: 143
BEGIN IONS
TITLE=Cmpd 107, +MS2(359.9618), 28.0-35.0eV, 3.1min #143
RTINSECONDS=184.555
SCANS=141,143
PEPMASS=359.96177	14590
CHARGE=1+
50.65891	142	
205.94630	58	
209.89282	86	
209.94049	62	
210.93637	84	
217.86703	58	
217.94689	66	
218.85232	68	
222.95324	120	
223.95727	58	
224.88643	56	
224.94491	214	
224.98142	74	
225.89305	76	
225.94539	112	
226.02563	76	
226.94617	400	
226.97265	72	
226.98106	112	
227.93022	70	
227.93830	74	
228.09444	62	
228.37622	66	
228.94185	650	
231.88589	64	
233.03878	86	
233.91707	78	
233.96005	68	
234.86956	204	
235.11099	70	
237.09631	64	
238.78928	72	
240.82672	86	
240.89808	94	
240.93769	232	1+
240.96074	94	
241.14613	76	
241.90948	64	
241.96585	160	
242.84624	80	
244.95489	252	
245.07281	68	
245.83071	60	
245.94270	74	
246.95232	326	
246.97967	82	
246.99882	64	
247.80450	62	
248.80635	308	
249.80173	160	
250.93957	72	
250.96124	98	
252.87712	158	
253.93808	92	
255.06857	88	
258.84860	134	
260.83584	72	
260.97225	128	
261.85334	80	
263.03689	64	
263.89816	58	
264.82011	72	
265.79424	66	
265.84822	76	
266.03863	92	
266.80941	98	
268.82124	100	
268.90281	100	
269.90004	102	
269.96662	90	
270.43916	60	
270.89267	122	
271.81152	62	
271.91880	84	
273.91113	72	
274.87737	62	
274.90551	86	
274.99910	70	
276.80777	72	
276.85746	130	
277.04742	80	
277.85924	94	
278.79817	72	
278.84278	254	1+
279.02762	68	
279.79500	74	
279.86497	92	
280.00670	76	
280.79185	622	1+
280.92377	80	
282.79584	218	
283.60584	112	
283.82938	66	
284.82813	346	1+
286.85293	56	
286.91157	70	
287.91473	88	
288.89301	72	
289.81363	56	
290.00214	78	
291.86179	58	
292.44110	76	
292.85479	56	
294.12131	64	
294.81058	68	
295.82751	70	
296.80787	114	
296.86312	74	
297.81013	68	
297.88595	68	
297.90965	68	
298.14915	68	
298.80501	778	1+
300.81033	80	
300.87536	70	
301.87751	70	
303.43250	92	
304.91413	56	
307.84058	116	
308.94346	72	
311.86221	58	
315.86001	66	
316.81609	172	
317.93017	72	
318.07054	74	
319.88378	96	
321.15898	88	
321.42541	78	
321.45405	60	
321.96283	70	
322.03529	70	
323.01471	116	
324.02154	56	
324.86659	60	
324.89109	74	
325.14758	90	
325.82999	64	
325.90112	68	
329.15861	62	
329.21634	58	
330.83408	56	
331.81502	82	
334.45061	92	
336.94564	82	
339.83246	66	
340.93332	76	
346.23874	98	
347.98409	68	
349.02965	70	
350.08804	60	
352.88947	74	
357.10237	66	
358.93342	78	
359.37541	78	
364.76804	76	
END IONS

###FS:    #m/z: 313.92928 #charge 1+
###MS: 141
###MSMS: 144
BEGIN IONS
TITLE=Cmpd 108, +MS2(313.9293), 28.0-35.0eV, 3.1min #144
RTINSECONDS=185.326
SCANS=141,144
PEPMASS=313.92928	7698
CHARGE=1+
52.85684	18	
59.80777	20	
63.85736	18	
66.06732	18	
74.81392	32	
77.17312	18	
80.87993	16	
80.96830	16	
81.06225	16	
81.07441	16	
81.53502	16	
81.80023	16	
82.34421	16	
82.61743	16	
82.72797	16	
82.98728	16	
82.99623	16	
83.13053	16	
83.42636	16	
83.48694	18	
83.65981	16	
83.77666	16	
83.94758	16	
84.38919	16	
84.88965	16	
85.02773	16	
85.77554	16	
85.83924	16	
86.20482	16	
87.07233	16	
88.00176	16	
88.06513	16	
90.22267	16	
90.23667	16	
90.53436	16	
91.20859	16	
91.65006	16	
91.67005	16	
93.38864	16	
93.43611	18	
93.76875	16	
94.95081	16	
95.25857	16	
95.26816	16	
95.61365	16	
95.73015	16	
96.94381	34	
106.66945	20	
147.11175	18	
158.09215	18	
158.62371	32	
160.57207	18	
162.67639	18	
166.86265	18	
167.66463	18	
182.85390	72	
187.09373	72	
192.88894	84	
192.90239	72	
193.97002	56	
197.96651	80	
198.95588	56	
201.14278	68	
207.97602	62	
218.91788	58	
223.97402	28	
225.89276	36	
227.94626	28	
228.91140	78	
229.20651	18	
230.93364	224	1+
232.07684	72	
232.86464	48	
233.03706	18	
233.91531	70	
233.94707	74	
234.97202	100	
237.55752	18	
239.73100	24	
241.08120	30	
244.37162	20	
246.88869	84	
246.97935	70	
248.85499	76	
248.89559	76	
248.94850	296	1+
249.79909	58	
250.06670	26	
251.03416	24	
252.95384	70	
253.92046	42	
254.90804	58	
255.64132	32	
255.76011	24	
256.77372	48	
257.58080	86	
257.79154	24	
258.22780	48	
258.94700	90	
259.74285	26	
260.94208	82	
260.95968	130	
262.94800	70	
263.90383	66	
266.09295	28	
266.30286	30	
267.23552	38	
268.10760	60	
268.83772	80	
268.95077	70	
269.00096	72	
269.19210	64	
269.91175	66	
269.97652	80	
270.27598	142	
270.31377	50	
270.86113	70	
271.22714	58	
271.92917	84	
273.00541	68	
273.96961	46	
274.04486	80	
274.11200	78	
275.98055	20	
277.86984	48	
279.09084	86	
279.41071	78	
283.83960	58	
285.88270	68	
285.89925	94	
286.15286	66	
286.92093	56	
296.85690	62	
298.10879	64	
300.22911	24	
301.94957	24	
302.09055	48	
303.05807	18	
304.86283	60	
305.50981	34	
306.89220	68	
307.88696	50	
308.07958	18	
308.27473	76	
310.89343	80	
310.91041	46	
311.03436	24	
313.63123	26	
313.84250	48	
314.28665	198	1+
314.33251	56	
318.73745	18	
319.43406	102	
END IONS

###FS:    #m/z: 322.93013 #charge 1+
###MS: 145
###MSMS: 146
BEGIN IONS
TITLE=Cmpd 109, +MS2(322.9301), 28.0-35.0eV, 3.2min #146
RTINSECONDS=189.024
SCANS=145-146
PEPMASS=322.93013	176896
CHARGE=1+
57.02700	22	
75.71316	34	
80.13731	50	
84.28655	50	
86.96908	22	
99.41244	32	
176.54798	32	
190.88040	84	
190.90224	38	
191.05983	58	
192.13612	66	
197.88885	62	
201.04512	64	
203.05044	76	
205.95042	156	
206.95707	82	
207.96685	46	
208.12813	24	
210.90061	112	
212.82720	88	
215.85122	96	
216.97661	82	
218.86349	74	
218.89251	62	
220.87723	56	
223.88762	52	
223.95895	90	
224.96243	80	
227.92541	72	
228.90742	70	
229.91308	36	
230.90746	56	
231.84248	50	
236.89350	64	
237.76196	18	
238.05754	94	
238.93923	78	
240.82214	116	
240.94142	938	
240.96003	64	
241.94344	578	
242.82098	52	
242.88546	22	
242.90125	30	
242.94127	2202	1+
243.16014	64	
243.69622	30	
243.82485	138	
243.89273	30	
244.88623	64	
244.94101	328	
245.18704	22	
245.81873	50	
246.85674	108	
246.97672	324	1+
247.38666	80	
247.95686	82	
248.86059	72	
249.85789	48	
249.94877	32	
250.17965	26	
250.94773	56	
252.92191	58	
253.37895	74	
254.01930	50	
255.01203	68	
256.10329	78	
256.83702	44	
256.89763	68	
256.95667	70	
257.91827	94	
258.83452	106	
259.32085	30	
260.83244	42	
260.85230	58	
261.17826	58	
261.83159	92	
261.88512	66	
262.38103	22	
262.82510	82	
262.88379	24	
263.85633	58	
263.97963	62	
264.07702	30	
264.87843	70	
265.09430	36	
266.86636	58	
268.85983	38	
268.91441	80	
268.94845	24	
269.35547	20	
275.82477	76	
276.89416	26	
278.07371	98	
278.17287	20	
279.09175	1254	1+
279.20777	78	
279.35859	22	
279.42932	48	
279.83732	30	
279.97066	64	
280.79417	90	
280.86607	102	
280.92580	82	
281.16702	44	
281.44711	32	
281.97022	88	
282.08199	32	
282.20693	80	
282.99184	162	
283.06425	56	
283.18400	62	
284.28957	318	1+
284.30885	74	
284.37712	54	
284.96818	52	
285.84533	68	
286.92192	86	
289.89543	64	
291.86418	96	
292.81086	60	
293.86638	90	
294.85265	60	
296.18432	36	
296.86510	42	
297.12580	60	
297.83933	66	
298.65371	20	
302.87225	52	
305.91853	76	
306.82539	84	
306.88370	66	
307.15272	66	
307.89303	60	
308.86579	86	
308.89647	52	
310.59563	24	
310.89878	50	
312.15046	68	
314.81801	80	
317.48794	86	
320.16516	88	
320.21801	84	
322.23793	50	
323.92688	72	
324.25561	52	
324.89521	66	
325.84115	50	
326.83898	64	
326.89925	60	
327.18106	52	
327.28819	54	
327.48097	26	
327.95981	40	
END IONS

###FS:    #m/z: 363.95621 #charge 1+
###MS: 145
###MSMS: 147
BEGIN IONS
TITLE=Cmpd 110, +MS2(363.9562), 28.0-35.0eV, 3.2min #147
RTINSECONDS=189.795
SCANS=145,147
PEPMASS=363.95621	37080
CHARGE=1+
189.94647	64	
192.92332	108	
193.85547	76	
197.95781	86	
202.87218	74	
207.87110	78	
209.94494	266	
212.84899	90	
212.87773	332	
212.91715	78	
214.88366	66	
220.86595	56	
222.95162	96	
224.90631	64	
224.94564	284	1+
224.98582	68	
225.90023	56	
226.94623	752	1+
226.97555	158	
228.94167	770	
229.61033	48	
229.92850	78	
230.88815	100	
231.89105	54	
232.80463	76	
233.85298	62	
233.96809	60	
235.00773	66	
235.79516	58	
240.03774	62	
240.82757	52	
240.94054	182	
240.96286	124	
241.17665	56	
242.84430	72	
242.88805	78	
242.94219	454	1+
243.83089	58	
243.89028	62	
244.81914	60	
244.88053	62	
244.95627	312	
245.94242	70	
246.87129	76	
246.95374	424	1+
246.98140	70	
247.89418	186	1+
247.97616	48	
248.80241	262	1+
250.80364	164	
251.42605	66	
252.01669	64	
253.91864	86	
255.81818	72	
258.84277	80	
258.97067	64	
260.49032	62	
260.83279	400	1+
260.87466	84	
260.96793	90	
261.80149	72	
263.06062	76	
263.51716	90	
263.86393	62	
263.98162	48	
265.84258	66	
265.86037	78	
266.12264	84	
266.81715	212	
266.85777	90	
267.13731	82	
267.17173	64	
267.84836	52	
267.97277	74	
268.80259	216	1+
269.02704	54	
269.11966	54	
269.97233	52	
270.10577	82	
270.83647	72	
270.87128	64	
271.85479	104	
272.19682	72	
274.84650	82	
274.91611	68	
275.42075	88	
275.85922	74	
276.07129	48	
276.80661	66	
278.79758	120	
278.84469	98	
280.79211	370	1+
280.82516	58	
281.48394	72	
281.85474	86	
282.86379	52	
282.91546	98	
283.08729	58	
283.84991	64	
284.77510	68	
284.80198	52	
284.82458	66	
285.85968	66	
285.97603	66	
286.82403	78	
286.88019	54	
289.00164	62	
289.80581	64	
289.87053	76	
290.11130	50	
290.86166	64	
291.83764	56	
291.86840	52	
292.43271	86	
292.93888	72	
297.43264	62	
297.82033	86	
298.80616	224	
298.98682	70	
299.80236	522	1+
299.82387	78	
299.86037	70	
300.92425	90	
301.10753	70	
301.85910	324	1+
302.81027	58	
303.81107	72	
305.26177	64	
305.92479	84	
306.95062	62	
307.88690	76	
308.87883	74	
310.83253	60	
310.92153	104	
316.81705	110	
316.94563	92	
317.82047	64	
318.80665	132	
319.96737	70	
320.14137	68	
321.78672	76	
321.81739	64	
321.86565	76	
322.81792	80	
322.97060	82	
323.16258	66	
324.04815	58	
324.82487	70	
324.87563	58	
330.84506	74	
335.75440	52	
340.93803	82	
343.91907	70	
344.87839	90	
348.85052	50	
355.45931	64	
360.96479	80	
361.24940	78	
364.23825	52	
364.29118	76	
364.41667	50	
END IONS

###FS:    #m/z: 336.94596 #charge 1+
###MS: 145
###MSMS: 148
BEGIN IONS
TITLE=Cmpd 111, +MS2(336.9460), 28.0-35.0eV, 3.2min #148
RTINSECONDS=190.567
SCANS=145,148
PEPMASS=336.94596	20286
CHARGE=1+
129.77145	78	
182.87048	60	
203.87528	74	
206.98707	76	
208.88678	92	
211.94407	208	
212.87942	74	
213.83192	66	
213.94335	98	
214.87616	70	
215.89849	42	
220.80266	60	
220.87354	62	
221.83814	72	
222.84147	80	
222.97392	50	
223.02498	86	
223.97222	142	
224.84043	214	1+
224.97636	48	
226.85317	78	
226.89798	84	
226.94966	100	
227.85709	42	
228.84453	116	
229.95531	180	
230.89195	158	
231.95054	114	
232.90196	70	
233.09899	58	
233.43078	104	
233.83419	56	
233.90021	86	
237.87174	80	
238.41920	70	
238.86703	70	
238.93931	166	
239.85135	62	
239.86493	78	
240.84207	146	
241.01282	54	
241.83984	418	1+
241.90181	64	
242.00659	52	
243.83739	100	
245.44579	66	
245.98280	70	
247.03733	94	
247.97044	76	
248.89989	140	
249.06056	46	
249.83800	68	
249.93882	72	
250.43213	62	
250.83239	48	
250.88881	64	
250.97886	58	
250.99417	52	
251.83950	42	
252.83774	64	
252.95743	138	
252.97405	214	
253.08008	98	
253.12870	58	
253.44725	70	
253.88140	90	
253.90302	76	
253.98724	74	
254.08714	72	
254.90606	106	
254.96840	86	
255.07620	88	
255.88882	54	
255.91449	68	
255.97035	130	
256.26008	72	
256.84828	74	
256.89811	188	
257.85831	110	
257.86530	88	
258.85055	480	1+
260.83893	54	
262.89197	64	
262.95059	66	
263.76235	46	
264.86214	90	
265.12221	70	
265.91018	82	
266.85055	134	
267.84585	434	1+
269.83733	46	
270.88912	66	
271.44738	108	
271.86605	50	
273.96591	50	
274.86352	86	
274.88103	72	
275.85608	132	
275.88359	56	
276.85943	532	1+
277.83900	78	
277.86365	314	1+
277.89437	92	
278.83473	194	
279.83120	116	
280.00016	42	
280.89110	74	
282.87940	162	
283.85805	54	
284.87286	78	
285.80805	72	
285.89525	76	
286.84965	128	
287.84598	120	
288.93686	94	
290.85981	56	
292.86734	152	
292.88235	72	
292.89681	48	
293.10717	238	
293.86748	114	
293.93755	80	
295.86359	80	
296.23995	88	
297.12982	54	
297.89668	96	
297.96422	52	
298.88738	44	
299.03552	76	
299.86636	44	
299.90074	72	
300.90544	72	
303.37090	52	
305.86850	70	
306.27927	58	
307.37847	100	
308.87635	48	
308.89053	142	
309.61305	70	
309.86505	138	
310.88872	84	
314.83114	50	
314.89335	106	
319.05028	74	
320.84235	84	
321.82598	56	
323.52250	88	
326.91912	56	
327.89234	72	
327.99690	66	
328.17269	70	
328.94179	64	
331.17135	58	
333.29281	86	
336.25876	74	
340.90833	52	
END IONS

###FS:    #m/z: 322.93022 #charge 1+
###MS: 149
###MSMS: 150
BEGIN IONS
TITLE=Cmpd 112, +MS2(322.9302), 28.0-35.0eV, 3.3min #150
RTINSECONDS=194.242
SCANS=149-150
PEPMASS=322.93022	174884
CHARGE=1+
55.67162	18	
63.77496	18	
64.41508	24	
70.58865	18	
72.70060	18	
100.44352	16	
101.09806	16	
103.45293	32	
104.21327	18	
156.77332	32	
168.17859	32	
186.27349	18	
186.91906	68	
190.89554	64	
192.88924	54	
198.14970	92	
199.95997	54	
201.04313	130	
202.04660	130	
205.95355	128	
206.96411	44	
207.93661	58	
212.88660	56	
213.89457	88	
214.93186	72	
215.95364	52	
221.07422	38	
222.15279	18	
222.89456	80	
222.99745	78	
223.89144	82	
223.95917	48	
224.21818	24	
224.58255	32	
224.81983	56	
225.06125	18	
226.87107	24	
226.93499	72	
227.14206	80	
228.91495	46	
233.82107	54	
236.79728	50	
236.92969	66	
238.78947	70	
238.83099	62	
238.88997	72	
238.93689	86	
238.96206	26	
239.11933	26	
239.29065	32	
239.88170	96	
240.82770	72	
240.94336	1164	
241.89822	60	
241.93988	2182	1+
241.99790	40	
242.03953	28	
242.34089	50	
242.81813	72	
242.94167	1468	1+
243.19155	24	
243.33322	24	
243.34972	66	
243.77713	20	
244.27763	40	
244.94117	354	
245.08621	28	
246.22750	68	
246.71037	18	
246.80392	68	
246.97821	170	
247.89494	98	
248.83958	52	
249.85918	56	
249.90403	40	
252.00709	74	
252.11781	20	
252.21048	24	
254.93531	44	
254.97649	92	
255.91249	68	
256.23247	34	
256.83475	82	
257.79354	46	
258.83604	58	
259.29913	22	
259.93967	54	
260.83278	50	
260.90257	88	
261.83928	62	
261.88521	78	
261.97849	72	
262.83547	156	
262.97534	78	
263.07048	26	
263.90362	58	
264.19707	78	
266.87736	120	
268.94877	56	
270.91784	82	
272.84508	82	
274.81218	82	
276.16553	56	
279.09049	1212	1+
279.19990	44	
279.22313	20	
279.99415	22	
280.01068	26	
280.04277	60	
280.10469	98	
280.81266	60	
280.93356	32	
281.61978	22	
281.78671	18	
281.91265	24	
282.32076	32	
282.91361	56	
283.07244	52	
283.18280	18	
283.67987	28	
283.76046	36	
283.78970	88	
284.21546	24	
284.29570	330	1+
284.87043	66	
285.01659	32	
285.86197	40	
285.89301	94	
290.84964	38	
290.88129	78	
292.81538	68	
293.86038	48	
294.86543	60	
294.98530	44	
295.25332	32	
300.81765	58	
302.12278	34	
302.80842	58	
303.62361	20	
303.86468	90	
304.73433	68	
304.83267	32	
304.97837	62	
306.01515	60	
306.89423	72	
307.89376	44	
319.87532	84	
322.84215	66	
322.99885	66	
323.96756	28	
325.29445	30	
325.31099	62	
325.88336	56	
327.22113	64	
END IONS

###FS:    #m/z: 340.94072 #charge 1+
###MS: 149
###MSMS: 151
BEGIN IONS
TITLE=Cmpd 113, +MS2(340.9407), 28.0-35.0eV, 3.3min #151
RTINSECONDS=195.014
SCANS=149,151
PEPMASS=340.94072	120670
CHARGE=1+
181.89545	54	
192.89055	70	
195.03527	64	
197.93196	58	
202.08957	74	
203.93838	72	
205.95337	84	
207.94397	106	
208.84628	60	
210.94695	72	
211.88432	74	
211.97548	64	
212.88285	86	
213.93689	124	
214.94289	70	
216.91657	70	
219.88722	78	
220.87354	64	
221.94075	72	
222.87100	48	
222.91482	64	
223.84548	66	
223.96097	96	
224.84309	66	
224.97135	48	
227.83840	56	
229.48363	88	
230.89208	76	
233.92288	76	
235.42177	82	
236.90503	68	
237.92298	76	
238.84606	100	
238.88507	136	
239.83953	66	
239.86045	58	
239.90232	66	
240.22812	66	
240.83197	124	
240.94223	56	
241.84184	664	1+
244.82683	74	
245.99057	104	
246.85199	72	
248.99270	76	
249.09933	70	
249.96222	82	
250.94758	94	
251.95187	306	1+
253.19508	102	
253.90323	58	
254.90193	72	
255.06848	86	
255.13539	80	
256.00870	86	
256.06184	92	
256.85168	170	
256.86805	68	
256.90358	58	
256.95656	116	
257.83308	78	
257.85126	72	
257.89837	62	
258.23389	58	
258.84550	448	
259.85671	250	
259.90389	54	
259.95709	70	
260.83208	96	
260.85327	306	
260.92426	52	
261.84278	146	
262.83965	106	
262.85490	160	
262.91937	48	
263.88726	72	
264.86237	174	
265.20031	50	
265.93028	98	
266.87425	80	
266.89273	78	
268.84121	110	
269.84143	68	
270.83375	136	
270.86805	62	
272.84607	66	
272.86969	58	
272.92211	52	
274.86235	148	
274.87791	176	
274.93190	78	
275.86598	144	
275.91426	64	
276.85720	928	1+
278.20730	56	
278.84463	456	
278.99839	74	
279.05618	80	
279.84405	220	
279.90150	52	
280.79421	66	
280.84277	142	
280.86282	96	
280.92388	68	
280.99147	72	
281.82217	56	
281.90611	52	
283.86829	74	
288.87633	80	
289.82644	64	
291.86003	58	
293.10955	58	
293.87090	52	
294.87095	64	
296.85687	76	
297.88432	64	
297.90539	50	
297.97048	48	
298.41592	74	
298.87009	72	
299.31591	82	
300.85596	64	
300.87124	104	
301.87243	156	
301.94312	76	
302.86990	80	
302.94187	120	
304.91842	114	
308.21253	68	
308.88080	58	
309.91130	64	
311.85763	52	
312.83165	56	
313.89524	64	
314.44985	114	
318.90105	56	
318.96216	64	
319.81800	80	
320.83598	74	
320.96320	66	
321.04720	66	
324.89306	70	
325.88971	70	
326.24909	56	
329.82512	72	
330.19542	54	
330.88305	82	
332.91184	76	
335.87807	58	
336.84680	50	
339.82779	62	
342.89960	80	
343.78234	56	
END IONS

###FS:    #m/z: 363.95640 #charge 1+
###MS: 149
###MSMS: 152
BEGIN IONS
TITLE=Cmpd 114, +MS2(363.9564), 28.0-35.0eV, 3.3min #152
RTINSECONDS=195.786
SCANS=149,152
PEPMASS=363.95640	38182
CHARGE=1+
175.86207	56	
189.86356	70	
191.94354	66	
204.99017	90	
205.95137	62	
206.95313	56	
207.95077	106	
209.94233	76	
210.88471	62	
212.87876	216	
213.90907	52	
217.86911	76	
218.08284	66	
219.84359	76	
222.95288	146	
223.95097	132	
224.94839	288	
224.97450	134	
225.88918	60	
226.94666	832	1+
226.97165	182	
228.90210	126	
228.94363	670	1+
230.83594	68	
230.88924	306	
232.16275	70	
235.91575	74	
236.86345	54	
237.06608	66	
237.89439	62	
240.93836	392	
240.96149	102	
241.89788	82	
241.94375	228	
242.81978	62	
242.94159	306	
242.96309	132	
243.13896	66	
243.82487	78	
243.88829	80	
243.90179	72	
243.93432	70	
244.81710	74	
244.95197	300	
245.82240	68	
245.95419	540	1+
246.04007	84	
246.80585	68	
246.87746	52	
246.95487	362	1+
247.92826	60	
247.98001	78	
248.81037	116	
248.89978	140	
249.82444	90	
250.43028	82	
252.82204	76	
252.83516	54	
253.99509	90	
254.86498	66	
258.83321	104	
258.84691	70	
259.85022	68	
260.83416	252	1+
260.97816	72	
263.83800	80	
263.93786	74	
264.81831	76	
266.81777	162	
268.81018	66	
268.84095	64	
268.95486	66	
269.52466	94	
269.81108	72	
269.97075	74	
271.83611	56	
271.99395	80	
272.12736	48	
272.91843	70	
276.81481	62	
276.85138	66	
277.86017	106	
278.84585	280	1+
280.79347	230	
280.83526	74	
281.08251	64	
281.79328	124	
282.09844	76	
282.78934	116	
282.89058	76	
282.91347	72	
283.83317	172	
283.85749	72	
283.87842	66	
284.29457	56	
284.78947	64	
284.82083	62	
284.87675	88	
285.79157	80	
285.98444	68	
286.90927	100	
290.78072	64	
290.93539	92	
291.87883	58	
292.95606	90	
293.83279	74	
293.87101	70	
295.02778	68	
295.86992	58	
296.80947	112	
297.80400	62	
297.90956	66	
298.80397	226	
299.80505	164	
300.79747	118	
300.82189	60	
300.86260	78	
300.92845	66	
301.80317	70	
301.86011	170	
303.85318	266	1+
308.83993	50	
310.88689	74	
312.45186	70	
312.81016	72	
313.14054	70	
315.82287	58	
315.94343	72	
316.81244	118	
317.01803	58	
317.78984	58	
318.81982	104	
318.90130	58	
318.93157	68	
321.87075	78	
322.89659	138	
324.01958	56	
326.47528	54	
326.85050	88	
326.89233	62	
327.08185	56	
330.92088	80	
332.78003	68	
333.14730	54	
334.87758	66	
338.88055	68	
340.94016	52	
342.82258	56	
344.25386	66	
344.86952	96	
351.40575	108	
359.95995	84	
360.35846	82	
360.86896	62	
364.35329	100	
366.87954	84	
367.35249	58	
END IONS

###FS:    #m/z: 322.93007 #charge 1+
###MS: 153
###MSMS: 154
BEGIN IONS
TITLE=Cmpd 115, +MS2(322.9301), 28.0-35.0eV, 3.3min #154
RTINSECONDS=199.438
SCANS=153-154
PEPMASS=322.93007	176574
CHARGE=1+
48.95699	18	
64.93637	18	
96.86645	16	
96.98372	16	
97.29354	16	
97.91223	16	
98.17242	16	
98.45001	16	
98.58042	16	
99.47121	16	
109.59600	18	
131.28639	18	
139.62577	18	
150.78778	18	
156.47366	18	
157.70325	108	
166.20979	18	
176.55138	62	
192.89054	82	
193.37870	18	
196.25973	22	
199.90444	56	
200.04025	224	1+
201.05877	80	
201.14588	24	
205.94625	56	
206.46083	18	
207.97338	94	
208.20588	114	
208.85136	32	
209.98861	18	
211.82708	82	
213.93073	64	
215.88150	54	
218.91418	60	
220.88635	56	
221.97530	58	
222.82343	66	
222.87458	66	
223.12957	34	
223.96259	182	
225.82630	50	
225.84291	52	
226.84607	68	
227.88678	48	
227.92766	52	
228.36242	20	
229.05775	84	
229.19952	24	
236.79551	68	
236.90408	22	
237.00750	48	
238.88993	28	
238.94283	34	
239.88737	64	
239.90391	92	
240.90987	26	
240.93944	780	
241.94250	722	
242.18428	22	
242.44473	52	
242.90941	64	
242.94060	2394	1+
242.99244	22	
243.01270	38	
243.50065	26	
243.82003	166	
244.20475	68	
244.79234	38	
244.85570	36	
244.94131	280	
245.03265	74	
245.79691	20	
247.07884	20	
247.75820	28	
250.52189	72	
250.83080	64	
250.92218	62	
250.94732	70	
251.22369	32	
253.77407	32	
255.08223	18	
255.94797	80	
256.86401	72	
256.89374	86	
258.49307	20	
258.83194	144	
258.89334	54	
258.99366	38	
260.34747	24	
261.18817	64	
261.60362	38	
261.82927	56	
262.18122	48	
262.95698	72	
264.85814	86	
265.05599	70	
265.11848	54	
266.61561	28	
266.85863	90	
266.99311	50	
268.90614	74	
269.05702	22	
269.87966	72	
272.82087	56	
273.83174	72	
273.91549	56	
274.35818	90	
274.88709	30	
277.68546	32	
277.70183	18	
279.00518	36	
279.09099	904	1+
279.22913	38	
279.34632	24	
279.72742	30	
282.32495	18	
283.06241	98	
284.29232	308	1+
284.49556	24	
284.86221	56	
285.33911	32	
286.84485	88	
288.39609	32	
289.08667	36	
289.88903	108	
293.95086	82	
295.12889	56	
295.19433	32	
299.91761	66	
303.85184	46	
305.80276	32	
305.87918	32	
306.91799	18	
307.80491	56	
307.88955	50	
309.05883	34	
310.27474	68	
310.81996	56	
311.64932	18	
314.98563	56	
318.95537	44	
319.06989	42	
319.72142	68	
320.24671	56	
321.72909	48	
321.74354	74	
321.80650	76	
322.27325	50	
324.89329	110	
325.18928	74	
326.16480	46	
327.06789	72	
328.14377	58	
END IONS

###FS:    #m/z: 340.94063 #charge 1+
###MS: 153
###MSMS: 155
BEGIN IONS
TITLE=Cmpd 116, +MS2(340.9406), 28.0-35.0eV, 3.4min #155
RTINSECONDS=200.209
SCANS=153,155
PEPMASS=340.94063	121624
CHARGE=1+
146.03094	78	
190.94151	60	
191.95725	74	
197.10001	76	
208.24956	52	
208.89422	74	
212.87319	106	
213.03347	54	
213.93750	56	
214.87973	40	
215.88777	52	
220.87449	118	
220.90419	138	
221.88503	92	
224.97490	42	
225.88920	46	
228.85330	58	
228.93814	76	
230.84903	160	
230.88669	66	
231.89818	44	
231.95541	76	
233.99624	52	
235.86564	40	
236.08183	36	
236.95222	68	
237.01543	64	
237.89448	62	
237.90799	68	
238.84287	76	
238.89005	62	
239.86397	70	
240.83645	74	
240.85819	164	
241.84605	596	
241.90164	54	
242.83972	138	
242.92672	58	
243.83694	316	1+
244.85408	72	
244.89873	58	
245.01325	46	
245.07680	60	
246.97736	74	
246.99121	74	
249.86528	92	
249.89995	80	
249.96988	76	
250.93364	94	
251.87716	86	
252.84929	62	
254.80379	70	
254.91184	86	
254.96089	50	
255.86153	92	
255.92621	80	
256.84833	136	
256.86775	60	
257.84995	142	
257.86522	360	1+
258.84671	770	1+
260.83096	132	
260.92219	60	
261.84463	256	1+
261.88942	82	
262.00223	52	
262.87743	80	
262.92146	62	
263.91807	58	
264.10903	56	
264.79221	72	
264.84302	64	
264.86408	116	
265.01428	60	
265.86822	48	
265.88832	84	
265.96684	72	
266.84725	156	
266.86872	68	
267.84032	70	
268.84287	238	
269.84157	106	
270.77350	36	
270.78315	40	
270.97622	60	
272.93404	90	
273.88452	66	
274.05934	66	
274.22599	40	
274.86324	118	
275.86434	200	
275.88560	60	
275.90192	64	
276.85687	924	1+
277.89783	90	
277.92434	68	
278.84996	238	
278.92907	78	
279.69352	36	
279.85126	176	
280.84363	98	
281.85609	194	1+
283.97820	38	
287.85451	66	
287.91053	56	
288.84300	54	
289.90808	62	
290.09225	78	
290.97309	46	
291.44695	64	
292.86688	74	
292.88862	78	
294.87566	68	
295.88680	72	
296.08714	64	
296.86566	94	
297.89551	54	
298.21874	46	
298.27401	84	
299.80288	66	
299.87608	124	
299.89836	54	
300.07081	66	
300.90926	46	
300.96029	64	
301.53369	56	
301.73405	64	
301.86234	68	
301.88130	76	
302.16814	126	
302.93860	50	
303.99275	86	
304.18354	50	
305.20800	66	
306.87933	72	
307.79621	52	
312.05283	108	
312.45604	70	
313.90346	90	
313.94948	72	
316.41241	94	
316.87808	72	
317.87098	56	
318.81304	44	
319.88006	38	
321.10841	34	
322.48516	36	
329.10525	78	
330.82472	54	
330.89010	72	
334.43492	40	
337.11237	54	
339.02471	100	
340.98121	68	
342.17682	60	
344.25835	70	
END IONS

###FS:    #m/z: 363.95634 #charge 1+
###MS: 153
###MSMS: 156
BEGIN IONS
TITLE=Cmpd 117, +MS2(363.9563), 28.0-35.0eV, 3.4min #156
RTINSECONDS=200.982
SCANS=153,156
PEPMASS=363.95634	40386
CHARGE=1+
74.47762	102	
112.99781	130	
183.92973	80	
189.86022	70	
190.89205	56	
191.85872	86	
194.89444	72	
198.87880	110	
202.87728	64	
205.94583	68	
205.96877	72	
207.87219	146	
208.98120	64	
209.94144	142	
210.88640	64	
210.94335	64	
212.88086	240	
222.95646	146	
223.88209	60	
223.94995	70	
224.83306	130	
224.89368	52	
224.94829	278	
224.97211	96	
225.97242	56	
226.88339	62	
226.94785	984	1+
226.97451	108	
227.93126	54	
228.89586	60	
228.94259	900	1+
230.88766	134	
231.79797	72	
233.96043	64	
234.11815	82	
236.91274	68	
238.11812	56	
238.89821	166	1+
240.93977	268	
240.95938	94	
241.08718	68	
241.82865	202	1+
241.87123	62	
241.94027	314	
242.93843	188	
244.84488	72	
244.94087	110	
244.95889	350	1+
245.97894	76	
246.84068	78	
246.95001	152	
247.80406	224	1+
247.95889	90	
248.84901	66	
248.90056	128	
248.92175	66	
250.94371	52	
252.84951	76	
252.94929	66	
253.90055	78	
255.23303	68	
258.01637	76	
258.84449	86	
258.92272	92	
259.84684	330	1+
260.96813	92	
262.83517	126	
264.81655	56	
264.83443	52	
265.89059	60	
266.82016	62	
268.80052	58	
268.84391	54	
269.84169	60	
270.90942	68	
270.94175	66	
272.88352	54	
272.91033	52	
274.80453	78	
276.81240	74	
276.85397	64	
277.81425	62	
277.91471	72	
278.60868	62	
278.80372	80	
278.84256	68	
278.86142	72	
279.80110	124	
280.32735	80	
280.79345	206	
280.86613	54	
280.92388	64	
281.05358	66	
282.78919	50	
283.83457	70	
283.84903	222	1+
283.89135	230	1+
284.79793	80	
284.82290	162	
285.77474	50	
286.91885	60	
288.00007	68	
290.79396	102	
292.87618	78	
293.85190	54	
294.42689	88	
294.85047	74	
295.92483	78	
296.80965	188	
296.94781	58	
297.81866	84	
298.74494	54	
298.80190	668	1+
299.88159	56	
300.85411	50	
301.80238	130	
301.85770	120	
302.94054	74	
303.80485	54	
303.85375	68	
303.87761	72	
304.86693	56	
305.84129	88	
307.83723	66	
307.88872	62	
310.83497	52	
310.92128	94	
313.42928	68	
313.96258	66	
314.81362	68	
316.81279	144	1+
321.81793	278	1+
321.83738	62	
321.87019	58	
322.79840	68	
322.88863	78	
322.92831	48	
322.97281	48	
323.79881	72	
323.94206	60	
324.07236	72	
324.89483	100	
325.03934	72	
325.39819	80	
326.33090	64	
327.07922	58	
327.88579	50	
328.84930	76	
329.00519	68	
334.87959	72	
338.36500	70	
340.93132	50	
342.79728	76	
342.91337	88	
348.88737	72	
350.78925	58	
351.03786	66	
356.97032	88	
359.31037	52	
362.04798	54	
365.30292	54	
366.31322	78	
END IONS

###FS:    #m/z: 340.94057 #charge 1+
###MS: 157
###MSMS: 158
BEGIN IONS
TITLE=Cmpd 118, +MS2(340.9406), 28.0-35.0eV, 3.4min #158
RTINSECONDS=204.639
SCANS=157-158
PEPMASS=340.94057	113498
CHARGE=1+
112.55054	72	
145.91377	72	
185.92828	68	
192.92483	72	
195.08159	66	
200.88796	52	
204.12458	64	
206.97103	78	
208.84624	114	
208.93477	52	
209.94240	80	
212.88154	66	
212.99582	64	
213.94138	60	
214.88369	68	
215.88279	270	1+
220.98504	46	
222.84519	66	
223.91681	74	
223.95007	42	
224.88059	70	
224.95843	62	
226.89606	94	
228.84086	58	
228.91290	78	
230.88646	68	
230.90350	60	
230.95551	84	
231.95257	110	
232.37227	66	
232.90992	60	
233.89344	118	
233.95842	94	
237.85096	60	
237.88906	52	
238.83789	50	
239.84992	90	
239.88724	64	
239.90427	46	
240.83164	60	
240.85255	120	
241.44347	50	
241.60202	82	
241.84314	794	1+
241.95334	74	
242.44625	86	
242.82900	66	
243.82315	70	
243.83882	118	
243.87495	56	
244.13767	70	
244.83821	72	
244.95371	66	
244.98057	52	
246.85855	148	
246.97531	72	
248.88382	98	
248.89929	52	
248.99209	80	
249.90206	114	
252.06127	52	
252.14891	64	
253.00743	70	
254.92152	100	
254.96279	80	
255.07245	76	
255.84398	76	
256.90035	66	
257.92996	58	
258.84803	756	1+
258.89762	138	
259.42317	76	
259.84942	554	1+
259.95529	78	
260.83522	192	
260.93406	74	
261.83876	236	
262.82994	56	
262.91148	58	
264.86816	42	
264.92823	66	
266.85118	86	
266.97678	80	
267.84536	120	
267.86627	102	
268.84133	432	
270.82732	98	
270.84391	216	
271.03087	70	
271.82572	56	
272.86549	68	
272.88938	54	
272.91606	48	
273.85897	260	1+
273.90674	86	
274.79152	52	
274.89943	76	
275.81213	78	
275.88187	96	
275.92401	80	
276.85891	1528	1+
277.83903	130	
277.96007	48	
278.84795	748	1+
278.93096	66	
279.89158	68	
280.92481	118	
281.04760	54	
281.84842	46	
285.07408	44	
288.84697	58	
292.00284	78	
292.13695	70	
292.86330	48	
293.88152	50	
294.87263	134	
294.99375	64	
297.89035	60	
298.30704	54	
298.87819	72	
298.89215	68	
299.78158	70	
299.84729	56	
301.05020	74	
301.84635	138	
301.86299	176	
301.92632	70	
302.17504	106	
302.86995	64	
303.17333	50	
304.97625	60	
306.88294	142	
307.79820	54	
307.89537	72	
308.87005	64	
308.90021	46	
309.97411	72	
310.27440	46	
314.15605	72	
314.98576	66	
316.39501	44	
317.88847	70	
319.86863	74	
321.22302	66	
322.12579	80	
323.23341	72	
325.22954	88	
327.40983	112	
328.18797	50	
333.12704	62	
335.03936	96	
335.90948	52	
336.03345	52	
337.74176	56	
339.39573	44	
342.27902	94	
343.46833	88	
END IONS

###FS:    #m/z: 336.94571 #charge 1+
###MS: 157
###MSMS: 159
BEGIN IONS
TITLE=Cmpd 119, +MS2(336.9457), 28.0-35.0eV, 3.4min #159
RTINSECONDS=205.411
SCANS=157,159
PEPMASS=336.94571	16866
CHARGE=1+
79.67917	34	
146.83784	90	
192.89055	74	
197.12960	62	
203.90154	92	
204.88319	92	
209.12661	56	
209.93882	66	
211.94756	258	
211.96655	78	
212.87840	148	
213.88020	122	
213.94098	100	
214.89421	60	
214.94484	76	
215.94373	40	
218.92161	96	
223.95522	66	
223.97121	128	
225.84123	44	
225.86138	68	
226.89783	98	
228.84242	58	
228.87592	68	
228.89614	80	
228.97439	76	
229.95567	122	
230.89210	76	
231.94961	398	1+
232.17580	48	
233.87577	34	
233.89833	126	
233.94550	38	
234.83092	68	
234.97559	72	
237.03045	36	
237.87176	72	
238.07051	80	
238.46731	36	
238.83883	70	
239.82270	48	
239.85111	108	
239.91377	62	
240.05712	36	
241.84209	744	1+
241.86069	70	
244.17039	58	
246.85825	58	
246.97957	82	
247.27070	38	
247.83490	38	
248.87775	34	
249.95047	78	
250.09812	52	
250.96282	70	
251.83132	64	
251.85080	82	
252.94083	50	
252.95580	60	
252.97396	158	
253.57842	36	
253.83462	100	
253.88270	66	
253.97166	76	
254.91641	118	
254.96514	46	
255.78486	64	
255.85546	52	
256.07959	62	
256.85162	154	
257.85286	112	
258.84717	832	1+
259.94911	72	
260.17864	50	
260.88422	44	
260.93231	70	
261.83801	68	
261.89494	48	
262.26871	36	
262.84581	78	
262.87361	68	
264.85822	90	
264.88601	56	
264.98812	66	
265.88418	34	
266.84024	48	
266.99476	66	
267.84618	76	
268.82405	72	
268.83837	448	1+
270.59031	92	
270.98418	74	
271.27367	34	
272.04013	60	
272.44371	90	
272.84491	54	
272.95081	78	
272.97683	88	
273.86813	66	
274.86825	122	
275.85848	82	
275.95148	54	
276.11214	42	
276.24460	46	
276.85894	818	1+
277.81224	82	
279.86922	56	
280.09104	88	
281.05545	52	
281.85691	60	
281.95158	72	
283.04949	58	
283.40702	76	
285.86102	50	
286.84577	298	1+
286.92591	96	
288.86789	76	
289.87867	70	
291.85373	42	
293.10780	222	
293.87954	72	
294.86509	108	
295.09092	36	
295.87732	170	
296.33209	72	
296.92649	54	
296.99418	58	
297.89365	70	
297.91330	62	
298.30984	70	
298.89155	72	
298.91866	38	
299.90561	46	
304.81559	76	
305.88206	66	
306.88145	76	
306.97027	58	
307.27755	54	
307.78793	64	
307.89294	226	
308.87445	52	
309.90234	88	
312.80595	76	
313.73213	40	
316.05006	46	
317.49671	36	
317.97830	78	
320.38920	90	
320.78940	72	
321.28646	114	
321.89641	50	
332.86759	44	
334.16098	60	
336.29438	90	
336.94143	46	
342.05221	52	
END IONS

###FS:    #m/z: 359.96156 #charge 1+
###MS: 157
###MSMS: 160
BEGIN IONS
TITLE=Cmpd 120, +MS2(359.9616), 28.0-35.0eV, 3.5min #160
RTINSECONDS=206.183
SCANS=157,160
PEPMASS=359.96156	14276
CHARGE=1+
171.38644	86	
176.20867	46	
182.86212	66	
186.85721	58	
197.95944	72	
199.87679	112	
200.87623	46	
208.95790	78	
209.96904	72	
211.03454	68	
214.90496	84	
219.18335	36	
222.95113	106	
223.89367	124	
223.95536	44	
224.89188	54	
224.96361	102	
225.94821	72	
226.94776	508	1+
226.97038	250	
228.94359	660	
230.86576	54	
233.96710	74	
234.86472	102	
234.94152	58	
235.87809	94	
240.94140	180	
240.96295	68	
241.42079	76	
241.95564	54	
242.93977	52	
242.96313	56	
244.83624	46	
244.95836	310	
245.81149	66	
246.95544	294	1+
247.16330	36	
248.80322	236	
250.86179	74	
250.88698	222	
250.95196	84	
251.12062	58	
251.98512	76	
252.07874	50	
252.88398	72	
252.95213	268	1+
253.03124	46	
254.90802	60	
258.88135	68	
259.85834	50	
260.94409	52	
261.83774	64	
262.96734	126	
263.84397	84	
263.97992	72	
264.81093	192	1+
265.08453	38	
265.87630	68	
266.98082	42	
267.10943	68	
267.81798	66	
268.13376	64	
268.83798	66	
268.90767	138	
269.97056	50	
270.06934	76	
270.88718	62	
271.55060	86	
273.96345	94	
274.08193	58	
274.87686	74	
274.89968	58	
275.81440	62	
276.86520	46	
277.81841	54	
277.85742	90	
278.79732	34	
278.84371	176	
278.99069	96	
279.84965	74	
279.90136	136	
280.26150	72	
280.79377	540	
280.83108	68	
280.89702	72	
281.02992	34	
281.12947	72	
281.91680	78	
282.79637	132	
282.82243	64	
283.63257	42	
283.83084	58	
286.81588	74	
287.86868	40	
290.80372	64	
291.87008	72	
292.01706	74	
293.12200	72	
293.84761	90	
295.01035	66	
296.56725	36	
296.88431	78	
297.80792	250	
298.80589	342	
298.96526	60	
299.79734	64	
300.23223	76	
300.80321	184	
301.07984	88	
301.40890	120	
301.85606	70	
301.95165	74	
302.81026	80	
302.88705	64	
302.96180	84	
303.10559	50	
303.21409	60	
303.80661	54	
305.80718	56	
305.88187	90	
306.92244	70	
306.98024	84	
308.83539	66	
312.90548	54	
315.42809	76	
315.83175	66	
316.81808	60	
317.72862	56	
318.17329	54	
318.43606	62	
318.82614	64	
319.03468	64	
320.82346	46	
321.00102	60	
321.60265	34	
322.31083	78	
322.92630	68	
322.94194	54	
323.03684	46	
324.89524	70	
325.11872	88	
327.15495	34	
329.39319	42	
329.87411	60	
332.85828	94	
338.80759	66	
340.19014	58	
341.89347	48	
352.88082	62	
353.80599	52	
353.88893	74	
356.88005	72	
357.27211	86	
358.20083	86	
END IONS

###FS:    #m/z: 336.94587 #charge 1+
###MS: 161
###MSMS: 162
BEGIN IONS
TITLE=Cmpd 121, +MS2(336.9459), 28.0-35.0eV, 3.5min #162
RTINSECONDS=209.837
SCANS=161-162
PEPMASS=336.94587	16456
CHARGE=1+
57.56383	78	
148.08732	42	
182.87198	70	
192.89135	134	
196.83455	46	
198.89205	74	
199.03559	58	
199.96194	68	
206.97141	60	
211.94440	430	
212.84360	40	
212.87892	82	
213.94222	184	
214.94469	178	
215.85832	50	
215.88396	72	
216.92211	100	
217.88728	80	
218.90541	92	
219.84563	68	
220.89555	70	
224.83732	110	
226.97567	54	
227.19798	74	
228.84827	54	
229.04860	50	
229.84289	60	
229.95290	490	1+
230.85090	78	
230.89503	126	
231.85986	64	
231.88585	70	
231.95047	206	
232.94686	126	
233.90054	62	
234.84186	70	
234.94424	136	
235.15260	82	
235.90626	66	
236.76510	80	
236.91062	72	
237.06194	106	
237.94373	74	
238.84207	212	
238.85923	72	
238.88942	52	
239.84318	128	
239.86488	46	
239.91944	92	
239.94996	76	
240.31339	46	
240.84326	112	
241.10027	56	
241.19196	68	
241.84253	602	1+
242.79637	48	
244.86861	40	
245.44798	88	
246.85437	66	
247.90833	66	
247.92221	54	
247.96755	184	
248.89930	74	
248.98655	86	
249.89441	86	
250.84050	84	
250.98611	54	
251.88018	92	
252.95320	116	
252.97130	202	
253.80134	76	
253.90310	76	
254.85682	82	
254.91354	66	
254.96549	150	
255.77523	54	
255.95953	76	
256.86540	196	
256.96438	56	
257.86515	138	
258.84518	236	
258.87363	64	
259.85593	120	
260.85800	70	
260.94193	46	
261.85503	66	
261.96483	90	
262.95342	60	
262.97081	74	
263.85876	368	1+
263.98344	52	
265.11628	40	
265.84606	46	
265.87626	68	
267.85029	98	
268.83960	422	1+
270.98484	94	
272.85289	56	
273.05199	50	
273.87833	72	
274.86542	188	
274.88582	46	
275.10924	52	
275.85907	150	
276.00202	50	
276.85953	1386	1+
277.83272	52	
277.92082	68	
277.93525	70	
278.82880	68	
279.83368	74	
280.29056	42	
280.81449	66	
280.82924	68	
280.86484	224	1+
280.88061	72	
281.18519	66	
281.79893	58	
281.84791	48	
283.81682	40	
283.86407	40	
285.84856	140	
285.88072	66	
286.84705	48	
287.85051	86	
288.67761	40	
288.86081	132	
293.10445	168	
293.99523	64	
294.86872	132	
295.97060	72	
297.86916	102	
298.05554	48	
298.30819	52	
298.89373	82	
299.87164	188	
300.91154	66	
303.94577	80	
304.86056	42	
305.02173	80	
307.88451	56	
309.86774	56	
310.82390	88	
311.13347	48	
313.87746	62	
316.88903	66	
321.08438	58	
321.42525	92	
322.89022	74	
324.89343	66	
325.88980	68	
328.88950	54	
329.86557	66	
332.91563	70	
335.78396	58	
336.89844	86	
END IONS

###FS:    #m/z: 359.96168 #charge 1+
###MS: 161
###MSMS: 163
BEGIN IONS
TITLE=Cmpd 122, +MS2(359.9617), 28.0-35.0eV, 3.5min #163
RTINSECONDS=210.61
SCANS=161,163
PEPMASS=359.96168	11400
CHARGE=1+
145.08891	82	
195.83667	74	
197.93693	50	
200.05710	68	
201.12139	66	
205.95156	64	
209.89619	58	
209.94267	62	
214.87451	128	
216.85344	72	
219.94559	90	
222.95074	240	
222.98076	52	
223.01382	92	
223.03586	76	
223.89306	56	
224.89597	98	
224.94848	124	
224.97455	74	
225.93147	74	
225.94834	60	
225.97408	64	
226.94529	190	
226.97065	256	
227.83692	56	
227.93272	66	
227.95600	98	
228.94217	338	
229.06508	78	
229.84432	126	
230.88250	88	
231.06020	62	
232.87200	56	
233.84593	70	
234.09193	46	
238.03833	64	
240.11346	60	
240.83327	84	
240.86399	92	
240.89622	72	
240.94035	180	
240.96265	366	
241.84347	86	
241.90360	66	
241.94297	122	
242.15772	100	
242.96090	72	
243.89800	46	
244.95407	150	
245.86344	70	
245.94277	62	
245.96172	76	
246.85780	44	
246.95446	442	1+
247.80254	74	
247.97416	66	
248.03239	58	
248.80772	112	
251.03308	122	
251.07183	80	
252.11582	48	
252.87523	122	
252.95526	84	
252.97381	62	
253.80509	54	
258.88709	62	
260.83427	138	
260.96654	154	
261.96683	68	
263.88981	70	
264.08339	76	
264.82472	50	
265.81375	396	1+
267.97305	58	
268.81153	46	
268.99882	88	
269.96587	138	
270.88712	66	
272.86314	72	
272.91010	76	
273.87636	56	
275.96830	154	
276.03558	42	
276.81669	74	
276.85516	116	
277.85508	44	
278.80204	70	
278.84300	60	
278.86955	78	
280.79234	464	1+
281.43225	100	
282.78742	126	
282.82851	50	
282.85726	50	
284.70902	90	
284.82269	102	
284.87274	70	
285.82652	70	
286.85529	70	
286.87840	52	
287.37751	80	
292.13478	48	
292.43908	92	
293.86892	72	
294.16556	82	
294.91353	78	
295.13697	52	
295.84466	68	
295.92808	194	
296.80626	42	
297.80557	60	
297.88997	68	
298.34829	48	
298.43080	84	
298.80575	470	1+
298.93414	78	
299.79900	72	
299.86152	76	
300.80526	86	
301.49872	64	
305.92090	52	
307.89308	70	
308.92395	74	
309.81377	78	
314.82623	54	
315.19681	48	
315.82091	64	
315.96046	88	
316.81388	154	
319.01471	92	
319.82510	48	
321.13961	68	
322.92609	62	
323.01366	90	
323.08274	48	
323.82706	46	
323.85362	74	
324.02052	154	
324.89534	72	
325.80994	78	
325.83234	82	
327.08565	44	
328.85356	54	
328.89211	116	
328.99636	50	
331.75481	102	
331.88872	58	
332.35656	100	
336.94680	138	
342.79526	52	
347.18809	44	
352.80004	54	
360.35642	84	
364.19845	72	
END IONS

###FS:    #m/z: 313.92961 #charge 1+
###MS: 161
###MSMS: 164
BEGIN IONS
TITLE=Cmpd 123, +MS2(313.9296), 28.0-35.0eV, 3.6min #164
RTINSECONDS=211.381
SCANS=161,164
PEPMASS=313.92961	6568
CHARGE=1+
48.81961	18	
60.13346	18	
69.75341	18	
81.06225	18	
83.70362	16	
83.92058	16	
84.02861	16	
84.79577	16	
84.99376	16	
85.04924	16	
85.14893	16	
85.48465	16	
85.59936	16	
86.55633	16	
86.56890	16	
87.55883	16	
88.55439	16	
88.73012	16	
88.87824	16	
89.04849	16	
89.88707	16	
93.08511	32	
94.99030	34	
113.21192	52	
117.39144	18	
123.93828	18	
126.52973	18	
127.75369	18	
128.14815	18	
154.80558	54	
161.25744	32	
168.03848	32	
182.53917	22	
185.88983	42	
186.87416	70	
189.86517	42	
192.89253	58	
193.97008	148	
196.74590	20	
197.88013	64	
198.95257	60	
198.99055	48	
199.18307	36	
199.55552	34	
199.93743	60	
200.08654	30	
204.55814	22	
205.36995	38	
206.57200	32	
207.63934	18	
207.87459	64	
209.86597	66	
212.87024	40	
212.88632	68	
212.98164	60	
217.94533	80	
219.90219	72	
220.47298	22	
221.88207	62	
223.85471	48	
223.96168	56	
224.01160	18	
224.18341	18	
224.96000	64	
226.84637	58	
227.10322	80	
228.98370	70	
229.96583	68	
230.93883	52	
231.07853	44	
231.17536	56	
231.86539	50	
232.01852	34	
232.07668	60	
232.93963	60	
234.87003	34	
234.94462	112	
234.97264	114	
235.95719	82	
236.89180	50	
236.90510	56	
238.55967	90	
241.89400	78	
241.97836	66	
243.10047	92	
243.98020	56	
246.98222	128	
247.96653	46	
248.94773	64	
248.98468	34	
249.12047	100	
249.95128	66	
250.84325	54	
250.95684	40	
250.96114	82	
251.54088	40	
253.80891	58	
255.03339	74	
255.75573	36	
258.65015	18	
258.85061	44	
258.94514	68	
259.30422	20	
259.95946	60	
261.01652	20	
261.17104	26	
262.48341	72	
262.94912	70	
266.86858	68	
267.54485	40	
267.87814	88	
268.56027	36	
268.58224	82	
268.86814	74	
270.95483	24	
271.49289	20	
272.50432	34	
272.78931	18	
273.93318	78	
275.67567	24	
275.96123	74	
276.09385	60	
278.13567	32	
279.09091	74	
279.12787	82	
284.86839	68	
284.90161	70	
286.14607	34	
288.91246	70	
293.14925	44	
294.21411	34	
294.47098	22	
294.72758	34	
297.87765	76	
300.11725	32	
302.81256	66	
302.82978	56	
304.79643	80	
305.92517	68	
305.99367	18	
307.89459	126	
309.88964	68	
310.91241	60	
311.31119	36	
312.23054	72	
313.85669	20	
314.25391	76	
314.28573	232	1+
315.83863	28	
318.27196	24	
319.50875	42	
END IONS

###FS:    #m/z: 322.92989 #charge 1+
###MS: 165
###MSMS: 166
BEGIN IONS
TITLE=Cmpd 124, +MS2(322.9299), 28.0-35.0eV, 3.6min #166
RTINSECONDS=215.039
SCANS=165-166
PEPMASS=322.92989	168298
CHARGE=1+
49.04296	66	
50.77887	94	
54.06075	48	
81.71352	30	
95.03818	32	
99.83773	32	
118.51707	80	
190.99137	20	
192.89067	68	
198.92658	52	
201.04125	72	
205.97095	68	
206.88626	72	
207.96303	80	
213.88543	62	
221.82880	66	
221.94060	98	
222.95154	92	
222.99720	76	
223.96641	68	
224.81667	66	
225.05595	60	
225.21601	32	
226.82843	20	
226.84795	76	
228.14281	54	
229.73007	22	
229.84084	66	
230.84543	162	
231.93641	40	
234.05980	78	
234.95713	60	
237.12818	92	
239.07984	86	
239.87786	66	
239.97522	28	
240.09347	46	
240.81858	142	
240.94210	630	
240.98194	32	
241.04058	30	
241.58504	24	
241.94171	712	
242.23204	34	
242.94061	2486	1+
243.04247	40	
243.08160	20	
243.12257	24	
243.14000	20	
243.25297	34	
244.14121	76	
244.49458	46	
244.81986	54	
244.84219	72	
245.26406	20	
245.30165	22	
246.45232	34	
246.97794	56	
247.15826	74	
247.76888	42	
247.83496	78	
247.85839	26	
247.98049	58	
248.09421	20	
248.31466	26	
248.92675	82	
249.48181	20	
249.99718	58	
250.21286	20	
250.30789	50	
250.87532	54	
250.95131	96	
252.76358	30	
254.93146	72	
255.02558	74	
255.90291	32	
256.22859	60	
258.83007	124	
258.92291	60	
260.82699	52	
261.23582	86	
261.39265	26	
261.82946	102	
262.21514	68	
262.83189	278	
263.19627	30	
263.90378	76	
263.97951	64	
266.46946	70	
266.86047	80	
266.96259	92	
267.07301	20	
267.37252	34	
267.96898	44	
268.95652	80	
269.08156	62	
270.82888	54	
270.85093	74	
272.81087	62	
272.93004	58	
273.94364	76	
274.22065	28	
274.91788	64	
275.81218	56	
277.91857	40	
278.97713	20	
279.09356	1466	1+
279.13591	34	
279.84210	92	
279.92042	72	
280.25941	74	
280.31524	34	
280.43505	26	
281.03087	34	
281.88360	20	
282.88845	70	
283.06365	78	
283.79369	44	
284.16041	46	
284.29322	240	1+
284.31883	24	
285.85349	52	
286.50790	70	
286.81396	36	
291.82912	48	
291.88913	56	
292.04459	56	
292.51679	34	
292.93499	60	
296.85510	56	
298.92038	76	
302.07343	20	
304.98287	62	
305.78921	26	
305.88625	72	
306.88357	66	
307.16955	64	
308.42138	68	
310.89429	26	
312.84745	38	
312.86411	62	
318.31664	24	
318.75633	64	
320.01998	106	
320.57168	74	
322.81581	66	
324.14750	56	
324.89116	78	
324.92599	58	
325.77485	26	
325.82700	66	
326.89012	82	
328.13245	34	
END IONS

###FS:    #m/z: 363.95626 #charge 1+
###MS: 165
###MSMS: 167
BEGIN IONS
TITLE=Cmpd 125, +MS2(363.9563), 28.0-35.0eV, 3.6min #167
RTINSECONDS=215.811
SCANS=165,167
PEPMASS=363.95626	37310
CHARGE=1+
183.93460	88	
189.86342	56	
193.93578	68	
194.07774	72	
205.95495	62	
207.88007	74	
210.89345	60	
214.83453	64	
215.88166	78	
222.95813	428	1+
223.96282	302	1+
223.97571	76	
224.89367	86	
224.90951	60	
224.94732	208	
226.89248	64	
226.94559	178	
226.97227	94	
227.00151	64	
227.95327	74	
228.87020	80	
228.89422	50	
228.94214	610	1+
229.02579	58	
230.88956	66	
231.79822	62	
232.01124	66	
232.88719	112	
232.91149	66	
236.84486	142	
236.87474	76	
238.82731	72	
240.83427	162	
240.93890	330	
240.96492	64	
241.90194	78	
241.94079	624	1+
242.81570	50	
242.94204	406	1+
243.82330	122	
244.83032	82	
244.95763	322	1+
245.82129	84	
245.83646	72	
245.93937	142	
246.81461	128	
246.90313	120	
246.95584	182	
247.37921	82	
247.97448	82	
248.80452	114	
248.90316	114	
248.94783	58	
249.13870	52	
249.80319	64	
250.81107	54	
251.87251	72	
253.07993	70	
255.22523	68	
256.86989	70	
256.92290	74	
258.84229	320	1+
260.96974	76	
261.83559	50	
261.98059	56	
262.83729	58	
263.60875	78	
264.45447	62	
264.83039	84	
265.97465	58	
266.09447	62	
266.81333	202	
266.99656	78	
267.81386	138	
268.79142	56	
268.81560	82	
270.79429	70	
270.83498	94	
271.85620	84	
271.96791	60	
272.92222	52	
272.96462	100	
274.82006	72	
276.85545	150	
276.87192	62	
277.91464	54	
278.80380	76	
278.84386	198	
279.80002	100	
280.79178	162	
280.92378	100	
281.79681	188	
281.84922	68	
282.08300	102	
282.79074	452	1+
282.87230	72	
283.07221	130	
283.82511	58	
283.85015	206	1+
284.03396	66	
284.82704	68	
285.77505	70	
286.81683	150	
288.81775	74	
289.88707	58	
290.79729	72	
292.43922	78	
293.99484	68	
294.85712	54	
296.80892	90	
296.85675	54	
296.94138	76	
297.81189	62	
298.07678	50	
298.80532	762	1+
299.96432	78	
300.77730	66	
300.80324	186	
300.88378	68	
301.79192	66	
301.86168	116	
302.79737	58	
303.85806	74	
306.43010	90	
307.09245	66	
307.84796	58	
309.92609	70	
315.87310	62	
316.82003	142	
316.88681	52	
317.02634	66	
318.11849	56	
318.81964	80	
320.20227	80	
320.95449	84	
321.22307	54	
321.82246	134	
321.87874	72	
322.26757	54	
323.77881	50	
324.89395	72	
324.93565	98	
326.29796	58	
329.87419	64	
332.95427	62	
335.95020	60	
336.96601	92	
340.93584	66	
344.72115	82	
344.96542	82	
350.89753	60	
354.19678	76	
355.05695	56	
355.36679	84	
355.88789	70	
358.26129	72	
364.26389	72	
367.91752	94	
368.14865	68	
368.95680	88	
END IONS

###FS:    #m/z: 336.94579 #charge 1+
###MS: 165
###MSMS: 168
BEGIN IONS
TITLE=Cmpd 126, +MS2(336.9458), 28.0-35.0eV, 3.6min #168
RTINSECONDS=216.583
SCANS=165,168
PEPMASS=336.94579	17774
CHARGE=1+
52.14013	50	
145.40564	68	
208.84463	50	
208.88508	64	
211.94243	324	1+
213.88034	110	
213.94125	92	
214.94261	62	
215.93589	64	
216.28786	40	
216.89497	46	
217.83851	72	
218.91233	70	
222.87616	72	
223.83230	66	
223.95710	122	
223.97563	68	
224.84044	62	
226.82391	66	
228.89421	148	
229.40735	74	
229.95571	208	
230.84551	72	
230.88296	72	
230.89598	74	
231.89307	62	
231.95189	256	
232.18876	36	
232.59483	32	
232.82352	62	
232.89336	104	
233.02964	102	
233.82501	68	
233.90179	188	
233.96010	32	
234.92295	68	
234.94537	36	
237.17899	72	
238.87683	68	
238.89572	82	
239.84901	118	
240.85844	50	
241.12503	78	
241.84321	528	1+
243.79971	28	
243.84259	90	
243.86325	72	
244.93231	56	
245.86325	62	
248.20821	32	
248.90348	72	
250.45189	32	
250.84491	50	
250.96079	48	
251.06933	68	
251.86831	98	
252.94044	78	
252.96860	166	
253.11898	86	
254.83507	52	
254.96658	132	
255.07618	70	
255.90865	66	
256.43353	32	
256.84919	40	
256.86673	210	1+
256.88727	82	
256.95073	78	
257.04505	74	
257.92218	58	
258.84543	802	1+
259.82672	64	
259.90965	96	
260.95208	90	
262.87752	58	
264.68624	28	
265.85900	210	1+
265.94665	76	
266.77421	38	
266.85130	56	
266.89429	40	
267.53512	36	
268.75698	30	
268.84368	340	
269.08308	40	
270.89135	92	
272.84715	64	
272.87347	82	
273.09676	84	
274.85837	66	
274.89630	112	
275.84323	64	
275.86930	68	
275.88567	140	
275.90637	32	
276.85703	924	1+
278.84551	70	
279.81748	48	
279.86095	182	
279.88135	56	
279.91638	42	
280.00451	38	
281.00203	70	
281.87112	78	
282.87647	76	
283.91843	30	
285.12955	62	
286.85188	196	
287.08188	50	
287.84817	76	
291.10306	48	
291.82028	30	
291.90165	90	
292.01266	40	
292.04881	92	
292.86554	82	
293.09215	60	
293.10870	308	1+
294.03284	70	
294.40581	34	
294.86339	48	
295.11535	38	
295.83833	68	
295.87803	30	
296.22072	68	
296.26056	72	
296.87776	46	
298.30996	72	
298.87838	80	
299.80929	36	
299.86231	72	
301.87621	66	
301.96463	66	
302.80378	56	
302.88636	96	
305.90538	66	
307.80286	80	
307.81712	68	
312.82095	80	
312.88855	58	
313.40140	92	
316.78634	98	
317.82498	64	
318.20185	66	
318.23629	44	
318.51505	36	
320.75198	38	
320.92156	72	
320.98543	62	
321.37226	76	
323.14236	58	
325.83746	40	
325.85098	30	
334.76509	42	
335.61975	88	
336.27242	50	
342.04528	36	
END IONS

###FS:    #m/z: 322.92992 #charge 1+
###MS: 169
###MSMS: 170
BEGIN IONS
TITLE=Cmpd 127, +MS2(322.9299), 28.0-35.0eV, 3.7min #170
RTINSECONDS=220.242
SCANS=169-170
PEPMASS=322.92992	162208
CHARGE=1+
44.98472	18	
46.93345	32	
57.79513	18	
74.21186	18	
84.19979	18	
88.20807	18	
89.92782	16	
90.54487	16	
90.55422	16	
90.57175	16	
90.94258	16	
90.97771	16	
119.87369	18	
132.51471	18	
132.97434	18	
134.45688	32	
137.45782	18	
145.56099	18	
148.34003	18	
167.18087	22	
185.92507	64	
190.13950	32	
190.93995	66	
195.96723	68	
197.91456	60	
201.04514	170	
205.94960	48	
207.89623	72	
207.97394	78	
210.90057	82	
219.05430	54	
220.05671	88	
220.87618	146	
221.08320	84	
221.94423	62	
222.95890	36	
223.96259	120	
224.95104	46	
225.11941	22	
227.10333	70	
227.82368	50	
228.90896	56	
228.93308	32	
230.84901	78	
231.88417	60	
231.91020	42	
232.90978	48	
237.70440	20	
237.90016	60	
238.88405	38	
238.89748	74	
238.93191	66	
239.07425	38	
239.24375	22	
239.89309	52	
240.82121	116	
240.86980	36	
240.94165	872	
241.02883	18	
241.27007	52	
241.39016	18	
241.70293	30	
241.80068	56	
241.86195	52	
241.94332	478	
242.06230	86	
242.09474	24	
242.12540	34	
242.82323	70	
242.94314	1900	1+
243.04111	22	
243.21988	28	
243.31512	26	
243.82122	56	
244.81915	122	
244.83742	70	
244.85038	42	
244.90370	28	
244.94069	420	
245.56703	34	
245.87682	78	
246.08847	34	
246.15634	50	
246.76516	22	
246.97317	98	
247.20229	24	
248.40734	40	
248.85467	60	
248.85763	48	
248.91712	48	
251.04687	56	
251.85459	46	
253.10924	18	
254.95863	94	
256.80712	90	
256.84509	40	
256.89378	46	
258.36586	18	
258.83442	66	
258.87731	60	
261.73986	28	
261.83176	100	
262.83082	296	
262.88962	94	
264.07434	20	
265.06006	156	
265.42386	64	
268.90466	42	
271.85437	56	
272.84486	74	
272.98097	70	
274.16487	70	
274.90771	58	
275.45790	56	
276.52860	32	
278.84253	72	
279.04320	28	
279.09232	706	1+
279.35964	30	
279.91714	114	
280.90553	68	
281.02881	54	
282.80573	68	
283.07840	72	
283.83506	58	
283.86639	22	
283.97781	76	
284.02803	48	
284.29251	448	
285.92630	84	
286.23776	20	
286.79379	18	
286.85708	46	
288.38381	30	
289.11413	84	
289.25173	26	
291.03908	18	
292.52933	32	
292.87499	72	
295.86957	70	
297.28858	96	
301.91126	18	
303.83222	54	
307.88820	70	
309.18991	46	
311.85773	66	
312.92115	68	
316.02443	30	
316.20065	18	
322.88230	52	
323.89349	76	
325.25567	92	
END IONS

###FS:    #m/z: 340.94036 #charge 1+
###MS: 169
###MSMS: 171
BEGIN IONS
TITLE=Cmpd 128, +MS2(340.9404), 28.0-35.0eV, 3.7min #171
RTINSECONDS=221.014
SCANS=169,171
PEPMASS=340.94036	112116
CHARGE=1+
190.93259	82	
191.95212	64	
198.87651	68	
201.88001	36	
201.89225	50	
206.92689	66	
219.89621	72	
220.86799	78	
223.83221	40	
225.13142	92	
225.86870	62	
227.82743	50	
227.85515	60	
228.84676	52	
228.86093	58	
228.93668	58	
230.88640	222	1+
230.94792	70	
234.90590	68	
234.99240	46	
235.90650	66	
236.90157	48	
237.90576	34	
238.85560	64	
238.88048	88	
238.90127	68	
239.84742	88	
239.86252	78	
239.90817	72	
240.78618	52	
240.85138	148	
240.88285	52	
241.07561	62	
241.84526	558	1+
241.92116	84	
242.79474	72	
242.83817	162	
243.22303	38	
243.83326	86	
244.83068	54	
245.84652	72	
246.83472	58	
246.85300	136	
246.98030	152	
247.08770	66	
248.13723	42	
250.59310	48	
250.93379	82	
250.96093	70	
250.99406	62	
252.92970	66	
253.00965	60	
254.96830	136	
255.07611	58	
255.96751	50	
256.25657	52	
256.84779	96	
256.88185	70	
256.91934	40	
257.85812	48	
257.87338	106	
257.92004	46	
258.84965	832	1+
258.87305	80	
259.83068	52	
259.90567	66	
259.95923	60	
260.04034	52	
260.83263	502	1+
262.18917	44	
263.12663	100	
264.07380	50	
264.86234	66	
265.01605	68	
265.82851	40	
266.84423	88	
266.85955	262	1+
266.88225	86	
268.20614	54	
268.84280	368	
269.82761	78	
270.82994	48	
271.82779	74	
274.86061	246	
275.86467	124	
275.88092	74	
276.85733	1240	1+
276.96150	50	
277.03721	68	
277.13128	114	
277.29255	34	
277.65283	62	
278.01488	36	
278.81007	98	1+
278.84482	500	1+
278.92088	62	
278.94309	60	
279.86025	168	
279.88023	122	
279.92430	94	
280.85129	36	
280.87292	76	
280.89476	60	
280.91383	46	
281.85898	86	
281.88346	46	
282.83699	82	
284.21212	58	
284.25333	98	
284.88068	58	
285.85174	72	
287.91091	86	
288.84069	52	
290.14828	60	
292.05696	72	
292.87529	46	
294.86327	216	
294.88157	40	
295.43053	90	
295.87618	140	
296.03630	64	
296.85153	126	
297.86675	72	
297.89166	112	
297.93508	68	
297.98125	44	
298.31195	64	
298.41412	82	
299.87071	88	
299.89620	84	
300.11942	64	
300.87914	64	
301.84495	38	
302.94473	76	
303.87103	54	
304.88864	56	
307.79821	66	
308.88504	58	
312.13305	48	
315.95647	76	
316.86083	58	
318.87901	64	
320.72374	38	
322.89768	54	
324.89103	42	
324.99923	46	
325.20913	48	
329.89192	68	
333.82691	58	
336.37366	82	
337.25515	54	
339.71466	70	
340.11795	58	
341.18092	124	
341.81599	70	
343.88993	38	
344.93983	70	
345.82528	90	
END IONS

###FS:    #m/z: 363.95601 #charge 1+
###MS: 169
###MSMS: 172
BEGIN IONS
TITLE=Cmpd 129, +MS2(363.9560), 28.0-35.0eV, 3.7min #172
RTINSECONDS=221.786
SCANS=169,172
PEPMASS=363.95601	37858
CHARGE=1+
103.82010	80	
182.86896	80	
189.86045	70	
191.86081	172	
201.68975	64	
205.06599	66	
207.92608	72	
209.94179	266	
212.88095	142	
213.87698	68	
214.89775	66	
221.92427	82	
222.95464	68	
224.88475	84	
224.94323	54	
224.97762	102	
225.95909	80	
226.86619	68	
226.94842	710	1+
226.97243	272	
228.83489	58	
228.94136	528	1+
229.08008	64	
230.06429	86	
230.88939	290	
230.92782	66	
230.95181	78	
232.88338	82	
236.04791	66	
237.05425	56	
237.91348	76	
240.83759	112	
240.94278	232	
240.96587	124	
241.83693	68	
241.93883	634	1+
241.95966	108	
242.82244	58	
242.94149	368	1+
243.85385	62	
244.83274	58	
244.94697	118	
244.96204	304	
245.93953	112	
246.81024	80	
246.84659	58	
246.95208	682	
246.97068	136	
248.58192	98	
248.80610	70	
248.90069	234	
249.84779	68	
250.89702	64	
253.08214	70	
254.87837	68	
254.91166	76	
255.80434	80	
256.83262	72	
256.89556	82	
258.82598	108	
260.84224	72	
260.97548	54	
261.83406	128	
262.82763	72	
263.82006	70	
264.93804	54	
266.79401	112	
266.81284	94	
266.84831	78	
267.82261	52	
267.86015	58	
267.97684	148	
268.83996	84	
268.94670	62	
269.07514	66	
269.81695	58	
269.89972	58	
269.96571	70	
271.83217	68	
272.88553	64	
274.14489	72	
274.85688	70	
276.85457	170	1+
278.79963	104	
278.84402	178	
278.88182	64	
279.80154	138	
280.79279	516	1+
281.91250	62	
281.96404	66	
282.83091	82	
282.85766	68	
283.84994	56	
283.91992	70	
283.98402	140	
284.82910	72	
284.89933	58	
285.61912	80	
285.82467	86	
285.86805	72	
287.12072	74	
289.82853	72	
296.81175	154	
296.88235	70	
296.93079	90	
297.81149	68	
297.96438	60	
298.80318	520	1+
298.83662	90	
299.16968	64	
299.86967	128	
300.80478	248	
300.88360	58	
300.98384	72	
301.75970	68	
301.78997	68	
301.86025	68	
301.87515	162	
302.80822	76	
303.06057	72	
303.85674	256	
304.81361	58	
305.06652	80	
306.81286	74	
306.88374	54	
311.85975	52	
316.81267	94	
318.81501	58	
318.84060	56	
319.89053	72	
321.83339	88	
322.81340	106	
322.82465	128	
324.01744	72	
324.90424	64	
325.04161	74	
326.86786	162	1+
327.89450	60	
331.09544	56	
335.88044	60	
336.16184	58	
336.94792	126	
337.94658	72	
338.89592	54	
341.05141	78	
342.91106	68	
346.23885	64	
346.77171	66	
347.29095	78	
350.29930	106	
350.82601	72	
351.84805	72	
352.97070	72	
355.79263	74	
355.86465	78	
360.92247	56	
363.76535	58	
364.36295	64	
END IONS

###FS:    #m/z: 322.92992 #charge 1+
###MS: 173
###MSMS: 174
BEGIN IONS
TITLE=Cmpd 130, +MS2(322.9299), 28.0-35.0eV, 3.8min #174
RTINSECONDS=225.46
SCANS=173-174
PEPMASS=322.92992	157868
CHARGE=1+
54.39267	18	
73.15780	32	
140.84747	48	
145.78784	34	
146.27750	70	
163.13868	74	
183.11455	84	
183.75899	24	
190.87166	18	
193.21843	34	
197.03984	48	
197.56070	32	
198.87139	68	
201.04474	220	
201.16293	32	
201.37438	32	
203.97009	58	
205.94774	218	
211.90028	84	
215.85856	52	
215.96734	20	
216.03240	22	
218.87959	54	
221.94035	50	
222.07405	86	
222.95505	92	
223.81605	82	
223.95582	134	
224.05637	38	
224.90367	20	
224.96731	110	
225.27861	34	
229.10421	58	
229.52467	50	
230.84743	72	
230.87728	74	
235.05285	86	
236.92386	86	
238.15784	78	
238.17320	32	
238.80631	44	
238.97719	78	
240.78018	32	
240.82202	50	
240.84199	22	
240.87998	26	
240.89986	44	
240.94055	750	
240.97143	36	
241.03929	74	
241.06039	54	
241.94351	558	
242.27787	38	
242.84024	62	
242.94068	2036	1+
243.37778	34	
243.81712	76	
243.88424	74	
245.85033	34	
245.93510	46	
246.21302	32	
246.98363	62	
247.21334	28	
247.84876	66	
247.95122	72	
249.86897	78	
250.46735	98	
250.87338	76	
250.93967	86	
252.05172	72	
252.91001	74	
253.11326	48	
253.49814	20	
253.74756	22	
253.89325	50	
254.90936	130	
256.89597	50	
257.91591	44	
258.83551	40	
258.85158	52	
258.97214	20	
260.83889	26	
260.93619	74	
261.83818	126	
261.88707	78	
262.82591	78	
263.22787	40	
263.45628	20	
263.85995	70	
264.03346	52	
266.86450	84	
266.88812	58	
266.93655	74	
267.84404	44	
267.87257	68	
267.95679	58	
268.02486	26	
268.12347	56	
268.38324	24	
268.89805	54	
270.83185	72	
271.14799	70	
273.80514	64	
273.84405	72	
274.03021	20	
275.81250	68	
277.03969	28	
278.03094	68	
278.20786	66	
279.09243	798	1+
279.23675	26	
279.84208	62	
281.11303	74	
281.96706	30	
282.23418	24	
282.42006	34	
282.88276	130	
283.07004	66	
283.19629	30	
283.24344	24	
283.96957	32	
284.29436	152	
284.32989	24	
284.47049	38	
284.64753	40	
285.12976	24	
285.29365	78	
285.37463	26	
285.47283	20	
287.10681	24	
287.86675	72	
288.41708	78	
289.82832	26	
293.74869	22	
297.20164	74	
299.78774	86	
300.77729	84	
301.86650	50	
303.80494	56	
304.88205	48	
305.00660	84	
305.78089	26	
307.91723	58	
309.20458	78	
311.83786	84	
314.40177	106	
319.31562	72	
321.90563	58	
324.91088	92	
325.48299	26	
327.89457	64	
328.25488	28	
END IONS

###FS:    #m/z: 340.94047 #charge 1+
###MS: 173
###MSMS: 175
BEGIN IONS
TITLE=Cmpd 131, +MS2(340.9405), 28.0-35.0eV, 3.8min #175
RTINSECONDS=226.232
SCANS=173,175
PEPMASS=340.94047	113240
CHARGE=1+
50.94607	32	
53.85876	32	
94.41672	32	
110.76626	38	
142.54004	42	
195.08505	74	
203.93148	60	
204.86061	54	
208.95794	76	
213.93718	250	1+
214.02365	30	
214.24851	40	
215.88361	74	
215.93764	76	
217.88526	50	
218.87262	192	1+
220.90217	56	
220.97394	40	
221.85664	40	
221.94437	78	
223.88405	86	
223.96928	60	
224.83854	72	
224.97438	70	
225.83191	66	
226.83846	234	1+
226.85144	66	
230.88874	122	
231.89387	116	
231.94765	72	
233.01108	74	
234.92294	76	
235.85349	66	
236.96369	68	
237.96843	78	
238.01590	72	
238.21835	60	
239.84332	128	
239.91804	70	
240.07416	54	
240.84246	132	
241.21448	36	
241.84043	752	1+
242.82124	54	
243.85574	70	
243.89204	66	
244.82905	154	
246.85794	76	
246.89472	96	
246.99117	84	
248.05332	52	
248.90118	40	
249.96630	62	
250.66149	72	
250.90456	44	
250.94346	72	
251.83876	36	
251.95624	44	
252.78129	28	
254.16921	78	
254.91952	56	
254.96857	76	
255.07239	72	
255.09792	28	
255.18256	84	
255.89137	194	1+
255.95615	64	
256.26818	74	
256.85026	52	
257.54966	30	
257.84847	76	
258.84727	266	
259.85519	258	
259.91386	80	
260.04212	38	
260.83415	162	
260.92219	38	
261.83824	160	
261.88898	46	
262.87778	40	
262.90158	68	
264.86443	116	
264.95434	72	
264.97828	56	
265.03879	38	
265.34652	34	
266.83226	36	
266.85759	98	
266.98673	52	
267.83845	366	1+
268.14104	114	
268.84053	272	1+
270.02904	38	
270.83684	106	
273.88230	82	
274.79978	58	
274.86126	108	
274.87819	120	
275.86958	154	
275.90434	68	
276.42239	96	
276.75702	32	
276.85999	1176	1+
277.04748	42	
277.86404	718	1+
277.95350	52	
278.07032	48	
278.80180	38	
278.84618	738	1+
278.89373	60	
278.97596	96	
279.40505	88	
280.43835	100	
281.88174	160	
282.67978	28	
283.08102	58	
283.85426	80	
290.80546	48	
291.88106	48	
292.34399	38	
292.82574	60	
292.85988	192	1+
292.89075	54	
293.15346	44	
294.11493	38	
294.82960	50	
294.88851	40	
295.48974	32	
295.87218	58	
298.98711	60	
299.01457	60	
299.18610	30	
299.84953	70	
299.87073	248	1+
300.06443	60	
300.09856	64	
300.88625	70	
300.95197	42	
301.86288	82	
302.17976	58	
302.90622	90	
304.24567	34	
304.80068	68	
305.25974	68	
307.93206	78	
310.92804	96	
311.91057	72	
312.83866	50	
317.83389	84	
318.39910	72	
318.79353	52	
319.12054	42	
325.40243	96	
325.89886	70	
328.13134	42	
328.44610	82	
330.55933	30	
333.12492	40	
336.29453	78	
338.80534	60	
340.96283	96	
342.89951	62	
END IONS

###FS:    #m/z: 363.95619 #charge 1+
###MS: 173
###MSMS: 176
BEGIN IONS
TITLE=Cmpd 132, +MS2(363.9562), 28.0-35.0eV, 3.8min #176
RTINSECONDS=227.004
SCANS=173,176
PEPMASS=363.95619	39102
CHARGE=1+
179.03171	74	
196.88319	44	
197.91800	48	
198.08390	80	
200.91434	56	
202.87187	80	
208.08901	70	
209.94711	248	
212.82921	72	
212.87781	138	
218.84518	90	
223.96864	368	1+
224.88262	68	
224.94661	176	
226.94661	910	1+
226.97196	204	
228.06644	98	
228.89630	56	
228.94209	1032	1+
229.80356	50	
230.84715	78	
230.88814	162	
232.01304	52	
232.88348	76	
233.89836	64	
238.85957	50	
239.91383	60	
239.94994	80	
240.10808	70	
240.82213	76	
240.93920	314	1+
240.95923	64	
240.99916	58	
241.84716	74	
241.97340	50	
242.85750	96	
242.94139	572	1+
242.95886	162	
244.38705	92	
244.92960	72	
244.95731	312	
245.83900	114	
245.88296	74	
246.01928	70	
246.80881	106	
246.90444	72	
246.95332	760	
246.97757	62	
247.81575	84	
248.80652	114	
248.90211	80	
248.95976	68	
250.79920	60	
250.89497	98	
250.96695	64	
251.15201	44	
254.89219	52	
255.17451	62	
257.01953	68	
257.11419	64	
257.40755	94	
259.83037	52	
260.84543	104	
261.83575	60	
262.63464	88	
262.83761	44	
262.85345	88	
262.88544	70	
264.82085	126	
264.84641	214	1+
265.04413	62	
265.06017	74	
265.81699	194	
266.81622	174	
266.91232	68	
267.08088	66	
267.81262	118	
267.88446	82	
268.95454	58	
269.14197	80	
269.81296	74	
269.96467	68	
271.85809	92	
273.85398	92	
274.23619	54	
274.82010	158	
275.07434	102	
275.89995	66	
276.85965	76	
276.98813	80	
278.00917	72	
278.79802	60	
278.84564	376	1+
278.92994	54	
279.05628	68	
279.79544	342	1+
279.88124	60	
280.10922	70	
280.84338	76	
280.96476	88	
281.86287	98	
281.89577	68	
282.01975	60	
282.79005	76	
283.11809	60	
283.36572	56	
284.82650	200	
285.82267	86	
285.84114	60	
285.93865	62	
288.00633	72	
290.86652	54	
294.87145	82	
295.93721	58	
296.81858	84	
296.84626	72	
297.08558	74	
297.81139	136	
297.91135	58	
298.80159	620	1+
299.87360	86	
301.80101	122	
301.86549	142	
302.90638	68	
303.86025	90	
304.84155	76	
306.43628	72	
308.84010	76	
309.93925	74	
312.82767	52	
313.40311	72	
313.94027	92	
315.50460	74	
316.98104	44	
317.81199	58	
318.93380	80	
319.87303	72	
320.80256	94	
320.87524	92	
320.90113	54	
321.03136	82	
321.81641	162	
324.32488	60	
325.90083	88	
326.83713	72	
327.07491	68	
328.89805	76	
330.26243	64	
330.90585	62	
336.94793	64	
339.79639	72	
348.89220	88	
352.03235	52	
359.85495	54	
359.96224	76	
365.38065	92	
366.38320	108	
367.42555	80	
368.16489	70	
END IONS

###FS:    #m/z: 340.94049 #charge 1+
###MS: 177
###MSMS: 178
BEGIN IONS
TITLE=Cmpd 133, +MS2(340.9405), 28.0-35.0eV, 3.9min #178
RTINSECONDS=230.662
SCANS=177-178
PEPMASS=340.94049	113822
CHARGE=1+
66.04241	106	
143.98457	164	
145.81035	32	
170.87248	86	
198.47632	44	
199.87166	62	
203.87022	72	
203.88414	32	
212.89710	84	
213.93851	92	
213.97715	74	
215.93698	172	
216.91116	66	
217.93453	76	
218.85079	40	
219.85099	58	
219.89564	150	
221.89273	54	
223.72045	36	
224.96004	78	
226.85523	76	
226.94419	62	
228.22391	46	
228.84397	56	
228.94070	70	
229.06525	32	
230.89056	116	
231.94883	326	
233.95143	78	
234.71021	36	
234.90421	158	
236.35360	50	
238.85390	84	
238.89234	112	
238.95074	90	
239.15385	32	
239.39103	32	
239.83518	82	
239.85214	66	
239.99370	44	
240.14219	56	
240.84287	134	
241.84458	336	
241.92489	62	
242.82317	72	
242.84333	198	
243.83164	128	
243.89811	52	
244.82314	68	
244.83633	78	
244.86868	128	
245.87684	72	
246.86373	66	
246.97584	56	
248.84913	78	
248.90936	68	
249.89816	76	
249.96488	142	
250.82295	92	
250.99015	46	
251.88590	80	
251.90141	74	
254.84240	50	
254.91828	78	
254.96187	106	
255.05570	76	
255.10058	98	
255.90640	60	
256.86037	98	
256.90147	62	
257.85364	40	
257.93804	68	
258.84539	426	
258.86401	164	
258.90170	76	
259.83575	556	1+
259.85207	312	
260.92424	58	
261.09473	76	
261.86720	80	
261.92676	88	
262.07995	50	
263.97757	80	
264.06784	44	
264.86263	78	
266.87224	60	
266.89843	76	
266.97068	76	
267.04111	74	
267.13522	74	
267.85413	70	
268.14545	38	
268.84001	210	1+
269.82133	34	
270.83856	38	
272.87335	80	
272.93417	60	
273.86608	70	
274.01029	42	
274.86270	136	
274.87533	150	
274.89390	110	
275.18464	50	
275.84315	64	
275.85916	64	
276.85747	1356	1+
277.88299	80	
277.90763	64	
277.94513	72	
277.99062	78	
278.03777	32	
278.84838	688	1+
278.88696	54	
279.96130	34	
280.10734	54	
280.22651	46	
280.26545	62	
280.84157	40	
281.87729	64	
281.99037	36	
282.59929	32	
283.87885	138	
284.93494	46	
285.71010	48	
286.20675	84	
286.86441	122	
292.43276	70	
292.89514	94	
292.93497	78	
293.18489	74	
294.86698	72	
295.86121	62	
296.85888	38	
296.88220	138	
297.87490	76	
297.89783	80	
298.31194	56	
299.05909	56	
299.86924	284	1+
301.81939	50	
301.85384	70	
301.89594	36	
304.88660	60	
305.87536	72	
309.01681	78	
309.10762	78	
309.98429	48	
310.89321	50	
311.85967	54	
316.40147	102	
324.89204	208	1+
325.80593	54	
327.12836	50	
333.16122	32	
333.33573	34	
338.22719	60	
END IONS

###FS:    #m/z: 336.94564 #charge 1+
###MS: 177
###MSMS: 179
BEGIN IONS
TITLE=Cmpd 134, +MS2(336.9456), 28.0-35.0eV, 3.9min #179
RTINSECONDS=231.435
SCANS=177,179
PEPMASS=336.94564	14948
CHARGE=1+
49.96914	32	
64.91757	32	
90.13752	102	
186.88068	80	
196.70040	40	
197.41397	32	
198.88510	66	
201.93031	68	
203.92978	38	
209.68811	88	
210.90056	48	
211.94510	202	
212.04190	60	
212.10577	28	
213.88187	116	
213.94661	62	
214.89778	50	
215.93790	60	
217.88549	62	
218.89959	54	
218.92708	46	
219.88953	56	
220.84263	68	
221.87643	70	
221.94511	40	
222.86883	54	
223.86531	84	
223.95907	56	
224.84150	168	
226.86313	50	
227.90317	44	
228.91015	58	
229.90772	24	
229.95420	252	1+
230.89013	90	
231.83344	56	
231.88995	106	
231.95136	124	
231.97949	88	
232.89119	60	
233.82765	86	
234.87767	80	
234.92838	74	
235.72737	28	
237.99689	64	
238.84616	44	
238.89756	70	
239.84660	178	
240.84215	864	1+
240.87710	78	
243.89572	60	
243.96526	50	
244.94596	72	
247.84685	72	
247.87957	28	
247.90691	28	
247.96250	94	
247.98199	80	
248.85426	44	
248.88214	76	
248.89958	60	
249.96612	90	
249.98546	74	
250.95120	62	
251.18279	60	
251.50749	34	
252.29511	26	
252.83790	60	
252.94955	88	
252.97167	244	
253.83626	66	
254.87650	54	
254.96361	140	
255.07371	92	
256.85137	144	
256.86833	56	
256.95254	58	
257.00769	34	
257.87725	114	
258.84609	650	1+
259.44068	26	
259.47023	38	
260.06794	62	
260.52352	80	
260.60068	44	
260.86489	68	
260.94023	56	
260.96802	30	
261.85599	118	
262.83758	64	
264.85602	82	
266.84508	52	
266.88236	80	
267.05872	34	
268.82578	62	
268.84211	410	1+
270.80046	46	
271.40510	24	
272.86567	40	
274.86415	46	
274.89350	92	
275.05190	30	
275.40650	82	
275.88494	84	
276.72030	30	
276.85732	550	1+
276.89199	66	
277.93944	60	
278.84092	78	
278.86735	126	
279.10104	94	
281.91753	26	
282.87413	102	
283.94528	66	
285.85970	56	
286.85128	138	
287.84998	88	
288.20265	54	
288.84456	62	
289.89989	82	
292.89710	70	
293.10762	392	1+
293.27742	50	
293.84132	88	
293.87340	36	
294.86721	106	
294.96234	66	
296.23546	58	
296.29655	48	
297.35519	28	
297.82447	40	
297.91753	82	
298.29509	62	
299.94545	66	
300.03882	40	
300.87827	144	
302.88516	82	
305.88637	74	
306.95686	88	
308.87686	26	
309.86404	48	
310.84785	74	
310.86722	122	
315.14022	42	
317.02452	68	
317.43328	56	
319.94112	68	
320.95470	56	
322.31811	62	
322.50102	54	
323.18209	36	
324.89244	100	
326.17576	86	
333.23246	66	
337.21837	78	
340.30496	60	
END IONS

###FS:    #m/z: 359.96154 #charge 1+
###MS: 177
###MSMS: 180
BEGIN IONS
TITLE=Cmpd 135, +MS2(359.9615), 28.0-35.0eV, 3.9min #180
RTINSECONDS=232.207
SCANS=177,180
PEPMASS=359.96154	11576
CHARGE=1+
182.86034	54	
183.93005	46	
193.08672	74	
197.95444	70	
214.08670	68	
221.89683	70	
222.95216	96	
223.88915	188	
224.95190	142	
224.97733	254	1+
225.09796	56	
225.84681	58	
225.87793	60	
226.89984	60	
226.94644	212	
226.96448	70	
227.89778	54	
227.93107	72	
227.95471	130	
228.89396	52	
228.94374	122	
229.13957	76	
232.81209	60	
232.88531	100	
233.96403	76	
234.13888	60	
234.86935	74	
235.00766	78	
235.06417	60	
235.72046	38	
236.10621	58	
239.02086	66	
240.82337	90	
240.94339	134	
240.96747	136	
241.90528	58	
241.94361	186	
242.95709	130	
243.87516	66	
243.96098	44	
244.89986	94	
244.95824	280	
246.81743	56	
246.95525	288	
247.17251	42	
247.58381	60	
248.80332	180	
248.85671	54	
250.89708	56	
250.94755	100	
251.04210	72	
251.93068	72	
252.05549	68	
252.87856	92	
253.08460	46	
253.11912	72	
253.83624	76	
253.91101	64	
253.93039	56	
254.80816	56	
254.89209	40	
257.85124	64	
258.85344	50	
258.89894	62	
259.44469	80	
259.86612	50	
259.88418	64	
260.83286	126	
261.02339	70	
261.84535	64	
262.85758	68	
262.95339	72	
263.98158	74	
264.43890	72	
265.81189	70	
265.82393	130	
266.81247	322	1+
267.90845	72	
267.97272	76	
268.80138	56	
268.86202	72	
268.92166	70	
268.95047	68	
270.81834	62	
272.86142	76	
274.88938	78	
275.89573	58	
275.97102	46	
276.18552	50	
276.85731	94	
277.82273	94	
277.87408	48	
277.92883	92	
278.79592	66	
278.84885	98	
279.79799	186	
279.85876	56	
280.79260	252	1+
280.86013	60	
280.93602	84	
282.27549	82	
282.79088	160	
282.83311	56	
283.07051	102	
283.90334	64	
284.82598	178	
284.94720	88	
285.78763	54	
285.88068	78	
290.80548	56	
290.82477	70	
292.98322	90	
293.03822	50	
293.11547	66	
294.86511	64	
296.81076	102	
296.86002	112	
296.92261	68	
297.09921	70	
297.89440	48	
298.41833	86	
298.80545	106	
299.42227	118	
299.86452	114	
299.89634	70	
300.80110	52	
300.87094	72	
304.88622	54	
305.56862	74	
306.11612	48	
309.95465	48	
310.86745	44	
313.15764	72	
314.20146	58	
315.43021	72	
316.81658	82	
320.21791	48	
320.93713	100	
322.82260	64	
322.88212	50	
323.01638	312	1+
326.91231	92	
331.87115	70	
334.95152	58	
338.97510	90	
340.74973	60	
341.02752	160	
341.88180	66	
344.21054	68	
350.89473	58	
355.94557	66	
359.85326	62	
360.86221	40	
360.99531	74	
END IONS

###FS:    #m/z: 336.94543 #charge 1+
###MS: 181
###MSMS: 182
BEGIN IONS
TITLE=Cmpd 136, +MS2(336.9454), 28.0-35.0eV, 3.9min #182
RTINSECONDS=235.859
SCANS=181-182
PEPMASS=336.94543	13562
CHARGE=1+
69.47487	84	
194.88422	50	
197.86656	76	
209.95122	60	
211.94526	786	
211.98718	68	
212.87775	112	
213.28281	42	
213.50864	42	
213.93968	502	
215.88385	70	
218.84512	60	
218.91384	44	
220.51777	78	
220.87714	72	
221.03040	72	
221.87870	64	
223.95753	140	
224.95993	102	
228.84237	76	
229.95559	402	1+
230.84727	80	
230.88700	338	1+
231.02512	72	
231.94992	248	
232.89574	164	1+
233.13082	74	
234.92851	68	
235.17876	70	
236.85386	66	
236.90515	52	
238.87648	142	
239.84883	46	
240.83730	80	
240.85601	74	
240.93816	76	
240.96702	60	
241.84096	372	1+
241.88078	58	
241.99130	62	
242.89039	40	
244.94000	56	
246.85613	68	
247.96971	114	
248.90142	48	
249.06026	80	
249.09710	82	
249.82650	78	
249.96247	108	
249.99139	60	
250.86168	70	
250.95235	128	
251.84103	72	
251.96015	76	
251.99132	72	
252.84281	136	
252.88317	70	
252.97260	214	
253.03137	60	
253.42402	98	
254.91562	72	
254.96657	64	
255.07284	72	
255.95925	70	
256.86986	66	
256.88666	48	
256.91910	72	
257.87574	132	
257.90603	74	
257.96533	158	
258.84871	290	
259.82831	62	
259.84976	676	1+
260.87866	80	
262.03849	56	
262.80832	76	
262.83773	136	
262.95505	64	
263.83005	132	
264.86862	64	
266.84057	70	
266.99689	98	
268.84644	146	
268.96670	58	
269.84127	78	
270.97801	88	
271.83988	78	
272.92608	72	
272.97688	64	
273.88434	70	
273.97253	134	
274.86537	118	
274.88943	84	
275.86013	114	
275.88331	192	
276.23243	56	
276.85711	268	
276.98427	54	
277.83324	72	
277.86636	134	
277.91915	54	
278.83246	84	
278.87307	64	
278.99857	52	
279.83612	60	
279.86228	130	
279.91394	60	
280.87951	58	
281.22433	86	
281.85987	146	
281.92074	72	
282.85536	52	
282.87637	70	
283.05205	94	
285.85035	100	
286.85047	46	
287.85038	100	
288.96169	58	
289.85399	68	
290.85354	72	
292.11782	84	
292.89516	68	
293.10643	118	
294.08542	70	
294.11275	60	
294.27712	46	
294.86946	72	
294.88618	112	
295.87207	74	
295.89731	70	
296.85381	68	
297.04129	70	
298.84661	86	
298.87170	84	
298.89783	62	
299.87294	84	
299.89189	64	
300.89844	56	
301.53396	86	
304.01655	58	
304.86686	60	
305.89069	42	
308.90053	90	
310.88399	80	
310.89393	84	
317.76457	60	
317.93473	64	
321.89207	62	
325.89421	70	
329.86958	62	
332.34069	78	
337.04471	76	
338.27208	82	
338.80304	68	
340.99049	68	
END IONS

###FS:    #m/z: 359.96217 #charge 1+
###MS: 181
###MSMS: 183
BEGIN IONS
TITLE=Cmpd 137, +MS2(359.9622), 28.0-35.0eV, 4.0min #183
RTINSECONDS=236.631
SCANS=181,183
PEPMASS=359.96217	10406
CHARGE=1+
58.81527	32	
99.35735	32	
166.41566	56	
195.08178	76	
197.07270	58	
209.94413	80	
211.07391	62	
216.41270	76	
216.85552	64	
218.89238	72	
219.94547	66	
220.97572	36	
222.94963	70	
223.96059	68	
224.88805	52	
224.94707	168	
224.97664	70	
226.89234	80	
226.94807	526	1+
226.97107	262	
227.83467	60	
227.86842	76	
227.93853	160	
228.94263	612	
233.67670	34	
234.74972	32	
234.86627	68	
236.86342	54	
238.93931	38	
240.83326	38	
240.94298	72	
240.96330	138	
241.84051	82	
241.94034	64	
241.95698	76	
242.86926	56	
242.95662	200	
242.97166	44	
243.13149	82	
243.94770	76	
244.87461	34	
244.89743	34	
244.91066	58	
244.96238	80	
245.27469	38	
245.89217	72	
246.00783	52	
246.95218	176	
246.96677	70	
247.80801	60	
248.80760	140	
249.81262	70	
249.94693	40	
250.95494	168	
251.04846	48	
252.87739	132	
252.96063	74	
253.87279	132	
253.88936	100	
256.90555	58	
258.83493	74	
258.93891	42	
259.39567	34	
260.10970	68	
260.94772	56	
262.95546	70	
264.06948	76	
264.81549	132	
265.83055	78	
265.92053	38	
266.81398	116	
267.20550	64	
267.81192	118	
267.88254	58	
268.45940	76	
269.07129	58	
269.87182	54	
269.91703	102	
269.96479	50	
270.05110	98	
273.85198	38	
273.96981	56	
275.03150	60	
275.52273	34	
275.96558	72	
276.80637	70	
276.99635	94	
278.80367	148	
278.84056	78	
278.85017	228	1+
279.78921	48	
279.92013	72	
280.79338	166	
280.99595	76	
281.79471	116	
282.15800	76	
282.39301	72	
282.79333	66	
283.85573	84	
284.83242	74	
288.86355	72	
290.90195	66	
292.87804	112	
293.00407	72	
293.12388	90	
293.87521	66	
293.94452	58	
296.80656	144	
296.85246	56	
297.81399	56	
298.80262	506	1+
300.02611	82	
300.80009	88	
300.89669	82	
301.23516	96	
301.46162	36	
301.89426	60	
302.83175	58	
302.85493	64	
303.94141	50	
304.07226	44	
305.04724	94	
305.84580	56	
307.93646	78	
308.08824	36	
309.14461	62	
309.79879	48	
310.38687	74	
311.86193	52	
314.84387	72	
316.81526	172	
316.85397	40	
318.81736	56	
319.83105	68	
320.28618	56	
321.25596	40	
321.81289	52	
322.79598	52	
323.01930	104	
323.82048	56	
324.86872	76	
325.16539	66	
326.18898	78	
333.81548	60	
336.95450	46	
337.94708	68	
340.89974	58	
343.27757	48	
348.62596	84	
348.88990	84	
358.30770	78	
361.25436	72	
362.88299	52	
END IONS

###FS:    #m/z: 313.92981 #charge 1+
###MS: 181
###MSMS: 184
BEGIN IONS
TITLE=Cmpd 138, +MS2(313.9298), 28.0-35.0eV, 4.0min #184
RTINSECONDS=237.403
SCANS=181,184
PEPMASS=313.92981	5670
CHARGE=1+
57.59739	18	
86.65003	18	
92.54566	16	
93.24630	16	
94.22710	16	
95.07649	16	
95.13397	16	
95.15314	16	
95.32570	16	
95.69051	16	
96.40293	16	
97.29233	16	
98.47804	16	
99.10293	16	
99.74941	16	
99.80583	16	
101.17710	16	
101.32537	16	
102.00881	18	
102.32655	16	
102.83770	16	
103.75248	16	
105.29283	16	
106.20832	16	
106.32984	16	
107.09218	16	
108.00651	16	
108.07926	16	
108.29255	16	
108.63144	16	
108.77483	16	
109.61657	16	
110.22422	16	
111.72473	16	
111.90521	16	
112.17686	18	
112.42150	16	
112.43191	18	
112.60385	16	
112.99509	16	
113.51780	16	
119.29897	18	
121.99100	18	
126.51197	226	
145.90341	18	
154.51834	18	
165.84273	18	
181.45670	18	
182.85054	76	
184.89020	58	
193.97185	100	
194.88254	18	
195.06777	72	
206.71753	20	
207.05232	32	
210.98352	18	
212.87683	56	
213.03001	84	
218.66727	34	
218.78251	26	
220.95183	90	
221.95707	84	
223.88213	42	
227.10316	128	
229.96154	72	
231.07850	78	
232.03891	70	
232.08772	38	
232.94327	72	
233.96125	82	
234.88147	56	
234.96792	108	
235.94605	50	
236.12276	32	
236.53668	40	
236.84085	28	
237.68812	18	
237.88346	58	
238.16184	68	
238.80055	80	
238.84786	26	
238.89379	44	
239.10637	88	
239.75603	50	
240.07750	18	
243.06280	56	
244.95753	84	
246.97376	82	
247.91071	40	
249.95027	40	
250.09834	46	
250.94683	202	
252.93761	70	
252.95307	86	
253.80699	70	
254.04181	94	
255.14135	70	
255.84170	80	
255.88879	58	
256.92500	94	
259.16989	68	
259.33971	54	
260.94441	60	
263.24111	24	
264.83806	68	
265.89867	78	
266.84618	50	
266.86453	60	
266.94592	38	
267.85797	38	
270.27603	156	
270.85091	64	
271.81359	70	
271.92714	72	
271.96150	82	
272.20035	58	
272.96065	78	
273.06412	18	
273.14721	38	
273.96341	30	
274.83232	56	
276.15306	60	
276.19571	62	
278.25038	52	
279.09321	102	
285.62895	26	
286.92614	206	1+
296.02401	78	
297.15522	48	
298.76435	46	
299.04218	56	
299.49050	84	
300.83521	46	
302.88716	58	
303.94386	104	
304.11280	76	
306.88811	64	
308.17132	38	
308.61992	34	
308.99768	40	
309.43355	18	
311.22924	60	
312.32380	44	
313.15315	56	
314.28375	414	
314.30606	20	
315.32795	28	
315.78605	72	
316.26383	62	
317.08443	20	
317.59962	18	
END IONS

###FS:    #m/z: 322.92998 #charge 1+
###MS: 185
###MSMS: 186
BEGIN IONS
TITLE=Cmpd 139, +MS2(322.9300), 28.0-35.0eV, 4.0min #186
RTINSECONDS=241.048
SCANS=185-186
PEPMASS=322.92998	156766
CHARGE=1+
93.07452	64	
93.84606	18	
103.05324	16	
103.40256	16	
103.44877	16	
104.03284	16	
104.28348	16	
104.94033	16	
106.31844	16	
106.53253	16	
106.58323	16	
107.75270	16	
108.07543	16	
108.10862	16	
108.20184	16	
108.49838	16	
108.53931	16	
110.60614	16	
110.81933	16	
110.88526	16	
110.89561	16	
111.08189	16	
111.53791	16	
111.70397	16	
111.76627	16	
112.04685	16	
119.36201	20	
136.02498	68	
152.71033	18	
170.39611	18	
188.03256	56	
195.92269	66	
196.86225	72	
199.89593	108	
199.92163	100	
201.04485	196	1+
202.08210	40	
205.90024	62	
205.91609	24	
205.94794	136	
209.94261	72	
213.88932	68	
213.93042	70	
214.12794	66	
215.97562	94	
219.29234	18	
221.06896	78	
223.95925	54	
225.46567	28	
225.52909	30	
225.57365	30	
225.64582	32	
226.02195	86	
228.85526	56	
229.82966	46	
230.62322	32	
236.90881	64	
238.89731	68	
238.93698	112	
239.06654	52	
239.08147	68	
239.97466	68	
240.08693	70	
240.81996	66	
240.88120	30	
240.94022	812	
241.74329	34	
241.88275	78	
241.90151	18	
241.93940	2322	1+
241.95806	32	
242.07363	20	
242.85984	48	
242.94226	1458	1+
243.10233	34	
243.18202	28	
243.81755	68	
244.93895	454	1+
245.15154	56	
246.94870	50	
247.28449	26	
247.80815	44	
247.98208	50	
248.98755	26	
249.96635	66	
250.08362	66	
250.46329	28	
251.92876	72	
252.24456	22	
254.02035	76	
254.91266	26	
256.03816	54	
257.80144	64	
257.89622	54	
258.83014	58	
259.85607	66	
259.96919	72	
260.82822	92	
261.82726	292	1+
263.08886	74	
263.36432	26	
263.75528	20	
264.08968	68	
264.12039	22	
265.84862	176	1+
265.89839	26	
266.51926	26	
267.93640	54	
268.07363	36	
268.10942	72	
268.95648	68	
277.96996	70	
279.08970	892	1+
279.15273	32	
279.17063	42	
279.20683	20	
279.24285	20	
280.84334	38	
282.56434	18	
283.02573	20	
283.06889	84	
283.28276	48	
283.78131	62	
283.84347	94	
283.88487	78	
284.29177	154	
285.21256	72	
285.28335	76	
285.29992	66	
286.07792	74	
286.91576	94	
287.05280	28	
288.07304	32	
289.07671	66	
290.06889	102	
291.80932	80	
298.85090	24	
299.88128	76	
300.03664	18	
301.81747	82	
302.03950	70	
303.45362	102	
305.89268	46	
305.93886	22	
307.88894	30	
308.37168	84	
308.96268	62	
310.88234	48	
311.18132	66	
317.99799	96	
318.92966	50	
320.55841	54	
322.92847	70	
324.19180	18	
324.90168	34	
327.27445	76	
327.77213	52	
END IONS

###FS:    #m/z: 363.95616 #charge 1+
###MS: 185
###MSMS: 187
BEGIN IONS
TITLE=Cmpd 140, +MS2(363.9562), 28.0-35.0eV, 4.1min #187
RTINSECONDS=241.82
SCANS=185,187
PEPMASS=363.95616	35758
CHARGE=1+
87.12173	48	
191.85699	44	
206.86684	56	
209.94813	68	
210.88551	142	
211.90062	56	
212.87763	168	
213.08709	70	
213.90691	66	
215.14109	40	
217.11751	52	
217.92692	76	
222.94593	54	
224.01444	70	
224.97609	72	
225.96727	84	
226.88481	68	
226.94756	674	1+
226.97115	50	
228.94385	706	1+
230.88802	406	1+
230.92922	78	
236.17762	50	
237.86225	78	
237.92317	60	
238.79687	58	
238.91822	152	
240.81993	66	
240.84101	72	
240.93252	78	
240.96134	122	
241.94274	178	
241.96674	50	
242.82140	60	
242.94260	466	
243.82401	52	
243.93413	50	
244.94136	144	
244.96071	144	
245.82683	122	
245.88890	52	
245.95368	76	
246.80953	66	
246.95291	318	
248.07095	40	
248.80753	188	
248.84100	78	
248.89824	78	
250.94733	54	
250.96297	72	
251.05248	76	
251.46104	38	
251.93481	70	
253.88548	68	
255.90860	66	
257.22253	76	
258.15675	72	
258.83388	60	
258.85753	78	
259.14800	46	
259.95420	52	
260.83709	132	
260.96969	74	
261.84046	100	
262.83186	50	
262.96546	70	
263.92182	78	
263.98192	72	
264.79422	72	
264.81965	60	
264.86650	40	
266.81536	92	
267.81272	114	
267.97160	104	
268.80849	94	
268.98899	74	
269.82311	40	
269.91792	64	
269.97045	204	
271.09924	54	
271.85640	100	
274.07372	98	
274.81885	106	
275.98590	60	
276.80741	90	
277.91676	76	
278.79648	162	
278.82690	64	
278.84242	124	
279.80858	64	
280.79257	534	1+
280.84571	56	
282.03418	66	
282.79311	172	
282.85966	78	
283.58714	90	
283.84753	84	
283.98627	70	
284.82100	82	
284.83910	114	
285.03253	54	
285.82876	56	
285.84466	102	
290.76781	42	
290.84557	46	
291.44042	86	
292.80878	76	
292.93812	66	
294.86539	62	
294.90123	56	
295.92659	64	
296.81171	70	
297.81016	176	
297.88390	94	
298.80480	746	1+
299.87160	72	
300.78754	54	
301.85790	126	
302.80603	78	
303.06232	80	
303.85819	110	
303.94899	84	
307.84585	46	
309.84409	44	
310.87360	40	
310.93877	52	
312.13058	66	
313.16205	58	
314.47801	84	
315.82326	68	
316.81477	134	
318.82961	74	
318.96228	88	
320.21547	90	
321.83750	144	
321.89883	94	
324.87556	50	
325.87850	60	
326.81046	40	
326.83939	50	
328.13691	50	
329.43753	72	
330.15792	52	
331.81974	66	
332.90521	70	
335.78803	62	
338.50529	38	
338.95684	64	
341.86834	40	
342.36114	62	
346.89738	62	
354.81382	50	
355.73016	64	
367.78038	54	
368.28291	44	
END IONS

###FS:    #m/z: 336.94568 #charge 1+
###MS: 185
###MSMS: 188
BEGIN IONS
TITLE=Cmpd 141, +MS2(336.9457), 28.0-35.0eV, 4.1min #188
RTINSECONDS=242.592
SCANS=185,188
PEPMASS=336.94568	14564
CHARGE=1+
55.06491	74	
121.53050	56	
124.88885	58	
127.48735	32	
204.99036	108	
209.88194	48	
211.94488	224	
212.88080	92	
212.95649	62	
213.87822	62	
213.93955	266	1+
216.89526	64	
220.87569	136	
221.02135	66	
223.96128	70	
225.83803	140	
226.86918	46	
227.85353	74	
227.87730	44	
228.84468	100	
228.89545	42	
229.01138	72	
229.84462	72	
229.95566	470	
230.09765	30	
230.60861	34	
230.88465	52	
231.89675	62	
231.95136	106	
232.90412	64	
232.95080	40	
233.83738	54	
234.89478	56	
237.84358	66	
238.85567	74	
239.84508	74	
240.84090	144	
241.84225	692	1+
242.10623	32	
242.88620	70	
243.84213	68	
244.51380	90	
244.83042	88	
244.84807	68	
245.36714	28	
245.44793	92	
246.96414	64	
246.98312	66	
247.85424	86	
247.96635	150	
248.39607	40	
248.52986	92	
248.89765	70	
248.96909	82	
249.37429	32	
250.84049	36	
250.92203	88	
252.07083	62	
252.95531	78	
252.97343	64	
253.84221	96	
254.80569	80	
254.91255	100	
254.96086	30	
255.95164	72	
256.86590	282	1+
256.88745	52	
256.95658	30	
257.85476	78	
258.12912	42	
258.84407	328	
259.07491	52	
259.13285	40	
259.85608	430	1+
261.82942	42	
261.84635	106	
261.89125	96	
262.94220	32	
266.84820	132	
267.01094	66	
267.78398	64	
267.84440	108	
267.87213	28	
268.85189	32	
269.83529	80	
270.84298	74	
271.84382	38	
272.02210	28	
272.98073	70	
273.85197	68	
274.86276	176	
274.87789	118	
275.79606	80	
275.86636	114	
275.96920	48	
276.46315	40	
276.85611	166	
276.95955	64	
277.86597	248	
277.97003	60	
278.04040	90	
278.86324	102	
278.87784	66	
278.92097	46	
279.75822	32	
279.86716	182	
281.00414	72	
281.86329	64	
282.24022	40	
282.87458	94	
283.35328	106	
284.87887	70	
287.32956	32	
287.85119	132	
288.85529	118	
288.93874	72	
289.88302	118	
290.88942	66	
291.14272	78	
292.88718	78	
293.10460	286	1+
293.89624	34	
293.97799	80	
294.86948	126	
295.89481	66	
295.97111	74	
296.31451	58	
296.86784	58	
296.89522	72	
297.84983	34	
297.87518	106	
297.89446	126	
298.64277	32	
300.87728	54	
301.20104	44	
303.81509	52	
304.73438	68	
305.77897	90	
306.87705	66	
309.42955	76	
310.85854	84	
311.39184	40	
312.02247	50	
313.12129	72	
313.93280	32	
318.93606	52	
319.83797	52	
320.23115	46	
322.28659	100	
327.43862	30	
331.89082	56	
333.89833	92	
334.23928	68	
335.60795	28	
341.89518	84	
END IONS

###FS:    #m/z: 322.93007 #charge 1+
###MS: 189
###MSMS: 190
BEGIN IONS
TITLE=Cmpd 142, +MS2(322.9301), 28.0-35.0eV, 4.1min #190
RTINSECONDS=246.236
SCANS=189-190
PEPMASS=322.93007	148568
CHARGE=1+
51.08289	18	
62.36679	18	
68.51902	18	
78.25036	24	
87.15943	18	
93.70337	18	
97.07927	16	
97.66088	16	
97.87457	16	
98.54142	16	
99.52388	16	
99.57901	16	
99.65376	84	
99.95555	16	
100.01080	16	
100.08327	16	
100.90061	16	
101.18698	16	
101.40449	16	
101.72624	18	
103.09313	16	
103.91264	16	
104.04411	16	
117.13348	18	
123.34010	18	
152.12214	32	
164.91422	18	
170.13033	52	
189.92295	62	
192.88908	78	
200.63408	28	
201.03885	62	
202.04715	54	
202.20793	18	
204.14371	18	
205.94633	68	
205.96022	56	
205.97769	18	
207.96131	68	
208.95132	26	
210.88111	44	
220.87187	72	
220.89356	72	
221.34093	18	
225.90193	72	
228.91474	74	
232.93975	66	
233.95264	64	
234.79873	66	
238.89103	94	
238.93758	108	
239.03317	20	
239.89665	56	
240.08367	68	
240.83715	72	
240.94030	510	
240.97649	76	
241.93981	524	
241.96952	18	
242.10043	80	
242.41753	38	
242.94291	1958	1+
243.10843	50	
243.17523	24	
243.82120	52	
243.96282	78	
244.52121	26	
244.94013	518	
245.81923	30	
246.15440	28	
246.52087	28	
246.85978	44	
246.97973	68	
247.23806	68	
247.34242	18	
248.04988	38	
248.45422	30	
248.59954	28	
248.90352	104	
248.95167	98	
248.97145	54	
249.00885	20	
252.06508	24	
254.91364	66	
254.96063	78	
255.10783	76	
255.91260	30	
256.82873	78	
256.89372	80	
257.91994	72	
258.82379	46	
259.02755	90	
260.83222	236	1+
261.47773	78	
262.06004	50	
263.00491	78	
263.98417	68	
264.07161	64	
266.05445	92	
266.49318	20	
267.21162	96	
268.12977	104	
269.36550	40	
270.08777	64	
271.00840	70	
271.02658	20	
271.84595	68	
272.87488	26	
274.91760	64	
279.09163	1044	1+
279.16887	20	
279.21796	28	
279.29886	24	
279.43042	22	
279.65620	24	
280.88891	36	
281.29242	46	
282.23823	30	
284.29295	370	1+
285.51529	26	
288.66520	24	
288.76976	32	
290.52911	58	
292.35715	18	
292.87413	40	
293.07345	32	
294.25023	28	
294.85043	56	
295.10528	72	
295.85479	52	
297.78321	18	
299.76229	54	
300.78366	20	
304.81761	68	
304.89752	56	
304.94238	60	
305.18873	18	
305.89714	58	
305.92276	66	
310.98855	86	
311.90517	72	
317.83373	54	
318.81947	76	
320.89043	76	
321.81740	44	
322.74208	24	
322.85672	48	
323.24159	50	
323.72287	34	
325.22732	18	
325.32704	74	
325.66580	38	
325.89444	68	
328.08584	24	
END IONS

###FS:    #m/z: 340.94063 #charge 1+
###MS: 189
###MSMS: 191
BEGIN IONS
TITLE=Cmpd 143, +MS2(340.9406), 28.0-35.0eV, 4.1min #191
RTINSECONDS=247.008
SCANS=189,191
PEPMASS=340.94063	112488
CHARGE=1+
67.66977	94	
79.86829	82	
128.91679	54	
192.89212	68	
193.93407	66	
201.91996	56	
211.90045	80	
212.87926	56	
213.87918	98	
213.94032	126	
214.94107	138	
215.87094	60	
217.87800	60	
220.87920	134	
222.88937	66	
224.24030	52	
224.90836	82	
226.84225	114	
227.81246	96	
228.84311	134	
229.83888	72	
229.94705	64	
230.89519	120	
230.95547	68	
231.94646	56	
233.89630	64	
235.91984	50	
236.12147	64	
236.89595	58	
237.06405	98	
237.85869	72	
237.90197	80	
238.41364	42	
238.84185	66	
238.86508	70	
238.88988	88	
239.82068	56	
239.84155	46	
239.85701	86	
239.92751	52	
240.11909	58	
240.23152	70	
240.83598	148	
240.94018	52	
241.84323	350	
241.90250	108	
242.83804	156	
243.83681	80	
244.06268	50	
244.83933	52	
245.21695	44	
246.94484	80	
246.97538	76	
248.90013	66	
249.13006	56	
250.99336	110	
251.84322	72	
251.88399	66	
253.06237	106	
253.84234	44	
254.60791	40	
254.93114	58	
254.96859	110	
255.95486	152	
255.97147	56	
256.26276	48	
256.86317	188	
256.88871	62	
257.85779	142	
257.89667	54	
257.94769	84	
258.65431	42	
258.84124	308	
259.85394	436	
259.96522	40	
260.83905	152	
260.93216	78	
261.02163	48	
261.08893	84	
261.85081	68	
262.84028	68	
262.87756	42	
263.83422	86	
263.85834	88	
263.89579	44	
263.92577	66	
264.09350	60	
264.86045	62	
265.86731	226	1+
266.84430	66	
266.95254	46	
266.99671	74	
268.84214	178	
269.79699	48	
269.83966	86	
270.82651	72	
271.83857	58	
273.82166	86	
273.88682	64	
274.86608	86	
274.88931	62	
275.83509	40	
275.87471	66	
276.85443	294	
276.87191	128	
277.74056	68	
277.83960	56	
277.86405	510	1+
277.92496	58	
278.84702	544	1+
279.88366	84	
281.83817	54	
283.92233	62	
284.85785	80	
287.90859	106	
289.87911	224	1+
294.86071	70	
295.81043	94	
295.86989	128	
297.89045	54	
297.97673	46	
298.02363	70	
298.10637	84	
299.90261	44	
299.95639	46	
300.88166	68	
301.41839	40	
301.83030	60	
301.87824	70	
302.17103	82	
302.86135	48	
302.94467	56	
304.44260	78	
305.92521	60	
306.92667	82	
308.86574	54	
310.89575	48	
311.85963	50	
313.96639	52	
317.86670	50	
318.90978	50	
321.67210	42	
322.13446	66	
326.90130	76	
327.88797	66	
332.06314	62	
335.77474	66	
337.25673	64	
338.79642	92	
338.82571	50	
342.90621	48	
344.25423	64	
344.32882	50	
344.88546	62	
END IONS

###FS:    #m/z: 363.95623 #charge 1+
###MS: 189
###MSMS: 192
BEGIN IONS
TITLE=Cmpd 144, +MS2(363.9562), 28.0-35.0eV, 4.2min #192
RTINSECONDS=247.781
SCANS=189,192
PEPMASS=363.95623	33472
CHARGE=1+
119.96117	56	
191.85527	68	
202.87020	52	
205.94611	62	
207.87308	50	
209.94477	132	
210.88459	54	
212.87902	58	
213.12835	74	
222.91150	60	
222.95160	98	
224.89252	78	
224.94727	64	
225.89477	54	
225.97218	50	
226.94622	378	
227.12931	84	
228.57469	48	
228.87409	70	
228.88905	52	
228.94223	980	1+
228.97240	56	
230.83255	74	
230.86063	54	
230.88708	250	
231.04890	80	
231.80141	56	
232.78617	46	
234.86631	80	
235.94028	52	
238.83873	70	
240.83569	62	
240.91734	56	
240.93992	640	1+
242.83159	134	
242.96458	50	
243.15601	60	
243.40511	50	
243.83621	92	
243.90360	92	
244.82295	64	
244.94101	188	
244.95538	308	1+
245.09735	46	
245.87323	76	
245.94356	202	
246.02932	66	
246.80540	172	
246.85839	62	
246.95311	268	
248.84126	58	
250.79586	66	
251.04684	72	
252.04047	68	
254.84691	56	
254.87831	80	
254.91556	66	
255.36656	52	
258.83386	170	
258.84975	62	
258.86358	56	
258.95032	108	
258.97805	94	
259.92362	110	
260.82960	338	1+
260.86272	74	
260.96542	48	
263.84794	54	
264.83264	60	
265.79210	60	
266.81597	188	1+
267.86032	66	
267.97472	66	
268.41310	106	
268.83965	62	
269.97034	76	
270.03745	80	
271.40678	82	
274.91181	46	
276.43048	82	
276.81233	158	
276.86752	52	
277.80598	66	
278.03762	80	
278.79922	132	
278.85048	188	
278.86779	68	
279.79391	146	
280.79440	578	1+
280.85594	60	
281.89391	58	
282.79665	104	
282.84710	54	
282.89268	68	
283.79081	104	
283.85050	250	1+
285.54851	70	
286.82201	50	
287.30225	58	
287.89175	68	
288.10887	60	
289.86004	90	
289.88507	68	
291.40059	92	
293.22693	60	
293.84988	56	
294.88185	64	
296.80897	120	
297.81800	58	
298.06603	76	
298.80351	476	1+
298.96132	56	
299.88396	58	
300.79462	94	
300.89186	58	
300.92841	58	
301.79389	70	
301.86314	104	
301.92546	72	
302.85723	138	
303.86223	94	
305.13715	108	
305.88847	62	
306.87712	54	
306.93520	84	
306.99553	68	
314.81779	80	
316.21147	68	
316.81546	246	1+
316.82604	112	
318.93808	76	
318.96680	74	
319.07435	52	
319.83783	68	
319.97659	54	
321.23594	56	
321.81703	70	
322.16554	72	
323.81597	94	
324.83972	72	
326.33694	66	
326.87678	60	
327.03240	54	
328.86279	74	
329.01369	66	
330.44117	68	
331.87308	84	
338.81235	62	
342.96997	64	
348.29560	50	
350.17566	62	
357.00051	48	
359.96013	80	
363.28743	50	
363.75230	46	
364.07896	52	
364.20601	54	
365.81474	92	
368.26610	74	
END IONS

###FS:    #m/z: 322.93017 #charge 1+
###MS: 193
###MSMS: 194
BEGIN IONS
TITLE=Cmpd 145, +MS2(322.9302), 28.0-35.0eV, 4.2min #194
RTINSECONDS=251.431
SCANS=193-194
PEPMASS=322.93017	155260
CHARGE=1+
47.90418	18	
50.07740	28	
59.22280	18	
71.47557	18	
81.92909	88	
89.50098	18	
89.62997	18	
91.18983	16	
91.20976	16	
92.07375	16	
92.44292	16	
92.47125	16	
92.62719	16	
92.70638	16	
92.71584	16	
92.99983	16	
93.17043	16	
93.85558	16	
94.23544	16	
95.20225	16	
95.70973	16	
96.02352	16	
96.59593	16	
96.66956	16	
97.47409	16	
97.83570	16	
97.89400	16	
98.34161	16	
99.21542	18	
116.37189	32	
139.87544	32	
143.41196	20	
161.33229	18	
187.54093	18	
194.83268	58	
195.89541	72	
195.91586	76	
201.04585	410	
205.94433	84	
207.67650	18	
207.97558	52	
209.13008	82	
210.78987	32	
218.21628	22	
218.88951	44	
220.01851	44	
222.95888	84	
223.95561	84	
224.90859	62	
224.95456	56	
227.13118	64	
228.85364	76	
230.82848	70	
231.03924	60	
234.12354	56	
238.82905	74	
240.82066	234	1+
240.90107	22	
240.94153	634	
241.02020	26	
241.26984	90	
241.48821	20	
241.93996	2570	1+
242.87251	118	
242.94221	1780	1+
243.00921	24	
243.07958	20	
243.68679	42	
243.82730	66	
244.26826	44	
244.30088	30	
244.81933	72	
244.89804	64	
244.94128	430	1+
244.99054	22	
245.21868	22	
245.31198	22	
245.58819	18	
245.69232	40	
245.86967	30	
246.76631	20	
246.80771	54	
246.87937	18	
246.97740	120	
248.85699	68	
248.89612	116	
249.04673	52	
249.11056	54	
250.46741	92	
251.92862	74	
253.99682	102	
256.26433	64	
256.89705	108	
258.11483	46	
258.74369	32	
258.75891	34	
258.78240	54	
258.83024	48	
258.89314	76	
260.83073	80	
261.83141	52	
262.83277	20	
263.83588	50	
264.22901	44	
264.88370	30	
266.16886	80	
272.86977	62	
276.86340	76	
277.93525	46	
278.03145	82	
279.05194	18	
279.09371	748	1+
279.26550	76	
280.77747	60	
280.82697	86	
280.85766	62	
281.99703	70	
282.26947	66	
282.31464	18	
282.44281	84	
283.07239	66	
283.39467	66	
284.29208	126	
285.29868	140	
286.01534	22	
287.16724	26	
287.84488	18	
288.41500	82	
289.81012	108	
290.81678	24	
291.08181	64	
293.09244	18	
293.99501	54	
294.85723	66	
296.09573	78	
298.79777	44	
298.85846	28	
300.78575	78	
301.77461	92	
301.87998	226	1+
303.13716	68	
303.80452	62	
307.17396	66	
307.27946	78	
307.88013	46	
309.15732	72	
309.90242	102	
311.44126	26	
314.35178	18	
315.83155	66	
318.87456	62	
320.75195	70	
323.63281	114	
323.88683	296	1+
324.00379	22	
326.10094	30	
327.07233	78	
END IONS

###FS:    #m/z: 340.94081 #charge 1+
###MS: 193
###MSMS: 195
BEGIN IONS
TITLE=Cmpd 146, +MS2(340.9408), 28.0-35.0eV, 4.2min #195
RTINSECONDS=252.203
SCANS=193,195
PEPMASS=340.94081	113162
CHARGE=1+
78.59963	40	
107.61116	72	
117.60440	32	
190.94609	70	
192.89951	40	
201.14421	32	
201.88847	90	
201.96704	32	
203.88267	62	
213.94112	70	
214.53966	90	
215.88762	132	
218.89050	58	
219.94556	72	
220.87498	62	
221.94594	46	
223.96101	78	
224.84054	70	
224.96188	82	
225.84401	72	
227.89062	76	
228.78882	70	
228.84454	136	
228.94526	62	
230.82893	32	
230.84963	72	
230.89001	134	
231.12146	84	
231.41289	70	
231.95212	232	
231.98139	34	
232.95745	130	
233.94895	68	
234.59924	32	
235.91406	68	
235.95361	58	
236.86910	82	
236.88975	48	
236.92025	76	
237.86800	74	
237.91764	46	
238.89988	66	
239.80894	32	
239.83649	44	
239.85237	56	
239.88495	146	
239.90455	62	
240.83895	162	
240.86191	70	
240.89016	104	
241.19549	78	
241.79274	32	
241.84236	286	
242.83351	300	1+
242.96200	32	
243.86882	64	
244.83058	72	
245.09016	56	
245.44021	86	
245.87901	70	
246.97411	124	
252.11388	60	
252.88658	86	
254.11053	84	
254.85861	42	
254.91380	68	
254.96813	136	
255.07627	74	
255.09617	66	
255.13330	78	
255.80640	32	
255.83232	56	
255.85187	80	
256.07366	66	
256.84454	70	
256.88620	200	1+
256.92115	34	
256.97056	32	
257.85874	48	
257.93027	76	
258.84446	630	1+
258.86735	128	
259.44490	38	
259.95530	72	
260.10387	70	
260.80117	46	
260.83122	170	1+
260.94842	36	
261.88291	78	
261.91143	76	
262.89173	52	
263.96508	34	
264.07520	46	
264.85619	74	
264.87228	58	
265.08627	172	
265.20804	32	
265.86124	212	1+
268.84429	200	
268.95067	68	
269.83937	78	
271.43594	50	
272.02629	62	
272.81653	82	
272.86730	66	
272.97215	64	
274.87073	142	
275.87203	88	
276.86004	422	
277.86328	344	
277.93339	44	
278.84641	974	1+
278.89003	58	
278.94534	38	
279.09089	72	
279.80909	58	
279.90806	56	
281.04921	36	
281.58781	38	
281.87318	38	
282.03227	78	
282.86310	68	
284.28238	32	
284.93651	48	
292.87585	120	
293.88337	76	
294.86447	222	1+
295.27042	64	
295.89747	36	
296.86375	90	
297.87102	68	
297.89264	92	
297.90859	76	
298.27485	102	
298.86029	82	
299.84945	100	
299.87333	112	
301.15043	34	
301.86445	32	
301.88666	92	
302.81026	86	
302.86250	286	1+
302.88300	70	
304.77326	64	
311.89643	76	
313.80384	44	
313.89700	34	
316.10704	48	
316.45602	58	
317.86937	64	
317.90622	42	
321.38363	50	
323.01646	42	
324.89667	52	
326.61707	92	
328.38382	78	
329.75143	32	
342.90415	92	
END IONS

###FS:    #m/z: 363.95636 #charge 1+
###MS: 193
###MSMS: 196
BEGIN IONS
TITLE=Cmpd 147, +MS2(363.9564), 28.0-35.0eV, 4.3min #196
RTINSECONDS=252.976
SCANS=193,196
PEPMASS=363.95636	35386
CHARGE=1+
170.62231	82	
181.88046	76	
187.87069	78	
192.85972	72	
196.90015	64	
197.88871	106	
204.73181	88	
209.94528	210	
209.98514	64	
210.88467	88	
210.94891	90	
212.88294	78	
216.91314	64	
218.87078	76	
222.95906	64	
223.88956	66	
224.95038	178	
225.95559	78	
225.97228	72	
226.94810	760	1+
226.96843	150	
227.93115	96	
228.89160	142	
228.94281	1086	1+
229.11450	58	
230.84173	74	
230.88755	202	1+
232.94725	88	
233.89620	60	
234.49207	88	
236.94332	62	
238.88407	84	
238.89706	66	
239.07028	84	
240.81829	66	
240.89261	66	
240.94220	76	
240.96492	94	
241.94045	154	
241.96132	58	
242.19785	78	
242.90558	66	
242.94481	314	
243.93644	68	
243.95915	84	
244.89417	74	
244.95519	102	
245.83523	72	
245.94159	122	
246.95409	410	
248.80460	218	
248.89906	96	
250.89865	76	
250.94534	82	
250.97069	68	
251.79834	78	
252.01262	78	
252.03614	66	
252.85381	66	
254.90558	56	
256.93079	70	
257.84292	60	
258.83249	144	
258.85154	68	
258.86935	72	
259.88739	94	
260.83058	64	
260.96413	64	
262.83096	118	
263.83412	66	
264.90218	58	
264.96024	84	
265.94447	56	
266.81455	182	
266.85436	60	
267.86018	54	
267.97340	76	
268.82770	64	
268.84611	80	
268.95882	68	
269.97035	88	
271.88469	58	
272.80832	72	
272.92013	76	
275.12969	102	
275.48803	76	
275.80200	68	
275.87383	74	
277.00058	66	
277.03505	80	
278.80348	124	
278.85741	68	
278.88774	94	
279.85252	70	
280.79830	202	
280.83473	64	
281.86290	56	
282.79219	134	
282.80790	64	
282.88891	70	
282.92354	106	
284.78547	76	
284.82348	204	1+
285.84345	76	
285.93907	56	
286.41660	84	
292.90946	70	
293.43930	102	
294.92647	76	
296.80812	84	
297.42621	72	
297.80947	78	
298.80421	210	
299.80669	258	
299.87104	84	
300.80232	220	
300.86887	84	
302.86358	56	
303.83021	76	
304.83496	60	
304.97230	90	
307.43877	82	
307.86971	70	
311.86369	56	
312.96224	88	
314.21021	66	
314.87035	84	
314.89619	72	
315.88402	88	
316.81465	170	
317.81408	94	
318.93382	70	
321.99342	62	
322.82916	144	
323.84712	92	
325.12317	84	
325.88998	66	
327.03263	58	
327.07411	82	
327.34557	64	
328.10360	68	
328.81356	58	
335.90275	78	
336.16877	56	
336.94127	68	
340.85391	74	
340.93589	60	
343.98522	100	
349.39209	90	
352.89196	82	
358.94986	76	
362.29835	72	
365.77512	62	
365.96502	70	
END IONS

###FS:    #m/z: 340.94054 #charge 1+
###MS: 197
###MSMS: 198
BEGIN IONS
TITLE=Cmpd 148, +MS2(340.9405), 28.0-35.0eV, 4.3min #198
RTINSECONDS=256.637
SCANS=197-198
PEPMASS=340.94054	114178
CHARGE=1+
196.88645	66	
196.92094	84	
197.09337	64	
197.95940	64	
205.94088	46	
205.95496	60	
206.95171	78	
208.88502	60	
212.84544	72	
212.87776	178	1+
213.93944	198	
215.88974	80	
215.93769	74	
216.89341	78	
219.90034	68	
223.88738	70	
223.95868	52	
224.84768	80	
226.85837	66	
226.86830	50	
226.91658	78	
227.83347	64	
227.87944	98	
228.84361	122	
228.94660	56	
229.21209	72	
229.83750	70	
231.95083	206	
232.89088	50	
232.95469	82	
233.90027	68	
233.95012	66	
236.84107	52	
237.90409	74	
238.85380	56	
238.88285	58	
238.89558	70	
239.85300	88	
240.81836	64	
240.84154	162	
240.88635	80	
241.84396	390	
241.90944	72	
242.84068	66	
242.85648	84	
243.83912	138	
244.85789	64	
245.20360	86	
245.21734	64	
245.94231	74	
247.84858	62	
248.06362	44	
248.90326	68	
248.99047	66	
249.96217	66	
254.87229	56	
254.91167	74	
254.96834	64	
255.07395	72	
255.77911	62	
255.96924	52	
256.26218	88	
256.86403	82	
256.89687	98	
256.96280	68	
257.26954	62	
257.83888	58	
257.85458	120	
257.90032	46	
257.93558	72	
258.84666	296	
258.86955	54	
259.85817	270	
259.92880	114	
260.83683	436	
260.85674	148	
260.94004	82	
260.99782	72	
261.84012	374	
261.91109	50	
262.83528	76	
262.88166	72	
262.93356	96	
264.05771	54	
264.86757	110	
264.91192	64	
265.86221	46	
265.87636	50	
267.83840	372	1+
267.87872	48	
268.84143	264	1+
268.85762	68	
269.03291	74	
270.80639	46	
272.84363	64	
272.93209	66	
273.18407	58	
274.14935	46	
274.16280	56	
274.86370	120	
274.87826	92	
274.90157	52	
276.86049	458	
277.04345	72	
277.07189	72	
277.83883	122	
277.86064	258	
277.99848	46	
278.07470	90	
278.84620	862	1+
278.90417	64	
280.16268	46	
280.25965	60	
280.86579	50	
281.86501	66	
282.93193	88	
283.20659	70	
292.90344	80	
293.87704	60	
294.86520	76	
294.88195	116	
295.86755	68	
296.62416	70	
296.85594	98	
296.97541	50	
297.86624	50	
297.89348	140	
298.30985	58	
298.89341	76	
299.23959	82	
299.79010	82	
299.88352	68	
300.88300	134	
301.86155	74	
303.94411	64	
304.22624	52	
304.88873	56	
305.89484	60	
306.15700	80	
308.91974	82	
309.88290	78	
310.15978	46	
310.41746	72	
310.83050	78	
314.20158	234	
318.87453	48	
322.61280	110	
323.88558	154	
324.88044	52	
324.89642	142	
326.99490	70	
327.99002	74	
339.07460	56	
342.89941	44	
END IONS

###FS:    #m/z: 336.94562 #charge 1+
###MS: 197
###MSMS: 199
BEGIN IONS
TITLE=Cmpd 149, +MS2(336.9456), 28.0-35.0eV, 4.3min #199
RTINSECONDS=257.409
SCANS=197,199
PEPMASS=336.94562	13280
CHARGE=1+
51.32553	68	
52.85684	32	
57.28840	32	
85.79655	32	
129.02259	32	
173.61046	34	
193.59562	32	
198.13930	76	
198.95604	58	
202.86499	66	
205.06759	84	
209.94235	78	
211.94277	226	
212.88134	70	
212.89893	56	
212.93860	54	
213.87657	72	
213.93953	108	
215.89146	66	
222.98435	68	
223.83558	226	1+
223.95900	44	
224.82903	68	
229.90036	68	
229.95553	216	
230.88875	298	1+
231.94768	40	
233.89265	50	
234.90394	76	
235.94967	52	
237.06968	44	
238.79909	76	
238.90886	80	
239.10428	46	
239.84556	528	1+
240.88485	92	
241.43234	38	
241.84291	436	1+
241.98955	90	
243.84290	148	
244.84406	62	
244.89061	40	
245.59216	32	
245.68471	42	
246.85767	76	
247.86983	76	
247.96597	126	
248.88193	78	
248.90126	34	
248.96756	56	
249.46628	42	
249.96157	58	
250.83175	56	
250.95110	80	
251.06987	64	
251.23746	84	
251.83915	66	
252.95117	82	
252.97148	258	
253.86574	52	
253.93223	68	
254.09110	76	
254.96968	36	
255.07432	92	
256.81087	80	
256.85512	68	
256.89480	130	
256.92476	68	
257.86709	54	
257.93608	84	
258.84616	452	1+
258.87719	50	
259.84931	322	1+
259.96704	50	
260.80716	72	
260.89056	40	
261.84756	82	
261.86579	66	
263.07178	70	
265.86642	56	
266.83892	338	1+
267.10108	78	
267.48846	46	
267.63276	36	
267.86832	68	
268.73558	36	
268.79139	60	
269.84259	126	
270.85681	202	
270.88292	58	
270.92565	62	
270.94401	50	
274.86049	86	
274.87698	108	
275.86682	98	
275.88509	78	
276.85453	556	1+
276.88190	34	
277.92314	70	
278.07164	64	
278.41657	76	
278.83264	64	
278.86312	240	
278.88033	68	
278.98827	70	
279.83405	84	
279.85951	54	
279.89529	32	
280.18990	34	
280.88161	128	
281.85500	60	
281.86842	210	1+
284.91818	50	
286.32086	40	
286.85018	72	
287.85216	56	
290.06519	46	
290.85192	72	
292.43520	72	
293.10861	42	
293.87703	42	
294.09795	66	
294.11490	68	
294.86665	94	
295.31038	56	
295.38392	98	
295.89082	58	
297.89242	80	
298.08340	50	
298.21881	34	
298.30379	42	
298.87233	74	
299.42216	100	
300.89225	82	
301.78952	46	
301.82383	50	
301.85565	66	
302.82084	88	
306.12842	32	
308.88363	34	
308.91769	82	
309.88534	50	
312.83630	62	
314.15352	38	
315.91054	62	
317.85606	44	
317.89717	72	
323.26601	78	
324.88616	48	
327.95213	86	
329.87869	62	
330.84946	68	
334.27087	66	
337.06554	74	
337.25243	50	
337.41256	100	
338.28138	68	
340.91506	72	
341.67543	90	
END IONS

###FS:    #m/z: 359.96148 #charge 1+
###MS: 197
###MSMS: 200
BEGIN IONS
TITLE=Cmpd 150, +MS2(359.9615), 28.0-35.0eV, 4.3min #200
RTINSECONDS=258.18
SCANS=197,200
PEPMASS=359.96148	9010
CHARGE=1+
68.96800	32	
197.95949	80	
198.87833	70	
200.06255	100	
205.94768	74	
207.94718	88	
209.94283	110	
210.39988	228	
213.90899	80	
215.88160	70	
217.89649	62	
221.89003	88	
222.95362	68	
223.04068	58	
223.95568	42	
224.95330	106	
224.96867	334	1+
225.97199	210	1+
226.94757	138	
227.83860	62	
227.88106	124	
227.93604	90	
228.94090	510	1+
228.95967	52	
234.47886	96	
234.86436	48	
234.88366	56	
235.82351	50	
238.96670	122	
240.94044	112	
240.96668	78	
241.94133	92	
242.87815	52	
242.95623	42	
244.95686	172	
246.17817	42	
246.80793	164	
246.95031	156	
248.24105	58	
248.79987	148	
248.99141	64	
251.04090	68	
251.92673	124	
251.94818	58	
252.87965	74	
252.96650	66	
253.83820	60	
255.20783	60	
256.84233	84	
256.85792	72	
258.84503	134	
259.80068	50	
259.84251	78	
259.97872	52	
260.83276	100	
260.94642	62	
260.98564	86	
261.21223	32	
261.85505	72	
261.89681	72	
261.97253	64	
263.87995	98	
263.95760	34	
264.81941	120	
265.81635	82	
266.81715	134	
267.97277	60	
268.80149	62	
268.85193	60	
268.90620	74	
268.95450	70	
270.87028	68	
270.88455	130	
272.14585	80	
272.88994	50	
273.96606	62	
275.96767	50	
276.06327	86	
276.80842	60	
276.85584	242	
277.89623	76	
277.91677	56	
278.79992	78	
278.84779	66	
278.97418	50	
279.07046	36	
279.80342	92	
279.85653	162	
280.13012	64	
280.79419	232	
280.88453	72	
282.92399	42	
283.80491	54	
283.83501	42	
283.94907	90	
284.82776	202	
285.04884	40	
286.89050	74	
287.41123	70	
287.83321	64	
291.07181	72	
292.22743	58	
292.90967	76	
293.97808	100	
295.02974	44	
295.04862	52	
295.79802	86	
295.88225	56	
296.15770	40	
296.81664	92	
297.07440	34	
297.80744	58	
298.80954	220	
298.99762	62	
299.13550	66	
299.80617	200	
300.79518	112	
301.79409	76	
303.81945	78	
304.05740	52	
306.12471	32	
306.88572	66	
306.90504	64	
307.90645	64	
310.15771	94	
314.79170	66	
315.88624	100	
316.81048	34	
316.86899	70	
317.81213	54	
318.11613	66	
318.93787	66	
319.81134	64	
319.83582	92	
322.05519	44	
322.79390	80	
323.01680	180	
324.02174	74	
324.93424	36	
328.19269	40	
335.62185	72	
336.94350	62	
340.93548	82	
343.04259	40	
346.28675	98	
347.79668	66	
347.84551	52	
349.99699	42	
357.30920	66	
360.27935	106	
360.40286	84	
362.43819	100	
363.83310	32	
END IONS

###FS:    #m/z: 336.94585 #charge 1+
###MS: 201
###MSMS: 202
BEGIN IONS
TITLE=Cmpd 151, +MS2(336.9458), 28.0-35.0eV, 4.4min #202
RTINSECONDS=261.846
SCANS=201-202
PEPMASS=336.94585	13458
CHARGE=1+
47.58175	32	
165.86805	64	
206.84776	50	
210.08649	68	
210.92023	64	
211.94382	778	1+
212.15770	38	
212.88096	70	
213.07466	52	
213.88366	80	
213.93946	300	1+
214.03627	38	
214.87648	38	
214.88727	206	1+
214.95659	74	
220.87546	76	
222.97726	74	
223.11464	56	
223.83179	104	
223.95727	58	
223.97782	34	
224.97139	44	
226.85191	72	
226.94911	84	
228.85715	72	
228.89427	122	
228.96307	68	
229.95536	264	
230.54860	38	
230.88858	204	
231.34912	34	
231.94862	228	
232.64347	50	
232.83282	74	
232.88837	194	1+
233.83981	60	
233.94703	52	
234.92469	70	
235.08090	68	
235.64600	40	
236.99205	76	
237.85465	78	
237.91186	66	
237.93075	70	
238.86101	78	
239.86090	54	
239.91309	82	
240.83688	118	
240.85029	122	
241.84226	538	1+
241.89241	48	
242.15026	80	
243.55891	32	
243.86726	46	
244.84999	68	
244.87706	52	
247.97205	60	
248.90702	74	
249.83427	56	
250.94929	74	
252.96909	454	1+
252.98711	54	
254.08712	70	
254.93920	70	
254.97128	128	
255.07329	128	
256.21316	62	
256.85045	70	
256.89681	116	
257.05704	34	
257.60118	40	
257.84096	570	1+
257.85869	80	
257.94177	72	
258.07391	54	
258.19043	74
[truncated: 1,214,403 more chars]
