# Supplementary material for: High-Throughput Venomics
Source: J Proteome Res. 2023 Apr 3;22(6):1734–46. doi: 10.1021/acs.jproteome.2c00780 (PMC10243144; doi:10.1021/acs.jproteome.2c00780)
Supplement: Supplementary file 9 — pr2c00780_si_009.zip [file pr2c00780_si_009.zip › Manual files/Calloselasma rhodostoma MGF/210702_Calloselasma_halfplate000163_5.1.201.mgf]

###	D:\Data\Julien\210702_Cr_half_TFA\210702_Calloselasma_halfplate000163.d\ProteinAnalysisResults.mgf
###	D:\Data\Julien\210702_Cr_half_TFA\210702_Calloselasma_halfplate000163.d\analysis.baf
###	210702_Calloselasma_halfplate000163.d
###	Instrument: maXis HD
###	Manufacturer: Bruker
###    PeakWidth 0.30, MiniumIntensity 10, S/N 1Apply threshold 0, Threshold 10
###    Retain Residuals no, Create neutrally no,
###    FullScan Parameters: AdductIon (+)+H (-)-H, LowMass 0, HighMass 8000, MaxCharge charge decon 4, MinPeaks 3
###    Perf. isotope decon yes, Max Charge Istopic decon 6, MW agreement 0.00, Abund. cutoff 2.00, Envelope cutoff 75.00
###    MaxRes   Parameters: AdductIon (+)+H (-)-H, LowMass 0, HighMass 8000 
###    Perf. isotope decon yes, Max Charge Istopic decon 6, Abund. cutoff 2.00
###    MSn      Parameters: AdductIon (+)+H (-)-H, LowMass 0, HighMass 8000 
###    Perf. isotope decon yes, Max Charge Istopic decon 4, Abund. cutoff 0.05
###    Global Charge Limit: no 3, Prefer FullScan Result: yes, Export what: 2 (0=non deconv/1=deconv only/2=mixed), NoMSMSSignals: 150, Intensity threshold: 10, NoMSSignals (deconv): 2, NoMSSignals (non-deconv): 2, NormalizeData: no, SingleCharged: yes
###
COM=210702_Calloselasma_halfplate000163.d
USERNAME=Demo User

###FS:    #m/z: 311.88455 #charge 1+
###MS: 1
###MSMS: 2
BEGIN IONS
TITLE=Cmpd 1, +MS2(311.8846), 28.0-35.0eV, 0.0min #2
RTINSECONDS=1.324
SCANS=1-2
PEPMASS=311.88455	9218
CHARGE=1+
206.94021	12002	
208.94700	17184	
209.94393	22234	
211.94378	72072	1+
212.87938	4144	
213.93980	23156	
215.93730	3706	
216.94335	2982	
217.94077	31796	
218.44217	4180	
219.01993	2882	
220.44875	2220	
220.95700	3774	
222.95167	134004	1+
224.95026	28192	1+
226.12281	2404	
226.94691	655844	1+
227.19751	2918	
228.90090	2074	
228.94252	1303694	1+
229.45409	4512	
230.88936	7242	
231.95312	7502	
232.45785	2468	
232.88532	2800	
234.96971	5390	
234.99775	7204	
235.12765	2608	
235.20385	2654	
235.95319	2672	
237.03060	5238	
237.45681	2702	
238.14806	2170	
238.45408	15858	
238.95606	3200	
239.02078	2538	
239.07900	2794	
239.14644	5070	
239.97982	4058	
240.23036	2328	
240.96225	33742	1+
241.46305	3166	
242.96165	11890	
243.46512	2608	
244.91200	3506	
244.95710	323116	1+
245.18520	2652	
245.63251	2244	
246.95287	356372	1+
247.45835	2350	
248.03220	2756	
248.90001	2568	
248.97297	3776	
249.91114	3946	
249.97156	155780	1+
250.94590	24234	1+
251.19766	2700	
252.47082	3306	
252.94694	12912	
252.97105	2310138	1+
253.13880	2954	
253.18137	2742	
253.18689	3146	
253.21245	4190	
253.90502	11444	1+
254.09226	2952	
254.94161	179900	1+
254.96643	847716	1+
255.22968	3380	
256.26165	3898	
256.91367	4302	
256.96385	106258	1+
258.91072	2612	
258.96319	30730	1+
260.97773	5362	
261.98286	18154	
262.96715	8668	
263.05487	3154	
263.23366	2116	
263.97788	392758	1+
265.90698	7254	
266.97656	3066	
267.26669	2310	
267.97300	168554	1+
268.90802	4444	
268.96042	11740	
269.97315	82790	1+
270.98050	43106	1+
272.88159	3390	
272.95172	32144	1+
272.97651	17482	1+
274.27159	3934	
274.97654	2594	
276.92737	2432	
278.92573	2522	
279.09157	3446	
279.23036	4104	
280.26107	2220	
281.24491	9814	1+
281.98901	6130	
282.27721	7920	
282.97283	2872	
283.17255	4274	
283.26074	10426	1+
283.42816	2600	
283.94613	15724	1+
283.98729	6130	
284.29255	5334	
284.32890	2386	
285.22266	2608	
285.94148	259538	1+
285.98331	71440	1+
286.43488	2088	
286.91945	2494	
287.65941	2126	
287.98025	5740	
288.06457	2586	
288.20703	7824	1+
288.25128	5950	
289.88196	3488	
290.20342	2572	
290.26626	16210	1+
290.88900	2128	
291.09853	2762	
291.19561	3756	
291.97374	5348	
292.05924	8340	1+
292.43630	2214	
293.20886	3384	
293.97533	37172	1+
293.99719	105518	1+
294.12532	2938	
294.16430	2444	
294.93510	14230	1+
295.12794	3532	
295.22369	4986	
295.91919	2828	
295.96888	6500	
295.99128	49100	1+
296.13807	2416	
296.29277	2200	
296.92026	2094	
297.07822	2156	
297.23799	10096	1+
297.90462	2154	
297.94736	3574	
298.08272	3390	
298.27112	4210	
298.96745	4090	
299.25655	2724	
300.28678	4026	
300.98177	2076	
301.95604	3376	
301.99791	2934	
302.17218	9058	1+
302.30298	7692	1+
302.94771	80630	1+
303.95170	66388	1+
303.99423	37364	1+
304.18432	2346	
304.28263	6524	
304.92355	13726	
305.26716	2648	
305.95184	6038	
306.90395	16078	
307.24584	22140	1+
307.88851	15392	1+
308.14047	11872	1+
308.21437	5000	
308.87099	12090	1+
309.21779	2144	
309.25736	3538	
309.27335	2524	
310.15620	4968	
310.30821	8432	1+
310.39784	2478	
311.16352	2906	
311.17875	3106	
311.21814	2852	
311.27304	3678	
311.86929	30174	1+
311.93731	22622	1+
311.98593	31492	1+
312.32362	4126	
312.89982	5050	
313.15627	2404	
313.21671	3154	
313.23594	2118	
313.25129	2508	
313.27161	3776	
313.28833	4508	
313.86482	14470	1+
313.92899	376536	1+
313.96783	2924	
314.09597	2162	
314.67840	2280	
314.89214	18688	1+
315.86286	2446	
316.28188	9572	1+
316.31883	3148	
316.88789	6856	
316.93981	11026	
END IONS

###FS:    #m/z: 407.86757 #charge 1+
###MS: 1
###MSMS: 3
BEGIN IONS
TITLE=Cmpd 2, +MS2(407.8676), 28.0-35.0eV, 0.1min #3
RTINSECONDS=2.096
SCANS=1,3
PEPMASS=407.86757	3230
CHARGE=1+
189.86241	252	1+
195.89497	146	
196.01553	164	
196.88251	454	1+
206.94052	304	
207.13533	148	
209.87666	360	1+
209.94316	3592	1+
210.03431	206	1+
212.87763	1458	1+
222.95282	444	1+
223.92251	190	1+
224.94861	744	1+
225.58119	152	1+
225.86626	152	
226.94705	51038	1+
226.97142	1002	1+
227.03376	178	
227.05474	368	1+
227.07946	190	1+
227.18846	146	
227.34917	154	1+
227.53248	240	1+
227.88405	216	
228.49473	172	1+
228.87463	200	
228.89422	278	
228.94256	82064	1+
229.10956	274	1+
229.38950	262	1+
229.89805	176	
229.98468	152	
230.01557	150	1+
230.14843	156	
230.88904	2376	1+
231.13070	178	
231.20798	192	
232.88465	1180	1+
233.34396	118	1+
233.46730	162	1+
233.85235	166	
234.88154	454	1+
235.08242	192	1+
235.95271	346	1+
236.97011	210	
236.99688	262	1+
237.06385	148	
238.02567	202	
238.99486	212	1+
239.90502	156	
239.93148	528	1+
240.06261	148	
240.96545	180	
241.10694	194	1+
242.04236	342	1+
242.05918	242	1+
242.79120	202	1+
242.96001	194	
244.03717	226	
244.08023	154	
244.95752	24490	1+
245.04470	172	
246.03222	204	
246.15275	146	1+
246.58720	196	1+
246.90363	190	
246.95311	29848	1+
247.09929	146	
248.03457	422	1+
248.27050	108	1+
248.85189	1828	1+
248.90151	1078	1+
249.02473	410	1+
249.04029	272	1+
249.06075	154	
250.06175	146	
250.89805	524	1+
250.97036	550	1+
251.10364	158	
251.96135	400	1+
252.08127	478	1+
252.89791	682	1+
252.99031	146	1+
253.90534	422	1+
253.97053	422	1+
254.86582	200	
254.92957	192	1+
254.97497	310	1+
256.02229	154	
256.96353	276	1+
256.99608	294	1+
257.40980	146	
258.15176	198	1+
260.99966	146	
262.17159	228	1+
262.20120	190	1+
262.87319	152	
262.93125	200	
264.04226	244	
264.10754	284	1+
264.86687	354	
264.96439	734	1+
265.03666	294	1+
265.85494	208	
265.99066	488	1+
266.86373	2014	1+
266.90183	218	1+
267.09868	206	
267.13542	270	1+
267.47661	160	
267.93138	172	
267.97287	4156	1+
268.08361	236	1+
268.10966	318	1+
268.14087	182	1+
268.86472	436	1+
268.99689	436	1+
269.03102	334	1+
269.08728	164	1+
269.96881	3690	1+
269.99823	310	1+
270.17263	196	1+
271.02354	154	
271.05564	278	1+
271.15854	182	
271.93438	204	1+
272.10278	240	1+
272.58194	166	1+
272.85149	452	1+
273.08216	304	1+
273.97422	370	1+
274.00870	222	1+
274.25734	158	
274.79290	176	
275.06372	146	
275.92447	154	
276.13111	242	1+
276.85808	804	
277.08793	152	
277.12278	180	1+
277.85704	446	1+
277.90623	150	
278.22990	146	
278.83052	216	1+
279.02672	170	
280.05221	150	
280.10906	146	
280.42288	252	1+
280.94378	198	
281.07229	204	1+
281.12224	164	
282.87504	238	
284.01772	222	1+
284.08573	150	
284.26476	194	
284.87297	2064	1+
285.84648	868	1+
285.92426	216	1+
286.02586	264	1+
286.95560	186	1+
287.06189	348	1+
287.88565	1360	1+
288.02963	408	1+
288.06358	248	1+
288.23076	124	1+
289.12984	334	1+
289.87877	8846	1+
289.91293	340	1+
290.21161	176	1+
291.00817	198	1+
291.05125	410	1+
291.10325	254	1+
291.80943	274	1+
292.05342	348	1+
292.07281	398	1+
292.81321	216	1+
292.87484	260	
292.92644	164	
293.04583	264	1+
293.43438	260	
293.87444	460	
294.12612	240	1+
294.16328	216	1+
294.85673	168	
294.95726	226	1+
295.09399	198	
295.90155	214	1+
296.10678	358	1+
296.28097	124	1+
296.87695	446	1+
297.14327	164	
297.88053	276	1+
298.94986	166	
298.98519	286	1+
299.88931	178	
299.95644	296	1+
300.79842	196	
300.87618	414	1+
300.89031	148	
301.11884	254	1+
301.92872	222	1+
302.10550	620	1+
302.24467	300	1+
302.81406	200	
302.88412	2404	1+
302.94970	214	1+
303.07059	336	1+
303.10892	504	1+
303.81544	404	1+
303.85517	1582	1+
303.99369	156	
304.05085	244	1+
304.14716	402	1+
304.78274	318	1+
304.92100	150	
305.86632	186	
305.89556	1166	1+
305.93164	160	
306.09184	252	1+
306.27641	156	
306.87735	146	
306.98946	308	1+
307.29047	548	1+
307.79245	480	1+
307.88882	12566	1+
308.05161	372	1+
308.14319	302	1+
309.01206	166	
309.75104	212	1+
309.91604	148	
310.75876	132	1+
310.98367	578	1+
311.08160	218	
311.29320	318	1+
311.87518	958	1+
311.93446	180	
311.98594	504	1+
312.00559	196	
312.02380	156	1+
312.29571	184	1+
312.87490	612	1+
313.09324	216	
313.14567	176	
313.43840	116	1+
313.92658	314	1+
314.15913	262	1+
314.82952	176	1+
314.87561	148	
315.08710	200	
315.14185	182	
315.57260	206	1+
316.11442	300	1+
316.86829	144	
316.93876	414	
316.97166	190	1+
317.08011	618	1+
317.83431	198	1+
317.87119	272	
318.88253	348	
318.93721	444	1+
319.45217	152	
319.87301	242	
319.92348	322	1+
319.97471	266	1+
320.06289	270	
320.14123	196	1+
320.88415	498	1+
320.96494	410	1+
321.08090	286	1+
321.81809	466	1+
321.86875	442	1+
322.05792	330	1+
322.15071	176	1+
322.21969	170	1+
322.30843	344	1+
322.45264	258	1+
322.92911	16852	1+
323.01308	200	
323.08801	372	1+
323.10586	188	
323.85318	190	
323.90932	540	1+
324.01931	266	1+
324.14045	778	1+
325.14589	506	1+
325.81050	210	
325.90015	7340	1+
326.06487	306	1+
326.13200	240	1+
326.31918	310	1+
326.56529	142	1+
326.87159	1668	1+
327.04916	144	
327.82120	166	
328.11260	256	1+
328.14792	164	
329.08288	288	1+
329.81605	204	1+
329.88192	368	
330.13302	278	1+
330.17387	216	1+
330.88719	246	
330.90929	280	1+
331.07118	210	
331.09808	450	1+
332.09643	258	1+
334.11777	380	1+
334.95013	596	1+
335.88951	438	1+
335.90332	186	
336.08552	146	
336.32206	326	1+
336.94643	2224	1+
337.83607	332	1+
337.88539	304	
338.15521	164	1+
338.83252	300	1+
338.88327	170	1+
338.92690	378	
339.12787	300	1+
339.94069	240	
340.16539	152	1+
340.42786	530	1+
340.76980	162	
340.93953	16370	1+
344.09677	484	1+
345.86820	232	1+
346.13673	422	1+
346.50877	196	1+
346.92392	216	1+
348.87137	288	1+
348.91541	1418	1+
348.94966	162	1+
349.06985	186	1+
349.09443	280	1+
349.18233	388	1+
350.13966	144	
350.15638	246	1+
351.02080	334	1+
351.05270	178	
351.34430	164	1+
351.79237	146	
351.97445	1126	1+
352.90632	488	1+
353.17384	198	
353.86172	376	1+
353.88194	248	1+
354.96385	326	1+
355.30497	312	1+
355.77377	292	1+
355.90064	408	1+
356.05022	158	1+
356.09886	148	
356.90502	310	1+
358.14258	326	1+
358.23666	152	
358.95189	156	
359.11646	156	
360.07458	240	1+
360.17268	184	
360.31283	162	1+
362.10151	178	1+
362.13807	184	1+
362.34144	194	1+
363.56468	138	1+
363.95648	1346	1+
365.95531	182	
366.11300	200	
367.14543	234	1+
367.78983	208	1+
367.84497	384	1+
368.10217	160	
368.31779	174	1+
368.34392	120	1+
368.38590	546	
369.02305	172	1+
369.38994	392	
369.91859	322	1+
370.08213	294	1+
371.04246	136	1+
371.12852	202	1+
371.14894	166	
372.10042	228	1+
372.80557	370	1+
372.90100	418	1+
373.89414	250	1+
374.19371	182	1+
375.29261	148	
376.06289	206	1+
376.08902	276	1+
378.03983	162	1+
378.82701	240	1+
381.00324	158	
381.80065	146	
384.35049	154	
384.85250	420	1+
384.91350	168	1+
385.12316	300	1+
385.18097	194	1+
385.78355	264	1+
386.22948	310	1+
386.85322	236	1+
387.14807	210	1+
387.20423	160	
387.92474	266	1+
388.21072	212	1+
388.27979	440	1+
389.28368	318	1+
389.35763	146	
389.88675	214	1+
390.15006	192	1+
390.37338	272	
392.10923	170	1+
392.38863	412	1+
393.97283	210	1+
394.02532	158	1+
394.11812	168	1+
394.16749	208	1+
394.40200	420	1+
394.92400	186	1+
396.42203	368	1+
396.67843	188	1+
397.13597	174	1+
397.86305	260	1+
401.17492	262	1+
401.86760	340	1+
402.22391	274	1+
402.86594	192	1+
403.12084	200	1+
404.86169	210	
405.18618	156	
405.25813	146	
405.28376	516	1+
405.41082	164	
405.86302	230	
406.33855	156	
406.85820	1352	1+
407.21642	288	1+
407.33146	210	
407.39146	364	1+
408.32580	284	1+
408.34975	182	
409.35705	150	
409.86840	352	1+
410.37008	220	
410.83365	154	
410.86794	222	1+
411.12336	184	
411.20303	162	
411.34163	174	
411.86332	258	1+
412.35978	176	
413.04370	178	1+
413.21250	402	1+
END IONS

###FS:    #m/z: 384.85137 #charge 1+
###MS: 1
###MSMS: 4
BEGIN IONS
TITLE=Cmpd 3, +MS2(384.8514), 28.0-35.0eV, 0.1min #4
RTINSECONDS=2.868
SCANS=1,4
PEPMASS=384.85137	3162
CHARGE=1+
187.89079	146	
192.92695	278	
203.88123	260	1+
208.88487	212	1+
208.94186	142	
210.93456	172	
212.87955	280	1+
215.89162	190	1+
222.89033	282	1+
222.95506	306	1+
225.94614	408	1+
226.01922	286	1+
226.07278	138	
226.89025	186	
226.94805	348	1+
227.89570	166	
228.94586	206	
230.88991	888	1+
231.02247	312	1+
232.88411	1150	1+
234.92986	316	
236.00540	194	1+
236.05085	150	
237.05191	188	
237.89682	146	
238.87146	188	1+
239.07302	266	1+
239.90268	196	
240.05953	160	
241.03254	164	1+
241.08386	144	
242.00320	176	
242.89530	320	1+
243.08312	292	1+
243.96600	196	
244.95722	1716	1+
246.10598	146	1+
246.95257	11030	1+
248.01311	152	
248.13436	202	1+
248.84969	444	1+
248.90099	358	1+
249.03805	276	
249.89218	764	1+
249.98319	356	1+
250.04233	208	
250.55436	168	1+
250.85398	148	
251.03960	340	
251.38289	170	1+
251.88200	430	1+
252.03642	852	1+
252.22133	152	
252.88589	306	1+
253.00080	176	
253.03893	592	1+
253.94603	200	
255.03905	192	
256.88777	328	1+
256.99251	330	1+
257.01613	250	1+
257.58874	158	
258.93217	322	1+
260.85783	158	
260.89754	252	1+
261.06236	212	
262.05403	140	
262.07193	302	1+
262.54310	186	1+
262.96714	708	1+
263.01893	198	1+
263.92477	358	1+
264.96305	5618	1+
265.04843	172	
265.12861	140	
266.09299	144	
266.21361	206	1+
266.86398	332	1+
266.99437	172	
267.10459	168	
267.13916	176	
267.17631	154	
267.42207	186	1+
267.78518	260	1+
267.80677	142	
268.10717	140	
268.13446	142	
268.97157	324	1+
269.22203	152	
269.90024	236	1+
270.05232	180	
270.86010	198	
271.84609	266	1+
271.87217	140	
271.91545	278	1+
271.97411	150	
272.05122	148	
272.08185	142	
273.00844	136	
274.09614	226	1+
274.90231	228	1+
275.02415	232	1+
276.86315	148	
276.97267	184	
277.85895	162	
278.02414	234	1+
278.86475	146	
278.89039	242	1+
279.10195	202	1+
279.13089	140	
279.93488	284	1+
280.03655	216	1+
280.93554	264	1+
281.90648	332	1+
282.12060	166	
282.27924	210	1+
282.53368	142	
282.84244	160	1+
283.06473	458	1+
283.14917	142	
283.84036	174	1+
283.90975	406	1+
284.87434	402	1+
285.01739	136	
285.09515	156	
285.86104	608	1+
285.98268	278	1+
286.03935	192	1+
286.80205	264	1+
287.01803	212	
287.07341	252	
287.09221	184	1+
287.10791	226	1+
287.89704	138	
287.97833	880	1+
288.06439	806	1+
288.79048	174	
289.06807	520	1+
289.85007	194	
289.88590	268	
289.93113	144	
289.96925	210	1+
290.10855	142	1+
290.79047	222	1+
290.86106	144	
291.13599	268	1+
292.05765	146	
292.86666	168	
292.93997	180	1+
294.10675	362	1+
294.27485	226	1+
294.86960	354	1+
294.94244	256	1+
294.99678	250	
295.13789	306	1+
295.87337	242	1+
295.91800	712	1+
297.09410	232	1+
297.98437	244	1+
298.06690	176	
298.80547	398	1+
298.96714	146	1+
299.10209	370	1+
299.85899	166	
300.24876	228	1+
300.87552	272	1+
302.08248	212	
302.87868	376	1+
303.80574	462	1+
303.94857	204	
304.58217	156	
304.93246	200	
305.10140	330	1+
305.77122	142	1+
305.86291	474	
305.91933	156	
305.95418	232	1+
306.08849	192	1+
306.13808	242	1+
306.27936	136	
306.31802	214	1+
306.79540	310	1+
306.84400	260	1+
306.86878	286	
306.88803	142	
307.14195	208	1+
307.17066	388	1+
307.29195	1000	1+
307.88907	320	
308.29213	714	1+
308.89382	258	
308.93482	332	1+
309.09184	234	1+
309.15065	354	1+
309.88932	222	
310.30797	820	1+
310.88027	724	1+
310.93421	954	1+
311.28721	170	1+
311.88545	520	1+
311.93673	826	1+
312.13525	304	1+
312.86109	206	
313.80339	290	1+
313.93134	550	1+
314.08808	138	
314.87220	298	1+
314.90536	194	
315.03064	148	
315.85410	342	
315.91021	154	
315.95712	230	1+
316.03312	206	1+
316.10089	170	1+
316.84711	356	1+
317.89692	206	
318.88175	242	
319.07827	282	1+
319.24816	160	1+
321.02592	262	
321.65422	140	
321.81753	460	
321.85200	138	
321.87328	166	
322.20022	174	1+
322.21456	180	1+
322.56878	158	
322.87416	648	1+
322.92519	174	
323.01667	584	1+
323.25213	346	1+
323.32052	152	
323.87197	438	1+
323.92642	216	1+
324.32434	1150	1+
324.35963	334	1+
325.04673	326	1+
326.09815	148	
326.13802	150	
326.16975	584	1+
326.87303	158	
326.90195	260	
327.10814	220	1+
327.13558	310	1+
327.26555	196	
327.89804	222	
328.20289	406	1+
328.31429	186	
328.88575	176	
329.05186	174	
329.88180	462	1+
330.20565	242	1+
330.88042	300	1+
332.08809	186	
332.39422	192	1+
333.17050	148	
333.25701	138	
334.02222	148	
334.88739	526	1+
334.94989	382	
335.06191	204	1+
335.10829	160	
335.15711	376	1+
335.89006	394	1+
335.90762	318	1+
336.83116	334	1+
336.94819	264	
337.36706	166	
337.79388	186	1+
338.11896	234	1+
338.20047	138	
338.37559	1414	1+
338.82787	480	1+
339.82752	330	1+
339.88236	384	1+
340.29610	224	1+
340.35536	852	1+
340.43226	206	1+
340.88514	324	1+
340.90656	166	
340.94253	284	
341.05510	148	
341.12396	266	1+
341.91351	154	
341.99519	156	
342.01175	162	
342.89792	352	1+
343.10640	294	
344.09332	316	1+
344.20748	204	1+
344.88203	854	1+
345.01176	158	
345.07611	254	1+
346.27421	364	1+
347.19532	250	1+
347.90859	426	1+
348.91187	364	1+
349.25378	188	1+
349.32283	412	1+
350.31044	176	1+
350.32666	296	1+
350.34217	292	1+
350.37794	708	1+
350.94730	140	1+
351.11363	296	1+
351.14923	252	1+
351.87791	256	1+
352.24377	150	
352.85947	148	
356.10375	194	1+
356.78581	166	
356.90092	262	1+
356.92644	140	
357.16113	208	1+
357.18563	252	1+
357.87100	140	
358.94929	248	1+
359.32802	214	1+
360.15062	462	1+
360.33431	146	1+
361.12950	390	1+
361.22112	216	1+
362.13268	320	1+
362.91499	140	
363.15663	246	1+
364.03154	246	1+
364.11484	312	1+
364.24831	244	1+
364.32003	332	1+
365.28388	288	
365.36498	802	1+
365.79147	370	1+
365.82801	168	1+
365.89070	330	1+
366.14380	174	1+
366.19986	142	
366.37044	670	1+
366.92398	194	
368.28943	160	
368.38644	2888	1+
369.66824	98	1+
369.79925	156	
370.20193	234	
370.31194	154	
373.84676	268	1+
373.87483	154	
375.11368	444	1+
376.11636	370	1+
377.84771	218	1+
379.07032	136	
379.30644	186	1+
380.14190	288	1+
380.23823	168	1+
382.30543	142	
382.34156	214	
382.40209	200	
383.33580	900	1+
384.84502	412	1+
384.93166	324	1+
385.10757	248	
385.13856	398	1+
385.22421	628	1+
385.25293	248	
385.29019	1438	1+
385.32408	172	
385.36924	228	1+
386.14148	326	1+
387.07027	212	1+
387.26669	806	
388.39971	172	
389.24578	150	
389.35224	152	
END IONS

###FS:    #m/z: 322.92976 #charge 1+
###MS: 5
###MSMS: 6
BEGIN IONS
TITLE=Cmpd 4, +MS2(322.9298), 28.0-35.0eV, 0.1min #6
RTINSECONDS=6.534
SCANS=5-6
PEPMASS=322.92976	5059036
CHARGE=1+
186.88846	116	
188.99912	126	
191.95490	792	
192.88624	168	
193.02950	158	1+
196.88642	122	
199.88693	122	
203.00501	176	1+
204.94266	106	
205.94707	434	1+
209.94111	136	
209.96903	104	
210.90126	268	
212.89869	148	
214.04105	150	
214.89372	214	
215.89109	156	
217.89788	152	
219.02587	244	
219.17317	148	
220.86275	106	
220.96112	140	
221.01394	182	1+
221.06715	158	
221.42675	110	
222.95137	670	
223.95902	600	
225.01929	104	
225.13170	212	1+
227.01713	218	1+
227.03281	222	1+
227.93197	130	
229.09818	108	
230.84244	160	
232.97089	130	
233.89593	156	
233.91450	248	1+
236.03348	218	1+
236.97804	108	
238.07180	576	1+
238.96766	140	
239.10281	152	
239.25614	124	
240.96299	428	
241.94343	164	
241.98531	214	1+
242.86623	106	
242.94313	252	
243.88863	446	1+
244.03788	328	
244.95953	144	
245.86266	186	1+
245.99629	126	
246.97595	744	1+
247.94432	102	1+
248.03130	226	
249.04198	134	
249.07880	120	
249.97337	120	
249.99206	288	1+
250.18761	102	
250.92106	114	
250.98360	118	
251.07306	114	
251.57015	102	
251.78945	140	
252.03889	282	1+
252.22973	122	
253.99397	132	
254.02872	114	
255.95277	130	
258.80851	126	
258.90996	108	
258.97280	274	
259.00825	102	
259.04566	204	1+
259.06166	126	
260.15795	154	
260.17472	738	1+
260.98912	138	
261.47685	180	
261.88604	126	
262.17624	190	
263.17339	126	
263.98804	114	
264.10299	264	1+
265.06102	144	
265.96984	166	1+
266.04282	114	
266.86837	124	
267.85121	138	
268.00199	290	1+
268.06142	258	1+
268.09752	116	
268.95767	156	
269.79871	110	
270.11440	112	1+
270.84036	506	1+
271.84518	378	1+
275.00628	152	
275.05551	170	
275.79028	140	
275.90880	200	1+
276.81848	104	
276.84230	144	
277.02484	136	
277.09540	138	
277.85440	126	
278.00553	234	
278.27317	202	1+
279.09043	594	1+
279.23384	224	
279.89870	144	
280.07128	242	1+
280.14546	286	
280.25780	108	
280.97426	142	
281.14329	146	
281.24848	160	
281.29281	136	
283.06941	308	
283.86104	200	
283.97443	118	
284.05184	256	1+
284.26502	116	
284.29390	1106	1+
286.00191	106	
286.14787	272	1+
286.87146	118	
287.27486	164	
287.90212	286	1+
288.06313	336	1+
289.88762	274	1+
290.86898	124	
291.80299	108	
291.85865	132	
291.87965	202	1+
292.11582	120	
292.26059	104	
293.06595	166	
293.54316	290	1+
294.02367	144	
294.85804	156	
295.85329	108	
295.88566	108	
296.08709	142	
297.09421	128	
297.91110	106	
298.06154	218	1+
298.10763	158	1+
300.86660	122	
301.16560	146	1+
302.03977	142	
302.07000	112	
302.85903	120	
302.94082	106	
303.06439	112	
303.14887	196	1+
303.24513	106	
304.26223	136	
304.87606	126	
305.04746	120	
305.86882	126	
306.00283	124	
306.88388	232	
307.02478	118	
307.28146	106	
307.35805	160	
307.88190	540	1+
308.00616	210	1+
308.17648	232	1+
308.29251	594	
309.13340	158	
309.22051	122	
309.25316	178	1+
309.30151	1188	1+
310.30703	838	1+
310.87708	138	
311.03019	156	
311.88359	240	
312.04341	106	
312.87009	142	
313.02972	110	
315.87889	102	
319.10061	126	
319.17545	160	
320.18053	108	
321.12134	270	1+
321.31291	182	1+
322.89650	106	
323.13460	400	1+
323.19677	124	
323.23754	2812	1+
323.98482	204	1+
324.09807	130	
324.20639	332	
324.89684	242	
325.20567	238	
325.31819	112	
325.89991	152	
326.09493	108	
326.38182	140	
326.86293	280	1+
328.19088	142	
END IONS

###FS:    #m/z: 340.94036 #charge 1+
###MS: 5
###MSMS: 7
BEGIN IONS
TITLE=Cmpd 5, +MS2(340.9404), 28.0-35.0eV, 0.1min #7
RTINSECONDS=7.314
SCANS=5,7
PEPMASS=340.94036	2549760
CHARGE=1+
188.95167	122	
190.92997	136	
195.89943	170	
204.02005	142	
205.95000	178	
207.40765	128	
207.94787	226	1+
210.93886	456	1+
211.94444	266	1+
213.87854	122	
213.93938	6664	1+
214.89442	190	
215.88695	812	
215.93709	1006	1+
216.40996	234	
216.98056	162	
217.87835	244	1+
217.93701	590	
218.91893	296	1+
221.94800	194	1+
224.95751	186	
226.94887	190	
228.02571	116	
228.99961	202	1+
229.95655	126	
230.90691	110	
231.90274	116	
231.95007	7414	1+
232.09466	292	1+
233.09568	192	1+
233.89782	562	1+
233.91661	120	
233.94804	1246	1+
235.07439	186	1+
235.89446	290	1+
235.94856	304	
237.07399	106	
237.91908	240	1+
238.04864	138	
239.89837	124	
240.04606	162	
240.23019	478	1+
240.95176	108	
241.95911	192	1+
244.03478	266	1+
244.95841	232	
246.97571	222	1+
247.94249	396	1+
248.03278	226	1+
249.05835	108	
249.96075	1960	1+
251.74173	116	
251.93032	148	
251.96265	814	1+
252.23163	310	
253.19647	312	1+
254.94294	244	
254.96614	3532	1+
255.04561	316	1+
255.07400	538	1+
255.12141	116	
255.13729	120	
255.90674	282	1+
256.04796	262	1+
256.96299	756	1+
258.84511	124	
258.95773	294	1+
259.04327	148	
259.07000	136	
259.09598	110	
259.98861	150	
260.90246	132	
261.88025	228	1+
261.95371	160	
262.92867	108	
262.96337	400	
263.00901	128	
263.06604	230	1+
263.23085	168	
264.14963	140	
266.24803	188	
266.99401	152	
267.13572	272	
268.00214	108	
268.01359	228	1+
268.05680	144	
268.95408	114	
269.18897	170	
270.79440	226	1+
271.15602	140	
272.07277	408	1+
272.93205	368	
272.97884	602	1+
273.07852	294	1+
273.12142	138	
273.23757	108	
273.84610	150	1+
273.92101	192	
274.96981	266	1+
275.05700	136	
275.91155	126	
277.09472	294	1+
278.05933	198	1+
278.09704	236	1+
278.18689	202	1+
278.28014	230	1+
278.84399	116	
279.96892	264	1+
280.25816	132	
281.01941	146	
281.04996	208	
281.85274	124	
282.27547	404	1+
283.89134	196	1+
284.06845	226	1+
285.85791	172	
287.85322	152	
288.06377	470	1+
288.88262	124	
288.90507	112	
290.06106	200	1+
290.94182	124	
292.86662	128	
292.96672	378	1+
293.02155	138	
293.06533	120	
293.14278	178	
293.27134	204	1+
293.87276	404	1+
294.04985	184	1+
294.86416	324	1+
294.99805	116	
296.10008	136	
296.32891	262	1+
297.00021	150	
297.12020	128	
298.08009	370	1+
298.90925	144	
299.00225	114	
299.05707	558	1+
299.11296	174	
299.26872	104	
300.05337	340	1+
300.14470	150	1+
301.88976	122	
301.92077	168	
301.95779	144	
302.09783	154	
302.17088	274	
302.85824	140	
302.94358	592	1+
302.95805	198	
304.77078	122	
304.91925	138	
305.02864	116	
305.09306	138	
305.94214	138	
306.31485	170	
306.88029	266	1+
307.04377	232	1+
307.28699	462	1+
307.30223	156	
307.80218	168	
308.29061	322	1+
308.88189	278	
309.31357	204	1+
310.24631	110	
310.87514	430	
310.98500	132	
311.02737	350	1+
311.88225	536	
312.07858	262	1+
312.16437	228	1+
313.00121	146	
313.04908	150	
313.88756	292	
314.87245	132	
314.90932	152	
315.45019	116	
317.08631	146	
317.87903	154	
317.94085	104	
319.89151	174	
321.13802	456	1+
321.21865	242	
321.33076	108	
322.21910	118	
322.30675	108	
322.92994	212	1+
323.23959	850	1+
323.30414	106	
324.28513	284	
324.32587	136	
324.89462	146	
324.98188	120	
325.87972	266	1+
326.30562	160	
326.71322	110	
327.26252	126	
327.30555	194	
328.19000	134	
328.31564	122	
328.81443	158	
328.88843	316	
329.04607	108	
330.88622	114	
331.01172	112	
331.06650	118	
332.09046	342	1+
332.96923	156	
333.79164	104	
334.92835	144	
336.06285	282	1+
336.32813	188	
336.98501	118	
337.09265	272	1+
337.25250	122	
337.99936	122	
338.19350	144	
339.09467	126	
339.26098	114	
340.35471	158	
341.02975	106	
341.15649	182	1+
341.25116	222	
341.39991	116	
341.89617	384	1+
342.11934	128	
342.25358	162	
342.31248	212	
342.90308	342	1+
343.31090	144	
END IONS

###FS:    #m/z: 363.95640 #charge 1+
###MS: 5
###MSMS: 8
BEGIN IONS
TITLE=Cmpd 6, +MS2(363.9564), 28.0-35.0eV, 0.2min #8
RTINSECONDS=8.086
SCANS=5,8
PEPMASS=363.95640	1412108
CHARGE=1+
189.86570	334	
191.85812	406	
191.95398	112	
196.88483	120	
202.85231	130	
207.40605	168	
207.94992	170	
208.94342	152	
209.94449	2242	1+
210.03337	148	
210.88275	132	
212.87933	1464	1+
214.89752	262	
217.91434	138	
218.91453	250	
221.89095	144	
222.95088	2698	1+
223.97323	112	
224.16504	192	1+
224.94908	3936	1+
225.05945	306	1+
225.41478	112	
226.94756	14196	1+
226.97472	132	
227.92648	152	
228.02567	304	1+
228.89600	220	
228.94238	16482	1+
230.07928	168	1+
230.88917	1754	1+
232.01867	116	
232.88479	482	1+
233.10051	218	1+
233.99036	198	1+
234.88189	280	1+
235.82291	182	
236.11937	150	
238.80178	198	1+
239.01899	148	
239.11228	216	1+
239.92238	124	
240.94171	126	
240.96304	1890	1+
241.89106	202	
242.79066	136	
242.95860	784	1+
243.87866	206	1+
244.82464	182	1+
244.95691	6148	1+
245.04864	262	1+
245.94185	116	
246.95289	7662	1+
247.04316	158	
247.50299	114	
247.89597	452	1+
248.85300	146	
248.89987	380	1+
249.04366	208	
249.98744	208	1+
250.89863	190	
250.94988	256	1+
251.06605	122	
253.08478	136	
253.83130	328	1+
253.90648	398	1+
253.94770	194	1+
254.00766	186	
254.86750	136	
255.07091	210	1+
256.88357	180	
257.89683	218	
258.97260	154	
259.96684	1318	1+
260.83036	120	
260.96832	1004	1+
261.89421	182	
262.01049	134	
262.96657	176	
263.05911	142	
263.84779	110	
264.49529	120	
264.79710	116	
264.90587	116	
264.93988	180	1+
264.96550	284	
265.97620	294	
265.99842	212	1+
266.24791	272	
266.86682	144	
267.18390	222	1+
267.24806	230	
267.90418	148	
267.91790	138	
267.97308	1050	1+
268.10831	134	
269.41779	118	
269.96940	1382	1+
270.84048	152	
272.09169	216	1+
272.93404	212	
273.84516	222	1+
274.00372	194	1+
274.12060	180	
275.02268	150	
275.53027	114	
276.85813	156	
276.97800	188	
277.18662	140	
277.44618	118	
277.57313	116	
277.79087	154	1+
277.83775	128	
279.01496	144	
279.10227	210	1+
280.04959	360	1+
280.10794	130	1+
280.89543	220	1+
280.94048	352	1+
281.08017	140	
281.14080	154	
282.13011	136	
283.27705	154	
283.86640	122	
283.98358	272	1+
284.84931	120	
284.87478	224	1+
285.00519	230	1+
285.84944	556	1+
285.94457	120	
286.06560	146	
287.04928	154	
287.10558	260	1+
287.91372	288	1+
287.93630	152	
288.06531	816	1+
288.87812	544	1+
288.93583	180	1+
289.03836	168	
289.87941	468	1+
292.16277	134	
292.43324	346	1+
292.86280	410	1+
292.89455	156	
292.93515	340	1+
293.06660	160	
294.03977	112	
294.27490	184	1+
295.87159	150	
295.93304	298	1+
296.98838	236	1+
297.05311	112	1+
297.88192	352	1+
297.96815	238	1+
298.80429	244	
300.15473	118	
300.85215	388	1+
301.91452	132	
301.99593	146	
302.10348	252	1+
302.21960	746	1+
302.88362	192	
302.94575	130	
303.85854	370	1+
303.90037	240	1+
303.95253	186	
304.26737	288	1+
304.92576	370	1+
305.08361	232	1+
306.79216	172	
306.88304	532	1+
307.28783	538	1+
307.78856	146	
307.88698	384	1+
308.06009	132	
308.14444	120	
308.29070	456	1+
308.79642	432	1+
309.17031	214	
309.32154	154	
309.87640	534	1+
310.31316	154	
310.89591	168	
311.07336	196	1+
311.13123	162	
311.16549	166	
311.19417	120	
311.86202	260	
312.87389	314	1+
312.89236	150	
312.95726	278	1+
313.02713	196	1+
314.93501	598	1+
315.32550	118	
316.06081	192	1+
317.19993	170	1+
319.96626	204	1+
320.09375	134	
320.81402	548	1+
321.11246	150	1+
321.81816	464	1+
321.86458	144	
322.83941	218	1+
322.87732	194	1+
322.92888	382	1+
323.16362	258	1+
323.23758	120	
323.30078	114	
324.01764	286	1+
324.24376	160	
324.32442	264	1+
324.96427	130	
325.12063	132	
325.14184	114	
326.87435	144	
328.82042	198	1+
328.88633	172	
330.11391	156	
330.88135	116	
332.09107	406	
332.87502	296	1+
333.04765	124	
333.94600	208	1+
336.01110	264	1+
336.90045	340	1+
336.94468	474	1+
337.13271	206	1+
337.83212	146	
338.87012	134	
338.95133	126	
339.78561	138	
339.82881	312	
340.15367	130	
340.90324	154	1+
340.94111	448	1+
340.97738	132	
341.00482	114	
341.06160	130	
341.09109	118	
342.27680	132	
343.30444	262	1+
343.91660	212	
344.96871	146	
346.05972	126	
346.09516	136	
346.94857	150	
346.98287	188	1+
347.26822	168	1+
348.11162	252	1+
348.16171	220	1+
348.91394	156	
349.08983	194	1+
349.31906	394	1+
351.33344	130	
352.88524	158	
355.19944	180	
357.05266	158	
357.76068	116	
358.95608	192	1+
359.95052	288	1+
361.22018	122	
362.22843	144	
362.33899	128	
363.27735	120	
364.20780	322	1+
364.91424	268	1+
365.07822	160	
366.77619	300	1+
367.32897	116	
368.42378	414	
END IONS

###FS:    #m/z: 322.92988 #charge 1+
###MS: 9
###MSMS: 10
BEGIN IONS
TITLE=Cmpd 7, +MS2(322.9299), 28.0-35.0eV, 0.2min #10
RTINSECONDS=11.764
SCANS=9-10
PEPMASS=322.92988	4972554
CHARGE=1+
47.84561	104	
185.99388	100	
191.95558	492	
192.88969	496	1+
199.89324	114	
201.97233	106	
205.95115	914	1+
209.94434	134	
215.88974	214	
217.87706	138	
220.99236	138	
222.95376	770	1+
223.98716	98	
224.01102	140	
224.05104	118	
227.93245	132	
227.95740	130	
228.01127	100	
229.00161	120	
229.95430	128	
230.00923	224	1+
230.10333	222	1+
230.90793	216	
230.94729	272	1+
231.42222	118	
233.91300	186	
233.98397	154	1+
234.88029	350	1+
234.93524	134	
235.82043	276	1+
236.01962	138	
236.08657	142	
237.01929	98	
238.05391	96	
238.06811	146	
239.08091	254	
239.95870	364	1+
240.06424	130	
240.09085	104	
240.94267	458	
241.01028	108	
241.47974	94	
241.80422	102	
241.94355	260	
242.14275	128	
242.94149	866	1+
243.88438	116	
244.08779	172	
244.93804	570	1+
244.99998	102	
245.98188	128	
246.05723	254	1+
246.10410	112	
246.78752	134	
246.97677	524	1+
247.02265	138	
247.91804	242	1+
248.11169	106	
248.90186	140	
248.96955	192	1+
249.03988	318	
250.90364	134	
250.96935	136	
251.92992	206	
253.83378	142	
254.05840	166	
254.14573	126	
256.96378	136	
257.03453	126	
258.92368	122	
258.97804	164	
259.22995	126	1+
259.94024	114	
260.17536	384	1+
260.84786	124	
261.89351	264	1+
261.91276	120	
262.17290	144	
262.92176	100	
263.07180	190	1+
263.98373	172	
264.86341	108	
265.05731	176	
265.25006	106	
266.04668	96	
266.85651	96	
266.96132	118	
266.99862	528	1+
267.09875	98	
267.87697	100	
268.06028	124	
268.73452	118	
268.95684	122	
269.79291	128	
270.07160	160	
270.27133	98	
271.07922	122	
273.97789	220	1+
274.25911	110	
274.42312	96	
275.08169	216	1+
276.84178	412	1+
277.07313	114	
278.03235	122	
279.02899	100	
279.09321	498	1+
279.21416	136	
279.23391	128	
280.01903	188	1+
280.11140	108	
280.26340	162	
280.93991	124	
281.09602	102	
281.98637	104	
282.02468	198	1+
282.27755	150	
283.06872	334	
283.41322	100	
284.29253	352	
284.86832	94	
284.92131	144	
285.03960	160	
285.07409	116	
285.25815	96	
285.29829	180	
285.81499	94	
286.06969	144	
286.14580	118	
286.79793	124	
286.92220	208	
287.80867	284	1+
288.06559	120	
288.79598	106	
289.14262	110	
289.86108	122	
289.97418	112	
289.99667	262	1+
290.86948	132	
291.03793	114	
291.12379	122	
291.80095	164	
291.89946	106	
292.06235	390	1+
293.15087	102	
293.87484	382	1+
294.86572	112	
294.93245	96	
295.03381	100	
295.85870	140	
296.12820	130	
296.87544	352	1+
297.00422	232	1+
297.97549	200	1+
301.08274	102	
301.79388	118	
302.88353	386	1+
302.94667	118	
303.29104	134	
305.02901	114	
305.24015	114	
306.16392	236	1+
306.86508	150	
307.89041	166	
308.29306	606	1+
308.88049	288	1+
309.03897	126	
309.95565	282	1+
309.97725	126	
310.30820	566	1+
310.95997	220	1+
311.89021	140	
312.03344	118	
312.84487	104	
312.87455	546	1+
313.02769	392	
315.88607	182	
318.03022	96	
318.89682	110	
319.88821	126	
320.89590	114	
321.12257	128	
321.27917	154	
321.30061	140	
321.32162	94	
321.96698	132	1+
322.16264	230	1+
322.31129	238	1+
323.20106	534	1+
323.23812	2244	1+
323.31466	162	1+
323.77421	98	
323.88564	108	
324.20481	458	1+
324.89288	454	1+
325.03966	100	
325.12804	176	
325.32121	142	
326.06779	96	
326.10720	100	
327.05048	106	
328.11518	174	1+
END IONS

###FS:    #m/z: 340.94047 #charge 1+
###MS: 9
###MSMS: 11
BEGIN IONS
TITLE=Cmpd 8, +MS2(340.9405), 28.0-35.0eV, 0.2min #11
RTINSECONDS=12.5365
SCANS=9,11
PEPMASS=340.94047	2618794
CHARGE=1+
183.00978	102	
185.96071	98	
190.89813	148	
192.89236	96	
194.95642	100	
197.01530	98	
205.94599	160	
205.97252	146	
207.01872	218	1+
210.94142	104	
213.90984	142	
213.93969	7486	1+
214.88465	820	1+
215.41181	142	
215.88354	938	1+
215.93650	866	1+
216.41177	166	
217.91821	120	
217.93753	508	1+
218.91459	98	
219.94622	210	1+
223.57159	106	
223.95845	620	1+
224.98046	166	
225.88808	196	1+
227.94664	410	1+
228.04164	158	
228.94854	344	1+
230.88737	118	
231.88728	116	
231.95094	6056	1+
232.07525	96	
233.14149	148	
233.89935	344	1+
233.94810	1114	1+
234.16316	104	
235.53851	96	
235.89200	164	
235.94729	306	
236.80371	132	
237.06321	324	1+
237.22461	112	
238.08390	94	
238.92305	136	
238.98110	98	
239.18258	102	
239.92164	98	
240.23142	148	
240.95895	100	
240.99312	212	1+
241.22997	124	
244.06475	128	
244.95608	230	1+
244.99745	158	
245.09023	212	1+
246.89892	94	
246.94017	380	1+
246.97597	450	1+
247.13400	192	1+
247.94205	324	1+
248.88148	122	
248.98627	132	
249.00367	192	1+
249.71419	98	
249.93800	176	
249.95870	2004	1+
253.08576	142	
253.41982	96	
254.92784	122	
254.96579	4148	1+
255.07254	324	1+
255.13453	94	
255.15492	96	
256.00962	250	1+
256.45239	140	
256.81296	274	1+
256.91405	126	
256.96525	484	1+
258.40800	96	
258.87919	102	
258.96062	496	1+
258.98636	304	1+
259.89869	188	1+
260.84118	354	1+
262.16534	122	
262.96881	616	1+
263.11450	262	1+
263.95987	94	
264.05959	102	
265.01562	458	1+
265.26703	114	
265.92129	106	
265.95345	114	
266.24236	122	
266.95423	230	1+
267.00040	220	1+
267.12757	236	1+
267.86245	128	
268.17560	150	1+
269.79785	172	1+
270.68310	106	
270.87238	102	
270.98933	116	
271.00202	100	
271.86003	198	1+
272.91964	276	1+
272.93623	450	1+
272.97342	346	1+
274.97239	158	
275.79421	94	
275.86338	112	
275.95442	190	1+
276.19212	118	
276.84118	234	1+
277.00182	128	
277.95889	230	1+
278.24440	94	
278.84773	110	
278.86141	268	1+
278.94214	176	
278.99345	124	
279.27516	134	
279.92565	224	1+
280.00938	192	1+
280.95364	176	1+
280.97603	186	
281.04972	386	1+
281.27536	424	1+
281.86955	142	
282.03316	232	1+
282.85698	132	
283.16705	136	
283.85503	204	
283.92726	140	
284.24496	94	
284.86597	110	
284.95671	142	
285.01311	102	
285.92743	114	
288.06612	260	1+
288.86073	318	1+
289.86161	180	1+
291.01535	102	
291.80810	288	1+
291.85783	112	
292.26274	178	
292.94205	168	
293.00722	106	
293.02914	104	
293.06297	100	
293.27211	222	1+
293.87183	146	
294.89262	186	1+
294.96696	520	1+
295.98873	120	
296.11725	248	1+
296.86826	142	
297.88283	254	1+
297.97677	134	
298.08928	96	
298.30681	172	
298.43922	106	
298.79758	274	1+
299.01346	118	
299.03130	130	
299.06009	112	
300.20263	94	
301.00048	214	1+
301.05210	140	
301.77494	100	
301.93021	104	
302.17145	458	1+
303.81106	106	
304.08907	120	
304.45137	96	
305.12941	108	
305.27861	116	
306.79643	96	
306.87908	214	
307.28901	542	1+
307.89037	124	
308.79869	122	
308.94757	100	
309.87663	780	1+
310.26653	110	
311.02585	258	1+
311.93876	132	
312.88182	106	
312.95915	218	1+
313.76194	180	
313.88493	146	
313.96082	188	1+
314.89241	204	1+
316.63986	102	
317.05711	126	
317.88125	448	1+
318.59628	168	
318.88500	346	1+
319.05925	200	1+
320.85392	150	1+
321.22043	164	
322.13597	234	1+
322.22666	116	
323.24192	320	
324.28456	116	
324.32570	218	
325.89329	154	
326.06641	142	1+
326.17541	154	
326.89589	98	
328.01475	134	
328.09876	194	1+
328.14915	106	
328.18583	210	
328.26541	100	
328.88697	510	1+
329.12703	106	
329.17131	134	
331.50616	100	
331.88850	270	1+
333.89030	106	
334.04250	124	
335.88367	406	1+
336.16983	206	1+
336.38914	106	
337.35376	146	
337.86985	278	1+
338.87706	204	1+
340.13469	158	1+
340.23759	102	
340.29750	218	
340.35335	98	
342.31619	188	
343.20885	148	
343.24637	188	1+
343.28624	142	
345.09063	98	
345.32784	98	
END IONS

###FS:    #m/z: 363.95643 #charge 1+
###MS: 9
###MSMS: 12
BEGIN IONS
TITLE=Cmpd 9, +MS2(363.9564), 28.0-35.0eV, 0.3min #12
RTINSECONDS=13.3085
SCANS=9,12
PEPMASS=363.95643	1448778
CHARGE=1+
187.93623	178	
189.86395	212	
190.92931	128	
191.85499	178	
191.95429	214	
192.92949	112	
193.85473	134	
196.88432	338	1+
203.89996	108	
204.02520	120	
205.95065	108	
207.40687	148	
207.87161	144	
207.94788	240	
208.93895	214	
208.95986	212	
209.88179	122	
209.94318	3022	1+
210.88274	260	
211.03971	140	
212.87827	1714	1+
214.89368	196	1+
222.14927	178	1+
222.95148	1882	1+
224.94867	2884	1+
226.01107	172	1+
226.89679	166	
226.94741	18624	1+
226.97064	230	
227.93083	204	
228.79541	216	1+
228.89505	320	
228.94210	17362	1+
229.08135	190	
230.48711	120	1+
230.88914	1866	1+
230.95872	230	1+
232.19454	114	
232.42595	224	1+
232.88339	414	1+
232.90391	128	
232.96286	328	1+
233.04641	162	
234.87941	256	1+
235.82450	328	1+
235.98923	112	
237.02026	114	
237.05587	142	
237.90689	138	
238.00661	224	1+
238.83423	222	1+
239.97197	114	
240.94209	148	
240.96261	1202	1+
242.95999	1712	1+
243.10910	310	1+
244.03723	150	
244.95727	10302	1+
244.98957	148	1+
245.94350	178	
246.90347	258	
246.95316	10534	1+
247.13457	118	
247.40553	104	1+
247.90553	110	
248.06090	234	1+
248.89897	1220	1+
248.97500	138	
249.04661	126	
249.08855	136	
249.55949	92	1+
249.91677	192	
250.97013	374	
251.04509	116	
252.89234	172	
253.12183	150	1+
253.83608	174	
254.07930	110	
254.91977	132	1+
255.09906	116	
257.97617	140	
258.04162	330	1+
258.79931	134	
258.94293	112	
258.97202	652	1+
259.08065	112	
260.17825	114	
260.96848	690	1+
261.13378	108	
262.19737	108	
262.92824	112	
263.07108	274	1+
263.98030	148	
264.10287	118	
264.90709	110	
264.96652	726	1+
264.97709	172	
265.12029	126	
265.58396	114	
265.92451	334	1+
265.97441	434	1+
266.08981	124	
266.12795	270	1+
266.24649	220	
267.97281	1010	1+
268.90606	206	1+
268.96212	186	
269.96870	1256	1+
271.84135	284	1+
271.91923	182	
272.93634	138	
272.97701	138	
273.10289	114	
274.41213	242	1+
274.84634	372	1+
274.97131	218	1+
276.07359	116	
276.81871	124	
276.90116	158	
278.92138	132	
279.86886	146	
279.93618	482	1+
279.97069	120	
280.78772	130	
280.93945	416	1+
281.01044	124	
281.08357	152	
283.05313	166	
283.98428	416	1+
284.29367	120	
284.87523	332	1+
285.84695	508	
287.24315	200	1+
288.06889	176	
289.88077	172	
290.79310	244	1+
290.86713	376	1+
292.43124	280	1+
292.92090	112	
293.11418	184	
293.12968	264	1+
293.87657	278	1+
293.91604	260	1+
294.85570	302	
296.80602	110	
296.88235	112	
297.07904	364	1+
297.50952	128	
297.87109	108	
297.98584	190	1+
298.02700	240	1+
298.04414	138	
298.79938	350	
298.85928	216	1+
299.03232	190	1+
299.95312	164	
300.00297	136	1+
300.08439	112	
300.85682	492	1+
301.81237	298	
301.85957	418	1+
301.91014	140	
301.94103	112	
301.98709	110	
302.22300	498	
302.24492	208	
302.88716	128	
303.80831	242	
303.85587	422	1+
303.94700	284	
304.00010	136	
304.21926	152	
304.91579	172	
305.76909	128	
306.12506	214	
306.21179	286	1+
306.27849	146	
306.86566	288	1+
306.88769	444	1+
307.07415	110	
307.29119	166	
307.89139	376	1+
308.29575	622	1+
310.16459	152	
310.88247	472	1+
311.86646	430	1+
311.93576	108	
312.31554	136	
312.87050	372	1+
312.92925	192	1+
314.08617	130	
315.87781	178	1+
317.15540	138	
317.87474	140	
317.89499	222	
318.01917	140	
318.93663	282	
318.95679	122	
319.21192	186	1+
319.82469	108	
319.87565	334	1+
319.93282	206	
320.09425	136	
320.94135	110	
321.05910	108	
322.30882	154	
322.87052	194	
322.93545	266	1+
323.01413	118	
324.02019	172	
324.04629	202	1+
324.24478	112	
324.89133	122	
325.14137	122	
326.45464	152	1+
326.87219	202	
326.98018	248	1+
327.08798	126	
328.89112	424	1+
329.17361	118	
330.18092	120	
336.89284	262	
336.94305	508	1+
337.09301	136	
337.81394	178	
338.80794	116	
338.82880	458	1+
339.82832	274	1+
340.93728	382	1+
341.19315	242	1+
343.88470	260	1+
344.11151	120	
345.99493	190	1+
347.88433	220	1+
348.28594	152	1+
350.30731	166	1+
350.99836	136	
351.33926	118	
351.76823	132	
351.90555	126	
354.83671	136	
356.17884	196	
360.18230	192	1+
361.35778	112	
361.83579	254	1+
362.14370	258	1+
362.78884	264	1+
364.04408	162	1+
365.12245	148	1+
365.31583	146	
367.33317	180	
368.42430	294	1+
END IONS

###FS:    #m/z: 322.93000 #charge 1+
###MS: 13
###MSMS: 14
BEGIN IONS
TITLE=Cmpd 10, +MS2(322.9300), 28.0-35.0eV, 0.3min #14
RTINSECONDS=16.987
SCANS=13-14
PEPMASS=322.93000	4993734
CHARGE=1+
107.60358	100	
142.88154	90	
191.02255	102	
191.10370	134	
191.95528	290	
192.88896	210	
193.88549	212	1+
195.00497	118	
196.87935	134	
197.50371	112	
197.90078	106	
199.87997	92	
200.87935	212	1+
205.95131	204	
210.89790	128	
211.94510	98	
212.94763	96	
213.88726	98	
214.89254	134	
215.88760	210	
216.88970	112	
217.88293	262	1+
220.86123	126	
221.94232	136	
221.96573	144	
222.83944	110	
222.95308	1378	1+
223.02097	216	1+
224.44652	96	
226.79081	208	1+
226.89801	158	
227.04593	94	
227.10110	118	
227.93171	146	
227.95894	126	
228.91911	284	1+
230.01040	88	
230.85930	130	
232.60625	100	
233.89753	422	1+
234.92111	250	1+
235.00862	130	
235.50115	100	
236.01151	266	1+
238.04226	264	1+
239.07781	92	
239.88627	246	1+
239.98324	142	1+
240.26763	104	
240.88954	168	1+
240.93850	498	
240.96081	528	
241.86552	92	
241.94143	486	
242.80313	138	
242.94162	1552	1+
243.09901	90	
243.88327	378	1+
244.00712	138	
244.05218	146	
244.93928	402	1+
245.03063	110	
245.39391	88	
245.87684	122	
246.44838	98	
246.86011	124	
246.97695	786	1+
247.02415	150	
247.05514	126	
247.24243	130	
247.50881	96	
247.83361	110	
247.96126	240	1+
249.04015	262	
250.89006	132	
250.92331	100	
251.92481	202	1+
252.16678	108	
252.22587	162	
253.00193	126	
254.93143	88	
256.08326	90	
256.10625	136	
257.98355	98	
258.88326	130	
258.98407	184	
259.13619	88	
259.23297	98	
259.52763	104	
259.85804	150	
259.97324	240	1+
260.17699	216	
260.94826	184	
261.89379	284	1+
262.04709	184	1+
263.57128	114	
263.89901	102	
263.98001	254	1+
265.01061	124	
265.24950	206	1+
266.11950	94	
266.85752	164	1+
266.87662	94	
266.99580	122	
268.96159	124	
269.00472	132	
269.79642	126	
271.80841	230	1+
271.84184	106	
272.08105	88	
273.07403	190	1+
273.79771	284	1+
274.85126	264	1+
275.11742	150	
275.93083	92	
277.79851	98	
279.01502	94	
279.09096	872	1+
279.22748	148	
279.90047	96	
280.04568	90	
280.14338	152	
281.44053	94	
281.99097	202	1+
282.27653	168	
282.92151	98	
282.93582	118	
283.07021	166	
283.11731	94	
283.26237	102	
284.29321	920	1+
284.92258	176	
285.12534	90	
286.15042	94	
286.51001	94	
286.91877	298	
288.86647	116	
289.80526	88	
289.86159	92	
289.93064	204	1+
291.04985	116	
291.80380	184	
292.81162	196	
292.86644	418	1+
293.06707	110	
293.85091	242	1+
294.08465	156	
295.09219	232	1+
296.12727	92	
296.87783	186	
296.93210	126	
297.92853	98	
300.83010	98	
301.82663	100	
301.88325	190	
302.24770	124	
302.84413	214	1+
303.88095	246	1+
305.19042	136	
305.65218	98	
305.92559	140	1+
306.20960	126	
306.27795	152	
307.30707	166	
307.70792	118	
307.89371	130	
308.26702	94	
308.29591	296	
308.88116	110	
309.30035	200	
310.10794	102	
310.31000	398	
310.45814	100	
310.87902	204	
311.88829	168	
312.87394	266	1+
314.86360	96	
315.85712	112	
315.89254	156	
319.15941	92	
321.25335	94	
322.09251	138	
322.15229	162	1+
322.90173	94	
323.23769	940	1+
324.89236	198	
325.20845	124	
325.31795	202	
325.89153	130	
325.90134	116	
326.96493	136	
327.10792	88	
328.18693	154	
END IONS

###FS:    #m/z: 340.94062 #charge 1+
###MS: 13
###MSMS: 15
BEGIN IONS
TITLE=Cmpd 11, +MS2(340.9406), 28.0-35.0eV, 0.3min #15
RTINSECONDS=17.7595
SCANS=13,15
PEPMASS=340.94062	2706726
CHARGE=1+
185.09043	92	
187.88536	208	
189.86125	118	
190.93168	146	
192.89225	168	
194.88834	228	1+
195.18270	98	
203.90056	114	
204.04365	94	
205.94776	332	1+
207.40691	246	
208.94504	96	
209.05483	132	
209.94036	200	1+
210.14862	92	
211.01679	246	1+
211.41470	94	
211.94375	98	
212.88433	108	
212.94691	150	
213.89889	114	
213.93932	5422	1+
215.88653	192	
215.93609	1572	1+
216.88638	126	
216.98541	92	
217.88495	404	1+
221.09807	98	
222.99477	142	
223.06779	162	
223.55898	92	
223.82079	156	1+
223.96208	488	1+
223.97956	96	
226.43020	100	
226.94373	184	
227.02236	238	1+
227.93713	116	
228.42818	104	
228.90509	318	1+
228.94848	108	
229.90769	246	1+
230.96113	110	
231.95044	4824	1+
232.48830	100	
233.89764	294	
233.94802	930	
234.38923	98	
234.46939	100	
234.89288	652	1+
234.93599	100	
235.89336	396	1+
235.94475	218	
236.41593	92	
236.48191	126	
239.90428	152	
240.90088	92	
240.96135	348	1+
243.88211	126	
244.13748	98	
244.90322	122	
244.96601	122	
245.93071	94	
246.93889	356	1+
246.97625	216	
247.97608	98	
248.90041	160	
249.04073	106	
249.95698	1362	1+
251.03305	112	
251.78466	124	
252.83435	250	1+
252.98221	112	
253.14356	134	
253.95811	100	
254.05169	266	1+
254.96645	2120	1+
255.07336	224	
255.15134	96	
255.88453	120	
256.03175	234	1+
256.96510	804	
257.90420	100	
258.85809	196	1+
258.96429	288	
258.98672	266	1+
259.00431	134	
259.95405	136	
260.59691	102	
260.91193	192	
262.96762	356	
263.01004	242	1+
263.98411	166	
264.04366	96	
264.96690	260	1+
264.98813	92	
265.03520	148	
265.08774	252	1+
265.23592	126	
265.86012	318	1+
266.25491	94	
266.86494	216	1+
266.99759	164	
267.05552	92	
267.13340	186	
268.55190	100	
269.22377	108	
269.79513	126	
269.88395	98	
272.84685	160	
272.93518	256	1+
272.97508	476	1+
274.97299	98	
275.18267	108	
276.05564	100	
276.85455	236	1+
278.10608	180	1+
278.80516	104	
278.86462	92	
278.88359	96	
278.96089	126	
279.84898	118	
279.97092	180	
280.24690	92	
280.86358	126	
281.44901	96	
281.87548	98	
282.85853	146	
282.92984	94	
283.03908	314	1+
284.87683	132	
284.93053	120	
286.80594	126	1+
287.21922	126	
287.85823	236	1+
288.92389	128	
288.94863	128	
289.09424	130	
291.06957	98	
292.43919	180	
292.86456	182	
293.37628	100	
293.87668	112	
293.89828	294	1+
294.14111	154	1+
294.42044	108	
294.98993	92	
295.04802	96	
295.92678	96	
296.87218	102	
296.94724	120	
296.97072	162	
297.98485	118	
298.08109	154	
298.27406	108	
299.02094	112	
300.77874	94	
301.66586	96	
301.82177	100	
301.86940	282	1+
301.94021	330	1+
302.10490	176	1+
302.17180	116	
303.34465	92	
305.05254	102	
306.87588	204	
307.88932	210	1+
308.29601	284	
308.95286	128	
308.98234	102	
309.09321	100	
309.91779	96	
310.82406	156	
310.87904	886	1+
312.87378	292	1+
312.96420	102	
313.02973	140	
313.96664	146	
314.93569	162	
315.46731	94	
319.86459	94	
319.88445	154	
321.28879	176	1+
321.97655	262	1+
322.98006	206	1+
323.23918	498	1+
323.89240	624	1+
324.32778	118	
325.89447	338	1+
325.96540	220	1+
326.17730	186	1+
328.05389	140	1+
328.88725	650	1+
330.06786	160	1+
333.08678	94	
334.88048	174	1+
337.36037	142	1+
338.87260	100	
339.89328	94	
341.75665	94	
342.54069	112	
342.80891	100	
342.90790	146	
343.27483	94	
343.31697	112	
343.87328	96	
345.87489	126	
END IONS

###FS:    #m/z: 363.95659 #charge 1+
###MS: 13
###MSMS: 16
BEGIN IONS
TITLE=Cmpd 12, +MS2(363.9566), 28.0-35.0eV, 0.3min #16
RTINSECONDS=18.539
SCANS=13,16
PEPMASS=363.95659	1542586
CHARGE=1+
164.48082	106	
178.93151	110	
182.86659	194	1+
189.86232	444	
190.92877	142	
191.86189	180	
191.93251	110	
192.92608	154	
194.88910	124	
196.88435	108	
196.93799	128	
198.08424	100	
200.94930	158	
201.88615	108	
204.88295	108	
207.40482	178	
207.94856	200	
208.94321	148	
209.94360	2588	
210.88310	266	
212.87888	1292	1+
213.04370	108	
214.40669	100	
214.89645	102	
216.40987	130	
220.03495	116	
222.95241	1206	
223.95661	610	
224.94972	2190	1+
224.97427	386	1+
226.94729	14154	1+
226.97179	224	
227.00317	104	
227.89221	528	1+
227.92369	230	
228.06250	172	1+
228.89526	452	1+
228.94273	16614	1+
229.11062	292	1+
230.11579	228	1+
230.88958	2596	1+
232.88370	368	
234.06700	120	
234.92696	310	1+
237.06069	270	1+
237.75259	106	
237.90972	102	
238.07073	216	1+
238.90429	158	
240.13745	126	
240.90146	168	
240.94549	158	
240.96222	1088	1+
241.08709	106	
241.12766	106	
241.88379	246	1+
241.94169	112	
242.95893	1042	1+
244.82010	158	1+
244.95735	6692	1+
245.44004	116	
246.78863	160	1+
246.90755	220	
246.95321	8032	1+
247.05180	128	
248.58189	106	
248.90001	770	1+
248.92823	142	
249.12768	170	1+
249.97089	120	
250.02630	104	
250.89943	582	1+
250.95127	130	
250.97157	468	1+
251.03827	186	
251.44347	102	
252.04123	102	
252.22670	126	
252.79085	104	
253.83588	224	
253.94834	164	1+
258.07825	106	
258.94848	106	
258.97433	144	
260.83821	412	1+
260.96791	400	
261.89405	146	
261.94044	182	1+
261.99533	258	1+
262.80609	182	1+
262.97159	188	
263.02743	106	
263.05683	150	
263.83001	152	
263.87000	158	1+
263.97645	206	
264.22890	132	
264.97911	302	1+
265.08703	206	
265.84830	208	1+
265.94888	112	
266.24831	176	
266.91731	170	
267.12229	110	
267.88056	188	1+
267.97433	708	1+
268.79040	246	1+
268.99958	108	
269.96771	1204	1+
270.41842	110	
271.09176	192	
271.84648	438	1+
271.91432	272	1+
273.91681	152	
275.02662	248	
276.01026	124	
277.85714	154	
277.88783	182	1+
278.83980	116	
278.91268	126	
278.92956	150	
279.01662	158	
279.10266	218	
279.85066	176	1+
280.11117	160	
280.79090	298	1+
281.04696	130	
281.94634	128	
282.22376	110	
283.10386	102	
283.85572	206	
283.90558	192	1+
283.94215	338	1+
283.98386	236	1+
284.12163	120	
284.79445	206	1+
284.85875	114	
284.87645	392	1+
284.96604	302	1+
285.07456	146	
285.84636	806	1+
286.08714	184	1+
289.87764	106	
290.78559	170	
290.86841	224	
291.93595	348	1+
291.99962	114	
292.88060	154	
292.93781	290	1+
293.11900	214	1+
293.12919	220	1+
294.86463	162	
294.96965	114	
295.09050	120	
295.45815	100	
296.07383	112	
296.59464	106	
296.85893	130	
298.80238	432	1+
298.86206	230	1+
298.92254	114	
300.08962	150	1+
301.03836	172	
301.85914	274	1+
302.22356	432	1+
303.80650	108	
303.85543	674	1+
303.90290	130	
305.03069	116	
305.29683	178	1+
305.81958	114	
305.87382	126	
306.44122	130	
306.88102	132	
307.13560	148	
307.28388	100	
307.44164	108	
307.80422	118	
307.88780	174	
308.29532	262	
309.30253	276	
310.87778	582	1+
311.02012	134	
312.62985	114	
313.88300	196	
314.81817	132	
314.88352	108	
318.81972	230	1+
318.93131	504	1+
319.12660	116	
319.87679	142	
320.86704	186	1+
321.82108	732	1+
322.11709	126	
322.92830	346	1+
324.01827	280	1+
324.79646	154	1+
324.89379	304	
325.89945	210	
326.17246	246	1+
326.87305	130	
327.87946	434	1+
328.31259	148	
328.88426	282	1+
329.18676	204	1+
329.83853	142	
330.88528	386	1+
330.98908	104	
334.29332	116	
334.90559	122	
335.76917	108	
336.94375	546	1+
337.83564	110	
338.88231	106	
339.82746	258	
339.98898	178	1+
340.82815	112	
340.93782	228	
341.30183	252	1+
343.00824	170	1+
343.91899	106	
345.07965	198	1+
346.85482	132	
348.31828	620	1+
349.03827	202	1+
349.31997	506	1+
349.87540	110	
350.95717	178	1+
354.75962	272	1+
354.87606	218	1+
357.70861	142	
358.78124	122	
359.83959	242	1+
360.77952	210	1+
364.37517	112	
364.76691	198	1+
365.16696	136	
365.28186	108	
365.93866	130	
END IONS

###FS:    #m/z: 507.84591 #charge 1+
###MS: 17
###MSMS: 18
BEGIN IONS
TITLE=Cmpd 13, +MS2(507.8459), 28.2-35.2eV, 0.4min #18
RTINSECONDS=22.231
SCANS=17-18
PEPMASS=507.84591	666586
CHARGE=1+
191.95359	406	
196.01652	504	1+
197.01973	318	1+
199.88812	244	1+
209.94375	202	1+
210.03238	292	
213.88392	172	
217.89576	478	1+
225.89043	166	
227.95469	232	
231.84719	206	1+
233.10359	228	1+
233.88211	244	1+
235.90798	256	
236.08904	278	1+
236.89336	218	
238.06201	168	
238.88885	156	
239.07737	308	1+
239.85871	244	1+
240.04047	160	
241.99615	220	1+
243.89765	334	1+
245.84209	250	1+
245.88858	266	1+
246.03205	160	
246.08978	330	1+
246.99453	202	1+
248.85306	378	1+
249.90483	318	1+
250.97137	158	
251.02330	274	1+
251.06515	168	
251.11624	290	1+
252.97149	234	
253.84997	220	
253.93862	248	1+
254.09835	390	1+
257.93851	176	1+
258.85468	510	1+
259.91452	158	
260.10409	556	1+
261.38165	198	1+
263.09916	168	
264.89683	360	1+
264.94685	162	
265.95510	288	
265.97831	230	1+
266.09658	180	
266.16632	580	1+
266.86767	522	1+
267.06512	172	
267.10107	158	
267.13410	190	
268.11581	254	1+
268.38865	278	1+
268.86062	200	
268.92249	326	1+
269.10405	170	1+
270.86016	316	
271.07895	160	
271.37391	170	
271.87628	368	
272.04951	158	
272.38533	174	
272.81208	192	1+
272.85209	3038	1+
273.11399	426	1+
274.00642	220	1+
274.11832	294	1+
274.98376	148	1+
277.94102	186	1+
279.37975	560	1+
280.04236	350	1+
280.85053	160	
281.08249	160	
281.85698	504	1+
281.87679	514	1+
282.97301	198	1+
283.12451	360	1+
283.81769	182	1+
283.95024	324	1+
284.87687	338	1+
285.89134	206	1+
285.93779	696	1+
285.97594	258	1+
286.87295	196	
286.98223	182	1+
287.81501	288	1+
288.86967	854	
289.88042	2162	
289.94916	330	1+
290.86363	5390	1+
290.92434	332	1+
291.43112	138	1+
291.92767	222	1+
292.04058	286	1+
292.10672	184	
292.39066	420	1+
293.39240	302	1+
293.87299	10982	1+
294.12378	254	1+
294.81119	212	
296.05656	170	
296.11159	208	1+
296.14385	452	1+
296.88274	1048	1+
296.95511	166	1+
297.00484	202	
297.08601	172	1+
298.85456	428	1+
298.87599	1446	1+
298.93713	276	1+
299.02616	316	
299.09964	206	1+
299.81140	330	1+
299.89649	282	1+
300.04702	228	1+
300.85591	2030	1+
301.88358	238	
301.98712	266	1+
302.10857	100	1+
302.87674	760	1+
303.87745	528	1+
303.95522	438	1+
305.83368	408	1+
306.12262	288	
306.87922	314	
307.00214	172	1+
307.09054	330	1+
307.13781	1738	1+
307.16842	388	1+
307.23504	108	1+
307.28258	162	
307.50764	88	1+
307.89042	2292	
308.06863	204	1+
308.14154	1486	1+
308.37911	414	1+
308.87392	4044	1+
309.88680	2622	1+
310.01919	552	1+
310.10162	314	1+
310.15719	1126	1+
310.82185	392	1+
310.96316	182	
311.84525	158	
311.88303	23626	1+
311.97016	238	1+
312.13362	434	1+
312.16301	356	1+
312.28432	100	1+
312.92768	412	1+
313.07102	332	1+
313.35451	242	1+
313.93160	304	1+
313.95560	184	1+
314.37327	218	1+
314.86889	906	
314.89176	1760	
315.02386	258	1+
315.82708	208	
315.87739	460	
316.86358	586	
316.88651	1534	1+
317.14732	110	1+
317.81744	232	1+
318.82073	160	1+
318.85782	492	1+
318.88727	464	1+
318.93520	440	1+
319.12451	158	
319.95395	240	1+
320.88744	304	
321.12941	206	1+
321.88625	272	
322.27499	176	1+
322.88869	784	1+
322.99902	280	1+
323.09463	336	1+
323.93174	280	1+
323.96297	176	1+
324.11748	222	
324.17701	140	1+
324.38780	334	1+
324.86631	168	
324.89112	1352	1+
324.98608	168	1+
325.12663	166	
326.98959	278	1+
327.88140	1572	1+
328.03771	226	1+
328.12495	252	1+
328.19115	244	
328.93305	160	1+
329.37234	170	
329.89507	2974	1+
330.15876	158	
330.82906	200	
330.95636	156	
331.09888	240	1+
331.89636	2782	1+
332.87542	1588	1+
332.93594	484	1+
332.96578	236	1+
333.95548	158	
334.15982	212	1+
334.35605	186	1+
334.38893	292	1+
334.83687	456	1+
334.90014	954	
335.35735	158	1+
335.88654	292	
336.12705	402	1+
336.81183	236	1+
336.83841	288	1+
337.02124	298	
337.12922	334	1+
337.49248	160	
337.87950	604	
338.02013	322	1+
338.15500	190	
338.88085	712	1+
339.04563	272	1+
339.82366	224	1+
339.99409	272	1+
341.89907	188	
342.03805	196	1+
342.16896	228	1+
343.04247	168	1+
343.87154	352	1+
343.89060	210	
343.95598	172	
344.89177	706	1+
345.00399	200	1+
345.89302	598	1+
346.83045	202	1+
346.84620	294	1+
346.96770	178	1+
347.12834	222	1+
347.41654	204	
347.89638	162	
348.89160	398	
349.06618	300	1+
349.16175	366	1+
349.86846	178	
349.89748	304	
350.40984	324	1+
350.80646	180	1+
350.81785	162	
350.88566	780	1+
350.90928	482	
350.96165	434	1+
351.34791	256	1+
351.83981	414	
352.15758	160	
352.77474	546	1+
352.90935	1024	1+
352.97147	166	
353.08701	368	1+
353.85041	1074	1+
353.98001	136	1+
354.16680	166	
354.18277	164	
354.78142	242	1+
354.91309	456	1+
355.35674	384	1+
355.80744	182	1+
355.89124	286	
355.91839	296	1+
356.11237	206	1+
356.88696	352	1+
357.84010	336	1+
358.03173	178	1+
358.86884	200	1+
358.91552	274	
360.89894	392	1+
360.95401	176	
362.84083	286	
363.36951	272	1+
364.19451	366	1+
364.99334	294	1+
365.19703	208	1+
366.15596	140	1+
366.83908	4864	1+
366.92987	196	
367.07568	278	1+
367.37408	220	1+
367.78109	372	1+
367.90189	290	1+
368.71113	170	
368.78702	266	1+
369.84164	618	1+
369.85966	206	
370.78548	316	1+
370.79904	158	
371.18885	328	1+
371.39715	142	1+
371.86773	246	
371.91239	516	1+
372.04116	162	
372.17059	170	
372.84902	334	1+
373.18271	320	1+
373.37801	172	
374.07656	214	1+
374.31745	190	1+
374.71876	228	1+
374.88366	642	1+
374.97769	162	1+
375.04885	188	1+
375.36867	258	1+
375.78363	260	1+
375.85452	222	
375.91281	324	1+
376.14570	184	1+
376.18227	194	1+
376.91198	358	1+
377.84547	158	
377.86748	358	1+
377.88086	474	1+
378.39097	158	
380.11790	312	1+
380.14850	232	
380.85731	668	1+
381.71673	164	1+
381.79868	352	1+
382.13689	266	1+
382.20158	158	
382.38297	188	1+
382.85638	958	
383.01827	196	1+
383.11574	568	1+
383.89070	178	
383.90906	272	
384.33989	218	1+
384.80299	156	
384.85048	9994	1+
385.21450	202	1+
385.38486	332	1+
386.89385	372	1+
387.01390	132	1+
387.71871	216	1+
387.78909	410	1+
387.82327	210	1+
388.73871	134	1+
388.79932	818	1+
388.85069	214	
389.20145	872	1+
389.86699	306	
390.05845	238	1+
390.18865	354	1+
390.83863	406	
390.86323	506	
390.88897	214	
391.84131	534	
391.91371	238	
392.86558	1880	1+
393.08528	1616	1+
393.80122	654	1+
393.82242	178	
394.05437	208	1+
394.11992	332	1+
394.79029	374	1+
394.83338	588	1+
394.85956	930	1+
394.91571	220	1+
395.08849	180	
395.38667	354	1+
396.17383	346	1+
396.92473	206	1+
397.86303	634	1+
398.77507	192	1+
398.80983	438	1+
398.86501	372	1+
398.90117	336	1+
399.12672	188	
399.21407	178	1+
399.78089	160	1+
399.81265	322	1+
400.86304	502	1+
401.12858	394	1+
402.15391	168	1+
402.34573	148	1+
402.86591	5690	1+
403.23167	240	1+
403.87134	3884	1+
405.19318	202	1+
405.87055	1832	1+
405.90877	386	1+
405.99268	98	1+
406.05663	304	1+
407.12891	298	1+
407.17148	166	1+
407.86637	16888	1+
407.98547	190	1+
408.13051	222	1+
408.49359	134	1+
408.92630	206	1+
410.16998	292	1+
410.59363	140	1+
410.87415	2266	1+
411.81122	928	1+
412.07286	600	1+
412.21395	170	
412.84453	534	
412.87297	1696	1+
412.92087	216	
412.95495	138	1+
413.07700	512	1+
413.18273	162	
413.85339	432	
413.87653	1066	1+
415.20486	206	1+
415.84522	186	
415.87470	444	
416.87584	878	1+
417.14249	276	1+
417.82084	320	
418.74746	158	1+
419.13805	192	
419.83092	248	1+
419.88711	244	1+
420.13204	352	1+
421.87910	3590	1+
423.26888	154	1+
424.08516	224	1+
424.14139	298	
424.16170	212	
424.86183	240	
425.13588	542	1+
425.74382	156	
425.87799	3910	1+
426.14116	378	1+
426.73217	376	1+
426.81088	160	
426.86358	1974	1+
426.94135	318	1+
428.09150	230	1+
428.17230	190	1+
428.36852	212	1+
428.84929	262	
428.88627	3112	1+
429.05630	134	1+
429.99118	124	1+
430.73680	274	1+
430.88297	1130	1+
431.86926	1094	1+
432.87545	620	1+
434.13706	670	1+
434.43959	180	1+
434.88830	370	
435.13975	580	1+
435.88644	394	1+
439.14091	668	1+
439.89351	1904	1+
440.83545	172	1+
441.88562	940	1+
442.15226	522	1+
443.03709	166	
443.37129	158	
443.80633	286	1+
444.01731	222	1+
444.87437	948	1+
445.39169	192	1+
445.73976	214	1+
445.87253	656	1+
446.15150	326	1+
446.42279	168	
446.87909	454	1+
446.89873	324	
448.12366	234	1+
448.89551	376	
449.89631	430	
449.95333	176	
450.10942	236	1+
450.76945	464	1+
450.87780	254	
451.83156	242	1+
451.90064	490	1+
452.77291	272	1+
457.90306	2250	1+
459.10097	240	1+
460.16216	224	
460.22817	286	1+
460.70598	170	1+
461.00137	196	1+
461.16488	542	1+
462.16424	356	1+
462.88465	442	1+
464.12215	274	1+
464.25000	208	1+
464.75558	156	1+
464.78928	186	
465.17785	222	1+
465.25092	146	1+
467.16486	212	1+
467.73838	316	1+
467.76609	350	1+
467.89049	988	1+
468.78161	244	1+
469.35640	226	1+
470.23631	196	1+
471.04734	198	1+
471.11224	176	1+
471.16291	262	
471.37032	204	1+
471.90392	184	1+
472.87990	170	1+
473.78392	208	1+
475.87319	208	1+
476.78661	290	1+
478.99703	160	
481.76965	202	1+
482.80116	228	1+
485.89861	180	
486.80152	274	1+
486.84124	186	
488.05318	132	1+
488.45233	160	
489.36827	208	1+
490.18541	230	1+
490.90104	166	
491.39518	230	1+
491.79681	482	1+
491.84555	404	1+
495.11542	168	1+
495.78614	276	1+
500.80887	224	1+
502.73874	172	1+
503.35686	554	1+
503.47225	150	1+
504.05880	278	1+
504.25580	214	
504.27648	166	1+
504.36017	394	1+
504.41191	198	1+
504.80201	468	1+
504.83589	192	1+
504.87106	208	1+
505.05939	214	1+
505.31592	206	
505.33313	222	1+
505.80790	260	1+
506.33374	156	1+
507.48874	200	1+
507.79478	318	1+
508.14277	118	1+
508.28563	220	1+
509.85690	638	1+
510.46448	196	1+
510.90708	90	1+
512.40964	176	1+
END IONS

###FS:    #m/z: 336.94619 #charge 1+
###MS: 17
###MSMS: 19
BEGIN IONS
TITLE=Cmpd 14, +MS2(336.9462), 28.0-35.0eV, 0.4min #19
RTINSECONDS=23.003
SCANS=17,19
PEPMASS=336.94619	286850
CHARGE=1+
96.93528	90	
165.91859	102	
190.89779	138	
196.88513	212	
200.53007	92	
205.95166	94	
209.88410	424	1+
209.92118	92	
209.94460	120	
211.94414	14494	1+
212.08271	170	1+
212.87830	686	1+
212.89919	192	
213.81028	90	
213.90937	122	
213.93957	8000	1+
215.93704	846	
216.89338	240	
217.88607	102	
217.93727	236	
218.91432	104	
219.03049	94	
221.96800	94	
222.52437	94	
222.88990	106	
223.95675	222	
224.97401	106	
225.05188	114	
226.89403	180	
227.48460	90	
227.95705	274	1+
229.89617	156	
229.95559	13670	
230.11641	98	1+
230.88761	792	1+
230.95800	352	
231.94994	5962	1+
232.02309	110	
233.89690	176	
234.06722	110	
235.89397	100	
235.94821	334	1+
236.89814	274	1+
237.01927	132	
238.05224	236	
239.02657	92	
239.04754	118	
239.90364	308	
239.95044	144	
240.93847	98	
240.96030	174	
241.95900	98	
242.88330	258	1+
243.01853	88	
243.88636	198	1+
246.39516	88	
246.97676	220	
247.00850	196	
247.10878	196	1+
247.96602	2632	1+
248.03734	262	1+
248.50831	104	
248.89609	354	1+
248.91007	174	1+
249.03912	188	1+
249.72155	92	
249.96248	1436	1+
250.11788	92	
250.83064	118	
250.88839	128	
251.06760	92	
251.78869	110	
251.83340	222	1+
251.92690	128	
251.95673	280	
251.98910	104	
252.06292	182	1+
252.92987	126	
252.97048	7442	1+
253.09100	160	
253.21978	88	
253.39699	104	
253.49588	104	
253.90179	106	
254.09832	274	1+
254.96711	3310	1+
255.07494	260	
255.63974	100	
255.81735	106	
256.21299	102	
256.55547	104	
256.91490	126	
256.96268	606	1+
257.06061	156	
258.90835	132	
259.09097	88	
260.08578	88	
261.92243	158	
263.83256	154	
264.10563	98	
265.01640	282	1+
265.58398	152	
266.04135	102	
267.46252	96	
268.08759	88	
268.40514	236	1+
268.83927	314	1+
269.55100	106	
269.85747	266	1+
270.07992	124	
270.98185	868	1+
271.83172	104	
271.91314	120	
272.07036	124	
272.97716	234	
273.79618	188	1+
274.38675	108	
274.85308	156	
274.97773	110	
275.05378	128	
275.81324	246	1+
276.96134	114	
277.08409	118	
277.85968	108	
277.88400	106	
278.83287	196	
278.96257	130	
279.08606	118	
279.83797	302	1+
279.96325	98	
280.80226	90	
281.05217	236	1+
282.27544	122	
282.92688	244	
283.09848	198	
283.11789	100	
283.79119	130	
284.99591	96	
285.10211	206	1+
285.84846	566	1+
285.91045	246	1+
285.93062	110	
288.87108	280	1+
288.91974	120	
289.85287	262	1+
290.94579	218	1+
291.01435	250	1+
291.80997	126	
292.03376	210	1+
292.43534	130	
292.86148	106	
293.86046	200	
295.50537	92	
295.87096	144	
296.85375	122	
296.96902	108	
297.84588	204	1+
297.86823	114	
297.88469	172	
297.91126	92	
300.95400	132	
302.37219	104	
303.07596	100	
303.94696	146	
303.96379	106	
304.82509	120	
304.89344	114	
305.10724	92	
305.87364	122	
305.92577	238	1+
306.78633	192	
306.88148	180	
307.88448	90	
308.29062	88	
308.87703	768	1+
308.99203	132	
309.32573	88	
311.15943	118	
311.86047	140	
311.88660	212	
312.87884	360	1+
313.88565	230	1+
313.97514	100	
315.05393	210	1+
317.11670	200	1+
318.94657	118	
320.37822	106	
322.27219	104	
323.23705	106	
323.88815	360	1+
324.86738	98	
326.88588	296	1+
327.01251	100	
328.37252	88	
328.89158	176	
332.99248	110	
335.00282	90	
336.02634	220	1+
337.75281	88	
338.87208	104	
339.38501	92	
339.82851	118	
339.87620	94	
340.89937	230	1+
341.07678	212	1+
END IONS

###FS:    #m/z: 359.96180 #charge 1+
###MS: 17
###MSMS: 20
BEGIN IONS
TITLE=Cmpd 15, +MS2(359.9618), 28.0-35.0eV, 0.4min #20
RTINSECONDS=23.775
SCANS=17,20
PEPMASS=359.96180	213480
CHARGE=1+
190.93075	222	1+
192.92490	208	
199.93574	94	
207.94990	112	
208.88209	234	1+
208.94543	128	
209.94143	1404	1+
216.41446	98	
217.89448	110	
217.91665	278	1+
218.00145	96	
218.92018	192	1+
221.89012	102	
222.95241	1918	1+
223.09172	104	1+
223.88701	184	
223.92228	104	
223.97572	98	
224.83373	140	
224.89205	136	
224.94823	3096	1+
226.89785	140	1+
226.92558	128	
226.94727	9994	1+
227.08496	96	
227.87475	108	
228.25540	94	1+
228.89583	152	
228.94244	9656	1+
228.96887	100	
229.90267	92	
230.00228	102	
230.04002	96	
233.08962	94	
233.56219	94	
233.80989	92	
233.83142	160	1+
233.96248	184	
234.95511	134	
234.98502	110	
235.82549	142	1+
235.98447	138	
236.01457	126	
236.04669	140	
236.10078	98	
238.39310	92	
239.89965	126	
240.96430	1334	1+
241.94067	156	
242.86056	188	1+
242.96046	1458	1+
244.93515	182	
244.95789	5538	
245.19474	102	
245.89759	234	1+
245.94940	214	
246.43955	102	
246.95318	4586	1+
246.97233	252	
247.08976	264	1+
247.44297	96	
248.85478	142	
249.00784	122	
249.03827	136	
250.04942	92	
250.84202	342	1+
250.94798	98	
250.96852	668	1+
251.10616	130	
252.00464	94	
252.07598	126	
252.95701	248	1+
252.99663	122	
253.15818	96	
253.83474	220	1+
253.91924	106	
256.20221	178	
256.89521	118	
257.12963	96	
257.85898	100	
257.92988	126	
258.04847	94	
258.88022	116	
258.97284	594	1+
259.49993	92	
260.97010	1296	1+
261.58522	92	
261.84129	280	1+
262.84761	160	1+
263.06071	150	
263.82879	148	
263.97844	176	
264.98296	152	
265.06355	160	
267.13609	152	
267.97342	762	1+
268.00584	186	
269.11854	108	
269.84696	314	1+
269.96830	1098	
272.93259	160	1+
273.09857	92	
273.85534	128	
273.96869	116	
274.22592	98	
275.86616	202	1+
275.99987	100	
276.81487	184	1+
278.82027	202	1+
278.83651	380	1+
279.10508	140	
280.25983	114	
281.05324	142	
281.88157	120	
281.98941	122	
282.27450	140	
282.90958	190	1+
283.09720	106	
283.84957	428	1+
283.98249	158	
284.77120	94	
284.98257	92	
287.04366	98	
287.26262	108	
287.81180	118	
287.86730	454	1+
287.92519	180	1+
289.43167	98	
290.05178	194	1+
292.85843	120	
292.93480	116	
293.85230	450	1+
293.87883	116	
293.93845	102	
294.00581	120	
294.28815	108	
294.86087	410	1+
295.00226	100	
295.02116	138	
295.87390	148	
296.94528	142	
298.80390	108	
299.14631	100	1+
299.87302	298	1+
299.93287	190	1+
301.67694	106	
301.79720	140	
301.81317	162	
301.91000	150	
302.21942	116	
302.77883	108	
303.28517	186	1+
303.76799	96	
303.96041	100	
304.88080	136	
305.60829	98	
307.28959	322	1+
308.87760	138	
309.88743	94	
310.30229	126	
310.34363	242	1+
310.87585	300	
311.08277	92	
311.14756	228	1+
311.86766	306	1+
311.88773	216	
312.82523	96	
313.80121	160	1+
315.06616	144	
316.94032	94	
317.06811	92	
317.76364	92	
317.87255	136	
318.59411	114	
318.93553	452	
319.00615	92	
319.08568	124	
319.86226	230	1+
319.88309	102	
321.86865	310	1+
322.93037	342	
323.01730	686	1+
323.14129	110	
323.77111	172	1+
324.07542	232	1+
324.42168	94	
325.83419	98	
326.18448	104	
327.09844	104	
327.88399	356	1+
328.85122	100	
328.88565	282	1+
335.80702	232	1+
335.88173	96	
336.12824	98	
336.89190	136	
336.94231	570	1+
338.86453	200	1+
339.19482	104	
339.33826	106	
340.93584	352	1+
341.30001	98	
342.83836	94	
342.87671	108	
342.90261	124	
343.27535	130	
344.83504	92	
347.11375	130	
349.11381	292	1+
349.90201	202	1+
356.77311	162	1+
357.32492	98	
358.11052	194	1+
358.19647	126	
359.34868	250	1+
359.95809	198	1+
363.33893	170	
363.95938	94	
END IONS

###FS:    #m/z: 507.84568 #charge 1+
###MS: 21
###MSMS: 22
BEGIN IONS
TITLE=Cmpd 16, +MS2(507.8457), 28.2-35.2eV, 0.5min #22
RTINSECONDS=27.4535
SCANS=21-22
PEPMASS=507.84568	670168
CHARGE=1+
191.95381	222	
196.01597	522	1+
199.88732	472	1+
209.94444	368	
217.89691	452	
218.89799	242	
222.95134	190	1+
223.89992	182	1+
230.84828	230	
231.89445	372	1+
233.86609	210	1+
234.03907	224	1+
235.90993	218	
237.06181	346	1+
238.06683	216	1+
240.89118	386	1+
241.06581	234	1+
241.85393	162	
241.87924	258	
241.95354	142	1+
244.89037	232	
244.91223	258	1+
245.00489	246	1+
245.91532	190	1+
245.97311	454	1+
246.97667	378	1+
248.85674	338	1+
249.02681	228	1+
250.97036	450	
251.95476	216	1+
252.03939	198	1+
252.08155	170	
255.86878	198	1+
258.87511	198	1+
258.91447	192	1+
259.99395	212	1+
260.10334	208	1+
261.05725	182	
262.38887	364	1+
263.06755	286	1+
265.91499	226	1+
266.09518	382	1+
266.16664	460	1+
266.86088	412	1+
266.89430	242	1+
268.02204	172	1+
268.09892	254	1+
268.88712	174	
270.86021	206	
271.87681	346	
271.92282	188	1+
272.38511	302	1+
272.81978	84	1+
272.85317	2052	1+
272.99739	318	1+
273.11723	320	1+
273.16150	190	1+
274.41529	308	1+
274.85503	284	
275.39274	186	1+
275.79948	184	1+
275.84475	244	1+
275.90924	286	1+
275.97492	176	1+
278.37387	252	1+
278.85935	324	
278.90513	136	1+
280.80446	150	1+
280.85173	200	
280.93261	406	1+
281.04851	310	1+
281.10779	290	1+
281.38030	500	1+
281.87567	220	
282.02746	392	1+
283.10235	236	1+
283.84021	212	1+
284.00651	448	1+
284.10736	198	1+
284.86664	664	1+
285.06098	220	1+
285.94209	742	1+
286.11658	274	1+
288.87011	1028	
288.94631	286	1+
288.96684	232	1+
289.87991	1560	
290.05417	236	1+
290.12981	220	
290.38237	302	1+
290.86446	4368	1+
291.93217	270	
292.88447	534	
292.91475	214	
293.00865	244	1+
293.87268	10116	1+
294.06084	334	1+
294.12546	292	
294.65815	158	1+
294.81080	264	1+
294.99472	182	
295.13255	372	1+
295.98108	176	
296.88117	952	1+
296.97596	248	1+
297.39192	174	1+
298.09651	302	1+
298.12926	184	1+
298.85336	392	1+
298.87965	1934	1+
299.29024	160	1+
299.78069	270	1+
300.85942	1710	1+
301.75828	258	1+
301.87816	324	
302.39571	202	1+
302.82256	206	1+
302.88544	210	
302.93672	174	
303.17323	190	1+
303.87671	186	
303.95360	192	
303.96821	246	1+
304.08782	160	1+
304.85837	172	
305.83933	490	1+
305.99988	192	1+
306.28497	206	1+
306.79123	322	1+
306.83564	462	1+
306.88392	284	
306.94342	220	1+
306.97698	230	1+
307.32618	142	1+
307.89055	1870	
308.14334	982	1+
308.33082	190	1+
308.87231	2830	1+
309.87347	1724	1+
309.88843	2012	
309.98846	218	1+
310.02085	430	1+
310.10005	256	1+
310.15853	948	1+
310.37224	256	1+
311.10881	206	1+
311.21187	116	1+
311.88355	21342	1+
311.95653	430	1+
311.98596	176	
312.10985	182	1+
312.34326	172	
312.96168	316	1+
313.67701	188	1+
314.86997	1316	1+
314.89170	1412	
314.94165	238	1+
314.99479	228	1+
315.36796	416	1+
315.82439	314	1+
315.92002	364	1+
315.97029	232	1+
316.86288	908	1+
316.88466	1374	1+
316.97672	164	1+
317.08379	328	1+
318.37784	216	1+
318.86408	250	
319.20994	164	1+
319.29083	264	1+
320.80800	276	1+
320.85106	204	1+
320.88176	770	1+
321.41134	238	1+
321.91991	162	
323.00801	374	1+
323.85844	632	1+
324.01197	254	1+
324.13087	188	
324.37080	196	
324.38725	462	1+
324.84650	186	
324.86339	448	1+
325.14002	412	1+
325.38997	286	1+
325.90100	1078	1+
325.94732	248	1+
326.05780	520	1+
326.68250	148	1+
326.85905	168	
326.88123	494	
327.38680	294	1+
327.88156	1992	1+
327.89635	856	
328.19162	392	1+
328.37222	306	
329.89413	2618	1+
330.04547	222	1+
330.16470	320	1+
330.31958	158	1+
330.38425	520	1+
330.56345	194	1+
330.84237	264	1+
331.38194	588	1+
331.89121	1144	
332.80756	172	1+
332.87408	708	
332.90307	1490	
332.95122	228	
333.84553	250	1+
333.88619	366	
334.02309	164	
334.35581	216	1+
334.39367	188	
334.87116	240	
334.90007	1596	1+
335.41439	218	
335.83952	210	1+
335.87430	192	
336.21146	266	1+
336.86782	172	
336.93684	274	1+
337.02319	826	1+
337.88222	228	
338.81035	340	1+
338.84814	260	1+
338.88176	1260	1+
339.89930	184	
340.39898	204	1+
340.93851	354	1+
341.87692	244	
343.69293	202	1+
343.73286	130	1+
344.61323	194	1+
344.78347	290	1+
344.88004	760	1+
345.90563	222	
346.00635	208	1+
346.37022	166	
346.39612	324	1+
346.82640	246	1+
346.88732	1120	1+
347.78092	346	1+
348.82913	238	1+
348.85213	328	1+
348.91631	280	
349.04634	176	
350.18507	192	
350.89285	478	
350.91049	490	
350.95947	190	
351.85935	226	1+
351.88196	244	
351.89828	242	
352.77434	240	
352.84445	944	1+
352.91001	1070	1+
353.12190	206	1+
353.37890	186	
353.84835	816	1+
354.04728	246	
354.77545	166	
354.91544	526	1+
354.93772	168	
355.02119	392	1+
355.06609	308	1+
355.89082	454	1+
355.92133	348	1+
356.17001	176	1+
356.85772	256	
357.78325	342	1+
357.83585	192	1+
358.15663	206	1+
358.89145	312	1+
358.92544	170	
360.94950	196	
361.37821	224	1+
362.07206	234	1+
362.74664	156	1+
362.88891	164	
363.14993	240	1+
363.92031	326	1+
363.99186	256	1+
364.10360	172	
364.84931	352	1+
365.14044	184	1+
365.33864	248	1+
365.37981	176	
365.94497	194	1+
366.02172	286	1+
366.05529	222	1+
366.38908	166	
366.83914	4058	1+
367.08754	232	
367.70962	458	1+
367.98988	176	1+
368.92261	166	
369.84238	436	
369.92770	198	
370.78816	908	1+
370.87719	212	
370.89411	344	1+
370.99318	198	1+
371.18961	316	1+
371.84985	188	
372.84939	226	
372.89429	522	1+
373.40743	286	1+
373.78786	168	
373.84710	610	1+
373.89777	382	1+
373.97248	134	1+
376.83777	224	1+
376.86349	162	
376.90050	262	1+
377.87501	592	1+
378.06761	270	1+
378.87930	490	1+
379.08879	250	
379.71028	152	1+
379.80272	238	
380.02082	230	
380.10223	290	1+
380.85780	630	1+
381.10213	182	1+
381.79865	188	
382.04175	222	1+
382.85380	314	
382.95092	198	1+
383.11729	456	1+
383.33772	260	1+
383.71012	274	
383.85306	172	
383.88992	370	1+
384.06214	248	1+
384.21692	228	1+
384.34001	184	1+
384.79751	354	1+
384.85039	9630	1+
384.89223	240	1+
386.18235	174	1+
387.87734	202	
388.38508	168	
388.80498	222	
388.90114	392	1+
389.12496	204	1+
389.20112	434	1+
389.72034	192	1+
389.81101	192	
390.05920	410	1+
390.17999	202	1+
390.84216	1124	1+
390.98728	134	1+
391.80520	184	
391.92154	244	1+
392.04863	422	1+
392.35737	158	1+
392.38726	182	
392.82538	488	
392.86449	2062	1+
393.05015	356	1+
393.08296	1380	1+
393.27805	142	1+
393.73456	206	1+
393.80323	246	
394.17914	186	1+
394.80465	486	1+
394.83404	278	
394.85998	1244	1+
396.23674	188	1+
396.80033	218	1+
398.12110	400	1+
398.84877	196	
398.86548	1060	1+
398.90783	336	1+
399.08310	172	
399.89857	222	1+
400.08481	246	1+
401.45095	174	
401.81370	276	1+
401.85459	186	
402.35163	236	1+
402.81413	182	1+
402.86650	4270	1+
403.23052	164	1+
403.72151	160	1+
403.87113	3170	1+
403.89965	218	1+
404.11411	304	1+
405.59771	168	1+
405.73641	282	1+
405.77997	602	1+
405.86926	1570	1+
406.19076	152	1+
406.78311	374	1+
407.00353	212	1+
407.05003	196	1+
407.31519	220	1+
407.72619	250	
407.86587	15778	1+
408.12261	230	1+
409.72012	430	1+
410.00426	188	
410.07938	210	1+
410.43041	242	1+
410.85091	420	
410.87388	1630	1+
411.81029	994	1+
411.94624	96	1+
412.07028	438	1+
412.72806	386	
412.84651	820	
412.87150	1570	1+
413.00396	246	1+
413.07163	366	1+
414.40759	208	1+
414.77723	180	
415.83950	180	
415.87668	538	
416.87678	626	1+
416.93848	406	1+
417.81873	416	1+
418.08953	158	1+
418.12482	364	1+
418.85217	192	
419.82143	238	1+
421.25362	226	1+
421.88003	2176	1+
423.87917	386	
424.14364	414	
424.87171	370	
425.12527	334	1+
425.87261	3670	1+
425.96801	132	1+
427.04694	262	1+
427.73388	288	
427.86272	460	
427.93715	210	
428.17654	170	1+
428.28290	198	1+
428.85361	184	
428.88585	3520	1+
428.94423	182	
429.80031	344	1+
429.82620	238	
429.98680	180	1+
431.68058	162	1+
431.86296	450	
432.87203	268	
433.13627	352	1+
433.33876	228	1+
433.84722	168	
434.80445	290	1+
434.83047	206	1+
434.85917	438	1+
434.88914	500	1+
435.86081	276	1+
436.88663	440	1+
437.15049	208	
437.76353	232	1+
438.00940	252	1+
439.38243	218	1+
439.89282	2182	1+
442.06876	254	1+
442.15164	664	1+
442.78319	182	
442.81942	210	1+
443.07017	204	1+
443.89929	228	
444.87163	1620	1+
445.22553	312	1+
445.96556	180	1+
446.22072	274	1+
446.89498	486	
447.88262	286	
448.78205	198	
448.89417	532	
448.96871	134	1+
449.88640	392	
450.04803	198	1+
450.76938	432	1+
450.87875	360	
451.24730	168	1+
451.90212	388	1+
452.76673	346	1+
453.16340	236	1+
453.92742	184	1+
457.90305	1348	1+
458.08374	202	1+
458.77171	234	1+
459.90261	216	
460.16307	284	
462.07042	268	1+
462.16405	248	1+
462.75231	168	1+
462.88239	568	1+
464.78428	248	1+
464.87966	316	1+
466.67268	236	1+
466.81890	154	1+
467.16219	282	1+
467.88656	1032	1+
468.78340	230	1+
470.74641	168	1+
470.96716	96	1+
471.90234	200	1+
471.95093	216	1+
472.30440	110	1+
475.03349	244	1+
476.77997	270	1+
478.02748	188	1+
482.86684	170	
483.70808	182	
485.22207	162	1+
485.80322	206	
485.90249	836	1+
486.79201	264	1+
486.84688	538	1+
487.29535	214	1+
488.11596	216	1+
488.45144	232	1+
489.11515	184	1+
489.85058	204	1+
490.70749	168	1+
491.78893	456	1+
491.85698	512	1+
497.80020	386	1+
499.18085	120	1+
499.72286	174	1+
500.27957	186	1+
501.28157	114	1+
501.85065	154	1+
502.78548	214	1+
502.84945	112	1+
503.35471	456	1+
503.89887	188	1+
504.80537	176	1+
505.26864	154	1+
505.44086	280	1+
506.06612	192	1+
506.24847	226	1+
506.48937	164	1+
506.73847	182	1+
507.15631	136	1+
507.48765	110	1+
507.72369	146	1+
507.77666	206	1+
507.91738	174	1+
508.29175	228	1+
508.72819	116	1+
509.04030	178	1+
509.12037	172	1+
509.86129	638	
510.12412	100	1+
510.41981	178	1+
512.33197	192	1+
512.45512	164	1+
513.03251	100	1+
513.32996	204	1+
513.43525	160	1+
END IONS

###FS:    #m/z: 336.94623 #charge 1+
###MS: 21
###MSMS: 23
BEGIN IONS
TITLE=Cmpd 17, +MS2(336.9462), 28.0-35.0eV, 0.5min #23
RTINSECONDS=28.226
SCANS=21,23
PEPMASS=336.94623	289102
CHARGE=1+
110.13913	92	
123.29386	100	
183.07986	108	
190.88700	98	
192.88744	122	
196.88011	348	1+
199.95661	94	
208.88256	322	1+
209.94312	148	
211.94427	13204	1+
212.04474	94	
212.87829	790	
213.00428	202	1+
213.94022	4888	1+
215.88705	808	1+
215.93823	1014	1+
216.40155	94	
218.02132	128	
218.88486	106	
222.95120	216	
223.95618	196	
224.96828	150	
225.97479	100	
226.97190	264	
227.89350	104	
228.89612	224	
228.91125	106	
228.94440	118	
229.90887	190	
229.95487	11822	1+
230.10171	112	
230.13234	100	
230.14887	94	
230.89028	654	1+
231.84323	200	1+
231.94981	7132	1+
232.50573	142	
232.88978	102	
233.50606	118	
233.89961	262	
234.81984	250	1+
234.88387	226	1+
235.82238	234	1+
235.94176	268	1+
236.97491	100	
238.46656	102	
238.94927	316	1+
239.06203	126	
239.97038	272	
240.03770	360	1+
241.04266	284	1+
242.99550	96	
246.39701	106	
246.88094	102	
246.94063	280	1+
246.97655	502	
247.96593	3078	1+
248.02954	126	
248.11357	100	
248.89951	344	1+
249.96160	968	1+
250.08470	92	
250.83174	250	1+
251.96614	148	
252.89054	152	
252.91759	280	1+
252.97075	7748	1+
253.09041	98	
253.83636	196	
254.83682	104	
254.93894	120	
254.96544	2872	1+
255.07695	204	
255.78217	108	
257.89826	94	
258.84262	126	
258.92183	96	
259.09195	228	1+
259.82725	110	
259.95575	106	
260.16128	92	
261.57108	92	
261.90100	92	
262.84310	102	
262.92909	92	
263.83451	104	
263.88797	94	
265.01708	130	
265.99681	312	1+
266.55347	94	
266.85727	116	
266.93967	136	
267.60491	102	
267.84057	204	
268.83768	568	1+
268.85495	108	
268.91641	98	
269.00882	196	1+
269.79888	120	
269.84024	450	1+
270.40871	106	
270.50939	118	
270.54201	100	
270.79941	116	
270.98217	584	1+
271.36430	104	
271.85820	138	
271.95245	158	
272.78650	362	1+
272.84605	138	
272.88372	96	
272.97339	384	1+
273.85325	344	1+
274.85795	270	1+
274.89625	188	1+
275.41976	92	
276.03240	92	
276.84627	174	
277.07108	114	
277.81158	120	
277.83173	150	
278.83279	294	1+
279.01206	96	
279.49332	120	
280.27003	138	
281.01220	124	
281.93265	112	
281.98728	122	
283.02070	114	
283.09331	92	
283.13253	188	1+
283.54987	94	
283.78960	146	
283.81324	194	1+
284.58474	92	
285.16698	92	
285.85217	200	
285.87429	110	
286.42238	154	
286.84916	694	1+
287.04452	108	
287.19230	94	
287.41720	110	
287.81057	96	
288.01497	108	
288.13542	94	
288.52228	96	
288.81188	204	1+
289.00777	152	
290.78985	166	1+
291.62479	116	
292.50422	98	
292.86030	128	
293.02934	112	
293.10788	128	
293.87721	92	
293.93814	120	
293.99913	342	1+
294.81800	122	
295.79635	148	1+
295.99225	266	
296.04287	126	
297.83356	194	1+
297.98838	100	
298.86768	240	1+
299.05211	132	
299.40100	104	
299.87174	204	1+
300.80827	180	1+
300.91297	122	
301.84699	214	
301.87541	464	1+
303.80966	104	
304.03130	94	
304.12417	146	
304.79870	92	
306.79121	104	
307.11925	96	
307.88612	108	
308.30962	150	
308.80617	136	
308.87021	152	
310.87836	720	1+
310.92537	198	1+
312.40696	122	
312.87324	412	1+
313.01746	196	1+
314.33460	100	
315.88105	190	
319.89169	134	
320.16391	102	
320.18199	160	
320.35066	114	
321.96952	108	
323.17546	164	
323.23454	178	
324.28785	108	
324.53234	98	
324.89289	532	1+
327.04903	212	1+
327.22252	110	
328.88590	364	1+
330.88511	114	
331.89638	106	
334.07548	186	1+
334.98679	134	
337.24540	198	1+
337.82403	248	1+
339.89136	174	1+
340.82455	130	
341.87300	100	
END IONS

###FS:    #m/z: 359.96165 #charge 1+
###MS: 21
###MSMS: 24
BEGIN IONS
TITLE=Cmpd 18, +MS2(359.9616), 28.0-35.0eV, 0.5min #24
RTINSECONDS=28.998
SCANS=21,24
PEPMASS=359.96165	227160
CHARGE=1+
50.31782	96	
178.39306	98	
191.10209	126	
200.01382	94	
207.94770	134	
209.94213	1876	1+
212.88230	180	1+
213.88658	194	1+
215.05447	110	
216.41226	206	
217.92701	100	
218.91145	242	
219.52695	104	
220.95894	136	
221.88574	122	
222.95216	3054	1+
224.94850	3072	1+
226.36742	114	1+
226.89341	240	
226.91101	98	
226.94749	8412	1+
226.97215	102	
227.36831	148	1+
228.94249	11792	1+
229.04710	100	
229.51874	96	
231.03735	100	
231.97012	194	1+
232.90136	184	
233.95387	300	1+
234.01330	128	
234.93018	218	1+
235.82787	124	
235.84709	116	
235.90861	158	
236.94089	142	1+
237.00230	118	
237.90030	96	
238.02535	136	
238.04428	106	
238.89846	146	
239.02947	222	1+
239.78650	216	1+
239.90198	114	
240.94139	148	
240.96270	1768	1+
242.18449	122	
242.95858	1400	1+
244.95724	5648	1+
245.93859	148	
246.95299	4876	
246.99548	280	1+
247.16892	108	
247.95881	136	
250.20971	94	
250.94718	108	
250.97068	512	1+
251.09735	94	
251.97184	304	1+
252.95525	312	
253.83642	396	
253.94311	148	
255.92304	140	
257.96889	462	1+
258.03073	180	1+
258.44496	104	
258.91027	98	
258.97205	310	1+
259.17438	106	
259.79795	112	
260.96715	1194	1+
262.14033	124	
262.83377	112	
263.03034	124	
263.04766	214	1+
263.83163	254	
264.96546	152	
265.02521	106	
265.23866	182	1+
265.85522	122	
265.97213	158	
266.81030	116	
266.86085	204	1+
266.94142	132	
267.09994	136	
267.13843	122	
267.90659	208	1+
267.97335	648	1+
269.79511	98	
269.97150	798	1+
271.06783	206	1+
271.78573	292	1+
271.84656	510	1+
272.93123	220	
273.82565	150	1+
273.96979	290	1+
274.56976	94	
275.80845	146	
275.86752	154	1+
275.91763	108	
276.85168	134	
276.88778	256	1+
277.84803	116	
277.85868	272	1+
277.92238	156	1+
277.95162	154	
279.04590	246	1+
279.10507	94	
280.06735	132	
280.26231	126	
280.79823	96	
280.93190	132	
280.94525	114	
281.87908	336	1+
282.37851	176	
282.85882	112	
282.92830	102	
283.79710	168	
283.84457	206	1+
283.98912	198	
284.85148	138	1+
284.87449	134	
285.02177	222	
285.43846	106	
285.79758	238	1+
286.86981	268	1+
288.00104	148	
288.81986	136	
288.95932	120	
289.41674	106	
289.79037	202	1+
289.86569	250	1+
289.94075	230	1+
290.85362	200	1+
291.90710	140	
292.93637	218	
294.04252	110	
294.29865	138	
294.81197	234	1+
294.85597	374	1+
295.06963	192	
296.91561	286	1+
299.86113	128	
300.11964	94	
300.82925	102	
301.80970	220	1+
301.91004	196	1+
302.22340	294	1+
303.95651	102	
304.26072	154	
305.15420	96	
305.78433	142	
306.79507	134	
306.87858	140	
306.89423	110	
307.28530	210	
308.29112	252	
308.31137	128	
308.81178	182	
308.87419	186	
309.81357	162	
309.89314	208	
310.30756	150	
310.34519	146	
310.82593	132	
310.88008	518	1+
311.14279	114	
312.88237	316	1+
315.92105	98	
316.03387	122	
318.86781	98	
318.88656	112	
318.93565	358	1+
318.98120	114	
320.76486	136	
321.10155	96	
322.30666	446	1+
322.92723	98	
323.01717	504	1+
323.24012	318	1+
323.86835	104	
324.06058	158	
324.89137	180	
325.88050	362	1+
327.80715	156	1+
327.99877	94	
333.88315	118	
334.27681	130	
334.95919	134	
335.90521	102	
336.48144	106	
336.94652	512	1+
338.22951	110	
338.32981	128	
339.08350	98	
340.94049	392	1+
342.89973	94	
343.27609	254	1+
343.71894	172	1+
343.92617	134	
344.28936	98	
344.76902	98	
347.11655	132	
348.81307	166	1+
349.11331	136	1+
350.41128	94	
350.75789	132	
351.04679	134	
351.70287	108	
351.79620	136	
353.82473	106	
354.42162	158	
354.89779	138	
358.31616	112	
358.78333	182	1+
359.97616	112	
360.75785	134	
362.99942	118	
363.33424	94	
363.95803	130	
365.12694	112	
END IONS

###FS:    #m/z: 322.93013 #charge 1+
###MS: 25
###MSMS: 26
BEGIN IONS
TITLE=Cmpd 19, +MS2(322.9301), 28.0-35.0eV, 0.6min #26
RTINSECONDS=32.673
SCANS=25-26
PEPMASS=322.93013	5050390
CHARGE=1+
91.16764	116	
185.91179	94	
187.88646	156	
191.95150	136	
192.88968	350	1+
196.88365	256	
197.02237	86	
203.89739	124	
205.94907	414	
206.96316	96	
207.88191	88	
210.89684	318	1+
212.39223	92	
212.87569	88	
214.89228	314	
215.88096	134	
215.89379	388	1+
218.50936	100	
219.89611	86	
219.93823	94	
220.21141	110	
220.54876	102	
220.91748	88	
221.06695	94	
222.87822	190	
222.95263	1210	1+
224.94705	100	
227.93050	140	
227.96171	128	
228.01077	106	
228.91077	186	1+
229.79999	86	
230.88989	98	
232.90189	98	
233.04547	152	
235.82769	88	
235.89681	102	
236.83571	90	
236.92835	246	1+
237.46481	104	
238.89348	88	
238.99618	86	
239.81123	110	
240.01077	100	
240.90552	270	1+
240.94230	1064	
240.96398	370	
241.06897	164	
241.46447	110	
241.93907	4296	1+
242.94089	2910	1+
243.54706	120	
243.88150	162	
244.81699	224	1+
244.86295	94	
244.93846	806	1+
244.95562	136	
245.84050	88	
246.94864	154	
246.97564	706	1+
247.09327	86	
248.04990	102	
248.09307	190	1+
249.59142	90	
249.79836	102	
249.96801	100	
250.83071	86	
250.94764	112	
251.95162	102	
252.06012	272	1+
252.08649	90	
252.41623	96	
252.78871	120	
253.06359	244	1+
253.49466	106	
253.83189	114	
253.91685	88	
255.45295	88	
255.55916	92	
256.80188	194	1+
257.00886	88	
257.02540	100	
258.17206	88	
259.34578	86	
260.33919	94	
260.80878	136	
261.83204	94	
261.89565	94	
262.65864	100	
263.07960	98	
263.97867	486	1+
264.79681	112	
266.95856	108	
267.01368	98	
267.94044	138	
267.95695	86	
268.91948	152	
269.85381	172	
270.05609	114	
270.80191	120	
270.84398	448	1+
270.86369	112	
271.01457	86	
271.75094	114	
271.87051	92	
272.03858	120	
272.51025	114	
272.87445	130	
272.95566	96	
273.02366	144	
273.39907	86	
273.79589	124	
273.83000	254	1+
273.84398	84	
275.27611	88	
276.89397	88	
279.09164	810	1+
279.27579	122	
279.86425	214	1+
280.04374	198	1+
280.79381	188	1+
280.81066	122	
281.81718	122	
282.85440	150	
282.88119	146	
282.94634	86	
283.03516	90	
283.07191	200	
283.86516	100	
284.07610	112	
284.29279	616	1+
284.86528	196	
285.00919	84	
286.86214	176	
286.92081	90	
288.11924	90	
289.79896	88	
289.85150	292	1+
289.88055	106	
290.87864	162	1+
291.54510	94	
292.80702	262	1+
293.08624	106	
293.43936	88	
293.87670	142	
294.85959	218	1+
295.11211	92	
295.14672	96	
295.80534	242	1+
296.80771	158	1+
296.87311	104	
296.89223	254	1+
296.98396	88	
300.10887	112	
300.88665	132	
301.06877	116	
301.85437	136	
301.88555	90	
302.01654	244	1+
302.87618	166	1+
303.80879	132	
304.22289	134	
304.85206	148	
304.98969	100	
305.37553	88	
305.82209	188	1+
306.27640	118	
306.81065	112	
306.87430	384	1+
307.87283	320	1+
307.89197	130	
308.03983	118	
308.29167	576	1+
309.34914	88	
310.27435	134	
310.30598	280	1+
310.87737	186	
310.89753	166	
311.88655	282	
312.81265	118	
312.88428	282	1+
313.81334	266	1+
314.81632	184	1+
317.73049	184	1+
322.77018	100	
323.23613	634	1+
323.89123	432	1+
324.33792	88	
324.89440	360	1+
325.75335	118	
326.17202	166	
327.03448	96	
327.10321	92	
327.77421	86	
327.88913	96	
END IONS

###FS:    #m/z: 340.94068 #charge 1+
###MS: 25
###MSMS: 27
BEGIN IONS
TITLE=Cmpd 20, +MS2(340.9407), 28.0-35.0eV, 0.6min #27
RTINSECONDS=33.4445
SCANS=25,27
PEPMASS=340.94068	2473140
CHARGE=1+
192.89365	284	
192.92432	226	
193.93247	100	
195.98133	100	
197.88693	94	
205.94697	160	
206.40968	96	
207.87490	100	
209.93640	448	1+
209.96442	142	
210.93654	296	1+
211.54864	192	1+
212.87733	160	
212.94711	94	
213.87670	258	
213.93806	4948	1+
213.96949	108	
214.89550	292	
215.88582	806	1+
217.88152	436	1+
217.93852	292	
219.84915	98	
221.95517	102	
223.90303	100	
223.96267	110	
224.96229	130	
224.97765	102	
226.83977	112	
226.94976	194	
226.97272	134	
227.09019	94	
227.78724	106	
227.95482	108	
228.94577	260	
229.96187	94	
230.01883	156	
230.88626	314	1+
231.95026	4308	1+
232.91182	94	
233.04856	100	
233.15359	94	
233.41025	106	
233.89881	532	1+
233.94980	516	
235.82433	164	
235.89547	190	
235.94967	172	
238.43261	96	
238.89033	218	1+
239.07388	94	
239.10810	96	
239.78980	160	1+
240.23008	344	1+
240.99923	96	
241.12232	134	
244.96115	248	
246.97725	508	
248.08828	94	
248.96840	116	
248.98488	98	
249.96053	1040	1+
250.98978	174	
251.83697	106	
251.95541	394	1+
252.54682	106	
252.57056	92	
253.08494	144	
253.84529	158	
254.51378	100	
254.83567	134	
254.89499	124	
254.96613	1658	1+
255.07516	636	1+
255.38729	96	
255.57086	112	
256.88795	138	
256.96523	506	1+
257.03980	154	
257.84867	162	
257.87334	252	1+
258.91162	386	1+
258.96572	174	
259.95539	106	
260.04828	168	
260.06426	210	
260.13527	94	
261.84720	128	
262.80213	102	
262.96430	320	
263.64071	94	
264.83011	94	
264.90942	126	
265.84982	140	
268.02797	150	
268.93659	116	
269.79948	220	
270.94072	94	
271.40881	126	
271.84656	160	
272.92905	246	1+
272.97892	642	1+
274.05304	108	
274.92246	114	
275.11282	108	
275.80913	94	
276.96531	548	1+
277.85519	238	
277.92382	158	
278.84060	116	
278.85465	124	
278.87566	198	1+
280.00441	226	1+
280.20192	104	
281.04768	352	1+
281.09729	192	1+
281.90818	268	1+
281.98896	146	
282.03194	212	1+
283.35767	92	
283.78730	110	
284.42073	94	
284.82136	174	
284.85663	106	
285.44915	98	
286.91403	108	
287.91205	102	
289.78970	136	
289.92995	260	1+
291.80651	168	
292.86571	262	
292.93711	168	
293.34919	112	
293.79981	120	
293.85941	110	
293.89390	98	
294.28135	98	
294.87810	192	1+
295.39451	98	
295.85711	448	1+
295.97385	170	
296.33038	128	
296.92372	288	1+
297.06326	102	
297.96980	182	
297.99077	104	
298.40957	92	
298.83273	214	1+
298.85787	122	
298.87478	138	
299.05898	258	1+
299.86054	120	
304.05112	110	
304.26436	182	
304.44478	92	
306.27418	136	
306.88427	398	1+
307.10082	104	
307.30734	174	
307.80484	128	
308.28916	156	
308.30619	178	
308.80660	162	
309.10715	180	1+
309.17302	94	
309.98490	124	
310.82626	154	
310.87779	838	1+
311.91911	128	
311.95708	102	
312.87247	310	1+
314.41080	92	
314.81889	114	
315.05129	216	1+
317.87670	110	
317.89430	124	
319.73452	94	
319.86449	220	1+
321.88779	128	
322.13891	102	
322.91347	104	
323.88650	444	1+
324.01148	268	1+
325.27159	96	
325.94587	194	1+
327.07780	136	
327.93438	116	
328.88704	340	1+
329.81359	180	1+
329.87200	104	
330.77777	212	1+
331.01715	94	
334.95537	120	
336.87560	206	1+
338.87622	224	1+
338.95805	108	
339.82991	120	
340.78020	114	
341.90135	552	1+
342.90509	376	1+
345.97947	156	
END IONS

###FS:    #m/z: 363.95672 #charge 1+
###MS: 25
###MSMS: 28
BEGIN IONS
TITLE=Cmpd 21, +MS2(363.9567), 28.0-35.0eV, 0.6min #28
RTINSECONDS=34.2165
SCANS=25,28
PEPMASS=363.95672	1378576
CHARGE=1+
76.05010	108	
182.86751	260	
187.77661	104	
187.86995	210	
188.86137	558	1+
189.86335	462	1+
191.85762	680	
192.92825	156	
193.89387	144	
196.01546	112	
196.88288	154	
199.44283	118	
200.89261	146	
200.94597	146	
203.93051	126	
205.94715	260	1+
207.87391	336	
208.88418	224	
208.94182	114	
209.94278	2224	1+
210.88667	316	
211.88428	256	
212.87862	2652	1+
214.89267	376	
216.41177	366	
218.91393	330	
222.95178	2030	1+
223.00634	102	
224.05719	106	
224.88706	222	1+
224.94770	3084	1+
224.97667	162	
226.02034	176	1+
226.33359	102	1+
226.94708	17482	1+
227.91958	162	
228.43319	96	1+
228.85561	130	
228.89401	894	1+
228.94247	17936	1+
229.15180	160	1+
230.78746	314	1+
230.85165	138	
230.88944	3536	1+
232.88724	728	1+
232.95407	242	1+
234.87968	270	1+
234.92655	150	
239.07153	184	
239.42517	152	
240.96122	1890	1+
241.66693	108	1+
241.94048	370	
242.82587	192	1+
242.95949	1552	1+
243.93748	134	
244.95753	8604	1+
245.72464	146	1+
246.12171	148	1+
246.43848	198	
246.53008	192	1+
246.78413	146	
246.90984	324	1+
246.95332	9074	1+
247.02871	276	1+
247.09961	134	1+
248.79944	108	
248.81412	182	1+
248.89974	1022	1+
250.89034	126	
250.94563	124	
250.96985	182	
251.07279	158	
253.78957	126	
253.83381	180	
253.90688	328	
254.09088	176	1+
255.88534	114	
256.83271	110	
258.83771	152	
258.97383	324	
259.44481	104	
260.96932	652	1+
262.78057	122	
262.80107	412	1+
262.98162	402	1+
263.83034	180	
263.93358	148	
263.98262	274	1+
264.08047	378	1+
265.08856	346	1+
265.16022	122	
265.79473	104	
265.90620	112	
265.97410	342	1+
266.24179	252	1+
266.81507	158	
266.86320	154	
267.78658	108	
267.97159	1094	1+
268.80615	222	1+
269.79393	102	
269.89559	106	
269.96937	1796	1+
270.97968	104	
271.84387	322	
271.91609	342	1+
272.46167	118	
272.84521	192	
272.86106	140	
273.79202	272	
274.84666	112	
274.91942	226	1+
276.01825	108	
276.85655	120	
276.88846	252	1+
278.79418	160	1+
278.85851	246	1+
279.10539	390	1+
279.14340	144	1+
280.92714	150	
281.85981	130	
282.86084	104	
282.95170	202	1+
283.00274	108	
283.02656	110	
283.07687	104	
283.98333	350	1+
284.86737	136	
285.42852	132	
285.80469	158	
285.84591	1056	1+
285.86218	266	1+
286.06048	212	1+
286.41239	166	
286.90099	216	1+
287.81326	180	
288.79350	124	
288.85452	268	1+
288.87391	104	
289.54420	110	
289.88333	144	
290.79125	366	1+
290.85984	226	1+
290.94178	104	
291.90399	110	
292.93917	114	
293.09259	154	
293.11950	206	
293.43533	132	
294.86735	136	
294.89844	106	
295.87365	124	
296.86157	124	
296.92394	176	
298.80363	440	1+
298.92107	258	1+
299.82185	124	
299.86699	144	
299.90868	242	1+
300.80117	106	
301.80934	128	
301.85669	398	
302.21632	180	1+
302.81544	108	
302.88470	144	
303.80670	360	
303.85864	1198	1+
303.92009	130	
303.96280	118	
304.81549	400	1+
304.83063	138	
306.06281	112	
306.28510	542	1+
306.87927	400	1+
307.29165	430	1+
307.80008	208	
307.84552	122	
308.03061	146	
308.90962	120	
309.89101	120	
310.15106	176	1+
310.82996	144	
310.87828	1166	1+
311.86749	192	
312.04359	108	1+
312.94645	298	1+
313.88103	180	1+
315.81128	110	
316.80337	134	
318.87059	494	1+
318.93375	530	1+
319.22692	118	
319.87316	422	1+
320.12677	196	1+
320.93361	116	
321.77493	116	
321.81635	736	1+
321.86599	388	1+
322.31674	144	
322.92963	304	
324.02166	138	
324.04125	108	
324.08110	132	
324.89967	486	1+
324.96531	190	1+
325.13896	246	1+
325.70120	102	
326.02271	112	
326.14184	198	1+
326.78133	286	1+
326.83437	288	1+
326.87166	342	1+
327.83654	232	1+
327.88401	144	
328.80422	198	1+
328.91372	116	
329.76300	162	
329.87470	150	
331.89260	214	1+
332.12039	176	1+
333.75990	120	
334.02640	104	
335.34456	128	
336.32888	260	1+
336.94890	284	
337.94196	148	
338.94380	116	
339.82847	790	1+
340.16270	108	
340.93973	624	1+
342.82818	140	
343.26950	248	
344.80662	126	
346.11560	114	
348.95699	220	1+
350.32707	126	
351.77208	126	
352.92107	102	
355.31560	108	
355.42103	150	
356.77878	184	
357.00122	164	
357.97653	150	
359.77867	288	1+
360.28963	246	1+
361.91152	124	
365.78052	120	
366.31903	160	1+
366.37052	122	
367.82768	270	1+
END IONS

###FS:    #m/z: 322.93030 #charge 1+
###MS: 29
###MSMS: 30
BEGIN IONS
TITLE=Cmpd 22, +MS2(322.9303), 28.0-35.0eV, 0.6min #30
RTINSECONDS=37.8815
SCANS=29-30
PEPMASS=322.93030	5258298
CHARGE=1+
162.57449	94	
190.53438	94	
192.88849	226	
193.88927	134	
196.49743	90	
197.89101	122	
199.88990	296	
203.87984	148	
205.95060	418	1+
207.94564	174	
208.04156	112	
208.89725	86	
209.94405	316	1+
210.44422	102	
210.90209	152	
212.89399	212	
213.92110	104	
214.89875	118	
214.97331	92	
215.88587	128	
217.89650	194	
219.93486	104	
221.03846	118	
222.95398	1130	1+
224.03256	98	
224.50508	96	
224.88867	122	
226.84228	88	
227.10843	106	
227.87775	120	
228.85968	168	1+
228.90974	116	
228.92895	116	
229.78453	184	1+
229.91102	138	
230.89369	312	1+
230.90540	132	
231.90821	206	1+
233.51903	86	
233.89819	232	
234.50314	90	
234.88160	92	
236.02693	92	
236.53275	92	
237.03343	86	
237.05317	96	
237.23410	96	
238.89987	152	
238.94697	108	
238.99439	98	
239.07779	222	
239.78904	110	
240.14401	90	
240.94097	1906	
240.96268	536	
241.02426	234	1+
241.08302	86	
241.87424	134	
241.89039	92	
241.94252	1010	
242.05167	168	
242.45005	88	
242.94110	3898	1+
242.96154	166	
242.98774	92	
243.10989	94	
243.38788	100	
243.81969	148	
243.88165	104	
243.98231	132	
244.85442	244	1+
244.94010	964	
245.79524	146	
245.96002	114	
246.97677	358	1+
247.83167	304	1+
248.96965	126	
249.03436	120	
251.92707	250	1+
252.88068	88	
255.28876	128	
255.46549	108	
255.80172	182	
257.11573	92	
258.80300	92	
258.83654	120	
258.97515	106	
259.18699	144	
259.53555	92	
259.88001	92	
260.35317	98	
261.01732	122	
261.84545	108	
261.88983	280	1+
261.96516	88	
262.32823	102	
262.83971	258	
263.00335	88	
263.71860	92	
263.97834	214	
264.82694	110	
264.92215	100	
264.97882	120	
265.08511	206	1+
265.85046	128	
266.20061	102	
266.24608	156	
266.83522	98	
266.85895	240	1+
266.99875	108	
267.79351	222	1+
267.93796	102	
268.06488	94	
269.85629	114	
270.44885	88	
270.79723	142	
271.84329	424	1+
273.79688	576	1+
274.04770	164	
274.11620	104	
275.10959	140	
276.85049	162	
278.81396	92	
279.09037	894	1+
279.79492	86	
280.92568	118	
280.98368	234	1+
281.80141	236	1+
281.90270	202	1+
282.08790	90	
282.20443	210	1+
282.85875	100	
283.06775	210	
283.09635	100	
283.79089	200	
283.87138	94	
284.29579	506	1+
284.92242	114	
285.16509	114	
285.42647	98	
286.91804	330	
287.80421	126	
287.89291	92	
289.06372	90	
289.78810	212	
289.87788	140	
290.78907	106	
290.85430	118	
290.87834	288	1+
291.80331	98	
293.85687	540	1+
294.81883	100	
295.88040	168	
296.82037	264	1+
296.87762	102	
297.04030	134	
297.88119	238	1+
302.87343	148	
304.88275	314	1+
307.28152	88	
307.80016	102	
307.88850	580	1+
308.03947	110	
308.29285	216	
309.78633	128	
309.92585	218	1+
310.04538	144	
310.17725	98	
310.30828	306	
310.87586	394	1+
313.81013	160	1+
313.88893	198	
314.07862	112	
315.90367	92	
317.89817	214	
318.86220	130	
320.83391	182	1+
322.84813	174	1+
322.94481	108	
323.04081	198	
323.13120	194	1+
323.23491	158	
323.88968	328	1+
325.24307	98	
325.76103	86	
326.10473	96	
326.91314	92	
327.89462	106	
END IONS

###FS:    #m/z: 340.94080 #charge 1+
###MS: 29
###MSMS: 31
BEGIN IONS
TITLE=Cmpd 23, +MS2(340.9408), 28.0-35.0eV, 0.7min #31
RTINSECONDS=38.6535
SCANS=29,31
PEPMASS=340.94080	2634656
CHARGE=1+
135.90012	100	
145.17325	118	
186.11083	102	
187.88281	96	
189.86350	94	
190.92998	106	
192.92835	202	
196.89163	104	
201.05196	98	
204.90780	122	
205.94973	468	1+
208.94274	222	
209.94188	254	
210.90239	136	
210.93589	408	
212.41376	182	
213.94007	3426	1+
215.88770	672	1+
215.93781	868	1+
217.88510	406	1+
217.93697	150	
218.91567	338	
220.96475	98	
222.83583	110	
223.96047	302	
224.95953	134	
224.97933	126	
226.57819	100	
226.94525	236	
227.95514	254	
229.95360	130	
230.88867	364	1+
231.88991	270	1+
231.95046	3020	1+
233.89940	270	
233.94900	350	
233.97684	256	1+
234.89418	540	1+
235.10723	112	
235.42361	98	
235.82333	164	
235.95030	200	
237.09095	122	
238.04504	104	
238.21647	96	
240.94890	108	
241.11894	114	
242.94397	138	
243.43007	102	
244.00778	190	1+
244.03774	126	
244.46381	100	
244.83639	100	
244.95692	222	
245.63228	104	
245.97102	554	1+
246.04682	114	
246.42975	100	
246.97607	356	1+
247.03735	132	
248.57218	100	
248.87759	126	
249.00601	138	
249.95801	716	1+
251.84841	226	1+
251.92560	116	
252.48053	98	
252.94117	144	
252.97646	104	
253.98213	114	
254.90625	224	1+
254.94254	118	
254.96552	1976	1+
254.99670	244	1+
255.07604	548	1+
255.10628	102	
255.41730	186	1+
255.78369	218	
255.92359	114	
256.00317	246	1+
256.16774	114	
256.83462	108	
256.85225	96	
256.91442	294	1+
256.96523	428	1+
257.50983	92	
257.79996	158	
258.83736	192	
258.96525	112	
262.00107	262	1+
262.96729	210	1+
263.82352	232	1+
264.07535	124	
265.86258	266	1+
265.96315	132	
266.95886	100	
267.13197	146	
269.05742	212	1+
269.22856	104	
269.80359	200	
271.79100	104	
272.78746	412	1+
272.93589	402	1+
272.97606	266	
273.25302	94	
273.79149	352	1+
274.81852	114	
274.84420	118	
275.79401	132	
276.79109	280	1+
276.84457	496	1+
277.94963	110	
278.81565	114	
278.89405	268	1+
278.91538	128	
279.96629	118	
280.14014	94	
280.15798	100	
280.21839	102	
281.84554	118	1+
281.94003	130	
282.41573	116	
282.81558	122	
282.97449	128	
284.85043	110	
285.42647	230	
286.75768	104	
286.90965	94	
287.81096	140	
287.85828	96	
288.11572	252	1+
288.14377	96	
290.86050	300	1+
290.88808	294	1+
292.85932	366	1+
292.94093	100	
293.81464	102	
293.87430	100	
293.93372	98	
294.48566	92	
294.88919	190	1+
294.94054	150	
295.87703	138	
295.99531	92	
296.80713	184	
296.87233	156	
296.92502	100	
296.97203	158	
297.52138	100	
297.97758	220	
298.87136	394	1+
299.78752	210	1+
299.85463	218	1+
300.10627	126	
300.87555	348	1+
300.95454	298	1+
301.41654	96	
301.89210	92	
302.17242	98	
302.76116	104	
302.94325	464	1+
303.85063	120	
303.94602	318	1+
304.43920	106	
306.29875	182	
306.88558	236	
307.82482	120	
307.87709	320	1+
308.04138	98	
308.29173	302	
309.32360	176	
310.87836	930	1+
312.03963	94	
312.87097	146	
313.59456	94	
315.87774	146	
318.04851	100	
319.07960	142	1+
319.86891	96	
321.29324	110	
322.27468	186	1+
322.37251	92	
323.29991	174	
323.80304	210	1+
323.88447	134	
324.89188	672	1+
324.91485	94	
324.94233	106	
326.16802	130	
327.88087	494	1+
328.18985	144	
328.88601	294	1+
329.76026	116	
330.86518	100	
330.89120	108	
331.06773	112	
331.81483	124	
333.13836	98	
338.14897	142	
339.10747	142	
339.82581	246	1+
340.87463	164	
342.88206	146	
342.90571	172	
344.65738	94	
345.90309	126	
END IONS

###FS:    #m/z: 363.95680 #charge 1+
###MS: 29
###MSMS: 32
BEGIN IONS
TITLE=Cmpd 24, +MS2(363.9568), 28.0-35.0eV, 0.7min #32
RTINSECONDS=39.426
SCANS=29,32
PEPMASS=363.95680	1485866
CHARGE=1+
189.86213	856	1+
191.85776	1024	1+
192.93092	114	
200.94516	344	1+
203.87965	320	1+
205.95128	178	
207.87569	494	1+
207.94898	156	
208.94319	194	
209.86646	230	
209.94393	3008	1+
210.88428	682	1+
211.98794	108	
212.87987	2998	1+
214.17580	126	1+
214.89140	284	
215.88114	150	
215.92503	138	
216.41311	342	
216.91275	136	
218.91145	168	
220.88111	132	
222.95146	2422	1+
224.94846	3366	1+
225.95991	264	
226.79894	122	
226.94723	16780	1+
227.12455	170	1+
227.87532	190	
228.89625	1034	1+
228.94235	21166	1+
230.33949	90	1+
230.78988	170	
230.86445	114	
230.88894	5432	1+
231.00026	108	
231.91400	192	1+
232.88619	820	1+
233.58832	126	
234.03103	158	
234.84422	258	1+
234.88091	298	1+
235.07892	182	1+
235.42686	110	
235.82233	162	
236.82484	142	
238.06297	166	
238.22413	110	
239.90439	230	1+
240.04849	130	
240.87668	198	1+
240.93924	1150	1+
240.96292	1594	1+
241.08645	152	
241.89310	134	
242.96011	1546	1+
243.94130	254	
244.95729	7888	1+
245.45210	190	1+
245.83848	180	
245.94016	204	
246.71055	246	1+
246.90631	208	
246.95312	10540	1+
247.79643	112	
247.89957	220	
248.19890	120	
248.90004	1472	1+
249.00052	202	1+
249.29222	100	1+
249.88866	622	1+
250.02705	126	
250.89281	520	1+
250.94767	144	
250.96866	376	
251.91122	118	
251.97617	176	
252.89692	620	1+
252.95860	178	
253.83198	278	1+
253.90193	420	1+
254.88450	126	
256.08809	116	
258.83274	124	
258.97383	232	
259.50593	110	
259.97830	116	
260.96782	1284	1+
261.83518	116	
263.97754	380	
264.08188	296	1+
264.78900	368	1+
264.82872	340	1+
264.96384	458	1+
265.06885	144	
265.08405	244	1+
265.78787	240	1+
265.92796	124	
265.98262	220	
266.81370	508	1+
266.86037	136	
267.86388	108	
267.92314	150	
267.94048	260	
267.97263	1230	1+
268.79472	298	1+
268.95655	140	
269.96969	1646	1+
270.90804	586	1+
271.84381	684	1+
273.08924	114	
273.64483	124	
273.84200	114	
274.05636	124	
276.81130	352	1+
276.85368	208	
277.91198	198	1+
278.84434	174	
279.09931	126	
279.85470	110	
279.96235	134	
280.02563	198	1+
280.07339	128	
280.10697	180	
280.79183	762	1+
281.05916	166	
281.85285	432	1+
281.88373	168	1+
282.32703	98	1+
282.92241	164	
283.06726	140	
283.79111	406	1+
283.81196	360	1+
283.85227	200	
283.93533	136	
283.98802	220	1+
284.86742	138	
284.95336	114	
285.84585	672	1+
285.89441	188	
286.91779	238	
286.94393	152	
287.87388	232	1+
287.89179	126	
288.84143	208	1+
289.81400	134	
290.78681	564	1+
292.43510	318	
292.80963	374	1+
292.86182	136	
293.11508	158	1+
293.85805	142	
293.86656	774	1+
293.92894	216	1+
294.86511	466	1+
295.78964	130	
296.87845	212	
298.80434	824	1+
299.88446	126	
300.81951	164	
301.80927	138	
301.85775	374	1+
301.88142	274	
302.88291	122	
302.91823	112	
303.76350	108	
303.80675	1160	1+
303.85489	1016	1+
303.87967	184	
303.94733	312	1+
304.11122	120	
304.92714	168	1+
305.88118	118	
305.97875	118	
306.88041	136	
306.89806	108	
307.87014	188	
307.89219	222	
308.13992	156	
308.29168	414	
308.80338	138	
308.89388	148	
309.25639	118	
309.88986	112	
310.87758	198	
311.88252	314	
312.86422	186	
313.88452	308	1+
315.89778	254	1+
316.81176	370	1+
317.44227	124	
318.85266	118	
318.88260	126	
318.93444	298	1+
319.81741	210	
319.86746	170	
321.82096	460	1+
321.83908	170	
321.86680	274	
321.92677	146	
322.29727	250	1+
322.87232	112	
322.92996	452	
323.89267	564	1+
324.01058	136	
324.89431	480	1+
326.38988	238	1+
326.87386	368	1+
327.78317	182	1+
328.88781	178	
328.90991	130	
329.88491	138	
330.83824	110	
330.88543	126	
331.75476	124	
335.77378	146	1+
335.79949	170	
336.84047	160	
336.94637	786	1+
337.83287	160	
338.79899	134	
338.87382	162	
339.18177	160	1+
339.82736	654	1+
340.77176	238	1+
340.94095	482	1+
341.09598	120	
341.40968	122	
342.29979	132	
343.77649	142	
347.76455	250	1+
349.32100	288	
349.72057	130	
351.76727	188	
351.84949	110	
351.89440	132	
351.95412	120	
352.88614	132	
353.76219	278	1+
354.83672	140	
356.79157	246	1+
359.73420	178	1+
359.78954	254	1+
360.89125	302	1+
361.71360	208	1+
363.06688	172	1+
364.36493	136	
365.31701	220	
366.37286	124	
366.74149	130	
367.33241	336	1+
367.77471	128	
367.82814	180	1+
368.73298	130	
END IONS

###FS:    #m/z: 322.93043 #charge 1+
###MS: 33
###MSMS: 34
BEGIN IONS
TITLE=Cmpd 25, +MS2(322.9304), 28.0-35.0eV, 0.7min #34
RTINSECONDS=43.104
SCANS=33-34
PEPMASS=322.93043	5340422
CHARGE=1+
117.23838	122	
192.89001	232	
193.89200	142	
194.88881	90	
196.01483	156	
196.88365	302	1+
199.88874	118	
199.94449	94	
200.87732	398	1+
205.02363	92	
205.94928	656	1+
209.92028	138	
209.94293	262	
210.89841	272	
212.46566	90	
213.01676	146	
214.41199	92	
214.89343	220	
215.88977	476	1+
218.88695	176	
220.00387	92	
222.95414	1346	1+
223.95858	886	1+
226.91989	112	
227.82916	90	
227.95418	200	
228.89992	132	
228.91447	194	
230.84435	168	
230.86131	118	
230.88775	324	
230.90549	126	
231.12219	188	1+
231.94723	118	
232.82717	90	
233.06569	98	
233.89920	132	
233.96202	118	
235.89231	124	
236.00760	112	
236.06904	104	
237.05637	94	
237.81874	296	1+
237.94206	458	1+
239.02971	114	
239.08119	356	1+
239.14998	92	
239.87934	130	
239.95783	622	1+
240.00920	140	1+
240.80220	122	
240.94127	1866	
240.96238	446	1+
241.80064	94	
241.82379	210	1+
241.87506	174	1+
241.94310	1676	
242.94123	5154	1+
242.96533	194	
243.51284	118	
243.81209	286	1+
244.94024	1360	1+
246.83079	394	1+
246.97659	568	1+
247.39843	106	
247.89325	312	1+
248.73495	104	
249.03527	150	
249.13001	170	
249.47903	92	
249.92317	144	
250.01229	118	
250.94753	112	
250.97233	140	
251.92744	124	
252.47280	106	
253.04760	168	1+
253.83521	266	1+
254.98011	92	
255.82858	132	
256.80712	92	
256.92287	140	
257.08663	136	
257.79546	128	
258.41898	102	
258.83427	348	1+
259.00610	110	
259.82856	108	
259.96665	196	1+
261.92949	136	
262.35420	108	
262.90537	118	
263.98167	140	
264.91770	144	
264.97514	124	
264.99385	104	
265.05990	118	
265.85605	336	1+
266.93959	90	
268.02483	140	
268.90636	180	
269.01531	144	
269.03093	182	
269.79409	126	
270.86279	232	1+
271.79595	178	
271.84605	572	1+
271.97584	100	
272.85020	346	1+
273.79483	346	
274.80601	148	
274.84609	128	
275.80748	402	1+
276.84919	116	
277.00885	224	1+
278.86750	116	
278.89269	268	1+
279.09242	452	1+
279.79389	232	1+
279.89797	156	1+
281.29243	130	
281.85442	122	
282.08052	116	
282.18018	110	
282.81526	108	
282.96164	102	
282.99650	118	
283.06589	264	1+
283.78888	174	
284.29611	160	
284.87241	314	1+
285.97853	122	
286.87875	298	1+
286.91775	356	1+
287.01769	100	
287.85771	194	1+
288.06331	92	
288.32928	92	
289.78304	108	
289.80664	96	
289.82361	102	
289.85772	272	1+
289.88069	146	
290.79500	268	1+
292.04428	110	
293.86324	140	
294.81755	128	
294.85839	150	
294.96641	122	
295.17499	90	
295.85860	122	
296.87326	250	
296.92306	112	
297.87788	132	
297.92629	104	
299.78445	174	
299.88033	120	
300.96427	154	
302.87195	282	1+
304.72785	92	
304.92603	112	
305.82171	120	
305.87471	136	
305.89177	118	
306.88137	214	
307.78091	152	
307.79876	212	
307.88880	440	1+
308.28891	136	
308.79857	140	
308.96922	150	1+
309.93044	110	
310.31057	296	
310.76183	112	
310.80500	96	
310.87589	674	1+
311.12755	124	
311.34345	96	
311.88181	348	1+
312.80599	152	
313.88263	134	
314.82139	174	
315.82160	202	
315.85583	112	
318.95131	118	
319.40738	130	
319.89391	136	
319.92342	94	
322.20525	202	1+
322.80783	206	
323.75893	142	
323.89317	710	1+
323.92655	94	
323.95271	178	1+
324.13318	126	
324.83396	104	
324.89538	606	1+
325.18075	98	
325.76664	126	
326.88976	114	
327.89509	158	
END IONS

###FS:    #m/z: 340.94084 #charge 1+
###MS: 33
###MSMS: 35
BEGIN IONS
TITLE=Cmpd 26, +MS2(340.9408), 28.0-35.0eV, 0.8min #35
RTINSECONDS=43.8765
SCANS=33,35
PEPMASS=340.94084	2638168
CHARGE=1+
75.62551	106	
99.87819	100	
189.86774	142	
190.93100	202	
192.88857	112	
192.92643	506	
195.89323	98	
196.88253	318	
197.86812	112	
198.87862	140	
205.94863	304	
207.40418	98	
207.87287	98	
209.94028	412	1+
210.94111	288	1+
212.87840	220	
212.90673	166	1+
213.87884	162	
213.93996	3644	1+
214.89410	122	
215.41071	278	1+
215.88604	686	1+
215.93707	588	1+
216.41154	196	1+
216.97901	128	
217.89105	136	
217.93396	184	
218.88409	116	
218.91594	192	
219.89263	132	
221.89314	170	
223.95745	322	1+
226.95026	204	
228.48923	104	
228.86349	122	
228.94171	146	
230.88900	324	
230.95471	114	
231.08122	118	
231.89028	202	
231.95064	3428	1+
232.88716	194	
233.12871	102	
233.87285	236	1+
233.89756	648	1+
233.94712	532	
234.15057	240	
235.38959	102	
235.63665	102	
235.82366	140	
235.86486	138	
235.89311	380	1+
235.94756	104	
237.89813	106	
238.05294	140	
238.82725	104	
238.90281	264	1+
241.43601	98	
243.86768	144	
243.89454	100	
243.93676	178	1+
245.96238	124	
246.97721	238	1+
248.90209	120	
248.96920	106	
249.96004	978	1+
250.99982	112	
254.05761	142	
254.07344	98	
254.88712	100	
254.96625	2052	1+
255.07648	220	
255.92336	166	
256.87419	128	
256.96505	356	
258.84037	130	
259.01546	102	
259.95649	134	
260.02464	106	
260.03965	140	
260.80483	176	
260.85234	210	1+
261.47585	102	
262.43986	108	
262.96615	168	
263.83523	110	
264.08017	200	1+
264.84019	124	
265.02017	124	
266.24506	110	
267.01662	134	
267.04116	102	
267.13749	210	
268.14023	128	
268.84047	122	
269.11174	124	
269.79904	120	
270.83990	524	1+
271.39476	100	
271.84430	412	1+
272.92792	220	
272.97229	156	
273.79541	296	1+
273.92519	160	
273.97119	262	1+
274.42509	188	
274.81483	116	
276.81161	154	
276.85313	172	
277.80773	204	1+
277.85570	102	
277.96256	330	1+
278.78941	184	1+
279.86198	170	
280.93414	138	
281.01521	184	1+
281.85421	286	1+
282.50021	106	
282.91998	300	1+
285.86284	210	1+
287.80979	116	
288.06690	124	
289.09053	224	1+
289.88871	226	1+
290.81847	284	1+
291.01868	100	
291.59568	102	
291.78388	134	
291.79824	112	
292.43776	144	
292.85844	112	
292.93526	184	
293.83044	236	1+
293.84860	136	
293.87393	128	
294.86494	274	
294.91386	140	
295.87498	114	
296.83568	110	
296.97446	298	1+
298.08336	260	
298.40935	106	
298.79151	114	
298.80453	158	1+
300.87884	118	
302.80299	290	1+
302.87648	246	1+
302.92142	116	
304.26055	98	
304.95722	102	
305.10929	100	
306.80490	182	
306.88284	480	1+
308.29047	170	
309.88043	98	
310.87646	696	1+
310.92873	180	1+
311.85944	168	
312.03544	104	
312.77214	122	
313.86567	120	
313.88295	310	1+
315.35822	100	
315.80567	120	
317.82522	206	1+
319.89364	182	
320.00919	104	
320.72127	116	
321.76894	130	
324.28597	114	
324.88843	692	1+
325.14010	102	
325.34902	116	
326.17440	142	
326.79449	160	1+
327.88084	124	
328.19046	118	
328.76877	130	
328.82453	132	
328.88726	278	
328.90838	184	
329.87361	226	
330.81542	154	
330.87813	144	
331.89857	110	
333.90095	188	
337.85173	100	
338.36723	98	
338.92757	100	
340.90986	142	
341.99997	104	
342.11827	110	
342.90098	322	
343.43212	102	
344.25541	152	
345.91136	126	
END IONS

###FS:    #m/z: 363.95685 #charge 1+
###MS: 33
###MSMS: 36
BEGIN IONS
TITLE=Cmpd 27, +MS2(363.9569), 28.0-35.0eV, 0.8min #36
RTINSECONDS=44.6485
SCANS=33,36
PEPMASS=363.95685	1515702
CHARGE=1+
182.86857	146	
189.86094	622	1+
190.93143	118	
191.85950	456	1+
193.85451	184	
196.88292	296	
205.88290	128	
206.95539	114	
207.40784	150	
207.87288	428	1+
207.94857	394	
208.94181	318	
209.94361	3272	1+
210.88513	416	
211.88235	190	
212.87853	3342	1+
215.88852	128	
216.41163	434	
218.91310	444	
219.84260	134	
222.95204	1830	1+
224.14775	216	1+
224.94917	3576	1+
225.96894	582	1+
226.90134	224	1+
226.90953	274	1+
226.94751	16854	1+
227.24266	94	1+
227.88796	768	1+
228.02272	132	1+
228.79590	122	
228.89289	650	1+
228.94217	18302	1+
229.05989	142	1+
229.15017	132	1+
229.31138	106	1+
229.82412	248	1+
230.79639	122	
230.88919	4932	1+
230.99133	128	
231.09827	114	
232.02593	138	
232.62010	102	1+
232.88454	840	1+
232.94779	152	
234.88178	108	
234.93672	152	1+
235.82526	340	1+
236.80409	106	
236.89604	118	
237.88281	230	1+
238.43255	114	
239.07285	132	
239.42958	108	
240.93940	416	
240.96324	1746	1+
241.92210	156	
241.94067	1544	1+
242.90871	170	
242.94288	1042	1+
242.95950	1084	1+
243.01934	150	1+
243.88420	252	1+
244.37716	90	1+
244.95745	8812	1+
244.99246	250	1+
245.83485	128	
246.80896	148	
246.90496	326	1+
246.95344	8046	1+
247.04491	316	1+
247.79460	272	1+
248.90014	1352	1+
250.89505	164	
250.97038	384	
251.06343	174	
251.84633	266	
251.90794	138	
252.11198	172	
252.97087	180	
253.83398	150	
253.90358	846	1+
254.88035	180	
255.80441	242	1+
256.02587	160	1+
257.84500	108	
258.08050	174	
258.94514	120	
258.97236	238	
259.38443	106	
259.84533	116	
259.97743	142	
260.04159	248	
260.84418	192	1+
260.96936	1090	1+
261.25731	112	
261.80127	192	1+
261.88899	142	
262.83284	170	
263.82936	322	
263.97964	624	1+
264.02958	158	
264.79446	128	
264.82098	174	
264.96328	170	
265.00848	286	1+
265.05202	270	1+
265.08616	124	
266.01056	234	1+
266.81163	124	
266.85182	142	
266.86706	174	
267.13644	106	
267.78530	110	
267.97211	1104	1+
268.14059	150	
268.79989	124	
268.84827	190	
268.95730	190	
269.85640	136	
269.96914	1360	1+
270.08639	168	
270.85532	122	
270.90580	224	1+
271.09228	228	1+
271.84622	160	
272.02824	152	
272.84383	106	
273.84640	158	
274.84581	126	
274.92905	138	
276.81382	138	
276.85199	230	
277.85413	184	
278.79239	472	1+
278.86114	310	1+
278.94322	106	
279.10526	752	1+
279.86431	204	1+
280.81113	168	
280.92211	124	
281.79182	120	
281.85350	374	1+
282.78072	382	1+
282.81290	136	
282.85416	372	1+
282.90419	126	
283.09406	108	
283.78159	250	1+
283.95719	130	
283.98478	244	1+
284.81598	312	1+
284.89147	264	1+
285.02505	282	1+
285.84301	560	1+
285.86619	108	
285.92093	124	
285.98986	112	
286.80309	118	
286.85940	180	1+
286.92799	142	
287.79355	228	1+
287.81781	114	
289.05767	154	
290.78791	318	
290.93505	320	1+
290.99486	186	1+
292.39570	180	
292.86173	274	
293.11714	138	
293.88083	194	
293.93166	220	1+
294.81401	114	
294.86330	450	1+
294.96020	168	
295.86734	296	1+
296.80833	466	1+
296.84476	114	
297.86820	350	1+
298.41079	160	
298.80141	592	1+
298.86977	294	1+
300.81349	422	1+
301.81465	296	1+
301.86132	788	1+
301.87892	184	
301.97352	120	
302.01365	108	
303.07984	136	1+
303.10268	114	
303.76393	108	
303.80790	808	1+
303.85623	568	1+
303.94754	254	
304.87059	106	
306.43322	160	
306.83714	122	
306.87623	128	
307.78439	122	
307.88151	264	1+
308.29590	138	
308.88130	166	1+
309.32426	228	
309.86828	644	1+
310.30796	118	
311.12579	114	
312.87138	460	1+
314.88597	246	
315.44494	118	
315.90949	122	
316.81170	150	
317.87629	260	1+
318.93110	262	
320.76511	110	
320.81644	718	1+
321.43657	106	
321.81844	614	1+
321.86302	274	
322.13883	150	
322.19344	206	1+
322.92892	614	1+
324.88700	134	
325.87434	134	
326.87427	390	
326.89459	112	
327.82818	110	
328.18991	114	
328.88974	360	1+
329.86873	256	1+
331.73144	122	
334.01906	224	1+
336.94590	860	1+
337.83344	188	
338.95374	150	
339.51122	104	
339.82753	550	1+
340.74215	210	1+
340.94061	150	
342.94569	106	
343.75089	204	1+
346.71186	108	
346.92378	138	
349.31929	134	
350.76099	122	
350.78571	206	1+
350.97305	118	
353.75805	312	1+
357.70503	202	
359.78194	136	
360.30079	162	1+
360.85104	212	1+
361.79220	292	1+
362.76952	116	
362.92002	148	
364.35923	138	
364.77400	284	1+
365.19363	126	
368.78348	208	1+
368.87113	348	1+
END IONS

###FS:    #m/z: 507.84574 #charge 1+
###MS: 37
###MSMS: 38
BEGIN IONS
TITLE=Cmpd 28, +MS2(507.8457), 28.2-35.2eV, 0.8min #38
RTINSECONDS=48.3455
SCANS=37-38
PEPMASS=507.84574	652360
CHARGE=1+
196.01798	636	1+
199.88864	190	
215.90185	172	
231.86036	228	1+
233.83230	164	1+
235.40504	168	
236.89180	186	1+
238.90010	228	
241.85528	276	
243.01645	190	1+
246.91263	226	1+
246.97015	232	1+
247.05985	174	1+
248.85485	182	
250.03051	190	1+
250.97222	824	1+
251.07427	548	1+
252.07886	388	1+
252.88481	174	
253.90891	180	
254.87393	254	1+
256.91366	204	1+
258.85547	262	
259.86670	206	
260.88027	754	1+
262.37829	468	1+
262.85074	206	1+
264.95997	212	1+
266.17057	328	
266.92782	234	1+
266.96690	254	1+
267.93108	196	1+
268.86451	196	1+
268.88867	196	
270.85669	716	1+
270.87335	192	
271.87577	274	
272.39382	310	1+
272.85198	2428	1+
272.87999	200	
273.03783	230	1+
273.91642	206	1+
275.11037	250	1+
277.01809	274	1+
277.85072	166	
279.99714	238	1+
280.10624	186	1+
280.39471	280	1+
280.85667	298	1+
280.95224	224	1+
281.90064	306	1+
281.98985	186	1+
282.80581	248	1+
284.12450	268	1+
284.39294	322	1+
284.87396	172	
284.90259	310	
285.12184	212	1+
285.94320	208	
286.78752	226	1+
286.86963	320	1+
287.89428	546	1+
288.86943	402	
289.87931	1330	
290.13233	322	1+
290.86305	4204	1+
290.92437	210	1+
290.98405	248	1+
291.87941	1214	1+
292.38880	326	1+
292.81778	156	1+
293.04894	178	1+
293.39204	272	1+
293.87274	10582	1+
293.96053	200	1+
295.41142	224	1+
296.43016	160	1+
296.86248	394	
297.06129	282	1+
297.09582	302	1+
297.86762	306	
297.93017	256	1+
298.02845	226	1+
298.85912	296	
298.87876	1220	1+
298.90362	230	1+
299.39629	270	1+
300.39782	192	1+
300.85993	1552	1+
301.84752	570	1+
301.86432	944	1+
301.98428	168	
302.94733	416	1+
303.37012	290	1+
303.94982	342	1+
304.11991	186	1+
304.87507	274	
304.91460	180	
305.00230	288	1+
305.09443	162	
305.82330	288	1+
305.86193	342	
305.94293	318	1+
306.51721	106	1+
306.87367	222	
307.79152	182	1+
307.89090	2312	
308.14512	2584	1+
308.16089	292	
308.87195	2492	1+
308.94366	214	1+
309.37985	218	
309.79666	218	1+
309.84447	212	
309.87307	1520	1+
309.88858	1968	
310.02431	350	1+
310.99842	276	1+
311.02401	246	1+
311.34103	184	1+
311.85059	226	
311.88308	19848	1+
313.95761	332	1+
314.37098	666	1+
314.43875	198	1+
314.73469	214	1+
314.86575	1250	
314.94040	210	1+
315.88166	1556	1+
316.41508	240	1+
316.86442	406	
317.01233	172	
317.87470	228	
318.75569	174	1+
318.86243	590	1+
318.99870	332	1+
319.38374	588	1+
319.89073	174	
320.38781	454	1+
320.88447	212	
321.17652	142	1+
321.84777	324	1+
321.88351	686	1+
322.85313	206	1+
322.96291	284	1+
323.38508	556	1+
323.82453	216	1+
324.37459	168	
324.86569	194	
324.88231	200	
325.90157	536	
326.38510	594	1+
326.87863	2602	1+
326.90133	276	
327.80501	336	1+
327.88152	2182	1+
327.89768	658	
328.05343	178	
328.87344	286	
329.01678	226	1+
329.89210	1652	1+
330.29125	126	1+
330.32320	164	
330.83979	250	1+
330.91354	210	
330.97597	198	1+
331.89009	426	
331.90915	234	
332.32403	170	
332.87973	1728	1+
332.90162	376	
332.94967	472	1+
333.39073	360	1+
333.84881	208	
334.80552	378	1+
334.87532	398	1+
335.84157	768	1+
336.01678	468	1+
336.38293	188	
337.02051	328	1+
337.12694	114	1+
337.83780	258	1+
337.88243	1764	1+
339.01134	356	1+
339.36063	208	
339.83399	184	
340.99807	382	1+
341.38782	188	
341.82809	232	1+
341.87018	196	
341.95261	214	1+
342.38913	226	1+
342.95415	178	1+
344.89013	198	
345.43743	230	1+
345.82134	220	
345.87976	306	1+
345.91540	378	1+
346.71366	172	
347.01741	242	1+
347.90541	330	1+
348.40811	410	1+
348.75695	368	1+
348.88110	218	
348.91845	170	
349.41175	278	1+
349.75700	290	1+
349.86149	418	1+
349.92975	488	1+
350.02288	206	
350.89410	908	1+
351.00575	276	1+
351.85136	232	
351.87253	232	
352.05679	206	1+
352.35326	184	
352.77321	214	
352.84652	216	
352.86729	190	
352.91114	490	
352.97937	212	1+
353.41240	260	1+
353.84976	1630	1+
353.91001	358	
353.98060	178	1+
354.90947	204	
355.83482	566	1+
355.89126	318	
356.00313	246	1+
356.78538	168	
356.86209	308	1+
356.88905	198	
357.78779	456	1+
358.33404	272	1+
358.87013	472	1+
359.19990	242	1+
359.36624	230	1+
359.83519	266	1+
361.81976	248	1+
362.12747	202	1+
362.72523	298	1+
364.07660	224	1+
364.39343	164	
364.84934	410	
365.83212	180	
366.08027	180	1+
366.17946	260	1+
366.35928	498	1+
366.83912	3886	1+
367.70696	582	1+
368.01919	302	1+
368.89653	524	1+
369.39491	248	1+
369.84315	318	
370.78044	352	1+
370.85181	294	
371.01874	174	1+
371.04388	160	1+
371.18854	236	1+
371.37284	284	1+
371.84037	274	
371.86732	222	
372.79449	740	1+
372.82988	180	
372.89568	554	1+
373.71711	652	1+
373.83322	296	1+
373.89526	386	1+
373.97875	196	1+
374.17949	264	1+
375.18417	242	1+
376.91082	168	1+
377.37735	170	
378.75381	186	1+
379.79808	162	
379.82970	188	
380.07415	166	1+
380.73880	208	1+
380.86062	688	1+
380.91176	254	1+
381.26803	256	1+
382.85717	1272	1+
382.89580	386	1+
383.26646	218	1+
383.71284	276	1+
383.79482	298	1+
383.89893	338	1+
383.92645	324	1+
384.19182	222	1+
384.77686	350	1+
384.84976	7632	1+
385.38730	648	1+
385.78024	278	1+
387.63150	106	1+
388.39696	216	1+
388.80242	172	
388.84836	268	
389.04926	374	1+
389.19390	556	1+
389.80242	616	1+
389.88098	170	
390.78053	202	
390.84116	824	
390.86103	476	
391.72312	346	1+
391.83498	1096	1+
391.87748	222	
392.39346	216	1+
392.80712	224	
392.86389	988	1+
392.88697	216	
393.08214	388	
393.19334	256	1+
393.79621	1068	1+
394.16106	174	
394.82822	478	1+
394.87036	336	
395.86630	296	
396.34846	258	1+
396.83024	264	1+
396.87730	174	
396.89973	176	
397.25054	190	1+
397.71432	280	1+
397.86540	318	
398.03316	334	1+
398.77647	248	1+
398.86707	228	
399.13221	164	
399.80808	402	1+
399.85842	594	1+
400.86731	394	1+
401.74678	222	1+
402.86453	4948	1+
402.93128	142	1+
403.86803	3852	1+
404.99808	150	1+
405.40414	152	1+
405.78406	488	1+
405.90007	196	
406.29056	202	1+
406.35356	204	1+
406.82101	170	
406.85681	210	
407.73041	210	
407.86553	13770	1+
408.78208	410	1+
408.81530	208	
408.92210	194	
409.72001	722	1+
410.84878	830	
410.93200	312	1+
411.80867	674	1+
411.86358	496	
412.14228	208	1+
412.68668	166	1+
412.73216	672	1+
412.84645	546	
412.87245	1514	1+
412.95415	218	1+
413.07758	352	1+
413.87688	1076	1+
414.00999	196	1+
414.04893	142	1+
414.78633	418	1+
414.86442	198	
415.85184	166	
415.87405	1182	1+
417.75843	222	1+
417.81241	476	1+
417.92528	218	1+
418.35868	284	1+
419.22009	134	1+
420.76920	170	1+
420.88030	164	
421.88293	1036	1+
423.00407	174	1+
423.37623	166	
423.87305	462	1+
424.13730	194	
425.73997	232	
425.86824	3172	1+
426.86509	1870	1+
427.73617	1306	1+
427.82967	242	
428.10739	138	1+
428.85237	260	
428.88457	1596	1+
429.73335	774	1+
429.82371	460	1+
430.86253	1910	1+
431.83395	292	1+
431.86644	1430	1+
432.15312	222	1+
433.89317	168	
434.20846	162	1+
434.88541	312	
435.83204	230	1+
435.86395	362	
435.88336	168	
439.12060	196	1+
439.86774	164	
439.89445	1358	1+
440.83619	306	1+
441.00950	168	
441.67350	110	1+
441.87917	216	
442.87820	196	
442.94259	220	1+
443.80756	296	1+
444.81177	208	1+
444.87214	2884	1+
445.08848	196	
445.69631	248	1+
445.74635	326	
446.73958	184	
446.82732	230	1+
446.89147	224	
447.75394	400	1+
448.75390	262	1+
448.89267	442	
449.87684	786	1+
450.74712	858	1+
450.76946	366	
451.77907	382	1+
453.89089	180	
455.26198	262	1+
456.39927	210	1+
456.76654	256	1+
457.70296	212	1+
457.90414	1906	1+
458.21108	148	1+
459.26427	226	1+
460.76750	416	1+
461.47569	342	1+
462.70228	176	1+
462.88405	1048	1+
465.23639	220	1+
467.88764	1264	1+
468.77939	334	
469.24483	226	1+
469.77553	204	
470.77523	284	1+
472.01406	186	1+
474.78002	326	1+
476.71694	484	1+
480.78254	238	1+
480.92450	202	
481.90297	268	1+
485.72856	500	1+
485.78980	674	1+
485.89521	932	1+
486.73159	388	1+
486.79231	536	1+
486.84324	562	
486.89660	584	1+
487.28327	216	
487.71473	192	1+
489.80457	192	
491.72987	192	1+
491.78895	174	
492.64126	162	
494.79536	244	1+
498.79748	314	1+
499.73226	360	1+
500.67794	176	
500.73448	250	1+
503.45412	264	1+
504.11477	264	1+
504.26101	148	1+
504.45628	170	1+
506.22344	180	1+
506.80243	294	1+
506.85310	236	1+
507.16793	170	1+
507.36148	130	1+
507.85482	184	1+
508.29524	236	1+
508.32294	256	1+
509.29558	158	1+
509.85931	1062	1+
511.36978	106	1+
END IONS

###FS:    #m/z: 336.94626 #charge 1+
###MS: 37
###MSMS: 39
BEGIN IONS
TITLE=Cmpd 29, +MS2(336.9463), 28.0-35.0eV, 0.8min #39
RTINSECONDS=49.118
SCANS=37,39
PEPMASS=336.94626	379466
CHARGE=1+
179.03338	100	
192.88998	134	
196.88232	116	
204.41238	102	
207.01912	94	
207.95016	94	
209.94389	532	1+
210.88457	178	
211.94421	8986	
212.87811	1354	1+
212.94783	200	
213.93951	3358	1+
214.88681	1038	1+
215.88537	582	1+
215.93602	630	1+
217.88145	334	
217.93648	236	
221.89287	188	
222.95338	92	
223.96381	428	1+
224.55870	94	
225.92674	238	1+
226.89309	210	
226.94617	120	
227.88991	526	1+
228.04460	118	
229.03378	130	
229.50410	108	
229.91222	118	
229.95555	7510	
230.19452	132	
230.88764	1606	1+
230.95648	244	
231.30481	120	1+
231.95028	3812	1+
232.03677	88	1+
233.82755	150	
233.89679	478	
233.94674	770	1+
233.98356	102	
234.81775	238	1+
234.88152	94	
235.89751	94	
235.94737	194	
236.07036	98	
238.05266	150	
238.79329	132	
238.83351	332	1+
239.38400	192	
239.83677	238	1+
239.87196	100	
239.97094	130	
241.00121	104	
242.89988	118	
245.00901	94	
246.98229	166	
247.96643	1788	1+
248.00329	110	
248.89880	810	1+
249.83316	188	
249.96170	996	1+
250.83312	146	
250.84645	192	1+
251.05243	108	
251.83277	204	
251.90941	98	
251.92365	108	
251.95728	314	
251.98165	120	
252.03368	152	
252.83387	688	1+
252.90586	148	
252.97066	4546	1+
253.90360	380	
254.90771	182	
254.96547	2488	1+
255.07324	378	1+
255.09201	100	
255.85031	224	1+
255.94795	176	
256.90876	120	
256.96597	260	
257.66190	112	
257.83332	216	
258.84327	104	
258.91562	190	1+
258.96501	142	
259.01249	96	
259.95591	134	
261.37458	108	
262.83264	106	
263.82415	162	
264.85148	118	
264.97127	104	
266.02051	98	
266.12432	242	1+
266.24677	94	
266.84462	134	
267.82904	142	
267.84770	170	
268.84211	542	
269.10901	100	
269.79799	130	
269.84404	306	
270.84189	428	1+
270.89387	300	1+
270.98258	614	1+
271.79792	104	
272.80887	212	1+
272.97592	308	1+
273.78985	110	
273.84786	96	
274.95279	166	1+
275.80840	132	
276.42847	100	
276.84082	184	
276.91457	92	
277.84029	210	
278.81381	150	
278.83697	448	
279.10309	110	
279.83450	334	
280.78596	148	
280.86153	102	
281.87479	158	
282.85841	124	
282.92461	98	
283.40738	94	
283.79341	100	
284.08772	134	1+
285.85673	212	
286.84805	1624	1+
286.87953	136	
287.79151	122	1+
287.81276	144	
288.92091	204	1+
289.86508	242	1+
290.88110	164	
291.80464	320	1+
291.85655	168	
291.93092	100	
292.85615	360	1+
293.83047	96	
293.87938	102	
293.99975	516	1+
294.85005	94	
295.99501	106	
296.80878	270	1+
296.82724	130	
296.87376	118	
297.06639	226	1+
298.81351	408	1+
299.03013	126	
299.88612	120	
301.81065	180	1+
301.85722	272	1+
301.88059	120	
304.81196	120	
304.86056	94	
305.91408	106	
305.93799	94	
306.79625	120	
306.88340	372	
307.30532	212	1+
307.79642	156	1+
307.88755	578	1+
308.09278	124	
308.17329	98	
308.39990	108	
308.87001	158	
308.88965	362	1+
308.98756	118	
310.87898	498	1+
311.61045	92	
311.71231	120	
312.81451	110	
312.88060	170	
313.77292	114	
313.88061	158	
314.82687	142	
315.37564	92	
315.87581	140	
316.80801	104	
316.82776	94	
317.87630	118	
319.09818	106	
319.57199	92	
320.95519	116	
321.88599	448	1+
323.87321	124	
324.03672	114	
324.37090	310	1+
324.89458	324	
325.89300	480	1+
326.89589	332	1+
327.80989	114	
328.31048	114	
328.33696	102	
328.88860	286	
329.14553	218	1+
330.75439	100	
330.88036	122	
331.89055	118	
332.81664	110	1+
335.79715	96	
338.32851	94	
338.34921	106	
338.89276	128	
END IONS

###FS:    #m/z: 359.96194 #charge 1+
###MS: 37
###MSMS: 40
BEGIN IONS
TITLE=Cmpd 30, +MS2(359.9619), 28.0-35.0eV, 0.9min #40
RTINSECONDS=49.89
SCANS=37,40
PEPMASS=359.96194	300072
CHARGE=1+
190.96794	178	
201.84131	108	
201.95423	182	1+
205.95016	142	
207.40729	114	
207.89238	106	
207.94878	172	
208.94165	194	
209.94256	1482	1+
214.89379	164	
216.41140	204	
218.91443	200	
220.95881	220	1+
221.31910	106	
221.97711	106	
222.95192	3386	1+
224.92504	108	
224.94908	3130	1+
226.01855	138	1+
226.94738	10494	1+
227.11423	138	1+
228.90187	140	
228.94222	11202	1+
230.89048	312	1+
231.82617	106	
232.00380	112	
232.44127	104	
232.86269	102	
232.95546	502	1+
232.97647	176	
233.93328	104	
233.95898	422	1+
234.93162	232	
235.82160	464	1+
236.94460	112	
237.05812	158	
239.04836	180	
239.10824	100	
239.42610	182	
239.88709	360	1+
240.23260	104	1+
240.89038	258	1+
240.94267	302	
240.96319	1670	1+
241.78590	148	
241.93920	260	
242.79341	120	
242.96076	1518	1+
243.03071	188	1+
244.50016	106	
244.90467	132	
244.95747	5098	1+
246.93108	292	1+
246.95283	4450	1+
247.79345	108	
248.91254	124	
249.07195	144	
250.06146	232	1+
250.79596	138	
250.91587	206	1+
250.94903	234	
250.97042	138	
251.03239	134	
251.96842	402	
252.00960	158	
252.82863	556	1+
252.95030	216	1+
253.08878	114	
253.83247	468	1+
254.89621	100	
255.54740	102	
255.84157	144	
255.98853	112	
256.90230	124	
258.97366	306	
259.79553	216	1+
259.85812	108	
260.96865	1686	1+
262.06868	266	1+
262.97150	158	
263.52095	102	
263.82819	382	1+
263.98139	188	
264.96402	108	
264.98261	164	
265.97581	384	
266.81443	242	
266.99486	168	
267.38703	188	1+
267.49356	156	
267.81854	116	
267.91223	110	
267.97368	702	1+
268.78392	138	
269.13214	114	
269.79981	130	
269.94709	230	1+
269.96989	630	1+
271.10978	106	
271.79052	194	1+
271.84650	742	1+
271.90765	256	1+
274.85918	118	
274.88403	102	
275.81461	214	1+
275.86024	100	
275.97259	140	
276.84866	408	1+
277.11273	148	
277.91688	100	
278.15659	102	
278.24256	136	
278.84438	188	1+
278.90472	118	
279.91323	136	
280.10575	150	
280.26168	130	
280.87414	148	
281.06183	102	
281.98107	284	1+
282.98379	240	1+
283.03917	112	
283.78961	370	1+
283.85216	186	1+
284.81905	116	
284.86838	118	
286.24196	118	
286.80388	146	
287.81022	134	
290.79315	406	1+
290.87980	152	
291.87880	122	
292.03593	160	
292.43701	152	
292.85824	124	
292.93610	102	
293.85614	516	1+
294.44600	102	
297.77198	130	
297.81847	112	
298.80166	384	1+
298.87509	136	
298.98598	108	
299.85587	140	
299.88579	112	
300.08710	148	1+
301.78172	206	
301.88011	162	
302.87372	420	1+
303.80894	152	
305.87246	130	
306.27844	320	1+
306.79121	100	
306.88429	104	
309.53095	106	
309.79471	214	1+
310.21857	94	1+
310.87794	172	
311.75117	122	
311.82316	102	
311.87389	708	1+
312.87319	486	1+
314.85534	218	1+
316.39455	102	
316.81483	158	
317.06020	100	
317.89314	110	
318.93410	578	1+
319.00682	126	
319.87467	144	
320.29263	140	
321.42534	102	
321.78610	238	1+
321.82035	144	
322.26868	120	
322.81803	108	
322.93270	210	1+
323.00135	138	
323.01929	268	1+
323.23414	150	
324.89246	518	1+
325.33818	106	
326.79469	108	
328.90755	170	
329.87009	196	
329.89003	116	
330.80892	144	
333.86446	200	1+
334.82807	104	
336.74404	156	
336.94421	788	1+
337.84307	132	
338.76347	122	
339.36393	106	
339.87764	144	
340.77801	136	
340.93906	254	1+
342.52420	106	
342.90326	122	
343.27221	192	
343.82427	116	
344.07384	158	1+
346.36219	146	
346.76690	122	
347.78492	108	
348.12082	108	
349.76075	124	
349.83154	160	
351.76773	198	
352.73628	136	1+
352.75480	208	1+
353.89357	140	
356.77458	380	1+
359.86182	196	1+
360.16749	110	
360.76439	124	
360.78447	132	
361.72040	218	1+
364.10340	124	
364.19024	130	
END IONS

###FS:    #m/z: 507.84572 #charge 1+
###MS: 41
###MSMS: 42
BEGIN IONS
TITLE=Cmpd 31, +MS2(507.8457), 28.2-35.2eV, 0.9min #42
RTINSECONDS=53.5715
SCANS=41-42
PEPMASS=507.84572	624274
CHARGE=1+
196.01599	278	
196.89093	248	1+
199.88830	272	
209.02735	228	1+
209.94335	238	
213.89491	220	1+
227.95409	276	
233.38027	222	1+
235.90819	222	
238.79643	186	1+
240.08539	408	1+
241.85468	216	
241.88283	392	1+
242.05909	318	1+
245.96813	198	1+
248.85258	200	
250.96848	532	
251.91171	204	
252.08450	358	1+
253.37519	230	1+
254.90875	246	1+
256.08566	212	1+
257.90544	224	1+
258.06712	162	1+
259.37706	336	1+
260.88171	198	
261.88012	168	
262.88668	240	1+
264.95372	206	1+
265.88830	176	
266.16845	220	
266.78705	200	1+
266.86392	494	1+
266.96850	190	1+
269.92746	396	1+
270.85682	386	
271.86241	236	
272.85181	1602	1+
274.88922	346	1+
275.88959	202	1+
276.80316	326	1+
276.82730	196	1+
277.88585	188	
278.80089	224	1+
279.82814	226	1+
280.85304	242	
281.03468	272	1+
281.17272	152	1+
281.40295	172	
281.87306	224	
282.03730	166	1+
282.12007	222	
282.98452	216	1+
283.89232	222	
284.02155	182	1+
284.40011	254	1+
284.78969	210	1+
284.85458	250	1+
285.03999	218	1+
285.94146	240	
286.87468	390	1+
287.02831	206	1+
287.84895	264	
288.41538	228	1+
288.86855	332	
289.12208	220	1+
289.88021	1586	
290.86437	3954	1+
291.37375	236	
292.06517	196	1+
292.88091	242	
293.06970	168	1+
293.87330	10096	1+
295.04930	154	1+
295.10737	192	1+
296.13927	168	
296.40985	216	
296.88163	490	1+
297.80643	334	1+
297.89934	312	1+
298.16352	176	1+
298.85912	516	1+
298.87749	1208	1+
299.84387	258	
299.96369	148	1+
300.86020	712	1+
301.37397	172	1+
302.86522	1180	1+
304.37073	248	1+
305.91202	240	1+
306.04177	200	1+
306.82485	328	1+
306.87633	426	
307.89020	2052	
308.08612	210	1+
308.14155	1198	1+
308.37543	304	1+
308.86930	3142	1+
309.37459	412	1+
309.40597	230	1+
309.80399	212	
309.87076	2130	1+
309.88810	1544	
310.15782	1308	1+
310.81781	174	
311.03594	176	
311.41135	258	1+
311.88345	19808	1+
313.81727	234	1+
314.86838	464	
315.86352	1368	1+
316.86318	898	1+
316.88844	770	1+
316.93842	204	
317.06753	182	1+
317.77593	210	1+
318.31173	202	1+
318.37273	322	1+
318.85860	550	1+
318.93314	184	
319.39857	184	1+
319.87701	178	
320.87543	336	
321.86828	502	1+
321.88885	214	
324.37598	232	
324.38984	260	1+
324.86171	440	
325.81175	398	1+
325.86457	210	
325.89838	608	
326.04372	272	1+
326.05862	180	
326.39658	176	
326.88594	464	
327.38634	176	
327.87802	1630	1+
328.07855	142	1+
328.37310	368	
328.89551	1436	1+
329.38772	358	1+
329.82477	256	1+
330.83074	178	1+
330.88182	492	
331.16447	178	
331.79004	110	1+
331.89489	1024	1+
332.87232	1140	1+
333.84281	192	
334.39091	194	
334.90137	204	
334.93947	356	1+
335.84515	310	
335.88489	270	1+
335.90011	214	
336.08640	376	1+
336.81799	198	
336.87694	1120	1+
337.80751	276	1+
337.88121	970	1+
337.89855	204	
338.85618	242	
338.94161	276	1+
339.88140	182	
340.82515	210	1+
341.87536	476	1+
342.40678	336	1+
342.96008	224	1+
343.87388	446	1+
343.90812	284	1+
344.84371	280	1+
346.97903	212	1+
347.77993	312	1+
347.87522	174	
348.17335	244	1+
348.75380	336	1+
348.82659	170	
349.33195	230	
350.81629	226	1+
350.89281	1158	1+
351.03712	168	1+
351.13754	410	1+
351.76667	408	1+
351.84547	206	
351.87757	174	
352.76909	276	1+
353.36308	280	1+
353.84736	1108	1+
353.89388	258	1+
353.91082	276	1+
354.87569	176	
355.83407	648	1+
355.86713	202	
355.89142	174	
356.00019	214	1+
356.33970	272	1+
356.78350	220	
356.83712	564	1+
356.88552	394	1+
356.91130	186	
356.96628	184	1+
357.05874	288	1+
357.20815	216	1+
357.78484	394	1+
357.88859	264	1+
358.78637	298	1+
360.85909	508	1+
360.89021	208	1+
361.78395	378	1+
363.03363	242	
363.32581	468	1+
363.34924	180	
363.72855	252	1+
363.92013	232	1+
364.33063	396	1+
364.35611	266	1+
364.84649	302	
364.87213	286	
365.85862	184	
366.12889	194	1+
366.18220	238	1+
366.22883	172	1+
366.78000	468	1+
366.83930	3610	1+
367.70874	1006	1+
367.76208	174	
368.06922	248	1+
368.38059	392	1+
368.75514	168	1+
368.89042	616	1+
369.34805	224	1+
369.83975	238	
370.78002	466	1+
371.18976	192	
371.72345	478	1+
371.80198	370	1+
371.92062	192	1+
372.80229	260	1+
372.84807	214	
373.37711	260	1+
373.72113	254	
373.83203	194	
373.86402	176	
374.78418	464	1+
375.89276	222	
376.86992	290	
377.28702	142	1+
377.89149	324	
377.91040	282	1+
378.91116	198	1+
379.72138	236	1+
379.79708	200	
380.19074	238	
380.85633	576	1+
380.90114	208	
381.27986	252	1+
381.75029	146	1+
381.79874	232	
381.88449	180	
382.78756	352	1+
382.85806	542	1+
382.89665	196	
382.95366	176	1+
383.17962	138	1+
383.36653	216	1+
383.90917	194	
384.20744	128	1+
384.84971	7586	1+
384.89986	262	
385.91103	172	
386.79355	508	1+
386.88955	346	1+
387.39716	276	
387.73984	178	
387.77177	314	
388.19935	774	1+
389.16812	164	1+
389.20079	650	1+
389.87347	294	
390.34653	248	1+
390.84577	986	
391.04672	178	
391.36703	234	1+
391.73086	166	1+
391.80567	192	
391.85395	1584	1+
392.82677	234	
392.91653	226	
393.08538	174	
393.19399	196	
393.72901	172	1+
393.80198	616	
394.21138	182	1+
394.83672	506	
394.86184	896	1+
396.39697	302	1+
397.81557	258	1+
397.86050	932	1+
398.72806	192	
399.30079	242	1+
399.73249	222	1+
399.81095	512	1+
399.94420	188	1+
400.90013	318	1+
401.02125	342	1+
401.75000	250	1+
401.77919	224	1+
401.89706	156	1+
402.02577	274	1+
402.34613	188	
402.86695	3882	1+
403.39769	258	1+
403.74259	264	1+
403.87166	2484	1+
405.78620	312	
405.87004	854	
406.03659	190	1+
406.78802	196	
406.81372	414	1+
406.86190	590	
407.06343	368	1+
407.10385	226	1+
407.72586	290	
407.81907	284	1+
407.86590	11706	1+
408.92840	330	1+
409.07373	406	1+
409.15193	206	1+
409.72310	324	
410.08261	252	1+
410.72857	314	
410.80809	592	1+
410.84329	360	
410.87258	906	1+
411.13153	156	1+
411.72088	176	
411.81149	494	1+
412.33315	164	1+
412.73049	338	
412.77331	304	1+
412.84771	780	
413.07871	204	
413.87708	964	
414.85901	220	
415.71001	192	1+
415.87067	870	1+
416.87222	606	1+
416.97288	278	1+
417.81970	220	
417.97335	256	1+
418.00651	222	1+
418.84411	178	
419.36644	198	1+
421.12688	242	1+
421.88330	2012	1+
422.85938	188	
423.18757	256	1+
423.42361	110	1+
423.87648	520	1+
424.10451	234	1+
424.81894	464	1+
425.87678	686	
426.76061	224	
426.86277	1356	
427.73169	1650	1+
427.87653	2666	1+
427.94193	170	
428.88350	2010	1+
429.82658	304	
430.37565	246	1+
430.73860	524	1+
430.80071	236	
430.84790	208	
430.90520	208	
431.07986	244	1+
431.86718	656	
432.87023	370	
433.87597	400	1+
435.86459	426	1+
436.11592	220	1+
436.70946	188	1+
439.69101	350	1+
439.89463	808	
439.92495	168	
440.31513	110	1+
440.86990	182	
440.89063	380	
441.23912	104	1+
441.89236	512	1+
441.91533	224	1+
442.76669	250	1+
443.94680	248	1+
444.02438	230	1+
444.73973	912	1+
444.87298	3050	1+
445.74153	782	1+
447.87187	184	
448.75058	218	
448.89597	354	
449.76452	578	1+
449.87614	1294	1+
450.76867	422	1+
450.99537	276	1+
451.99541	232	1+
452.84542	214	1+
453.04719	220	1+
453.75936	274	1+
454.05057	174	1+
457.90445	1972	1+
460.69752	212	1+
461.20271	206	1+
462.88574	342	1+
464.64219	138	1+
464.78636	362	1+
467.72732	158	1+
467.74801	256	1+
467.88856	1354	1+
468.78233	1034	1+
471.07559	210	1+
475.79015	266	1+
477.11872	218	1+
478.72196	280	1+
480.72055	234	1+
482.79859	184	
484.85051	190	
485.15644	144	1+
485.89785	990	1+
486.79596	254	
486.84349	444	1+
487.79867	228	1+
490.78351	328	1+
491.79366	254	1+
491.85112	298	
494.70796	192	1+
495.74286	172	1+
497.88253	282	1+
500.80397	140	1+
503.28916	166	1+
503.79537	372	1+
504.28822	124	1+
504.40382	104	1+
504.79800	262	1+
504.84891	104	1+
505.43922	216	1+
507.24184	186	
508.29583	374	1+
508.41731	128	1+
509.12661	160	1+
509.85762	402	1+
510.13441	116	1+
510.81437	234	1+
END IONS

###FS:    #m/z: 336.94614 #charge 1+
###MS: 41
###MSMS: 43
BEGIN IONS
TITLE=Cmpd 32, +MS2(336.9461), 28.0-35.0eV, 0.9min #43
RTINSECONDS=54.3435
SCANS=41,43
PEPMASS=336.94614	368356
CHARGE=1+
58.73329	124	
181.34436	100	
182.87043	136	
192.88757	336	1+
196.88145	226	
203.99632	112	
204.95333	126	
205.94706	520	1+
205.96946	270	1+
206.40803	96	
206.68490	94	
206.94960	344	1+
209.00598	98	
209.94415	456	1+
209.99249	106	
210.88743	336	1+
210.90073	92	
211.94451	9716	1+
212.88022	1278	1+
213.49077	98	
213.94010	4010	1+
214.13398	104	
214.89485	182	
215.88561	852	1+
215.93802	500	1+
216.87487	316	1+
220.89541	90	
221.89121	126	
222.55738	90	
222.95332	406	1+
223.00819	102	
223.95607	346	1+
225.95271	202	
226.89229	428	1+
226.97361	108	
227.95335	176	
229.49702	96	
229.90889	104	
229.95553	8232	
230.88877	1614	1+
230.95890	364	
231.95082	4106	1+
232.88587	118	
233.89871	586	1+
233.94696	626	
235.90356	92	
235.94599	146	
235.98465	172	
236.04894	96	
237.80683	132	
237.91160	94	
239.78544	110	
240.51900	98	
241.94477	148	
242.88791	130	
243.11227	102	
243.87573	320	1+
244.08588	100	
246.97619	462	
247.96492	1582	1+
248.37049	92	
248.85554	266	1+
248.88369	232	
248.90040	830	1+
249.83057	220	
249.96232	1244	1+
250.83312	192	
250.95182	264	
251.83392	394	1+
251.96124	190	
252.89047	108	
252.97131	4330	1+
253.90763	114	
254.09120	118	
254.83294	116	
254.91513	108	
254.96647	1782	1+
255.07388	368	
255.37258	94	
255.89973	304	1+
256.86411	208	1+
256.93486	92	
256.96191	202	
258.56724	94	
258.84434	190	
259.85455	108	
260.80339	200	
265.03837	90	
267.20741	96	
267.84096	172	
268.79631	230	1+
268.84299	1184	1+
270.05318	92	
270.98183	446	1+
271.84688	142	
272.85974	114	
272.94472	132	
272.98028	172	
273.79137	124	
273.84590	94	
274.84743	160	
274.90265	90	
274.96941	146	1+
274.98909	92	
275.12721	94	
275.81721	90	
275.85680	134	
276.85596	336	
277.83802	328	
278.83579	542	
278.86504	196	
279.83396	358	
280.86210	214	1+
282.92184	92	
283.79005	128	
285.05517	96	
285.85226	540	
285.91665	128	
285.99511	96	
286.85115	2080	1+
287.38921	104	
289.82367	122	
289.86196	162	
290.05901	136	
290.45009	90	
291.85681	244	
292.86461	156	
293.10438	124	
293.26393	144	
293.31297	110	
293.40992	134	
293.86191	572	1+
293.87802	116	
293.99563	90	
294.38036	96	
294.92649	90	
295.88768	94	
296.00307	100	
296.81222	122	
297.84943	542	1+
298.08050	222	1+
298.92111	94	
299.57289	164	
301.88242	130	
302.88044	104	
303.33822	102	
304.86283	198	1+
305.81558	136	
306.88345	416	1+
307.79800	100	
308.86923	138	
309.42071	94	
309.81711	106	
309.87022	112	
309.89111	138	
310.87879	428	1+
311.13635	112	
312.77334	126	
312.87327	214	
313.45111	92	
313.52270	106	
313.85755	90	
313.87521	128	
314.81402	160	
315.95299	150	
317.88045	138	
318.89662	94	
319.36357	106	
319.87889	186	1+
320.44415	90	
320.75768	256	1+
320.96445	94	
321.44932	96	
322.81017	254	1+
322.88964	138	
323.08293	92	
323.30959	110	
323.72938	162	
324.07735	122	
324.89346	514	
325.04748	108	
326.89413	260	
327.71237	118	
328.31468	108	
328.37482	92	
328.88719	300	1+
329.87671	224	1+
333.77879	100	
334.24641	116	1+
335.86921	98	
336.38702	108	
336.79971	104	
337.61545	94	
338.80649	128	
338.89836	148	
339.38644	108	
341.89603	180	1+
END IONS

###FS:    #m/z: 359.96185 #charge 1+
###MS: 41
###MSMS: 44
BEGIN IONS
TITLE=Cmpd 33, +MS2(359.9619), 28.0-35.0eV, 1.0min #44
RTINSECONDS=55.116
SCANS=41,44
PEPMASS=359.96185	285134
CHARGE=1+
161.04230	114	
178.93194	100	
186.89580	98	
186.93764	112	
195.89862	104	
196.88510	122	
205.94739	252	
207.94614	146	
207.97453	108	
209.94401	1318	1+
211.87724	178	1+
215.05078	104	
216.41023	200	
218.91546	140	
220.88521	390	1+
220.95783	146	
222.95242	3200	1+
224.94868	2672	1+
225.12387	128	
225.99148	238	1+
226.89158	230	1+
226.94715	9422	1+
226.97437	194	
228.89054	186	1+
228.94220	9924	
229.94501	412	
230.88666	360	1+
231.03308	172	1+
231.55862	106	
232.09605	90	1+
233.96011	156	
234.50099	212	1+
234.64450	100	
234.83517	104	
234.85942	100	
234.94841	156	
235.82396	466	1+
235.89080	98	
238.00616	142	
238.83057	104	
238.96891	410	1+
239.07447	112	
240.82280	174	
240.94132	222	
240.96233	2248	1+
241.79261	174	
241.93972	332	
242.79215	136	
242.88022	184	
242.95861	1198	1+
243.79470	146	1+
243.89712	208	
244.84632	104	
244.95715	4918	
245.00365	122	
245.83763	310	1+
245.96220	174	
246.91025	150	
246.92576	102	
246.95310	4282	
248.06862	144	
250.46501	100	
250.90253	108	
250.94861	228	
250.97037	214	1+
251.07000	144	
252.95653	242	
253.83444	272	
255.08118	134	
256.37241	98	
256.81152	108	
258.03812	140	1+
258.97352	550	1+
259.06755	198	1+
259.79846	162	
259.93897	128	1+
260.62965	104	
260.79644	304	1+
260.96948	1208	1+
262.94983	182	
263.08951	138	
263.53104	98	
263.83769	348	1+
263.97627	142	
264.96093	146	
264.97225	680	1+
265.68009	112	
265.85845	332	1+
265.97304	494	1+
266.81592	164	
267.24500	122	
267.97328	758	1+
267.99474	268	1+
268.85728	372	1+
269.02118	102	
269.46844	194	1+
269.79439	226	1+
269.85614	238	1+
269.96884	864	
270.88873	144	
270.92248	108	
271.14983	132	
271.81900	108	
271.84430	444	
273.41931	104	
273.96944	122	
274.79030	126	
275.65329	106	
275.88632	104	
275.97338	136	
276.82117	238	1+
276.85357	188	
278.85648	264	
279.10698	108	
279.85620	108	
279.87998	190	1+
280.79494	176	
280.85937	100	
280.92033	162	
281.40144	98	
281.85025	158	
281.86825	136	
281.92496	240	1+
281.99128	332	1+
282.27239	104	
282.88552	106	
283.83767	306	1+
285.43139	160	
285.94023	104	
286.40394	108	
289.02213	108	
289.78600	238	1+
289.83255	100	
289.97415	122	
290.97706	204	1+
291.13429	104	
291.86726	476	1+
292.43595	204	
293.11790	134	
293.81252	224	1+
294.01480	304	1+
294.08256	106	
294.12043	146	1+
294.43326	106	
294.86142	454	1+
294.94184	236	1+
296.80654	240	
296.96490	132	
296.98429	150	
297.80096	520	1+
297.87858	122	
297.91334	162	
298.80083	362	1+
298.83925	304	1+
299.42224	98	
299.84338	246	1+
300.81264	106	
301.01532	100	
301.78028	162	
301.86617	130	
302.94781	136	
303.80603	198	1+
303.94386	196	
304.14405	188	1+
305.89269	210	1+
308.12872	258	1+
308.80141	110	
309.80395	112	
310.87706	432	
310.93416	98	
311.87053	332	1+
313.77069	138	
313.94473	216	1+
314.81884	110	
315.05965	142	
316.81229	232	1+
316.88240	160	1+
317.93286	106	
318.81712	260	1+
318.93311	488	1+
320.75176	140	
320.91807	104	
321.02875	126	
321.82595	116	
322.93212	286	
323.76112	96	
324.89132	240	1+
325.16331	98	
325.94829	108	
327.02999	138	1+
327.88799	344	1+
332.81208	164	
333.90914	114	
334.45275	106	
334.94394	140	
336.77094	142	
336.94409	938	1+
338.86459	104	
339.34704	116	
340.78443	176	1+
340.83000	122	
341.89526	154	
342.88089	118	
343.70760	116	
343.91207	106	
345.74087	104	
348.75864	194	
348.79241	122	
349.86743	146	
350.40276	100	
350.95898	100	
352.89008	192	
356.17401	188	1+
356.77611	648	1+
358.20545	150	
358.72972	98	
359.96355	140	
360.86808	124	
361.71591	336	1+
363.02282	150	
364.84157	122	
END IONS

###FS:    #m/z: 322.93048 #charge 1+
###MS: 45
###MSMS: 46
BEGIN IONS
TITLE=Cmpd 34, +MS2(322.9305), 28.0-35.0eV, 1.0min #46
RTINSECONDS=58.784
SCANS=45-46
PEPMASS=322.93048	5217428
CHARGE=1+
57.12588	120	
79.69054	100	
138.07759	90	
187.88929	168	
190.92740	152	
191.95371	92	
192.89016	128	
193.88700	140	
194.43359	88	
195.01235	240	1+
195.94345	100	
196.01649	168	1+
196.88342	94	
196.97604	90	
197.89155	122	
199.88749	160	
201.88854	154	
201.90431	98	
205.94937	476	
207.97035	98	
209.94132	130	
210.89892	146	
211.90099	132	
212.88059	180	
213.41758	132	
213.88728	142	
214.89401	130	
215.46685	152	
215.88796	112	
221.44892	92	
221.53117	106	
221.90595	96	
221.94590	120	
222.95467	1378	1+
223.05310	102	
223.95992	714	1+
227.89979	218	1+
227.93121	176	
227.95153	142	
230.88835	210	
230.90473	256	1+
235.82445	414	1+
236.02211	130	
236.05111	90	
236.86115	98	
238.50685	92	
238.93797	260	
239.07865	280	1+
239.78835	136	
239.90442	160	
239.94922	120	
240.03763	92	
240.79003	104	
240.82038	144	
240.94074	3452	
240.96325	512	
241.93861	11460	1+
242.79631	122	
242.94077	8580	1+
243.02297	166	
243.50846	94	
244.82041	200	
245.44398	90	
246.44134	160	
246.78860	96	
246.97683	1088	1+
248.89997	126	
249.05435	88	
250.83977	146	
250.94685	128	
250.96579	110	
251.07221	104	
251.92414	94	
253.19716	144	
253.83524	356	1+
254.01647	94	
254.36883	92	
255.90662	100	
255.95764	124	
256.45906	96	
256.83299	100	
256.85614	92	
257.54550	106	
257.79883	216	1+
258.82548	176	
258.96912	232	1+
259.89035	186	1+
259.90299	194	1+
260.33549	92	
260.80961	108	
260.83368	202	
261.83210	166	
262.83453	258	
263.83013	220	
263.90269	258	
263.98117	458	1+
264.20103	92	
264.41684	90	
264.44430	114	
264.85768	130	
265.84764	116	
265.95998	208	1+
266.50335	90	
266.85371	270	1+
268.90993	132	
269.79280	242	1+
269.84329	156	
269.90847	116	
270.48140	94	
270.79448	208	1+
270.93970	104	
271.09638	130	
271.14412	94	
271.84144	486	1+
272.79089	720	1+
272.84351	366	1+
273.79252	606	1+
275.93470	98	
276.84904	268	
276.87395	124	
277.04742	196	1+
277.81691	100	
277.83905	88	
278.21219	104	1+
279.09170	608	1+
279.79060	224	1+
280.85359	108	
281.79014	452	1+
281.85603	588	1+
282.72734	92	
282.81895	116	
282.85932	474	1+
282.88354	114	
283.07139	104	
284.29347	398	1+
284.79102	130	
284.92435	92	
286.81587	224	1+
286.86872	148	
286.91497	142	
287.89378	92	
288.87472	114	
289.79119	112	
289.80662	102	
289.88123	180	
290.40991	94	
291.80734	258	
291.89238	90	
292.81398	172	
292.88063	166	
293.87290	150	
293.89740	112	
294.01181	104	
294.81665	106	
294.85526	258	1+
295.00445	128	
296.81402	356	1+
297.82004	208	1+
299.78166	198	1+
299.92602	120	
300.37496	98	
300.86493	106	
301.41659	108	
301.82575	88	
304.86669	110	
304.87997	118	
304.98593	136	
306.37610	90	
307.79650	208	
307.88821	432	1+
308.29615	178	1+
309.32362	90	
309.76205	88	
309.77926	108	
309.81064	138	
309.94652	154	
310.30749	90	
310.81300	236	1+
310.87828	870	1+
312.41943	100	
312.86944	446	1+
313.80246	132	
313.82102	306	1+
313.89073	156	
314.82127	222	1+
315.17302	88	
316.03231	90	
317.89787	106	
318.39231	110	
319.75734	144	
319.89054	104	
320.05973	92	
320.89054	90	
322.78653	102	
323.83156	194	
324.89566	828	1+
325.90090	456	1+
END IONS

###FS:    #m/z: 340.94096 #charge 1+
###MS: 45
###MSMS: 47
BEGIN IONS
TITLE=Cmpd 35, +MS2(340.9410), 28.0-35.0eV, 1.0min #47
RTINSECONDS=59.557
SCANS=45,47
PEPMASS=340.94096	2283558
CHARGE=1+
137.62936	100	
190.94986	118	
192.92911	418	
197.96149	178	1+
205.94872	348	
207.40594	192	
209.94377	134	
210.93630	484	1+
212.87798	158	
213.88085	126	
213.93987	3488	1+
214.88546	1084	1+
215.88606	946	1+
215.93785	666	
216.41258	174	
216.85899	96	
217.88219	320	
217.93952	152	
218.88432	142	
218.91003	136	
220.55446	96	
221.89092	144	
222.43300	102	
222.95136	104	
223.95879	190	
224.95227	132	
225.06121	96	
226.94659	292	1+
227.78768	150	
227.92923	110	
228.04284	120	
228.94739	238	
229.81844	126	
229.93898	106	
230.88882	276	
230.95752	134	
231.89031	208	
231.95119	2862	1+
233.89756	628	1+
233.94794	390	1+
234.03533	126	
234.44321	106	
235.82334	146	
235.89203	188	
235.94672	170	
236.90181	136	
237.47432	94	
237.98858	104	
239.11031	192	1+
239.38930	92	
239.42481	134	
239.82445	110	
240.83718	130	
240.90697	196	1+
240.94010	140	
241.83252	108	
241.88622	538	1+
241.96633	98	
242.89183	344	1+
244.37748	102	
245.81296	96	
246.89961	122	
246.97623	236	
247.98292	404	1+
249.96317	686	1+
250.94551	116	
251.92697	94	
251.96094	122	
251.99114	132	
252.11375	98	
253.92291	106	
253.98826	136	
254.96702	1264	1+
255.07520	234	
256.07900	108	
256.84379	300	1+
256.91611	124	
256.96654	148	
258.91442	148	
259.84394	172	
259.96158	180	
260.84758	142	
261.84827	124	
261.89458	274	1+
262.89771	188	1+
263.01521	98	
263.84519	210	1+
266.41018	180	
266.91969	106	
267.00505	100	
267.13557	316	1+
267.59099	120	
267.80502	112	
268.83979	174	
268.85677	96	
269.86058	132	
270.01850	244	1+
270.84890	128	
270.86692	98	
271.02159	190	1+
271.80086	156	
271.84128	186	
271.85702	100	
271.92077	98	
272.50058	98	
272.85164	334	1+
272.89902	122	
272.93241	308	
272.97804	324	1+
273.79288	322	1+
273.92056	118	
274.81712	114	
274.89726	172	
275.47598	94	
275.80454	508	1+
275.83643	92	
276.80855	368	1+
276.85411	494	1+
276.89393	244	1+
277.96894	136	
278.84633	578	1+
279.02313	94	
279.93396	360	1+
280.81138	132	
281.05530	236	1+
281.90794	114	
283.78965	152	
283.86255	104	
284.86155	266	1+
284.94628	124	
284.99103	176	1+
285.95131	100	
286.81475	120	
287.88971	98	
288.85807	228	1+
290.80988	96	
291.03368	98	
291.87280	132	
292.86122	360	1+
293.86044	352	1+
296.07685	98	
296.76052	146	
296.83902	106	
297.97495	138	
298.07259	128	
299.22027	96	
299.79853	122	
300.77598	116	
300.87201	392	1+
301.12138	136	
301.85981	150	
301.87753	284	1+
302.05316	140	1+
302.16659	102	
302.40012	130	
302.85130	304	1+
304.88848	112	
306.41674	106	
306.88662	488	1+
307.79990	178	
307.87281	128	
308.29478	118	
309.87145	968	1+
309.99225	150	
311.93426	130	
312.95128	96	
315.85563	132	
315.87935	130	
315.89626	176	
316.47594	100	
316.91718	162	
316.97923	110	
319.88141	104	
321.06242	148	
321.89650	94	
322.39008	96	
323.86241	96	
324.28451	128	
324.89236	592	1+
324.95831	140	1+
326.76248	170	1+
327.83037	98	
328.18667	132	
328.81038	144	
328.88569	232	
329.87330	108	
330.86940	106	
331.82087	130	
333.83462	128	
335.39203	94	
336.76879	116	
336.90932	192	1+
336.93967	130	
337.76118	128	
338.86639	160	
339.76072	164	1+
339.83169	124	
339.85711	102	
342.90518	192	
END IONS

###FS:    #m/z: 363.95700 #charge 1+
###MS: 45
###MSMS: 48
BEGIN IONS
TITLE=Cmpd 36, +MS2(363.9570), 28.0-35.0eV, 1.0min #48
RTINSECONDS=60.329
SCANS=45,48
PEPMASS=363.95700	1185434
CHARGE=1+
185.93204	224	1+
187.86904	130	
189.86332	618	
191.85902	674	
193.92632	120	
200.87578	124	
200.88735	194	
204.90231	264	
206.94807	110	
207.40416	252	
207.87265	292	1+
207.94656	174	
209.86809	142	
209.94262	3412	1+
210.88707	664	1+
212.87940	4124	1+
213.90723	162	
215.18095	130	
216.41044	128	
218.91410	368	
219.41244	170	
222.95149	2130	1+
224.94882	2742	1+
225.88770	160	
226.44872	108	
226.91040	360	1+
226.94755	17524	1+
227.89502	142	
227.93237	282	
228.82931	176	1+
228.89361	1114	1+
228.94267	20986	1+
229.00707	174	1+
229.03371	116	
229.45345	110	
230.78991	174	
230.85516	126	
230.88889	4908	1+
232.82303	152	1+
232.88647	960	1+
232.92082	272	1+
234.87934	200	
235.82295	234	1+
235.88461	126	
236.07050	110	
237.90767	110	
238.06672	396	1+
238.94074	146	
239.07205	252	1+
239.42961	192	
239.90354	158	
240.82768	132	
240.94134	864	
240.96255	1674	1+
241.94070	1746	1+
242.94322	1096	1+
242.96110	1056	1+
244.95761	9228	1+
245.05086	120	
245.23524	110	1+
245.94088	158	
246.90921	154	
246.95336	10928	1+
247.83987	122	
248.02943	114	
248.15269	154	
248.80397	240	
248.90106	1344	1+
250.89705	138	
250.94858	168	
250.96987	312	
251.07049	200	1+
251.85057	134	
251.92558	132	
252.89746	714	1+
252.95386	262	1+
253.08995	188	1+
253.90754	452	1+
254.26150	108	1+
254.83809	120	
257.08071	134	
258.97347	430	1+
259.98842	112	
260.96802	594	1+
261.79553	234	1+
261.82780	532	1+
262.77896	142	
263.85252	120	
263.97797	236	
264.01953	134	
264.79171	140	
264.81827	144	
265.82759	220	1+
265.97752	430	1+
266.81238	140	
266.85866	152	
266.87782	258	1+
266.96366	180	
267.79683	122	
267.89457	250	1+
267.97340	1358	1+
268.79131	110	
268.96308	1374	1+
269.01511	114	
269.84257	208	1+
269.96743	1156	1+
271.10213	186	
271.84738	132	
271.91642	530	1+
272.79330	356	1+
273.04361	110	
273.94269	134	1+
274.85013	190	1+
274.91066	166	
276.85435	302	
277.84841	150	
278.79836	112	
278.85167	144	
279.09817	152	
280.79208	770	1+
281.11264	152	
281.85726	158	
281.92303	110	
282.07208	192	1+
282.80686	230	1+
283.01623	206	1+
283.45461	110	
283.78855	412	
283.85895	112	
283.98549	176	
284.09933	168	
284.82344	112	
284.98488	116	
285.79201	262	
285.84427	588	1+
286.41904	166	
287.80971	262	
287.93223	112	
288.79130	118	
289.87333	274	
290.78569	358	1+
291.85792	124	
292.43815	150	
292.81690	116	
293.84777	138	
293.86119	284	1+
294.84915	182	
295.09417	128	
295.11698	132	
295.92930	148	
296.80635	282	1+
296.87141	118	
298.80578	946	1+
298.96054	120	
299.87702	122	
299.99097	152	
300.80306	562	1+
300.84747	122	
300.96731	192	
301.80758	368	1+
301.86272	320	
301.91462	224	
302.55619	108	
302.86151	186	
303.80709	608	1+
303.82920	168	
303.85542	1278	1+
303.94510	206	
305.11519	152	1+
306.93076	148	
307.88968	170	
308.14113	140	
308.87681	160	
309.86779	202	
310.87711	446	
311.88583	322	
311.93162	190	1+
312.85152	106	
314.78742	110	
314.88492	152	
315.82580	128	
315.89802	382	1+
316.81078	178	
316.85711	126	
316.90206	266	1+
316.93051	152	
317.12192	204	1+
317.77776	140	
319.73724	182	1+
319.82367	234	
319.86808	154	
320.14041	278	1+
320.82085	180	
320.88188	398	1+
321.42622	108	
321.81840	498	1+
321.86480	230	
322.17509	202	1+
322.73994	156	1+
322.87167	186	
322.92844	454	1+
323.81610	136	
324.32115	118	
324.89191	122	
326.76167	144	
326.87154	944	1+
328.72198	138	1+
329.06183	134	
331.75527	196	1+
331.83053	140	1+
331.91210	188	1+
332.40586	148	
335.77352	122	
336.94417	494	1+
337.83439	138	
339.83132	654	1+
339.94980	150	
340.94121	194	
342.90875	162	
346.20567	118	
351.33431	144	
351.85373	122	
353.05541	120	
354.77903	138	
355.80598	152	
358.94031	146	
360.77900	280	1+
362.70788	156	
363.85059	112	
364.18702	270	1+
365.78184	186	
365.92971	188	1+
367.09212	124	
367.33434	160	
367.77431	110	
END IONS

###FS:    #m/z: 322.93055 #charge 1+
###MS: 49
###MSMS: 50
BEGIN IONS
TITLE=Cmpd 37, +MS2(322.9305), 28.0-35.0eV, 1.1min #50
RTINSECONDS=64.001
SCANS=49-50
PEPMASS=322.93055	5414092
CHARGE=1+
116.30582	184	
168.21846	92	
177.93097	90	
192.02523	94	
192.88863	382	1+
194.96642	92	
196.08941	92	
196.88652	284	
198.03104	92	
199.88469	244	1+
201.50850	88	
203.87931	182	1+
205.95053	260	
206.94578	314	1+
207.97215	126	
209.92817	98	
209.94211	262	
210.89854	290	1+
212.39413	100	
212.87970	242	1+
212.89430	324	1+
215.89742	254	
217.89170	474	1+
221.06707	100	
221.94265	142	
222.90019	124	
222.95452	1390	1+
223.98684	96	
224.87339	106	
226.49482	108	
226.82585	88	
227.93211	138	
227.95473	238	
228.05925	102	
228.90908	122	
230.43315	94	
230.88747	264	1+
231.42778	100	
233.04476	88	
234.08797	100	
235.39346	88	
235.82320	284	1+
235.87772	212	1+
236.01181	90	
236.89601	100	
237.79010	94	
238.22057	102	
238.94277	162	1+
239.01043	120	
239.07973	90	
239.14800	108	
239.79009	158	
239.90674	122	
240.14516	90	
240.53806	92	
240.78643	106	
240.79800	94	
240.81954	236	1+
240.94110	3290	
241.93902	11118	1+
242.01250	108	
242.94120	8038	1+
243.07703	146	
244.13938	90	
244.94060	2240	1+
245.83807	120	
246.43577	96	
246.97618	680	1+
248.84751	96	
248.95166	94	
249.79332	90	
250.86772	98	
250.88094	104	
250.90111	128	
250.95117	88	
251.33655	114	
251.79015	138	
251.92604	324	
252.06498	150	
254.02035	198	1+
254.38869	94	
254.90799	104	
255.06456	128	
255.77952	450	1+
256.78150	264	1+
257.86064	100	
258.79748	98	
258.83701	198	
258.90076	152	
259.98337	116	
260.73217	90	
260.83155	88	
260.84368	96	
261.47568	98	
261.82767	756	1+
262.83050	532	1+
262.86017	106	
262.89142	138	
262.97438	404	1+
263.08101	90	
263.97860	346	1+
264.85960	228	1+
265.05438	122	
266.84547	198	1+
267.93305	340	1+
268.86459	126	
268.95966	150	
270.36803	94	
270.79648	142	
271.79740	126	
271.84653	278	1+
272.44789	96	
272.85693	100	
273.79505	286	
273.84390	100	
275.00126	118	
275.80680	342	1+
275.87445	114	
276.02208	226	1+
276.84945	186	
278.05406	216	1+
278.83456	102	
278.86229	110	
279.09219	496	1+
279.79370	156	
280.86983	100	
281.80771	108	
281.98963	132	
283.03085	96	
283.07116	176	1+
283.78816	414	1+
283.86491	156	
284.29303	306	
284.77208	160	1+
284.85780	92	
286.91658	316	
287.86203	206	
289.78463	114	
289.81161	134	
290.26140	106	
290.78655	148	
290.80348	150	
291.78233	138	
291.80531	124	
291.85985	164	
292.82326	112	
292.88644	100	
292.91785	204	1+
293.86131	92	
294.81385	156	
294.85742	250	
294.89684	166	
295.16639	100	
295.84880	152	
295.86962	350	1+
295.90358	102	
296.80867	154	
296.87386	246	1+
296.94341	140	
297.81239	100	
297.83093	96	
298.77570	304	1+
298.86599	292	1+
299.79937	100	
299.89857	90	
300.58542	104	
300.79279	202	1+
302.02263	142	
303.88422	220	1+
305.04279	112	
306.76274	114	
306.88040	204	
307.78454	96	
307.79428	268	1+
307.88631	298	
308.29326	146	
308.38700	88	
308.89544	182	
309.80835	246	1+
309.88393	126	
310.30568	184	
310.87937	482	1+
311.88331	288	1+
312.80003	452	1+
313.80221	282	1+
313.88515	136	
314.01018	106	
314.82189	128	
314.87017	134	
318.82525	190	1+
318.88371	90	
319.71870	192	1+
319.89473	118	
320.24196	98	
320.75465	126	
321.88635	202	1+
322.59976	94	
323.03257	98	
323.79406	204	1+
324.89287	718	1+
325.77442	100	
326.88807	120	
326.91141	138	
327.63204	98	
END IONS

###FS:    #m/z: 340.94074 #charge 1+
###MS: 49
###MSMS: 51
BEGIN IONS
TITLE=Cmpd 38, +MS2(340.9407), 28.0-35.0eV, 1.1min #51
RTINSECONDS=64.773
SCANS=49,51
PEPMASS=340.94074	2708502
CHARGE=1+
189.86440	150	
192.88853	132	
192.92699	264	
195.54465	92	
198.85367	102	
205.41251	100	
205.94893	350	
208.94006	90	
210.93740	206	
212.87940	1000	1+
213.93975	4092	1+
215.41130	226	1+
215.88827	690	1+
215.93797	486	1+
217.04982	92	
217.88200	524	1+
217.93658	106	
218.91465	110	
219.92194	92	
221.94314	116	
223.88731	92	
223.96176	246	
224.97528	176	
226.38231	116	
226.89242	96	
228.02196	104	
228.79773	120	
228.90721	326	1+
228.94979	416	1+
230.88982	230	
230.94293	146	
231.95003	3688	1+
233.89801	588	1+
233.94743	822	
234.83627	86	
235.83554	106	
235.89370	514	1+
235.94973	202	
236.80107	118	
240.07746	106	
240.83287	218	
241.13647	178	
241.83688	102	
242.63940	98	
242.93890	242	1+
243.50864	188	
243.83254	98	
243.96184	310	1+
245.83441	128	
246.87416	186	1+
246.95710	242	1+
246.97301	358	1+
248.81049	88	
249.09588	118	
249.90211	130	
249.96115	886	1+
251.82073	102	
251.92595	264	1+
251.96408	124	
252.92933	162	1+
253.23418	102	
253.35931	94	
253.72131	104	
253.90503	236	
253.95711	106	
253.97646	142	
254.00666	92	
254.90493	118	
254.96605	2264	1+
255.07458	470	1+
256.96501	412	1+
257.83621	416	1+
257.85574	92	
258.84021	278	1+
258.96530	282	1+
259.95741	114	
260.45180	100	
260.83465	428	1+
260.84749	102	
260.89295	114	
260.98522	272	1+
262.96416	182	
265.84203	192	1+
267.77984	98	
268.51211	90	
268.83998	290	
268.91828	118	
268.97902	162	1+
269.93914	140	
270.84307	444	1+
272.89000	124	
272.93929	158	
272.97723	414	1+
273.79677	204	
274.86220	136	
274.97877	158	
275.79387	94	
275.95092	142	
276.85004	294	1+
277.99882	100	
278.41238	92	
278.84369	452	1+
280.79769	94	
280.92661	172	
280.97099	100	
282.84252	90	
282.86181	130	
282.92254	100	
282.95254	92	
282.97653	208	
283.06490	178	
283.85709	104	
283.93245	116	
284.06410	100	
284.42887	166	1+
285.03404	218	1+
286.87619	144	
287.27557	88	
288.83935	116	
289.05528	106	
290.86043	124	
291.23295	90	
291.80243	182	1+
292.86538	100	
293.43111	104	
293.85514	118	
293.87356	264	
293.92668	98	
294.45411	92	
294.82744	96	
294.86008	792	1+
295.88804	96	
295.99429	144	
296.81106	152	
296.97837	188	1+
297.03824	90	
297.62720	114	
298.42247	94	
298.96563	134	
299.78372	118	
300.06961	90	
302.94121	104	
303.88239	258	1+
303.94786	102	
303.99088	90	
304.27561	108	
304.88597	218	1+
305.08789	88	
305.38394	108	
307.28359	106	
307.79729	180	
307.88538	418	1+
308.29294	186	
309.81953	282	1+
310.37595	96	
310.87757	340	
311.85709	162	
311.88224	170	
312.80587	128	
312.87755	266	1+
313.09654	92	
315.75747	96	
315.87890	200	1+
316.76854	96	
316.93264	92	
317.86943	240	1+
318.76931	100	
318.81419	96	
318.88963	182	1+
320.34976	98	
321.86032	112	
322.00238	90	
322.89722	146	
324.09910	88	
324.89211	226	
325.22287	94	
325.89148	274	1+
326.16742	90	
326.35610	106	
326.75757	92	
326.81044	90	
326.99685	142	
327.91527	92	
328.88819	186	
329.87738	116	
329.88930	274	1+
330.81457	172	
331.17586	88	
333.79351	100	
334.86709	146	
335.75153	92	
335.86830	222	1+
336.96430	150	1+
340.75846	186	1+
341.52292	92	
342.90572	132	
342.93593	88	
343.20647	88	
343.95685	120	
344.25536	94	
344.90144	122	
END IONS

###FS:    #m/z: 363.95677 #charge 1+
###MS: 49
###MSMS: 52
BEGIN IONS
TITLE=Cmpd 39, +MS2(363.9568), 28.0-35.0eV, 1.1min #52
RTINSECONDS=65.545
SCANS=49,52
PEPMASS=363.95677	1531136
CHARGE=1+
111.78973	100	
130.29354	94	
165.95036	102	
187.87402	102	
189.86201	1070	1+
190.93141	166	
191.85652	632	1+
192.89215	132	
192.92641	136	
193.95448	100	
196.88489	264	
200.42412	100	
205.87990	130	
205.94666	122	
207.40490	166	
207.87600	478	1+
207.94841	184	
208.93999	308	
209.87928	780	1+
209.94393	3458	1+
210.88404	670	1+
210.92945	140	
212.87839	3248	1+
214.89602	122	
215.41493	134	
218.43477	108	
218.89269	128	
218.91091	160	
221.89495	98	
222.05779	114	
222.95227	2190	1+
224.87184	206	1+
224.94948	2406	1+
225.88798	336	1+
226.94735	19016	1+
227.08291	208	1+
227.13781	118	
227.18344	104	
227.23719	104	1+
227.76098	104	
228.22564	154	1+
228.79096	106	
228.89320	874	1+
228.94245	22012	1+
229.00674	108	
229.49017	82	1+
230.46031	112	
230.88941	5224	1+
231.18492	126	1+
231.85759	118	
232.42287	100	
232.88418	366	1+
233.10412	122	
234.88121	324	
234.92503	100	
239.93644	768	1+
240.96190	1552	1+
241.78702	154	
241.89167	108	
242.94202	1442	1+
242.95921	1598	1+
244.00553	100	
244.95713	8518	1+
246.11192	96	
246.80797	112	
246.83453	146	
246.90404	178	
246.95312	9966	1+
247.84526	102	
247.88735	100	
248.79883	204	1+
248.85353	188	
248.89934	1686	1+
249.49279	106	
249.78458	102	
249.83344	272	1+
249.93561	328	1+
250.89818	184	
250.97049	530	1+
251.91029	134	
251.99691	112	
252.07590	140	
252.10807	96	
253.83668	410	1+
253.90689	602	1+
254.05550	224	1+
254.47084	100	
255.10613	154	
255.91145	148	
256.52953	96	
256.80557	96	
257.91111	112	
258.82971	322	1+
258.84250	280	1+
258.97297	366	1+
260.19606	132	
260.87447	98	
260.96739	1042	1+
262.82852	132	
263.84252	198	
263.89039	98	
263.97514	266	
264.80097	112	
264.84856	100	
264.96542	136	
265.81322	354	1+
265.91069	102	
265.97786	326	
266.52344	104	
266.81333	228	1+
266.90463	270	1+
267.78219	218	1+
267.97323	1526	1+
268.84170	160	
269.96820	1608	1+
271.56294	102	
271.84301	504	1+
271.86220	150	
271.91683	414	1+
272.35866	102	
273.80145	106	
273.91794	202	
274.86447	154	
276.81928	114	
276.83897	136	
276.85269	202	
276.88183	132	
277.80230	134	
277.85208	100	
277.99595	260	1+
278.03345	220	1+
278.79658	142	
278.85058	138	
279.10158	182	
279.35997	96	
279.80537	130	
279.94809	306	1+
280.79052	696	1+
281.85753	184	1+
281.98839	378	1+
282.00926	96	
282.82838	96	
282.85535	284	1+
282.87333	230	1+
282.90173	226	1+
282.92216	236	1+
283.43806	116	
283.79240	304	1+
283.98504	132	
284.35451	108	
284.81966	164	
285.85062	664	1+
286.91496	304	1+
287.80019	112	
288.07106	112	
289.85872	390	1+
289.88024	100	
290.00851	100	
290.78745	316	
291.79162	134	
291.80728	270	1+
292.30689	96	
292.43574	176	
292.93525	194	
293.11557	188	
293.85461	204	
293.92997	262	1+
294.86290	576	1+
295.33131	96	
295.86479	330	1+
295.90195	210	
295.92738	294	1+
297.12562	102	
298.80487	610	1+
299.78033	216	1+
300.36408	174	
300.80647	484	1+
301.86053	592	1+
302.80048	620	1+
302.93503	236	1+
303.80729	536	1+
303.85630	1018	1+
304.99374	150	
305.10962	110	
305.42616	216	1+
305.89907	118	
306.88354	342	1+
307.30857	104	
307.88897	212	1+
308.80997	122	
308.92309	122	
309.88408	100	
310.87451	118	
310.96522	224	1+
311.03396	116	
311.86705	170	
311.96598	240	1+
312.87547	116	
313.92965	124	
314.36488	104	
314.82075	216	1+
315.55010	106	
315.85016	110	
316.81362	284	1+
318.93245	610	1+
319.81894	150	
320.87603	126	
321.81846	876	1+
321.86845	410	
322.15497	128	
322.92698	376	1+
323.57029	94	
324.87417	112	
324.89545	138	
325.90279	108	
326.81815	216	1+
326.87467	210	
327.00146	204	1+
328.18876	108	
328.30725	148	
329.87383	202	1+
332.75425	234	1+
336.89307	162	1+
336.94892	876	1+
337.83627	96	
338.95026	100	
339.33452	110	
339.82969	500	
340.93951	568	1+
341.05934	196	1+
343.29546	136	
343.91239	98	
344.60921	102	
344.85357	126	
348.80028	130	
348.92305	120	
350.37999	116	
352.78580	308	1+
352.88748	250	1+
356.78842	172	1+
359.75825	302	1+
360.79973	132	
363.76916	190	1+
363.97910	206	1+
364.10248	102	
366.76663	104	
367.21188	242	1+
367.32952	122	
367.77290	100	
END IONS

###FS:    #m/z: 322.93028 #charge 1+
###MS: 53
###MSMS: 54
BEGIN IONS
TITLE=Cmpd 40, +MS2(322.9303), 28.0-35.0eV, 1.2min #54
RTINSECONDS=69.2285
SCANS=53-54
PEPMASS=322.93028	4913368
CHARGE=1+
76.56492	106	
192.88986	642	1+
196.88314	164	
202.92785	84	
202.98905	88	
204.01920	108	
204.41223	84	
205.94782	518	1+
207.97479	94	
209.88918	100	
209.94648	102	
210.90231	134	
212.88283	300	1+
212.89790	186	
214.58841	118	
218.42422	94	
221.94729	132	
222.92564	104	
222.95143	316	
223.94448	102	
223.96116	162	
224.09155	86	
224.94983	106	
227.92824	94	
227.95445	288	
228.91125	86	
229.82208	84	
230.88837	118	
230.90358	94	
230.94912	178	1+
232.38132	92	
232.89831	86	
232.93580	100	
232.98671	84	
233.05759	86	
233.92083	144	
235.03996	86	
236.80137	90	
238.46486	98	
238.93806	208	
239.07839	286	1+
239.90651	126	
239.92673	144	
240.79328	116	
240.91358	94	
240.94052	3038	
240.96218	532	
241.94024	8392	1+
242.89551	118	
242.94235	5394	1+
243.82264	236	
244.81899	124	
244.94085	1316	
245.83466	112	
246.85570	140	1+
246.97591	550	1+
247.38518	100	
247.99561	94	
248.84604	486	1+
248.89974	176	
248.97893	168	1+
249.57194	92	
251.97751	102	
252.96126	120	
253.10131	88	
253.83805	218	1+
253.92890	112	
254.91036	146	
255.38024	94	
255.83341	182	1+
255.88300	84	
256.89355	84	
257.79710	100	
258.06998	92	
258.45080	98	
258.51968	88	
258.91453	94	
259.40691	94	
260.34721	112	
260.82774	430	1+
260.93236	278	1+
261.79814	228	1+
262.35723	118	
262.80011	192	1+
262.85452	240	1+
263.23819	94	
263.90672	112	
263.97817	282	1+
264.04823	212	1+
264.11057	120	
264.85903	360	1+
265.09038	86	
265.35626	88	
265.78604	86	
265.92547	144	
265.97658	118	
266.11936	124	
266.80978	130	
266.84396	326	1+
267.80157	180	1+
267.86472	86	
267.90770	218	1+
268.05739	102	
268.23631	84	
268.95478	92	
269.14391	100	
270.03253	118	
270.79638	86	
270.83874	92	
271.02026	106	
271.38458	92	
271.79939	124	
271.84477	398	1+
272.80241	92	
272.97069	100	
273.79289	490	1+
274.85725	148	
276.85313	190	
276.89127	198	1+
277.03749	102	
277.82262	128	
277.86343	106	
278.91462	98	
279.09123	494	1+
280.07047	86	
280.54294	100	
280.81320	124	
280.99346	102	
281.87540	92	
283.06789	204	
284.29417	156	1+
284.85853	124	
285.80781	130	
285.91441	290	1+
286.87693	158	
286.96732	88	
288.15214	102	
288.51707	86	
289.78887	238	
289.81063	158	
290.87882	106	
291.35448	84	
291.80585	302	1+
293.55045	116	
294.86212	138	
295.84975	108	
296.80983	160	
298.42242	90	
298.85692	148	
299.78210	180	
300.78593	118	
301.86637	124	
302.36828	96	
302.88025	94	
303.95008	88	
304.55408	94	
304.80290	116	
304.86951	132	
304.94841	104	
305.04939	84	
305.80537	134	
306.88220	196	
307.88778	166	
308.28900	168	
308.79645	86	
308.88740	120	
309.00184	94	
309.81154	132	
309.87573	996	1+
309.92365	152	1+
310.09270	86	
310.41488	90	
310.83609	96	
310.87853	924	1+
311.12630	184	1+
313.78332	92	
313.80921	204	1+
313.88384	184	
313.93394	92	
314.29933	92	
314.76784	140	1+
314.95079	86	
315.89938	108	
317.89936	176	
319.95019	86	
321.03285	108	
323.89032	450	1+
324.89482	320	1+
327.88594	410	1+
328.00563	92	
END IONS

###FS:    #m/z: 340.94086 #charge 1+
###MS: 53
###MSMS: 55
BEGIN IONS
TITLE=Cmpd 41, +MS2(340.9409), 28.0-35.0eV, 1.2min #55
RTINSECONDS=70.001
SCANS=53,55
PEPMASS=340.94086	1919852
CHARGE=1+
63.82110	104	
185.08066	92	
192.92724	278	1+
196.88325	120	
197.26218	92	
205.95016	172	
206.82889	168	
208.94149	102	
209.89056	208	
209.92388	152	
209.94433	104	
210.93679	190	
212.87688	424	1+
212.94531	140	
213.88147	354	1+
213.93980	2428	1+
215.88967	610	1+
215.93797	550	
217.88210	400	1+
217.93870	96	
218.91261	90	
219.87848	118	
221.06159	98	
222.04656	100	
223.95817	184	
224.87670	222	1+
225.94717	236	1+
226.38961	100	
228.94098	136	
229.02820	92	
230.88975	292	
230.96477	94	
231.89193	216	
231.95005	2140	1+
232.89053	358	1+
233.94791	816	
234.93232	90	
235.89492	116	
235.94435	160	
236.04485	140	
236.83142	122	
237.89337	270	1+
238.45940	92	
238.89751	170	1+
239.88357	102	
239.94184	190	1+
240.84872	96	
241.84071	276	1+
242.94331	90	
246.97497	476	1+
248.85473	196	
248.90249	116	
249.96566	472	1+
251.87949	226	
251.95602	142	
253.11908	166	
253.90662	112	
253.96100	110	
254.47268	110	
254.96564	1284	1+
255.04322	92	
255.78494	136	
255.83820	96	
256.06016	230	1+
256.43248	96	
256.85360	110	
256.91350	294	1+
256.96133	190	
257.90380	90	
257.93978	90	
258.84927	140	
259.91357	98	
259.96169	146	
260.78625	102	
260.83082	180	
261.84172	108	
261.88821	108	
262.87364	162	1+
263.83037	148	
263.98881	142	
264.85236	120	
264.99217	96	
265.08956	106	
266.84943	178	
267.42614	102	
267.80409	134	
268.81083	122	
268.84187	184	
269.83648	112	
269.88355	98	
272.42135	100	
272.81934	94	
272.84573	182	
272.93580	156	
272.97835	254	1+
273.80388	104	
273.91910	170	
274.86248	298	1+
274.90296	116	
275.01355	92	
276.85946	352	
277.85654	164	
277.93439	222	1+
277.96807	90	
278.84478	900	1+
278.88491	102	
278.90921	92	
279.09740	92	
280.25928	92	
280.32327	98	
280.82277	120	
281.85870	94	
282.86134	96	
283.86456	318	1+
284.41083	92	
284.92376	156	
285.45960	94	
286.80471	246	1+
286.81726	100	
288.04590	150	
288.86519	250	1+
289.15994	92	
289.78808	192	
289.82394	260	1+
290.55012	100	
290.85514	120	
292.43476	98	
292.81235	162	1+
293.62042	94	
293.87095	190	
294.41212	98	
295.97020	108	
296.85293	160	
297.85409	96	
297.88320	130	
297.97639	166	
298.84617	206	
298.87567	92	
299.78154	132	
299.87093	138	
300.85189	254	1+
301.41657	90	
301.88367	192	
302.45548	92	
302.72270	90	
302.88381	148	
302.94255	538	1+
305.87655	372	1+
306.38678	90	
306.88363	234	1+
307.79836	142	
308.80734	100	
308.88161	102	
309.14413	92	
310.31311	100	
310.79168	92	
310.87833	280	
311.86171	152	
311.88289	156	
312.27616	116	
312.87533	204	
313.87564	128	
314.82274	214	
314.87779	120	
315.82173	96	
315.95527	106	
319.88417	100	
320.91590	178	
321.88461	136	
322.03079	104	
322.31947	102	
322.82694	94	
323.09281	112	
323.71381	126	
323.76214	140	
324.77788	102	
324.89004	276	
324.91189	116	
325.89385	198	
326.17648	92	
327.76000	156	1+
328.81784	194	1+
328.88496	384	1+
329.32591	100	
337.88412	100	
342.75007	96	
344.90513	192	1+
END IONS

###FS:    #m/z: 363.95689 #charge 1+
###MS: 53
###MSMS: 56
BEGIN IONS
TITLE=Cmpd 42, +MS2(363.9569), 28.0-35.0eV, 1.2min #56
RTINSECONDS=70.773
SCANS=53,56
PEPMASS=363.95689	946558
CHARGE=1+
182.86835	106	
187.86664	128	
189.86210	180	
190.93036	136	
191.85785	564	
192.89708	96	
196.88489	188	
197.88175	114	
207.40724	162	
207.87214	268	
207.95216	116	
208.45412	94	
209.94433	2134	1+
210.88437	492	1+
212.87929	2446	1+
214.89623	316	
215.45783	92	
216.40999	156	
218.91697	190	
221.71208	92	
222.42514	150	
222.95264	1702	1+
224.03456	102	
224.94833	3226	1+
226.53718	96	
226.94722	12226	1+
227.93024	150	
228.79267	192	1+
228.89456	792	1+
228.94253	15676	1+
229.06372	92	
229.15738	92	1+
230.88858	3846	1+
231.18614	124	1+
231.97778	98	
232.40771	94	
234.88125	308	
234.92846	124	
235.82417	192	
235.87944	130	
238.82311	104	
238.89460	144	
239.01882	138	
239.78963	118	
240.82075	144	
240.83387	388	1+
240.94196	544	
240.96262	1556	1+
241.93950	1276	1+
242.94189	908	1+
242.95924	912	
243.82265	284	1+
244.08726	108	1+
244.89177	106	
244.95786	6034	1+
244.98845	102	
245.83541	388	1+
245.94151	182	
246.39304	92	
246.80237	94	
246.90183	282	1+
246.95329	6004	1+
248.80302	372	1+
248.84919	116	
248.87892	182	
248.90106	1114	1+
250.89413	202	1+
250.94671	274	
250.96959	512	1+
251.06901	114	
252.10040	92	
252.89026	110	
252.94061	236	1+
252.96369	138	
253.83398	332	
253.91062	242	
253.96552	146	
256.84917	214	
257.09652	138	
258.84170	182	1+
258.97416	258	
259.38510	174	
260.83431	164	
260.96882	1000	1+
261.84042	132	
261.85444	126	
261.92793	236	1+
262.40480	94	
263.83621	294	1+
263.84714	208	
263.96651	170	
263.98360	140	
264.95502	110	
265.00809	140	
265.81008	694	1+
265.97779	314	
266.92214	128	
267.78502	198	1+
267.97419	1096	1+
268.52700	150	
269.92010	102	
269.96745	672	1+
270.91678	138	
271.10116	122	
271.84612	168	
271.86308	124	
271.91511	156	1+
271.93993	158	
275.81004	116	
275.84846	260	1+
275.93861	100	
276.06102	92	
276.80764	108	
278.79608	322	1+
278.85919	374	1+
279.10065	336	
279.97155	102	
280.79050	590	1+
280.83055	108	
281.84081	100	
281.97451	94	
282.79485	146	
282.82667	140	
282.85666	120	
283.04976	94	
283.84852	106	
283.99012	242	
284.85299	138	
285.84546	376	
286.81759	122	
288.41708	156	
288.80029	176	
289.85996	118	
289.88048	164	
290.78756	176	
291.80689	218	1+
293.85398	348	1+
293.92339	92	
294.85694	308	1+
295.29144	98	
296.80971	142	
297.80171	1026	1+
297.91264	138	
298.80369	792	1+
299.46459	98	
299.85904	142	
299.98971	100	
301.80031	160	
301.81642	112	
301.86399	560	1+
301.91772	194	1+
302.83498	176	
303.13027	112	
303.77558	138	
303.80654	286	1+
303.85686	1028	1+
304.11737	164	
304.49537	110	
304.77257	104	
305.89017	296	1+
306.88063	180	
306.89074	224	1+
307.02331	92	
307.40430	100	
308.80794	132	
308.94819	92	
310.83666	110	
310.87256	126	
311.29397	100	
311.87254	152	
312.87467	138	
313.87087	94	
314.81912	128	
315.87758	162	
316.81367	540	1+
318.93424	288	
319.96175	226	1+
320.18553	92	
320.86310	412	1+
321.82048	308	1+
322.78963	96	
322.93146	180	
323.05396	116	
324.83725	114	
324.89084	102	
326.61731	104	
326.87354	282	1+
328.88486	420	1+
329.32788	92	
329.86905	126	
331.87564	102	
332.40360	96	
336.94694	506	1+
338.87286	112	
339.82451	310	
340.19180	110	
340.79902	242	1+
340.82856	134	
340.94288	392	1+
342.90399	134	
345.40780	94	
345.50227	98	
349.76276	108	
350.89635	110	
351.76195	216	1+
352.76601	184	1+
352.79362	154	
352.88728	160	
356.77430	100	
360.10985	216	1+
362.70861	96	
363.55196	106	
368.83662	94	
END IONS

###FS:    #m/z: 507.84570 #charge 1+
###MS: 57
###MSMS: 58
BEGIN IONS
TITLE=Cmpd 43, +MS2(507.8457), 28.2-35.2eV, 1.3min #58
RTINSECONDS=74.4655
SCANS=57-58
PEPMASS=507.84570	509868
CHARGE=1+
196.01700	720	1+
206.88267	218	1+
214.88514	534	1+
228.88261	304	1+
237.05882	230	1+
241.88385	148	
246.10211	148	
247.00556	180	
250.89107	198	1+
250.96819	392	1+
253.88525	150	
254.99886	166	1+
255.87682	232	1+
258.87619	268	
259.86871	170	
259.88448	180	
260.38003	234	1+
260.87959	270	
261.87586	558	1+
265.08343	164	
265.16321	394	1+
265.41573	154	
266.16783	332	1+
266.86942	388	1+
269.88122	264	1+
270.85549	374	1+
272.38882	240	
272.85157	1692	1+
272.87229	188	
272.90832	160	
273.94891	206	1+
274.99371	202	1+
276.84911	146	
278.84530	274	1+
278.85843	376	1+
279.88331	148	
280.11604	282	1+
281.78833	184	1+
281.89553	444	1+
283.94198	248	1+
284.87576	164	
285.85546	162	
286.87289	356	1+
287.85229	652	
288.87103	178	
289.88018	406	
290.13286	162	
290.86520	2030	1+
290.91431	130	1+
290.93654	236	1+
291.81559	208	1+
292.37931	266	1+
293.38187	212	1+
293.87243	6804	1+
294.12855	170	
295.34075	292	1+
297.86249	232	
297.92019	152	
297.96326	428	1+
298.10725	198	1+
298.85193	268	
298.88075	338	
299.81283	220	1+
299.84197	266	
300.85876	774	1+
301.88039	198	
301.92142	154	
302.34289	150	1+
302.97741	156	1+
303.86417	258	
304.39675	196	
304.88243	278	
305.86443	1062	1+
306.12507	290	
306.37294	158	
307.88969	1412	
308.14529	512	
308.80536	368	1+
308.87252	2670	1+
309.14452	234	
309.22412	100	1+
309.80871	318	1+
310.15691	850	1+
310.34280	194	
310.37348	212	
311.10458	102	1+
311.35100	158	
311.88319	11232	1+
314.86578	1228	1+
315.37378	268	
315.97969	254	1+
316.04603	142	1+
316.87006	180	
316.88638	1086	1+
318.86204	504	1+
319.38689	248	1+
320.10601	188	
321.89302	154	
322.81683	148	
322.86169	152	
322.88528	528	1+
322.98063	240	1+
323.85267	454	1+
323.92228	154	
324.05051	304	1+
324.12242	194	1+
324.85627	326	1+
325.90180	606	
326.76572	252	1+
326.87918	2270	1+
327.38754	328	1+
327.53661	172	1+
327.87978	1312	1+
329.35623	154	
329.89733	654	
330.81056	220	1+
330.88408	448	
331.75481	182	1+
331.89740	648	1+
332.13679	170	
332.39590	160	
332.87501	868	1+
333.83965	156	
334.82390	180	
334.87542	478	1+
334.90085	514	1+
335.77655	334	1+
335.84153	290	
335.99338	180	1+
336.77964	220	1+
336.82393	240	1+
336.87880	622	1+
337.88045	544	1+
338.02093	430	1+
338.92170	146	
339.87223	380	1+
340.00598	186	1+
340.32879	316	1+
343.83739	248	1+
343.87532	226	
344.76516	152	
344.90056	220	1+
344.96729	188	1+
345.76830	156	
345.81710	260	
346.39741	242	1+
346.75076	152	
347.90963	208	
348.16811	172	1+
348.40185	236	1+
348.54139	246	1+
348.81156	162	
348.88878	340	
349.76899	308	
349.88281	596	1+
350.88722	504	1+
350.96202	222	1+
351.80806	180	
351.85285	146	
352.77296	230	
352.82982	160	
352.91009	706	1+
353.78872	166	
353.85116	764	1+
354.78839	486	
354.83723	258	
354.89012	532	1+
354.90454	156	
355.35503	164	
355.89266	370	1+
356.78767	202	
356.83669	178	
357.39900	260	1+
357.83239	344	1+
357.84309	266	1+
358.72097	324	1+
358.76509	312	1+
359.00147	224	1+
360.78258	338	1+
360.89008	208	1+
361.35916	162	
361.78805	220	1+
362.87103	204	
363.85384	296	
364.84745	222	
365.77584	198	
366.18247	256	
366.79003	250	
366.83877	1936	1+
367.02152	196	1+
367.70932	830	1+
367.76999	508	1+
367.94437	174	1+
368.89497	702	1+
369.70033	172	
369.83371	462	1+
370.18217	212	1+
370.70824	496	1+
371.04037	280	1+
371.77857	208	1+
372.01778	152	
372.50619	92	1+
372.85064	194	
373.06875	168	1+
373.37797	174	
373.79349	184	1+
373.87233	274	
374.70543	140	1+
374.81570	242	
374.87870	328	1+
375.71543	166	1+
376.38650	186	
377.88342	188	1+
378.18109	152	
378.80386	252	1+
379.38839	304	1+
379.43274	192	
379.87875	220	
380.85890	298	
380.88562	264	1+
381.78908	204	
382.79832	166	
382.85848	638	1+
384.03545	126	1+
384.79119	250	1+
384.85071	5252	1+
385.83068	188	
385.89455	240	
386.71720	206	1+
386.77542	518	1+
387.77896	446	1+
387.85112	308	
388.85186	164	
389.19928	348	1+
389.80470	184	
390.35606	246	1+
390.83966	418	
391.82900	466	1+
391.85480	192	
392.75645	256	1+
392.78978	146	
392.86058	736	1+
393.80023	282	
394.80031	156	
394.83521	158	
395.86958	376	1+
395.90806	284	1+
396.84823	178	
396.95443	188	1+
397.36873	316	1+
397.86195	196	
398.37460	202	1+
398.77790	156	
398.87550	498	1+
399.80227	158	
399.85110	288	
400.72666	160	
401.03689	202	1+
401.81220	266	1+
402.86482	2718	1+
402.88886	214	
403.87073	1904	1+
404.16204	372	1+
405.08485	198	1+
405.74838	162	
405.78377	222	
405.87252	362	
405.97117	184	1+
406.73452	396	1+
406.78898	186	
406.86302	400	
407.08645	216	1+
407.24582	158	1+
407.73930	340	1+
407.80736	174	
407.86547	8504	1+
407.91148	154	
408.06975	154	
408.09024	136	1+
408.93368	160	1+
409.72299	774	1+
409.81350	160	
410.83826	222	
410.87447	524	
411.38016	152	
411.80882	400	1+
411.85689	210	
412.72736	302	1+
412.84573	650	1+
412.87698	234	
413.82275	160	1+
413.87842	834	1+
415.87015	196	
416.87685	544	1+
417.85187	374	1+
418.85281	258	1+
421.88081	1680	1+
422.03487	232	1+
422.35218	156	
423.68514	170	1+
423.78734	436	1+
423.86837	378	
424.10876	146	
424.38115	164	
424.87216	248	
425.74482	798	1+
425.88208	608	
426.86176	1524	1+
427.73177	1836	1+
428.86152	546	1+
428.88400	978	1+
428.92262	134	1+
429.69880	324	1+
430.86295	156	
431.86764	1190	1+
434.83261	222	1+
434.89274	264	
435.89334	440	1+
437.23913	92	1+
437.73796	402	1+
439.89215	1298	1+
440.83467	228	1+
442.87488	180	
444.87092	2664	1+
444.94748	194	1+
445.74528	1070	1+
447.06346	162	1+
447.70376	296	1+
448.89486	366	
449.77059	514	1+
449.87752	892	1+
450.75054	628	1+
450.77188	426	1+
450.82213	256	
451.75459	348	1+
457.70011	444	1+
457.75432	210	1+
457.90215	1124	1+
458.69968	308	1+
460.17490	118	1+
460.22507	206	
461.20979	298	1+
461.76308	232	1+
462.88824	282	
463.88063	478	1+
464.71638	452	1+
464.79365	234	1+
464.81668	172	
465.72304	348	1+
465.77207	240	1+
467.69475	312	1+
467.88892	1214	1+
468.78201	290	1+
468.82946	216	1+
469.89096	370	1+
473.72622	150	1+
478.71964	210	
480.92489	198	
485.80121	252	1+
485.90048	788	1+
486.79540	200	1+
488.27753	150	
488.80059	208	1+
490.77070	218	1+
491.84866	428	
493.66307	280	1+
494.66437	222	1+
498.74139	192	1+
499.74536	212	1+
502.81230	198	1+
503.61197	126	1+
504.80363	278	
505.21641	200	1+
505.65811	218	1+
506.65974	186	1+
509.80427	210	1+
509.85935	464	
END IONS

###FS:    #m/z: 336.94604 #charge 1+
###MS: 57
###MSMS: 59
BEGIN IONS
TITLE=Cmpd 44, +MS2(336.9460), 28.0-35.0eV, 1.3min #59
RTINSECONDS=75.2375
SCANS=57,59
PEPMASS=336.94604	261834
CHARGE=1+
94.65185	86	
104.03291	90	
171.33519	92	
185.42808	104	
194.00225	88	
196.88551	106	
197.88234	138	
205.94455	194	1+
206.97228	150	
208.86009	106	
210.88559	212	1+
210.89969	138	
211.94459	5302	1+
212.88032	1444	1+
213.93871	3368	1+
215.88552	948	1+
222.81911	128	
222.95078	140	
223.95992	206	
224.97217	114	
225.00779	86	
225.96955	206	1+
226.89383	214	
228.89807	90	
229.95487	6264	1+
230.88901	1790	1+
231.95047	2632	1+
231.98041	182	
232.83124	110	
233.82442	344	1+
233.89702	280	
233.92612	116	
233.95053	244	
234.90338	130	
234.96983	94	
235.38806	90	
235.83540	192	
235.88003	94	
235.94421	312	
237.59344	90	
238.21406	86	
238.79873	112	
239.01634	162	
239.96522	104	
240.83291	108	
240.89044	92	
241.00911	88	
241.81776	88	
242.84322	134	
242.95828	238	1+
244.88631	90	
245.94259	100	
246.91490	236	1+
246.97668	278	
247.96545	1388	1+
247.98758	152	
248.90016	458	1+
249.83758	86	
249.95711	838	1+
250.82990	842	1+
251.07218	128	
251.83231	520	1+
251.91000	86	
252.01565	94	
252.07627	132	
252.97026	2960	1+
253.01650	154	1+
253.08473	86	
253.83857	124	
253.90633	170	
254.89285	192	1+
254.90963	182	1+
254.96575	1604	1+
255.07060	174	
255.44730	94	
255.78297	90	
255.84385	92	
256.84996	130	
256.94691	92	
256.96439	140	
257.80132	118	
257.89311	140	
258.22207	96	
258.84508	400	1+
259.93376	136	
260.44049	108	
261.83626	178	
262.82679	308	1+
263.82690	216	1+
263.87377	92	
263.97665	150	
265.84221	98	
266.84806	186	
267.83811	420	
267.87987	94	
268.83942	1676	1+
269.55489	96	
269.97747	524	1+
270.98208	446	1+
271.00633	92	
271.92511	158	
272.87749	130	
272.97863	112	
273.06217	88	
274.79456	142	
274.85901	230	
275.06652	86	
275.85916	146	
275.90188	100	
276.85436	286	
276.87213	130	
277.05028	92	
277.11590	218	1+
277.83792	198	
277.92870	260	1+
278.83306	1030	1+
279.85978	170	1+
282.80481	90	
282.83948	114	
282.86100	310	1+
282.87794	86	
284.01185	116	
284.37324	90	
284.79248	138	
285.85194	420	
286.80848	330	1+
286.84931	1826	1+
287.03572	90	
288.09608	92	
288.40666	84	
288.79756	140	
288.83373	154	
289.87527	124	
290.86080	168	
291.03181	102	
291.80408	146	
291.86417	130	
292.01820	106	
292.86454	122	
293.06705	88	
293.11012	126	
293.86474	500	1+
294.81447	90	
295.01005	116	
295.97338	106	
295.99256	230	1+
297.81331	120	
297.85245	250	1+
297.86942	136	
298.65143	96	
298.85720	200	1+
300.03041	100	
300.88766	92	
301.01602	90	
301.80360	146	
303.44943	142	
303.81721	94	
303.85463	124	
304.86470	98	
305.78183	88	
305.86078	214	
306.88078	532	1+
307.81146	100	
307.85694	102	
308.87069	746	1+
311.41530	94	
311.82948	120	
311.85989	158	
312.87380	126	
314.81562	112	
315.02060	104	
315.14492	86	
318.38550	86	
318.43158	84	
318.74740	86	
320.82985	164	
322.87722	166	
323.89003	362	1+
324.46399	90	
327.83224	98	
327.88335	90	
327.88921	472	1+
328.82043	148	
328.88988	346	1+
328.94055	100	
329.84532	86	
330.92082	98	
331.88295	180	
332.40561	94	
332.76733	142	
332.87155	92	
333.83048	98	
333.89493	196	1+
334.75712	176	1+
336.80360	88	
337.39009	86	
340.86297	94	
END IONS

###FS:    #m/z: 359.96194 #charge 1+
###MS: 57
###MSMS: 60
BEGIN IONS
TITLE=Cmpd 45, +MS2(359.9619), 28.0-35.0eV, 1.3min #60
RTINSECONDS=76.0115
SCANS=57,60
PEPMASS=359.96194	199906
CHARGE=1+
173.99103	92	
188.05750	106	
197.99753	92	
207.94731	146	
208.88100	240	1+
209.94472	1172	
212.89446	110	
213.41214	160	
214.89347	116	
215.86028	92	
220.95709	372	1+
222.95201	2440	1+
224.94842	2768	1+
225.97011	272	1+
226.94762	7074	1+
227.49921	122	1+
227.93106	142	
228.44786	100	1+
228.94296	7318	
229.11491	108	
229.94184	94	
233.93719	220	1+
233.95945	208	
235.82459	212	
237.57533	166	
240.42014	110	
240.84258	138	1+
240.93985	300	
240.96254	1282	1+
241.41300	122	
241.94344	152	
242.95786	860	1+
243.00138	98	
244.12585	102	
244.86329	108	
244.91984	176	
244.95673	3810	
245.90400	156	
245.94621	172	
245.96204	128	
246.91096	94	
246.95273	3032	1+
247.56457	92	
248.52780	96	
248.80300	216	
248.85504	92	
249.01971	98	
250.80374	100	
250.86657	174	1+
250.95282	200	
250.97194	364	1+
251.84504	118	
252.95741	386	
253.09480	130	
253.83301	258	1+
253.89805	150	
254.00564	128	
254.04013	92	
254.87309	94	
254.94286	204	1+
255.79043	112	
256.45697	96	
257.84664	296	1+
257.89028	94	
258.97368	230	
259.97303	230	
260.83203	158	
260.87081	100	
260.96921	1280	1+
260.99739	104	
261.25149	114	
262.81557	108	
262.83113	300	1+
262.97433	268	1+
263.82989	242	1+
264.18302	114	
264.90151	220	1+
265.81634	100	
265.84991	108	
265.90175	158	1+
265.93251	128	
265.97245	102	
266.36296	112	
266.81153	328	1+
266.85554	218	1+
266.88049	188	
267.78788	146	
267.87656	92	
267.93255	190	
267.97339	728	1+
269.11259	94	
269.85741	92	
269.97010	988	
270.79650	116	
271.84747	172	
271.88863	96	
272.84287	102	
272.86211	116	
273.34634	92	
273.79596	130	
273.85776	98	
273.88763	252	1+
275.85420	114	
275.97632	124	
276.67568	126	
276.85484	268	
276.90908	140	
276.94138	100	
277.80815	104	
277.84960	126	
278.79898	180	
279.80271	124	
279.90391	92	
280.11141	136	
280.78963	242	1+
280.83529	120	
280.93200	116	
281.83292	198	1+
281.94076	130	
283.42373	98	
283.79628	202	
283.98659	210	
284.82219	174	
284.95273	108	
286.51646	94	
290.85972	156	
290.97323	92	
291.10402	128	
291.78229	90	
293.80561	124	
293.85456	508	1+
293.98351	98	
294.43521	102	
294.85919	436	1+
295.95135	212	1+
295.98180	100	
296.81111	174	
297.79748	822	1+
297.83729	114	
298.01070	150	
298.79983	748	1+
298.85265	92	
298.94053	122	
299.12741	94	
299.53086	116	
299.87178	276	1+
302.88189	180	
303.06443	98	
304.44061	92	
304.92144	322	1+
305.18038	118	
305.88349	108	
306.88125	92	
307.12771	140	
307.86597	350	1+
308.91913	158	
309.12462	230	1+
311.79617	116	
311.88434	250	1+
313.82407	166	1+
314.94851	102	
315.33865	100	
317.80898	104	
318.88101	120	
318.93850	334	1+
320.93538	178	
321.82721	112	
322.82562	164	
322.92851	190	1+
323.01312	144	
325.77213	112	
328.88518	188	
329.87412	126	
331.77015	98	
332.35870	98	
335.23231	116	
335.42665	104	
336.89292	100	
336.94631	654	1+
338.93856	122	
340.93548	108	
345.03330	98	
346.79567	90	
349.01876	228	1+
350.07433	104	
350.22827	104	
350.41198	92	
350.66266	120	
352.25097	90	
352.89677	180	
353.89415	118	
353.93757	104	
356.78037	168	
359.87135	114	
359.96311	104	
END IONS

###FS:    #m/z: 507.84564 #charge 1+
###MS: 61
###MSMS: 62
BEGIN IONS
TITLE=Cmpd 46, +MS2(507.8456), 28.2-35.2eV, 1.3min #62
RTINSECONDS=79.7215
SCANS=61-62
PEPMASS=507.84564	462090
CHARGE=1+
196.01255	392	
197.88868	272	1+
209.94370	348	1+
214.88588	234	1+
217.89720	174	
222.97265	194	1+
227.95428	270	
233.89607	144	
238.05942	176	
240.07870	266	1+
241.08488	172	1+
248.97454	172	1+
249.85887	190	1+
249.90418	192	1+
250.89450	148	
250.97083	656	1+
251.11192	194	1+
254.09017	282	1+
255.78696	212	1+
256.85493	204	1+
260.87855	252	
261.38210	230	
266.16696	250	1+
267.78020	186	1+
267.87369	294	1+
269.07935	156	
269.85680	256	1+
270.80267	236	1+
272.85397	622	1+
274.42394	264	1+
274.79573	152	
274.84922	192	
276.89660	152	
280.39355	222	
280.85399	150	
281.37836	252	1+
281.88857	286	1+
284.87598	232	
284.89739	254	1+
285.09666	200	1+
285.79689	152	
285.86085	162	
287.85264	742	
288.77199	168	1+
288.87023	794	
289.03456	168	
289.56783	184	1+
289.87965	776	
290.06798	192	1+
290.79395	220	1+
290.86365	1892	1+
291.14096	180	1+
292.36875	164	
292.41466	176	
293.87378	7196	1+
296.39417	236	1+
296.85918	246	
297.34033	160	
297.95536	148	
298.85598	612	1+
298.87220	268	
298.89993	158	
300.85976	682	1+
302.38349	212	1+
302.80600	148	1+
302.86422	746	1+
302.88363	162	
302.97642	136	1+
303.86736	624	1+
304.88691	200	
305.02548	184	
305.86498	772	1+
306.12672	184	
306.36647	310	1+
306.39234	170	
307.13065	188	
307.89049	1226	
308.14016	722	1+
308.87153	2234	1+
309.38070	300	1+
309.88891	838	
310.15698	484	
310.40274	244	1+
311.16119	264	
311.83052	308	1+
311.88303	13088	1+
312.13319	168	
312.80622	176	1+
314.86722	662	1+
315.37151	342	1+
315.81280	142	1+
315.95819	222	1+
316.80902	154	1+
316.86501	424	1+
316.88964	206	
318.85687	268	1+
318.88240	258	
319.89171	160	
321.88376	196	
322.37856	406	1+
322.86017	182	
323.42397	152	
323.87330	296	
324.00546	162	
324.38512	358	1+
324.86691	194	
325.34526	180	
325.86682	172	
325.90040	498	
326.82161	160	
326.88394	1114	
327.80954	332	1+
327.88183	690	
328.88412	988	1+
329.17177	208	1+
331.16362	152	
331.75378	164	
331.82077	172	
331.89348	788	1+
332.85263	208	1+
332.87449	658	1+
332.95441	254	
334.39214	218	1+
334.89988	674	1+
335.84325	184	
336.11942	198	1+
336.34276	192	1+
336.95469	220	1+
337.82929	400	1+
337.87790	844	1+
337.93256	152	
340.71354	160	
340.82498	208	1+
340.89445	368	1+
342.78208	202	1+
342.91272	266	1+
343.02404	216	1+
343.87799	176	1+
343.95946	164	
346.88122	464	1+
347.88479	362	1+
347.93934	148	1+
348.83341	282	1+
348.90816	176	
349.75872	164	
349.86362	188	
350.82469	400	1+
350.88930	532	1+
350.92611	188	
350.97882	158	
351.37354	158	
351.77204	146	
351.86085	150	
352.77314	514	1+
352.91301	560	1+
353.77600	376	1+
353.85647	606	1+
353.89430	188	
354.71510	184	
355.89215	184	
356.87260	228	1+
357.15708	196	1+
357.34860	256	1+
357.89956	236	1+
359.67670	110	1+
359.83192	214	1+
359.87321	240	1+
360.78111	246	1+
364.84545	160	
365.76895	392	1+
366.18457	150	
366.83962	1744	1+
366.89200	154	
367.34723	186	1+
367.36668	224	1+
367.70866	368	
367.73034	158	
368.71282	574	1+
369.33082	152	1+
369.83662	700	1+
370.78714	390	1+
370.88307	252	1+
372.71341	456	1+
372.85548	264	
373.02431	272	1+
373.19369	202	1+
373.83255	436	1+
374.71851	394	1+
374.78235	394	1+
375.88323	162	
376.80795	320	1+
376.88491	518	1+
377.80605	222	1+
377.86241	174	
379.71503	430	1+
380.71687	372	1+
380.86113	616	1+
381.35528	372	1+
381.83557	188	
382.35939	298	1+
382.85442	208	
382.89378	156	
383.78607	428	1+
383.88975	404	1+
383.94167	262	1+
384.78867	454	1+
384.85134	3294	1+
387.77178	292	1+
387.84536	612	1+
389.20232	388	1+
389.72657	344	1+
390.78636	164	
390.84139	1338	1+
391.86038	504	1+
392.07576	214	1+
392.86019	294	1+
393.79799	298	
393.83245	296	1+
393.89759	234	1+
394.79866	278	
395.13357	184	1+
395.40006	212	1+
395.73727	274	1+
395.82272	246	
395.86536	168	
396.89655	184	1+
397.86063	236	
398.73100	300	1+
398.85956	172	
399.80805	194	1+
399.85043	510	1+
400.84599	284	1+
400.87036	316	1+
402.82614	198	
402.85866	688	
403.09584	170	1+
403.80765	238	1+
403.86858	2426	1+
403.91068	218	1+
404.15616	90	1+
404.21081	194	1+
405.75226	186	
405.78407	1036	1+
407.74371	246	
407.86482	6552	1+
408.40276	256	1+
408.74453	158	
409.72282	566	
410.73027	536	1+
410.84410	264	
410.87077	932	1+
411.72216	150	
411.80981	164	
411.84179	198	
412.36779	298	
412.75131	414	1+
412.82382	180	
412.82808	178	
412.84839	288	
412.92121	222	
413.06726	324	1+
413.87396	758	1+
415.81311	146	
415.87283	522	1+
417.82015	212	
418.87268	144	
419.78946	254	1+
420.72893	204	
421.08356	156	1+
421.88230	546	
422.05211	168	
422.77517	298	1+
422.86675	296	
422.88431	262	
423.02313	260	1+
423.74081	202	
423.76955	388	1+
423.80272	370	1+
423.88054	336	
423.90467	214	
424.01950	212	1+
424.87109	286	
425.75038	892	1+
425.88000	388	
426.80749	184	1+
426.86315	1868	1+
427.36442	314	1+
427.73278	2248	1+
427.77005	154	
428.84921	232	
428.88271	308	
429.82059	156	
429.86414	172	
429.89245	148	
430.26828	128	1+
430.74203	342	1+
430.85796	294	
431.86775	810	1+
434.88928	204	1+
435.80922	246	1+
436.07923	206	1+
436.85391	286	1+
437.73011	210	1+
439.89143	1550	1+
441.91514	184	
442.99575	164	1+
443.80209	330	1+
444.87119	1508	1+
445.74301	1094	1+
446.76743	236	
446.81436	184	
446.86471	276	1+
446.89723	190	
447.77287	306	
447.87303	182	1+
448.75001	386	
448.80989	152	
448.89664	170	
449.69992	410	1+
449.75544	262	
449.87544	916	1+
450.19099	146	
450.70514	318	1+
450.74870	372	
450.81953	194	
451.74651	206	
452.75573	194	
454.67884	186	1+
457.90417	1672	1+
458.71967	172	
458.77869	198	1+
462.88295	814	1+
464.78527	248	1+
465.71044	184	
467.70663	284	1+
467.88853	522	
468.77879	248	
468.83698	232	1+
468.88774	698	1+
469.77483	198	1+
470.20694	204	1+
471.76208	202	1+
478.66763	200	1+
480.72564	214	1+
485.64860	164	
486.84217	170	
488.79157	326	1+
490.21602	156	
495.68145	198	1+
498.81595	154	
499.65660	204	1+
499.73243	186	
503.78974	252	1+
504.79319	198	1+
509.80319	198	1+
509.85805	526	
END IONS

###FS:    #m/z: 336.94611 #charge 1+
###MS: 61
###MSMS: 63
BEGIN IONS
TITLE=Cmpd 47, +MS2(336.9461), 28.0-35.0eV, 1.4min #63
RTINSECONDS=80.494
SCANS=61,63
PEPMASS=336.94611	236082
CHARGE=1+
182.86641	176	
205.89661	130	
205.95008	212	
209.94378	210	
210.88579	204	
210.90047	126	
211.41815	94	
211.87039	102	
211.88317	170	
211.94429	6386	
212.88085	1180	1+
212.94752	136	
213.67383	100	
213.93980	2480	1+
215.88639	342	
215.93594	420	
217.84544	98	
217.88376	256	1+
221.80533	96	
222.95057	144	
223.96000	170	
224.76116	118	
226.97417	210	
227.95598	272	
228.54527	94	
228.89861	246	1+
228.94084	116	
229.95508	5710	1+
230.88896	1960	1+
231.38478	104	
231.95038	1758	1+
232.82389	492	1+
233.05213	90	
233.82618	306	1+
233.89344	270	1+
233.94964	384	
234.84661	222	1+
235.15058	106	
235.82973	154	
235.89214	306	
237.11538	114	
237.99423	218	1+
239.07187	126	
239.33248	98	
239.82333	118	
239.84340	86	
240.05478	104	
241.49114	92	
241.84314	120	
241.93943	136	
242.04099	94	
242.91853	96	
245.93722	114	
246.12523	86	
246.97619	284	
247.96562	1196	1+
247.98860	198	1+
248.89862	1088	1+
249.83785	92	
249.93100	96	
249.96074	1052	1+
250.83367	396	
250.95270	180	
251.01418	106	
251.06906	134	
251.84049	246	
251.95698	124	
251.99869	262	1+
252.83958	202	
252.97139	3748	1+
253.84066	150	
253.90612	252	
253.94044	126	
254.96547	1632	1+
255.07472	270	
255.48974	96	
256.05515	102	
256.54745	100	
256.81096	164	
256.85253	160	
256.97669	192	
257.02364	96	
257.08283	90	
257.84126	158	
258.80294	374	1+
258.84733	262	
259.85322	144	
260.82725	414	1+
261.95466	108	
262.80016	98	
262.88161	92	
262.94931	124	
263.83495	96	
264.84211	90	
265.84137	550	1+
267.83600	138	
268.80635	130	
268.83796	1360	1+
268.94752	112	
270.98135	434	1+
271.02476	90	
271.43097	90	
271.79856	114	
271.85835	112	
271.94832	122	
272.84669	410	1+
272.87440	140	
272.91023	162	
272.97907	142	
273.79787	98	
274.89841	228	
276.85641	670	1+
277.83708	298	
277.97828	90	
278.15744	94	
278.83497	1376	1+
280.04577	90	
280.80646	136	
280.82007	88	
281.40564	100	
281.80572	92	
282.83946	124	
283.02987	178	1+
283.86020	100	
283.94677	90	
285.85142	1564	1+
286.39771	98	
286.75872	86	
287.85881	740	1+
288.04794	204	1+
289.01183	102	
289.85315	100	
290.75730	98	
290.88132	118	
292.44113	104	
292.81570	152	
293.85211	150	
293.99909	102	
294.81165	138	
295.85687	134	
296.29540	88	
296.85079	112	
296.87942	114	
297.01786	88	
297.87648	154	
298.87253	142	
299.01875	170	
299.87494	352	
301.43137	92	
301.87434	148	
302.47063	88	
302.88701	92	
304.80360	152	
304.88423	118	
305.86496	282	1+
305.93650	94	
306.03876	92	
306.41325	178	
307.15669	88	
307.87598	366	1+
308.02132	138	
308.38038	88	
309.05133	92	
310.07771	90	
310.87985	520	1+
313.11202	90	
313.87940	90	
314.81867	238	1+
316.43812	86	
318.75160	86	
320.95819	172	
322.02637	92	
322.80475	100	
322.89993	118	
324.89367	416	1+
325.78659	100	
326.43073	86	
328.88492	404	1+
328.97724	108	
330.87161	88	
331.16213	102	
333.34653	86	
333.88259	182	1+
334.02396	92	
334.07977	106	1+
334.39672	106	
336.86304	100	
338.87566	122	
339.03605	112	
END IONS

###FS:    #m/z: 359.96184 #charge 1+
###MS: 61
###MSMS: 64
BEGIN IONS
TITLE=Cmpd 48, +MS2(359.9618), 28.0-35.0eV, 1.4min #64
RTINSECONDS=81.266
SCANS=61,64
PEPMASS=359.96184	181844
CHARGE=1+
163.78234	104	
178.94621	98	
185.99707	100	
187.93722	168	
196.89666	94	
199.90680	90	
204.41253	118	
207.94562	274	1+
209.94352	2200	1+
210.88528	154	
213.18944	94	
213.88748	224	1+
213.97354	90	
215.41458	88	
216.89231	130	
220.95840	216	
221.35913	118	
221.42145	90	
222.04293	94	
222.95171	2028	1+
223.11070	204	1+
223.20661	94	1+
223.97251	178	1+
224.94884	3270	1+
226.94745	11628	1+
227.09406	100	
227.93152	376	
228.94235	12568	1+
229.12847	126	
229.44042	116	
230.03253	98	
230.78941	96	
231.88979	162	
233.83198	134	
233.95679	146	
234.67620	98	
235.00275	116	
235.38588	100	
235.82298	362	1+
237.09219	98	
238.96542	308	1+
238.98851	88	
239.20863	112	
240.83531	140	
240.93858	516	
240.96412	940	1+
240.99487	96	
241.78401	168	
241.94230	378	
242.95881	1110	1+
244.83668	244	1+
244.95737	6090	
245.83861	176	1+
245.94496	184	
245.96135	228	
246.91466	192	1+
246.95296	6332	
247.95441	96	
248.60700	106	
248.80179	300	
249.05300	108	
250.12550	108	
250.94911	202	
250.97091	266	
251.03306	94	
251.96958	270	
252.07388	98	
252.87190	178	
252.95822	474	1+
253.83343	452	
254.83125	230	
255.87636	268	1+
256.38031	106	
257.79915	118	
258.83818	110	
258.93476	126	
258.97358	626	1+
259.07725	378	1+
259.57318	90	
259.90954	90	
260.07268	212	1+
260.94522	220	
260.97052	892	1+
261.92454	92	
262.00493	96	
262.81948	130	
263.01672	94	
263.88082	216	1+
263.90292	170	
263.97830	354	1+
264.96244	136	
265.05859	242	1+
265.83242	160	
265.84606	210	1+
266.81218	176	
267.38809	90	
267.42417	118	
267.78580	126	
267.80949	172	
267.97269	1176	1+
268.84759	248	1+
268.95391	140	
269.96956	1236	
271.15014	138	
271.85007	156	
272.59757	108	
272.83662	120	
273.01637	284	1+
273.96593	248	
274.92928	112	
274.98399	126	
276.80940	146	
276.85313	354	
276.98816	90	
277.80128	384	1+
280.79266	526	1+
280.94024	100	
281.85774	208	1+
282.53952	92	
282.84089	88	
283.78235	198	1+
283.98751	294	1+
284.82738	182	
284.88304	90	
285.79241	342	1+
286.41025	94	
286.42929	92	
288.84267	92	
288.88449	134	
289.08883	134	
291.80676	160	1+
292.99449	136	
293.12125	112	
293.43510	100	
293.56343	108	
293.98674	132	
294.86447	570	1+
295.01280	98	
295.83754	114	
296.80487	164	
296.85057	152	
296.87261	282	1+
297.80403	606	1+
297.84232	320	1+
298.80562	390	1+
298.91736	156	
301.46745	92	
301.78610	126	
301.80942	112	
301.85864	274	1+
303.80949	212	1+
303.93931	100	
303.98005	92	
304.57560	92	
305.92555	142	
306.88046	98	
307.88921	130	
308.33960	98	
309.79671	164	
310.80109	138	
310.85970	98	
310.87922	576	1+
311.12511	138	
311.88383	378	1+
313.45326	94	
313.85945	154	
315.81413	164	1+
316.56330	100	
316.87507	294	1+
317.87728	236	1+
318.93030	220	1+
318.95674	122	
319.86683	328	1+
320.14633	164	1+
320.36296	100	
321.81994	104	
322.92979	396	
323.01168	118	
324.76243	94	
324.89286	90	
326.32676	170	
329.75241	122	
329.86987	124	
329.88769	118	
330.05348	154	1+
330.76208	116	
332.82152	124	
336.94432	1056	1+
337.66039	90	
338.75629	172	1+
339.18980	92	
339.83362	148	
340.89372	184	1+
340.93554	112	
341.04018	96	
343.77443	278	1+
344.77797	232	1+
345.00847	118	
348.41502	108	
350.34065	94	
350.56608	118	
354.71418	196	1+
356.11223	88	
356.77476	114	
357.70701	110	
360.77592	220	1+
363.37878	98	
363.88442	88	
363.95917	180	
364.91023	88	
END IONS

###FS:    #m/z: 322.93055 #charge 1+
###MS: 65
###MSMS: 66
BEGIN IONS
TITLE=Cmpd 49, +MS2(322.9306), 28.0-35.0eV, 1.4min #66
RTINSECONDS=84.9365
SCANS=65-66
PEPMASS=322.93055	5446340
CHARGE=1+
185.97541	82	
187.88841	86	
188.98151	90	
192.88799	204	
195.89189	108	
195.98299	82	
196.03311	84	
198.93008	90	
205.94807	364	1+
209.94594	108	
210.90168	130	
211.94327	92	
212.89464	194	
213.41832	86	
214.01242	126	
219.82367	82	
219.98033	84	
220.06398	100	
220.80428	144	
221.00673	92	
221.07809	88	
222.05388	84	
222.95320	810	1+
226.87022	102	
227.38426	92	
227.92905	194	1+
227.95384	152	
229.48595	80	
229.82531	80	
230.89033	114	
230.90074	82	
231.83314	100	
232.94704	132	
233.95808	80	
234.87942	88	
235.82919	152	
236.14220	146	
236.39152	82	
237.01736	138	
237.89065	100	
238.05734	82	
238.94256	268	1+
239.07560	226	1+
239.48412	86	
239.78758	222	
239.91744	86	
240.07729	160	1+
240.79691	144	
240.82563	218	1+
240.94182	3366	
241.78945	258	1+
241.89175	166	
241.93966	10226	1+
242.82304	350	1+
242.94181	6742	1+
244.34665	88	
244.88235	88	
244.91208	144	
244.94009	1322	1+
245.57653	84	
246.97575	684	1+
248.84758	112	
248.90373	94	
248.95165	80	
249.01801	90	
249.15534	102	
250.90170	88	
251.06718	124	
251.11469	90	
251.33482	88	
251.43971	98	
251.79250	82	
251.85070	82	
251.91668	98	
252.89268	96	
253.02917	94	
253.04681	100	
254.86475	82	
254.98623	96	
255.78763	190	
255.90747	84	
256.03910	114	
256.39359	144	
256.89970	198	
257.08360	212	1+
257.95937	90	
258.83450	204	1+
258.97593	146	
260.84176	164	
261.81368	88	
261.83684	136	
261.88724	130	
262.96812	86	
263.83014	252	
264.03598	174	1+
264.79548	82	
264.85106	124	
265.85579	104	
265.98858	98	
267.88814	96	
268.08923	92	
268.84635	86	
268.90510	140	
268.95866	118	
269.80250	106	
269.92732	224	1+
270.84092	112	
271.84360	486	1+
272.84717	362	1+
273.79278	306	1+
276.81365	210	
277.90882	96	
278.80998	120	
278.91597	138	
279.08935	216	
279.11963	102	
279.22216	118	
279.97578	80	
280.09559	88	
280.11066	102	
280.81264	84	
280.89446	88	
280.93645	284	1+
281.86607	132	
282.85656	156	
282.98051	140	
283.78894	178	
283.88225	154	
284.29420	320	1+
284.39617	82	
284.84967	208	1+
284.87458	248	1+
284.94797	98	
286.36901	84	
286.91535	306	1+
287.79386	178	
287.88560	140	
288.09973	136	
289.04244	116	
289.78556	170	
289.86711	276	
289.88132	280	1+
290.85477	218	1+
291.54940	94	
291.81035	244	1+
292.09904	100	
292.81225	174	1+
293.43413	156	
293.79808	162	
293.87341	118	
294.81895	92	
294.88073	288	
296.87828	122	
297.81559	98	
299.78639	196	1+
301.85919	154	
303.95013	94	
304.79961	104	
305.87281	130	
305.90592	184	1+
306.44693	136	
306.88181	186	
307.05344	116	
307.79859	482	1+
307.88592	138	
307.98380	86	
308.29973	134	
308.53142	80	
308.86473	112	
310.87786	296	1+
310.89363	174	
311.80974	302	1+
315.75494	140	1+
316.53692	86	
316.84963	100	
317.40499	106	
317.89949	84	
321.90348	84	
322.81067	82	
323.30591	82	
323.88966	726	1+
323.94860	96	
324.89356	598	1+
324.97996	114	
325.76097	104	
326.89184	114	
327.85901	84	
END IONS

###FS:    #m/z: 340.94056 #charge 1+
###MS: 65
###MSMS: 67
BEGIN IONS
TITLE=Cmpd 50, +MS2(340.9406), 28.0-35.0eV, 1.5min #67
RTINSECONDS=85.7085
SCANS=65,67
PEPMASS=340.94056	2872292
CHARGE=1+
192.92437	324	
195.89869	94	
196.88004	216	1+
197.10535	94	
205.95061	128	
205.96633	152	
208.94167	330	1+
208.95667	122	
210.89252	190	1+
210.93617	378	1+
212.87720	840	1+
213.93932	3714	1+
213.96044	102	
214.97884	90	
215.88628	406	1+
215.93768	884	
216.41363	122	
216.87149	112	
217.88352	260	
220.95373	90	
223.96055	294	1+
225.88374	96	
226.00937	88	
226.95080	450	1+
227.00882	94	
227.78743	140	
228.93755	122	
229.00740	120	
231.83510	102	
231.89669	170	
231.91568	84	
231.94964	3304	1+
231.98891	98	
232.00218	110	
232.89396	424	1+
233.89838	360	1+
235.07723	92	
235.89240	258	
235.94678	344	1+
236.88495	118	
237.06105	130	
237.08459	84	
237.90760	90	
238.06891	106	
238.86878	98	
238.89069	232	1+
238.90376	108	
240.96075	202	
241.84011	104	
243.84575	82	
245.04214	96	
246.97457	182	
248.48709	104	
248.90193	200	
248.94081	94	
249.51413	94	
249.96228	778	1+
250.85388	100	
250.95068	388	1+
251.95734	258	1+
252.89454	94	
253.82959	88	
253.91959	132	
253.95624	238	
254.12543	84	
254.64293	94	
254.90885	302	1+
254.96580	1730	1+
255.07560	190	
255.45160	114	
255.85109	96	
256.85119	224	
256.88253	130	
256.90098	112	
256.96282	426	1+
258.42909	92	
258.80167	202	
258.84749	722	1+
259.91047	100	
259.95697	324	
260.83705	404	1+
262.78536	100	
262.82548	104	
262.92134	100	
262.96608	118	
263.94587	88	
263.97946	120	
264.00251	86	
265.84815	276	1+
265.97257	102	
266.95473	96	
267.06506	88	
267.13182	130	
268.06922	92	
268.13835	154	
268.84159	408	1+
269.48252	86	
269.98278	100	
270.86668	170	
271.84530	212	
271.91691	190	1+
272.02611	92	
272.84219	146	
272.89587	102	
272.93342	104	
274.41988	128	
274.80459	342	1+
274.89744	96	
275.41878	92	
275.53696	86	
275.80797	322	1+
275.84472	122	
276.86106	150	
277.85619	238	
278.84591	652	1+
279.00447	130	
279.90887	190	1+
280.09899	112	
280.79188	98	
280.93004	126	
281.43097	96	
281.97397	128	
283.36376	92	
283.56821	84	
283.79563	156	
283.86156	154	
284.14961	112	
284.86927	102	
284.93701	94	
289.40455	98	
289.79012	140	
290.43054	84	
291.80330	310	1+
291.86312	188	
293.43934	106	
293.93803	88	
294.85545	102	
295.97292	252	1+
296.85391	88	
297.82811	94	
297.91856	126	
298.48156	86	
298.83515	132	
299.01223	90	
300.67072	88	
300.78737	160	1+
300.87548	86	
300.88887	214	1+
300.91560	88	
301.06906	88	
301.42296	92	
301.87494	94	
302.94952	124	
303.72819	94	
306.88066	248	
307.79840	110	
307.87258	92	
307.89444	126	
309.81087	134	
310.81926	84	
310.87898	680	1+
311.86270	128	
312.92955	86	
312.95559	94	
313.88182	156	
314.81884	120	
316.81023	90	
317.89299	96	
318.61575	106	
319.06502	96	
321.87843	150	1+
324.89163	430	1+
325.29133	84	
325.33375	86	
326.75514	214	1+
327.75646	166	1+
328.88686	190	
328.90348	148	1+
329.94345	86	
330.81311	342	1+
330.91666	96	
331.91104	178	
332.75220	206	1+
335.87808	94	
336.75491	84	
336.91056	96	
338.83510	186	1+
338.86618	268	1+
339.86773	248	1+
342.90056	106	
342.96793	104	
344.03510	94	
345.18647	84	
345.98314	96	
END IONS

###FS:    #m/z: 363.95655 #charge 1+
###MS: 65
###MSMS: 68
BEGIN IONS
TITLE=Cmpd 51, +MS2(363.9566), 28.0-35.0eV, 1.5min #68
RTINSECONDS=86.489
SCANS=65,68
PEPMASS=363.95655	1674070
CHARGE=1+
182.86934	116	
189.86156	388	1+
191.85637	448	1+
196.88127	92	
197.95957	144	
207.87464	364	1+
207.95262	130	
209.86813	148	
209.87993	582	1+
209.94363	2874	1+
210.88306	478	1+
212.87860	2614	1+
213.00106	122	
215.88409	92	
216.91543	122	
219.86013	120	
220.86435	100	
222.82438	146	1+
222.95232	1822	1+
223.47821	102	
224.94867	3628	1+
224.97002	178	
226.41243	102	
226.89270	154	
226.94700	18468	1+
226.98289	140	1+
227.89076	808	1+
228.43356	108	
228.84657	150	1+
228.89406	678	1+
228.94273	21060	1+
229.04446	108	
229.06918	188	1+
229.12238	128	
229.82248	132	1+
230.88949	4198	1+
231.03232	228	1+
231.79439	150	
232.88505	572	1+
233.84169	92	
234.81494	132	1+
234.88217	380	1+
235.09427	98	
235.42576	92	
237.07573	94	
237.85293	138	
238.09411	122	
238.88433	92	
240.06855	104	
240.55735	102	
240.83561	250	
240.94145	604	
240.96235	1082	1+
241.08326	90	
241.94248	336	
242.94218	1520	1+
242.95691	1178	1+
243.57777	98	
244.86687	110	
244.95716	11196	1+
245.81914	118	
245.94182	214	
246.80696	108	
246.90461	176	
246.95284	10520	1+
247.48242	82	1+
248.16026	192	1+
248.90097	1536	1+
250.17716	104	
250.96986	264	
251.07098	182	1+
252.13934	100	
252.57048	104	
252.89996	526	1+
253.08209	112	
253.90576	378	1+
255.05443	98	
255.88492	96	
256.08569	98	
257.39573	122	
258.83462	226	
258.97236	228	1+
260.83053	134	
260.96981	686	1+
261.83409	198	
261.91501	98	
262.78206	136	
262.83098	196	
263.83102	140	
263.85269	360	1+
263.97680	374	1+
264.79536	136	
264.96627	106	
265.05877	92	
265.90553	168	
265.97146	126	
266.81438	422	1+
267.78275	190	
267.97309	1820	1+
268.04805	100	
268.13644	94	
268.88328	144	
269.02348	102	
269.96937	1782	1+
271.01249	100	
271.91227	284	
271.96658	134	
272.85180	196	
273.86026	154	
274.42317	90	
275.07075	126	
275.36807	102	
275.92039	264	1+
276.40410	126	
276.80557	428	1+
276.83837	116	
276.86163	122	
279.10342	130	
279.37608	94	
279.80561	146	
280.09312	94	
280.11082	100	
280.79437	286	1+
282.82310	276	1+
282.86753	178	1+
282.90492	170	1+
283.15122	92	
283.79001	122	
284.92989	198	
285.39506	96	
285.84786	528	1+
285.93445	110	
286.42690	100	
286.44350	114	
286.91440	112	
287.90277	120	
289.81375	126	
289.83816	110	
289.88183	292	
292.43860	102	
292.85711	144	
293.07977	120	
294.12070	94	
294.86081	132	
296.81605	122	
296.90355	92	
297.81470	118	
298.80247	748	1+
299.86938	112	
300.94382	98	
301.38860	98	
301.81121	138	
301.86224	526	1+
302.79083	186	
303.80946	136	
303.85824	1352	1+
304.81398	152	1+
305.00742	124	
306.84702	90	
307.89079	138	
308.86584	198	1+
310.87438	862	1+
310.89462	114	
313.43369	98	
313.60226	194	
313.87624	142	
315.34948	92	
316.70298	112	
316.81495	166	
317.87625	210	1+
318.90871	100	
318.93357	300	
319.82107	134	
320.93379	184	1+
321.81604	330	1+
321.86316	114	
322.42331	100	
322.92804	660	1+
323.84858	120	
324.78512	262	1+
324.87667	182	
324.89153	230	1+
325.02071	104	
326.33514	102	
326.86884	266	
327.87149	122	
327.98239	142	
328.88866	188	1+
329.97953	220	1+
332.05022	100	
332.89385	110	
333.40427	114	
333.76726	270	1+
334.67307	98	
336.18445	104	
336.38468	104	
336.94381	580	1+
338.82572	384	1+
338.95751	114	
339.44979	102	
339.82676	328	1+
340.04074	92	
340.93923	328	1+
341.83390	140	
342.38354	96	
343.15216	92	
346.01553	106	
348.76619	300	1+
348.84599	94	
351.73370	90	
352.88531	94	
353.59814	106	
353.76360	338	1+
357.70498	108	
360.17669	94	
362.72535	110	
365.83257	98	
367.77376	170	
368.83906	94	
END IONS

###FS:    #m/z: 322.93085 #charge 1+
###MS: 69
###MSMS: 70
BEGIN IONS
TITLE=Cmpd 52, +MS2(322.9308), 28.0-35.0eV, 1.5min #70
RTINSECONDS=90.181
SCANS=69-70
PEPMASS=322.93085	5449086
CHARGE=1+
160.65921	104	
178.87066	88	
182.05427	104	
183.88956	100	
189.00024	92	
192.88925	278	1+
196.88162	362	1+
201.04320	116	
202.41060	96	
205.94873	500	1+
207.94917	82	
209.94385	146	
210.88286	86	
210.90212	126	
212.82979	210	1+
212.87858	100	
212.89454	138	
213.41698	90	
214.89758	150	
216.89520	150	1+
220.80796	120	
221.96594	144	
222.95177	868	1+
225.88378	100	
226.84359	118	
227.81998	88	
227.87547	80	
227.93254	92	
227.95731	82	
228.49302	102	
228.91675	86	
229.84092	80	
229.89795	124	
230.81920	120	
230.88876	348	1+
230.90362	200	
231.83352	92	
232.05581	84	
232.90072	112	
232.91368	132	
233.92202	138	
234.39994	86	
234.93999	92	
236.01762	90	
237.04867	84	
237.46309	92	
238.05548	92	
238.83175	90	
238.88516	112	
238.93809	384	1+
238.97773	242	1+
239.36429	106	
239.78705	128	
239.89327	230	1+
239.95561	82	
240.07961	82	
240.82752	162	
240.94113	2758	
240.96298	338	
241.82546	92	
241.93956	9368	1+
242.94153	6746	1+
243.02476	86	
244.03981	94	
244.25839	86	
244.82303	94	
244.88340	80	
244.94032	1732	1+
245.44214	92	
245.96270	138	
246.97596	490	1+
247.94741	82	
248.80223	222	1+
248.83969	98	
248.94019	94	
249.43823	84	
250.96811	192	1+
252.08727	84	
252.84129	162	
252.92082	104	
253.83336	254	1+
255.77557	230	1+
256.03839	160	
257.64390	102	
257.81493	80	
258.80034	80	
258.83013	330	1+
258.85894	214	1+
258.97400	164	
260.34040	166	
260.83214	348	1+
261.98434	110	
262.06414	94	
262.36405	112	
262.53124	80	
262.82750	410	1+
263.84811	222	1+
263.87007	88	
263.97832	306	1+
265.88654	86	
265.93480	102	
266.07269	102	
266.38313	110	
266.81233	108	
267.83088	88	
267.90840	82	
268.14374	100	
268.79723	200	1+
268.87108	248	1+
268.91431	326	1+
268.95552	192	
269.55126	84	
269.90817	88	
270.95580	92	
271.35432	84	
271.78140	96	
271.84362	154	
273.79438	388	1+
273.87064	186	
275.81115	252	
276.41845	96	
276.84505	186	
276.85212	150	1+
278.85383	404	1+
279.09081	822	1+
279.54630	84	
280.79307	84	
281.35181	84	
282.36420	96	
282.88413	86	
283.79013	178	
283.87134	94	
284.07027	144	
284.29661	238	1+
284.85987	214	1+
284.92253	82	
285.79692	104	
285.95950	84	
286.92209	116	
287.79329	110	
287.85648	98	
288.90108	92	
289.79006	136	
289.85973	146	
289.87819	272	1+
290.74977	96	
290.94157	80	
291.01922	88	
291.80578	286	1+
291.93736	88	
292.86427	110	
293.87173	106	
294.26458	82	
294.85899	366	1+
294.98512	100	
295.78533	86	
296.80602	346	1+
296.93431	92	
297.79032	80	
297.80684	214	1+
298.92575	88	
299.78647	160	
299.91311	166	1+
300.93937	90	
303.03017	100	
303.87514	204	
304.83772	114	
305.86683	158	
305.89322	112	
306.88441	752	1+
307.79972	258	1+
307.88842	472	1+
308.42324	96	
308.84621	88	
308.87904	80	
310.81059	276	1+
310.87481	144	
310.89677	80	
311.03843	92	
311.88061	540	1+
313.88469	132	
314.13838	86	
314.82096	248	
315.10106	82	
315.83221	130	
316.03897	92	
318.84715	118	
319.88369	162	1+
320.90809	88	
321.22090	92	
322.89748	88	
323.87643	102	
324.89277	194	
325.89861	120	
326.75256	134	
326.81269	200	1+
END IONS

###FS:    #m/z: 340.94086 #charge 1+
###MS: 69
###MSMS: 71
BEGIN IONS
TITLE=Cmpd 53, +MS2(340.9409), 28.0-35.0eV, 1.5min #71
RTINSECONDS=90.9535
SCANS=69,71
PEPMASS=340.94086	2943010
CHARGE=1+
186.37410	94	
190.94468	120	
192.92669	118	
193.93569	98	
195.89686	100	
196.88533	142	
200.89348	90	
205.95270	160	
209.94760	128	
210.93601	176	
211.94693	112	
212.87787	172	
212.94830	150	
213.88331	212	
213.93971	4224	1+
214.89422	202	
215.88765	618	1+
215.93562	668	1+
217.05075	84	
217.88185	170	
217.93455	190	
221.82745	200	1+
224.06758	86	
224.96415	100	
224.97997	92	
225.82700	144	
226.95421	142	
227.95134	264	1+
228.57486	92	
228.89334	116	
228.94856	262	1+
230.89013	300	
231.89237	130	
231.94976	3670	1+
231.99621	116	
232.89604	694	1+
233.01260	82	
233.89610	482	1+
233.94877	574	
235.50681	88	
235.89757	134	
235.94731	166	
237.89479	92	
238.45947	92	
238.88654	244	1+
238.92784	86	
239.90226	162	
241.43392	94	
241.80257	92	
241.84099	128	
241.94460	154	
242.11936	90	
244.54833	92	
244.86791	182	1+
245.44383	94	
246.39312	92	
246.97712	386	
246.99877	88	
247.82158	92	
248.95897	958	1+
249.90088	232	
249.96051	790	1+
251.38726	100	
251.88295	112	
251.90939	114	
251.92689	140	
251.96009	430	1+
252.08330	132	
252.12952	82	
252.84573	270	1+
253.94488	96	
254.04136	148	
254.90617	84	
254.96635	1620	1+
255.07352	112	
255.14006	86	
256.88321	242	
256.96286	744	1+
257.79814	144	
257.94310	130	
257.95184	100	
258.84865	140	
259.88844	244	1+
259.95583	376	1+
260.84164	158	
261.48011	124	
261.83668	176	1+
263.88384	90	
264.91513	148	
265.15008	88	
265.47422	94	
266.42527	90	
266.85693	266	1+
266.91860	102	
267.83900	434	1+
267.92521	100	
268.00288	96	
268.84315	372	1+
269.01699	90	
269.12376	98	
269.42800	92	
271.04701	98	
271.13997	90	
271.84633	246	
272.85527	114	
272.93250	94	
272.97747	414	1+
273.79624	116	
273.96200	110	
274.86082	110	
274.89557	144	
275.42087	88	
275.80866	256	1+
275.94837	120	
276.85648	354	
276.88671	102	
277.85600	198	
278.84358	376	1+
280.08322	88	
280.09828	154	
280.93202	86	
281.85996	158	
282.56037	88	
282.83694	84	
282.86194	160	
283.81159	104	
285.39945	84	
286.36658	84	
286.41579	138	
286.91216	186	1+
289.87704	186	1+
290.31192	112	
290.85927	158	
291.80468	160	
291.98180	110	
292.31296	92	
292.80880	126	
292.94321	84	
294.86550	246	
295.85946	490	1+
295.89495	90	
295.99318	118	
297.97819	96	
298.86776	102	
300.80613	98	
300.82054	132	
300.87931	96	
302.93611	94	
304.24543	86	
304.94446	142	
305.44379	100	
305.92799	160	
306.68684	100	
306.80007	188	1+
306.88056	120	
307.00202	84	
307.80218	144	1+
307.89036	290	1+
307.92466	86	
308.87856	140	
308.89420	244	1+
309.91216	108	
310.87453	646	1+
313.75880	100	
313.87352	184	
316.66143	92	
318.54144	106	
319.43156	90	
321.03120	86	
321.81850	120	
322.93707	188	
324.89684	308	1+
326.06944	94	
328.18701	122	
328.82185	120	
328.88893	240	
329.28912	86	
330.85635	88	
331.89055	96	
335.74818	88	
338.83468	84	
340.15162	106	
341.89141	218	1+
342.76337	134	
343.20213	82	
344.87947	96	
END IONS

###FS:    #m/z: 363.95693 #charge 1+
###MS: 69
###MSMS: 72
BEGIN IONS
TITLE=Cmpd 54, +MS2(363.9569), 28.0-35.0eV, 1.6min #72
RTINSECONDS=91.726
SCANS=69,72
PEPMASS=363.95693	1746186
CHARGE=1+
182.86597	308	1+
189.86369	622	1+
191.85877	498	1+
196.88679	176	
203.55661	100	
203.93294	124	
205.95155	150	
207.87375	188	
207.95184	148	
208.93921	190	
209.94372	3652	1+
210.88694	330	
210.90965	98	
211.88504	168	
212.87917	3060	1+
214.89577	224	
216.41418	126	
218.43320	102	
220.88256	182	1+
222.95205	766	
223.88480	142	
223.95283	458	
224.69495	96	
224.94887	1696	1+
224.97376	150	
226.83469	102	
226.88927	180	
226.94756	16114	1+
227.78757	324	1+
227.90024	100	
228.49328	106	
228.66450	98	
228.79451	182	1+
228.89399	818	1+
228.94247	22136	1+
229.04858	104	
230.56811	136	
230.88936	3606	1+
231.13137	122	1+
232.88532	424	
234.88232	118	
236.83271	130	
238.93805	98	
238.98589	126	
239.47295	118	
239.92954	118	
240.45833	106	
240.82187	150	
240.94025	588	
240.96309	1012	1+
241.93834	342	
242.82180	524	1+
242.89397	112	
242.94001	1036	1+
242.96035	1540	1+
243.82373	358	1+
244.95721	8710	1+
245.94396	162	
245.99044	98	
246.95303	9816	1+
247.07562	110	
247.70846	112	1+
247.80318	244	1+
248.59084	136	1+
248.89965	1454	1+
250.00284	104	
250.89617	240	
250.94823	100	
250.97020	504	1+
253.83738	382	1+
254.95122	150	
255.14320	100	
255.87265	100	
256.02544	146	
258.83352	122	
258.97615	212	
259.98049	126	
260.83960	110	
260.96849	648	1+
261.83459	176	
261.98520	180	
262.79906	136	
262.83252	180	
262.84716	134	
263.84858	128	
263.97678	188	
264.08387	244	1+
264.82093	128	
264.96599	128	
265.90546	126	
266.81130	270	
266.86069	120	
267.81320	146	
267.97680	632	1+
268.41087	256	1+
268.96087	148	
269.92568	124	
269.96869	2302	1+
270.44699	98	
271.09947	122	
271.91361	362	1+
271.97882	112	
272.43753	110	
272.84660	220	
273.39677	102	
273.79327	118	
273.84905	164	
273.91351	118	
275.83976	248	1+
278.09379	394	1+
278.79626	118	
279.10222	356	1+
279.13600	100	
280.79227	122	
280.81117	478	1+
281.11869	168	
281.79429	124	
281.85985	130	
282.78678	390	1+
282.90018	124	
282.91537	102	
282.93407	100	
283.85255	180	
283.89108	132	
283.96664	106	
283.98392	432	
284.82427	140	
284.86417	142	
285.84503	802	1+
285.93812	152	
286.86091	294	1+
286.94146	246	1+
288.79479	150	
289.86169	424	1+
290.86362	312	1+
291.79367	146	
291.81154	130	
292.43485	170	
292.45784	106	
292.93256	152	
293.11827	138	
293.85312	178	
294.88068	96	
294.93454	102	
296.80548	158	
296.85967	126	
296.98837	96	
297.81260	120	
297.90082	140	
298.22308	112	
298.80299	896	1+
298.83291	136	
298.92124	104	
299.91490	152	
300.79990	140	
300.86943	232	
300.94515	136	
301.81260	132	
301.86186	240	
302.81503	130	
302.85840	128	
302.94458	316	1+
303.80033	264	
303.85529	900	1+
306.83289	122	
306.92772	132	
307.89299	140	
308.14006	146	
308.87874	122	
310.87044	116	
311.87859	304	1+
313.86053	100	
314.82238	134	
314.92892	96	
317.92772	356	1+
318.81706	412	1+
318.93261	302	1+
319.17590	98	
319.89034	98	
321.81826	270	
321.83342	150	
321.86653	476	1+
322.24882	140	
322.82029	122	
322.89904	166	
322.93078	370	
324.89427	158	
325.82475	274	1+
325.86981	570	1+
326.87299	560	1+
327.89796	128	
329.81847	136	
330.88057	208	1+
331.75675	126	
334.78133	114	1+
335.87042	180	1+
336.94492	600	1+
337.83353	228	
338.77265	106	
339.82652	318	1+
340.93846	470	1+
340.95511	104	
343.83758	98	
344.41205	160	
349.76690	140	
350.89104	202	1+
351.64979	108	
353.17813	98	
354.39962	98	
358.05432	98	
359.86123	190	1+
360.70742	242	1+
361.71157	150	1+
363.18551	148	
368.83568	168	1+
END IONS

###FS:    #m/z: 322.93068 #charge 1+
###MS: 73
###MSMS: 74
BEGIN IONS
TITLE=Cmpd 55, +MS2(322.9307), 28.0-35.0eV, 1.6min #74
RTINSECONDS=95.443
SCANS=73-74
PEPMASS=322.93068	5431560
CHARGE=1+
127.95772	102	
187.00921	124	
191.89427	90	
191.93847	88	
192.88948	430	1+
193.01881	108	
196.08444	84	
196.88267	324	1+
197.03454	92	
197.94904	112	
198.89522	90	
199.06845	86	
201.05254	88	
204.01105	108	1+
204.97061	152	1+
205.95088	328	
206.93943	100	
206.95431	160	
207.88364	100	
207.95622	96	
208.94272	166	
210.89649	100	
212.87922	98	
212.89615	92	
212.93645	90	
213.39491	134	
214.38151	82	
214.89215	504	1+
215.89317	332	1+
219.42323	84	
222.95546	1276	1+
223.96023	928	1+
224.92696	80	
225.89097	80	
226.05595	100	
226.89968	88	
227.88099	86	
227.93532	232	
227.95245	158	
228.90925	246	
228.95353	102	
229.84550	110	
229.90589	98	
230.83512	94	
230.89057	476	1+
232.89445	162	
235.37854	240	1+
235.79613	212	1+
235.83294	92	
235.90813	92	
236.90172	102	
237.01838	328	1+
238.89553	162	
238.94012	188	
239.78551	472	1+
239.82663	84	
240.82323	360	1+
240.94089	1910	
241.94265	1804	
242.79842	92	
242.90442	104	
242.94217	5614	1+
243.81892	424	1+
244.37181	88	
244.89782	102	
244.93925	1308	
245.09967	92	
245.44385	82	
245.79418	92	
245.87614	162	
245.90012	110	
246.97632	398	1+
247.89491	94	
248.83518	100	
248.85312	254	
249.42461	84	
249.91092	194	1+
249.95887	298	1+
252.99985	80	
253.42379	94	
253.77997	80	
253.83184	178	1+
253.95595	82	
254.81151	82	
254.91152	108	
256.06791	88	
256.90249	132	
258.40143	98	
258.79574	120	
258.82388	92	
258.83822	120	
258.89536	206	1+
258.96088	82	
259.93152	104	
260.33738	92	
260.83928	108	
261.83685	444	1+
261.85913	88	
262.90858	174	1+
263.97888	280	
265.85700	348	1+
266.83425	148	
266.94257	108	
267.79600	122	
267.83954	106	
267.85428	106	
268.90534	168	
269.08567	84	
269.80100	540	1+
271.14500	106	
271.82217	122	
271.84552	210	
271.89424	144	
271.92337	162	
272.84806	124	
273.79300	728	1+
273.81590	186	
274.01857	86	
274.05198	94	
275.80805	522	1+
275.84451	446	1+
276.36912	84	
276.85010	324	1+
276.93783	82	
278.24431	98	
278.85921	144	
279.08938	776	1+
279.83007	82	
280.92577	184	
281.79592	140	
281.82319	126	
282.35783	80	
282.92979	88	
282.94820	146	1+
283.79359	326	1+
283.90458	144	
284.12890	92	
284.29546	100	
284.87368	136	
285.35548	88	
285.94527	106	
286.91807	130	
287.41074	94	
287.91062	86	
288.04373	86	
288.87026	298	1+
289.78581	246	
290.79067	126	
290.80041	508	1+
290.87196	308	1+
291.03180	80	
291.80259	428	1+
291.89762	94	
292.43634	94	
292.93918	116	
293.80475	128	
294.85164	126	
297.78657	140	
298.80407	212	1+
299.78262	442	1+
299.86799	330	1+
299.98779	82	
301.98636	86	
303.44077	86	
304.02130	184	1+
304.89675	84	
305.80352	138	
306.76472	98	
306.80579	98	
306.86716	256	1+
306.88283	166	
307.79831	406	1+
307.87623	314	1+
307.88859	200	
308.89125	128	
310.80589	130	
310.88085	624	1+
311.80897	82	
312.45390	86	
312.80700	240	
312.82867	96	
313.87504	82	
314.81572	106	
314.88316	92	
315.35398	90	
316.75762	118	
317.03394	136	
317.83824	82	
317.89300	222	1+
318.55871	90	
318.80513	208	1+
320.82884	88	
321.04451	84	
322.03971	84	
323.37221	100	
324.89024	644	1+
325.76798	130	
325.89505	550	1+
END IONS

###FS:    #m/z: 340.94084 #charge 1+
###MS: 73
###MSMS: 75
BEGIN IONS
TITLE=Cmpd 56, +MS2(340.9408), 28.0-35.0eV, 1.6min #75
RTINSECONDS=96.215
SCANS=73,75
PEPMASS=340.94084	2554806
CHARGE=1+
48.01723	144	
190.93228	176	
192.93081	182	
197.87493	90	
197.89214	92	
210.93838	252	
213.93892	2560	1+
215.41284	90	
215.88462	370	1+
215.93555	404	
216.41067	144	
217.88091	312	1+
217.93679	262	
220.42838	96	
220.88183	196	
221.89666	88	
222.97271	120	
223.95994	128	
226.02923	86	
226.94530	150	
228.85355	100	
228.91463	88	
228.94763	128	
229.95670	126	
230.89832	378	
231.88980	240	1+
231.95101	1916	1+
233.89812	492	1+
233.94896	342	
235.04911	98	
235.10754	102	
235.89567	126	
235.94840	194	
237.89454	86	
238.83740	268	1+
239.03425	98	
239.83979	224	1+
239.87746	224	1+
240.26600	92	
240.79168	102	
241.94349	118	
241.96096	98	
242.93837	126	1+
243.83101	132	
244.95928	88	
245.93288	110	
246.53202	106	
246.98178	204	
247.85207	238	1+
248.89719	426	1+
249.91663	142	1+
249.96211	778	1+
251.42806	164	
251.95843	156	
252.96381	134	
253.33774	86	
254.96697	1330	1+
255.08111	150	
255.37863	106	
255.78859	86	
256.37617	102	
256.77500	98	
256.84658	124	
256.90728	126	
256.96332	240	
257.02875	132	
257.45272	86	
257.82613	130	
257.84305	836	1+
257.88736	142	
258.84503	716	1+
259.95641	276	1+
260.05444	86	
260.83862	188	
261.84942	156	
261.91047	92	
262.92384	98	
263.97775	100	
264.90704	164	
266.04481	88	
266.80828	92	
266.99622	222	1+
267.82870	130	
267.84414	110	
267.86063	120	
268.04491	88	
268.84478	102	
269.34149	88	
271.34842	98	
272.91401	100	
272.98045	118	
273.84373	88	
274.03902	88	
274.89706	88	
274.91317	94	
275.95362	240	1+
276.09593	92	
276.81256	88	
276.85902	308	
276.95585	202	1+
277.09432	96	
277.83091	94	
277.85701	278	
277.92369	146	
278.84652	760	1+
279.13878	86	
279.15770	96	
279.58930	86	
279.92452	204	
279.96786	106	
280.93227	120	
281.12540	90	
281.86091	158	
281.93093	106	
282.05724	146	
282.85943	110	
283.81787	124	
283.88304	108	
284.87503	88	
284.93158	112	
285.36171	92	
285.79956	102	
286.05306	104	
287.78107	252	1+
287.96489	98	
288.83717	122	
289.04288	92	
290.87096	96	
291.80654	184	1+
292.43638	108	
293.43718	94	
293.84591	124	
294.38455	92	
294.86352	110	
294.92400	164	
295.86598	120	
296.86842	96	
296.89706	94	
297.83769	88	
297.99840	90	
298.36735	86	
298.86913	96	
299.08472	92	
299.78264	122	
299.86992	140	
299.93465	92	
301.84284	192	1+
301.92131	218	1+
302.17171	170	
302.94463	92	
303.80476	100	
303.99000	92	
304.44901	90	
305.87123	158	
307.79735	356	
307.88997	138	
308.29806	124	
308.87845	184	
310.87704	378	1+
311.97285	92	
312.80042	188	1+
315.90021	98	
324.88900	408	1+
325.39566	92	
327.80522	104	
327.88660	94	
328.12558	102	
328.82207	118	
328.88985	100	
329.82100	94	
330.81393	108	
331.77375	94	
336.09882	88	
338.05238	100	
338.37842	96	
339.91382	100	
339.99304	90	
343.39993	86	
345.18996	86	
END IONS

###FS:    #m/z: 363.95686 #charge 1+
###MS: 73
###MSMS: 76
BEGIN IONS
TITLE=Cmpd 57, +MS2(363.9569), 28.0-35.0eV, 1.7min #76
RTINSECONDS=96.9955
SCANS=73,76
PEPMASS=363.95686	1391394
CHARGE=1+
159.46776	118	
185.86840	114	
187.93331	94	
189.86437	394	
191.85733	810	1+
192.92911	142	
196.88568	268	1+
203.87993	130	
205.91791	104	
207.94943	266	1+
209.87034	176	
209.94374	3298	1+
210.88206	238	
211.94635	158	
212.82835	92	
212.87974	2866	1+
213.91628	100	
218.30062	100	
218.91087	92	
222.95129	1988	1+
224.95063	2152	1+
224.97517	262	
225.88990	334	1+
225.96733	202	
226.87337	140	
226.94755	14922	1+
227.42365	102	
227.93384	220	
228.89479	1096	1+
228.94243	18478	1+
229.10288	142	1+
229.83165	116	1+
230.88980	3364	
231.89212	106	
232.02031	150	
232.88639	698	1+
232.94895	90	
233.83569	92	
234.87899	100	
234.92786	324	1+
235.82128	174	
236.80687	92	
237.82827	98	
238.89218	346	1+
239.00752	88	
239.07995	140	
239.78653	110	
239.89563	262	1+
240.82173	128	
240.83549	178	1+
240.94024	602	
240.96200	1008	1+
241.94004	1608	1+
242.85070	146	
242.94108	890	1+
242.95996	1118	
242.99362	110	
243.83820	118	
244.95796	7072	1+
245.82760	302	1+
246.45894	96	
246.80951	102	
246.85674	92	
246.90320	156	
246.95340	9322	1+
247.12166	104	
247.18860	122	1+
248.54440	90	
248.80573	88	
248.90337	1054	1+
249.14488	176	
249.85687	120	
250.89741	226	
250.96836	142	
251.04561	136	
253.40306	108	
253.82999	140	
253.84276	98	
253.90322	354	1+
253.94515	122	
254.01869	126	
254.37141	112	
255.46105	90	
258.10723	86	
258.84811	94	
260.47421	94	
260.83425	176	
260.84981	138	
260.96735	724	1+
261.83165	120	
262.82769	170	
262.96867	114	
263.52083	90	
263.60702	106	
263.83189	96	
264.08045	100	
264.90436	112	
264.93904	134	
264.96779	322	
265.83373	174	
265.89745	254	1+
265.97628	186	
266.81308	320	1+
267.78272	162	
267.92824	170	
267.97348	980	1+
268.95931	92	
269.96911	962	1+
270.64499	96	
270.86556	88	
271.84650	188	
271.91766	200	
272.80043	110	
272.84691	116	
272.92437	122	
273.03672	88	
273.79672	104	
275.84551	284	1+
276.42061	86	
277.92339	168	1+
278.09079	154	
278.80003	242	1+
278.99617	198	1+
279.39457	90	
280.03732	88	
280.79290	992	1+
280.81124	376	
280.84435	166	1+
280.94080	298	1+
281.07812	86	
281.94272	238	1+
281.98002	168	
282.79469	114	
282.98577	294	1+
283.07029	136	
283.84579	130	
283.86357	128	
283.98814	202	1+
285.81540	178	1+
285.84497	760	1+
285.89495	90	
286.87639	130	
289.87119	92	
290.85902	94	
291.07375	94	
291.93155	368	1+
292.01515	186	1+
292.69762	100	
292.86777	152	
293.85131	106	
293.86791	230	1+
293.91624	216	
294.12124	152	
295.92615	212	1+
296.81167	118	
297.11660	92	
297.80054	1234	1+
297.86601	118	
300.80210	246	
301.80249	144	
301.83456	146	
301.86051	626	1+
302.05567	114	
303.80752	270	
303.85629	560	1+
303.94830	92	
306.79525	88	
306.85983	88	
306.88115	194	
306.90496	152	
306.92886	92	
307.88103	440	1+
308.88189	286	1+
308.89545	136	
310.07093	92	
310.87886	312	1+
311.86336	274	1+
316.07010	88	
316.43204	96	
316.81313	238	1+
316.99745	116	
318.93417	146	
319.81086	128	
321.81552	218	1+
321.86849	128	
321.89098	308	1+
322.92859	472	1+
324.57208	92	
324.95550	130	
326.17395	116	
326.88060	240	1+
327.96267	106	
328.86571	292	1+
329.62905	92	
329.89016	112	
330.88436	246	1+
333.49482	90	
333.86399	382	1+
335.07290	92	
336.16193	88	
336.94520	404	1+
337.76266	274	1+
339.83119	308	1+
340.94113	560	1+
341.07148	102	
342.88129	86	
343.99445	98	
349.16961	98	
351.77608	116	
351.90690	108	
355.21056	90	
356.42293	88	
359.71901	102	
360.16053	94	
360.84829	98	
362.70642	196	1+
362.75596	104	1+
363.95591	280	1+
363.98991	100	
369.43316	98	
END IONS

###FS:    #m/z: 507.84581 #charge 1+
###MS: 77
###MSMS: 78
BEGIN IONS
TITLE=Cmpd 58, +MS2(507.8458), 28.2-35.2eV, 1.7min #78
RTINSECONDS=100.69
SCANS=77-78
PEPMASS=507.84581	417770
CHARGE=1+
196.01795	346	1+
197.89034	140	
209.94189	162	
214.88266	148	
224.97718	160	
227.95233	138	
232.89985	210	
240.07965	292	1+
241.85150	148	
241.94451	202	1+
246.87820	216	1+
250.97115	338	1+
252.07978	158	
253.08584	160	
257.86522	156	
258.87466	248	1+
260.91701	244	1+
261.38359	158	
261.89438	146	
266.10996	158	
266.17054	334	1+
267.88961	202	1+
272.38804	204	
272.79621	230	1+
272.85042	882	1+
273.88109	146	
275.86858	182	1+
276.84765	140	
277.84856	182	
281.85155	182	
284.89535	164	
285.85661	152	
285.93719	206	1+
286.78947	178	
287.39718	244	1+
287.85331	720	
288.87556	156	
289.80712	172	
289.87971	1030	
290.13255	218	
290.86558	1654	1+
291.13259	142	
292.94750	162	1+
293.87311	3918	1+
297.86055	248	
298.02675	142	
298.79932	232	1+
298.82546	140	
298.87731	226	
298.96992	136	1+
299.83962	140	
300.85883	782	1+
302.88560	160	
303.86795	168	
305.86354	584	1+
305.92837	242	1+
307.89017	1084	
308.14105	1414	1+
308.80795	208	
308.88012	2204	1+
309.86947	332	
310.15627	324	
310.86086	190	
311.16037	194	
311.38551	162	
311.88396	8134	1+
312.14595	156	1+
312.34859	150	
312.85498	158	
312.93359	196	1+
314.86616	890	1+
316.86148	378	1+
316.88969	374	1+
318.37676	256	1+
318.80950	320	1+
318.85789	206	
318.87899	422	1+
319.34380	246	1+
322.81274	240	1+
322.85261	262	
323.85835	402	1+
323.86927	210	
325.82908	166	
325.90198	572	
326.88465	1848	1+
327.81246	272	
328.80598	172	
328.87251	444	1+
328.98814	150	
329.38634	156	
329.82406	140	
329.89517	142	
330.16090	184	
330.80906	146	
330.84431	146	
332.87545	224	
332.89932	178	
332.98696	154	1+
333.87514	152	
334.83914	340	1+
335.00935	244	1+
335.88447	474	1+
336.01174	208	1+
336.75039	146	
337.79884	252	1+
337.88165	718	1+
339.06024	194	
343.39683	146	
344.77685	248	1+
344.87657	148	
344.90633	246	1+
347.38910	148	
348.77738	208	
348.89050	212	
349.90022	202	
350.82586	190	
350.88868	480	1+
350.95845	246	1+
351.82065	156	
351.84325	192	
352.91073	452	1+
353.85251	674	1+
354.83910	188	
355.77880	282	1+
355.88546	174	
358.78288	172	
359.76178	140	
361.83190	190	
362.84076	250	1+
364.77936	218	1+
365.91579	162	
366.18417	400	1+
366.76032	160	1+
366.84158	852	1+
367.71135	912	1+
367.88337	250	
367.92211	142	
368.14665	170	1+
368.80963	252	1+
368.84093	424	1+
368.87493	262	1+
368.89147	204	
369.84191	304	1+
369.90695	350	1+
370.73742	142	
370.78587	234	
371.18696	200	
371.72221	156	
371.78052	140	
372.78701	184	
372.80189	206	
372.84611	328	1+
372.89949	282	1+
373.72092	152	
374.16003	210	1+
375.88667	382	1+
376.54882	240	1+
376.82849	214	1+
377.86100	372	1+
379.72135	274	1+
379.80948	140	
380.15906	162	
380.88598	268	1+
381.79592	194	
381.85955	160	
382.76131	302	1+
382.77060	334	1+
382.85478	158	
383.14846	96	1+
383.89491	432	1+
384.79015	248	1+
384.85019	3074	1+
384.87983	200	
384.89836	368	1+
385.38857	176	
386.77861	140	
387.13454	166	
387.77449	218	
387.84992	214	
388.05709	250	1+
388.78986	190	
389.72527	614	1+
389.82200	142	
389.86229	152	
390.72639	452	1+
390.79298	224	
390.84008	1018	1+
391.86660	524	1+
391.92144	206	1+
392.75037	144	
392.82601	140	
392.86793	344	1+
393.61477	148	
393.80390	180	
394.78471	272	1+
395.05719	238	1+
396.39909	256	1+
396.73476	272	1+
397.86138	164	
398.72586	542	1+
398.86476	234	
399.72487	310	1+
399.80812	192	
399.84997	674	1+
401.82458	160	
402.86497	1538	1+
403.86912	1330	1+
404.74690	188	
405.78238	282	1+
405.87167	204	
406.82105	194	
406.85935	276	
407.72673	202	
407.74426	182	
407.86595	5090	1+
408.40877	144	1+
409.71997	1214	1+
410.87430	432	1+
411.64347	166	1+
411.81344	650	1+
411.84457	534	1+
412.12940	156	1+
412.36691	158	
412.72564	148	
412.84842	416	1+
413.87323	274	1+
415.87562	470	1+
416.71901	206	1+
416.85135	236	1+
417.79638	264	1+
421.71376	190	1+
421.88451	1088	1+
422.71474	154	1+
422.83376	194	1+
422.86868	148	
423.77826	542	1+
423.87457	202	
424.14469	148	
425.75106	930	1+
425.82812	154	
425.87848	480	
426.86281	716	1+
427.73497	1854	1+
428.80092	260	1+
428.86271	266	
428.88615	416	1+
429.65880	170	1+
429.69404	206	
429.73602	648	1+
429.83380	154	
430.73661	440	1+
430.88522	178	
431.87015	728	1+
432.69321	150	
434.85909	166	
435.86024	268	
439.89378	230	
440.87827	480	1+
440.88978	164	
442.79247	166	1+
443.76544	270	
444.87328	1892	1+
445.74452	696	1+
447.70414	216	
448.36227	156	1+
448.88408	886	1+
450.74886	444	1+
451.77467	176	1+
454.71640	198	1+
454.88036	138	
455.90213	178	
457.90541	1124	1+
459.91068	160	
460.89319	146	
462.87946	166	
463.89040	156	
465.64927	168	
465.71067	214	
467.70508	244	1+
467.74079	164	
467.88760	1094	1+
468.83530	148	
469.71446	244	1+
477.27407	172	
482.76446	180	
485.89770	186	
491.77802	268	1+
499.79608	232	1+
503.79425	476	1+
509.31349	146	
509.85965	226	
END IONS

###FS:    #m/z: 336.94611 #charge 1+
###MS: 77
###MSMS: 79
BEGIN IONS
TITLE=Cmpd 59, +MS2(336.9461), 28.0-35.0eV, 1.7min #79
RTINSECONDS=101.463
SCANS=77,79
PEPMASS=336.94611	208654
CHARGE=1+
65.15234	84	
89.76730	80	
182.87038	76	
192.88460	90	
194.19737	78	
196.88345	142	
197.89055	82	
208.06763	84	
209.88496	130	
209.94217	144	
210.88519	356	
211.94464	6032	
211.96733	182	1+
212.87887	968	1+
212.94451	126	
213.93974	2446	1+
214.87817	84	
214.89283	302	
215.88579	578	1+
215.93648	394	1+
217.83807	78	
217.93413	126	
217.95886	88	
218.88751	246	1+
219.83634	88	
223.87476	100	
223.96101	338	1+
226.81839	76	
226.88853	80	
226.94675	104	
227.00877	82	
228.07942	92	
228.56379	92	
228.89517	126	
229.95503	5130	1+
230.88909	1786	1+
231.95051	2230	1+
232.82566	530	1+
233.89877	304	
233.94661	366	
233.97156	82	
235.80016	76	
235.86312	100	
235.89451	222	
235.96369	86	
236.03102	90	
236.98800	86	
237.05953	122	
238.49915	84	
238.79217	122	
238.85938	90	
240.83617	440	1+
240.92099	88	
243.76362	78	
244.04153	80	
244.32779	76	
246.39131	76	
246.90381	156	
246.97626	166	
247.96577	2068	1+
248.90054	560	1+
249.82080	76	
249.96245	524	
250.82696	226	
250.94949	294	1+
251.01370	106	
251.07040	198	
251.83199	486	1+
252.88423	102	
252.97120	1970	1+
253.42576	84	
253.86689	118	
253.90561	116	
254.16684	80	
254.90583	100	
254.96475	884	1+
255.17451	80	
256.88206	78	
256.96450	182	
257.79567	80	
258.84874	486	1+
258.86754	84	
258.96524	146	
260.51567	86	
260.82958	490	1+
260.85896	102	
261.13253	80	
262.95028	118	
263.00454	78	
263.02499	78	
265.08518	194	1+
265.42608	84	
265.85890	128	
267.06286	86	
267.84189	236	
268.02708	150	1+
268.83938	1522	1+
269.09151	102	
269.13659	80	
269.79754	286	1+
270.85401	90	
270.98089	334	
271.00263	122	
271.84610	116	
271.92278	264	1+
272.97502	224	
273.63069	102	
273.88192	296	1+
274.85054	150	
274.89281	270	1+
275.12539	94	
275.84348	80	
275.85830	84	
275.96766	112	
276.85087	178	
277.84025	198	
277.85785	264	1+
278.83165	1024	1+
279.88943	104	
279.99851	80	
280.88328	168	1+
281.05748	84	
281.38497	106	
282.85986	234	1+
283.81321	78	
284.03979	76	
284.22020	96	
285.82444	92	
285.85297	292	
285.89736	102	
286.85160	1608	1+
287.82343	84	
288.81947	76	
289.86089	328	1+
290.80421	250	1+
291.80347	178	1+
292.85786	108	
293.87481	110	
294.83575	212	1+
294.86561	102	
295.37987	92	
295.88875	122	
296.00084	90	
296.06607	94	
296.34762	90	
296.80805	92	
297.93048	84	
298.30971	76	
298.36303	90	
299.79893	78	
299.81318	82	
299.88672	148	
300.18764	92	
302.88621	120	
302.91070	78	
303.86264	192	1+
306.88432	420	1+
307.88628	260	1+
308.80515	80	
308.86705	112	
309.86928	288	
310.86063	86	
310.87059	386	1+
312.94279	96	
313.88325	178	1+
314.96596	96	
315.38884	88	
315.60488	100	
317.53167	80	
317.88282	138	
318.88350	114	
319.86190	96	
321.47611	78	
322.86460	128	
323.88546	90	
324.71398	78	
324.89652	308	1+
326.02340	112	
328.88671	84	
329.87621	86	
329.89188	86	
330.02338	102	
330.87603	142	
331.66106	78	
331.73227	78	
332.83409	192	
335.79246	80	
338.79876	82	
339.40218	158	
340.07236	92	
340.79906	112	
342.01826	104	
END IONS

###FS:    #m/z: 359.96198 #charge 1+
###MS: 77
###MSMS: 80
BEGIN IONS
TITLE=Cmpd 60, +MS2(359.9620), 28.0-35.0eV, 1.7min #80
RTINSECONDS=102.235
SCANS=77,80
PEPMASS=359.96198	154084
CHARGE=1+
62.66385	98	
100.73038	118	
194.99897	90	
196.96045	94	
205.41225	106	
205.94949	210	
208.88176	94	
208.94234	124	
209.94504	1034	
210.88368	224	1+
218.91779	92	
220.95529	150	
221.89838	86	
222.95149	724	
223.42310	100	
223.94676	2336	1+
224.89673	102	
224.94844	1900	1+
226.89332	218	
226.94708	5684	1+
226.97059	150	
228.90926	122	
228.94281	5544	1+
229.86215	88	
231.89192	166	
232.90770	108	
232.97574	274	1+
233.94821	236	1+
235.82244	216	
236.38744	88	
236.83683	88	
239.42747	90	
240.82754	146	
240.93608	152	
240.96402	778	1+
241.78547	108	
241.79726	114	
241.86080	88	
241.93843	112	
242.90079	136	
242.95769	366	1+
244.88465	246	1+
244.95740	3162	
245.60172	94	
245.83097	372	1+
245.94256	162	
246.39192	116	
246.92169	100	
246.95268	3320	1+
248.80285	542	1+
248.88771	112	
249.41708	114	
250.83652	108	
250.95207	192	
250.97019	266	
251.41073	88	
251.83588	220	1+
251.96644	182	
252.95822	136	
253.08811	280	1+
253.97494	96	
254.82942	114	
254.98401	92	
255.84282	126	
255.88119	190	
255.90496	116	
257.06074	94	
258.97420	114	
259.79381	220	1+
259.83596	190	1+
260.97067	718	1+
262.94945	148	
262.97053	136	
263.81885	502	1+
264.81776	324	1+
265.97439	262	1+
266.78431	104	1+
266.81668	130	
266.86673	106	
266.94436	100	
267.64331	88	
267.91540	116	
267.97258	658	1+
268.02116	86	
269.42175	92	
269.65983	104	
269.96869	600	1+
270.35991	92	
271.84716	364	1+
271.99768	88	
273.67949	88	
273.78920	130	
273.81301	110	
273.96653	174	
274.03037	100	
275.96953	124	
276.46926	114	
276.80702	342	1+
276.85270	216	
277.86059	144	
277.91256	124	
279.09921	174	
279.90885	88	
280.79678	278	
280.86765	118	
281.79716	128	
281.83313	126	
283.42675	108	
283.79820	96	
284.01499	136	
287.85782	98	
288.75704	94	
291.79575	164	
292.30669	102	
292.87411	90	
293.34057	102	
294.05190	162	
294.93068	92	
298.80393	708	1+
299.08645	88	
300.07733	106	
301.44830	90	
301.78019	166	
304.44892	136	
304.86264	100	
304.94049	132	
306.13783	94	
306.87932	106	
306.93534	124	
307.14066	132	
307.87489	478	1+
308.87564	336	1+
309.79662	212	1+
310.85747	110	
310.88047	124	
311.88188	86	
312.86445	106	
312.90364	88	
313.41210	92	
313.85330	94	
314.81889	112	
314.83854	128	
314.89096	106	
316.81670	120	
317.88546	216	1+
318.81836	122	
318.93133	154	
319.81686	146	1+
319.86667	88	
322.84882	94	
322.92195	162	
323.02010	132	
323.99104	94	
324.89455	124	
326.98583	86	
327.28573	96	
327.74639	124	
328.78923	94	
328.82907	88	
329.72466	88	
329.87053	106	
330.52131	92	
330.88366	130	
330.92048	94	
331.81529	114	
334.45271	114	
336.84182	232	1+
336.89078	144	
336.94744	564	1+
339.70779	104	
340.87244	98	
340.93657	108	
341.89921	340	1+
342.71317	94	
343.70783	146	
346.86896	144	
351.76328	118	
352.75992	92	
354.59150	90	
355.83683	108	
356.77292	112	
357.78133	122	
358.27484	108	
360.93597	198	1+
361.71507	240	1+
361.74899	98	
363.95237	92	
END IONS

###FS:    #m/z: 507.84541 #charge 1+
###MS: 81
###MSMS: 82
BEGIN IONS
TITLE=Cmpd 61, +MS2(507.8454), 28.2-35.2eV, 1.8min #82
RTINSECONDS=105.915
SCANS=81-82
PEPMASS=507.84541	390342
CHARGE=1+
194.88659	190	1+
196.01646	274	1+
222.97397	146	
223.97607	136	
224.04941	156	
227.95253	134	
232.89647	236	
236.87715	194	1+
237.05402	332	1+
250.12311	238	1+
250.97115	186	
251.91466	142	
254.95963	170	1+
259.86789	168	
266.16518	654	1+
266.38693	238	1+
267.82139	138	
269.97591	142	
270.85672	192	
272.85261	530	1+
274.88730	144	
275.84888	188	
276.85807	232	1+
276.89243	178	
277.38372	246	1+
278.86038	202	1+
280.84363	260	
283.83715	156	
287.85169	450	
288.86858	222	
289.88029	406	
290.12890	186	
290.80553	182	1+
290.86320	1560	1+
292.80502	180	1+
293.87324	3708	1+
295.98306	180	
296.85488	362	1+
296.87907	168	
298.82061	214	1+
298.83629	162	
299.74502	166	1+
299.85181	472	1+
299.88513	190	
300.46657	154	
300.79872	134	
300.83892	172	
300.98913	140	
302.83836	142	
303.80092	216	1+
304.87981	136	
305.37789	254	1+
305.86433	716	
306.12338	172	
306.85528	144	
307.88787	630	
308.14232	702	1+
308.86786	2110	1+
309.86942	1320	1+
309.88792	1032	1+
310.15591	676	1+
310.94007	258	1+
311.08552	132	1+
311.35658	340	1+
311.82397	194	
311.88323	5930	1+
312.81961	148	
313.81065	136	
314.86733	326	
315.38014	200	
315.86316	138	
315.88338	144	
316.80173	174	1+
316.83259	170	
316.85744	244	
316.89014	252	
317.86176	160	
317.87516	398	1+
318.85781	158	
320.40726	150	1+
322.85723	396	1+
323.02018	168	1+
324.89262	136	
325.35457	146	
325.90055	528	
326.88166	2336	1+
327.39263	286	1+
327.80672	428	1+
328.86986	224	
329.35917	148	
329.80904	204	
329.87439	188	
329.89042	686	1+
330.89167	456	1+
331.39936	136	
332.87414	742	1+
332.89876	170	
333.81264	154	
333.90217	242	1+
334.01002	200	1+
335.83930	316	
336.81608	274	1+
336.94731	272	1+
337.80314	136	
337.88623	268	
338.88944	160	
339.38938	176	
339.82321	270	1+
339.91987	136	
341.36292	160	
343.76499	248	1+
343.83506	166	
345.79112	162	
345.82630	174	
345.88435	314	1+
346.10415	210	1+
347.77523	146	
348.77773	200	
348.86201	170	
349.75944	134	
349.77386	136	
349.81730	332	1+
350.40090	154	
350.75439	140	
350.89304	430	
351.19322	128	1+
351.88176	174	
351.91004	544	1+
352.83785	172	
353.38561	178	
353.82989	160	
353.85415	258	
353.87746	296	1+
354.77952	176	1+
354.92454	262	1+
355.35822	240	1+
356.77960	142	
356.91196	186	1+
357.76856	310	1+
357.96590	244	1+
360.76249	144	
360.95738	154	1+
361.77519	232	1+
362.77754	152	1+
363.12413	296	1+
364.12557	220	1+
364.73307	222	1+
364.86700	228	1+
366.38907	142	
366.84020	1702	1+
366.91382	150	
366.95939	214	1+
367.70655	770	1+
367.76026	228	1+
368.70772	540	1+
368.83595	504	1+
368.86558	206	
368.89605	296	
369.89248	174	
370.71486	336	1+
370.77818	274	1+
371.18731	136	
372.85378	376	1+
373.38943	158	
373.71913	326	1+
373.83269	164	
373.86059	254	1+
373.90669	144	
374.79572	142	
374.82373	140	
375.41247	162	
375.78779	142	
378.79167	222	1+
380.72200	220	
380.85455	198	
380.97537	182	1+
381.73105	172	
381.85311	618	1+
382.85555	530	1+
384.38366	150	
384.80855	244	1+
384.84966	2462	1+
385.38959	352	1+
386.77191	540	1+
387.73153	216	
387.77539	462	1+
387.85654	214	
388.80862	158	
388.84408	254	
389.20126	206	1+
389.32923	246	1+
390.76610	274	1+
390.84013	1080	1+
391.72893	182	
391.77304	184	1+
391.86270	578	1+
392.86190	410	1+
393.73919	156	
393.80246	224	
395.73140	386	1+
396.79419	146	
397.79540	336	1+
397.86298	384	1+
398.36169	172	
398.73362	254	
399.73195	182	
399.75020	270	1+
399.84938	354	1+
402.86334	330	
403.17427	148	
403.86735	2080	1+
405.77086	392	1+
406.79020	250	1+
406.81801	180	1+
406.85376	180	
407.27167	154	1+
407.73507	494	
407.86584	4830	1+
408.74315	274	
409.24690	188	1+
409.72425	1118	1+
409.86696	680	1+
409.91755	168	1+
410.84437	350	1+
411.72879	478	1+
411.80949	532	1+
412.07199	204	1+
412.73429	354	1+
412.84595	284	
412.86776	200	
412.87412	880	1+
413.87574	732	1+
415.87525	224	
416.87571	348	
417.75071	276	1+
417.80868	266	1+
417.85972	236	1+
420.72127	214	1+
421.07230	214	1+
421.81891	496	1+
421.87998	902	1+
423.77220	248	1+
423.78969	178	
423.89151	148	
425.27814	158	1+
425.75326	846	1+
425.79213	168	
425.88695	354	1+
426.07342	274	1+
426.74150	136	
426.86561	400	
426.93505	196	1+
427.73256	2626	1+
427.85682	1124	1+
428.09054	252	1+
428.77619	134	
428.80053	296	1+
428.85811	922	1+
428.88755	324	
429.38399	178	
430.68143	206	1+
430.74113	394	1+
431.68602	178	1+
431.86787	348	
432.87287	178	
433.88021	382	1+
434.89018	212	1+
437.72919	136	
439.89154	980	1+
441.76980	494	1+
442.21672	228	1+
443.77321	534	1+
443.88240	144	
444.77864	346	1+
444.87164	1402	1+
445.74463	656	1+
446.78289	138	
446.80757	208	
446.90702	166	
447.71431	224	
447.78084	160	
448.76479	418	1+
448.87289	152	
449.68925	190	
449.87861	680	1+
450.70118	132	
450.75302	462	1+
450.78184	154	
452.75294	176	
452.88878	236	1+
455.70194	258	1+
456.69587	316	1+
457.69181	360	1+
457.90298	634	1+
459.06004	150	
459.89249	152	
460.22377	146	
462.88078	692	1+
464.77852	146	1+
464.88558	358	1+
465.72412	144	
465.75348	140	
466.71013	264	1+
467.76800	154	
467.88901	448	1+
468.77991	158	
469.69075	218	1+
471.71991	190	1+
474.78751	138	
480.65271	232	1+
486.84576	146	
490.78710	170	1+
507.66210	188	1+
509.85998	336	
END IONS

###FS:    #m/z: 336.94581 #charge 1+
###MS: 81
###MSMS: 83
BEGIN IONS
TITLE=Cmpd 62, +MS2(336.9458), 28.0-35.0eV, 1.8min #83
RTINSECONDS=106.688
SCANS=81,83
PEPMASS=336.94581	185520
CHARGE=1+
172.89120	76	
180.21823	94	
181.89866	78	
187.54274	82	
196.87791	82	
196.99167	88	
208.94715	104	
210.44975	80	
210.88411	186	
211.94505	3984	1+
212.87770	1332	1+
213.93973	1496	1+
215.88779	544	1+
215.93510	336	1+
216.41261	86	
218.83867	154	
222.95247	140	
222.97215	282	1+
223.12568	80	
223.96339	182	1+
224.84043	84	
226.57239	98	
227.89220	80	
229.95489	3234	1+
230.88912	1314	1+
231.85591	84	
231.94970	1252	
232.40392	92	
233.87015	78	
233.89795	342	
234.56539	80	
235.38410	78	
235.82048	228	1+
235.94827	128	
236.88096	80	
237.96303	224	1+
238.07447	94	
240.87323	112	
241.84641	104	
243.84024	84	
243.86708	76	
244.60006	106	
245.39745	144	
245.94239	82	
246.00612	78	
246.88026	152	
246.90241	152	
246.97766	82	
247.02786	86	
247.96478	712	1+
248.13100	88	
248.90050	428	1+
249.13403	78	
249.37631	92	
249.82958	778	1+
249.95471	546	1+
251.83639	614	1+
252.93431	140	
252.97147	1410	1+
253.11698	90	
253.90834	150	
254.12809	100	
254.15538	78	
254.96459	822	1+
255.06963	116	
255.37070	78	
255.84820	380	1+
255.87027	96	
256.89332	204	1+
256.94879	76	
258.60872	76	
258.84316	194	
259.40110	86	
259.85816	86	
259.95901	104	
260.82781	508	1+
260.85186	94	
261.85153	90	
261.92089	112	
262.98912	80	
263.82508	124	
264.41353	92	
264.81438	82	
264.85015	132	
264.96431	82	
265.52197	108	
265.58402	114	
266.85843	110	
267.79657	260	1+
267.84142	316	
268.13596	76	
268.38720	92	
268.83857	1110	1+
268.88024	92	
269.84030	788	1+
270.40841	76	
270.98050	172	
271.05894	92	
271.91330	282	
272.00204	88	
273.79462	186	
276.51013	78	
276.81332	76	
276.85777	446	1+
277.83935	204	
277.94368	90	
278.80340	166	1+
278.83245	1420	1+
279.86013	190	1+
280.10226	118	
280.35506	250	1+
280.93387	168	
281.04719	130	
281.90820	94	
282.87837	106	
283.86821	82	
284.80071	78	
285.85205	366	
285.93061	76	
286.15880	88	
286.84934	1514	1+
286.90957	100	
287.36898	164	
287.78949	100	
288.46302	100	
289.05756	86	
290.85402	78	
290.90806	80	
291.43617	94	
291.85909	126	
291.89551	104	
292.09873	76	
292.85310	326	1+
293.02313	78	
293.10618	106	
293.80725	74	
293.99623	192	
295.00470	118	
296.85670	76	
296.87572	136	
296.97961	80	
297.07420	82	
297.41368	76	
297.81170	76	
298.37998	80	
298.95277	96	
299.85372	76	
299.87822	234	1+
299.90476	78	
302.42139	84	
303.83016	94	
303.86238	514	1+
305.09208	90	
305.44628	78	
306.90737	80	
307.78094	78	
307.89450	140	
308.41502	78	
309.86868	636	1+
309.89806	142	
309.93017	80	
309.97597	80	
310.87244	560	1+
313.37715	92	
313.44891	78	
315.61128	82	
316.82088	86	
318.38129	88	
318.81663	78	
320.42244	98	
321.15232	92	
321.85928	88	
321.98029	94	
322.76657	126	
323.02983	76	
323.84163	92	
323.88772	214	1+
324.53690	98	
327.40113	78	
327.57728	74	
327.81195	154	1+
328.89128	264	1+
329.12978	78	
332.10824	82	
332.84458	82	
332.87359	106	
334.81782	142	
341.71374	82	
END IONS

###FS:    #m/z: 359.96159 #charge 1+
###MS: 81
###MSMS: 84
BEGIN IONS
TITLE=Cmpd 63, +MS2(359.9616), 28.0-35.0eV, 1.8min #84
RTINSECONDS=107.46
SCANS=81,84
PEPMASS=359.96159	124254
CHARGE=1+
177.93120	88	
191.07194	86	
193.93498	118	
205.89568	112	
207.94849	346	1+
208.88195	92	
209.94313	906	1+
212.87573	88	
214.04914	94	
216.41075	102	
219.88728	212	1+
222.95154	1518	1+
224.94836	2188	1+
224.99224	112	
226.00540	88	
226.89839	148	
226.94697	5770	1+
227.93640	86	
228.83341	178	1+
228.88542	218	1+
228.94236	5776	
229.17677	116	
229.94469	110	
230.01406	108	
231.44461	100	
232.01841	156	
232.43701	108	
233.95587	250	
234.58431	102	
234.86444	100	
234.94458	114	
235.84138	88	
236.89163	90	
238.96734	274	
239.90575	162	1+
240.82284	96	
240.93926	170	
240.96199	1076	1+
241.79276	86	
241.93837	122	
242.96009	928	1+
244.95760	2846	1+
245.01321	98	
245.49078	96	
246.39139	92	
246.95289	3774	
246.99961	192	1+
247.57812	108	
248.80090	500	1+
248.97990	100	
249.90777	120	
249.95111	342	1+
250.92235	100	
250.95459	294	1+
250.96992	158	
250.99790	156	1+
251.06928	150	
252.88011	144	
252.95564	230	
253.38085	100	
253.83301	192	
254.40010	86	
254.86187	130	
254.93521	88	
255.37437	94	
256.92922	114	
257.83208	202	1+
257.92395	114	
258.13889	84	
258.89935	138	
258.97543	212	
259.07891	86	
259.86486	94	
259.97897	84	
260.97009	470	
262.91552	94	
262.94853	110	
264.81630	156	
264.97006	304	1+
265.78827	86	
265.83013	130	
265.90854	94	
265.97391	184	1+
266.81587	88	
267.03976	198	1+
267.38414	102	
267.78771	168	1+
267.85622	190	1+
267.97381	456	
268.89204	84	
268.96037	232	
269.96941	534	
271.09533	94	
271.20256	90	
271.39254	90	
271.84938	276	1+
272.96538	388	1+
273.79532	116	
273.96918	328	1+
275.02155	94	
275.06836	86	
275.69593	92	
275.97108	124	
276.79334	88	
276.81129	186	
276.85477	222	
277.98094	86	
278.40017	96	
278.51098	98	
278.80225	234	1+
279.75387	86	
279.86331	228	1+
280.79176	276	
280.84211	96	
281.79354	132	
281.97711	256	1+
282.85661	106	
283.01023	94	
283.86220	130	
284.87963	124	
285.82148	136	
285.98256	122	
286.14236	92	
287.83788	132	
291.79122	112	
292.78567	100	
292.86312	112	
293.11800	104	
294.85959	116	
295.36960	90	
296.02672	90	
296.92822	252	1+
297.81274	98	
297.98058	100	
298.42037	104	
298.80339	994	1+
301.43788	92	
301.45726	86	
301.78690	122	
303.08398	106	
304.44685	118	
304.53916	102	
305.11756	186	1+
305.34529	104	
306.86199	152	1+
307.01073	84	
307.87296	172	1+
307.89761	90	
309.80028	96	
310.76361	86	
310.87587	296	
311.34817	106	
311.88148	166	
312.82499	120	
312.86891	134	
313.56606	96	
316.81332	116	
317.01996	92	
317.15341	86	
317.87747	130	
318.86294	110	
318.93117	186	1+
319.89252	108	
320.14349	102	
320.92778	108	
321.83987	84	
322.93155	262	
323.88034	160	
324.87984	304	1+
326.37332	98	
329.81262	178	1+
333.59137	84	
334.80770	86	
335.88153	128	
336.94489	610	1+
337.83619	84	
338.01047	106	
338.41211	92	
339.82723	130	
340.93935	330	
344.51598	126	
345.76697	84	
348.76414	298	1+
349.97764	88	
350.91229	116	
351.97738	252	1+
354.77729	84	
356.76950	334	1+
357.71066	88	
359.95933	124	
362.79369	102	
END IONS

###FS:    #m/z: 322.93013 #charge 1+
###MS: 85
###MSMS: 86
BEGIN IONS
TITLE=Cmpd 64, +MS2(322.9301), 28.0-35.0eV, 1.9min #86
RTINSECONDS=111.143
SCANS=85-86
PEPMASS=322.93013	3718352
CHARGE=1+
177.93585	88	
181.93530	78	
192.88332	192	1+
194.00244	90	
196.88772	134	
197.50912	86	
197.88515	104	
197.92499	80	
205.95059	192	
207.29634	94	
208.90812	142	
209.92491	138	
209.99555	86	
210.03684	90	
212.83285	122	
212.87619	102	
212.89419	416	1+
214.48022	90	
215.93223	78	
218.89276	96	
219.93760	262	1+
220.99560	102	
221.02321	80	
221.39755	90	
222.95520	574	1+
223.88755	104	
227.88469	90	
227.89959	146	
228.43004	78	
230.82115	82	
232.90047	86	
235.43488	86	
235.87821	92	
235.89310	76	
235.96115	78	
236.05722	80	
236.38935	86	
236.90870	108	
237.87753	76	
238.93962	120	
239.03423	90	
239.08277	156	
239.78660	138	
240.78860	98	
240.82124	234	1+
240.94117	724	
240.96115	344	
241.46267	78	
241.93853	4108	1+
242.78109	90	
242.82367	138	
242.88692	88	
242.93942	3470	1+
243.01206	80	
243.80584	84	
243.82486	178	
244.82750	142	
246.00397	88	
246.38938	88	
246.87788	74	
246.97464	216	
247.39640	84	
247.84238	316	1+
250.98617	144	
251.33276	94	
251.93076	268	
252.00852	78	
252.89840	236	1+
253.90106	198	1+
254.83262	80	
255.80119	154	
256.08164	94	
256.78309	86	
257.80175	362	1+
257.89229	86	
257.92784	88	
258.09363	94	
258.79555	130	
258.83374	142	
258.85447	136	
258.90681	90	
258.97399	250	
259.79485	92	
260.15904	108	
260.34132	96	
260.51727	86	
260.83107	650	1+
261.08891	80	
261.39456	94	
262.50345	100	
263.85147	86	
263.97830	296	
264.06342	96	
264.84340	98	
264.96018	76	
265.06472	104	
265.90832	74	
266.86239	198	
267.07291	76	
267.81215	90	
267.85674	78	
268.84389	82	
268.90676	96	
268.97482	86	
269.80130	78	
269.83848	168	
269.85743	86	
270.12560	98	
271.84963	558	1+
272.15985	74	
272.71545	88	
272.97064	82	
273.80618	78	
274.39914	76	
275.80973	422	1+
275.86745	102	
276.84382	164	
278.41238	90	
278.81805	76	
278.87962	84	
278.90639	94	
279.09244	702	1+
280.92805	78	
281.79338	130	
281.86200	340	1+
281.98841	92	
283.78609	152	
283.86028	434	1+
284.29289	266	1+
284.30619	94	
284.80698	196	1+
284.86182	320	1+
287.75576	192	1+
287.80637	182	1+
287.84803	218	1+
289.79036	180	
290.80161	456	1+
291.03594	74	
291.74857	74	
291.80624	380	1+
292.00047	76	
293.86370	108	
294.46898	84	
294.86750	138	
295.85699	94	
296.14858	84	
296.81443	90	
297.79802	162	
297.86835	154	
298.40759	94	
299.78780	258	1+
303.73543	196	1+
303.91084	110	
304.59497	74	
304.84788	98	
306.88410	118	
307.79592	620	1+
307.88793	432	1+
308.44292	78	
308.87654	136	
309.91897	184	
309.94334	84	
310.81975	86	
310.85865	78	
311.10123	76	
311.88779	96	
312.05905	86	
312.80576	152	
313.88246	80	
314.35617	76	
315.73364	88	
315.82377	78	
318.77344	84	
319.20557	98	
321.10161	86	
322.01824	118	
322.77299	112	
323.36312	92	
324.89321	134	
325.88358	196	1+
END IONS

###FS:    #m/z: 340.94081 #charge 1+
###MS: 85
###MSMS: 87
BEGIN IONS
TITLE=Cmpd 65, +MS2(340.9408), 28.0-35.0eV, 1.9min #87
RTINSECONDS=111.915
SCANS=85,87
PEPMASS=340.94081	1323274
CHARGE=1+
72.90069	82	
160.97060	96	
168.70134	102	
188.40111	90	
190.94424	138	
191.95222	94	
192.89380	170	
192.92731	236	
196.88732	182	
201.87803	86	
205.94968	130	
208.95525	108	
209.03067	92	
212.88084	342	1+
213.93935	892	1+
215.88748	358	1+
217.88420	172	
218.87952	82	
220.50877	100	
220.92451	88	
222.94042	82	
223.96079	164	
225.39471	106	
225.94524	358	1+
226.94684	256	1+
227.11253	80	
227.79204	94	
228.00525	82	
228.89543	142	
228.94782	118	
229.95886	110	
230.88730	458	1+
231.88998	334	1+
231.94963	718	1+
233.89593	196	
233.91202	210	1+
233.95118	374	1+
235.89059	144	
236.43273	90	
237.79683	94	
237.89637	122	
238.79788	132	
239.03974	80	
239.84006	140	
239.95099	82	
240.83442	350	1+
241.83610	230	1+
241.90193	92	
242.02271	90	
242.78941	214	1+
242.94479	262	1+
244.00917	100	
244.44661	100	
246.94397	110	
246.97654	442	
247.81981	82	
248.34385	120	
248.89892	208	
249.00021	90	
249.89839	142	
249.96029	158	
250.07081	102	
250.96254	90	
252.43170	84	
253.91124	94	
253.95587	164	
254.15365	82	
254.92067	140	
254.96858	502	1+
255.01941	140	
255.91379	114	
256.05178	96	
256.86306	112	
256.88502	98	
256.91293	106	
257.45267	82	
257.82919	108	
258.84977	212	
258.88308	84	
259.05335	80	
259.46637	92	
259.84658	158	
259.86034	102	
259.91070	110	
260.80585	80	
260.83438	228	
260.96001	96	
261.84523	182	
261.91491	84	
262.85784	80	
262.92549	84	
263.90597	180	1+
264.92730	130	
265.42608	94	
265.85647	170	
267.83662	340	1+
268.17369	102	
268.84004	292	1+
269.91441	118	
270.39245	96	
272.34614	90	
272.93392	164	
272.97390	102	
273.38085	90	
273.79597	106	
273.85502	102	
274.42729	110	
274.84253	82	
275.85131	102	
276.81138	226	1+
276.85491	750	1+
277.86178	170	
277.93038	112	
278.84590	426	1+
279.80305	132	
280.02727	96	
281.92086	84	
282.31860	102	
283.11140	80	
283.37422	116	
283.79226	124	
283.85575	134	
284.87446	154	
286.86662	140	
287.86704	262	1+
288.94620	156	
289.51499	82	
289.78424	178	1+
290.55214	122	
290.81931	114	
290.92697	104	
291.53028	94	
292.43662	146	
292.80693	112	
293.85996	336	1+
294.86449	438	1+
295.97319	186	1+
296.35599	80	
296.93658	106	
299.42010	106	
299.86725	92	
301.91974	84	
302.90010	102	
302.92347	84	
303.86994	118	
303.94832	124	
304.81160	80	
305.94741	190	
306.37829	104	
306.81545	104	
306.88068	190	
307.79641	262	1+
307.81553	102	
308.87937	170	
308.91984	222	1+
309.57176	96	
309.79427	88	
310.88244	128	
311.53440	130	
311.90310	106	
312.00273	86	
312.80634	130	
312.88840	102	
315.42379	86	
315.89712	90	
317.52062	78	
320.81301	148	
321.42775	94	
321.81600	128	
322.81474	118	
323.89164	354	1+
324.41500	84	
328.88724	304	
329.87379	244	1+
330.40964	82	
330.81183	306	1+
331.18925	78	
336.35740	102	
336.43191	88	
342.79064	80	
342.90566	190	
END IONS

###FS:    #m/z: 363.95678 #charge 1+
###MS: 85
###MSMS: 88
BEGIN IONS
TITLE=Cmpd 66, +MS2(363.9568), 28.0-35.0eV, 1.9min #88
RTINSECONDS=112.688
SCANS=85,88
PEPMASS=363.95678	524452
CHARGE=1+
86.37942	92	
187.86228	86	
188.43679	84	
189.86083	700	1+
191.85895	662	1+
196.88272	202	
201.92873	88	
203.50900	100	
205.94881	126	
207.95074	140	
208.94118	102	
208.95783	90	
209.41961	88	
209.94318	1652	1+
210.88382	540	1+
212.87925	2518	1+
214.89554	184	
215.48140	92	
216.41064	90	
218.91092	88	
219.40701	92	
219.94566	136	
220.02748	84	
220.88896	186	1+
222.95225	582	
223.95832	270	
224.82448	178	1+
224.94837	1740	1+
224.97163	164	
225.04937	112	
225.87989	142	
225.92325	132	
226.89683	116	
226.94699	9232	1+
226.97373	218	
227.05002	96	
228.01474	100	
228.29886	88	
228.32121	84	1+
228.89331	776	1+
228.94237	10758	1+
229.02000	250	1+
229.11043	92	
229.35236	98	1+
229.71992	110	
230.02159	140	1+
230.88943	3624	1+
233.04659	98	
234.44967	86	
234.88002	352	1+
234.93223	100	
235.82021	206	1+
237.06088	304	1+
238.11255	86	
238.99066	86	
239.93574	738	1+
240.96408	816	1+
241.03929	90	
241.86544	88	
241.91536	254	1+
242.81963	404	1+
242.95841	764	1+
243.06257	88	
243.84382	166	1+
243.94553	108	
244.00094	174	1+
244.95730	5158	1+
245.83980	212	1+
245.90070	594	1+
246.05130	174	1+
246.95294	4430	1+
247.80677	348	1+
248.90036	1222	1+
250.08077	104	1+
250.79916	112	
250.89435	236	1+
250.96927	204	1+
252.88758	106	
252.92093	136	
252.94527	98	
253.83333	130	
253.90569	512	1+
255.49615	86	
255.83363	94	
256.76576	104	
256.84737	86	
257.44311	88	
257.85360	122	
257.87474	88	
258.79635	98	
258.83552	232	1+
260.83681	122	
260.96638	912	1+
261.47607	90	
262.06609	84	
263.84421	132	
263.89824	84	
263.97755	100	
264.96313	134	
264.98011	90	
265.08729	152	
265.81078	598	1+
266.09647	110	
266.39721	90	
267.39250	108	
267.86020	164	1+
267.97276	670	1+
268.09325	92	
268.84052	140	
268.98917	88	
269.96812	540	1+
272.95851	88	
273.01765	112	
273.79505	170	1+
273.84789	124	
273.92401	154	
276.36811	114	
276.57133	92	
276.80830	98	
276.85326	136	
277.51766	92	
277.86018	116	
278.03761	114	
278.79621	156	
279.10080	166	
279.86167	142	
279.96675	126	
280.79327	648	1+
280.87118	208	1+
281.82102	230	1+
282.78516	88	
283.11622	94	
283.79527	110	
283.85189	312	1+
284.82303	112	
284.98697	104	
285.79447	136	
285.82606	86	
285.84507	698	1+
285.92620	92	
286.83106	140	
287.91346	168	
288.79057	138	
288.86315	112	
290.78711	156	
290.86045	120	
291.10880	236	1+
291.14077	96	
293.54097	114	
294.85938	348	1+
295.93240	178	1+
296.81105	246	
297.10791	198	
297.80585	108	
297.88510	138	
298.80298	1032	1+
298.86921	170	
299.11652	92	
299.87311	88	
300.85725	512	1+
300.97737	84	
301.81321	148	
301.85954	428	1+
301.88139	84	
302.42361	84	
302.82909	176	1+
303.80690	412	
303.85642	1042	1+
304.88827	94	
306.88154	122	
308.25545	90	
309.87493	234	1+
310.81674	108	
313.34483	96	
314.09010	118	
314.81390	122	
316.81289	214	
317.81452	198	
318.12430	90	
318.23882	88	
318.79755	90	
318.88422	98	
318.93629	332	1+
321.42730	92	
321.81651	544	1+
321.86712	128	
322.92645	352	1+
323.61536	106	
323.88324	248	1+
324.80926	88	
325.86326	112	
326.45744	154	
326.87207	386	1+
326.89459	254	1+
327.84149	138	1+
328.23797	88	
328.71823	156	1+
328.95811	100	
329.87198	180	
329.90421	90	
330.81407	116	
334.29351	92	
334.38541	114	
335.00330	114	
335.74937	172	1+
336.94532	676	1+
337.83285	90	
339.83020	356	1+
340.93963	182	
342.90783	132	
344.79402	88	
347.53781	84	
353.76280	118	
355.41984	88	
356.78242	112	
357.72178	114	
358.36839	86	
359.70034	116	
361.71204	140	
363.74411	208	1+
END IONS

###FS:    #m/z: 322.93013 #charge 1+
###MS: 89
###MSMS: 90
BEGIN IONS
TITLE=Cmpd 67, +MS2(322.9301), 28.0-35.0eV, 2.0min #90
RTINSECONDS=116.369
SCANS=89-90
PEPMASS=322.93013	3678530
CHARGE=1+
128.66565	106	
178.92824	92	
183.93294	90	
189.86620	142	
190.93370	96	
192.88814	302	1+
196.01928	116	
196.88390	440	1+
201.04580	220	
205.90043	78	
205.94910	688	
207.88908	230	1+
207.97377	86	
209.94254	120	
211.94974	84	
212.87766	168	1+
214.89033	80	
214.90389	102	
217.00389	76	
217.89813	84	
218.89435	76	
221.94955	502	1+
222.95410	374	1+
223.03753	100	
224.01807	86	
227.95881	102	
228.89349	124	
228.91305	192	
230.84913	118	
230.87688	78	
230.88731	198	1+
230.91592	106	
232.51662	78	
232.82692	76	
234.39043	108	
235.06116	160	
235.42197	78	
235.82245	134	
236.86929	76	
237.05604	144	
237.79195	126	
238.88508	150	
239.78913	416	1+
239.90074	94	
240.94079	934	
240.96298	470	
241.42850	98	
241.82451	126	
241.93970	4060	1+
242.79255	82	
242.81971	246	
242.89766	92	
242.94191	2916	1+
243.13829	80	
243.82035	504	1+
244.59236	98	
244.93874	682	1+
246.09850	76	
246.84691	92	
246.86187	82	
246.89885	98	
246.97708	426	1+
247.85088	82	
248.83249	148	
248.88309	110	
248.89575	82	
248.91089	80	
248.95789	82	
249.10284	78	
249.49828	80	
249.84935	78	
249.92547	144	
250.94338	90	
251.83341	86	
252.36962	82	
253.90893	84	
253.93161	86	
254.79422	92	
254.90382	100	
254.95272	82	
255.80270	132	
256.39192	108	
256.80414	102	
256.84579	88	
256.89855	142	
257.79841	134	
258.79645	76	
258.83463	436	1+
260.33613	112	
260.83076	798	1+
260.90021	84	
261.18612	76	
261.47592	140	
261.83059	676	1+
263.97893	224	1+
264.87197	78	
265.81857	76	
266.80230	100	
267.84224	92	
268.06147	82	
268.84416	84	
268.96289	130	
269.79906	84	
269.84726	80	
270.79887	244	1+
271.84403	150	
271.86310	210	
273.79349	580	1+
273.85234	188	1+
274.04565	164	
275.78697	110	
275.80803	244	
275.85704	92	
276.81185	110	
276.85485	266	
278.09370	122	
278.99063	78	
279.09110	770	1+
279.84216	80	
280.10726	76	
280.38621	106	
281.24474	80	
282.80888	96	
282.82879	80	
283.78914	172	
283.86893	234	1+
283.90072	80	
283.92300	78	
284.29253	492	1+
284.43116	78	
284.78637	128	
286.91842	90	
287.79423	184	
287.87446	244	1+
289.79035	532	1+
291.53688	82	
291.80418	146	
292.86057	112	
293.80326	134	
294.86097	210	1+
295.86959	220	1+
298.85963	82	
299.06781	76	
299.78445	198	
299.85582	76	
299.88775	76	
300.81941	130	
302.44478	86	
302.88043	114	
303.80490	130	
306.88354	128	
307.76064	98	
307.79751	246	1+
307.87698	102	
307.89212	226	
308.45998	96	
308.88492	310	1+
308.91772	82	
309.81616	100	
309.87187	110	
310.02794	82	
310.81442	170	
312.80313	380	1+
312.87074	250	
313.88090	136	
313.96846	76	
314.81806	154	
314.86808	76	
316.44522	80	
318.87872	76	
319.89489	92	
320.13246	96	
321.76448	76	
323.40523	116	
323.88578	112	
324.86364	84	
324.89293	390	1+
325.75635	134	
325.81419	116	
326.80559	118	
328.12775	84	
END IONS

###FS:    #m/z: 340.94081 #charge 1+
###MS: 89
###MSMS: 91
BEGIN IONS
TITLE=Cmpd 68, +MS2(340.9408), 28.0-35.0eV, 2.0min #91
RTINSECONDS=117.142
SCANS=89,91
PEPMASS=340.94081	1314148
CHARGE=1+
162.81737	94	
190.92813	216	1+
194.86382	86	
204.93047	106	
210.93823	266	
212.87762	138	
212.93422	136	
213.94072	850	1+
214.89557	288	
215.88672	426	
215.93679	386	
217.88550	88	
218.87719	82	
225.42254	90	
225.94722	162	1+
228.79700	94	
228.84222	100	
228.90489	86	
228.94965	170	
230.88937	182	
230.90767	144	
231.88519	166	
231.95196	386	
232.89088	86	
232.90947	88	
232.95175	178	
233.87214	98	
233.90047	150	
233.94636	204	
234.88957	278	1+
234.90964	110	
234.95093	120	
235.83650	144	
235.92338	84	
236.82297	110	
237.06199	88	
238.07061	84	
239.11679	114	
240.17463	86	
240.23916	90	
240.43903	100	
240.84092	92	
240.93471	92	
241.84171	202	
242.02587	90	
242.79430	84	
242.84825	138	
244.84255	144	
244.91694	88	
246.92738	84	
246.97536	200	
247.96091	88	
248.83164	124	
248.89903	200	
248.99324	104	
249.90123	142	
249.96113	222	
250.33910	106	
250.96537	188	
251.02161	140	
251.81585	84	
251.87812	86	
251.96203	150	
253.02143	118	
253.83160	288	1+
253.95984	94	
254.54639	106	
254.90315	146	
254.96620	386	
255.37462	86	
255.82242	104	
255.95208	250	1+
257.83498	182	
257.84801	322	1+
258.79694	216	1+
259.89293	132	
259.90682	90	
260.33812	138	
260.83699	328	1+
261.90446	290	1+
262.92598	184	
263.84661	110	
264.49652	86	
264.85222	88	
266.84847	104	
267.82751	124	
268.80720	104	
270.00074	96	
270.83858	228	
270.87027	106	
271.86955	112	
271.92336	94	
272.93306	110	
272.96660	88	
273.81419	82	
274.41925	110	
274.85528	146	
274.89456	124	
275.80933	254	1+
275.83945	204	
275.94891	140	
276.85577	498	1+
278.84541	632	1+
279.05956	142	
279.92729	156	
279.96539	136	
280.01902	92	
280.92754	254	
281.07817	90	
281.15630	86	
283.79220	268	1+
283.87673	90	
284.39629	84	
284.60925	90	
284.84350	92	
285.53204	88	
287.39219	112	
287.81176	84	
289.79058	142	
290.45586	84	
290.78772	126	
290.90610	84	
292.43493	88	
295.99401	110	
296.13565	84	
296.85494	250	1+
296.97391	122	
297.05806	106	
297.82165	108	
297.91996	86	
299.78097	128	
299.84886	212	1+
300.38334	102	
300.60682	110	
300.77994	106	
300.87961	218	1+
306.88351	352	1+
307.79907	90	
308.01815	86	
309.81817	140	
310.87674	118	
311.88490	110	
312.80787	92	
312.87712	188	1+
313.82096	84	
314.10608	92	
315.75776	178	1+
315.81764	100	
315.89264	92	
319.88545	88	
319.93016	90	
324.89351	208	
325.89692	124	
326.82739	110	
327.88433	188	1+
328.18883	84	
328.82027	150	
330.86916	218	1+
332.50443	84	
334.83458	84	
335.89703	218	1+
336.79405	90	
337.59492	92	
337.78146	154	
339.88224	134	
340.80938	94	
341.40494	86	
342.79736	90	
342.90638	174	
343.90760	98	
344.29916	102	
344.74414	92	
344.89652	84	
END IONS

###FS:    #m/z: 363.95682 #charge 1+
###MS: 89
###MSMS: 92
BEGIN IONS
TITLE=Cmpd 69, +MS2(363.9568), 28.0-35.0eV, 2.0min #92
RTINSECONDS=117.914
SCANS=89,92
PEPMASS=363.95682	516350
CHARGE=1+
67.94595	106	
182.87045	90	
183.50046	90	
189.86351	502	1+
191.85808	402	
192.06791	88	
196.88547	306	
199.94604	92	
204.90410	114	
207.87190	164	
208.94926	98	
209.86813	244	
209.94365	1388	1+
210.88609	428	
212.87898	2882	1+
216.40874	98	
216.90952	94	
218.89407	88	
218.91172	162	
218.92492	108	
222.95133	1488	1+
224.42625	96	
224.94714	1712	1+
225.00438	96	
225.23015	114	1+
225.41327	98	
225.88124	200	
226.89921	102	
226.94750	10042	1+
227.88292	140	
228.11430	96	
228.53394	88	
228.89335	554	1+
228.94212	10874	1+
229.05853	138	
229.11779	84	
229.83656	194	1+
229.85193	100	
230.88914	3032	1+
231.47095	94	
232.06751	208	1+
232.88523	458	1+
233.94725	88	
234.98102	106	
235.02465	90	
239.06901	334	1+
240.82639	368	1+
240.93990	108	
240.96255	958	1+
241.93933	762	1+
241.98238	94	
242.94081	518	1+
242.96209	702	1+
243.81917	100	
243.86886	86	
244.44544	166	
244.86287	94	
244.95775	4532	1+
245.16314	98	1+
245.47287	86	
245.82337	220	1+
245.98001	94	
246.00391	90	
246.43961	94	
246.90519	126	
246.95350	4414	1+
247.10315	94	1+
248.40049	106	
248.82184	86	
248.84286	136	1+
248.90074	800	1+
250.79263	274	1+
250.89637	122	
250.91747	170	
250.96753	122	
251.08539	86	
253.83195	184	
253.88529	108	
253.90488	172	
255.95362	88	
256.80502	140	
256.86203	106	
257.89958	144	
258.83400	310	1+
258.92262	96	
258.97557	172	
259.96677	92	
260.97036	688	1+
261.82737	902	1+
261.90183	128	
262.82977	614	1+
263.05626	120	
263.88396	90	
264.08582	290	1+
264.96615	128	
265.80547	336	1+
265.84807	374	1+
265.97446	270	
266.85859	234	1+
266.90448	98	
267.78147	90	
267.92625	94	
267.97049	436	
268.02111	86	
268.42134	112	
268.81271	134	
268.96521	996	1+
269.06934	98	
269.96996	850	1+
270.02081	102	
270.81160	104	
271.03136	94	
271.46824	106	
271.84777	152	
271.85263	88	
271.91544	94	
272.85297	100	
273.02943	90	
273.91901	142	
274.42430	168	
274.81128	148	1+
276.42248	108	
276.84536	356	1+
278.06369	128	1+
279.10579	254	1+
280.79297	550	1+
281.42954	138	1+
281.79658	316	1+
281.82388	130	
281.85827	272	
282.03839	96	
282.32305	100	
283.85314	128	
283.94711	94	
284.36289	112	
284.82578	152	
284.85272	158	
285.18989	86	
285.84503	390	
285.92435	104	
285.98476	104	
286.79396	116	
287.88346	120	
288.80704	158	
289.87190	132	
290.06265	88	
290.78755	170	
291.50942	86	
292.88229	90	
293.85331	502	1+
294.92787	268	1+
296.80902	138	
297.80764	126	
298.80142	812	1+
298.82576	132	
300.81296	412	1+
301.81272	252	1+
301.86102	390	1+
302.87994	94	
303.03799	96	
303.80725	350	1+
303.85697	1160	1+
304.87808	390	1+
306.30465	90	
308.88346	110	
311.85736	154	
312.37177	96	
314.81629	264	1+
315.34545	92	
316.81665	370	1+
318.37015	92	
318.81150	92	
318.89130	108	
318.93027	126	
319.81010	110	
319.93828	106	
321.81484	412	1+
321.87001	140	
321.91949	576	1+
322.81478	260	1+
323.39416	98	
323.88506	286	1+
324.01688	88	
324.12565	102	
326.87349	442	1+
327.88678	386	1+
331.88595	118	
333.36251	144	
335.75533	138	
335.91171	90	
336.94407	172	
338.83412	104	
338.88926	272	1+
338.95672	134	
339.82700	444	1+
339.89430	232	1+
342.46075	110	
344.40186	90	
345.90068	86	
346.84008	208	1+
348.59394	90	
348.72356	96	
350.79484	120	
352.37060	88	
352.76321	172	
354.75827	102	
354.88777	92	
355.71409	148	1+
356.70694	184	1+
356.76791	108	
360.72572	148	
360.79850	102	
362.95742	86	
364.71713	134	
364.75273	140	
365.03530	88	
366.77421	218	1+
367.70972	90	
END IONS

###FS:    #m/z: 322.92994 #charge 1+
###MS: 93
###MSMS: 94
BEGIN IONS
TITLE=Cmpd 70, +MS2(322.9299), 28.0-35.0eV, 2.0min #94
RTINSECONDS=121.609
SCANS=93-94
PEPMASS=322.92994	3690862
CHARGE=1+
94.27484	78	
182.85556	82	
184.52635	86	
187.93796	80	
191.93686	84	
192.89018	118	
196.86221	78	
196.88202	174	
197.88764	230	1+
205.95092	182	
210.83477	92	
211.00767	86	
211.88339	238	1+
211.89405	90	
213.95201	84	
214.89414	234	
215.89622	150	
215.97205	78	
220.88102	132	
221.88520	120	
221.94779	80	
222.95268	570	1+
222.98693	76	
223.97748	86	
225.83576	88	
226.39309	80	
227.82492	76	
227.95648	100	
229.05589	84	
230.01982	78	
230.89119	110	
231.05802	80	
233.82521	82	
234.88887	78	
234.92862	76	
235.82136	74	
235.88553	80	
236.38940	90	
236.83668	104	
236.85968	86	
237.14695	116	
237.97602	76	
238.93149	82	
239.78862	192	
239.82097	398	1+
240.00699	84	
240.82469	340	1+
240.93923	1010	
240.96798	132	
241.04776	152	
241.93971	2754	1+
242.81974	172	
242.94235	1922	1+
243.39187	114	
243.81687	708	1+
243.83752	78	
244.81872	414	1+
244.87856	94	
244.94058	594	1+
245.41527	90	
246.85224	114	
246.97978	174	
247.90850	78	
247.97909	168	
248.85292	230	
248.89890	90	
250.91450	286	1+
250.97028	122	
251.91734	222	1+
251.99713	86	
252.07671	138	
252.95286	78	
253.78762	88	
253.83628	138	
254.86472	82	
254.98034	90	
255.06257	76	
255.50583	88	
255.78535	168	
256.78136	76	
256.89542	354	1+
257.79891	112	
258.80419	100	
258.83259	230	
259.81624	92	
260.05602	80	
260.33536	100	
260.79886	92	
260.83052	154	
261.33595	124	
261.78983	94	
261.82966	652	1+
262.35219	100	
263.05383	216	1+
263.33982	86	
263.39370	76	
264.85210	78	
265.84652	92	
266.85865	342	1+
267.79613	140	
268.84531	122	
268.90774	120	
269.89590	92	
270.83760	360	1+
271.78930	168	
272.28541	80	
273.79442	266	
274.79123	150	
275.36171	162	
275.80704	272	
276.02896	78	
276.83561	140	
276.89204	82	
277.84123	84	
277.86105	116	
277.97871	74	
279.09010	750	1+
280.79189	240	1+
281.37061	78	
282.42197	102	
282.85948	126	
282.93186	94	
283.03514	100	
283.78826	284	
283.86201	86	
284.29334	470	1+
285.78552	126	
285.86123	290	1+
286.02208	86	
287.01336	78	
287.79656	92	
288.78313	404	1+
289.78543	336	1+
289.81791	76	
289.87814	160	
290.86541	120	
291.80342	222	
292.75827	78	
292.81030	112	
295.61640	92	
296.09145	76	
296.91226	96	
296.97558	114	
299.79929	116	
300.86895	82	
300.91672	158	
301.76853	82	
301.87320	98	
302.86444	110	
302.95324	100	
304.00774	86	
305.80707	130	
307.79769	488	1+
307.87808	132	
308.87819	110	
309.81646	108	
309.99540	92	
310.81970	110	
310.87403	116	
311.82263	84	
311.88319	130	
312.49545	92	
312.80550	184	
314.81886	198	1+
317.89016	124	
319.86623	76	
320.87280	142	
321.81860	136	
322.73188	78	
324.72477	128	
324.89139	298	
326.80341	84	
327.07272	76	
327.80282	116	
328.15020	88	
END IONS

###FS:    #m/z: 340.94059 #charge 1+
###MS: 93
###MSMS: 95
BEGIN IONS
TITLE=Cmpd 71, +MS2(340.9406), 28.0-35.0eV, 2.1min #95
RTINSECONDS=122.382
SCANS=93,95
PEPMASS=340.94059	1315476
CHARGE=1+
142.81134	114	
191.96393	82	
192.88710	146	
192.92713	338	
196.88163	130	
199.87638	82	
205.95181	190	
206.50680	102	
208.93999	344	1+
209.88371	92	
212.88032	268	
213.87709	208	
213.93990	1038	1+
214.88982	148	
214.96261	96	
215.88826	374	
215.93642	190	
217.88320	388	1+
220.88440	84	
221.88950	112	
222.79925	86	
222.81194	86	
223.95612	162	
224.97641	80	
225.04097	98	
226.94226	142	
227.89781	82	
228.91090	128	
228.94584	142	
229.95175	116	
230.88884	186	
231.89043	244	
231.95107	756	1+
232.89184	346	1+
232.90503	152	
233.94770	108	
235.83642	124	
235.88934	126	
238.87537	192	1+
239.43232	98	
240.06807	90	
240.78479	98	
240.83839	478	1+
240.96015	140	
241.12486	92	
241.37110	114	
241.91911	82	
243.45901	98	
243.83166	138	
244.44237	212	1+
244.95460	132	
246.97736	340	1+
248.89928	194	
249.89877	252	1+
249.96184	308	1+
250.10583	108	
251.33253	82	
251.87224	132	
251.96000	88	
252.12375	92	
252.92376	110	
252.96193	102	
253.79141	82	
254.96494	242	
255.01460	138	
255.87514	92	
255.97047	138	
256.32916	106	
256.37428	112	
256.95801	156	
257.72288	106	
258.84712	194	
259.84955	492	1+
259.95445	90	
260.34143	148	
260.83580	418	1+
261.83855	250	1+
263.22832	82	
263.35534	100	
263.83199	154	
264.96861	190	1+
265.02788	94	
265.85765	128	
265.92626	92	
268.84323	304	1+
269.84716	212	1+
271.84885	162	
271.97223	180	1+
271.99588	82	
272.84319	96	
272.93415	230	
273.48421	90	
273.84586	82	
274.85766	140	
274.90023	82	
275.80705	140	
275.86036	128	
275.90130	84	
276.85521	314	
276.92246	194	1+
277.03738	84	
277.83833	112	
277.86309	274	
277.96602	176	1+
278.84546	190	
278.89612	84	
278.91182	152	
279.34952	86	
279.84944	136	
279.95965	86	
280.15722	122	
280.90316	106	
280.92640	164	
281.78786	216	1+
282.85564	108	
282.87278	82	
283.35324	172	
283.99032	82	
285.87355	128	
286.39783	82	
286.94874	84	
287.00715	92	
287.86082	114	
289.35414	88	
289.76760	94	
289.79723	96	
289.87885	162	
290.01059	108	
290.85250	288	1+
291.49498	100	
291.82212	92	
292.43788	188	
292.80765	128	
292.93937	132	
293.43936	84	
295.86619	102	
296.85468	124	
296.88094	146	
297.81076	148	
299.16338	92	
299.78178	152	
300.85445	90	
300.95626	84	
302.84934	142	
302.92347	86	
302.94348	114	
303.11446	146	
303.86272	120	
304.36988	100	
304.79757	302	1+
306.88184	100	
308.86823	110	
310.80042	126	
310.87748	154	
311.37818	90	
311.88321	106	
312.80549	102	
312.88138	192	1+
313.24443	92	
313.81006	82	
314.81840	112	
315.94749	96	
320.79869	166	
322.87083	142	1+
323.92416	90	
325.74768	96	
326.20678	100	
328.88685	148	
330.81204	334	1+
331.41030	100	
331.77061	144	
332.43972	86	
333.60677	94	
334.39215	84	
335.87026	116	
344.41569	94	
345.91373	178	1+
END IONS

###FS:    #m/z: 363.95656 #charge 1+
###MS: 93
###MSMS: 96
BEGIN IONS
TITLE=Cmpd 72, +MS2(363.9566), 28.0-35.0eV, 2.1min #96
RTINSECONDS=123.154
SCANS=93,96
PEPMASS=363.95656	504282
CHARGE=1+
58.09904	90	
58.65434	96	
103.38509	92	
108.72614	100	
169.27121	102	
187.86623	134	
189.86318	390	
191.85800	544	
193.85354	108	
196.94178	92	
196.96218	108	
202.03698	104	
203.68601	104	
205.94860	162	
206.94996	90	
207.94835	140	
208.88499	116	
209.94326	2094	1+
210.88200	272	1+
212.87906	2364	1+
214.87067	98	
215.41406	90	
216.40876	100	
216.57161	94	
219.94345	146	
222.95140	1472	1+
224.94790	1712	1+
225.88527	104	
226.89206	144	
226.94690	9306	1+
227.42340	112	
227.87563	90	
227.89443	126	
227.92310	218	
228.39297	102	
228.89406	836	1+
228.94256	9292	1+
229.06781	90	
229.10826	104	1+
229.15177	112	1+
230.81648	92	
230.88980	3182	1+
232.02034	100	
232.88457	754	1+
232.95958	136	
234.15749	102	
234.92752	154	
236.04206	90	
236.85877	118	
237.09050	98	
238.06700	258	1+
240.81807	312	1+
240.94004	328	
240.96461	656	
241.58262	114	1+
241.94068	202	
241.95929	994	1+
242.94362	612	1+
242.95927	664	1+
243.86239	186	1+
244.95819	4108	1+
246.05018	100	
246.81865	118	
246.91171	122	
246.95235	4412	1+
247.02058	106	
247.38117	188	1+
247.80513	108	
248.79710	234	1+
248.85234	114	
248.89991	1618	1+
249.92740	102	
249.95127	184	1+
250.89753	144	
250.96869	238	1+
251.90956	98	
252.07093	88	
253.83313	152	
253.89973	252	1+
253.98665	92	
255.73161	108	
258.01856	92	
258.84163	128	
258.97151	344	1+
259.83797	106	
260.82739	674	1+
260.96852	516	
261.06107	100	
262.82629	574	1+
262.84636	162	1+
263.79456	92	
264.96523	404	1+
265.97183	230	1+
266.21074	90	
266.81412	114	
266.85228	146	
267.81714	174	
267.91804	248	1+
267.97467	516	1+
268.08964	232	1+
268.81507	104	
269.11978	112	
269.21444	90	
269.97139	832	1+
271.84177	100	
271.85911	110	
271.91595	154	
272.03336	138	
272.92614	100	
273.57964	92	
273.79881	186	1+
274.37852	90	
274.85460	88	
275.36809	122	
275.85070	454	1+
276.39769	90	
276.80329	92	
278.09509	160	1+
278.79809	298	1+
280.02891	206	1+
280.79538	228	
280.84805	252	1+
281.12411	256	1+
281.79012	350	1+
281.81883	120	
282.92484	106	
284.39006	108	
284.82315	92	
284.85688	132	
285.84958	562	1+
285.93369	106	
288.41284	94	
288.87602	100	
289.86832	116	
290.78850	134	
290.81269	228	1+
290.86917	90	
290.89155	150	
290.96483	120	
291.04990	126	
292.44131	126	
292.95788	112	
293.11912	116	
293.38591	114	
295.43667	96	
296.80734	360	1+
296.82586	124	
297.93790	126	
298.80346	908	1+
300.51102	94	
300.80099	404	1+
301.85833	458	
302.86114	236	
303.81096	190	
303.85658	900	1+
304.83904	106	
305.81451	282	1+
305.88050	388	1+
307.84805	126	
310.87810	316	1+
311.96157	110	
312.20429	106	
312.86675	98	
313.15690	138	
313.84467	94	
314.82226	106	
316.80742	448	1+
318.87884	122	
318.93537	196	
319.81725	122	
319.87200	98	
320.58710	90	
321.81471	562	1+
321.86665	222	
322.92561	138	
323.12273	96	
323.89113	250	1+
323.99298	110	
324.89487	208	1+
325.07602	112	
326.87038	208	
326.95712	142	
327.71209	94	
327.87267	136	
329.31927	92	
329.89722	150	
330.81049	176	
331.72044	124	
332.83042	124	
332.89168	106	
333.76819	90	
333.94781	100	
335.97248	88	
336.94591	306	1+
339.79626	140	
339.82383	438	1+
340.93927	160	
341.89530	100	
341.93948	124	
346.87683	96	
352.83990	136	
353.29098	108	
356.76984	128	
357.41837	206	1+
358.71029	94	
361.71812	122	
362.84999	116	
363.10243	92	
363.72083	168	
365.53532	102	
366.17402	96	
END IONS

###FS:    #m/z: 507.84541 #charge 1+
###MS: 97
###MSMS: 98
BEGIN IONS
TITLE=Cmpd 73, +MS2(507.8454), 28.2-35.2eV, 2.1min #98
RTINSECONDS=126.839
SCANS=97-98
PEPMASS=507.84541	382554
CHARGE=1+
196.01744	588	1+
199.88835	250	
214.88613	138	
224.97587	294	
227.95438	148	
232.90071	296	
234.89762	166	
238.06264	184	
239.86063	286	
239.91212	252	1+
248.89819	232	1+
250.97223	550	1+
252.07630	236	
252.85330	186	
254.41158	300	1+
257.06186	154	
259.87443	610	1+
260.88011	406	1+
265.80200	138	
265.92216	160	
266.86394	144	
267.38480	154	
268.86676	190	
268.88391	168	
268.97011	194	
269.85425	520	1+
270.85739	450	1+
272.85488	432	1+
273.80338	140	
276.38801	332	
277.79953	208	1+
277.83505	150	1+
278.40202	162	
278.86636	280	1+
278.89401	170	
280.84444	182	1+
282.95561	190	
283.79915	152	
284.87259	142	
284.91362	234	1+
285.82630	134	1+
286.36075	204	1+
287.39779	156	1+
287.85240	428	
287.93664	150	
288.86618	286	
289.87939	508	
290.86761	1036	1+
291.83450	236	1+
292.86102	178	
293.87300	2610	1+
293.97776	422	1+
294.12457	138	
296.86165	182	
297.95991	156	
298.87958	266	
299.35460	138	
299.88222	236	
300.40048	138	
300.85921	254	
301.40783	142	
302.86344	550	1+
303.86711	408	1+
303.89230	410	1+
305.85898	580	1+
307.83438	162	
307.88916	826	
308.14145	1120	1+
308.87358	848	
309.80783	142	
309.84608	198	
309.86788	574	
309.89040	312	
310.15718	1036	1+
310.35177	140	
310.87149	342	
311.36743	144	
311.85359	228	
311.88177	5872	1+
312.04116	194	
312.80858	258	1+
313.92676	180	
313.98521	144	
314.86978	788	1+
315.37220	164	
315.81450	152	
317.83051	148	
317.87784	144	
318.88318	526	1+
319.86687	136	
319.88733	378	1+
320.81051	288	1+
320.84439	160	
322.35311	160	
322.88621	250	1+
323.97354	170	1+
325.81123	388	1+
325.89973	516	1+
326.27343	130	1+
326.75625	172	1+
326.88016	1858	1+
327.38791	152	
328.16409	356	1+
328.90403	166	
329.75085	200	1+
329.80836	426	1+
330.81301	272	1+
330.89491	524	1+
330.96061	266	1+
332.41799	154	1+
332.87727	688	1+
334.90169	240	
335.82050	156	
336.01534	140	
336.88585	168	
336.96874	172	1+
337.84065	290	1+
337.88374	312	
338.29706	164	
338.87617	372	1+
339.80911	286	1+
342.82291	332	1+
342.86887	220	1+
343.77115	256	1+
343.82392	260	1+
344.75396	140	
345.89328	160	
346.90022	142	
347.84188	452	1+
348.84144	308	1+
349.07130	154	
349.75459	244	
349.77979	236	
349.89286	460	1+
350.15939	158	
350.35707	212	1+
350.77301	576	1+
350.80197	212	1+
350.84263	142	
350.89670	386	1+
352.91214	306	
353.77336	148	
353.85454	298	1+
354.76135	212	1+
354.83846	410	1+
355.40255	170	
355.84367	266	1+
355.88244	304	1+
357.37355	160	
357.84842	138	
357.87519	136	
358.80143	170	
359.27061	388	1+
360.37552	214	1+
362.86495	140	
363.85868	200	1+
363.88289	284	1+
364.77454	290	1+
365.71395	160	
366.05104	194	1+
366.18467	234	
366.84044	1670	1+
367.70826	954	1+
367.76764	178	
369.71043	366	1+
369.78881	432	1+
369.83323	318	
370.79049	288	1+
370.83920	136	
371.89900	174	
372.82612	148	
372.84650	288	1+
373.71826	266	1+
373.75184	182	
373.78283	164	
373.89271	286	1+
374.79873	322	1+
374.82508	230	1+
375.37857	160	
378.43824	164	
380.51953	170	
380.71928	164	
380.86363	252	
381.71851	160	
381.80008	160	
381.87146	166	
381.89057	206	
383.77474	148	1+
384.80520	238	
384.84979	1742	1+
384.88981	362	1+
385.77990	206	
387.77163	136	
387.79240	462	1+
387.84632	314	1+
389.19841	414	1+
389.71471	308	1+
390.39117	150	
390.77867	148	
390.84288	726	1+
391.05849	166	
391.71960	154	
391.75240	204	
391.87133	164	
392.85367	190	
393.79996	150	
393.89821	142	1+
394.78870	188	1+
394.87335	554	1+
395.73484	806	1+
395.85210	202	1+
395.87570	346	1+
396.39544	150	
398.77460	244	1+
398.87060	180	
402.86362	304	
403.74864	138	
403.86820	1686	1+
403.90486	150	
404.04851	142	
404.74788	336	1+
405.69705	208	1+
405.78291	760	1+
405.91016	180	
407.73165	306	
407.86528	3974	1+
408.73841	142	
409.72189	784	
410.31411	158	1+
410.72728	470	
410.76928	236	1+
410.83330	142	
410.85381	316	
410.87659	322	1+
411.81229	182	
412.73174	628	1+
412.84266	214	
413.87958	518	1+
414.05413	110	1+
415.87510	242	
416.88352	200	
417.81765	366	1+
421.88006	984	1+
423.77217	244	
423.79163	376	1+
423.87030	212	
424.76753	186	
424.83003	204	
425.37864	246	1+
425.75065	690	1+
425.87045	192	
426.66227	158	1+
426.86241	856	1+
426.94160	144	
427.73174	3090	1+
428.84501	142	
428.86222	174	
428.88555	342	1+
429.76338	146	
430.86142	188	
431.86873	624	1+
439.89341	908	1+
441.69289	136	
443.77058	214	1+
443.81054	192	1+
444.87255	1120	1+
445.74313	864	1+
446.77030	208	1+
447.70989	506	1+
448.77278	248	
449.77903	152	
449.87661	872	1+
450.70408	172	
450.74500	614	1+
452.75478	340	1+
453.70649	294	1+
456.74887	194	1+
457.90474	482	
458.90039	216	
459.89468	136	
462.88395	580	1+
465.71731	188	
467.88680	370	1+
468.78201	490	1+
473.71555	188	1+
485.89687	384	1+
495.79671	138	
504.80306	168	
509.86026	276	1+
511.66871	164	1+
END IONS

###FS:    #m/z: 336.94609 #charge 1+
###MS: 97
###MSMS: 99
BEGIN IONS
TITLE=Cmpd 74, +MS2(336.9461), 28.0-35.0eV, 2.2min #99
RTINSECONDS=127.611
SCANS=97,99
PEPMASS=336.94609	171430
CHARGE=1+
196.88453	128	
205.94939	174	
209.88451	140	
209.94591	118	
210.88557	210	
211.88646	118	
211.94464	2222	
212.87777	1066	1+
213.82330	100	
213.93961	948	1+
214.89282	150	
215.88479	150	
217.88807	348	1+
220.87570	126	
222.80863	88	
222.95351	120	
223.97348	114	
224.90119	82	
226.53923	90	
227.89379	374	1+
229.95535	1796	1+
230.40151	94	
230.88976	2286	1+
230.91090	142	
231.03938	80	
231.48766	86	
231.83523	90	
231.94931	830	1+
232.82714	342	1+
233.41811	102	
233.89825	182	
233.94977	120	
235.89801	82	
238.10477	98	
238.40234	104	
239.35529	94	
239.55630	88	
239.80173	84	
239.90318	108	
240.83687	118	
240.96406	110	
240.99638	102	
241.49709	80	
241.84547	90	
241.94520	146	
243.14461	82	
243.84308	88	
244.43695	82	
245.44312	164	
245.51110	86	
245.96568	86	
246.86655	84	
246.90177	102	
246.95646	100	
247.96624	776	1+
247.99424	144	
248.89984	610	1+
248.99420	90	
249.82968	406	1+
249.95929	770	1+
250.83323	340	1+
250.87354	84	
251.07235	130	
251.87816	176	
251.98326	94	
252.07045	116	
252.34372	94	
252.83150	158	
252.97043	958	1+
253.83590	252	
253.90501	420	1+
254.37659	82	
254.96636	766	1+
255.37466	86	
255.53138	108	
255.88131	298	1+
256.45473	102	
256.96367	228	1+
257.84599	326	1+
257.87045	80	
258.80935	160	
258.94855	102	
259.38335	98	
260.83002	140	
260.83922	152	
261.83605	142	
262.83275	84	
263.41939	80	
263.83155	112	
264.95439	84	
265.07999	92	
265.45619	86	
267.82779	104	
267.84093	1164	1+
269.91509	92	
270.84675	280	1+
270.98168	388	
271.91570	210	
272.91205	82	
272.97404	88	
275.42402	98	
275.86928	102	
276.80116	110	
276.85352	264	
277.83547	388	
277.89815	90	
278.83484	1052	1+
279.09553	82	
279.57530	90	
279.86479	126	
280.97862	100	
281.03917	92	
282.82486	84	
284.89394	132	
284.93928	114	1+
285.00965	90	
285.48419	106	
285.85218	598	
285.91259	228	1+
285.98639	94	
286.85017	1944	1+
288.85506	398	1+
289.83911	84	
290.42867	92	
290.85571	112	
290.87247	86	
291.80747	320	1+
291.85476	440	1+
291.87614	110	
292.36237	168	
292.85786	252	1+
293.10451	112	
294.44768	106	
294.85387	108	
294.90568	122	
295.99079	202	
296.23497	86	
297.44123	98	
298.89336	90	
300.92098	120	
300.96721	90	
301.65759	90	
303.87302	90	
303.95860	92	
304.01650	88	
306.10084	80	
306.88568	148	
307.79961	156	
307.86582	118	
308.04622	96	
308.79427	82	
308.87266	112	
309.11168	94	
309.86720	612	1+
310.92184	116	
312.95126	104	
313.87974	98	
316.15467	84	
316.42548	102	
316.99181	84	
317.87651	170	1+
318.07050	92	
320.83993	92	
321.14116	84	
321.81487	138	
323.88947	104	
324.89673	166	
325.75644	84	
325.89406	100	
326.41333	108	
326.72372	82	
326.87780	154	
326.95684	92	
327.87664	100	
328.88487	170	
329.86861	260	1+
333.25945	108	
333.75429	80	
336.95896	88	
340.32362	100	
340.42565	98	
342.49929	96	
END IONS

###FS:    #m/z: 359.96177 #charge 1+
###MS: 97
###MSMS: 100
BEGIN IONS
TITLE=Cmpd 75, +MS2(359.9618), 28.0-35.0eV, 2.2min #100
RTINSECONDS=128.383
SCANS=97,100
PEPMASS=359.96177	122662
CHARGE=1+
187.93615	92	
190.93016	160	
191.94037	98	
199.05804	92	
205.94866	142	
208.94342	86	
209.94373	714	1+
211.91492	86	
214.89541	122	
215.43990	90	
216.85757	104	
218.41695	100	
222.95180	1604	1+
224.94917	1716	1+
226.89848	272	
226.94687	5192	1+
226.97080	204	
228.90130	94	
228.94192	5232	
229.89709	86	
229.94456	122	
232.82710	310	1+
233.93127	296	1+
233.95853	276	1+
234.93423	208	1+
235.38417	102	
235.82369	142	
235.90824	96	
237.79600	86	
239.06958	112	
240.82578	96	
240.96306	948	1+
241.79107	94	
241.93776	132	
242.84021	166	
242.86989	192	1+
242.96028	942	
243.87273	166	1+
243.94569	96	
244.95693	2886	
244.98919	100	
245.84222	200	1+
246.95338	3158	1+
247.80539	276	1+
248.80279	202	1+
248.87997	102	
250.70235	92	
250.95021	212	
252.84182	100	
252.88007	226	1+
252.95659	388	
253.84041	158	
254.40600	88	
254.95469	98	
255.56505	102	
255.78244	118	
256.80351	86	
257.85502	104	
257.98001	154	
258.97475	162	
259.02943	110	
259.33969	96	
259.46246	94	
260.83308	312	1+
260.93015	96	
260.96797	696	1+
261.07938	92	
261.90502	90	
263.05654	98	
263.83008	128	
263.97947	168	
264.00854	258	1+
265.97561	138	
266.80971	252	1+
266.84691	122	
267.77977	146	
267.84403	112	
267.97504	534	1+
269.96972	804	1+
270.79934	182	
270.82719	112	
271.39280	84	
271.84802	236	1+
272.90601	100	
273.98604	94	
275.84696	456	1+
275.97189	230	
276.81049	112	
277.80725	128	
279.03291	106	
279.40689	90	
279.90574	150	
279.92376	136	
280.79419	334	1+
280.93583	106	
281.98743	240	1+
282.97995	226	1+
283.07221	94	
284.82408	140	
285.00329	100	
285.93667	112	
286.87710	102	
287.78748	98	
287.87733	90	
288.59647	96	
289.91623	86	
290.86003	86	
291.78332	148	
291.80345	102	
292.37597	92	
292.43708	172	
292.87072	152	
292.93942	166	
293.09863	112	
293.12030	160	
293.83001	280	1+
293.93600	88	
293.98114	124	
294.86845	128	
294.92919	218	1+
295.86647	372	1+
295.92554	184	1+
296.80907	152	
297.80807	202	
297.95126	100	
298.80287	1340	1+
298.84575	112	
298.99763	92	
300.53220	100	
300.82614	148	
301.78360	124	
301.87569	262	1+
301.92006	88	
302.78900	102	
302.85455	148	1+
304.80342	92	
306.03144	126	
306.32682	90	
306.77162	142	
307.40007	88	
307.80491	114	
308.14087	84	
308.88050	88	
309.48321	98	
309.52006	90	
309.79593	146	1+
310.87618	242	
311.87951	284	1+
311.98982	90	
312.61457	88	
314.66115	100	
316.81124	208	1+
318.88120	136	
318.93337	124	
319.89959	104	
319.98506	84	
320.83383	102	
320.89025	96	
320.93115	102	
321.81958	332	1+
322.93345	134	
323.01730	102	
323.40736	88	
324.89000	122	
324.93554	98	
326.15467	122	
328.88599	108	
332.94861	100	
333.63617	90	
333.77279	96	
334.11410	86	
334.94800	136	
336.94389	490	1+
340.94146	136	
342.36115	86	
342.73813	88	
343.79026	118	
346.91470	116	
347.69896	118	
347.78981	128	
348.75593	122	
355.58691	88	
355.99911	86	
356.77266	226	
357.70852	100	
358.31234	94	
358.84959	160	1+
359.72385	106	
362.94337	126	
365.12921	90	
END IONS

###FS:    #m/z: 507.84577 #charge 1+
###MS: 101
###MSMS: 102
BEGIN IONS
TITLE=Cmpd 76, +MS2(507.8458), 28.2-35.2eV, 2.2min #102
RTINSECONDS=132.047
SCANS=101-102
PEPMASS=507.84577	384478
CHARGE=1+
196.01526	692	
209.94138	142	
214.02583	138	
214.88597	204	
215.88161	124	
224.97580	128	
232.89625	290	
248.85047	132	
249.87918	278	1+
250.88254	230	1+
250.96509	168	
252.08121	270	1+
252.96252	152	
259.37974	196	1+
259.87347	480	1+
260.87956	312	1+
262.09066	258	1+
266.09499	178	
266.16861	156	
266.80199	216	1+
266.93561	236	1+
266.97926	150	1+
268.78542	260	1+
269.92310	170	
270.86027	206	
272.85317	534	1+
273.91884	190	1+
274.80380	200	
274.85210	180	
274.99829	130	
276.85619	244	
276.88809	210	1+
279.95046	134	
280.40197	160	
280.87450	148	
282.06910	160	
282.80554	144	
283.89969	276	1+
285.85504	232	
285.95358	164	
286.87735	168	
287.32645	206	1+
287.85056	274	
289.03657	186	
289.87992	412	
290.86325	960	1+
291.88090	288	
292.86477	186	
293.87343	3448	1+
296.79376	206	1+
296.85403	216	
297.85335	174	
298.79736	230	1+
298.82461	238	1+
298.88224	300	1+
299.84747	382	1+
299.88532	206	1+
301.33627	218	
303.86603	284	
305.08592	88	1+
305.86485	346	
306.13054	162	
306.84003	240	1+
306.88005	212	
307.88732	766	
308.14157	1176	1+
308.80832	192	1+
308.87937	1070	1+
309.88620	592	1+
310.15462	838	1+
310.86883	172	
311.82922	220	
311.88404	5250	1+
311.91262	202	
313.88455	1002	1+
314.36906	366	1+
314.86608	758	1+
315.82611	138	
316.58562	106	1+
316.85909	516	1+
316.89247	332	1+
316.93275	194	1+
317.76400	144	
317.82584	370	1+
317.89490	262	1+
318.88290	154	
319.36766	152	
319.76402	270	1+
320.81002	224	1+
320.88702	134	
321.88419	418	1+
322.86077	144	
322.88714	298	1+
323.35451	194	1+
323.85904	508	1+
325.90236	500	
326.06102	158	1+
326.39695	144	
326.88448	1534	1+
328.15649	316	1+
328.87036	402	
329.84958	140	
329.90767	298	1+
330.87826	152	
332.33145	254	1+
332.81502	210	
332.87641	380	1+
332.90308	246	
333.37985	238	1+
333.76500	136	
333.77739	320	1+
333.89351	160	
335.84155	204	
336.30023	150	
336.83023	240	1+
337.79520	278	1+
337.87902	504	1+
337.90203	376	1+
339.76433	394	1+
339.79428	336	1+
339.83134	128	
340.87771	136	
340.89295	194	1+
340.91698	288	1+
341.89206	172	1+
344.81274	448	1+
345.81603	362	1+
346.84026	242	1+
346.85941	158	
347.77378	332	1+
348.01082	250	1+
348.17599	256	1+
349.39897	208	
349.75304	146	
349.84842	312	1+
349.86159	144	
350.17207	130	
350.75553	264	1+
350.82267	416	1+
350.88951	220	
351.90379	352	1+
352.29831	174	
353.82986	196	1+
353.85733	250	
353.91174	316	1+
355.77477	130	
355.89136	148	
357.31520	142	
357.88081	186	
362.36468	126	
363.84696	346	1+
365.90508	244	1+
366.83799	1314	1+
367.70766	916	1+
367.76764	352	1+
367.83922	732	1+
368.89330	170	
369.78566	142	
369.83541	272	
370.78823	224	
370.87361	370	1+
371.72675	270	
371.80718	196	
371.84387	144	
372.71910	464	1+
373.71858	324	1+
373.80975	398	1+
374.79436	294	1+
374.81208	282	1+
374.88290	276	1+
375.72145	232	
375.85740	168	
375.88718	222	1+
376.72564	192	
379.77090	418	1+
379.81445	184	1+
380.72468	224	
380.86103	162	
381.79673	180	
383.73578	328	1+
383.91154	136	
383.95835	174	1+
384.78052	188	
384.84931	2172	1+
385.77770	274	
385.81185	272	1+
385.90908	190	1+
386.81689	184	1+
387.72327	142	
387.77552	226	
388.79339	158	
388.81365	140	
388.92483	228	1+
389.72925	352	1+
390.05780	146	
390.20636	162	
390.73616	230	1+
390.84179	316	
390.85804	614	1+
391.80509	268	1+
391.84511	222	
392.72313	310	1+
392.74788	130	
392.79994	198	1+
392.83202	128	
393.38115	178	1+
393.73701	222	1+
393.86214	148	
394.78069	248	
394.84505	150	
395.86260	330	1+
396.80158	188	1+
397.39916	142	
398.73252	218	
398.86750	138	
399.76600	174	
399.85291	136	
400.78735	236	1+
400.85906	134	
400.87793	180	1+
402.74038	230	1+
402.86513	1588	1+
403.87023	1152	1+
404.72256	216	1+
405.75213	446	1+
405.78561	318	
405.87094	586	
406.79021	178	
406.85470	324	
407.73691	316	
407.86511	4162	1+
408.75145	154	
409.72500	1246	1+
410.08087	184	1+
410.83193	198	
411.75193	306	1+
411.81157	324	1+
411.86211	462	1+
412.72334	142	
413.07802	156	
414.04129	210	1+
414.87744	402	1+
417.77020	300	1+
417.82365	202	
417.87111	246	1+
421.81914	132	
421.88279	442	
422.80053	492	1+
422.86604	172	
422.88748	232	
423.38819	222	
423.74608	136	
423.80014	370	1+
423.87273	500	1+
424.75958	138	
425.75084	926	1+
425.78466	154	
426.86004	816	1+
427.65767	180	1+
427.73299	2176	1+
427.88217	166	
428.84866	214	
428.88810	368	
429.82558	134	
430.74285	408	
430.87927	292	
431.70564	142	
431.72326	136	
431.86445	814	1+
433.80894	262	1+
436.89300	174	1+
438.76049	172	1+
439.89384	758	1+
440.78762	136	1+
442.21568	150	1+
442.76171	276	1+
443.74582	126	
443.80510	198	1+
444.72747	192	
444.87316	1318	1+
445.74156	1176	1+
446.87452	200	
446.89739	214	1+
447.71414	540	1+
448.75149	408	1+
448.77540	294	1+
448.82527	176	1+
448.89319	196	
449.69354	170	
449.88025	156	
450.70386	224	1+
450.74929	934	1+
457.89962	658	1+
459.72505	128	
460.90982	128	
462.70060	148	1+
463.87965	442	1+
464.87934	264	1+
465.70918	208	1+
466.75014	304	1+
467.89090	480	1+
468.78258	140	
470.78108	136	
472.70246	256	1+
475.61810	130	
482.69685	132	
482.78691	198	1+
485.89887	282	1+
486.84426	172	
488.21511	136	
488.78407	126	
506.79877	230	1+
509.86340	312	1+
END IONS

###FS:    #m/z: 336.94609 #charge 1+
###MS: 101
###MSMS: 103
BEGIN IONS
TITLE=Cmpd 77, +MS2(336.9461), 28.0-35.0eV, 2.2min #103
RTINSECONDS=132.819
SCANS=101,103
PEPMASS=336.94609	170140
CHARGE=1+
178.47852	94	
196.88433	146	
202.16439	86	
205.95006	292	1+
208.93844	96	
210.88528	320	1+
211.94361	2710	1+
212.45143	86	
212.87856	1172	1+
213.06527	92	
213.93958	1352	1+
214.43185	96	
215.88866	356	
215.93561	254	
216.90795	80	
217.88556	312	1+
218.83812	270	1+
221.89511	92	
221.96990	86	
222.06308	106	
222.95323	84	
223.07909	82	
223.95394	142	
224.97382	136	
226.89142	82	
227.89909	108	
228.89419	450	1+
229.95500	2726	1+
229.98434	80	
230.89081	1552	1+
231.49605	110	
231.95065	1340	
231.97171	86	
232.88833	440	1+
233.82935	202	
233.86756	90	
233.95240	192	
234.82263	166	
234.88336	102	
235.08137	138	
235.82665	90	
236.82961	128	
237.88016	132	
239.00771	94	
239.06243	94	
239.90342	98	
240.82832	128	
240.88180	304	1+
241.84329	222	
244.87110	134	
244.88636	82	
245.83730	100	
246.51089	88	
246.90430	156	
246.97266	178	
247.96488	836	1+
248.90031	884	1+
249.82808	218	
249.95861	250	
250.15039	88	
250.82871	258	
250.86970	102	
250.88537	86	
250.95117	134	
250.97296	90	
251.07281	92	
251.83275	178	
251.90898	94	
252.83785	556	1+
252.92772	80	
252.95185	240	
252.97330	910	1+
253.00118	182	1+
253.07159	84	
253.12875	78	
253.90586	208	1+
254.96708	732	1+
255.07576	136	
255.41390	92	
256.96487	230	
257.82994	134	
257.86676	84	
257.94146	182	
258.84641	678	1+
258.90903	110	
258.96650	80	
259.42283	82	
259.57737	90	
259.87193	86	
259.95018	254	1+
259.97109	102	
260.95301	176	1+
261.49965	80	
261.93072	94	
262.92530	84	
262.94900	138	
263.40140	86	
263.82917	122	
263.98261	94	
265.09940	104	
267.10331	84	
267.84006	344	
268.83929	1642	1+
271.79439	84	
271.84602	316	1+
271.91632	170	
272.90575	94	
272.92207	136	
272.97720	116	
273.89079	264	1+
274.79321	196	
274.84890	120	
274.89407	226	1+
275.42602	112	
276.80903	190	
276.85487	486	1+
277.00244	82	
277.83948	140	
278.02328	90	
278.42458	86	
278.83493	1274	1+
279.03462	114	
279.09970	94	
279.85589	84	
280.39511	90	
281.84230	90	
282.78919	260	1+
282.82731	102	
282.85763	88	
283.86207	142	
285.46973	86	
285.81194	236	1+
285.84798	1702	1+
285.91220	90	
286.84819	1654	1+
287.04337	248	1+
289.57134	100	
291.80778	108	
291.85896	128	
293.86992	118	
294.86115	202	
295.42412	78	
295.92794	174	
296.80800	80	
296.85275	92	
296.96502	78	
297.44112	82	
298.42016	106	
298.87702	158	
299.85184	192	1+
299.86877	116	
299.89421	78	
300.87750	82	
300.98169	78	
301.08072	88	
304.85833	176	
305.37525	80	
305.85342	144	
306.44295	92	
306.88200	338	1+
306.92430	190	1+
307.78799	140	
308.87432	132	
309.63231	84	
309.86736	586	1+
310.81750	124	
310.91238	126	
312.88802	114	
314.82272	100	
318.44917	94	
318.64452	116	
319.89515	84	
321.38778	106	
322.50699	92	
322.88844	136	
323.80561	190	1+
323.88584	144	
324.89219	350	1+
329.07407	84	
329.87195	80	
330.87791	136	
332.92331	90	
334.40139	88	
338.08635	110	
338.27215	100	
338.76831	142	
339.10948	138	
339.90695	104	
341.88844	94	
END IONS

###FS:    #m/z: 359.96188 #charge 1+
###MS: 101
###MSMS: 104
BEGIN IONS
TITLE=Cmpd 78, +MS2(359.9619), 28.0-35.0eV, 2.3min #104
RTINSECONDS=133.591
SCANS=101,104
PEPMASS=359.96188	121768
CHARGE=1+
126.51870	96	
195.39556	126	
200.87604	112	
205.94892	148	
207.95090	244	
208.88703	124	
209.94243	950	1+
210.91834	90	
212.87422	86	
214.89403	100	
220.88760	260	1+
220.96414	324	1+
221.94857	94	
222.33578	88	
222.95142	1376	1+
223.04858	98	1+
223.93697	86	
224.94772	1784	1+
225.97065	162	
226.41190	96	
226.88549	298	1+
226.94728	5032	1+
226.97062	184	
227.93123	98	
228.94258	5586	1+
230.93624	90	
234.50340	88	
234.86072	256	1+
234.89083	92	
236.33106	86	
236.94274	140	
237.88905	90	
238.08953	94	
238.59023	86	
239.06459	88	
240.01653	86	
240.78120	262	1+
240.92869	88	
240.96285	1426	1+
242.95917	1216	1+
244.36967	104	
244.95735	3014	1+
245.43819	90	
246.42981	96	
246.95296	3484	
247.85030	214	1+
247.94646	334	1+
248.80451	172	
248.94809	280	1+
249.41697	92	
249.80528	196	
249.91644	136	
250.95223	478	1+
250.97291	138	
251.87635	104	
252.95689	348	1+
253.79592	162	1+
253.83558	120	
255.92827	92	
256.00484	94	
256.91724	86	
257.96564	96	
258.83502	326	1+
258.89716	128	
258.97061	136	
258.98039	94	
259.33990	104	
259.79707	126	
259.98009	88	
260.94489	142	
260.96853	632	1+
261.84602	106	
262.51939	96	
262.91956	86	
262.95462	108	
263.23403	100	
263.84335	114	
263.98291	116	
264.10922	86	
264.81451	148	
264.83027	86	
264.96180	168	
265.08481	176	
265.57232	108	
265.80505	108	
266.10387	88	
266.81473	298	
267.92601	118	
267.97569	400	
268.85043	86	
269.04331	92	
269.97253	402	1+
272.95646	92	
273.39111	100	
273.84793	144	
273.96681	140	
274.11636	100	
275.97105	348	
276.81366	222	
276.85196	280	1+
277.08643	88	
277.79920	424	1+
278.79894	270	1+
278.81602	230	1+
278.92069	244	1+
279.91858	280	1+
280.79463	290	1+
280.86945	192	1+
281.54336	104	
283.80409	94	
283.82960	356	1+
283.92481	96	
284.12256	98	
284.98258	88	
285.86787	108	
287.63955	124	
287.90849	92	
288.87193	96	
289.14520	86	
289.86557	176	
289.87350	146	
293.11843	88	
293.55088	94	
293.57428	90	
293.83831	118	
294.86089	104	
295.96513	88	
296.80873	198	
296.86170	102	
297.11072	96	
297.80926	130	
298.10491	228	1+
298.36157	94	
298.80409	840	1+
300.82250	182	1+
300.86126	144	
301.78337	150	
301.85638	260	1+
302.81335	98	
304.46849	88	
305.11915	168	
305.88517	118	
306.43403	102	
307.83885	152	
308.80147	264	1+
308.88112	112	
310.87914	206	
311.88328	158	
311.93986	114	
312.87444	92	
312.94706	90	
314.81609	390	1+
314.96852	88	
315.03047	98	
315.32778	110	
315.87943	106	
317.87726	130	
318.81452	86	
318.87913	138	
321.81530	92	
322.86631	92	
322.93158	262	
323.15360	88	
323.88243	162	1+
324.37307	98	
326.07617	92	
328.88823	104	
329.76716	94	
336.94565	280	
337.83580	184	
337.94405	136	
338.86867	132	
338.94293	92	
339.82414	134	
339.90475	92	
340.76573	88	
340.93672	190	
344.72332	90	
344.83529	126	
345.14052	102	
345.71834	142	
348.15879	92	
352.69130	100	
355.70874	164	1+
356.77173	534	1+
356.98064	110	
357.41627	104	
359.90660	94	
360.78366	172	1+
361.71659	86	
362.84676	144	
364.84787	86	
END IONS

###FS:    #m/z: 322.93002 #charge 1+
###MS: 105
###MSMS: 106
BEGIN IONS
TITLE=Cmpd 79, +MS2(322.9300), 28.0-35.0eV, 2.3min #106
RTINSECONDS=137.25
SCANS=105-106
PEPMASS=322.93002	3614556
CHARGE=1+
155.12638	88	
187.86901	92	
191.01413	86	
196.88318	128	
197.44309	86	
205.94953	230	
206.95202	202	
208.88335	88	
209.94421	180	
212.87926	100	
212.89425	110	
213.88022	108	
214.89232	150	
222.95516	588	1+
223.96062	328	1+
225.81657	104	
226.05547	94	
226.35803	100	
227.93369	104	
227.95475	110	
228.85267	108	
229.49640	80	
230.84501	142	
230.89046	162	
231.95781	90	
235.82839	190	1+
236.88228	146	
237.79253	78	
237.93691	170	1+
238.78549	86	
239.43885	94	
239.56583	92	
239.79107	174	
239.88014	232	1+
240.94108	940	
240.96620	294	
241.79672	90	
241.93941	2868	1+
242.05279	82	
242.80599	82	
242.82310	316	
242.94145	1938	1+
243.81805	556	1+
243.87660	94	
243.99348	78	
244.81971	360	1+
244.88565	102	
244.93990	588	1+
245.02407	140	
246.57269	106	
246.84754	84	
246.97592	480	1+
247.11648	78	
247.39398	122	
249.80309	78	
249.89605	96	
250.82495	100	
251.07469	98	
251.82374	80	
252.67769	86	
252.90390	80	
253.06612	98	
253.34181	88	
253.78941	84	
253.83474	248	
254.79863	188	1+
254.84295	140	
255.40217	82	
255.78277	120	
255.90089	92	
256.83464	140	
256.89758	88	
257.01762	108	
257.80145	292	1+
258.82953	182	
258.90294	78	
259.12636	78	
259.96799	164	
260.33847	166	
260.83117	618	1+
260.86473	86	
261.35883	92	
261.38286	170	
262.37613	94	
263.81316	198	1+
263.83305	416	1+
265.05792	138	
266.03096	156	
266.82128	212	1+
267.79808	204	
269.34147	142	
269.40563	102	
270.04737	100	
270.84265	412	1+
271.41093	86	
271.84423	330	1+
272.43766	90	
273.79214	370	
273.80700	192	
274.01893	88	
274.79483	228	
275.80852	326	1+
276.35111	86	
276.42025	118	
276.85321	150	
277.04136	102	
278.36302	86	
278.93698	92	
279.05400	78	
279.09241	422	
280.09490	442	
280.17711	96	
280.81904	120	
281.39730	92	
281.79315	84	
282.27001	78	
283.06946	108	
283.35731	104	
283.78945	138	
283.86955	134	
284.29125	208	
284.31927	84	
284.40455	86	
284.78587	80	
284.86017	142	
284.87634	104	
284.89948	92	
286.86372	122	
289.40205	82	
289.78906	280	
289.88388	116	
290.83507	76	
290.86332	118	
291.44029	76	
291.80514	456	
292.86118	82	
293.05050	90	
293.81682	282	1+
293.87507	164	
294.81903	228	1+
295.88340	150	
297.87228	100	
298.13404	80	
298.92422	138	1+
299.09496	80	
299.78264	378	1+
299.80564	130	
299.84329	88	
300.41105	86	
302.07133	82	
302.48111	78	
305.80248	140	
306.73313	82	
306.88014	394	1+
307.79724	438	1+
307.88355	290	1+
307.89667	90	
308.81000	98	
309.38590	82	
309.62572	84	
309.95646	84	
310.80758	110	
310.87596	168	
311.77721	184	
311.87627	118	
312.80215	124	
313.74473	78	
313.79679	78	
314.81827	152	
317.87981	168	1+
320.74993	90	
320.80923	108	
321.02488	90	
323.82496	80	
324.75572	86	
324.88950	92	
325.04568	80	
326.89447	114	
END IONS

###FS:    #m/z: 340.94072 #charge 1+
###MS: 105
###MSMS: 107
BEGIN IONS
TITLE=Cmpd 80, +MS2(340.9407), 28.0-35.0eV, 2.3min #107
RTINSECONDS=138.023
SCANS=105,107
PEPMASS=340.94072	1297792
CHARGE=1+
188.93582	128	
190.93148	136	
192.88998	132	
192.92736	232	
196.89047	164	
197.09850	86	
205.87699	98	
205.97054	88	
210.93576	194	
212.87852	166	
213.88009	218	
213.94015	534	
214.89586	90	
214.94155	290	
215.88754	500	1+
216.94036	84	
217.88268	100	
217.90399	86	
218.90892	82	
220.87400	286	
223.58809	100	
223.95872	110	
225.00229	86	
225.88490	126	
225.95014	146	
225.96329	164	1+
226.94848	202	
229.94698	94	
230.88812	598	1+
230.99833	106	
231.56803	92	
231.95010	1000	1+
233.50767	92	
233.89563	170	
233.94955	180	
235.43488	100	
235.89726	128	
235.95334	90	
237.89109	88	
237.99112	86	
240.23524	84	
240.80551	82	
240.83457	246	1+
240.88173	384	1+
240.90405	136	
241.89664	146	
242.95348	84	
244.86705	92	
246.41058	92	
246.97782	192	
247.09922	94	
247.98190	88	
248.79577	82	
249.89849	92	
249.91323	146	
249.96092	124	
250.96871	128	
253.09166	88	
254.83763	82	
254.90612	252	1+
254.96496	582	
255.41990	84	
255.78246	294	1+
256.90720	266	1+
256.94740	102	
257.80343	168	
257.83046	112	
257.94951	96	
258.44006	138	
258.84699	332	1+
259.89385	138	
259.95671	280	
260.85080	262	1+
261.83135	116	
262.74809	94	
264.98011	100	
265.47196	88	
265.88051	88	
267.13124	82	
267.95865	84	
268.44950	96	
268.84161	226	
269.79932	88	
270.05909	84	
270.93186	104	
272.84631	110	
272.93000	142	
273.79409	162	
274.41133	84	
274.85988	150	
275.10296	104	
275.80915	270	1+
275.85967	182	
275.88367	82	
276.10628	82	
276.84915	182	
276.87234	118	
277.83348	90	
277.86619	402	
277.97007	146	
278.80484	158	
278.85006	196	
278.92768	106	
279.83931	106	
281.84335	304	1+
282.80777	96	
283.04445	92	
283.79987	90	
283.87049	120	
283.98633	108	
285.93057	100	
287.86075	150	
288.35905	100	
289.78747	228	1+
289.80519	90	
289.87855	88	
289.93703	82	
290.85863	130	
290.94705	124	
291.80657	192	
291.82896	84	
292.84893	88	
293.87149	158	
294.86733	202	
295.84707	162	
295.87508	128	
296.87408	94	
296.89044	104	
298.82541	84	
299.87079	182	
300.85191	122	
303.36154	88	
304.91705	82	
305.36264	100	
305.80493	92	
306.87851	82	
307.80011	204	
307.93841	102	
308.86491	90	
308.89005	134	
309.81816	114	
309.89175	84	
310.03656	82	
311.87476	112	
311.92025	92	
312.80227	130	
312.87203	110	
313.59451	82	
313.95565	88	
314.90498	90	
317.12714	104	
321.81722	154	
321.88675	108	
323.88945	432	1+
323.92216	112	
325.76108	82	
328.82397	122	
328.88928	92	
330.81608	168	
334.60805	92	
338.46885	96	
338.88737	90	
342.89963	86	
345.24571	128	
345.61568	88	
END IONS

###FS:    #m/z: 363.95662 #charge 1+
###MS: 105
###MSMS: 108
BEGIN IONS
TITLE=Cmpd 81, +MS2(363.9566), 28.0-35.0eV, 2.4min #108
RTINSECONDS=138.795
SCANS=105,108
PEPMASS=363.95662	512514
CHARGE=1+
81.13739	92	
91.42676	88	
182.86488	222	1+
187.86660	106	
189.86151	328	1+
191.85830	420	
193.85530	96	
196.88577	140	
200.87966	86	
205.99871	86	
207.87244	166	
207.94896	138	
209.94432	2410	1+
210.88250	200	
212.87891	2196	1+
214.89152	116	
215.88246	116	
216.41592	94	
218.91249	88	
219.96387	94	
221.84539	86	
222.88403	90	
222.95106	1520	1+
223.89590	222	1+
224.94917	1984	1+
224.99694	96	
225.88950	542	1+
226.89571	406	1+
226.94739	7700	1+
227.16307	130	1+
228.89473	734	1+
228.94243	9774	1+
229.04320	92	
229.55224	98	
230.78613	142	
230.82650	138	
230.88981	3854	1+
231.40693	88	
232.38502	100	
232.88622	700	1+
234.88164	150	
234.92977	246	
235.81820	116	
238.83464	122	
239.07120	156	
240.82394	144	
240.91169	100	
240.93514	154	
240.96238	1130	1+
241.93703	160	
242.36593	86	
242.82102	130	
242.95845	922	1+
243.81759	492	1+
243.84845	158	1+
243.94058	112	
244.01306	136	
244.67873	96	
244.81874	296	1+
244.95724	5954	1+
246.11126	100	
246.85869	192	
246.90325	266	1+
246.95230	4756	1+
246.97373	290	1+
247.03414	132	
247.46012	102	
248.80320	316	1+
248.83862	120	
248.90048	1134	1+
249.84200	270	1+
250.89349	386	1+
250.93992	86	
250.97247	216	1+
251.03481	124	
251.94459	94	
253.78374	142	
253.90791	240	
254.83910	118	
254.90269	162	
254.94645	90	
257.85959	174	1+
258.79577	124	
258.83075	348	1+
258.97510	176	
259.01177	88	
259.90600	118	
260.44049	102	
260.97082	778	1+
261.83241	164	
262.82597	158	
262.84544	530	1+
263.88001	98	
263.94372	110	
263.98040	178	
264.81994	142	
265.97584	206	
266.81361	394	1+
266.98825	98	
267.78509	118	
267.86674	134	
267.97200	688	1+
269.47245	122	
269.79832	116	
269.96729	810	
270.03015	88	
271.85502	102	
271.91518	156	
272.44368	90	
272.50629	102	
275.07867	102	
276.68569	106	
276.80618	128	
276.85222	124	
278.57603	94	
278.79749	140	
278.87207	94	
279.10307	142	
279.80018	128	
280.11157	200	1+
280.79426	698	1+
282.35783	96	
282.78696	114	
283.09679	90	
283.80400	154	
283.83436	86	
283.84991	192	
283.88900	92	
283.98676	142	
284.78567	280	1+
284.82222	398	1+
284.88296	102	
284.94504	114	
285.00937	112	
285.84689	572	1+
285.97820	102	
286.87975	252	1+
287.41291	100	
287.81901	142	1+
290.85374	370	1+
290.87320	134	
292.32353	94	
292.43140	90	
294.86133	192	
296.80974	188	
297.07064	88	
297.37729	98	
297.81007	146	
298.80268	1190	1+
298.86111	86	
298.95419	232	1+
299.63297	100	
301.81211	202	
301.86334	304	1+
302.83042	100	
303.80490	242	1+
303.85686	1112	1+
305.36233	88	
305.80369	226	1+
306.12509	248	1+
307.84791	88	
307.87920	164	
310.87554	144	
311.06877	98	
311.27891	88	
311.86919	90	
313.44242	100	
313.87145	116	
313.89476	92	
313.96686	94	
315.15845	92	
316.81675	370	1+
318.83607	96	
319.81948	180	
319.87303	92	
320.13251	172	1+
321.81517	354	1+
322.92968	358	1+
324.88660	282	1+
325.86805	416	1+
326.41740	120	
326.87388	296	1+
327.31650	90	
327.77292	124	
328.27472	86	
331.77719	328	1+
333.83569	206	1+
336.94499	186	
337.83460	132	
337.94508	134	
338.77827	96	
338.82505	538	1+
340.94096	120	
341.38931	104	
342.79025	86	
342.82330	136	
343.89820	196	1+
344.84980	190	1+
346.19992	88	
346.76672	88	
348.72181	190	1+
350.76472	272	1+
350.78972	172	
350.89315	184	
351.53489	96	
351.88691	94	
355.41851	98	
355.82677	94	
359.76470	92	
359.81555	92	
361.72381	134	
363.07457	94	
363.96570	224	
368.20033	86	
END IONS

###FS:    #m/z: 322.92986 #charge 1+
###MS: 109
###MSMS: 110
BEGIN IONS
TITLE=Cmpd 82, +MS2(322.9299), 28.0-35.0eV, 2.4min #110
RTINSECONDS=142.462
SCANS=109-110
PEPMASS=322.92986	3596732
CHARGE=1+
133.38960	78	
196.98967	88	
197.95728	74	
202.04548	76	
205.94810	164	
205.96961	102	
206.94995	82	
209.94358	150	
210.90328	198	1+
212.87760	260	
214.88600	120	
214.91402	74	
214.92648	78	
217.88937	126	
220.00625	76	
221.06169	80	
222.95242	142	
223.96082	378	1+
224.90303	208	1+
227.87868	146	
228.91497	90	
230.88935	192	
230.90439	286	1+
231.83822	108	
233.44769	78	
233.89064	78	
234.93223	152	
235.84216	76	
235.88169	164	
236.00941	258	1+
236.80132	80	
236.89390	130	
236.99352	108	
237.12606	76	
238.89547	92	
238.94118	84	
239.07684	166	
239.78838	602	1+
239.90285	210	1+
240.13649	84	
240.82216	208	
240.94051	954	
240.96106	300	1+
241.94178	602	
242.78939	226	1+
242.94165	2448	1+
243.81575	370	1+
243.89376	80	
246.85141	122	
246.93907	92	
246.97414	376	1+
247.85480	142	
248.14272	78	
248.83686	258	1+
248.90333	106	
253.93594	78	
254.02623	76	
254.86790	106	
256.90063	122	
256.98026	80	
257.79637	390	1+
257.96858	178	1+
258.06997	86	
258.83275	284	
259.34189	108	
259.83554	256	
260.34560	76	
260.83689	158	
261.83914	208	
262.82914	296	1+
262.85654	228	
262.89175	96	
263.39946	76	
263.83983	84	
263.90437	76	
264.04544	80	
264.83544	114	
264.85407	104	
265.05755	212	
265.85463	124	
265.88624	74	
266.84695	102	
266.96812	80	
267.79175	114	
267.84232	330	1+
267.88022	80	
268.07319	86	
269.35332	106	
269.88348	76	
269.89970	88	
270.01673	80	
271.16621	84	
271.77719	120	
271.79543	74	
271.98206	74	
272.03425	76	
272.34486	160	
273.79318	502	1+
275.80788	286	
276.88582	220	1+
277.81026	118	
278.92904	88	
279.09091	578	1+
279.39868	78	
280.00646	74	
280.12379	74	
281.02494	86	
281.79495	142	
281.97838	90	
282.86167	74	
282.89628	78	
283.79044	424	
283.80921	84	
284.29129	310	
284.87133	84	
285.82038	82	
285.85130	128	
286.41847	104	
286.85381	158	1+
286.91752	144	
287.79775	98	
288.70074	98	
288.84702	98	
289.11386	102	
289.80107	78	
289.87656	102	
290.75145	98	
290.78677	124	
290.84332	94	
290.87816	78	
291.80161	404	1+
291.85555	78	
293.01686	104	
293.81764	108	
293.87415	240	1+
293.88919	110	
294.44771	106	
294.85661	128	
295.38207	88	
296.04517	74	
296.87070	84	
296.93104	76	
297.35846	80	
299.77884	268	1+
299.79780	86	
300.84992	96	
301.86575	128	
303.33827	84	
304.86989	210	
305.80479	88	
306.79492	506	1+
306.88121	206	
307.82216	74	
307.86516	76	
307.88991	196	
308.88286	118	
309.80941	138	
310.11422	92	
310.88016	110	
310.96261	74	
311.82502	78	
312.45618	76	
312.80487	302	1+
312.86962	108	
316.28378	100	
316.94126	76	
319.86647	78	
321.32179	78	
321.98683	76	
322.81595	74	
323.38742	78	
323.94224	82	
324.75493	130	
324.80208	198	1+
326.18898	82	
327.83011	82	
328.07235	74	
END IONS

###FS:    #m/z: 340.94058 #charge 1+
###MS: 109
###MSMS: 111
BEGIN IONS
TITLE=Cmpd 83, +MS2(340.9406), 28.0-35.0eV, 2.4min #111
RTINSECONDS=143.235
SCANS=109,111
PEPMASS=340.94058	1334692
CHARGE=1+
62.13241	94	
182.86706	92	
192.92771	124	
200.94928	92	
205.94856	258	
206.99410	158	
207.97518	92	
208.99520	84	
209.94303	134	
210.93789	138	
211.94145	88	
212.88098	124	
213.88025	304	
213.94027	852	1+
214.89309	176	
215.88748	638	1+
215.94009	116	
217.88306	112	
218.91291	90	
223.06347	94	
223.96052	332	1+
223.97940	114	
227.78315	86	
227.95223	118	
228.94598	116	
230.84771	108	
230.88847	316	
231.89463	556	1+
231.95125	1142	1+
235.89197	98	
235.93572	110	
235.95166	92	
236.83511	120	
238.00818	148	
239.78430	214	1+
240.71345	90	
240.83262	138	
240.95699	106	
241.84339	258	
241.93799	84	
241.95119	92	
242.09099	104	
242.38734	88	
243.02585	82	
243.40517	92	
243.81722	98	
243.83756	228	1+
244.90593	86	
246.97588	320	1+
247.11263	92	
247.94815	174	
247.99759	84	
249.90204	142	
249.96335	264	
250.96910	270	1+
251.03313	150	
253.90724	104	
253.92477	102	
254.96533	1188	1+
255.07542	94	
256.85262	204	1+
256.89598	138	
256.91613	110	
257.51201	100	
257.80171	108	
257.83542	94	
257.89998	134	
258.80139	110	
258.84667	438	1+
259.83081	88	
259.90583	110	
259.95498	270	1+
259.97558	86	
260.62068	84	
260.83225	266	
260.85626	172	
260.91366	144	
261.04078	90	
261.45593	98	
261.91661	88	
262.11434	90	
264.91314	142	
265.05105	156	
265.07023	86	
265.99849	108	
266.84507	166	
266.86402	92	
267.80305	146	
268.84275	164	
269.54113	92	
269.85132	108	
270.51747	100	
270.81223	84	
271.84236	358	1+
272.93393	380	
273.55764	100	
273.79775	124	
274.87145	120	
275.10327	110	
275.80726	86	
276.01853	148	
276.81220	138	
276.85715	260	
277.85657	176	
278.08477	84	
278.84234	272	
279.45652	86	
279.85389	116	
280.02986	160	1+
280.85021	240	1+
280.93625	108	
281.40559	88	
282.58722	106	
282.90384	96	
282.93097	120	
283.35771	90	
283.86122	124	
283.89699	136	1+
284.07295	100	
285.43217	88	
288.03708	106	
289.78712	306	1+
289.87864	206	
290.85178	96	
291.42337	90	
291.80643	246	
292.05077	84	
292.88024	140	
293.82040	122	
294.36131	96	
294.86590	154	
294.93197	108	
296.80747	122	
297.07472	102	
297.77594	92	
297.83570	90	
298.85509	88	
299.78696	260	1+
299.85896	96	
299.87792	108	
300.84747	84	
300.88100	374	1+
302.80779	92	
302.94742	274	
303.85837	148	
304.44470	86	
304.94650	88	
305.05151	84	
305.87781	86	
306.87765	176	
307.80174	182	
307.88902	118	
308.80018	152	
311.88292	238	1+
312.81172	202	
316.91307	146	
318.82844	84	
319.02571	100	
322.81657	114	
324.89620	232	
325.94744	82	
327.88781	250	1+
328.82041	100	
330.78604	250	1+
330.81410	130	
331.76141	132	
331.78893	196	1+
331.89173	90	
333.81317	86	
338.11649	86	
339.87782	96	
341.84981	86	
344.76493	94	
345.08831	98	
END IONS

###FS:    #m/z: 363.95648 #charge 1+
###MS: 109
###MSMS: 112
BEGIN IONS
TITLE=Cmpd 84, +MS2(363.9565), 28.0-35.0eV, 2.4min #112
RTINSECONDS=144.007
SCANS=109,112
PEPMASS=363.95648	491012
CHARGE=1+
112.40459	92	
189.86178	592	1+
191.85923	576	1+
196.88244	270	1+
205.95087	142	
207.87245	470	1+
207.94902	130	
208.94539	126	
209.87062	186	
209.94293	1644	1+
210.88363	476	
212.87896	2142	1+
214.89449	346	1+
216.41293	146	
219.79275	92	
222.95144	374	
223.95432	162	
224.94765	2082	1+
225.03451	92	
226.89402	202	
226.94730	8634	1+
227.88899	862	1+
227.92475	166	
228.87553	92	
228.89383	726	1+
228.94207	9630	1+
229.86711	98	
230.88861	3256	1+
230.95950	118	
231.01565	104	
231.80008	112	
232.04825	116	
232.88644	454	1+
234.88339	224	
235.83013	152	
235.96715	90	
236.82756	138	
239.38915	98	
239.90042	106	
240.81770	178	
240.93864	280	
240.96177	504	
241.94259	254	
241.95826	1054	1+
242.82167	154	
242.90333	96	
242.95844	776	1+
243.32664	88	
244.55782	124	
244.81822	126	
244.95683	5064	1+
245.53038	88	
246.90518	110	
246.95348	5134	1+
248.01307	148	
248.80355	128	
248.85137	132	1+
248.90137	1362	1+
249.03058	120	
250.80227	180	1+
250.89496	274	
250.94329	150	
250.96902	300	1+
251.07087	134	
251.09699	90	
253.08510	174	
253.90587	186	
253.96758	108	
255.33936	100	
256.12863	94	
257.02169	104	
257.41534	98	
258.83252	344	
258.89897	124	
258.97274	184	
259.83307	152	
259.90426	258	
259.97298	100	
260.83250	150	
260.97021	394	
261.83165	608	1+
261.85537	130	
261.89410	130	
261.95663	150	
261.97811	234	
262.83426	392	1+
263.85320	132	
263.91842	102	
263.97656	220	
264.79761	120	
264.81819	134	
264.96142	100	
265.97643	270	1+
266.05227	98	
266.42213	102	
266.81374	182	
266.92203	198	1+
267.78456	246	1+
267.81428	168	
267.97249	860	1+
268.81139	160	
269.11624	94	
269.65768	102	
269.96575	506	1+
273.79343	94	
274.94436	94	
275.84296	100	
276.08160	128	
276.13448	94	
276.81207	120	
277.11215	158	1+
277.59533	96	
278.79833	420	1+
278.84237	182	
279.10191	306	1+
280.05983	90	
280.79318	528	1+
280.81535	132	
281.84626	136	
281.86935	158	1+
281.99274	92	
282.79409	94	
282.97139	180	1+
283.01353	112	
283.85547	174	
283.99860	108	
284.02956	108	
284.82610	500	1+
284.85153	88	
284.99281	168	
285.79217	102	
285.84678	442	1+
286.78989	142	
286.86489	256	1+
287.81180	156	
288.79263	154	
290.78644	254	
291.85150	96	
292.02769	90	
292.36304	126	
292.86048	110	
293.11711	114	
294.67961	106	
294.85217	90	
295.86193	122	
296.80328	1114	1+
296.85903	86	
298.80238	830	1+
298.98719	254	1+
299.87514	236	
300.81773	170	1+
301.80256	90	
301.86180	220	
302.44074	88	
302.80245	284	1+
302.86017	214	
303.85547	1188	1+
306.42124	90	
307.88835	288	
307.93223	210	1+
308.87457	88	
311.80654	220	1+
312.00724	98	
312.02643	122	
312.13928	92	
312.88817	300	1+
314.07955	92	
314.81943	130	
316.81349	166	
316.97312	120	
317.81501	194	
318.80085	142	
318.93102	240	
319.77117	186	1+
320.39827	90	
320.75541	112	
321.28442	142	
321.81868	302	
321.86661	288	1+
321.91199	104	
322.07720	90	
322.74475	130	1+
322.93062	358	1+
323.99513	126	1+
324.87048	146	
325.87919	124	
326.75256	110	
326.87193	734	1+
328.72147	100	
328.88859	260	1+
336.94531	548	1+
339.42943	92	
339.83460	168	
340.93979	334	1+
341.01035	126	
346.21360	92	
348.75740	316	1+
349.77807	94	
349.82138	96	
353.75373	124	
355.42658	110	
356.77456	122	
357.71780	218	1+
359.96343	134	
365.71681	116	
365.73498	110	
366.79983	162	1+
368.69976	94	
368.83551	112	
END IONS

###FS:    #m/z: 322.93007 #charge 1+
###MS: 113
###MSMS: 114
BEGIN IONS
TITLE=Cmpd 85, +MS2(322.9301), 28.0-35.0eV, 2.5min #114
RTINSECONDS=147.685
SCANS=113-114
PEPMASS=322.93007	3564372
CHARGE=1+
51.24459	80	
175.13152	88	
175.69568	92	
183.93126	86	
185.92516	82	
190.93100	78	
192.88825	140	
195.41072	78	
195.90721	78	
196.88407	142	
202.37752	94	
209.94469	168	
210.03124	84	
210.90510	270	
212.87965	108	
213.82999	116	
213.88936	308	1+
215.37856	86	
216.85337	80	
219.10704	96	
222.95462	912	1+
223.95828	612	1+
224.13381	78	
225.93347	84	
226.93504	76	
227.79205	104	
227.82828	88	
227.95193	82	
228.89443	110	
228.91024	128	
230.88930	118	
231.12338	76	
231.95686	86	
232.82163	82	
233.12330	108	
233.61500	76	
233.85689	80	
234.88316	166	
234.91523	88	
235.82752	216	1+
236.85791	80	
236.90054	140	
237.04963	110	
238.38909	84	
238.83091	126	
239.12341	82	
239.54490	76	
239.78903	462	
240.82318	272	
240.94085	1174	1+
241.82443	124	
242.82410	118	
242.94068	2284	1+
243.33792	86	
243.44133	92	
243.82002	568	1+
243.89603	84	
244.78586	112	
244.93815	384	
246.42427	88	
246.44138	90	
246.89653	90	
246.97562	378	1+
247.06241	80	
247.38783	80	
247.85167	76	
248.89760	184	
249.01758	78	
249.91071	128	
250.91749	122	
250.97258	150	
251.83350	78	
251.92985	176	
253.81873	94	
253.83348	190	
254.81188	76	
255.09398	86	
255.78012	122	
256.96237	100	
257.80151	218	1+
257.88842	106	
258.83200	346	1+
258.85742	90	
258.90285	104	
258.96786	130	
259.12242	88	
259.79587	118	
260.14338	98	
260.33674	146	
260.82909	854	1+
261.33705	106	
261.83032	622	1+
261.98338	112	
262.36910	94	
263.98035	186	
265.05762	282	1+
265.09020	84	
265.81048	78	
266.85626	164	
266.87158	112	
266.97460	78	
266.99469	82	
267.79454	168	
267.86866	76	
268.91236	98	
269.34349	76	
269.79046	130	
270.84485	94	
271.35845	92	
271.78844	112	
271.84641	292	1+
273.54140	88	
273.79367	392	
274.11838	86	
274.79587	314	
275.80784	358	1+
276.84878	192	
277.41752	78	
277.83693	80	
277.88178	96	
277.99670	96	
279.04966	92	
279.09012	464	1+
279.86301	90	
281.09633	140	
283.78810	260	
284.29492	370	
284.78984	184	
285.60855	86	
285.86395	110	
286.37196	152	
286.86547	84	
286.91653	106	
287.89382	78	
288.87004	184	1+
289.78709	246	
290.79653	506	1+
290.86199	78	
290.88190	92	
290.95455	82	
290.97530	92	
291.80127	370	1+
292.85498	82	
293.09515	214	1+
294.57651	82	
295.05507	118	
295.86071	76	
296.81488	140	
297.00951	78	
297.78832	128	
299.78608	112	
300.93732	84	
301.79966	246	1+
302.89325	96	
303.87513	186	1+
305.79689	156	
305.87198	172	1+
305.89853	176	1+
307.79836	764	1+
307.87783	268	1+
308.07001	78	
309.12341	86	
309.81621	116	
311.40440	94	
311.86065	278	1+
312.09390	78	
312.79733	76	
314.53265	76	
314.82758	142	
315.11429	92	
315.50661	76	
316.81239	102	
318.38811	90	
318.81102	78	
320.78310	266	1+
320.88600	92	
321.78419	210	1+
322.86864	80	
324.88979	238	1+
325.75671	86	
END IONS

###FS:    #m/z: 340.94070 #charge 1+
###MS: 113
###MSMS: 115
BEGIN IONS
TITLE=Cmpd 86, +MS2(340.9407), 28.0-35.0eV, 2.5min #115
RTINSECONDS=148.457
SCANS=113,115
PEPMASS=340.94070	1296962
CHARGE=1+
53.15099	88	
184.27453	84	
192.92728	98	
195.07295	104	
196.88295	92	
202.88956	106	
203.94376	92	
206.91472	102	
206.97268	112	
208.96189	176	
210.93677	166	
212.87747	184	1+
213.42061	80	
213.89607	120	
213.94016	968	1+
214.89204	108	
215.85571	92	
215.88644	226	
215.93784	204	
217.88156	242	
217.93606	134	
224.95746	204	1+
226.12926	134	
226.94562	340	1+
227.07726	90	
228.93945	84	
228.95610	98	
230.88718	638	1+
230.90881	114	1+
231.88915	444	1+
231.95142	642	1+
233.86944	126	
233.89692	330	1+
233.94711	298	
234.38477	84	
234.46029	92	
235.89610	182	1+
235.92898	86	
238.87406	208	1+
239.79448	140	
240.23100	124	
240.33458	92	
240.39145	100	
240.83403	182	
241.59995	82	
241.84334	288	1+
241.94077	100	
241.95705	102	
242.83416	126	
242.85318	166	1+
244.82962	88	
244.95686	140	
245.39218	82	
246.97674	286	
248.12897	104	
248.85800	270	1+
248.90203	108	
249.00381	88	
249.13994	88	
249.96040	148	
251.07185	92	
251.88197	136	
252.50386	82	
252.95608	94	
252.97997	108	
253.90205	114	
253.92100	100	
254.84127	116	
254.90770	330	1+
254.96821	554	1+
255.08218	80	
256.51603	130	
256.91038	116	
256.94491	92	
256.96932	86	
257.03535	80	
257.79782	160	
257.85038	118	
258.08762	86	
258.80222	80	
258.84616	272	
258.90521	98	
259.84805	268	
259.95729	188	
260.33928	102	
261.84177	246	1+
262.92555	146	
263.41720	94	
263.84994	86	
263.86587	112	
266.85973	246	1+
266.95806	200	1+
267.13541	90	
268.34804	220	1+
268.84189	286	
269.80018	128	
269.82636	246	1+
269.84267	354	1+
270.86578	144	
272.85288	98	
272.92908	204	1+
272.97299	100	
273.01156	82	
273.79827	224	
273.81375	80	
273.86428	118	
273.98044	204	1+
274.79126	128	
274.83897	96	
274.89578	220	1+
274.91739	84	
275.91225	122	
276.85563	490	1+
278.84449	514	1+
279.01228	80	
279.86885	82	
279.93586	190	1+
279.95977	208	1+
280.83994	100	
280.92157	90	
281.79074	112	
281.85745	254	1+
282.31861	84	
282.80805	80	
283.88151	90	
284.35663	96	
284.37743	86	
285.85478	84	
286.03833	90	
288.78144	332	1+
291.11337	84	
291.34815	80	
291.80269	380	1+
292.43600	202	
292.93478	92	
293.87134	236	
294.86941	118	
295.84230	140	
295.85976	108	
295.87719	116	
295.91057	206	1+
296.86255	96	
298.89138	80	
299.01646	92	
299.58585	82	
299.78271	306	
300.86973	220	
301.86418	120	
301.88098	92	
302.01077	80	
302.84880	86	
302.88013	160	
302.94320	154	1+
303.00872	92	
303.40246	94	
304.44492	78	
306.88528	258	
307.52689	80	
307.79655	242	
307.89205	140	
307.97720	112	
310.00197	84	
310.87936	452	1+
311.82728	102	
312.80823	188	
313.87357	108	
314.05130	92	
316.48025	86	
321.76216	96	
321.87811	194	1+
323.76998	86	
324.89560	130	
325.36245	80	
325.79414	78	
328.77568	80	
328.88621	344	1+
330.81333	270	
330.83029	130	
332.75718	88	
332.81346	96	
332.96792	82	
333.76124	110	
334.76111	80	
335.30229	82	
342.89979	84	
343.91091	124	
345.81884	134	
END IONS

###FS:    #m/z: 363.95671 #charge 1+
###MS: 113
###MSMS: 116
BEGIN IONS
TITLE=Cmpd 87, +MS2(363.9567), 28.0-35.0eV, 2.5min #116
RTINSECONDS=149.229
SCANS=113,116
PEPMASS=363.95671	493810
CHARGE=1+
60.00601	96	
102.67339	94	
182.86767	128	
189.86482	400	
191.85877	480	
194.88842	96	
196.88012	138	
206.04274	92	
207.87260	240	
207.94505	122	
208.87447	138	
209.87096	132	
209.94387	1544	1+
210.53700	94	
210.88297	466	1+
212.87834	2684	1+
213.89162	386	1+
214.89470	276	1+
216.40650	110	
216.87522	102	
217.90907	94	
218.92347	108	
222.95220	1530	1+
224.58091	104	
224.94938	1350	1+
224.97141	126	
225.89265	100	
226.89561	176	
226.94717	8066	1+
227.90467	112	
228.89431	1050	1+
228.94212	9818	1+
229.06900	114	
229.10292	114	
230.88929	3958	1+
230.91631	136	
231.07402	90	
231.41645	92	
232.88640	570	
233.92345	318	1+
234.88303	312	
236.05010	108	
236.53467	108	
237.06084	224	1+
237.13583	96	
237.89797	98	
238.82432	168	
239.03514	134	
239.48979	126	
239.93307	564	1+
240.96164	862	1+
241.94031	666	1+
242.81837	536	1+
242.94357	444	1+
242.95944	778	1+
243.82024	364	1+
244.95783	3656	1+
245.83636	110	
245.94180	184	
246.00863	112	1+
246.39768	92	
246.43607	208	
246.64987	160	1+
246.81545	94	
246.90653	200	
246.95320	4174	1+
247.90063	116	
248.80492	190	
248.89969	982	1+
249.12558	96	
249.80585	100	
249.83626	112	
250.89580	326	
250.97234	326	1+
251.86031	104	
252.04074	98	
252.88866	100	
253.83147	102	
253.90659	120	
253.94625	96	
256.05777	114	
257.80155	92	
258.94243	102	
258.97535	134	
259.84939	134	
259.92153	92	
260.79897	216	1+
260.83400	210	
260.96936	786	1+
261.83374	148	
261.87227	136	
261.89134	118	
261.98325	112	
262.40807	92	
262.83051	190	
263.84417	278	
263.96383	118	
263.97608	108	
265.98447	146	
266.26849	128	
266.81141	488	1+
266.86002	148	
267.10418	90	
267.97046	674	1+
268.84526	238	1+
269.02702	90	
269.87366	94	
269.96699	1230	1+
270.80500	176	1+
270.88539	158	
271.50203	102	
271.84797	158	
273.54753	92	
274.56787	90	
276.81234	246	1+
276.84856	184	
277.05719	216	1+
277.42370	100	
277.85552	138	
278.79381	142	
278.85079	132	
279.91569	124	
280.79231	762	1+
280.83260	160	
280.85432	286	1+
281.05174	94	
282.79081	222	1+
283.82863	94	
283.85542	230	
283.98280	284	1+
284.07330	100	
284.87709	116	
285.79193	118	
285.81835	328	1+
285.84440	590	
285.90794	186	1+
285.92242	220	1+
286.94613	102	
287.85167	174	1+
289.86316	242	1+
289.88591	262	
290.32013	96	
290.78759	104	
292.86596	98	
293.11838	152	
293.80192	132	
293.92560	212	1+
294.86294	196	
296.87805	146	
297.80514	102	
298.80214	1198	1+
298.85584	112	
298.97653	96	
299.03863	256	1+
300.84865	104	
300.87750	98	
301.81521	148	
301.86364	398	1+
302.78897	140	
303.31277	108	
303.80831	430	1+
303.85636	1008	1+
303.91553	112	
303.94559	102	
304.29722	96	
307.88558	292	1+
308.13455	138	
309.86768	98	
310.87578	300	1+
311.88177	196	1+
312.34120	102	
314.21909	94	
316.11639	92	
316.81725	428	
317.42891	100	
318.93277	176	
319.36350	98	
319.82617	182	
319.93799	102	
319.95527	130	1+
320.81178	460	1+
320.86852	100	
321.86732	334	1+
322.15202	128	
322.92956	290	
324.88833	108	
326.87452	442	1+
327.77144	106	
327.82616	248	1+
328.80188	106	
329.87585	254	1+
336.90052	202	1+
336.94640	354	1+
337.83819	156	
337.88010	106	
339.82835	300	
340.93926	340	1+
341.83432	148	
342.89563	144	
343.84007	214	1+
344.71201	148	
345.72023	132	
353.76743	98	
354.92236	94	
355.20689	108	
356.76967	126	
358.40540	106	
358.79609	96	
360.76754	212	1+
360.95079	102	
361.71526	132	
363.72399	120	
363.75789	102	
364.82500	124	
365.78072	146	1+
END IONS

###FS:    #m/z: 507.84562 #charge 1+
###MS: 117
###MSMS: 118
BEGIN IONS
TITLE=Cmpd 88, +MS2(507.8456), 28.2-35.2eV, 2.6min #118
RTINSECONDS=152.897
SCANS=117-118
PEPMASS=507.84562	366412
CHARGE=1+
196.01534	198	
206.88466	142	
224.97502	186	
225.88352	148	
232.89649	328	
236.04782	266	1+
236.88928	218	
237.05084	214	1+
244.97603	200	1+
250.90577	164	
250.96896	250	
252.97436	162	
260.89678	166	
261.87610	172	
263.91216	194	1+
266.16978	160	
268.10847	164	
268.88220	218	
269.92821	186	1+
269.96382	178	
270.38385	210	1+
272.85358	452	1+
276.85109	156	
277.96016	176	1+
278.84168	200	
279.88544	162	
280.85808	140	
281.86948	172	
282.12607	162	
282.85317	164	1+
284.89897	308	1+
285.92540	452	1+
287.85217	302	
288.35652	164	
288.87044	234	
289.00728	188	1+
289.03694	270	1+
289.87800	616	
290.04107	176	1+
290.12862	242	
290.86630	840	1+
293.87190	3608	1+
298.86648	140	
299.31202	146	
299.81438	160	
299.84830	164	
300.40149	176	
301.86128	288	1+
303.86989	276	
304.88380	152	
305.86074	610	1+
307.06914	216	1+
307.89140	546	
308.14156	558	1+
308.87085	1532	1+
309.80598	178	1+
309.84640	168	
309.88859	428	
310.15744	614	1+
311.88370	4402	1+
311.96912	268	1+
312.34758	168	
312.37066	148	
312.81899	426	1+
313.82101	336	1+
313.88293	1276	1+
314.86332	576	
315.88170	426	1+
315.89826	162	
316.85298	164	
317.76422	156	
318.35139	222	1+
319.86050	152	
320.89329	328	1+
321.99625	150	1+
322.85696	438	1+
324.04073	132	1+
324.88710	176	
325.82677	204	
325.88379	184	
325.90062	410	
326.88161	1286	1+
326.92492	244	1+
327.80725	328	
327.83768	300	
328.80371	158	
328.82445	502	1+
328.87125	290	
329.89430	298	1+
330.76505	228	1+
330.87571	180	
330.92535	150	
331.32176	172	
331.38241	350	1+
331.76636	136	1+
331.83793	158	
331.88664	450	1+
331.94382	214	1+
332.36329	164	
332.87466	138	
333.82601	148	
335.32615	174	
335.84224	272	1+
335.89046	140	
336.77430	136	
336.79576	322	1+
336.94622	198	1+
337.89042	160	
338.88850	324	
339.07192	252	1+
340.75258	292	1+
341.77382	168	
342.89394	306	1+
346.76197	248	1+
346.79072	142	
347.40387	146	1+
348.90320	170	
349.75960	198	
349.82825	168	
349.87935	446	1+
349.94067	154	1+
350.78706	164	
350.82271	212	
351.77156	312	1+
351.81057	298	1+
352.91249	214	
353.84846	168	
353.91037	142	
354.84498	402	1+
356.82488	352	1+
357.84850	238	1+
357.88154	160	
358.78047	142	
359.27413	266	1+
359.77014	402	1+
360.77404	250	1+
360.88126	146	
361.90946	240	1+
362.88142	170	
363.34613	154	
365.78982	320	1+
366.18554	154	
366.84167	602	
367.70462	1072	1+
367.77115	158	
367.84272	316	
368.85382	212	
369.83410	358	1+
370.37256	146	
370.73167	158	
370.79023	320	1+
370.85273	200	1+
371.04629	156	1+
371.18557	286	1+
371.72183	152	
373.71812	226	1+
373.87734	212	
374.79560	200	1+
374.83216	170	
375.05165	148	
375.32879	168	
377.88861	154	
380.72118	212	
381.71527	378	1+
381.79612	338	1+
382.85673	262	
383.83479	204	
384.72354	324	1+
384.84992	2364	1+
385.03224	168	1+
385.77473	210	
387.77876	150	
387.84786	408	1+
388.80135	164	
389.21738	238	1+
389.71268	246	
390.05591	292	1+
390.21801	248	1+
390.76594	158	
390.84368	300	1+
391.87546	136	
392.79719	394	1+
392.83730	160	
392.87150	142	
393.72505	184	
395.74861	190	
395.86867	252	1+
396.73741	296	
396.89663	272	1+
397.73208	240	
398.72573	812	1+
398.87381	180	
399.89052	202	1+
400.25843	242	1+
400.81250	238	1+
402.86663	1788	1+
403.74389	148	
403.87106	1406	1+
404.73328	340	1+
405.75587	216	
405.78451	526	1+
405.81345	208	
405.96879	146	1+
406.72634	142	
406.85379	202	
407.74540	698	1+
407.78343	234	1+
407.86489	3084	1+
409.66676	160	1+
409.72309	1278	1+
409.86309	646	
410.07754	164	
410.84167	150	
411.81162	240	
411.87836	214	
412.72979	246	1+
412.84290	228	
413.87636	326	
415.76428	176	1+
415.87548	138	
416.69315	182	1+
416.73777	166	
416.85809	242	1+
417.82368	198	
420.41729	132	1+
421.87816	800	1+
423.76381	446	
423.79527	182	
424.78232	194	
424.82749	214	
425.66429	136	
425.74969	376	
425.81889	218	1+
425.88273	234	
426.76087	576	1+
426.85951	438	
427.73119	2420	1+
427.86096	198	
428.80671	174	
428.84807	192	
428.88282	442	1+
429.70195	176	
430.73935	664	1+
431.86676	786	1+
432.68852	140	
432.86645	492	1+
434.87966	368	1+
437.73041	186	
439.74736	326	1+
439.89245	1076	1+
441.77870	250	1+
443.69994	340	1+
444.70145	250	1+
444.87164	1010	1+
445.74520	1080	1+
446.71293	136	
446.77998	160	
446.87933	252	1+
447.70913	676	1+
447.80143	138	
448.76650	296	1+
449.68794	196	
449.88495	238	
450.74870	746	1+
450.77777	174	
452.77251	186	
453.75066	280	1+
457.90109	388	
458.90159	272	
459.90306	206	
462.88512	438	1+
463.77943	444	1+
465.70439	318	1+
466.67453	144	
467.88835	778	1+
468.78031	292	1+
482.73742	140	
484.89202	480	1+
485.72435	174	1+
485.89616	408	1+
486.84221	222	
488.78756	254	1+
491.85333	180	
END IONS

###FS:    #m/z: 336.94604 #charge 1+
###MS: 117
###MSMS: 119
BEGIN IONS
TITLE=Cmpd 89, +MS2(336.9460), 28.0-35.0eV, 2.6min #119
RTINSECONDS=153.669
SCANS=117,119
PEPMASS=336.94604	176608
CHARGE=1+
182.86532	100	
189.66426	78	
191.86213	82	
195.01111	102	
200.88940	80	
208.88149	76	
209.48894	80	
209.99401	78	
210.88466	272	
211.94457	3222	1+
212.87898	1224	1+
213.89113	184	
213.93959	1130	1+
214.89212	166	
214.98426	92	
215.88517	384	1+
215.93505	128	
216.86070	76	
218.99493	94	
219.38677	110	
219.83954	124	
220.88514	102	
221.89098	86	
222.57225	88	
222.95139	76	
223.96225	194	
225.89095	98	
225.94486	100	
225.96757	78	
226.95173	74	
227.88116	78	
227.89704	118	
228.89350	114	
229.95540	2274	1+
230.88970	2178	1+
231.95210	766	1+
232.82347	546	1+
232.89071	154	
233.82639	454	1+
233.87854	114	
233.89627	146	
233.94558	268	1+
235.89644	172	
239.95661	142	
240.83730	156	
240.88293	144	
241.84037	122	
244.86904	76	
245.39792	90	
246.90643	198	
246.97439	194	
247.94730	86	
247.96600	702	1+
248.89920	664	1+
249.82764	130	
249.95471	624	1+
250.83264	562	1+
250.86126	142	1+
250.90867	84	
250.93427	124	
250.95360	370	1+
251.07146	80	
251.88001	82	
252.08626	186	1+
252.97175	1112	1+
253.83568	306	1+
253.90571	192	
254.79130	96	
254.85681	82	
254.91032	76	
254.96615	416	1+
255.06086	98	
255.14484	94	
255.37074	100	
255.80636	88	
256.41100	110	
256.86810	80	
257.79400	92	
257.94750	74	
258.84746	194	
259.05901	84	
259.58706	84	
259.89954	104	
259.95920	82	
260.82792	380	1+
262.92556	138	
262.94850	144	
264.52450	84	
264.80020	84	
265.08537	130	
267.84000	364	
268.54794	104	
268.83858	1256	1+
268.95785	270	1+
269.84076	726	1+
270.53976	76	
270.97625	234	1+
271.84410	292	1+
271.91819	118	
272.00659	140	
272.89425	242	1+
273.02993	76	
273.75277	76	
273.79282	230	1+
273.85916	232	1+
273.97792	76	
276.06323	90	
276.85850	614	1+
276.88983	86	
277.76338	94	
277.83624	210	
278.79136	216	1+
278.83620	1206	1+
278.92053	82	
279.10107	76	
279.89982	80	
280.09701	98	
280.93607	88	
284.01923	102	
284.35265	92	
284.78849	180	1+
285.85144	368	
286.85175	1680	1+
287.59598	96	
288.85303	498	1+
288.99481	84	
289.88204	138	
290.48937	76	
290.85653	148	
291.09239	78	
291.80715	94	
291.85237	422	1+
292.10304	94	
292.83379	106	
293.00204	74	
293.10869	304	1+
295.97732	74	
296.39384	88	
296.81614	78	
296.85081	86	
296.94359	78	
296.98036	88	
297.01377	78	
297.83711	88	
299.18212	78	
299.80927	100	
299.86904	90	
300.79653	76	
300.93662	92	
303.85596	80	
304.86399	250	1+
304.91851	82	
304.96342	78	
307.75758	80	
307.77493	80	
307.97944	82	
308.86953	152	
309.73589	78	
309.86768	414	1+
310.38038	94	
310.69174	114	
311.38266	94	
311.82483	78	
313.87500	84	
314.53264	92	
314.82443	98	
315.82095	88	
317.76151	76	
317.88212	142	
319.81639	82	
319.99163	98	
320.96157	96	
322.75669	90	
322.78487	96	
323.88873	402	1+
324.39072	104	
324.89221	372	1+
325.59730	106	
325.87241	84	
326.95891	76	
327.06830	76	
327.77103	224	1+
328.46854	86	
328.88789	98	
330.91570	84	
332.83010	244	1+
333.41880	86	
335.79537	86	
337.88642	76	
338.27628	92	
338.89374	76	
339.31410	74	
341.01106	76	
END IONS

###FS:    #m/z: 359.96185 #charge 1+
###MS: 117
###MSMS: 120
BEGIN IONS
TITLE=Cmpd 90, +MS2(359.9619), 28.0-35.0eV, 2.6min #120
RTINSECONDS=154.441
SCANS=117,120
PEPMASS=359.96185	126890
CHARGE=1+
79.06925	86	
82.29514	102	
191.95203	88	
194.53469	94	
199.94610	220	1+
203.93140	150	
207.94712	292	1+
208.88344	162	
209.94282	912	1+
211.87763	242	1+
213.41540	104	
215.38588	92	
216.41439	96	
217.91967	90	
218.42065	92	
220.88586	336	1+
221.00117	108	
221.88972	250	1+
222.95131	1622	1+
223.96869	112	
224.94886	1694	1+
225.85601	92	
225.97122	120	
226.02754	106	
226.89709	122	
226.94710	5718	1+
227.56069	100	
228.87280	88	
228.89436	104	
228.94207	5860	1+
230.90683	94	
231.55289	108	
232.84390	88	
232.94171	128	
232.97698	94	
234.94544	126	
235.82845	274	1+
235.97031	90	
237.05300	98	
237.88222	194	1+
238.66216	126	
239.07148	104	
240.85769	104	
240.94144	102	
240.96203	992	1+
241.78473	170	
242.89143	202	1+
242.95837	990	1+
243.46465	88	
244.95772	3860	1+
245.81549	196	1+
245.83728	126	
246.95276	2224	
248.80105	408	1+
250.95783	164	
251.06812	250	1+
251.94045	86	
252.95904	240	
253.97558	96	
254.08781	96	
254.46300	88	
254.87821	94	
256.84745	162	
257.63075	94	
258.79883	134	
258.84416	110	
258.88146	118	
258.97296	376	1+
259.44457	100	
259.80172	132	
260.96998	1052	1+
261.79164	152	
263.82715	314	1+
263.87905	160	1+
264.96328	122	
265.12828	86	
266.81732	300	
267.00288	88	
267.97333	532	
269.41580	92	
269.85551	140	
269.96826	490	1+
270.89976	150	
271.84726	120	
272.40324	88	
272.85628	142	
273.79742	136	
273.89888	88	
273.91484	94	
273.96718	296	
274.42743	92	
275.03600	88	
275.80918	134	
275.96719	94	
277.80914	168	
277.91485	250	1+
278.79827	90	
278.84123	140	
279.03855	86	
279.79703	104	
279.91421	112	
280.11226	226	1+
280.75072	96	
280.79188	618	1+
280.95907	130	
281.85949	122	
282.91470	116	1+
283.86071	100	
283.98463	278	1+
284.82246	428	1+
284.88887	86	
286.55150	108	
289.08681	128	
289.78690	98	
289.93450	144	
290.33888	112	
290.71323	100	
291.79236	172	
291.97296	88	
292.43755	110	
292.86939	90	
293.11942	150	
295.98576	88	
296.04278	88	
296.38348	96	
296.80654	270	
297.93566	170	1+
297.96471	88	
298.80390	830	1+
299.98779	218	
300.84343	210	1+
300.87623	118	
301.01987	100	
301.78887	142	
302.81984	148	
304.03152	88	
304.44654	106	
305.30484	90	
305.87775	88	
305.92294	96	
306.87736	108	
308.84658	88	
309.79783	156	
309.87940	338	1+
310.42345	96	
311.85940	130	
312.82839	268	1+
313.85132	84	
314.81835	122	
315.81229	398	1+
316.31195	90	
316.83841	96	
317.93308	360	1+
318.51489	98	
318.88795	132	
318.90540	84	
319.86680	100	
320.93105	110	
321.82158	150	
321.88971	120	
322.88207	90	
323.03904	84	
324.88674	126	
325.14980	92	
326.32660	98	
327.08116	92	
327.89482	88	
328.43007	108	
330.80724	102	
332.62328	120	
332.82153	158	1+
336.94518	590	1+
337.13034	90	
337.78106	86	
338.83482	94	
339.83004	90	
340.93887	258	
341.89973	88	
342.79449	176	1+
342.89363	92	
343.71338	104	
344.54564	98	
344.70251	220	1+
345.20220	146	1+
348.86210	86	
354.79297	86	
356.76958	346	1+
357.77048	220	1+
358.06595	92	
359.31717	90	
360.77341	90	
363.72057	86	
363.83307	126	
364.08151	94	
364.71695	188	1+
END IONS

###FS:    #m/z: 507.84562 #charge 1+
###MS: 121
###MSMS: 122
BEGIN IONS
TITLE=Cmpd 91, +MS2(507.8456), 28.2-35.2eV, 2.6min #122
RTINSECONDS=158.115
SCANS=121-122
PEPMASS=507.84562	345694
CHARGE=1+
196.01557	634	1+
214.03108	202	
224.97381	226	
230.88632	214	
232.89995	284	
239.79415	186	1+
240.79310	214	1+
250.87964	220	1+
250.96936	436	
254.09366	170	
258.87766	246	1+
266.16556	304	1+
267.78300	290	1+
268.06220	224	1+
269.12974	132	
270.77876	214	1+
270.86499	166	
271.88257	146	
272.39045	142	
272.85461	632	1+
277.03070	230	1+
277.80527	178	
277.85870	332	1+
278.88401	148	
278.90552	150	
281.87908	140	
281.89072	302	1+
282.98565	132	
286.87809	144	
287.85109	424	
288.04002	194	1+
288.83726	188	1+
289.88013	814	
289.91620	142	
290.12732	158	
290.86375	988	
291.00263	144	1+
291.87872	498	1+
293.83206	148	
293.87262	2752	1+
296.85598	164	
297.37110	144	
297.87737	228	1+
297.95742	134	
298.80933	188	
298.85679	248	
299.84296	512	1+
300.84499	362	1+
303.86553	292	1+
305.12051	328	1+
305.86431	332	
306.12436	276	1+
306.87336	200	
307.31927	218	1+
307.89005	556	
308.14029	752	
308.86958	1168	1+
308.91069	172	
309.14520	352	
309.78953	232	1+
309.80588	278	1+
309.89147	676	1+
310.15891	702	1+
310.40798	216	
311.88324	5348	1+
311.99519	132	
312.81598	250	1+
312.98819	264	1+
313.08566	236	1+
313.81739	174	1+
314.09190	158	1+
314.78407	138	1+
314.87060	240	
314.89033	278	
315.37030	174	1+
315.86954	432	1+
316.88789	200	1+
317.78098	236	1+
318.78326	162	1+
318.87623	144	
319.86909	422	1+
319.89284	206	
320.34946	268	1+
320.87250	378	1+
320.89489	216	1+
321.35230	224	1+
321.81743	336	1+
321.92020	216	
322.81867	296	1+
322.85746	140	
323.86042	140	
325.80414	162	
325.90032	498	
326.39798	202	1+
326.80377	322	1+
326.88427	662	
327.88212	792	1+
327.89601	282	
328.83562	190	1+
329.39348	138	
330.16333	416	
330.81220	168	
330.89541	144	
330.95334	186	1+
332.38816	248	1+
332.75484	138	
332.80830	184	
332.87545	498	1+
334.89247	166	
335.84388	138	
335.88150	410	1+
337.00555	200	1+
337.76582	152	
337.87966	250	1+
339.82962	172	
339.87617	152	1+
341.82652	200	1+
342.86258	416	1+
343.40231	132	
344.85385	396	1+
345.33703	190	
346.96367	146	
348.77054	486	1+
348.85092	306	1+
348.91479	172	
349.17407	246	1+
349.29777	308	1+
349.75417	362	1+
349.77436	340	1+
349.90999	162	
350.15196	242	1+
350.82185	330	
350.88537	146	
350.91025	158	
351.27514	154	
352.91519	292	
353.85163	218	
353.91228	152	
354.78340	136	
354.83235	156	
354.91071	292	1+
356.77300	264	1+
356.78729	148	
356.83511	236	1+
357.11535	176	
357.83897	160	1+
359.72770	178	1+
359.82464	274	1+
360.71361	112	1+
360.85200	164	
361.86342	172	
362.36939	174	
362.84613	310	1+
364.70714	158	1+
364.78357	308	1+
364.90454	288	1+
365.37369	220	1+
366.19023	164	
366.83981	1018	1+
366.88225	158	
367.70731	1276	1+
367.78053	312	1+
367.90651	130	
368.84974	136	
370.02843	138	
370.76459	216	
370.79615	438	1+
371.18720	318	1+
372.72727	180	
372.77477	160	
372.84637	296	
373.71721	222	
373.89846	172	
374.71488	158	
375.74328	132	
375.85140	166	
376.78475	148	
377.82812	130	
379.26664	152	
379.33826	132	
380.72056	266	
380.84165	522	1+
381.84072	350	1+
381.86415	238	1+
382.90010	134	
383.71772	418	1+
383.76211	148	
384.28655	242	1+
384.33015	136	
384.37199	238	1+
384.84971	1924	1+
384.89570	222	1+
385.71864	138	
385.77588	214	
385.79421	272	
386.72566	284	1+
386.86587	316	1+
387.06135	186	1+
387.20537	138	
387.77186	292	1+
387.79679	204	1+
387.84663	220	
389.71586	460	1+
390.05411	224	
390.84484	256	
391.73299	178	
391.80836	168	
391.84314	190	
392.83238	494	1+
392.86230	228	
393.79817	230	
393.89727	256	1+
394.77567	308	1+
395.83350	200	1+
395.86266	310	1+
396.73227	402	1+
396.88613	142	
397.88987	160	
398.72954	180	
398.87052	150	
399.73088	438	1+
402.78232	138	
402.86055	318	
403.80859	162	
403.86774	892	1+
404.22547	150	
404.80980	144	
404.87010	534	1+
405.76579	522	1+
405.78782	534	1+
405.85303	198	1+
406.65363	210	1+
406.73369	142	
407.74075	638	1+
407.86455	4414	1+
408.92595	258	1+
409.31461	116	1+
409.72626	648	1+
409.75535	408	
410.08270	174	
410.85403	212	
411.73110	372	1+
411.84002	504	1+
411.85861	212	
412.84649	380	1+
413.87738	382	1+
414.79853	214	1+
416.26786	268	1+
416.86893	442	1+
417.81991	286	1+
419.79399	190	1+
421.85274	214	1+
421.88159	1130	1+
424.89489	144	
425.75506	390	
425.87977	176	
426.68490	356	1+
426.75803	400	
426.86084	528	
426.93747	276	1+
427.73255	2362	1+
427.79128	258	1+
427.85298	578	1+
428.88396	314	
429.36201	142	
429.74230	876	1+
429.88594	146	
431.68623	240	1+
431.86822	228	
432.86986	174	
433.85434	186	1+
433.88712	402	1+
434.71360	188	1+
434.88951	236	1+
439.89129	892	1+
441.70409	186	1+
441.76428	290	1+
441.91768	154	
442.39926	148	
442.88470	166	
444.87146	990	1+
445.74043	838	1+
445.81245	132	
446.71600	140	
447.70927	232	
447.74029	350	
447.79795	142	
448.69999	146	
448.75085	228	
449.87268	162	
450.07532	116	1+
450.75417	856	1+
450.81834	176	1+
451.86869	170	1+
457.68886	264	1+
457.90008	598	1+
459.76491	172	1+
462.88720	654	1+
465.70111	380	1+
466.70249	312	1+
466.78635	162	
467.88879	810	1+
468.78516	148	
476.90523	174	
485.89936	162	
486.84685	242	
488.92038	170	1+
489.69819	232	1+
493.78484	170	1+
504.80667	124	1+
509.86708	254	1+
510.73807	142	
END IONS

###FS:    #m/z: 336.94599 #charge 1+
###MS: 121
###MSMS: 123
BEGIN IONS
TITLE=Cmpd 92, +MS2(336.9460), 28.0-35.0eV, 2.7min #123
RTINSECONDS=158.887
SCANS=121,123
PEPMASS=336.94599	178662
CHARGE=1+
110.36866	104	
170.26627	86	
183.97468	80	
187.86547	90	
192.96077	100	
194.88508	120	
204.41042	86	
205.94942	100	
207.87525	260	1+
209.94354	132	
210.88443	168	
211.94356	2324	1+
212.87823	1002	1+
213.93894	1742	1+
214.87879	130	
214.89373	82	
214.95054	80	
215.88960	398	
217.88207	292	1+
218.84211	160	
219.83924	110	
220.84582	82	
223.95607	284	1+
225.87976	92	
227.78861	194	
227.95265	90	
228.89382	496	1+
229.10982	102	
229.95512	2276	1+
230.11650	88	
230.84566	108	
230.88947	2470	1+
231.95034	1096	1+
232.82263	488	1+
232.96778	98	
233.51738	88	
233.82478	274	1+
233.89744	444	
233.97135	80	
235.81990	264	1+
235.94880	80	
236.32886	90	
236.86335	86	
238.79653	96	
239.78828	80	
239.88343	80	
240.83281	120	
242.00861	84	
243.01888	116	
243.83734	140	
243.87680	98	
246.02131	80	
246.84258	80	
246.97421	184	
247.96545	258	1+
248.84947	84	
248.89902	658	1+
249.82870	142	
249.96078	666	1+
250.83084	324	
250.95294	312	
251.07007	118	
251.82899	206	
251.84309	234	
251.86657	80	
251.88802	92	
251.91122	128	
252.83570	106	
252.88454	84	
252.97096	1198	1+
253.79925	108	
253.90450	370	1+
254.09476	80	
254.43170	110	
254.96478	714	1+
255.07713	158	
255.19216	84	
255.85411	182	
256.91547	92	
256.96423	126	
257.85540	236	
257.89741	94	
257.99846	98	
258.84983	190	
258.89524	94	
259.79676	80	
259.89723	82	
259.95826	134	
260.35266	80	
260.83418	172	
260.85070	114	
260.92817	98	
261.83444	178	
262.00155	96	
262.47758	78	
262.83135	330	1+
263.83199	226	1+
265.08799	96	
267.34609	90	
267.84290	134	
268.84061	1462	1+
269.81936	84	
270.83418	246	1+
270.98341	200	
271.03882	82	
271.85389	84	
271.87631	86	
271.91916	98	
272.98076	188	
273.78580	202	1+
273.90086	138	
274.58991	80	
274.87641	196	
275.81000	84	
275.84042	176	
275.97009	124	
276.85536	228	
276.91936	248	1+
277.83978	206	
278.38759	92	
278.83451	982	1+
279.40692	94	
279.85769	122	
279.90776	96	
280.39083	100	
281.87074	128	
282.88254	78	
284.00064	78	
285.85348	284	
286.37484	78	
286.40838	82	
286.78924	116	
286.84982	2106	1+
289.85745	488	1+
289.88079	80	
290.78899	104	
290.85831	488	1+
292.38227	98	
293.92537	82	
295.86329	292	1+
296.81039	92	
297.92829	86	
299.85174	78	
300.38351	88	
301.92001	124	
302.04584	100	
303.86090	346	1+
304.11058	80	
304.40611	82	
304.88486	90	
305.88470	88	
306.02081	224	1+
306.99556	86	
307.88272	178	
308.87127	124	
309.80503	90	
309.82697	82	
309.87026	490	1+
309.91576	84	
310.82993	212	1+
310.95411	80	
311.87536	178	
312.86503	88	
312.90130	102	
313.87958	106	
314.88537	80	
315.43036	80	
317.90155	84	
323.29067	108	
324.88899	196	
325.74584	82	
325.89875	110	
328.75566	122	
328.89296	86	
329.59666	162	
330.88560	134	
331.95148	92	
332.81804	88	
333.16291	88	
336.03999	80	
339.71937	92	
339.97266	90	
340.94941	122	
341.52542	84	
END IONS

###FS:    #m/z: 359.96178 #charge 1+
###MS: 121
###MSMS: 124
BEGIN IONS
TITLE=Cmpd 93, +MS2(359.9618), 28.0-35.0eV, 2.7min #124
RTINSECONDS=159.659
SCANS=121,124
PEPMASS=359.96178	122626
CHARGE=1+
190.93448	108	
200.94752	120	
204.88671	122	
205.94955	280	1+
208.88598	178	
209.94250	850	
213.84804	88	
215.88346	88	
216.86580	92	
220.95747	154	
222.95240	1608	1+
223.89214	90	
224.94919	1856	1+
224.97474	90	
225.99256	96	
226.66325	90	
226.89927	170	
226.94743	5074	1+
227.88395	134	
228.94230	5600	1+
230.89815	214	
233.95864	124	
235.82216	180	
236.90690	94	
236.92483	206	
238.06077	126	
239.87886	122	
240.78306	252	1+
240.81879	130	
240.83535	180	
240.89446	96	
240.94093	100	
240.96323	1274	1+
241.93905	124	
242.96148	906	1+
244.86339	90	
244.89891	228	1+
244.95757	2786	
244.98688	120	
245.44797	112	
245.83441	148	
245.93793	126	
246.95308	3536	1+
247.39018	104	
247.97748	102	
248.80286	324	1+
248.89942	146	
248.99806	108	
250.83574	158	
250.96693	344	
251.96798	160	
252.86852	192	1+
252.95574	446	
253.83759	160	
254.83321	298	1+
254.96451	90	
255.92455	92	
257.57723	96	
258.97444	208	
259.79524	110	
259.82279	88	
260.36301	130	
260.83596	132	
260.96810	950	1+
262.94818	128	
263.84218	142	
264.81806	120	
265.97682	120	
266.81467	274	
267.97556	308	
268.84220	174	
269.84524	190	
269.96827	560	
271.84478	120	
271.95393	134	
273.79687	382	1+
273.96654	126	
274.06397	156	
276.84713	230	
277.08833	94	
277.10818	144	
277.36261	124	
277.80764	202	
277.87993	256	1+
278.38566	94	
278.80085	208	
278.85778	88	
279.10591	176	
279.79864	112	
280.10758	140	
280.79188	816	1+
280.87342	132	
281.12041	120	
281.43621	90	
281.85083	92	
283.98660	186	
284.82738	142	
285.45097	100	
285.81574	194	1+
285.83432	120	
285.96774	88	
286.87583	94	
286.93000	90	
287.07523	96	
287.79195	96	
290.78585	250	1+
291.80369	130	
292.57966	102	
293.11695	108	
293.92540	90	
294.37391	94	
294.80763	106	
294.86004	112	
295.40509	90	
295.83890	242	1+
295.86441	122	
296.80677	386	
296.90578	102	
296.93559	188	
297.81033	262	
298.80514	962	1+
299.78828	308	1+
299.87089	148	
300.80842	90	
300.82819	102	
301.78125	120	
301.86563	194	1+
302.80063	128	
303.81498	96	
303.83569	104	
305.83489	104	
306.85561	96	
307.87805	138	
308.57661	118	
308.86691	108	
309.02103	184	1+
309.07853	94	
309.80006	276	
309.94886	118	
310.87794	604	1+
310.92990	92	
311.96636	98	
312.86741	250	1+
313.15174	126	1+
314.82468	126	
316.81255	288	1+
317.77726	106	
318.81627	170	
318.88209	112	
318.92723	162	1+
322.88194	102	
322.93211	156	
324.89455	112	
325.80610	190	1+
327.89000	94	
328.87817	128	
330.65520	116	
330.81162	90	
332.75109	90	
332.81653	106	
334.78523	100	
336.94310	620	1+
339.83568	134	
340.07258	88	
340.76326	98	
340.94118	194	
342.80249	110	
343.78930	114	
343.82351	90	
343.90011	230	1+
345.71048	126	
346.77523	90	
347.84914	100	
349.76286	98	
350.05807	152	
350.89454	174	1+
351.79159	114	
352.46978	88	
352.55951	98	
355.50041	98	
356.77553	202	
358.16861	92	
358.60780	94	
361.71989	230	1+
363.71731	210	1+
364.91422	220	1+
END IONS

###FS:    #m/z: 322.93002 #charge 1+
###MS: 125
###MSMS: 126
BEGIN IONS
TITLE=Cmpd 94, +MS2(322.9300), 28.0-35.0eV, 2.7min #126
RTINSECONDS=163.33
SCANS=125-126
PEPMASS=322.93002	3511606
CHARGE=1+
95.59565	96	
191.86014	90	
192.88967	184	
193.88979	80	
195.01103	82	
196.88764	122	
200.52105	100	
200.94208	80	
203.88237	78	
205.94967	314	1+
209.94233	166	
212.87377	104	
218.83060	78	
220.07496	80	
220.45403	92	
221.96967	80	
222.95128	246	
223.81731	94	
223.90959	90	
223.96107	266	
224.06931	96	
227.37727	90	
227.83645	84	
227.93254	92	
230.83935	86	
230.90545	124	
232.90793	154	
233.90559	78	
234.88509	78	
235.01493	80	
237.04314	84	
237.05604	138	
237.78724	78	
238.29629	90	
238.82908	116	
239.06666	82	
239.78913	264	1+
240.82132	378	1+
240.84304	108	
240.92083	90	
240.94244	638	
240.96057	296	
241.16129	86	
241.88649	84	
241.93904	2574	1+
242.94105	1878	1+
243.81527	326	1+
244.94195	536	1+
246.43750	86	
246.97720	386	1+
248.84134	142	
248.84957	102	
249.83389	164	
249.96616	94	
251.06601	88	
251.82963	86	
252.92372	82	
253.06835	94	
253.34954	86	
253.83826	134	
255.78329	184	
255.88714	94	
257.54550	84	
257.79565	344	1+
258.15452	82	
258.83259	222	
259.80205	90	
259.84507	112	
260.33994	252	
260.83876	580	1+
261.82901	100	
262.34855	80	
262.82928	302	
262.86575	98	
263.34556	84	
263.52099	102	
263.92508	94	
264.00779	80	
264.49676	88	
264.87267	80	
266.84884	192	1+
268.06122	102	
268.83713	154	1+
268.95400	166	
269.12188	88	
269.79559	128	
269.86161	100	
269.88180	78	
271.35843	80	
271.77713	78	
271.79988	204	
271.84321	164	
271.86091	100	
272.85729	92	
273.79433	374	
273.81495	86	
274.04545	170	
274.36225	98	
274.80179	670	1+
275.80876	390	1+
275.93035	80	
276.14277	112	
278.81414	138	
278.84750	120	
278.87342	88	
279.09369	454	1+
279.82162	128	
280.54926	84	
280.83082	114	
281.79382	188	
281.85053	90	
281.87047	116	
282.00712	84	
282.79590	126	
282.85550	144	
283.78790	536	1+
283.87039	136	
284.06692	86	
284.94925	132	
285.79642	272	1+
285.99291	86	
286.14456	88	
287.92930	78	
288.39399	94	
289.79256	286	
289.87027	190	
290.79582	606	1+
291.80127	426	1+
291.93735	98	
293.38264	92	
293.82020	88	
295.79367	110	
296.81080	414	1+
297.05365	90	
297.79270	116	
298.79812	78	
298.88056	84	
299.78230	392	1+
300.82225	86	
301.85970	140	
301.87539	100	
304.37184	104	
305.80645	174	
306.88658	130	
306.92646	98	
307.79868	694	1+
307.88752	182	
307.99450	90	
309.81713	84	
310.80159	108	
310.88648	88	
311.88578	100	
311.96232	92	
312.80228	184	
312.88323	184	
313.09896	84	
313.80537	144	
314.78703	84	
314.80873	88	
314.82855	80	
315.83371	84	
316.81183	150	
319.82241	82	
319.87945	88	
319.89922	86	
320.75734	146	
321.87972	84	
323.76773	82	
324.89280	184	
325.81183	336	1+
325.89265	180	
326.30657	90	
326.89472	94	
END IONS

###FS:    #m/z: 340.94072 #charge 1+
###MS: 125
###MSMS: 127
BEGIN IONS
TITLE=Cmpd 95, +MS2(340.9407), 28.0-35.0eV, 2.8min #127
RTINSECONDS=164.102
SCANS=125,127
PEPMASS=340.94072	1277926
CHARGE=1+
148.92382	82	
190.94534	78	
192.92551	150	
196.87871	86	
196.97249	80	
198.87618	86	
205.89684	86	
208.03041	110	
208.86753	78	
208.88237	140	
208.95656	128	
210.93893	186	
212.87916	288	
212.93290	152	
212.99924	84	
213.88072	182	
213.89779	108	
213.93892	870	1+
214.87462	82	
214.89385	110	
215.88665	626	1+
215.93807	350	1+
217.91076	84	
218.88410	158	
219.88060	148	
222.88530	78	
225.03740	82	
225.87915	256	1+
225.94285	76	
226.90216	78	
226.94416	90	
227.43631	108	
227.79291	134	
227.83473	132	
228.94873	136	
230.88869	622	1+
230.98743	86	
231.94906	1042	1+
233.89823	642	
234.93484	120	
235.79305	96	
235.83300	268	1+
235.89219	162	
235.94332	124	
236.02502	86	
237.06587	78	
237.55206	90	
237.79224	86	
238.90314	136	
239.78696	166	
239.91973	76	
241.84091	108	
243.02434	82	
243.82643	168	1+
244.91709	76	
245.00378	82	
245.04217	104	
245.83371	90	
246.05990	94	
246.90802	92	
246.98066	170	
247.43893	90	
248.90019	164	
248.97109	94	
249.05838	76	
249.87086	76	
249.90343	176	
249.96371	242	
250.96103	96	
251.87442	78	
251.91027	106	
253.45524	96	
254.00868	88	
254.90388	126	
254.94667	78	
254.96792	654	1+
255.01779	90	
255.41388	76	
255.88906	230	1+
256.41937	82	
256.84426	84	
256.91714	206	
256.96976	136	1+
257.49252	80	
257.80551	88	
257.84048	432	1+
258.84426	364	1+
259.95771	282	1+
260.09162	78	
260.80111	94	
260.83691	388	1+
260.85730	130	
261.90690	96	
262.91993	76	
263.34168	78	
264.84426	106	
265.86191	270	1+
266.00840	98	
267.13517	126	
267.83080	86	
268.84029	132	
269.34569	84	
271.84571	138	
272.35058	78	
272.36440	104	
272.57144	94	
272.91623	92	
273.79251	318	1+
274.85572	110	
275.02166	82	
275.81491	92	
275.96567	178	
276.42441	90	
276.85621	978	1+
277.82769	118	
277.96646	118	
278.01929	88	
278.84340	416	1+
278.87228	160	
278.98606	82	
279.80712	202	1+
280.84512	98	
282.11461	80	
282.91540	76	
283.35498	152	
283.78651	122	
283.92559	110	
284.37029	186	
288.87751	296	1+
289.79436	352	1+
290.40181	94	
290.86121	120	
291.87262	82	
293.82457	98	
293.94432	78	
294.85548	170	
294.90281	208	1+
296.37658	94	
296.83390	76	
297.85571	202	1+
298.79767	92	
299.78421	182	
299.84999	206	1+
299.87065	148	
299.94942	112	
301.07127	94	
301.90929	106	
302.93929	126	
303.86874	268	1+
306.80844	92	
306.88065	128	
307.80079	422	1+
307.88787	142	
309.42910	78	
310.88256	252	
311.87242	122	
311.88818	164	
312.80147	152	
312.83452	110	
315.88788	80	
318.93376	78	
319.75706	206	1+
322.90518	142	
323.88903	100	
324.02850	98	
324.78251	90	
326.36649	102	
327.28803	82	
327.41438	98	
327.87851	216	1+
327.89670	78	
329.81184	76	
329.86487	100	
330.81475	356	1+
332.63396	82	
332.90329	80	
333.76423	188	1+
334.59215	106	
338.20914	78	
339.37100	76	
339.75647	238	1+
340.82367	244	1+
344.55700	92	
END IONS

###FS:    #m/z: 363.95678 #charge 1+
###MS: 125
###MSMS: 128
BEGIN IONS
TITLE=Cmpd 96, +MS2(363.9568), 28.0-35.0eV, 2.8min #128
RTINSECONDS=164.875
SCANS=125,128
PEPMASS=363.95678	489570
CHARGE=1+
135.15830	106	
139.42858	96	
189.86102	422	
191.85732	686	1+
196.88531	282	1+
203.92809	90	
204.41581	112	
207.87613	316	1+
209.94368	1750	1+
210.85252	96	
210.88248	284	1+
212.87845	3238	1+
213.41892	102	
213.90715	86	
216.42540	102	
218.91782	98	
219.86090	142	
219.95661	86	
222.95183	862	1+
224.94896	1054	1+
225.88538	190	
226.28226	90	
226.88271	144	
226.94744	7810	1+
228.89494	468	1+
228.94229	9284	1+
229.88918	94	
230.88928	3796	1+
232.88483	520	1+
234.88256	156	
235.82628	148	
236.93897	94	
237.05312	120	
239.02477	102	
239.96733	240	
240.50774	92	
240.82259	286	1+
240.88913	318	1+
240.94132	1144	1+
240.96136	1024	1+
242.82237	142	
242.84551	176	
242.93865	390	1+
242.95948	390	
243.83345	104	
244.82336	370	1+
244.95713	3324	1+
245.97922	90	
246.84993	162	1+
246.90558	294	
246.95354	5400	1+
247.38983	88	
248.80080	220	1+
248.83843	86	
248.89973	1864	1+
250.89398	284	1+
250.97163	130	
251.95330	120	
252.90331	362	1+
253.01747	98	
253.90578	306	1+
254.50417	100	
254.96670	88	
255.37638	92	
256.85603	90	
257.48251	106	
257.97904	122	
258.83253	124	
258.84764	244	1+
258.97382	174	
260.82981	130	
260.85858	108	
260.96565	740	1+
261.82760	348	
261.85428	138	
261.96839	580	1+
262.82858	342	
262.87564	94	
263.84815	282	1+
263.88669	106	
264.82451	84	
264.99431	92	
265.04599	92	
265.08369	182	
266.81285	720	1+
267.78771	326	1+
267.95064	88	
267.97219	454	
268.79032	222	1+
268.84327	422	1+
269.96962	970	1+
272.78200	86	
273.79982	110	
274.42732	98	
274.85578	180	
276.05279	84	
276.81060	188	1+
276.86154	148	
278.02747	90	
278.79719	168	
279.10443	126	
279.12431	88	
279.79414	108	
280.10524	192	1+
280.30859	102	
280.79137	1032	1+
281.04936	84	
281.85751	186	
282.35586	90	
282.96897	100	
283.06420	94	
283.78936	104	
283.85165	160	
283.86622	192	
283.98361	194	
284.35204	102	
284.82495	268	
284.85123	134	
284.87678	96	
285.16503	100	
285.84591	390	
286.06378	90	
286.11645	86	
286.42599	206	1+
287.38988	162	
287.86435	106	
287.88130	138	
288.59847	88	
289.86318	128	
289.87898	114	
290.78525	112	
290.87068	116	
290.90007	106	
290.92007	114	
294.95183	86	
295.53823	86	
295.92732	156	
296.80814	432	
296.87017	112	
297.80128	1076	1+
297.87110	84	
297.94094	100	
298.80053	942	1+
299.80137	578	1+
301.80077	88	
301.86021	586	
302.91585	296	1+
303.80580	370	
303.85514	764	1+
303.94340	88	
305.93472	304	1+
309.03640	138	
309.87308	352	1+
310.03687	86	
311.45852	86	
312.87212	98	
316.40916	124	
316.81791	148	1+
317.00481	100	
317.88598	222	1+
317.90277	128	1+
318.10676	98	
321.81767	388	
321.86225	246	
322.09165	140	
322.86694	148	
322.92611	300	1+
323.82198	98	
323.88686	138	
324.77816	140	
324.89533	86	
326.87517	642	1+
328.41707	98	
330.87635	84	
334.75363	90	
336.94465	420	
337.83099	186	
338.76401	190	1+
338.87315	90	
339.15962	176	
339.82483	138	
339.84067	188	
340.93741	194	
342.10651	86	
342.79040	198	
344.76153	96	
344.83902	180	1+
344.98583	84	
345.71185	118	
345.88043	96	
346.75549	108	
347.75514	210	1+
348.72748	152	
350.76313	294	1+
350.93991	88	
352.82990	96	
352.88742	110	
353.72314	90	
355.07277	88	
356.77683	248	1+
357.71300	98	
360.89942	100	
362.28422	106	
362.82618	118	
363.72034	316	1+
365.75370	120	
366.18833	94	
367.78028	130	
END IONS

###FS:    #m/z: 322.93005 #charge 1+
###MS: 129
###MSMS: 130
BEGIN IONS
TITLE=Cmpd 97, +MS2(322.9301), 28.0-35.0eV, 2.8min #130
RTINSECONDS=168.54
SCANS=129-130
PEPMASS=322.93005	3475698
CHARGE=1+
190.93115	94	
191.02785	86	
193.88800	82	
195.91403	88	
199.03230	78	
201.03974	144	
201.94594	84	
205.89856	86	
205.94835	182	
209.94124	180	
210.83127	78	
210.92742	78	
212.89371	126	
213.82908	132	
213.89097	78	
214.89600	368	1+
215.05253	82	
218.84468	150	
220.48859	90	
221.05062	80	
222.87812	86	
222.95258	600	1+
223.38499	110	
223.96305	150	
224.03458	78	
226.82760	80	
227.81988	90	
227.92847	94	
228.85239	198	1+
229.00777	76	
230.89102	330	1+
233.88503	76	
235.87828	92	
235.95608	184	
236.49325	82	
238.01263	86	
238.42895	84	
238.88354	128	
239.07321	134	
239.78855	252	
239.95193	84	
240.78271	124	
240.80068	92	
240.82360	444	1+
240.87349	80	
240.94111	754	
241.94217	554	
242.81980	150	
242.94202	1918	1+
243.83264	84	
244.82037	554	1+
244.93903	630	1+
246.39261	114	
246.86350	208	
246.97573	154	
247.05271	98	
247.38985	92	
247.97455	106	
248.48685	86	
248.84110	272	1+
248.86189	162	
248.91752	276	1+
250.95935	112	
252.82794	76	
253.83071	82	
254.15724	92	
254.43738	86	
254.81365	94	
254.83738	222	1+
254.90373	78	
254.95870	80	
255.10001	86	
255.79049	168	
255.80339	136	
255.95169	122	
256.03627	76	
257.79321	600	1+
257.81289	84	
258.37586	82	
258.83493	418	1+
258.85391	80	
258.90141	184	
258.94472	94	
260.33728	434	1+
260.83550	336	
261.82688	874	1+
262.82891	622	1+
264.85718	196	
265.35751	76	
265.58408	82	
265.79952	270	1+
265.85644	148	
266.79901	308	1+
266.85846	86	
268.84039	214	1+
268.85251	92	
268.87199	100	
269.08306	136	
270.93760	78	
271.09736	92	
271.84475	566	1+
272.35657	80	
272.91134	78	
272.97286	78	
273.79399	478	
274.80126	512	1+
275.84359	166	1+
278.36110	100	
278.91454	78	
279.09210	512	1+
280.81269	76	
280.83227	128	
281.79245	160	
282.56455	82	
282.86001	222	1+
283.07453	134	
283.28521	452	1+
283.78632	180	
283.96905	108	
284.28882	378	1+
284.78129	92	
284.92019	92	
285.16887	76	
285.80993	90	
285.84955	84	
285.96582	80	
287.39428	110	
287.79680	90	
287.91281	94	
288.79488	96	
288.91145	78	
289.78521	136	
289.85788	76	
289.88147	204	
290.79839	572	1+
290.81183	138	
290.87258	86	
290.90419	102	
291.80198	488	1+
293.15327	102	
293.88956	92	
294.85758	84	
295.89063	78	
296.81293	94	
296.87685	188	1+
297.79283	106	
297.94309	108	
298.80802	116	
298.94456	104	
299.01878	94	
299.78415	452	1+
299.88262	168	1+
301.85802	74	
302.88850	122	
302.91071	80	
303.86441	86	
303.91996	94	
303.96049	80	
305.73399	84	
305.88623	98	
306.77065	84	
307.79914	460	
307.89035	150	
308.79734	274	
308.87806	158	
309.54151	88	
309.81325	160	
309.88410	334	1+
310.42149	110	
310.92592	84	
311.38271	104	
312.80336	360	
313.89065	76	
314.80276	84	
317.89397	126	
319.88733	102	
320.17449	90	
324.97261	172	
325.89697	130	
326.88289	92	
326.96554	80	
327.89995	100	
END IONS

###FS:    #m/z: 340.94073 #charge 1+
###MS: 129
###MSMS: 131
BEGIN IONS
TITLE=Cmpd 98, +MS2(340.9407), 28.0-35.0eV, 2.8min #131
RTINSECONDS=169.312
SCANS=129,131
PEPMASS=340.94073	1254688
CHARGE=1+
61.87327	82	
76.21186	88	
152.38128	100	
175.92540	90	
191.95742	82	
192.92479	160	
196.87723	372	1+
199.86622	90	
199.94258	104	
205.94862	190	1+
208.94473	80	
209.94612	84	
210.93369	132	
212.87699	504	1+
213.93935	926	1+
213.99001	118	
214.89518	304	
215.88834	352	
217.03769	122	
217.83298	98	
217.88228	358	1+
218.89458	84	
222.88402	102	
223.95909	166	
224.95910	80	
225.63639	82	
226.89851	146	
226.94639	116	
227.78858	116	
227.87743	82	
227.94442	84	
228.84383	158	
228.94632	292	
229.89362	80	
230.89022	246	
231.88935	280	
231.94839	1076	1+
232.89287	746	1+
233.40248	82	
233.82114	80	
233.94560	392	1+
235.16944	78	
235.96218	104	
236.01434	86	
237.04886	102	
237.83399	132	
238.43262	104	
239.78119	224	1+
239.82025	180	
240.83450	98	
241.84144	310	1+
241.95900	86	
243.89169	154	1+
244.95564	232	
246.39507	90	
246.94684	82	
246.97575	158	
247.86027	80	
248.02160	92	
248.89893	458	1+
249.83991	80	
249.96010	272	1+
251.33292	96	
251.88146	90	
251.92876	90	
251.95517	110	
252.42815	92	
252.78998	112	
253.83376	266	1+
253.88263	80	
253.90475	112	
254.91160	82	
254.96527	202	
256.88543	108	
256.91714	120	
256.96161	142	
257.79775	268	1+
257.86109	84	
257.93765	84	
258.15268	86	
258.84417	588	1+
259.89224	92	
260.33863	82	
260.83554	190	
262.83878	228	1+
265.36043	80	
266.12654	92	
266.97685	88	
267.13536	102	
267.42020	88	
268.84293	244	
269.38593	98	
269.84674	106	
270.88531	82	
271.78087	96	
271.84783	122	
272.09288	88	
272.91790	138	
272.93270	160	
273.79642	234	1+
273.81228	126	
273.89496	80	
274.85620	144	
274.87195	84	
275.39843	94	
275.57182	94	
275.80558	374	1+
276.85623	436	
277.86176	302	
277.92472	114	
278.84464	644	1+
278.86259	240	
279.04367	80	
279.93132	96	
280.02304	80	
280.93687	188	
281.40119	100	
281.81371	108	
281.86666	270	1+
281.89403	80	
282.88849	88	
283.35329	82	
283.78922	84	
285.12744	88	
286.96577	82	
288.19327	84	
288.83711	86	
290.07722	86	
290.79976	426	1+
291.80533	314	1+
292.44536	86	
292.86968	116	
292.88858	96	
293.86699	158	1+
295.80984	174	1+
295.89486	108	
296.86606	88	
298.88019	118	
299.78358	148	
299.84922	120	
299.86971	344	1+
302.17682	152	
302.94241	108	
303.86727	98	
304.88781	178	1+
305.81064	142	
306.44269	94	
306.84913	94	
306.90111	222	1+
307.37629	84	
307.80051	326	
308.81736	326	1+
308.88069	124	
308.94826	96	
309.00617	82	
310.87598	412	1+
310.92347	92	
310.95624	102	
311.91190	94	
313.88522	144	
314.59399	84	
315.72031	106	
315.75159	214	1+
317.82020	156	1+
319.95731	100	
321.76009	142	
322.16321	86	
322.90183	86	
323.88746	284	1+
326.88688	118	
327.15004	88	
328.81891	206	
328.88252	146	
329.89005	144	
330.81712	206	
332.37196	100	
332.58286	80	
335.03916	80	
336.78085	204	1+
339.71679	84	
340.40307	104	
340.42579	104	
341.99518	78	
343.72321	84	
END IONS

###FS:    #m/z: 363.95667 #charge 1+
###MS: 129
###MSMS: 132
BEGIN IONS
TITLE=Cmpd 99, +MS2(363.9567), 28.0-35.0eV, 2.9min #132
RTINSECONDS=170.084
SCANS=129,132
PEPMASS=363.95667	495552
CHARGE=1+
165.20443	88	
177.93085	92	
182.86763	136	
186.93777	106	
189.86155	1456	1+
189.97865	84	
193.41458	92	
196.88718	130	
199.22098	108	
201.90087	92	
202.99270	98	
205.06937	98	
205.89328	92	
207.87188	202	1+
207.94391	94	
209.87638	94	
209.94378	1226	1+
210.88504	686	1+
212.87942	3440	1+
218.05765	88	
222.95318	1158	1+
224.88618	86	
224.94791	1590	1+
226.89735	178	
226.94774	8138	1+
226.97316	150	
227.02121	98	1+
227.03923	106	
227.88375	92	
228.79704	114	
228.82141	96	
228.89454	936	1+
228.94246	10072	1+
230.03110	86	
230.88956	4208	1+
230.91407	106	
231.78348	86	
232.88604	696	1+
234.06738	124	
234.43934	94	
234.87934	374	1+
234.93044	146	
236.00055	106	
236.38537	104	
237.94751	88	
238.08833	94	
239.90386	110	
239.93467	508	1+
240.06226	98	
240.78567	108	
240.93860	432	1+
240.96264	898	1+
241.89516	168	
242.81876	452	1+
242.94079	142	
242.96107	650	1+
243.55069	102	
243.59672	112	
244.82054	162	
244.95718	5260	1+
246.80674	146	
246.90795	188	
246.95303	4938	1+
246.97996	106	
247.80268	404	1+
247.92222	90	
248.80412	294	1+
248.85452	130	
248.89951	1862	1+
250.79969	100	
250.89521	344	1+
250.97120	218	
252.89816	556	1+
253.83347	146	
254.87253	132	
255.92034	108	
256.85364	136	
257.40741	106	
257.45087	108	
258.83182	112	
258.97504	138	
259.84775	114	
260.82821	602	1+
260.96802	564	1+
261.95470	134	
262.01908	120	
262.83278	478	1+
262.84976	92	
262.97267	480	1+
263.34973	90	
263.79623	156	
263.97734	350	1+
264.97021	382	1+
265.84930	140	
265.97598	264	1+
266.85454	168	
267.78052	254	
267.80903	220	1+
267.97337	636	
268.35476	90	
268.46135	86	
268.84484	142	
269.84603	388	1+
269.97128	796	1+
271.80030	94	
271.91504	90	
275.99290	138	
276.37594	134	
276.85415	356	1+
277.93243	236	1+
278.79880	430	1+
278.84888	386	1+
279.10243	190	
279.51364	96	
279.81886	482	1+
279.96285	178	
280.11104	158	
280.79298	562	1+
280.91376	246	1+
281.03348	126	
281.85367	106	
281.91323	160	1+
283.79247	146	
283.85088	214	
284.78958	230	1+
284.82224	190	
284.85380	90	
284.98654	116	
285.84651	574	
286.41199	202	1+
287.06740	126	
287.85826	356	1+
289.59442	100	
289.85203	110	
289.86521	362	1+
289.88551	122	
290.78639	118	
293.11656	350	1+
293.85567	92	
294.85784	220	
296.40856	94	
296.80873	448	
297.08924	90	
297.44327	98	
297.80250	1250	1+
297.83953	86	
298.80305	902	1+
299.11638	176	1+
300.39851	88	
300.94129	92	
301.75970	86	
301.80571	88	
301.86067	828	1+
302.80358	472	1+
303.85662	572	1+
303.94474	218	1+
304.94987	194	1+
306.87407	262	1+
308.84205	106	
308.86425	216	1+
308.88087	228	1+
309.92199	118	
310.04097	106	
310.81006	92	
311.17415	94	
312.88189	248	1+
313.34670	86	
313.77424	90	
313.82960	90	
314.88350	252	1+
315.31805	88	
315.47822	98	
316.81139	108	
316.94794	116	
317.31570	102	
317.81409	102	
318.88921	142	
319.83109	122	
320.14307	98	
321.43170	90	
321.81743	712	1+
321.87133	396	1+
322.92873	214	
324.87973	164	
324.91749	90	
325.82632	132	
326.87489	572	1+
329.89649	86	
331.01489	118	
331.98265	86	
332.10575	92	
332.75037	164	1+
332.83986	160	1+
334.95704	140	
335.76108	128	
336.94663	166	
337.83277	178	
339.10828	98	
339.83338	156	
340.93781	316	
340.97277	128	
341.74799	194	1+
342.90569	124	
345.70646	92	
349.98440	100	
351.76940	86	
352.17482	94	
353.76143	176	
356.76705	142	
357.71330	88	
360.78587	102	
360.84989	100	
360.95555	102	
362.65131	104	
363.90092	106	
365.83132	86	
366.80064	90	
367.77574	108	
END IONS

###FS:    #m/z: 322.93003 #charge 1+
###MS: 133
###MSMS: 134
BEGIN IONS
TITLE=Cmpd 100, +MS2(322.9300), 28.0-35.0eV, 2.9min #134
RTINSECONDS=173.754
SCANS=133-134
PEPMASS=322.93003	3446066
CHARGE=1+
63.39309	88	
186.99153	100	
187.10911	84	
189.87737	96	
192.88797	252	1+
193.02900	92	
194.84662	82	
196.88322	124	
196.95531	90	
198.89182	78	
201.04488	168	
204.78980	92	
205.95023	156	
206.78932	104	
206.94962	82	
209.94429	76	
211.82883	80	
212.87948	100	
214.89307	224	
214.90771	78	
214.99138	90	
215.89877	162	
219.89055	136	
222.94972	86	
223.52750	76	
223.78824	76	
223.94308	80	
223.95825	502	1+
224.01615	78	
224.86982	90	
225.00232	76	
225.06141	86	
227.81285	82	
227.88232	78	
228.84742	138	
228.90246	80	
229.89683	78	
230.83863	114	
230.88886	298	
231.53795	88	
232.04838	94	
232.86160	124	
232.90200	114	
232.93033	88	
234.88431	154	
235.51819	78	
237.79347	128	
237.87939	90	
238.83856	84	
239.06920	76	
239.78779	650	1+
239.91059	124	
240.82120	90	
240.94079	802	
241.94287	738	
242.90941	78	
242.94208	2058	1+
243.81998	468	1+
244.82089	330	1+
244.93959	690	1+
245.04401	76	
245.40525	76	
245.89730	182	1+
246.85757	86	
246.97699	274	1+
247.91441	76	
248.85100	180	
248.94114	230	1+
249.99712	80	
250.56439	118	
250.86068	148	
251.92374	136	
253.83827	84	
254.89388	80	
255.33537	76	
255.80283	84	
256.77945	216	
256.79883	316	1+
256.86559	104	
257.41935	98	
258.79234	128	
258.83669	184	
260.82905	378	
260.88653	78	
261.33698	88	
261.83011	758	1+
262.03216	76	
262.38805	80	
262.92135	76	
262.95399	170	1+
263.44730	78	
264.84811	80	
265.09022	88	
266.86289	116	
267.39010	78	
268.82320	130	
268.84185	240	1+
269.34113	92	
270.83935	312	1+
271.79450	146	
272.02200	92	
272.91266	80	
273.79185	642	1+
273.87241	78	
274.94397	86	
275.80911	864	1+
276.87563	84	
277.85678	78	
278.79895	354	1+
279.09218	698	1+
279.81374	132	
280.02082	98	
280.37228	98	
281.79189	280	1+
281.83420	112	
282.86667	130	
283.35346	134	
283.78773	134	
284.01924	84	
284.29187	538	1+
284.73067	94	
284.78497	214	1+
284.90659	78	
286.11137	80	
286.87211	126	
286.92105	82	
287.86403	76	
288.84668	86	
289.78832	206	
289.87830	202	
290.78947	160	
291.80264	544	1+
291.86590	198	
293.01240	88	
293.83274	106	
294.82277	110	
294.85552	188	
294.87345	78	
296.37507	76	
296.81096	152	
296.87524	140	
297.79379	84	
297.83906	106	
298.82051	114	
298.83754	188	
299.78709	498	1+
299.89413	100	
301.82908	86	
301.86448	168	
302.16191	76	
302.88335	140	
303.86744	144	
303.94094	90	
304.88646	140	
305.05773	78	
305.08998	76	
305.87985	350	1+
306.39975	100	
306.88406	312	1+
307.31189	84	
307.80144	522	1+
308.86772	86	
309.32554	98	
309.80152	112	
309.81240	418	1+
310.80383	78	
310.81665	346	1+
310.99506	80	
311.87859	104	
312.80506	278	1+
313.40352	80	
317.87816	146	
318.85909	98	
319.80939	84	
320.79186	88	
322.78061	130	1+
323.75633	80	
324.80701	88	
324.88985	190	
325.76584	76	
325.89722	116	
END IONS

###FS:    #m/z: 340.94078 #charge 1+
###MS: 133
###MSMS: 135
BEGIN IONS
TITLE=Cmpd 101, +MS2(340.9408), 28.0-35.0eV, 2.9min #135
RTINSECONDS=174.527
SCANS=133,135
PEPMASS=340.94078	1247808
CHARGE=1+
182.87028	80	
190.94698	112	
191.95449	160	
192.92549	270	
194.92030	104	
196.88350	200	
197.92506	80	
208.96036	156	
210.93652	190	
211.89059	174	1+
212.87758	268	1+
213.93991	1196	1+
214.89282	108	
215.88574	586	1+
215.93780	160	
217.88602	134	
217.93783	80	
222.95501	122	
223.95867	198	
225.81356	88	
225.95180	164	
228.02562	82	
228.94556	206	
230.88944	518	1+
231.94981	1174	1+
232.89919	120	
233.89872	534	
234.51845	80	
235.89084	126	
235.94771	106	
237.46239	100	
237.79410	124	
238.92678	98	
239.02295	122	
239.78573	128	
239.90475	80	
240.79219	108	
241.40555	86	
241.84394	302	1+
241.88446	78	
242.83073	92	
243.89115	210	1+
245.82121	82	
246.84266	84	
246.94958	148	
246.97496	368	1+
248.85844	124	
248.90207	160	
249.44604	86	
249.96072	256	
250.89916	86	
250.96977	214	
251.95956	136	
252.92753	86	
253.33997	116	
254.47651	104	
254.96530	568	
256.78537	90	
256.86429	80	
257.03139	84	
257.80434	104	
257.90456	90	
257.94115	130	
258.26327	84	
258.80241	250	1+
258.84609	872	1+
258.88499	86	
258.95052	80	
260.33928	92	
260.90655	84	
262.48041	98	
262.84190	86	
262.92504	128	
262.96731	86	
263.83017	84	
263.86400	258	1+
266.02190	94	
266.43755	88	
266.84484	148	
267.93472	106	
268.84387	232	
270.08460	124	
270.91962	78	
271.62969	110	
271.75714	94	
271.84072	136	
271.92187	216	1+
271.95073	84	
272.98312	140	
274.40315	108	
274.84887	84	
274.89697	246	
275.80590	174	
275.85154	1050	1+
275.88589	124	
276.85585	912	1+
277.01468	86	
277.09736	80	
277.34788	86	
278.84621	518	1+
279.91081	82	
279.92975	334	1+
281.41568	120	
281.43309	82	
281.86411	264	
282.80907	128	
283.05377	84	
283.86485	94	
284.35686	82	
285.41780	94	
286.34393	86	
287.79669	166	
289.78531	152	
289.85243	112	
290.85789	92	
290.87893	84	
291.79963	88	
292.85566	198	
292.93610	98	
293.57615	102	
293.87998	100	
294.85467	82	
295.87088	128	
296.02382	108	
296.85362	96	
296.99862	122	
297.84685	78	
297.86545	140	
299.87308	228	
300.16872	92	
300.59847	84	
300.87475	130	
302.87767	232	
304.43969	92	
304.83487	78	
305.87883	464	1+
306.88283	388	1+
307.42399	98	
307.80158	142	
307.86301	80	
308.79541	192	
308.88509	206	
309.89014	108	
310.87606	220	
310.91912	92	
311.88133	90	
312.80992	82	
314.42165	98	
314.57119	134	
315.84985	98	
318.87436	86	
322.72991	98	
324.19600	88	
324.34877	106	
324.88837	112	
325.90028	176	
327.53189	96	
327.81107	520	1+
328.86039	96	
328.88041	140	
328.89800	138	
329.89437	84	
329.92766	96	
332.81367	134	
332.90284	190	
334.84207	112	
339.83191	128	
340.91528	84	
342.83937	140	
342.89758	92	
END IONS

###FS:    #m/z: 363.95673 #charge 1+
###MS: 133
###MSMS: 136
BEGIN IONS
TITLE=Cmpd 102, +MS2(363.9567), 28.0-35.0eV, 3.0min #136
RTINSECONDS=175.298
SCANS=133,136
PEPMASS=363.95673	485772
CHARGE=1+
110.33516	96	
177.93501	152	
182.86955	154	
189.86413	502	1+
191.85881	676	1+
195.85558	94	
196.88263	162	
205.95114	134	
206.89677	94	
207.87500	868	1+
207.94806	140	
208.02336	94	
208.93857	88	
209.86831	186	
209.90523	108	
209.94348	1306	1+
210.87181	96	
210.88485	350	1+
210.93183	166	
211.54838	94	
212.87880	2686	1+
218.90995	334	
220.06761	100	
221.89465	92	
221.94166	140	
222.95191	1180	1+
222.97532	108	
223.88696	98	
224.94932	1216	1+
226.89240	118	
226.94743	7438	1+
227.93100	126	
228.89520	898	1+
228.94231	8996	1+
229.04380	100	
230.53044	88	
230.83244	150	
230.84731	116	
230.88881	4382	1+
231.04154	92	
231.83168	94	
231.85839	246	1+
232.02032	96	
232.88408	918	1+
232.95850	88	
234.92790	166	
236.90521	116	
239.43859	122	
240.82333	200	
240.94210	120	
240.96381	920	1+
241.93927	200	
242.19610	122	
242.45786	96	
242.94023	386	
242.95993	746	1+
243.78640	88	
244.05685	90	
244.08840	104	
244.82779	370	1+
244.95773	3624	1+
245.83411	222	1+
246.12365	98	
246.85309	258	1+
246.90350	130	
246.95336	4400	1+
248.80387	132	
248.89848	1484	1+
250.95008	96	
250.97259	316	1+
251.07636	160	1+
253.84028	108	
253.90568	234	
254.83035	254	1+
254.85750	100	
254.90629	160	
258.84348	254	
258.96919	188	
259.84471	114	
259.90460	132	
260.96881	726	1+
261.82849	896	1+
262.80787	90	
263.69888	102	
263.84492	146	
263.98031	350	1+
265.80727	706	1+
265.83567	356	1+
265.90620	100	
265.97452	116	
266.81083	616	1+
267.78422	106	
267.97286	702	1+
268.79635	240	1+
269.96816	880	1+
271.91387	154	
272.91962	152	
273.07002	98	
273.78911	114	
273.86242	124	
273.91251	98	
274.79637	118	
276.08031	94	
276.80142	108	
277.83900	208	1+
277.85298	226	1+
278.35898	96	
278.80276	188	
278.81886	106	
279.10044	126	
279.79285	922	1+
280.07072	104	
280.79315	582	1+
280.92885	136	
281.86464	200	
281.98764	160	
282.78800	240	1+
282.86032	180	
283.10525	92	
283.36175	98	
283.84808	162	
283.87206	146	
284.84433	592	1+
285.84528	408	1+
287.83366	116	
287.85855	144	
288.35882	102	
288.92204	88	
288.98885	88	
289.87755	98	
289.92051	124	
290.78426	108	
291.68149	102	
292.32304	98	
292.43564	202	
292.84134	96	
292.85587	154	
293.11848	116	
293.87721	120	
294.83360	90	
294.85276	136	
294.93042	108	
296.81036	188	
296.87373	140	
297.81401	140	
297.88164	88	
298.80385	998	1+
299.86708	154	
299.88221	136	
299.95065	118	
300.03531	108	
300.80015	450	1+
301.86105	736	1+
302.03303	106	
302.33594	98	
303.10021	166	1+
303.80597	264	
303.85593	648	1+
303.88221	118	
303.96279	94	
304.30368	92	
307.88113	226	1+
309.02129	100	
310.87968	422	1+
311.12778	128	
311.88398	290	1+
312.83210	94	
315.81124	144	
315.85059	108	
316.09556	130	
316.80881	474	1+
318.93697	180	
319.93427	116	
321.34585	104	
321.81855	450	1+
321.86805	384	1+
322.93020	466	1+
323.71879	88	
325.85518	138	
325.89879	102	
326.87451	488	1+
327.85214	96	
328.77122	94	
328.79801	90	
328.83804	88	
335.33152	104	
336.94686	454	1+
337.78714	130	
339.82924	370	1+
340.94022	322	
341.93511	146	
342.71341	102	
342.91275	236	1+
343.71550	96	
344.70530	280	1+
350.76326	148	
351.78708	98	
353.40444	100	
353.70951	254	1+
356.77191	304	1+
359.71907	208	
361.71209	100	
362.78660	92	
363.34140	90	
363.95614	138	
364.74223	130	
365.44627	92	
365.62221	104	
367.73147	104	
368.84498	90	
END IONS

###FS:    #m/z: 507.84556 #charge 1+
###MS: 137
###MSMS: 138
BEGIN IONS
TITLE=Cmpd 103, +MS2(507.8456), 28.2-35.2eV, 3.0min #138
RTINSECONDS=178.978
SCANS=137-138
PEPMASS=507.84556	334806
CHARGE=1+
196.01743	454	1+
206.03694	144	
209.94060	154	
222.97270	160	
224.98009	134	
232.89719	144	
250.88188	260	1+
250.96988	188	
251.07432	372	1+
252.07934	252	1+
253.84016	262	1+
262.38115	162	
262.85273	148	
266.16754	454	1+
267.78372	156	
269.88817	294	1+
269.93852	134	
272.85129	850	1+
276.85909	192	
277.38541	158	
278.37962	168	1+
278.84429	152	
280.84689	324	1+
282.87609	254	1+
283.96552	198	1+
286.86809	264	1+
287.84878	342	1+
289.88097	402	
290.86032	1280	1+
291.87748	340	
293.87284	1884	1+
296.95768	172	1+
297.86055	182	
297.90677	156	
298.08093	210	1+
298.88057	196	
299.34151	194	
299.84845	144	
299.92257	176	1+
300.80455	254	1+
300.85689	566	1+
300.87772	142	
301.86032	366	1+
303.86566	230	
305.86420	378	
306.85908	226	
306.88126	174	
307.80877	302	1+
307.88909	760	
308.14236	590	
308.87125	1520	1+
308.90705	374	1+
309.15097	1320	1+
309.38543	158	
309.84503	274	1+
309.88847	524	
310.15702	950	1+
311.83155	152	
311.88341	5676	1+
313.79488	136	1+
313.81276	204	
313.96726	202	
314.87065	282	
315.86597	464	1+
316.84295	142	
317.79954	220	1+
318.85680	140	
318.97422	170	
319.88014	192	
321.88528	144	
322.85697	148	
322.89508	186	
324.85882	136	
324.89839	146	
325.87771	1280	1+
325.90467	446	1+
327.38539	192	
327.78965	238	1+
327.81055	156	
327.87902	1326	1+
327.89732	254	
328.02477	156	
328.86680	164	
330.89741	142	
331.89055	188	
332.87136	408	1+
334.84128	190	1+
335.76901	166	
335.88656	134	
335.90525	154	
336.80180	276	1+
336.90654	286	1+
337.40220	168	
337.83322	186	1+
338.83969	222	1+
338.95499	284	1+
338.99704	176	1+
339.87987	154	
339.90965	138	
340.76900	142	
340.88019	134	
342.30415	160	
343.86498	212	1+
344.37154	178	1+
345.90239	190	
346.94357	196	1+
346.96451	140	
347.78754	136	
347.89987	230	
348.82261	142	
348.91918	262	1+
349.75438	284	1+
349.82107	492	1+
349.89489	148	
350.30506	146	
350.81960	326	1+
350.87979	178	
351.73157	138	
351.77064	396	1+
352.03490	142	
352.77548	286	1+
353.85008	450	1+
353.87475	208	
355.83865	362	1+
357.77007	290	1+
359.27606	202	
359.82821	134	
359.89046	200	1+
360.77591	164	
360.81146	192	1+
360.91745	230	1+
361.04430	140	
361.86524	202	1+
364.78957	136	
366.18340	142	
366.83746	1948	1+
367.71035	494	
367.97705	130	1+
368.70687	854	1+
368.76489	188	1+
368.87317	142	
369.89156	172	
370.02131	158	
371.19303	204	
371.84627	422	1+
372.12812	264	1+
373.71940	564	1+
373.79050	184	
374.03324	198	1+
374.37347	138	
374.72142	426	1+
375.06843	136	
375.79304	152	
376.77064	156	
377.88030	192	
378.36056	162	
379.87955	170	
379.91123	326	1+
380.72304	222	
380.86180	248	
381.72795	142	
382.76858	220	1+
382.79579	148	
382.85586	180	
383.39807	158	
383.71772	184	
383.73942	192	
384.41353	138	
384.84865	2430	1+
384.89839	146	
386.88769	218	
387.71469	168	
387.77879	422	1+
387.81027	158	
387.91774	136	
389.20140	266	
389.71389	154	
389.73681	326	1+
389.88775	262	1+
390.06219	220	
390.77825	170	1+
390.84515	294	
390.85382	306	
390.88948	224	1+
391.84373	258	
391.86790	176	
392.86105	516	1+
393.80637	318	1+
393.83174	184	
394.93502	176	1+
395.79426	196	1+
397.72015	146	
398.73249	400	
399.72385	370	1+
399.85223	156	
402.86800	1216	1+
403.77089	158	
403.87307	872	1+
405.73249	162	
405.78193	388	
405.86813	182	
406.77749	416	1+
406.85576	194	
407.72590	370	1+
407.73441	220	
407.86541	3638	1+
408.75346	568	1+
409.72071	1298	1+
409.90535	278	1+
410.73583	332	
410.83923	214	
411.73064	394	1+
411.80610	210	
412.83885	142	
412.86639	594	1+
413.67486	182	1+
415.72767	194	1+
416.87815	304	1+
417.75760	142	1+
420.76433	228	1+
421.87763	828	1+
423.76488	314	
423.79570	394	1+
423.82639	238	1+
424.77423	222	
425.74479	320	
425.75346	502	
425.87802	176	
426.75334	340	
426.86187	698	1+
426.89998	182	
427.73306	2268	1+
428.70628	160	
428.84574	168	
428.88412	362	1+
428.96272	148	1+
429.73244	978	1+
430.73811	602	1+
430.85234	164	
431.86636	552	1+
432.80031	170	1+
434.89048	326	1+
436.76590	238	1+
439.68348	236	1+
439.89336	584	1+
443.74650	140	
443.76883	380	1+
444.87278	972	1+
445.74811	566	
446.74425	298	
447.74242	170	
448.75592	228	
448.77156	394	1+
449.69471	274	1+
449.88022	514	1+
450.75512	368	
451.74956	542	1+
453.24791	202	1+
453.71953	174	1+
457.90618	330	
458.91072	258	
459.92058	140	
462.88328	422	1+
464.80715	172	
466.78249	136	
467.88983	408	1+
468.20985	136	
468.78553	188	
468.83359	150	
469.76573	218	1+
475.09567	128	1+
485.90095	194	
486.79670	158	1+
495.79296	144	
505.57342	170	1+
507.84130	146	
509.85551	378	1+
END IONS

###FS:    #m/z: 336.94597 #charge 1+
###MS: 137
###MSMS: 139
BEGIN IONS
TITLE=Cmpd 104, +MS2(336.9460), 28.0-35.0eV, 3.0min #139
RTINSECONDS=179.75
SCANS=137,139
PEPMASS=336.94597	182792
CHARGE=1+
78.52312	82	
185.87322	84	
196.88223	116	
196.91406	80	
197.55546	84	
197.69894	108	
205.94916	150	
206.60374	100	
209.94673	132	
210.88484	160	
211.94428	2026	1+
212.87847	748	
212.90995	106	
213.87701	444	
213.94021	1034	1+
215.88662	466	
216.88277	552	1+
217.84909	80	
217.94070	138	
218.84107	94	
219.85991	100	
221.95533	86	
223.05232	84	
223.95978	264	1+
226.89338	208	
227.78385	196	1+
227.89474	112	
228.89401	314	
228.91497	84	
229.95519	1890	1+
230.88965	2048	1+
231.95068	868	1+
232.37962	86	
232.82554	176	
232.89133	234	
233.82233	242	
233.85325	84	
233.90271	206	1+
233.94629	244	1+
234.06549	80	
234.82522	126	
234.88524	298	1+
235.82659	258	1+
237.88135	94	
238.85430	98	
240.55141	82	
240.83389	156	
240.86790	88	
240.92495	86	
240.95746	180	1+
241.84693	150	
242.88638	120	
243.86724	100	
244.04223	82	
246.39309	100	
246.87628	140	
246.97770	84	
247.05677	88	
247.96429	580	1+
248.89944	628	
249.00695	102	
249.89920	322	
249.91607	86	
249.93333	94	
249.96105	456	
250.06329	90	
250.83068	750	1+
250.95058	262	1+
251.82533	242	
251.88246	116	
252.79618	100	
252.87113	84	
252.96994	948	
253.08894	112	
253.90664	552	1+
254.03322	82	
254.16469	96	
254.86184	120	
254.96492	874	1+
255.78480	94	
255.89051	244	1+
257.84495	716	1+
258.44108	94	
258.96399	82	
259.00780	98	
259.95733	120	
260.86486	88	
260.89609	128	
260.99163	82	
261.83647	214	
262.83488	142	
263.37351	84	
263.83185	128	
265.81220	150	1+
265.85454	130	
266.90554	238	1+
267.84520	362	
267.88850	100	
268.02950	230	1+
268.83990	1260	1+
270.84267	230	
271.84811	106	
271.87153	202	
271.91852	192	
272.90907	86	
273.79386	80	
273.88025	82	
274.01507	152	1+
274.90254	118	
275.93668	82	
276.42431	80	
276.57371	118	
276.86246	492	1+
277.83779	310	
278.83430	1436	1+
279.04160	92	
279.10316	80	
279.85876	358	1+
279.90455	122	
281.00611	82	
281.02328	162	1+
281.42822	94	
282.79744	108	
283.78771	130	
285.84744	2432	1+
285.87679	98	
286.84992	1872	1+
286.88226	92	
286.96749	106	
287.53777	100	
287.89164	82	
288.06387	134	
288.88325	198	1+
290.80349	84	
291.80791	190	
291.85980	426	1+
292.10354	338	1+
292.80918	90	
293.10551	284	1+
293.43344	82	
293.83925	114	
293.99497	148	
294.85062	92	
295.35009	106	
295.86951	100	
296.85141	116	
296.90961	82	
297.01259	186	1+
298.84920	94	
298.95934	106	
299.13579	82	
306.88534	96	
307.88660	150	
308.82045	90	
308.84654	84	
308.86888	514	1+
310.33490	82	
310.55504	82	
310.81716	94	
310.84816	104	
311.89006	136	
312.84483	116	
313.90040	160	
314.05792	94	
314.41909	94	
318.42081	94	
318.82605	86	
319.06337	82	
321.08860	84	
321.94941	84	
322.39151	88	
323.85799	80	
324.02151	86	
324.89660	344	1+
326.42833	138	
328.88917	140	
329.76602	108	
330.88741	90	
330.91203	84	
332.75515	84	
333.47685	100	
335.13565	92	
337.04953	98	
337.10581	82	
338.07126	80	
339.79615	94	
339.87322	88	
340.72702	194	1+
341.77160	110	
END IONS

###FS:    #m/z: 359.96183 #charge 1+
###MS: 137
###MSMS: 140
BEGIN IONS
TITLE=Cmpd 105, +MS2(359.9618), 28.0-35.0eV, 3.0min #140
RTINSECONDS=180.523
SCANS=137,140
PEPMASS=359.96183	127008
CHARGE=1+
52.27285	102	
60.28117	120	
123.85078	94	
195.89527	114	
201.96196	94	
203.88491	156	
205.95040	132	
209.94181	752	1+
218.91361	150	
220.95952	90	
222.95191	1540	1+
224.94736	1770	1+
225.88714	110	
226.49488	98	
226.85684	134	
226.89548	164	
226.94805	4884	1+
227.83649	84	
227.92057	94	
227.93499	84	
228.83879	96	
228.88692	96	
228.94217	4996	
229.09184	144	1+
229.39797	86	
229.81155	92	
229.94623	176	
230.48361	90	
230.89011	310	1+
232.82896	150	
234.51650	84	
235.82369	114	
235.95461	86	
237.05803	104	
237.41006	88	
237.89342	202	1+
240.78482	420	1+
240.82438	144	
240.96272	716	1+
241.78743	362	1+
241.93989	146	
242.95989	712	
243.94436	92	
244.05682	88	
244.88200	132	
244.95803	2804	1+
245.83189	122	
245.94055	188	
246.81127	122	
246.84255	90	
246.95327	3544	1+
246.98008	190	
248.80511	158	
249.80385	150	
249.94781	388	1+
250.83268	310	1+
250.94979	274	1+
250.96855	142	
251.07008	134	
252.88852	96	
252.95435	568	
252.96979	118	
253.83535	152	
253.94424	106	
254.12204	90	
254.83725	128	
255.83285	114	
255.85354	84	
255.87897	98	
258.84354	106	
258.90297	86	
258.97584	562	1+
259.79891	458	1+
260.96818	768	1+
261.88911	106	
262.94744	84	
262.96470	88	
263.59692	92	
263.91210	102	
263.97663	214	
265.08755	236	1+
265.88722	100	
265.98396	146	
266.81244	454	1+
266.85859	92	
267.47842	100	
267.84796	92	
267.97137	250	
268.35492	86	
268.86789	86	
268.97727	144	
269.96981	432	
271.73464	132	
271.85041	120	
272.84240	110	
273.05416	102	
273.35258	92	
273.97110	352	
274.79665	94	
274.85560	192	
275.80669	338	1+
275.97201	642	1+
276.84999	122	
277.39719	92	
279.10136	262	1+
279.79795	126	
279.85635	244	1+
279.99487	94	
280.79348	494	1+
280.83114	140	
280.92576	92	
281.11722	92	
282.40753	106	
282.85714	120	
283.35272	232	1+
283.52708	98	
284.05852	94	
284.35687	196	1+
284.39305	170	
284.55751	108	
284.82448	188	
284.85533	188	
286.86276	98	
287.88022	110	
288.87973	172	1+
289.14742	142	
290.78921	310	1+
292.44103	100	
293.85557	244	1+
294.33200	108	
294.96107	144	
296.80967	170	
296.88370	284	1+
297.80331	1382	1+
297.91661	170	1+
298.80515	1188	1+
298.86896	238	1+
299.99045	172	1+
300.86042	116	
302.91039	92	
303.60538	106	
303.94920	158	
304.81466	146	
304.95511	86	
305.06640	86	
305.55999	100	
305.87274	320	1+
305.92908	96	
307.80256	138	
308.12914	236	1+
309.03406	94	
309.11160	84	
309.79829	132	
310.87624	222	
311.88724	116	
312.80375	350	1+
312.84931	100	
314.51960	84	
315.19054	100	
315.83181	86	
316.81684	328	1+
317.43334	88	
317.89518	102	
318.93245	142	
319.85754	120	
320.93295	156	1+
321.81382	134	
321.83032	84	
322.15536	114	
322.36839	88	
322.93200	320	
323.14454	86	
323.90641	128	
324.88565	282	1+
324.95042	96	
326.85908	88	
328.71537	142	
329.75621	200	1+
329.87305	116	
330.92347	104	
334.42138	102	
336.94429	272	
337.93939	124	
338.93765	94	
343.70300	154	
344.17866	84	
346.91753	100	
349.74343	96	
350.76251	128	
355.76910	398	1+
356.77376	274	1+
357.70725	230	
359.77954	142	
361.03001	126	
363.88919	92	
END IONS

###FS:    #m/z: 507.84579 #charge 1+
###MS: 141
###MSMS: 142
BEGIN IONS
TITLE=Cmpd 106, +MS2(507.8458), 28.2-35.2eV, 3.1min #142
RTINSECONDS=184.189
SCANS=141-142
PEPMASS=507.84579	357996
CHARGE=1+
196.01521	532	
199.88482	138	
209.94160	218	
210.03221	138	
224.97800	160	
227.95264	220	
232.89605	190	
238.06674	262	1+
239.85979	174	1+
248.96855	266	1+
250.87674	154	
258.87166	256	1+
261.06838	176	
261.90097	138	
263.38297	162	
263.88739	244	
266.97068	138	
270.85848	210	
270.88165	362	1+
272.85385	714	1+
274.11434	140	
274.80489	144	
277.84351	264	1+
277.86153	192	1+
278.89805	142	
279.11253	228	1+
279.78619	342	1+
280.92182	346	1+
281.37548	192	
281.87217	136	
282.36531	150	
282.99278	220	1+
284.87551	154	
286.80533	288	1+
287.85355	448	
289.88111	336	
290.13093	138	
290.32828	190	1+
290.36025	154	
290.83451	298	1+
290.86496	934	1+
293.07963	138	1+
293.87355	3130	1+
294.12328	166	1+
295.85788	534	1+
295.93419	252	1+
297.40922	236	
297.95898	184	1+
298.85379	194	
298.87875	142	
299.81349	204	
299.84110	156	
300.86062	328	
301.36852	138	
301.85940	306	
302.80469	268	1+
302.85870	176	
302.88448	296	
303.86920	402	1+
305.86319	486	1+
306.81144	148	
307.89109	716	
307.91312	206	
307.97994	140	1+
308.14113	1028	1+
308.81643	142	
308.87271	676	
309.37713	154	
309.88840	938	
310.15718	786	1+
310.80486	502	1+
311.24388	110	1+
311.31867	154	
311.35391	142	
311.75887	138	
311.85480	236	
311.88320	5044	1+
313.95488	206	1+
314.86667	230	
315.37400	308	1+
315.85706	180	
317.87787	230	1+
319.88572	420	1+
320.88813	324	1+
323.85532	310	
324.38803	162	
324.87689	162	
325.88154	294	
325.89999	540	
326.87947	1336	1+
327.81614	256	
328.90131	156	
328.99754	146	
329.84508	214	1+
330.80285	182	
330.81984	150	
330.88303	490	1+
331.81440	160	
333.77504	156	1+
336.38571	158	
337.80435	148	
337.88386	262	
337.91152	238	1+
338.87788	176	
339.87665	164	
340.72361	206	1+
342.05845	196	1+
344.75644	136	
344.83626	338	1+
344.88471	224	
345.36559	168	
346.82853	144	
346.88861	152	
347.81800	164	
348.04168	140	
348.77946	334	1+
348.91275	170	
350.30745	236	
350.32055	194	
350.76239	352	1+
350.80644	154	
350.81819	156	
351.76618	302	1+
351.82334	220	
351.90215	306	1+
352.17044	160	
353.84971	174	
354.87567	316	1+
354.99315	140	
356.79721	142	
356.83495	142	
357.73063	154	
358.30214	136	
358.83314	174	1+
358.89939	182	1+
359.87296	172	1+
360.76639	218	1+
362.27577	158	
362.84419	164	
363.36561	150	
363.87404	184	1+
365.78333	134	
366.18284	168	
366.83961	1114	1+
366.86714	144	
367.70748	1050	1+
367.76561	148	1+
367.82447	194	
368.83564	392	1+
369.79184	150	
369.85935	134	
370.04700	204	1+
370.73097	172	
371.75111	134	
371.84328	310	1+
372.72171	152	
372.78491	152	
373.71902	222	
374.73413	210	
375.28775	146	
375.71922	266	1+
376.81327	146	
377.88566	154	
378.58960	256	1+
378.71870	764	1+
378.95321	136	
380.71516	234	
380.85090	332	1+
381.71340	590	1+
381.80736	162	
382.38861	142	
382.71358	368	1+
384.07789	172	1+
384.85047	2356	1+
385.38555	202	1+
385.77207	212	1+
385.79151	152	
385.88725	160	
387.72120	542	1+
387.77814	260	
388.07027	196	1+
388.77551	220	1+
388.79359	212	
389.19397	246	1+
389.79055	264	1+
389.84018	662	1+
392.73189	152	
392.85462	598	1+
393.72696	450	1+
393.80315	194	
395.86393	190	
396.39900	262	
396.73665	420	1+
396.86190	330	1+
398.72928	480	1+
398.82215	462	1+
399.79630	274	1+
399.84694	174	
399.92365	168	1+
400.71441	138	
401.66763	146	
402.29048	254	1+
402.86489	1672	1+
403.76683	178	
403.87029	1214	1+
404.73513	292	1+
404.77777	586	1+
404.81990	376	1+
404.93743	192	1+
405.78047	422	1+
405.87509	542	
407.63195	118	1+
407.73244	360	
407.86579	4690	1+
408.75858	218	
409.72377	1440	1+
410.84094	136	
411.72683	582	1+
411.80966	298	1+
411.86215	168	
412.87242	494	1+
413.76178	216	
413.87490	316	1+
414.68347	158	
415.77689	156	
416.87467	230	
419.73119	278	1+
421.75646	170	
421.88278	712	1+
422.86308	312	1+
423.78065	206	
423.88413	272	1+
424.78186	190	
425.74747	250	
426.86537	604	1+
426.93444	166	
427.73401	1230	
427.77019	218	
428.08861	146	
428.73142	630	
428.79723	192	1+
428.88091	392	1+
429.68498	300	1+
429.73824	826	1+
431.86891	332	
432.86358	162	
433.75480	148	
435.88776	198	1+
439.64012	136	
439.68319	212	1+
439.89374	942	1+
443.39423	232	1+
443.75329	172	
444.69873	206	1+
444.87203	1038	1+
445.05702	174	
445.74365	612	
446.74443	300	
446.78732	272	1+
447.70837	256	1+
447.74143	520	1+
449.88267	532	1+
450.74866	798	1+
450.76823	338	
454.75928	154	1+
457.90211	848	1+
458.76661	196	1+
458.90318	562	1+
459.69377	234	1+
462.91004	160	
465.71045	396	1+
467.88651	436	1+
468.77349	252	1+
472.70822	202	1+
478.77027	208	1+
482.68317	140	
485.89651	184	1+
487.84617	168	
491.79130	162	
498.61518	160	1+
509.86243	256	1+
513.16807	148	
END IONS

###FS:    #m/z: 336.94612 #charge 1+
###MS: 141
###MSMS: 143
BEGIN IONS
TITLE=Cmpd 107, +MS2(336.9461), 28.0-35.0eV, 3.1min #143
RTINSECONDS=184.962
SCANS=141,143
PEPMASS=336.94612	188794
CHARGE=1+
77.46584	84	
87.98800	92	
168.76364	92	
175.83719	80	
191.93860	86	
192.89003	110	
193.95120	84	
194.95117	86	
195.88823	78	
197.86788	82	
205.94823	316	1+
209.94417	80	
210.02780	108	
210.88490	194	
211.94557	2402	1+
212.87885	1880	1+
213.16069	86	
213.93904	1350	1+
215.85633	80	
215.88996	310	
216.89043	232	
216.92411	82	
223.00274	86	
223.37520	82	
223.95830	136	
225.83192	88	
226.89891	118	
227.89454	110	
228.89300	352	1+
229.95449	2410	
230.88742	2040	1+
231.95017	1070	1+
233.82195	530	1+
233.89570	298	
233.95052	244	
236.87086	102	
236.92944	104	
240.83906	90	
240.99733	84	
241.84403	322	1+
243.88633	88	
244.83012	180	1+
246.97898	282	
247.90261	80	
247.96916	638	
248.89991	600	1+
249.06331	90	
249.08151	92	
249.82735	132	
249.95228	558	1+
250.83142	338	
250.95293	358	1+
251.02180	86	
251.06894	142	
251.82748	154	
251.87752	118	
251.91463	100	
252.08068	138	
252.83645	428	1+
252.97051	1028	
253.83935	294	1+
253.90474	282	
254.39980	90	
254.81410	114	
254.90482	354	1+
254.96441	660	1+
256.03032	82	
256.84923	132	
256.96234	84	
257.16166	80	
257.79968	118	
258.80593	142	
258.84234	166	
259.85232	86	
259.91574	90	
259.95708	92	
260.83013	548	1+
260.91241	84	
261.79141	136	
261.86526	90	
262.89728	92	
262.92925	170	
263.82697	120	
263.84910	122	
263.94587	94	
265.08232	78	
265.37625	80	
265.49609	82	
267.84272	340	
268.83928	1838	1+
268.94144	90	
269.02803	92	
270.97825	248	1+
271.09737	80	
271.45166	92	
271.91705	218	
272.06347	82	
272.42127	92	
272.84927	206	
272.87500	98	
273.03475	122	
273.34633	80	
273.94147	94	
274.90084	102	
275.85707	152	
276.85550	426	1+
277.83492	190	
278.83305	1552	1+
278.86486	274	1+
279.10310	120	
279.89365	108	
280.36206	92	
281.13397	82	
282.05280	88	
282.83724	92	
282.85438	174	
282.87514	172	1+
284.02341	112	
284.14758	82	
285.85413	322	
286.84903	1788	1+
288.43164	86	
289.71549	92	
289.96644	82	
290.08571	92	
290.36610	82	
290.81168	164	1+
290.95432	92	
291.86957	88	
291.87697	110	
292.86986	80	
293.42049	94	
293.86460	164	
293.88222	226	
294.86558	190	
295.86901	126	
296.00020	176	
296.37899	94	
296.85675	162	
297.71641	80	
297.80747	86	
299.78359	90	
299.80486	82	
301.88158	92	
303.86587	80	
304.86434	248	1+
305.92268	96	
306.84042	98	
307.83731	86	
309.86840	198	
309.91987	106	
310.87275	370	
311.04906	158	1+
311.88127	228	
312.86923	110	
313.84237	82	
315.75874	162	1+
315.92828	80	
317.85138	86	
318.75180	138	
321.48963	86	
321.75760	88	
323.75209	90
[truncated: 1,494,349 more chars]
