# Supplementary material for: High-Throughput Venomics
Source: J Proteome Res. 2023 Apr 3;22(6):1734–46. doi: 10.1021/acs.jproteome.2c00780 (PMC10243144; doi:10.1021/acs.jproteome.2c00780)
Supplement: Supplementary file 9 — pr2c00780_si_009.zip [file pr2c00780_si_009.zip › Manual files/Calloselasma rhodostoma MGF/210702_Calloselasma_halfplate000164_5.1.201.mgf]

###	D:\Data\Julien\210702_Cr_half_TFA\210702_Calloselasma_halfplate000164.d\ProteinAnalysisResults.mgf
###	D:\Data\Julien\210702_Cr_half_TFA\210702_Calloselasma_halfplate000164.d\analysis.baf
###	210702_Calloselasma_halfplate000164.d
###	Instrument: maXis HD
###	Manufacturer: Bruker
###    PeakWidth 0.30, MiniumIntensity 10, S/N 1Apply threshold 0, Threshold 10
###    Retain Residuals no, Create neutrally no,
###    FullScan Parameters: AdductIon (+)+H (-)-H, LowMass 0, HighMass 8000, MaxCharge charge decon 4, MinPeaks 3
###    Perf. isotope decon yes, Max Charge Istopic decon 6, MW agreement 0.00, Abund. cutoff 2.00, Envelope cutoff 75.00
###    MaxRes   Parameters: AdductIon (+)+H (-)-H, LowMass 0, HighMass 8000 
###    Perf. isotope decon yes, Max Charge Istopic decon 6, Abund. cutoff 2.00
###    MSn      Parameters: AdductIon (+)+H (-)-H, LowMass 0, HighMass 8000 
###    Perf. isotope decon yes, Max Charge Istopic decon 4, Abund. cutoff 0.05
###    Global Charge Limit: no 3, Prefer FullScan Result: yes, Export what: 2 (0=non deconv/1=deconv only/2=mixed), NoMSMSSignals: 150, Intensity threshold: 10, NoMSSignals (deconv): 2, NoMSSignals (non-deconv): 2, NormalizeData: no, SingleCharged: yes
###
COM=210702_Calloselasma_halfplate000164.d
USERNAME=Demo User

###FS:    #m/z: 322.93063 #charge 1+
###MS: 2
###MSMS: 3
BEGIN IONS
TITLE=Cmpd 1, +MS2(322.9306), 28.0-35.0eV, 0.0min #3
RTINSECONDS=1.853
SCANS=2-3
PEPMASS=322.93063	5451774
CHARGE=1+
206.94042	17626	
208.94490	25816	1+
211.94396	71068	1+
213.94002	68566	1+
215.88793	4958	
215.93762	12320	
216.94325	6372	
217.88352	2804	
217.94113	58204	
218.44226	7070	
219.01978	2858	
220.95703	4854	
222.95209	145504	1+
224.95112	39112	1+
226.94708	679572	1+
227.19850	2496	
227.44768	2808	
228.94279	1698398	1+
229.45508	4712	
230.89000	4078	
231.95143	45888	1+
232.88585	3682	
233.89755	2544	
233.94829	8150	
234.93051	2586	
234.96987	4956	
234.99804	7124	
235.95081	4842	
237.03111	5640	
237.45657	2794	
238.45455	25584	
238.95643	5080	
239.02213	2696	
239.14615	3524	
239.98074	4838	
240.22997	3320	
240.96236	40098	1+
241.46267	3636	
242.96186	19110	1+
243.46553	3120	
243.88180	4370	
244.91338	5214	
244.95741	332112	1+
245.63161	2888	
246.43764	3192	
246.90880	2550	
246.95305	355838	1+
247.45976	3556	
248.03251	3012	
248.97399	4212	
249.91074	13256	1+
249.97152	174614	1+
250.94638	23106	1+
251.90975	7880	1+
252.46980	3170	
252.94767	18286	
252.97136	2382874	1+
253.13756	3234	
253.18895	3544	
253.21264	4012	
253.90508	48728	1+
254.94196	267340	1+
254.96683	899410	1+
255.22923	2780	
256.91327	11550	1+
256.96423	122532	1+
258.88397	5150	
258.90907	4832	
258.96369	36168	1+
260.97843	7206	
261.98317	20846	
262.96797	9840	
263.05580	3894	
263.97812	466862	1+
264.91132	3144	
265.90743	9324	
267.97344	239066	1+
268.90932	4844	
269.97332	84976	1+
271.87493	2494	
271.91707	5504	
272.88066	11680	1+
272.91599	2850	
272.95202	45920	1+
272.97685	18244	1+
274.27195	2672	
274.97526	2508	
276.92757	2638	
278.92602	2624	
279.09207	3018	
279.22938	2514	
281.24595	4626	
281.98884	6800	
282.27790	5344	
282.97322	4162	
283.26098	4784	
283.94695	16064	1+
283.98843	8432	
284.29240	5000	
285.94191	280318	1+
285.98306	118992	1+
286.92016	2986	
288.20647	4550	
288.25220	4104	
289.88456	2928	
289.92890	2956	
290.26702	13100	1+
290.89224	4876	
291.19555	2964	
291.97479	4394	
292.05975	9516	1+
293.97554	42840	1+
293.99752	110780	1+
294.12481	2614	
294.93492	17052	1+
295.12743	3868	
295.22480	3536	
295.92120	3686	
295.96869	8654	
295.99183	51830	1+
296.91815	4230	
296.93626	2572	
297.24087	4816	
297.94720	4772	
298.08520	3320	
298.27161	3356	
298.96771	6322	
299.95152	2750	
300.28776	3476	
301.95927	3300	
301.99812	3270	
302.17301	9030	1+
302.30365	5248	
302.94516	15844	
303.95226	65980	1+
303.99477	53962	1+
304.28326	4922	
304.92380	20838	1+
305.95272	4592	
306.90474	19430	
307.08312	2634	
307.24598	15402	1+
307.89180	5378	
308.14137	15682	1+
308.21458	4420	
308.87237	12748	
308.89932	2798	
309.25824	2636	
309.87383	6500	
310.15688	4652	
310.30871	5594	
310.39960	3100	
310.87726	4418	
311.21919	2726	
311.27391	3522	
311.86973	75360	1+
311.93730	25662	1+
311.98636	32998	1+
312.32371	3662	
312.80472	3612	
312.90078	8354	
313.21745	3126	
313.28924	3576	
313.86516	31080	1+
313.92944	452792	1+
313.96773	3386	
314.89245	14878	1+
315.86471	4626	
316.28228	7930	1+
316.31927	2886	
316.86482	3096	
316.88912	5502	
316.93973	14876	1+
317.86997	2870	
318.29861	26816	1+
318.93502	264022	1+
319.40408	4466	
320.93460	1189568	1+
321.17871	2632	
322.15799	2606	
322.19341	5046	
322.27928	4340	
322.31405	4348	
322.35282	3488	
322.41632	2532	
322.87878	27836	1+
322.90144	18182	
322.93048	13015988	1+
323.11309	53308	1+
323.17531	99350	
323.27372	2612	
323.35452	99538	
323.37908	126946	
323.54477	4798	
323.72242	3008	
323.74317	3304	
324.29128	3404	
324.32424	4706	
324.87721	32060	1+
325.25375	16972	1+
325.28616	2636	
325.90070	10254	
326.15259	2688	
326.17333	3730	
326.30484	2826	
326.87209	269586	1+
326.96832	19414	1+
327.00761	3252	
327.17301	3162	
327.19862	2642	
327.26945	23132	1+
327.38578	2470	
328.31948	4062	
END IONS

###FS:    #m/z: 340.94044 #charge 1+
###MS: 2
###MSMS: 4
BEGIN IONS
TITLE=Cmpd 2, +MS2(340.9404), 28.0-35.0eV, 0.1min #4
RTINSECONDS=2.625
SCANS=2,4
PEPMASS=340.94044	3956720
CHARGE=1+
182.41907	122	
191.98871	120	
192.88841	238	
196.88479	204	
199.02268	132	
200.94485	130	
204.90075	238	
205.94897	178	
211.03663	132	
211.89796	240	1+
212.94678	168	
213.88150	190	
213.93993	11182	1+
214.89246	252	
215.86103	200	1+
215.88800	1662	1+
215.91637	134	
215.93832	1936	1+
216.41289	158	
216.91396	154	
217.85755	140	
217.88160	404	1+
217.91380	284	1+
217.93677	382	
219.87962	186	
223.95962	322	1+
226.01535	192	1+
226.89217	128	
226.94618	602	
227.98264	126	
228.94340	146	
229.10235	136	
229.93159	210	
229.96291	158	
230.88629	460	1+
231.88708	308	1+
231.95103	9280	1+
232.05021	264	1+
232.96966	292	1+
233.89793	510	
233.94832	1928	1+
234.14826	288	1+
234.89514	916	1+
235.95076	482	1+
236.05392	196	1+
237.02358	340	1+
237.11103	228	1+
237.89045	200	
237.91354	122	
238.89294	126	
238.92726	342	1+
239.07365	134	
239.11109	226	1+
239.43314	154	
239.93178	360	1+
240.22959	1100	1+
240.96461	350	1+
240.99233	120	
241.84484	170	1+
242.05266	246	1+
242.13102	174	
242.18936	152	
243.89404	290	
243.96173	216	
244.03813	136	
244.90645	152	
244.97163	146	
245.04393	134	
245.09334	138	
246.44334	144	
246.97735	420	1+
247.94088	800	1+
248.03628	526	1+
248.15240	282	1+
248.96706	162	
249.15896	160	1+
249.94224	136	
249.95947	2602	1+
250.91420	160	
250.97550	180	
251.06225	124	
251.79624	162	1+
252.96103	218	
253.05038	128	
253.83563	158	
253.95691	354	
254.00638	282	1+
254.07149	400	1+
254.84504	136	1+
254.96702	4380	1+
255.07351	334	1+
255.47093	124	
255.99847	218	1+
256.87933	138	
256.96482	510	1+
257.06569	138	
258.15273	176	
258.94306	126	
258.96599	490	1+
260.98754	378	1+
261.05672	140	
261.85322	136	
261.89859	180	
262.96527	644	1+
263.05592	126	
264.02688	230	1+
265.91571	232	1+
265.95764	134	
266.02618	392	1+
266.86814	256	1+
267.13836	264	1+
268.03928	264	1+
268.10678	294	1+
269.19074	150	
270.79822	432	1+
270.92285	130	
271.04888	300	1+
271.08483	176	1+
272.93459	532	1+
272.97601	596	1+
273.13358	214	1+
273.18797	152	
273.79171	180	
274.02394	224	1+
274.97617	140	
275.56909	126	
275.92277	238	1+
276.89204	122	
277.03804	122	
277.08923	162	
278.10429	134	
278.85910	170	
278.93917	172	
279.03288	230	
279.09857	418	1+
279.85778	358	1+
279.96217	138	
279.99408	222	1+
280.07331	140	
280.80961	128	
281.04697	134	
281.09895	350	1+
281.93207	280	1+
282.05411	174	1+
282.27734	598	1+
282.93431	232	1+
283.43101	212	
283.79025	136	
283.80540	176	1+
283.87215	138	
284.87931	174	
284.90521	334	1+
285.04394	154	
285.86579	124	
285.95629	138	
286.93003	126	
287.89520	128	
288.80705	134	
289.06604	184	
289.09466	264	1+
289.24031	194	
289.85760	130	
289.88149	236	
290.96275	130	
291.02972	154	
291.11984	190	
291.16467	166	
291.87658	374	1+
292.05967	282	1+
292.80609	248	1+
292.86376	230	
292.90971	214	1+
292.93928	136	
293.09454	140	
293.14738	176	1+
293.80046	206	1+
293.99608	152	
294.09253	192	1+
294.18190	218	1+
294.31189	138	
294.89334	256	1+
294.93445	148	
294.95736	200	
294.98729	734	1+
295.12341	374	1+
295.44810	134	1+
295.80840	224	1+
295.98958	656	1+
296.25295	128	
296.32843	314	
297.82136	324	1+
297.89044	362	1+
298.07963	562	1+
299.88560	146	
299.92254	384	1+
300.05865	138	
300.86174	120	
301.17020	436	1+
301.23356	180	
302.17488	376	1+
302.21430	286	1+
302.25009	124	
302.86186	144	
302.94593	318	1+
303.01793	132	
303.21666	194	1+
303.75225	280	1+
305.13722	260	1+
305.79109	288	1+
306.79746	188	1+
306.88147	1014	1+
306.99130	150	
307.06095	144	1+
307.31075	130	
307.98208	136	
308.29481	346	
309.03645	196	
309.29629	210	
309.32539	142	
309.53294	142	
310.30712	134	
310.87649	1102	1+
311.02365	142	
311.88150	706	1+
313.88213	204	
314.12789	120	
314.81777	190	1+
316.18246	184	1+
316.91432	140	
318.28111	238	1+
319.09843	254	1+
319.88812	186	
320.05612	168	
320.88581	198	1+
321.03888	144	
321.22084	180	
321.87163	324	1+
322.13238	210	
322.22238	124	
323.01553	144	
323.24044	906	1+
323.30443	130	
324.28914	234	
324.32502	276	1+
324.89668	580	1+
326.02951	264	1+
326.17914	122	
326.29639	202	1+
326.34327	216	
326.89269	152	
327.80580	318	1+
328.83646	164	
328.88648	576	1+
328.98387	264	1+
330.81504	288	
332.09054	220	
333.04562	212	1+
333.09204	226	
334.08959	124	
336.32337	150	
336.92307	202	1+
337.07751	260	1+
338.08056	216	1+
338.90464	124	
338.95941	132	
339.23729	136	
340.26951	410	1+
340.30128	184	1+
341.24917	128	
342.20412	278	1+
342.31402	472	1+
342.90076	216	
342.96914	176	1+
343.10215	240	1+
344.07381	290	1+
344.26188	172	
346.33882	140	
END IONS

###FS:    #m/z: 363.95651 #charge 1+
###MS: 2
###MSMS: 5
BEGIN IONS
TITLE=Cmpd 3, +MS2(363.9565), 28.0-35.0eV, 0.1min #5
RTINSECONDS=3.397
SCANS=2,5
PEPMASS=363.95651	2286848
CHARGE=1+
183.93204	156	
187.86684	150	
189.86425	616	1+
191.85865	798	
191.95517	468	
195.89777	150	
196.88409	418	
197.86971	190	
204.90488	160	
206.03822	142	
207.00802	226	1+
207.40702	568	
207.87324	568	1+
207.94808	300	
208.94228	174	
208.95140	138	
209.86692	208	
209.94416	4948	
210.88265	410	1+
210.94265	156	
212.87862	3108	1+
214.89500	222	
215.89225	148	
216.41177	582	
217.91773	266	
218.91424	458	
219.40876	162	
221.89261	166	
222.91587	236	1+
222.95213	2036	1+
224.94862	4816	1+
225.49777	152	1+
226.63365	110	1+
226.79806	138	
226.89253	202	1+
226.91958	176	
226.94744	25996	1+
226.97477	332	1+
227.07113	174	1+
227.87174	178	
228.11229	206	1+
228.89449	1060	1+
228.94293	28996	1+
229.02778	152	
229.06222	228	1+
229.08402	266	1+
229.81339	110	1+
230.78712	134	
230.89018	5092	1+
231.95263	148	
231.96623	136	
232.12759	136	1+
232.88758	1014	1+
233.04549	132	
233.99114	210	
234.88169	222	1+
234.99713	142	
235.82345	262	
236.05117	256	1+
237.05489	160	1+
237.07530	144	
237.11275	132	
237.13118	172	
237.90454	132	
238.43337	154	
239.07007	132	
239.42601	304	
240.06286	234	1+
240.08212	248	1+
240.83280	408	1+
240.89631	212	1+
240.96318	2280	1+
241.04620	296	1+
242.87736	236	1+
242.95980	1656	1+
244.03980	204	
244.95766	11882	1+
245.01979	148	
245.03150	192	1+
245.24326	96	1+
246.36898	160	1+
246.43679	292	1+
246.90443	260	1+
246.95341	14202	1+
247.03792	174	
247.05633	152	
247.86111	450	1+
248.09448	270	1+
248.61683	172	1+
248.90182	1098	1+
249.03631	296	1+
249.99707	234	1+
250.89515	254	
250.94839	360	1+
250.97012	640	1+
251.23013	150	
251.91444	202	
253.03668	144	
253.90429	628	1+
253.94226	280	1+
253.99027	144	
254.83394	134	
254.94844	306	1+
255.83377	202	1+
256.88528	332	1+
257.97097	364	1+
258.84819	220	
258.97241	304	1+
259.04681	138	
259.09839	194	1+
259.90257	168	
259.93758	168	
260.96912	1112	1+
262.85912	168	
262.93203	224	
262.97219	144	
262.98682	506	1+
263.00379	208	1+
263.05856	248	
263.17689	144	
263.83101	172	
264.79533	132	
264.89309	136	
264.97026	420	1+
265.86218	396	1+
265.97163	254	1+
266.09012	176	
266.24444	692	1+
266.26053	170	
266.41536	142	
266.86568	344	1+
267.10195	146	
267.78678	148	1+
267.91875	240	1+
267.97349	1708	1+
268.95458	178	
269.08053	132	
269.30212	154	
269.58657	140	
269.86209	258	1+
269.87891	150	
269.96954	2134	1+
270.79904	178	1+
271.85140	180	
272.10496	168	
272.85086	188	
272.93631	140	
273.87082	188	
274.13179	290	1+
274.89540	144	
275.84581	466	1+
275.98521	182	
276.85039	404	1+
277.08910	170	
277.11898	178	
278.85455	234	1+
279.08631	142	1+
279.10228	168	
279.21713	152	
279.89671	252	1+
280.79560	256	
280.94708	148	
281.03832	136	
281.05911	114	1+
281.11729	134	
281.87897	142	
281.93821	264	1+
282.10990	176	
282.27962	132	
282.86841	368	1+
283.84952	222	1+
283.98203	522	1+
284.08423	146	
284.88460	144	
284.94067	836	1+
285.00633	292	1+
285.84638	634	
285.94679	650	1+
286.09830	288	1+
286.41599	152	
286.92263	176	
287.14647	232	1+
288.06287	760	1+
289.91335	140	1+
290.78969	194	
291.16307	194	1+
291.81440	258	1+
292.06327	620	1+
292.86862	254	
292.93835	230	
292.97370	148	
293.85475	476	1+
294.11807	188	
294.43946	154	
294.86369	446	1+
295.13816	448	1+
295.80517	378	1+
295.87685	178	
295.90670	266	1+
295.92971	216	
296.14813	318	1+
296.29643	162	
297.93958	454	1+
298.09684	140	
298.79574	202	1+
298.85092	130	
299.87154	136	
300.79804	254	1+
301.16565	160	
301.86122	368	1+
301.93607	342	1+
301.99532	134	
302.13391	246	1+
302.22339	1268	1+
302.24333	148	
303.01731	162	
303.80866	384	
303.85507	1030	1+
304.21974	326	
304.80976	208	
304.87711	174	
304.90356	174	1+
304.91986	250	1+
306.12419	196	1+
306.31273	144	
306.88535	728	1+
307.28930	740	1+
307.79569	276	1+
308.14437	270	1+
308.29451	508	1+
309.87312	252	
310.30731	282	
310.87790	368	
311.05650	250	1+
311.31359	140	
311.86219	278	1+
312.11331	146	
312.95153	152	
313.03017	226	
314.91296	162	
314.96099	204	
315.06888	290	1+
315.81196	538	1+
315.87859	138	
316.12234	242	1+
316.18190	214	1+
316.81484	454	1+
317.12429	208	1+
317.77015	134	
318.93701	354	1+
318.97752	170	1+
319.07884	292	1+
319.29043	220	1+
320.93587	142	
321.27308	216	1+
321.43002	164	1+
321.82090	916	1+
321.86814	518	1+
322.09882	390	1+
322.18216	210	1+
322.32507	204	1+
322.93170	990	
323.01787	130	
323.10263	308	1+
323.23787	246	1+
324.89300	314	1+
324.95540	244	1+
325.20409	148	1+
325.33259	370	1+
326.79677	426	1+
326.87635	246	
327.10381	168	
327.80084	334	1+
327.82919	200	1+
327.88162	708	1+
328.19044	154	
328.88613	602	1+
329.32122	196	
329.94687	368	1+
330.27912	142	1+
330.88857	242	1+
331.75786	174	1+
332.08903	356	1+
333.16697	216	1+
334.08498	214	1+
334.89000	310	1+
335.88687	178	1+
336.09459	200	1+
336.94637	678	1+
338.06567	146	
338.94595	170	
339.82775	816	1+
339.96808	132	
340.93963	798	1+
341.02026	160	1+
341.06323	132	
342.28125	358	1+
343.18169	238	1+
344.18503	192	1+
345.01840	162	
345.81624	142	
346.02532	228	1+
349.05524	250	1+
349.26816	122	1+
349.32179	286	1+
351.33656	158	
351.77237	200	1+
352.05023	160	1+
352.86978	268	1+
356.80006	136	
357.78269	168	1+
359.18348	262	1+
359.96465	154	
360.03880	114	1+
360.91239	202	
361.11335	140	
361.16843	142	
361.25101	174	
361.35808	142	
361.88677	240	1+
362.30085	214	1+
363.11139	288	1+
365.18423	268	1+
365.23576	230	1+
365.31441	222	1+
365.39430	156	
367.11878	340	1+
367.33376	448	1+
367.77947	154	
368.42418	1054	1+
369.22735	210	1+
END IONS

###FS:    #m/z: 507.84596 #charge 1+
###MS: 6
###MSMS: 7
BEGIN IONS
TITLE=Cmpd 4, +MS2(507.8460), 28.2-35.2eV, 0.1min #7
RTINSECONDS=7.1015
SCANS=6-7
PEPMASS=507.84596	1045804
CHARGE=1+
191.95423	1298	1+
194.04104	186	1+
196.01824	362	
197.89278	236	
199.88826	494	1+
200.00798	280	1+
208.05229	250	1+
208.08670	202	1+
209.94395	660	
212.04974	268	1+
215.90145	242	
216.89600	990	1+
217.89840	846	1+
217.95639	406	
225.04645	224	
226.06289	298	1+
227.88468	332	1+
227.95315	712	1+
228.04450	294	
229.01591	322	1+
229.89474	310	1+
230.85057	334	1+
230.89726	260	1+
230.91561	178	1+
232.09000	304	1+
233.03903	398	1+
234.84064	236	
236.89494	370	1+
237.05806	738	1+
238.06246	618	1+
238.10291	242	1+
238.16723	136	1+
239.97657	260	
240.07837	468	
240.93611	318	1+
241.85107	338	1+
243.98741	358	1+
244.03606	406	1+
244.99004	252	1+
245.89295	374	1+
246.93739	316	1+
246.97611	230	
247.07747	470	1+
247.11738	266	1+
247.94079	272	1+
247.97561	336	1+
248.03411	458	1+
248.05974	262	1+
248.08312	316	1+
248.12205	222	1+
248.85616	604	1+
249.90313	254	1+
250.10067	220	
250.93422	316	1+
250.96970	756	1+
252.08009	888	1+
253.89650	588	1+
254.04356	262	
254.05471	562	1+
254.09466	598	1+
254.22335	202	1+
254.41404	172	1+
254.80150	292	1+
255.01249	194	1+
255.87348	262	1+
258.96130	218	1+
259.03049	418	1+
259.07531	302	1+
259.11982	322	1+
259.87362	380	1+
259.99365	296	1+
260.03611	420	1+
260.85428	228	
260.91739	232	
261.06106	220	1+
261.37569	540	1+
261.84551	312	1+
262.02284	266	1+
262.10056	296	
262.92573	246	
264.37621	216	
264.97520	244	1+
265.06988	324	1+
265.09075	620	1+
265.38025	290	1+
265.60428	100	1+
266.09600	438	1+
266.12873	346	1+
266.16638	810	1+
266.86511	754	1+
267.40300	278	1+
267.60928	102	1+
268.03923	370	1+
268.07150	188	1+
268.11154	508	1+
268.86889	528	1+
269.02286	248	1+
269.14799	254	1+
269.25743	94	1+
270.15207	288	1+
270.85929	686	
271.08298	450	1+
271.68916	88	1+
271.87579	790	1+
272.02749	222	1+
272.08924	306	1+
272.85304	3352	1+
272.92009	276	
273.11942	330	1+
273.88379	426	1+
273.95505	342	
274.79886	286	1+
274.85260	814	1+
274.88528	304	1+
274.95190	432	1+
274.97341	236	1+
275.06438	264	1+
275.10762	216	1+
276.54478	250	1+
276.80123	562	1+
276.86577	220	
276.99935	308	1+
277.02946	384	1+
277.07007	318	1+
277.54806	190	1+
278.00363	210	1+
278.12977	350	1+
278.28390	190	1+
278.51678	258	1+
279.10510	746	1+
279.88636	476	1+
279.97386	446	1+
280.00640	196	1+
280.14097	204	1+
280.26674	148	1+
280.52970	238	1+
280.85113	266	
280.93404	274	1+
281.05020	324	1+
281.37809	626	1+
282.04852	290	1+
282.85800	244	
282.94021	276	1+
283.00632	498	1+
283.14643	274	1+
283.89401	576	1+
284.38363	194	1+
284.87119	618	1+
284.97393	224	
285.04442	436	1+
285.10534	352	1+
285.79017	322	1+
285.94221	1890	1+
286.05241	296	1+
286.07969	278	1+
286.11051	258	1+
286.45934	280	1+
286.87395	272	
287.50011	190	1+
287.84266	256	
287.96867	910	1+
288.86970	1812	
289.88048	3572	
289.95928	388	1+
290.03659	226	
290.13004	240	
290.38140	270	1+
290.86438	7790	1+
291.87991	1478	
291.97393	506	1+
292.01211	196	1+
292.19874	228	1+
292.26605	112	1+
292.93186	464	1+
292.95819	692	1+
293.32503	94	1+
293.87327	21754	1+
293.93485	396	1+
294.09103	276	
294.12590	684	1+
294.36912	264	1+
294.80656	214	
295.06196	188	1+
295.82111	316	1+
295.97669	282	1+
296.03215	252	
296.09315	254	
296.14118	788	1+
296.45206	124	1+
296.88179	2336	1+
297.01805	496	1+
297.51364	256	1+
297.86291	368	
297.95023	478	1+
298.06594	256	1+
298.10461	300	1+
298.14357	350	1+
298.80613	396	1+
298.85280	856	1+
298.87752	2600	1+
298.90909	554	1+
299.09355	298	1+
300.02610	300	1+
300.85915	2512	1+
300.89803	310	
300.98400	390	1+
301.12390	412	1+
301.43608	262	1+
302.39755	410	1+
302.82027	322	1+
302.88163	324	
303.03210	228	
303.26364	174	1+
303.46219	338	1+
303.87562	1040	1+
303.89727	224	
303.95107	1182	1+
304.00289	456	1+
304.87817	712	1+
304.91391	380	1+
305.00773	326	1+
305.04764	216	
305.85542	284	
306.08998	238	1+
306.12558	304	
306.86285	368	
306.87970	516	
306.96649	218	
307.13207	236	
307.28578	490	1+
307.88690	6170	1+
307.93061	516	1+
308.14156	1782	1+
309.37524	468	1+
309.84430	334	1+
309.88797	4502	1+
310.15956	2572	1+
310.30841	316	
310.41239	318	
310.99161	462	1+
311.41171	512	1+
311.81564	476	1+
311.88368	42478	1+
312.04998	274	1+
312.07518	264	1+
312.35880	342	1+
312.41263	366	1+
312.78845	248	1+
312.81923	266	1+
312.93963	598	1+
312.96441	756	1+
313.05656	172	1+
313.27113	184	1+
313.92287	492	1+
314.13332	226	
314.17996	228	1+
314.81504	254	
314.87081	1962	1+
314.89033	3794	1+
315.82752	374	
315.97566	278	1+
316.82098	940	1+
316.86427	1716	1+
316.88923	3312	1+
317.04611	338	1+
317.82308	720	1+
318.36788	312	1+
318.54715	202	1+
318.85983	912	1+
318.88684	410	
318.93744	230	
318.98265	398	1+
319.07563	376	1+
319.54979	232	1+
319.95178	314	1+
320.13960	480	1+
320.87664	322	
320.91695	506	1+
321.49174	550	1+
321.82917	332	1+
321.88565	766	1+
321.97942	496	1+
322.01894	398	1+
322.41491	228	1+
322.85614	1170	1+
323.09480	504	1+
323.20019	282	1+
324.06292	422	1+
324.09948	322	1+
324.16996	372	1+
324.43339	226	1+
324.97855	240	
325.38402	296	1+
325.43427	160	1+
325.45474	306	1+
325.75131	182	1+
325.89934	1900	1+
326.03826	790	1+
326.10623	374	1+
326.80143	200	1+
326.99669	590	1+
327.03923	622	1+
327.12199	272	1+
327.89419	2106	1+
327.97326	220	
328.37150	480	1+
328.86504	314	
328.88378	668	
329.08302	474	1+
329.60722	274	1+
329.86155	390	
329.89594	5128	1+
330.16562	300	
330.38121	236	1+
330.85722	284	
330.94785	266	
331.11735	448	1+
331.89619	5512	1+
332.35813	202	1+
332.87525	2210	1+
332.90256	3186	1+
332.95398	1376	1+
333.80752	558	1+
334.00920	172	1+
334.39151	410	
334.53233	210	1+
334.80551	502	1+
334.89854	3030	1+
335.21948	268	1+
335.60306	146	1+
335.84489	424	1+
335.88541	392	
336.87326	1276	1+
336.89706	440	
337.98810	386	1+
338.06255	516	1+
338.08644	222	
338.12463	230	
338.15608	306	1+
338.18302	298	1+
339.05824	482	1+
339.11608	540	1+
339.28694	146	1+
339.72358	150	1+
339.82896	354	1+
339.88143	574	
339.90405	642	1+
340.12218	394	1+
340.72311	180	1+
340.94225	664	1+
341.10314	266	1+
341.13090	238	1+
341.75513	196	1+
342.00365	516	1+
342.01687	540	1+
342.76727	244	1+
342.83828	304	1+
343.88274	236	
344.07613	300	1+
344.18665	328	
345.06487	210	1+
345.11981	518	1+
345.14961	222	1+
345.87473	232	
345.89588	606	1+
345.91706	200	1+
347.08886	366	1+
347.77402	294	1+
347.89046	236	
348.11911	348	1+
348.21901	186	1+
348.40052	270	
348.89516	408	
348.91178	438	
349.18565	224	
349.40796	380	1+
349.78396	348	1+
349.79377	394	1+
349.90502	1030	1+
349.91700	228	
350.07000	612	1+
350.15571	348	
350.36351	212	1+
350.78926	234	1+
350.88527	1138	1+
350.91131	718	1+
350.96280	2274	1+
351.84040	296	
352.17005	298	
352.77075	482	1+
352.87209	220	
352.90732	3076	1+
353.17012	506	1+
353.85776	938	1+
353.89344	244	
354.84139	288	
354.96393	254	1+
355.02189	544	1+
355.06370	506	1+
355.78328	552	1+
355.89395	356	
356.02495	342	1+
356.16949	232	
356.75126	194	1+
356.78662	416	1+
357.00202	342	1+
357.06212	428	1+
357.11232	496	1+
357.71706	232	1+
357.90374	340	
358.12942	222	1+
358.20392	264	1+
358.89059	540	1+
358.91513	270	
359.36798	198	1+
359.98070	336	1+
360.33703	304	1+
360.75616	224	1+
360.95315	228	
361.86545	522	1+
361.89268	252	
362.09149	340	1+
362.14542	300	1+
362.98383	216	
363.01104	328	1+
363.11930	370	1+
363.37306	268	1+
363.84230	676	1+
364.07389	260	1+
364.39658	264	
364.84558	496	1+
364.90166	326	
365.75039	278	1+
366.18255	724	1+
366.38051	296	1+
366.75354	234	1+
366.78541	750	1+
366.83964	8742	1+
367.05402	416	1+
367.09404	268	1+
367.14491	712	1+
367.21185	354	1+
368.14792	580	1+
368.89972	348	1+
369.36781	278	1+
369.76376	262	
369.99607	246	1+
370.29967	182	1+
370.58105	150	1+
370.78349	834	1+
370.90151	546	1+
370.98059	316	1+
371.17955	800	1+
371.84357	230	
371.86757	308	
372.08205	372	1+
372.20464	306	1+
372.23727	200	1+
372.79821	280	
373.00489	356	1+
373.20256	184	1+
373.23271	168	1+
373.36988	366	1+
373.43276	228	1+
373.71966	440	1+
373.87265	478	1+
374.12754	292	1+
374.18442	290	1+
374.23009	192	1+
374.74821	230	
374.79579	406	
374.84597	424	1+
374.88116	694	1+
375.00235	390	1+
375.18659	248	1+
375.38966	248	1+
375.99261	220	1+
376.92957	294	
377.16665	330	1+
377.26250	172	1+
377.55733	228	1+
377.81010	702	1+
377.89016	696	1+
378.91416	420	1+
380.09625	524	1+
380.12517	336	1+
380.85951	968	1+
380.89221	1032	1+
380.94170	334	1+
380.99942	262	1+
381.19083	504	1+
381.79298	500	1+
381.94394	270	1+
382.38924	276	1+
382.79360	322	1+
382.85582	1266	1+
383.11729	256	
384.12217	442	
384.21408	574	1+
384.85076	18638	1+
384.88809	226	
385.10751	744	1+
385.21936	416	1+
385.39370	234	
385.93199	486	1+
386.68894	102	1+
386.90225	594	1+
387.24708	266	1+
387.79121	738	1+
387.94959	408	1+
387.99236	530	1+
388.13514	510	1+
388.15618	264	
388.16702	432	1+
388.19595	222	
388.71390	306	1+
388.99964	320	1+
389.05316	526	1+
389.20027	564	
389.77165	358	1+
389.90624	464	1+
390.05359	374	1+
390.18756	590	
390.84224	876	
390.86937	684	
391.19119	854	1+
391.80561	514	1+
391.84505	586	
391.91610	490	1+
392.12632	430	1+
392.24005	176	1+
392.83653	334	
392.86469	4270	1+
393.03280	288	1+
393.33886	214	1+
393.36347	248	1+
393.74684	212	1+
393.80052	1554	1+
394.13035	410	1+
394.77527	396	1+
394.83605	850	
394.85732	1688	1+
394.90360	476	1+
395.05806	392	1+
395.90195	292	1+
396.01950	470	1+
396.40355	308	
396.80923	232	
396.92974	238	1+
397.14194	512	1+
397.81686	250	
397.85736	230	
398.14234	394	1+
398.80256	450	1+
398.81984	324	
398.86838	826	1+
398.90817	324	
399.22775	320	1+
399.80726	330	1+
400.86632	376	
401.12773	470	1+
401.80090	236	1+
402.77380	338	1+
402.86618	11218	1+
403.05112	254	
403.13736	416	1+
403.22927	854	1+
403.27928	264	1+
403.72377	370	1+
403.87139	7432	1+
403.91373	256	
404.09361	256	1+
404.17256	236	1+
404.31637	262	1+
404.93719	224	1+
405.11760	294	1+
405.63527	168	1+
405.87027	2978	1+
406.11889	176	1+
406.80193	258	
406.81675	752	1+
407.06938	582	1+
407.81407	474	1+
407.86636	32050	1+
408.07128	482	1+
408.73059	232	1+
408.92366	684	1+
408.99683	286	1+
409.16041	240	
409.81778	900	1+
409.96565	448	1+
410.03079	300	1+
410.22354	254	1+
410.26145	220	1+
410.87577	4440	1+
410.96985	374	1+
411.26243	142	1+
411.80965	2502	1+
412.17539	626	1+
412.66136	152	1+
412.73210	238	
412.84716	1900	1+
412.86932	968	
412.92409	300	1+
413.07644	1034	1+
413.12886	486	1+
413.17913	510	1+
413.88064	768	1+
414.23147	268	1+
414.41888	144	1+
414.82613	266	
414.85985	342	
415.08828	196	1+
415.19380	836	1+
415.84583	270	
415.87373	1370	1+
416.01664	262	1+
416.87762	948	1+
416.91908	308	1+
417.13727	596	1+
418.06534	218	1+
418.21598	322	1+
418.77324	266	1+
418.82575	370	1+
418.85931	536	1+
418.98102	272	1+
419.02369	218	1+
419.09687	240	1+
419.36750	198	1+
419.80255	192	1+
421.18200	276	1+
421.88141	4834	1+
422.09895	202	1+
422.26577	206	1+
422.85160	328	1+
422.94248	340	1+
423.23056	380	1+
424.13921	1156	1+
424.86926	548	
425.04625	212	1+
425.33724	194	1+
425.37470	518	1+
425.82608	498	1+
425.87156	7072	1+
426.21709	270	1+
426.25115	272	1+
426.30575	156	1+
426.37412	372	1+
426.93963	1082	1+
427.01336	200	1+
428.88683	5870	1+
428.93855	472	1+
429.69861	400	1+
429.82078	432	1+
430.09840	236	1+
430.16289	424	1+
430.17979	294	1+
430.74017	368	1+
430.86265	2020	1+
430.87866	3080	1+
430.96306	152	1+
431.32072	132	1+
432.03146	250	1+
432.23167	238	
433.14347	280	1+
433.38764	264	
433.93109	214	1+
433.97134	212	1+
434.17517	252	
434.30210	162	1+
434.35684	230	1+
434.86225	222	
434.89285	550	
435.19471	246	1+
435.26218	236	1+
435.86459	760	1+
436.05482	352	1+
436.14828	394	1+
436.19639	178	1+
436.71053	260	1+
437.81092	236	1+
438.33132	180	1+
439.06230	206	1+
439.15394	578	1+
439.25038	138	1+
439.89270	3852	1+
440.85725	222	
440.94642	160	1+
441.14881	860	1+
441.73944	194	1+
441.80617	288	1+
442.08034	218	1+
442.15395	728	1+
442.24119	444	1+
442.87300	234	
442.99460	204	1+
443.24552	370	1+
443.80593	296	1+
444.15048	270	
444.87700	3414	1+
444.94663	470	
445.00570	242	1+
445.04440	142	1+
445.25388	144	1+
446.37677	184	1+
446.96112	394	1+
447.73923	248	1+
448.17100	498	1+
448.77466	220	
448.88298	2242	1+
449.21110	282	1+
449.87799	1574	1+
450.35677	300	1+
450.40598	442	1+
450.77057	970	1+
450.82600	230	
451.07616	206	1+
451.90139	1092	1+
451.94064	180	1+
452.45047	122	1+
453.24032	362	1+
453.76298	280	1+
453.79452	282	1+
453.88034	324	1+
453.99702	208	1+
454.08331	212	1+
454.20870	208	1+
454.71532	162	1+
454.76897	258	1+
455.86760	264	1+
455.90685	228	1+
456.21233	260	1+
456.35240	116	1+
456.72237	174	1+
456.75501	272	1+
457.41286	206	1+
457.90615	3608	1+
458.04858	126	1+
458.13340	204	1+
459.24764	488	1+
459.90477	602	1+
460.16461	828	1+
461.34567	224	1+
461.76729	394	1+
462.16058	576	1+
462.88509	944	1+
462.91492	268	
463.79173	270	1+
464.48230	200	1+
465.25548	260	1+
465.83467	194	1+
465.91510	248	1+
466.40108	368	1+
466.81781	398	1+
467.24030	342	1+
467.71888	250	1+
467.88785	1488	1+
468.08869	326	1+
468.78489	442	
469.09225	284	1+
469.17805	284	1+
469.77750	288	
469.91124	536	1+
470.30527	380	1+
470.55281	158	1+
470.77791	590	1+
470.95707	198	1+
471.42076	152	1+
472.20025	556	1+
472.83978	348	1+
474.39657	174	1+
474.78788	216	
474.92252	260	1+
476.38892	272	1+
477.38972	176	1+
480.37247	234	1+
480.77546	302	1+
481.23189	304	1+
482.07686	228	1+
482.23018	214	1+
482.75265	140	1+
484.17409	242	1+
485.07272	276	1+
485.20978	278	1+
485.73231	224	
485.90049	720	1+
486.79043	346	1+
486.84623	626	1+
487.08936	228	1+
487.25457	166	1+
487.39623	422	1+
487.75557	292	1+
488.15551	270	1+
488.32729	160	1+
488.45857	480	1+
488.79903	232	
489.78712	706	1+
490.07059	180	1+
490.23555	188	1+
490.40123	234	1+
491.45286	280	1+
491.84734	332	1+
491.88451	316	1+
492.51852	172	1+
492.55484	124	1+
496.22892	280	1+
496.26787	220	1+
496.79923	318	1+
497.83668	286	1+
498.94574	208	1+
499.58171	144	1+
499.88615	212	1+
500.75767	486	1+
500.80596	250	
501.76583	306	1+
502.49577	116	1+
502.79003	214	1+
503.09684	392	1+
503.35424	2674	1+
503.40788	602	1+
503.70515	176	1+
503.76475	486	1+
503.84996	428	1+
503.89119	180	1+
504.10180	328	1+
504.16771	216	1+
504.27108	860	1+
504.35682	1628	1+
504.41187	486	1+
504.77120	328	1+
504.79938	290	1+
504.85175	454	1+
505.20690	546	1+
505.23442	364	1+
505.33328	534	1+
505.43573	930	1+
505.46648	436	1+
505.74399	354	1+
506.37663	222	1+
506.43793	804	1+
506.46690	320	1+
506.61889	188	1+
506.81640	390	1+
507.11862	204	1+
507.62351	116	1+
508.41267	210	1+
508.47773	338	1+
508.50996	142	1+
508.54752	270	1+
508.76309	162	1+
508.99363	126	1+
509.07700	208	1+
509.13310	506	1+
509.27861	270	1+
509.79733	312	1+
509.85897	716	1+
510.31045	366	
510.34648	270	1+
510.41998	300	1+
510.46170	690	1+
510.50081	258	1+
510.61593	120	1+
511.80112	304	1+
511.97147	268	1+
512.21131	158	1+
512.28459	230	1+
512.76188	330	1+
512.86018	296	1+
512.97658	228	1+
513.08132	188	1+
513.19126	190	1+
513.40678	390	1+
END IONS

###FS:    #m/z: 336.94611 #charge 1+
###MS: 6
###MSMS: 8
BEGIN IONS
TITLE=Cmpd 5, +MS2(336.9461), 28.0-35.0eV, 0.2min #8
RTINSECONDS=7.8735
SCANS=6,8
PEPMASS=336.94611	425220
CHARGE=1+
51.80240	106	
182.86961	154	
183.87970	104	
200.95606	114	
203.88227	152	
205.95022	202	
210.88177	154	1+
211.90143	108	
211.94462	24688	
212.09231	138	1+
212.12117	128	
212.14595	120	1+
212.87968	1328	1+
212.94588	1118	
213.10523	124	1+
213.94021	10876	1+
215.88668	1260	1+
215.93857	1342	1+
217.01831	112	
217.88076	120	
217.93538	256	
219.82547	116	
220.89439	164	
223.06598	194	
223.95974	496	1+
223.97791	110	
227.89590	150	
228.89553	130	
228.91279	130	
229.10157	168	
229.88687	108	
229.95550	15564	
229.98161	292	1+
230.10039	128	
230.22273	86	1+
230.86732	116	
230.88880	1288	1+
230.95811	700	
231.90399	164	
231.95093	10188	1+
232.17743	78	1+
232.20704	112	1+
233.04302	148	
233.89820	772	1+
233.91595	156	
233.94887	1010	1+
234.82857	136	
235.82023	228	1+
235.89408	412	1+
235.94675	358	
235.97144	238	1+
236.01571	302	1+
236.85546	110	
236.87845	198	1+
237.06194	148	
238.03986	154	
239.90338	388	1+
239.95637	392	1+
240.06986	234	
240.12721	214	
240.96305	264	1+
241.01409	200	1+
243.96833	216	1+
244.94945	150	1+
245.06334	180	
245.22682	102	
246.97661	402	
247.00543	104	
247.96596	3800	
247.99094	114	
248.03370	1032	1+
248.10976	106	
248.24790	110	
248.87792	128	
248.90253	162	
248.92676	178	
248.97093	132	
249.03746	684	1+
249.85638	108	
249.90221	154	
249.96163	1824	1+
250.01564	220	1+
251.87783	134	
251.90553	124	
251.92814	198	1+
251.96195	356	
252.02558	256	1+
252.04877	136	
252.88871	204	
252.97103	10160	1+
253.83155	124	
253.90615	236	
254.04947	104	
254.09169	152	
254.52644	98	1+
254.88906	106	
254.92217	136	
254.93737	260	1+
254.96713	5522	1+
255.03015	138	
255.07722	346	1+
256.25750	130	1+
256.80354	180	1+
256.92014	152	
256.96510	888	
257.10161	194	1+
258.84954	214	1+
258.90372	244	1+
258.96152	426	1+
259.17077	106	
262.05081	354	1+
262.95824	126	
263.05488	462	1+
264.07962	224	1+
264.13057	218	1+
264.82633	158	
264.84708	216	
268.83653	330	1+
268.86744	234	1+
268.95577	146	
269.05749	114	
269.09180	188	1+
269.80351	222	
269.83694	212	1+
269.85347	130	
270.80403	118	
270.94622	244	1+
270.98036	990	
271.84387	242	1+
271.91520	104	
272.97827	272	
273.79710	108	
274.19281	244	1+
274.87355	212	1+
275.05304	230	
276.00363	246	1+
276.04670	146	
276.06963	460	1+
276.18715	210	
276.79980	202	1+
276.84614	272	1+
278.03848	148	
278.83694	176	
278.94227	186	1+
279.79057	128	
279.93204	248	1+
279.96518	118	
280.78662	276	1+
280.85230	146	
280.86726	134	
280.99348	108	
281.05014	202	
282.84484	286	1+
282.89371	136	1+
283.09573	224	1+
283.86394	342	1+
284.09859	180	1+
284.86795	222	1+
285.14257	120	
285.84694	322	1+
286.50803	112	
286.91656	114	
287.80545	248	
288.02504	128	
289.00644	200	
289.88436	294	1+
289.93723	114	
290.86513	180	
290.88925	244	1+
291.80839	198	1+
292.06171	414	1+
292.85293	364	1+
293.06685	248	1+
293.10602	250	
293.99726	146	1+
294.20031	140	
294.95374	108	
295.30583	104	
295.99413	102	
296.29138	148	
296.80508	310	1+
296.87710	122	
297.06341	152	
297.84442	190	
297.95822	232	1+
298.58335	172	
299.06636	102	
300.10813	194	1+
300.87700	104	
301.01809	148	1+
301.05153	106	
301.84768	152	
301.89065	122	
301.91499	288	1+
303.86988	200	
304.85950	108	
305.87716	1112	1+
306.79705	144	
306.88072	906	1+
307.07923	306	1+
307.28699	232	1+
307.79633	136	
309.32236	104	
309.81919	310	1+
310.87699	788	1+
310.91647	198	1+
312.24860	104	
312.84806	120	
312.88525	122	
313.12294	146	
313.84384	106	
314.02361	128	
315.80892	180	1+
316.22486	106	
316.88760	200	1+
318.59596	192	
319.04494	112	
319.10179	190	
319.50795	120	
319.89354	204	
321.22286	134	
321.97814	114	
322.09302	128	
323.68041	86	1+
323.88778	432	1+
323.91322	122	
324.89322	286	1+
326.89327	230	1+
327.82153	244	1+
327.91031	232	1+
328.37285	130	
328.76622	198	1+
328.89082	216	
329.87163	336	1+
329.88952	136	
330.88861	238	
331.37572	136	
332.09443	248	1+
333.05855	142	
333.12583	120	
333.17420	120	
334.16111	110	
336.76844	154	1+
336.89412	148	
337.08657	282	1+
337.25033	146	
337.35646	172	
338.03324	204	1+
338.33869	184	
339.39107	124	
339.91503	134	1+
340.20781	140	
340.26532	116	
341.54120	102	
341.72910	126	
342.19774	120	1+
END IONS

###FS:    #m/z: 525.85625 #charge 1+
###MS: 6
###MSMS: 9
BEGIN IONS
TITLE=Cmpd 6, +MS2(525.8562), 28.6-35.8eV, 0.2min #9
RTINSECONDS=8.646
SCANS=6,9
PEPMASS=525.85625	312856
CHARGE=1+
191.95539	820	1+
193.94894	238	1+
194.86295	300	
199.88854	264	1+
208.85931	630	1+
209.94444	416	1+
210.85647	1160	1+
212.87276	346	
214.88363	318	1+
220.89273	294	1+
223.88837	402	1+
225.92130	318	1+
226.87494	1290	1+
227.02922	276	1+
227.19886	186	1+
228.86773	2324	1+
228.98587	234	1+
230.85037	362	
230.88595	284	
231.02478	374	1+
231.88478	1432	1+
232.39916	674	1+
232.85643	870	1+
232.88724	826	1+
234.88567	5056	1+
236.88159	2296	1+
237.78839	190	1+
238.87833	852	1+
239.02466	294	1+
239.11114	214	1+
239.88045	568	1+
240.89435	1034	1+
241.00849	232	1+
241.12085	198	1+
242.87681	516	1+
243.88068	422	1+
244.01368	174	1+
244.03998	304	1+
245.97895	232	1+
246.88187	520	1+
247.07231	226	1+
247.08335	246	1+
248.85943	334	1+
249.89039	2608	1+
250.09879	260	
250.96932	490	
251.10794	302	1+
251.88448	28760	1+
252.04666	526	1+
253.36810	420	1+
253.41647	300	1+
254.32328	150	1+
254.84524	1040	1+
254.89135	2412	1+
254.91903	464	1+
255.00976	270	1+
255.23406	284	1+
256.12488	160	1+
256.89024	1070	1+
257.05435	330	1+
257.79235	378	1+
257.86214	252	
258.03467	282	1+
258.23435	318	1+
258.79380	300	1+
259.00213	474	1+
259.86943	572	1+
260.38034	492	1+
260.85234	494	
261.13918	230	1+
261.87908	542	1+
261.97297	310	1+
262.05158	760	1+
262.38117	372	
262.92201	520	1+
263.05845	674	1+
263.38158	326	
263.41279	232	1+
263.97784	374	1+
264.89709	252	1+
264.94876	270	1+
264.97682	320	1+
265.86251	410	1+
266.02824	202	1+
267.89818	1322	
268.88652	966	
268.95325	526	1+
269.14531	230	1+
269.89377	20452	1+
270.01496	334	1+
270.24770	256	1+
270.39008	474	
270.86067	424	
271.38687	1378	1+
271.79464	326	1+
271.85600	256	
271.87575	534	
272.79813	228	1+
272.85322	1770	1+
272.88151	962	1+
272.92247	310	1+
273.88436	586	1+
274.79826	370	1+
274.94894	250	1+
275.51714	258	1+
275.84969	510	1+
275.87120	488	
275.89408	318	
275.92871	280	1+
275.97350	222	1+
276.02169	494	1+
276.79171	328	1+
276.85340	360	1+
276.95293	210	1+
277.00216	238	1+
277.38433	866	
277.88643	564	
278.05349	258	1+
278.10949	232	1+
278.13143	280	1+
278.39365	508	
278.86204	442	1+
278.89601	334	
279.23078	362	1+
279.39644	690	
279.89206	286	
280.09777	356	1+
280.39132	2692	1+
280.86238	598	1+
280.89094	1586	1+
280.93333	174	1+
281.00159	238	1+
281.08210	358	
281.79081	308	
281.80640	330	1+
282.91244	322	1+
283.11203	366	1+
283.17373	156	1+
283.26259	524	1+
283.89179	330	
284.08758	250	1+
284.12047	240	1+
284.87547	518	1+
285.04236	256	1+
285.89651	418	
285.94265	2830	1+
286.35479	222	1+
286.39140	478	
286.87111	496	
287.39766	418	
287.88962	404	
288.04563	428	
288.08368	280	1+
288.11559	200	1+
288.39299	4196	1+
288.85124	372	1+
288.86795	872	
288.89279	1424	
289.39523	3656	1+
289.88137	3934	1+
290.06921	250	1+
290.36934	270	
290.86887	4794	1+
291.03145	316	1+
291.11733	336	1+
291.43712	206	1+
291.90104	512	
292.15280	422	1+
292.91250	1630	1+
293.06079	440	1+
293.08771	220	1+
293.40566	300	
293.87433	8692	1+
294.12600	550	1+
294.81231	902	1+
295.79541	366	1+
295.91785	1278	1+
296.13894	330	1+
296.85452	448	
296.87985	1052	
296.95442	354	1+
297.36339	310	1+
297.81815	280	1+
297.86860	334	
298.76428	208	1+
298.87908	1522	1+
299.36835	558	1+
299.39764	666	1+
299.82803	672	1+
299.86743	1422	1+
300.37243	478	1+
300.40127	450	1+
300.79020	214	1+
300.87135	1018	1+
300.90729	1286	1+
302.05207	256	1+
302.13770	358	1+
302.87256	1022	1+
303.09986	286	1+
303.37156	218	1+
303.41068	280	1+
303.44992	138	1+
303.80666	574	1+
303.95096	1486	1+
304.10146	238	1+
304.26179	208	1+
304.80932	484	1+
304.84692	1280	1+
304.87663	388	
304.97278	314	1+
306.28665	398	1+
306.37120	410	1+
306.84968	1542	1+
306.87677	664	
307.81312	422	1+
307.85170	1272	1+
307.89043	4484	1+
308.14141	1106	1+
308.87979	762	
308.94537	206	1+
308.97247	448	1+
309.37499	712	1+
309.88943	3188	1+
309.97772	272	1+
310.15815	608	
311.02849	234	1+
311.16266	410	
311.81487	1080	1+
311.88478	11484	1+
312.29783	234	1+
312.82251	742	1+
312.96151	460	1+
313.02993	336	1+
313.16202	324	1+
313.88159	1740	
313.90640	256	
313.92887	1508	1+
313.96410	376	1+
314.01102	290	1+
314.06161	286	1+
314.42653	398	1+
314.87490	4158	1+
314.89139	2010	
315.14215	260	1+
315.37189	1422	
315.99805	296	1+
316.37948	808	
316.77445	236	1+
316.86414	812	
317.11657	200	1+
317.31110	278	1+
317.38059	1312	1+
317.87544	1304	
317.89407	1086	
317.93217	668	1+
318.00590	352	1+
318.04144	266	1+
318.38328	840	1+
318.86109	474	
318.88094	986	
318.93521	562	1+
319.08525	358	1+
319.87642	3160	1+
319.89198	928	
319.96092	566	1+
320.09065	290	1+
320.17967	188	1+
320.88087	2526	1+
321.41618	402	1+
321.82197	268	
321.86779	292	
322.85451	26506	1+
323.03850	506	1+
323.37595	1978	1+
323.49504	290	1+
323.56969	338	1+
323.90760	254	
324.04251	406	1+
324.37909	1666	1+
324.56794	202	1+
324.81606	386	1+
324.88071	740	
325.14045	504	1+
325.87527	5510	1+
325.89976	936	
325.94956	290	1+
326.05692	488	1+
326.27303	352	1+
326.38870	646	
327.03677	242	1+
327.27803	304	1+
327.38438	7524	1+
327.62527	168	1+
327.85663	518	
327.97927	356	1+
328.03967	262	1+
328.17010	590	1+
328.87201	6928	1+
328.95332	366	
329.08659	648	1+
329.82560	276	
329.89741	2242	1+
329.93889	278	
330.01124	548	1+
330.83003	892	
330.86914	2272	
331.00704	470	1+
331.89432	3504	1+
332.04357	340	1+
332.78940	420	1+
332.84967	15990	1+
333.36619	240	1+
333.39043	350	1+
334.15814	514	1+
334.82433	300	
334.89782	916	
335.30003	300	1+
335.32161	238	1+
335.88645	2714	1+
335.98822	436	1+
336.04329	312	1+
336.17944	436	1+
336.38914	1094	1+
336.77503	214	1+
336.94572	1220	1+
337.08433	328	1+
337.88342	932	
338.13299	374	
338.38808	702	
338.83052	838	1+
338.89088	3612	1+
339.02662	448	1+
339.39125	674	1+
339.79537	528	1+
340.06739	258	1+
340.35781	300	1+
340.79934	394	1+
340.86472	11620	1+
341.96362	254	
342.05212	324	1+
342.77136	264	1+
342.87134	502	
343.03114	362	1+
343.08471	284	1+
343.15193	234	1+
343.54537	336	1+
343.88295	1512	
343.98413	394	1+
344.39852	372	1+
344.88541	1180	
345.03699	444	1+
345.16655	382	1+
345.20839	356	1+
345.35928	542	1+
345.78547	650	1+
345.87084	98542	1+
345.93719	498	1+
345.96872	600	1+
346.14402	292	1+
346.17158	296	1+
346.24605	358	1+
346.66846	232	1+
347.07091	194	1+
347.18397	212	1+
347.39628	520	1+
347.60514	208	1+
347.84813	414	
347.96842	548	1+
348.83825	1570	1+
348.87738	5798	1+
348.91031	852	1+
349.28900	206	1+
349.80805	248	1+
349.94042	388	1+
350.12753	608	1+
350.15396	398	1+
350.33097	334	1+
350.40428	488	
350.87589	1882	1+
350.99945	478	1+
351.18465	302	
351.27231	180	1+
351.39924	460	1+
352.10337	488	1+
352.16969	356	1+
352.76995	256	
352.91290	746	
353.01434	446	1+
353.04912	346	1+
353.83744	310	
353.90052	362	
354.79197	512	1+
354.83734	438	
354.88529	1066	1+
354.91325	974	1+
355.09914	264	1+
355.58468	230	1+
355.91886	662	1+
356.03232	414	1+
356.29413	216	1+
356.40133	452	1+
356.77956	442	1+
356.84079	270	
357.11482	462	1+
357.86350	844	1+
357.89673	798	1+
357.97894	232	1+
358.86649	658	1+
358.90176	598	1+
359.26525	144	1+
359.97967	482	1+
360.14195	774	1+
360.21174	238	1+
360.94302	450	1+
360.98043	322	1+
361.91248	292	
362.10898	384	1+
362.36773	1212	1+
362.87295	3644	1+
363.70750	186	1+
363.87768	3094	1+
364.21385	184	1+
364.42624	142	1+
364.98004	490	1+
365.37155	730	
365.78232	992	1+
365.86380	1160	1+
366.00010	262	
366.10462	294	1+
366.18269	532	1+
366.36728	948	1+
366.70831	724	1+
366.83989	3604	1+
366.92839	348	1+
367.10879	230	1+
367.13359	296	1+
367.70925	616	1+
367.87496	274	
368.19012	784	1+
368.73035	254	1+
368.98835	176	1+
369.19692	576	1+
369.84889	494	
369.90020	1136	1+
370.03965	332	
370.11320	286	1+
370.41142	432	1+
370.79981	262	
371.02804	280	1+
371.37359	1086	1+
371.41587	312	1+
371.83685	308	
371.86949	410	
371.98002	278	
372.11708	308	
372.80246	256	
372.82153	444	
372.85209	960	
372.87586	460	
373.06787	316	1+
373.49325	186	1+
373.52690	290	1+
373.82889	424	
373.87342	2832	1+
373.93369	258	
374.34342	238	1+
374.37868	1692	1+
374.78571	532	1+
374.81408	370	1+
374.97601	364	1+
375.13764	390	1+
375.83712	512	1+
376.37437	930	1+
376.80986	526	1+
376.84191	350	1+
376.88461	1016	1+
377.37441	574	1+
378.00304	288	1+
379.02867	252	1+
379.14333	238	1+
379.56911	260	1+
379.88699	566	1+
380.37616	270	
380.71634	258	1+
380.73308	204	1+
380.80711	250	1+
380.85728	710	1+
381.40502	222	1+
382.08597	252	1+
382.79838	624	1+
382.86109	870	1+
382.91303	260	1+
383.02156	224	1+
383.06055	210	1+
383.79736	396	1+
383.98550	422	1+
384.13603	300	1+
384.18419	314	1+
384.32391	426	1+
384.74133	318	1+
384.85097	6242	1+
384.89109	576	
385.26733	276	1+
385.38610	916	1+
385.74129	178	1+
385.79567	322	
385.89276	2928	1+
386.04852	242	1+
386.14030	288	1+
386.79512	274	
386.89713	2428	1+
387.20701	292	
387.79288	602	1+
387.84425	928	1+
388.37894	336	1+
388.79833	432	1+
388.84529	538	1+
388.89451	340	
389.20275	796	1+
389.37507	266	1+
389.86997	264	
389.89830	262	
390.79707	504	1+
390.84196	2854	1+
391.18951	334	1+
391.73088	364	1+
391.90802	360	
392.31642	266	1+
392.86546	3620	1+
393.05184	224	1+
393.72663	472	1+
393.79584	914	1+
393.83363	1058	1+
394.15712	512	1+
394.19542	398	1+
394.38740	616	1+
394.57832	164	1+
394.67579	216	1+
394.83649	876	1+
394.86371	462	
395.86017	1134	1+
396.85861	706	1+
396.89673	272	
396.98384	404	1+
397.18049	326	1+
397.35090	262	1+
398.13483	492	1+
398.39639	396	1+
398.83067	3264	1+
399.16364	190	1+
399.80987	274	
399.85994	290	
399.97273	276	1+
400.86695	264	
401.04344	236	1+
401.10241	248	1+
401.20926	252	1+
401.84126	430	
401.87625	484	
402.26217	156	1+
402.86806	7820	1+
402.99201	280	1+
403.73944	270	1+
403.83826	558	1+
403.87261	6640	1+
404.06446	424	1+
404.21350	518	1+
404.96208	184	1+
405.39518	492	1+
405.87268	2938	
406.40237	344	1+
406.85500	750	
407.21121	1090	1+
407.74911	304	1+
407.81596	368	
407.86263	18128	1+
408.80491	254	
408.99824	234	1+
409.40914	356	1+
409.92170	398	1+
410.10482	370	1+
410.80044	308	
410.86942	6702	1+
411.75363	382	1+
411.81071	1188	1+
412.07480	386	1+
412.35783	738	1+
412.84759	1504	
413.17881	300	1+
413.81347	192	1+
413.85620	1384	
413.87737	934	
414.39947	248	1+
414.86484	1200	
414.91230	236	1+
415.80646	280	
415.86758	2076	1+
416.14118	268	1+
416.74901	262	1+
416.84175	5242	1+
416.86874	1352	1+
416.96517	326	1+
417.06691	282	1+
417.33710	356	1+
417.36493	498	1+
418.10020	196	1+
418.16546	334	1+
418.36544	354	1+
418.79179	192	1+
419.21267	290	1+
419.84823	608	
419.87182	298	
419.95002	248	1+
420.86137	408	
421.08391	278	1+
421.84888	368	1+
421.88292	4648	1+
422.04976	188	1+
422.13244	290	1+
422.66001	204	1+
423.13208	176	1+
423.77986	406	1+
423.88198	782	
424.21480	310	1+
424.86821	566	
425.80791	1168	1+
425.86669	8056	1+
426.05499	392	1+
426.15159	376	1+
426.36529	670	1+
426.86370	5220	1+
426.93416	356	1+
427.05945	326	1+
427.15832	256	1+
427.19417	784	1+
427.31452	272	1+
427.36591	432	1+
428.23348	264	1+
428.40155	192	1+
428.73014	258	1+
428.88558	5892	1+
428.94113	162	1+
430.37342	290	1+
430.88179	1120	
431.16915	424	1+
431.86991	2120	1+
434.85342	4002	1+
434.88102	384	
434.96181	314	1+
437.86135	342	
437.89375	340	
438.10416	404	1+
438.21791	426	1+
438.76418	340	1+
439.66110	224	1+
439.80846	296	1+
439.85734	22456	1+
439.89371	3460	1+
440.00167	260	1+
440.07576	362	1+
440.12330	224	1+
440.15356	258	
440.37956	286	1+
440.94740	406	1+
441.26429	232	1+
441.79084	200	1+
441.98923	330	1+
442.01867	256	1+
442.86985	1064	1+
443.80239	740	1+
444.09385	262	1+
444.22702	266	1+
444.39395	298	1+
444.87175	9172	1+
445.17752	368	1+
445.35361	216	1+
445.56236	232	1+
445.93749	402	1+
446.12043	354	1+
446.80275	292	
447.22227	336	1+
447.26642	318	1+
447.76708	338	1+
448.00559	278	1+
448.26803	198	1+
448.54565	174	1+
448.79697	256	
448.88124	3672	1+
449.33477	366	1+
449.70836	146	1+
449.78164	502	1+
449.88204	2952	1+
450.17755	384	1+
450.77238	492	1+
451.21283	224	1+
451.72943	200	1+
452.01207	200	1+
452.05508	180	1+
452.98983	154	1+
453.16659	290	1+
453.33784	216	1+
453.87665	550	1+
454.45038	230	1+
454.69791	164	1+
455.76673	314	1+
457.06175	234	1+
457.86724	850	1+
457.90423	3514	1+
458.11597	450	1+
458.17259	256	1+
458.25475	226	1+
458.69797	224	1+
460.86792	264	
462.13396	206	1+
462.81765	274	1+
462.88255	1788	1+
462.91216	276	
463.22172	266	1+
463.34750	408	1+
463.64217	290	1+
463.75619	230	1+
464.19096	386	1+
464.79017	276	
465.03307	314	1+
465.23350	218	1+
465.45484	376	1+
465.77987	450	1+
466.03850	230	1+
466.45842	322	1+
466.71115	242	1+
466.78134	306	1+
466.81786	342	1+
467.06908	202	1+
467.88973	2110	1+
468.11545	334	1+
468.17360	374	1+
468.75263	318	1+
468.77846	368	
468.82728	524	1+
469.01762	336	1+
470.70770	386	1+
471.79219	252	
472.77417	206	1+
473.88320	226	1+
474.78820	296	1+
476.06833	272	1+
476.18012	398	1+
476.24084	206	1+
476.61005	182	1+
476.71921	198	1+
477.17775	228	1+
478.10586	216	1+
479.77122	328	
480.88305	728	1+
480.92323	394	1+
480.98436	370	1+
482.19333	250	1+
483.36420	312	1+
483.81449	430	1+
484.10729	242	1+
484.20894	262	1+
484.75792	274	
484.79727	314	1+
485.26823	592	1+
485.89649	812	1+
486.36292	468	1+
486.38741	292	1+
486.44066	198	1+
486.76102	274	
486.85053	494	1+
487.15379	214	1+
488.03715	192	1+
488.72524	470	1+
488.76490	192	1+
488.89722	318	1+
489.72900	388	1+
489.80368	364	1+
489.90119	262	1+
490.38295	412	1+
490.84775	286	1+
492.70347	230	1+
493.13711	202	1+
493.85129	162	1+
495.72823	254	1+
496.76037	216	1+
497.08952	204	1+
497.77881	358	1+
499.72011	276	1+
499.78530	590	1+
500.05998	148	1+
500.24944	194	1+
501.24962	116	1+
501.41045	260	1+
501.76283	536	1+
502.03529	160	1+
502.41340	178	1+
502.79514	254	1+
503.13678	176	1+
503.47142	340	1+
504.09863	324	1+
504.13825	130	1+
504.47696	276	1+
504.63939	160	1+
504.73542	496	1+
504.76926	498	1+
504.79389	418	1+
504.88941	272	1+
505.75214	460	1+
506.53045	224	1+
506.69437	220	1+
506.75870	322	1+
507.02962	192	1+
507.46203	208	1+
507.71283	216	1+
508.35146	138	1+
508.78976	260	1+
509.38619	280	1+
509.42961	196	1+
509.46977	326	1+
509.86189	746	1+
509.91102	194	1+
510.24929	198	1+
510.48316	236	1+
511.34919	170	1+
512.07590	254	1+
512.34873	106	1+
512.67706	224	1+
513.78732	216	1+
514.76671	168	1+
515.95719	384	1+
516.69919	144	1+
518.80746	514	1+
519.68356	186	1+
519.79409	332	1+
520.76325	172	1+
521.32623	482	1+
521.43295	572	1+
522.27964	182	1+
522.33907	222	1+
522.43382	468	1+
522.45918	202	1+
522.59681	1548	1+
522.78234	1012	1+
522.88483	250	1+
523.11785	262	1+
523.39962	422	1+
523.48522	314	1+
523.82120	306	1+
523.88593	180	1+
524.37587	218	1+
524.39371	370	1+
524.52143	292	1+
524.78509	322	1+
525.39475	226	1+
525.68213	254	1+
526.35926	232	1+
526.68677	172	1+
526.87184	324	1+
527.05200	234	1+
527.36072	186	1+
527.43078	182	1+
527.46248	240	1+
527.78548	392	1+
528.28375	562	1+
528.50872	358	1+
528.54998	302	1+
528.73468	340	1+
529.15636	248	1+
529.28696	438	1+
529.45190	354	1+
529.76872	212	1+
530.17284	254	1+
530.80311	278	1+
END IONS

###FS:    #m/z: 507.84597 #charge 1+
###MS: 10
###MSMS: 11
BEGIN IONS
TITLE=Cmpd 7, +MS2(507.8460), 28.2-35.2eV, 0.2min #11
RTINSECONDS=12.3215
SCANS=10-11
PEPMASS=507.84597	1334028
CHARGE=1+
191.95383	578	1+
196.01585	548	1+
199.88742	930	1+
200.83824	272	1+
209.02853	530	1+
209.94388	562	1+
209.96568	246	1+
210.03154	454	1+
214.88039	420	1+
215.88230	284	1+
215.90160	620	1+
217.89731	1110	1+
220.88594	370	1+
224.12023	216	
224.97219	364	1+
225.05863	352	1+
226.84366	204	1+
227.88112	292	1+
227.95294	326	1+
230.84909	718	1+
231.01282	238	1+
231.94752	214	1+
231.99854	246	1+
232.06662	144	1+
233.91096	230	
234.87836	340	1+
234.90056	458	1+
235.90443	318	1+
235.97316	216	1+
235.99941	218	1+
236.89199	236	1+
237.05699	906	1+
238.06241	610	1+
239.85972	314	1+
239.99657	232	1+
240.06131	230	
241.08835	188	1+
241.85814	370	1+
242.18587	158	1+
243.39387	372	1+
244.03779	252	
244.39743	294	1+
244.88933	448	1+
246.02831	236	1+
246.08425	296	1+
246.97695	330	1+
246.99353	238	1+
248.85370	644	1+
249.09446	218	1+
250.97113	868	1+
251.39169	216	1+
252.08181	438	1+
252.11340	338	1+
252.84756	226	
252.96742	300	1+
254.03705	282	1+
254.09392	718	1+
254.40492	458	1+
254.94491	170	1+
256.03381	476	1+
256.79026	238	1+
257.03470	348	1+
260.03377	380	1+
260.37988	234	1+
260.87977	684	1+
261.03819	316	1+
261.88183	396	1+
262.06558	254	1+
262.10066	234	1+
262.84990	272	1+
262.90593	592	1+
262.92575	362	
263.90988	426	1+
264.04704	306	1+
264.41179	224	
265.08835	356	1+
265.40055	294	1+
266.09136	302	1+
266.12995	266	
266.16720	864	1+
266.86372	800	1+
266.91812	216	
268.07548	356	1+
268.10936	442	1+
268.17284	290	1+
268.86298	284	
268.98648	332	1+
269.02546	402	1+
270.43684	244	1+
270.85860	836	
270.96267	194	1+
270.97039	190	1+
271.07908	590	1+
271.38557	536	1+
271.43967	192	1+
271.51201	170	1+
271.87460	654	
271.91854	424	1+
272.85291	4292	1+
272.92438	304	1+
273.41574	506	1+
273.51395	130	1+
273.95366	340	1+
274.03825	262	1+
274.12056	402	1+
274.12588	544	1+
274.38584	278	1+
274.82121	186	1+
274.91449	324	1+
275.92002	226	1+
275.93177	376	1+
276.11287	222	
276.79488	410	1+
276.88053	422	1+
277.88769	380	1+
278.86340	768	1+
279.10739	446	1+
279.79713	224	1+
280.07987	386	1+
280.11269	292	1+
280.38730	754	1+
280.49111	222	1+
280.84998	500	1+
280.89129	304	1+
280.93062	562	1+
281.04402	308	1+
281.87497	294	1+
282.16273	160	1+
282.96872	224	
282.99026	258	1+
283.00967	228	1+
284.04532	428	1+
284.38691	242	1+
284.79521	354	1+
284.87691	394	
284.96165	254	
285.84929	372	1+
285.94157	2010	1+
286.13483	178	1+
286.34880	162	1+
286.87031	356	
286.90705	312	
286.97651	366	1+
287.89196	220	
288.04485	290	1+
288.87060	2064	
288.89340	412	
289.88072	4350	
289.91209	238	
290.00920	278	1+
290.38223	298	1+
290.81663	340	1+
290.86455	9082	1+
290.92264	356	1+
290.94329	276	1+
290.98489	270	1+
291.03289	388	1+
291.49165	168	1+
291.78113	240	1+
292.03484	260	1+
292.06438	610	1+
292.14532	316	
292.33962	160	1+
292.89836	230	
292.97196	300	1+
293.26648	206	1+
293.39021	284	1+
293.43131	260	1+
293.87334	21302	1+
293.97298	186	1+
294.03104	238	1+
294.10100	656	1+
294.12656	318	
294.32446	258	1+
294.43307	186	1+
294.51851	286	1+
294.80919	494	1+
295.00520	278	1+
295.10337	552	1+
295.92425	334	1+
295.95613	218	
296.13574	322	1+
296.37043	346	1+
296.50124	152	1+
296.85932	326	
296.88197	1808	1+
296.94591	400	1+
297.05769	262	1+
297.33853	186	1+
297.68991	108	1+
297.81487	222	
297.90514	312	
298.06159	222	1+
298.18754	106	1+
298.76444	262	1+
298.81476	558	1+
298.85588	592	
298.87847	2244	1+
298.91959	504	1+
298.99672	216	
299.85498	330	
299.92162	364	1+
299.99107	438	1+
300.12147	240	1+
300.39551	284	
300.79964	186	1+
300.85953	2930	1+
300.89392	394	
300.99524	302	1+
302.88073	592	1+
302.98615	424	1+
303.04875	460	1+
303.06708	310	1+
303.12169	366	1+
303.34086	222	1+
303.85230	236	
303.95310	672	1+
304.84697	724	1+
304.88349	334	
304.92086	232	
305.37546	596	1+
305.55274	112	1+
305.82424	270	
305.85209	550	1+
306.12935	642	1+
306.79295	274	
306.88042	396	
307.28555	406	1+
307.79610	552	1+
307.89162	4280	
307.97904	578	1+
308.04188	230	1+
308.14198	1644	1+
308.17596	266	
308.28914	280	1+
308.87356	6004	1+
308.98222	472	1+
309.34162	272	1+
309.37672	482	1+
309.81961	248	1+
309.84422	258	
309.87445	3400	1+
309.88859	5140	1+
310.15766	2442	1+
310.31385	236	1+
310.40830	952	1+
311.00602	480	1+
311.02483	316	1+
311.31583	202	1+
311.77542	188	1+
311.88358	48850	1+
311.93874	358	
312.00976	332	1+
312.06692	218	
312.08436	460	1+
312.35132	368	1+
312.82588	656	1+
313.12888	326	1+
313.63438	188	1+
313.97230	234	
314.46046	226	1+
314.52342	274	1+
314.87006	1534	
314.93988	450	
314.96240	328	1+
315.00402	388	1+
315.02557	230	1+
315.23170	314	1+
315.69315	114	1+
315.82540	368	
315.88206	2982	1+
316.19098	198	1+
316.54505	142	1+
316.62862	184	1+
316.82797	248	
316.86378	1302	
316.88823	2162	1+
317.36701	666	1+
317.43433	278	1+
317.49549	170	1+
317.62087	106	1+
317.82618	316	
318.16487	266	1+
318.86095	1250	1+
318.88350	442	
318.93336	222	1+
319.05213	300	1+
319.12250	252	1+
319.46340	140	1+
319.88809	318	
319.95317	402	1+
320.00230	260	1+
320.40301	402	1+
320.82310	182	1+
320.87735	606	
320.89455	216	
320.91542	792	1+
321.40977	378	1+
321.52396	248	1+
321.88701	410	
322.16325	200	1+
322.68228	110	1+
322.88694	246	
322.98439	238	
323.02057	288	1+
323.38155	328	1+
323.82531	302	1+
323.97454	666	1+
324.08047	234	1+
324.88366	260	
325.14540	352	
325.43121	342	1+
325.78756	476	1+
325.86823	292	
325.89997	2316	1+
326.18567	132	1+
326.43334	284	1+
326.79011	388	1+
326.93351	334	1+
327.04885	248	1+
327.87668	2538	1+
327.89876	1648	
328.31757	166	1+
328.37118	872	1+
328.39558	548	1+
329.01259	174	1+
329.33479	172	1+
329.84912	228	1+
329.89577	4088	1+
330.11314	272	1+
330.16468	546	1+
330.29957	226	1+
330.83174	456	1+
331.83759	258	1+
331.89445	5700	1+
331.94890	214	
332.04738	248	1+
332.11180	208	1+
332.77327	468	1+
332.87740	924	
332.95331	688	1+
333.38895	640	1+
333.49078	216	
333.59594	102	1+
333.87641	550	
334.06458	498	1+
334.87357	370	
334.89626	2652	1+
334.96169	314	1+
335.06999	338	1+
335.71943	270	1+
335.83934	334	
336.04503	386	1+
336.17463	228	1+
336.20901	166	1+
336.32679	342	1+
336.82313	324	1+
336.87246	482	
337.05203	276	1+
337.13091	406	
337.88102	806	
338.15122	356	1+
338.87919	1738	1+
339.05571	320	1+
339.12303	304	1+
339.29698	136	1+
339.40083	538	1+
339.87861	1088	1+
339.91382	240	
339.94887	570	1+
340.00032	374	1+
340.89813	322	
341.00770	228	1+
341.04809	232	
341.14498	366	1+
341.83303	366	1+
341.87920	250	
344.71690	152	1+
344.87760	290	
345.00740	646	1+
345.35514	346	1+
345.88052	1078	1+
345.89845	342	
346.90005	266	
346.96326	432	1+
347.06937	390	1+
347.38950	268	1+
348.05977	304	1+
348.17592	278	
348.72373	140	1+
348.79176	374	1+
349.11988	272	1+
349.14654	890	1+
349.17739	254	
349.91053	1060	1+
350.03289	422	1+
350.15108	772	1+
350.17431	214	
350.88401	1234	1+
350.91705	804	1+
350.96020	1218	1+
351.12672	326	1+
351.20162	240	1+
351.48921	194	1+
351.64098	188	1+
351.83504	258	
351.99758	298	1+
352.06957	440	1+
352.17036	434	1+
352.55046	168	1+
352.77219	630	1+
352.91001	2234	1+
353.07180	282	1+
353.83267	280	
353.84922	1202	1+
353.94793	288	1+
354.90969	486	
355.05362	344	1+
355.11635	278	1+
355.19423	252	
355.21596	184	1+
355.35228	300	
355.77818	544	1+
355.83867	548	1+
355.89358	238	
355.92010	226	
356.14935	312	1+
356.18039	286	1+
356.37574	334	1+
356.78551	422	1+
356.83857	340	1+
356.86101	342	1+
356.89836	246	
357.40561	242	1+
358.11205	340	1+
358.48155	170	1+
359.11667	284	1+
359.18227	196	1+
359.39953	312	1+
359.60807	262	1+
359.69168	196	1+
359.88607	592	1+
359.89807	688	1+
360.40471	174	1+
360.77821	264	1+
360.95759	298	
361.06062	178	1+
361.78032	168	1+
361.96405	356	1+
362.47082	92	1+
362.84953	372	
363.78421	414	1+
363.84390	834	1+
364.79121	264	1+
364.84661	622	1+
364.96964	216	1+
365.06126	340	1+
365.32202	156	1+
366.13442	306	1+
366.14907	426	1+
366.18220	382	1+
366.36564	270	1+
366.84059	8184	1+
367.03317	516	1+
367.15096	346	1+
367.32909	406	1+
367.37128	192	1+
367.70733	330	1+
367.87616	278	
368.08020	350	1+
368.41732	246	1+
368.78911	286	
368.86734	240	
368.89626	274	
369.04641	566	1+
369.08236	262	1+
369.88809	598	1+
370.00493	216	1+
370.12559	366	1+
370.78446	1022	1+
370.85366	278	
370.91547	274	
371.19048	292	
371.35587	276	1+
371.87131	244	
372.00557	296	1+
372.03980	374	1+
372.18056	436	1+
372.78545	948	1+
372.80360	396	1+
372.82527	922	1+
372.85451	482	1+
373.00616	212	1+
373.04295	310	1+
373.79073	748	1+
373.89600	276	
374.10390	216	1+
374.90494	224	
374.98254	202	1+
375.20210	334	1+
375.23880	238	1+
375.92330	474	1+
376.01332	186	1+
376.89280	420	1+
377.07191	270	1+
377.68099	160	1+
378.07543	210	1+
378.20938	244	1+
378.80262	226	1+
378.98048	422	1+
379.53504	202	1+
379.84920	266	
379.93796	320	1+
380.11357	440	1+
380.73498	240	
380.77851	716	1+
380.85618	1188	1+
380.97593	308	1+
381.15732	186	1+
381.20654	282	1+
381.79910	222	
382.11106	636	1+
382.85445	1614	1+
383.03554	260	1+
383.11849	460	1+
383.14231	222	1+
383.33208	314	1+
384.33983	340	1+
384.85027	20048	1+
384.89202	598	1+
385.07686	174	1+
385.16816	456	1+
385.28921	100	1+
385.36106	210	1+
385.37293	214	1+
385.79301	450	1+
386.17342	354	1+
386.79685	388	1+
387.08300	324	1+
387.88313	224	
387.89924	484	1+
387.93910	252	1+
388.00729	374	1+
388.79472	1120	1+
389.06395	252	
389.14883	196	1+
389.20095	720	1+
389.28638	212	1+
389.39257	332	1+
389.71258	390	1+
389.86949	316	
390.18850	850	1+
390.39517	188	1+
390.84531	446	
390.86189	930	1+
390.90351	480	1+
391.05451	240	
391.16102	216	1+
391.80210	562	
391.84070	1110	1+
391.90584	396	1+
392.35385	288	1+
392.77924	394	
392.80482	258	
392.86439	2814	1+
392.98393	466	1+
393.08395	900	1+
393.79868	2444	1+
393.82614	246	
393.99168	358	1+
394.06077	318	1+
394.14000	514	1+
394.83631	1292	1+
394.86043	1834	1+
394.99853	194	1+
395.18103	248	1+
395.80336	840	1+
395.86501	1200	1+
395.92536	292	1+
396.03250	280	1+
396.26988	202	1+
396.80567	516	1+
396.98426	286	1+
397.86494	1418	1+
398.22595	402	1+
398.37062	216	
398.69582	288	1+
398.86897	964	1+
398.90860	234	
399.22972	330	1+
399.76849	312	1+
399.80655	612	1+
399.94391	322	1+
400.81054	358	1+
400.86481	472	
400.91215	378	1+
401.15122	356	1+
401.46438	176	1+
401.86721	316	
401.92057	324	1+
402.74316	290	1+
402.86591	9146	1+
403.07179	220	
403.22616	428	1+
403.80609	432	1+
403.87093	6116	1+
403.94305	202	1+
404.09021	262	1+
404.23034	360	1+
404.31761	196	1+
405.20013	372	1+
405.32304	168	1+
405.36125	234	1+
405.87223	4172	1+
406.20465	286	1+
406.36179	168	1+
406.40938	332	1+
406.49489	170	1+
406.72836	314	1+
406.80275	286	
407.08889	518	1+
407.86656	34180	1+
408.05351	230	
408.24694	262	1+
408.74057	462	1+
408.93040	340	
409.06918	470	1+
409.16025	210	1+
409.30935	156	1+
409.81689	938	1+
410.87455	4164	1+
410.91282	270	1+
410.95644	300	1+
411.01520	282	1+
411.80953	2716	1+
412.01766	244	1+
412.06846	584	1+
412.41214	284	1+
412.84808	2040	
412.87078	2354	1+
412.92319	364	
413.07840	360	1+
413.36419	262	1+
413.69863	154	1+
413.73145	370	1+
414.12694	204	1+
414.19092	678	1+
415.13072	158	1+
415.19464	554	1+
415.26068	242	1+
415.29121	130	1+
415.70997	184	1+
415.84451	328	1+
415.87400	2090	1+
416.29589	104	1+
416.87662	1274	1+
416.92090	234	
417.36810	260	1+
417.77338	162	1+
417.82301	578	
417.85366	998	1+
418.05698	166	1+
418.21909	214	1+
418.82089	274	
418.85770	834	1+
418.96579	184	1+
419.13474	228	
420.22486	216	1+
420.29906	152	1+
421.04919	252	1+
421.88156	4218	1+
424.14274	532	1+
424.74581	300	1+
424.87258	464	
425.22335	230	1+
425.87453	7932	1+
426.03005	310	1+
426.13957	416	1+
426.93682	832	1+
427.33870	326	1+
427.74389	272	
427.80958	270	
427.95156	302	1+
427.96829	146	1+
428.08053	392	1+
428.17222	158	1+
428.22940	490	1+
428.32190	208	1+
428.35373	190	1+
428.74648	310	
428.82265	798	1+
428.84929	410	
428.88568	7148	1+
428.93632	290	1+
429.03035	116	1+
429.73143	336	1+
429.77095	288	1+
429.82346	540	1+
430.00174	304	1+
430.88468	1534	
431.37613	222	1+
431.80626	240	1+
431.86625	1514	1+
432.08847	142	1+
432.18624	232	
432.83573	226	
432.94891	164	1+
433.70150	348	1+
433.88614	1086	1+
434.82148	236	
435.81691	482	1+
435.86332	344	
436.01324	280	1+
436.75867	230	1+
436.82268	352	1+
437.14835	684	1+
438.17453	226	1+
438.37612	232	1+
439.89356	3266	1+
439.94666	318	1+
439.96483	260	1+
440.15242	190	1+
440.20921	196	1+
440.96319	188	1+
441.37339	204	1+
441.63766	262	1+
441.81057	274	1+
442.15802	716	1+
442.37621	138	1+
443.24593	298	1+
443.89359	282	
444.15338	294	
444.38893	376	1+
444.87391	1088	
444.94962	644	1+
445.72985	328	1+
445.88116	1204	1+
446.34833	150	1+
447.21964	284	1+
447.77863	274	1+
447.80512	308	1+
448.06558	270	1+
448.77815	170	1+
448.88550	1908	1+
449.29888	202	1+
449.83841	368	1+
450.41200	272	
450.77062	616	1+
450.82033	364	1+
450.84189	256	1+
450.92764	292	1+
450.98276	238	1+
451.90118	556	1+
452.14512	262	1+
452.86751	474	1+
453.14961	190	1+
453.87182	348	1+
454.71014	272	1+
455.14565	270	1+
457.90521	3446	1+
459.39773	228	1+
459.72222	350	1+
460.16557	504	1+
460.78964	226	1+
462.16135	292	
462.21802	254	1+
462.77146	322	1+
462.87779	464	1+
462.90640	524	1+
463.21095	220	1+
463.77558	232	1+
464.89318	456	1+
465.35576	206	1+
467.20164	290	1+
467.39561	258	1+
467.77710	970	1+
467.82651	524	1+
467.88833	1446	1+
468.78005	864	1+
468.91146	290	1+
470.13396	164	1+
470.31729	286	1+
472.45242	232	1+
473.77756	232	1+
473.85705	212	1+
474.72937	236	1+
475.78405	488	1+
476.23239	274	1+
476.83259	244	1+
477.23407	218	1+
478.29103	150	1+
478.72453	334	1+
479.24146	188	1+
482.16108	192	1+
482.73679	418	1+
482.78363	372	1+
483.73193	300	1+
483.79540	440	1+
485.90217	618	1+
486.37809	372	1+
486.64766	210	1+
486.76064	512	1+
486.79090	696	1+
486.83907	396	
487.84084	216	
488.15488	156	1+
488.35336	310	1+
488.43803	366	1+
489.79423	648	1+
491.42143	226	
491.46863	334	1+
491.73578	212	1+
491.84813	540	1+
492.16584	302	1+
492.23064	218	1+
492.34920	120	1+
492.86882	234	1+
493.65453	128	1+
493.72327	140	1+
493.93954	268	1+
496.21866	160	1+
497.22941	170	1+
498.06558	258	1+
498.70716	228	1+
499.73392	244	
499.76478	442	1+
499.81040	304	1+
500.76142	252	1+
500.81919	202	1+
501.01628	302	1+
501.71856	404	1+
502.39008	420	1+
502.81592	340	
503.13994	234	1+
503.21537	192	1+
503.28504	640	1+
503.35431	1230	1+
503.39188	334	1+
503.42454	294	1+
503.48711	386	1+
503.80157	492	1+
503.84194	232	1+
504.27564	422	1+
504.44794	224	1+
504.77821	388	1+
504.80556	388	1+
505.33321	570	1+
505.89868	260	1+
506.25061	274	
506.33776	406	1+
506.43774	320	1+
506.48061	174	1+
506.77543	182	1+
506.81549	278	1+
507.02776	110	1+
507.06736	264	1+
507.41867	286	1+
507.74661	446	1+
507.86430	552	1+
507.91569	286	1+
508.05985	268	1+
508.26772	274	1+
508.38097	178	1+
508.42272	206	1+
508.49132	256	1+
508.75630	276	1+
508.79859	434	1+
508.92211	188	1+
509.13898	254	1+
509.30829	376	1+
509.46908	426	1+
509.80009	304	1+
509.85909	854	1+
510.00702	256	1+
510.35309	182	1+
510.45020	242	1+
510.47307	384	1+
510.50889	192	1+
510.67934	124	1+
511.25682	188	1+
511.99553	152	1+
512.14233	160	1+
512.19817	138	1+
512.39578	242	1+
512.73566	288	1+
END IONS

###FS:    #m/z: 525.85638 #charge 1+
###MS: 10
###MSMS: 12
BEGIN IONS
TITLE=Cmpd 8, +MS2(525.8564), 28.6-35.8eV, 0.2min #12
RTINSECONDS=13.0935
SCANS=10,12
PEPMASS=525.85638	445866
CHARGE=1+
191.95433	490	
193.85881	288	
194.86453	478	
199.88779	270	
207.88617	198	1+
208.86187	714	1+
209.94449	262	1+
210.85831	1468	1+
212.87831	636	1+
216.82595	152	1+
217.89809	276	
218.85136	190	1+
220.89002	430	1+
221.89346	366	1+
223.39264	486	1+
225.94822	304	1+
226.87307	448	1+
228.86849	1328	1+
230.84833	570	1+
230.86222	268	
231.88776	1146	1+
231.97151	486	1+
232.39910	1054	1+
233.40047	650	1+
234.06823	182	1+
234.88472	4714	1+
236.11320	224	1+
236.88073	1246	1+
239.02285	452	1+
239.06131	272	1+
239.85930	270	
239.87920	668	1+
240.02661	408	1+
240.79323	256	
241.00073	216	1+
241.37462	250	1+
241.86205	252	1+
241.89838	832	1+
244.90997	458	1+
245.02801	270	1+
246.99373	262	1+
248.85663	272	1+
249.88855	2338	1+
250.97172	490	1+
250.99270	194	1+
251.34127	178	1+
251.83943	366	1+
251.88452	23212	1+
252.97013	322	1+
253.02069	164	1+
253.04340	312	1+
253.49478	206	1+
254.29906	130	1+
254.84876	666	1+
254.88815	2532	1+
255.40119	130	1+
255.94021	194	1+
257.80095	474	1+
258.05752	318	1+
258.80478	334	1+
259.37879	376	1+
259.95487	236	1+
260.05466	226	1+
260.84922	518	1+
261.87580	316	
262.38365	776	1+
262.42017	224	1+
262.92244	294	
263.02344	174	1+
264.87968	370	1+
265.88632	222	1+
266.12849	296	1+
266.79349	188	1+
266.86182	342	
267.11289	322	1+
267.38048	320	1+
267.81134	152	1+
267.89498	594	
268.10743	274	1+
268.88423	1034	
269.89364	15364	1+
270.38759	312	
270.85919	494	
271.00532	226	1+
271.08663	204	1+
271.38653	1482	1+
271.85554	290	
271.87808	868	1+
271.95087	320	1+
272.85471	1174	1+
273.29114	156	1+
273.88670	484	1+
274.06346	238	1+
274.11334	212	1+
274.79932	376	
275.91482	482	1+
276.38736	386	
276.89306	314	
276.99887	294	1+
277.38551	1136	
277.88819	1210	1+
278.03505	272	1+
278.12707	320	1+
278.39268	874	
278.86285	424	
278.96270	334	1+
279.39423	596	
279.88859	842	
280.03925	294	1+
280.06764	346	1+
280.39233	2680	1+
280.81178	482	1+
280.86183	940	1+
280.89071	576	
281.00312	292	1+
281.07338	242	1+
281.89942	342	
282.89668	578	1+
282.91904	254	1+
282.97112	242	1+
282.99162	422	1+
283.04978	300	1+
283.26313	178	1+
283.99365	254	1+
284.09666	260	1+
284.82499	166	1+
285.38933	1052	1+
285.52305	222	1+
285.84687	382	
285.94167	1832	1+
286.17957	216	1+
286.39122	614	1+
286.76398	202	1+
286.87510	344	
286.91843	354	1+
287.89001	460	
288.01183	244	1+
288.06267	294	1+
288.13251	240	1+
288.40136	398	
288.65279	140	1+
288.86889	324	
288.89370	1704	
289.08658	326	1+
289.39683	3460	1+
289.80369	284	
289.88047	3938	1+
289.98642	232	1+
290.86803	2972	1+
291.02819	146	1+
291.39445	1228	1+
291.90172	1940	1+
291.96715	298	1+
292.23443	122	1+
292.37070	290	1+
292.81020	386	
292.96447	254	1+
293.08171	366	1+
293.15625	254	1+
293.87427	5600	1+
294.08497	302	1+
294.40030	366	
294.80727	1112	1+
295.91851	1280	1+
295.99210	258	1+
296.09263	242	1+
296.40884	318	
296.85822	768	1+
296.87931	1442	1+
297.89937	460	1+
298.87729	738	
299.04272	164	1+
299.82026	362	1+
299.88324	806	
299.91038	304	
300.34786	180	1+
300.36965	490	1+
300.40345	698	1+
300.86571	788	1+
300.90471	528	
300.98196	470	1+
301.07450	248	1+
301.90318	382	
301.98593	314	1+
302.76761	268	1+
302.87357	1588	1+
302.90449	698	1+
303.13978	244	1+
303.40770	520	1+
303.90825	442	1+
303.95255	1100	1+
304.80721	286	
304.84666	1336	1+
305.05831	308	1+
305.08517	206	1+
305.36862	604	1+
306.13151	294	
306.76418	308	1+
306.87000	410	
307.28622	304	
307.40157	444	1+
307.85057	838	1+
307.89102	2058	
307.99320	380	1+
308.14229	1332	1+
308.37574	1242	1+
308.54655	158	1+
308.81413	520	1+
308.88224	3546	1+
308.94778	292	
309.29975	328	1+
309.88525	2354	1+
310.12240	328	1+
310.15691	740	1+
310.47827	124	1+
311.12527	280	1+
311.37408	430	1+
311.88479	11636	1+
311.93524	364	1+
312.29686	228	1+
313.12903	172	1+
313.21181	266	1+
313.81160	330	
313.88276	1444	
313.92814	1872	
314.09701	244	1+
314.37292	350	
314.81829	308	
314.86480	1356	
314.89195	2012	
314.97743	292	1+
315.14892	296	1+
315.37336	2384	1+
315.82716	454	
315.87812	1848	
316.82241	304	
316.87114	4166	1+
316.88909	1126	
316.95589	472	1+
317.33193	252	1+
317.38740	384	
317.85316	370	
317.87624	3392	1+
317.99240	308	1+
318.31467	222	1+
318.38015	678	1+
318.93769	370	
319.06516	286	1+
320.11224	288	1+
320.14088	240	1+
320.41429	498	1+
320.86106	952	1+
321.02273	392	1+
321.81994	312	
321.88696	440	
321.93413	232	1+
321.98967	414	1+
322.81986	296	
322.85413	22020	1+
322.99437	338	1+
323.19149	266	1+
323.33474	226	1+
323.37610	2124	1+
323.88713	422	
324.09893	432	1+
324.17234	194	1+
324.37866	1786	1+
324.41480	658	1+
324.88449	748	
324.92256	424	1+
325.11762	474	1+
325.34626	380	1+
325.76909	258	1+
325.80702	502	1+
325.88254	924	
325.92341	266	1+
326.11606	312	1+
326.27459	212	1+
326.38864	1418	
326.46014	172	1+
326.68248	138	1+
326.77513	180	1+
326.84361	300	
326.87901	2494	
326.96911	414	
327.09313	282	1+
327.38504	6298	1+
327.85598	756	
327.88467	1388	
328.19388	344	1+
328.44191	132	1+
328.87258	4860	
329.05875	298	1+
329.15509	186	1+
329.89555	1520	
330.38301	480	1+
330.60599	222	1+
330.83309	886	1+
330.87249	1416	
330.95567	276	1+
331.89320	3286	1+
331.97321	286	1+
332.84977	12064	1+
333.08567	274	1+
333.38727	648	1+
333.80103	204	1+
334.00925	322	1+
334.15843	440	
334.45261	258	1+
335.06542	274	1+
335.15051	266	
335.35089	300	1+
335.39374	400	
335.88564	2796	1+
335.97371	266	1+
336.17126	414	1+
336.38741	364	
336.77473	444	1+
336.80094	304	1+
336.84943	932	1+
336.94476	1254	1+
337.39247	262	
337.88806	1118	
338.31600	266	1+
338.39064	1472	1+
338.89353	4438	1+
339.35115	304	1+
339.82743	482	1+
340.19664	400	1+
340.76674	186	1+
340.86430	9052	1+
341.08537	396	1+
343.77726	626	1+
343.88387	1002	
344.06273	430	1+
344.88365	1482	
345.01271	256	
345.54692	192	1+
345.87077	81964	1+
345.94252	500	1+
345.96401	498	1+
346.01022	358	1+
346.10410	330	1+
346.14101	280	1+
346.18447	230	1+
346.31968	470	1+
346.39538	796	1+
346.97033	338	1+
347.25954	138	1+
347.82665	1166	1+
348.10102	554	1+
348.11574	364	1+
348.17469	458	1+
348.77272	584	1+
348.87828	3632	1+
348.96289	370	1+
349.07041	336	1+
349.17954	346	1+
349.77167	380	1+
349.90280	366	
349.99403	242	1+
350.07365	272	1+
350.40170	396	
350.87540	1504	1+
350.91372	512	
351.40233	592	1+
352.09208	302	1+
352.90969	1324	1+
353.03203	276	1+
353.05374	888	1+
353.09770	208	1+
353.18129	216	1+
353.86742	834	1+
353.89201	398	
354.03392	230	1+
354.80149	336	1+
354.84290	426	
354.98908	308	1+
355.11058	632	1+
355.14577	406	1+
355.36770	424	1+
355.86371	314	1+
355.89084	634	1+
356.14396	264	1+
356.18474	244	1+
356.33470	260	1+
356.37086	362	1+
357.78397	274	1+
357.82211	278	1+
357.89370	1010	1+
358.10560	378	1+
358.15268	292	1+
358.20141	244	1+
360.03737	314	1+
360.55162	306	1+
360.89833	560	1+
361.36474	294	
362.32926	202	1+
362.36763	1672	1+
362.86636	1102	
363.08476	256	1+
363.11305	300	1+
363.41748	240	1+
363.88443	1902	1+
363.96481	412	1+
364.00631	272	
364.29821	170	1+
364.54197	220	1+
364.84657	562	
364.86962	1018	1+
365.17101	282	1+
365.33694	374	1+
365.37462	768	1+
365.42090	268	1+
365.85815	396	
366.17939	186	1+
366.75332	294	1+
366.78531	290	
366.83910	2292	1+
367.39681	380	1+
367.70717	530	
367.78701	258	
367.98547	368	1+
368.70908	766	1+
368.78154	798	1+
368.87138	538	1+
369.03104	562	1+
369.78329	594	1+
369.84610	360	
369.90102	540	1+
370.39230	262	
370.41497	340	1+
370.84741	268	
371.37232	714	1+
371.86910	462	
371.98375	448	1+
372.06613	292	1+
372.11844	254	1+
372.14707	408	1+
372.34461	420	1+
372.72352	378	1+
372.85092	616	
372.87246	342	
372.90861	374	1+
372.97218	304	1+
373.19549	168	1+
373.37639	2234	1+
373.72348	414	1+
373.83255	512	
373.87383	1818	1+
374.04882	272	1+
375.05183	214	1+
375.87652	1112	1+
375.92976	326	1+
376.38223	442	
376.52362	120	1+
376.74693	312	1+
376.87279	988	1+
377.99834	384	1+
378.77799	268	
380.15588	182	1+
380.18813	196	1+
380.26562	184	1+
380.38861	308	1+
380.85741	422	1+
382.35714	376	1+
382.55181	154	1+
382.85989	1216	1+
382.87765	508	
383.02575	292	1+
383.11036	290	1+
383.71579	346	1+
383.79602	466	1+
384.38407	1496	1+
384.71984	232	1+
384.79235	602	1+
384.85116	4448	1+
384.89029	574	
385.38671	1050	1+
385.88637	688	
385.96612	270	1+
386.05273	380	1+
386.60715	146	1+
386.74066	330	1+
386.85271	930	1+
386.89742	2220	1+
387.02669	246	1+
387.05717	326	1+
387.09733	166	1+
387.88198	320	
388.03133	206	1+
388.38658	692	1+
388.79852	508	1+
388.89303	268	
389.20243	782	1+
389.98803	340	1+
390.00689	452	1+
390.12111	288	1+
390.84270	1472	1+
390.89292	286	
391.12569	198	1+
391.37650	334	1+
391.40795	288	1+
391.98727	162	1+
392.73467	404	1+
392.78082	260	
392.83643	566	
392.86476	2940	1+
392.89163	708	1+
393.74973	346	1+
393.79894	790	1+
393.93842	226	1+
393.98430	392	1+
394.38435	584	1+
394.78530	450	1+
394.83223	572	1+
394.86171	614	
394.98709	306	1+
395.16604	400	1+
395.76519	404	1+
395.85724	2002	1+
396.66972	166	1+
396.76998	254	1+
397.18805	268	1+
397.39648	320	
397.74354	238	1+
398.12517	310	1+
398.23133	358	1+
398.39095	638	1+
398.72071	202	1+
398.82929	2648	1+
398.90434	230	1+
398.97952	228	1+
399.12658	202	1+
399.16058	358	1+
399.97694	232	1+
400.09445	208	1+
400.77449	258	1+
400.83023	320	
401.83938	394	
401.87947	322	
401.90389	412	1+
402.86257	1400	
402.90699	360	1+
403.07555	206	1+
403.35896	316	1+
403.43410	192	1+
403.87200	5526	1+
403.93679	160	1+
404.21529	494	1+
404.23993	368	1+
404.35691	356	1+
404.74497	218	1+
404.80484	408	1+
405.01053	236	1+
405.21706	348	1+
405.75198	150	1+
405.86824	2200	1+
406.14048	422	1+
406.81023	380	
407.20893	856	1+
407.34000	242	1+
407.44705	238	1+
407.54782	294	1+
407.81281	312	
407.86310	14900	1+
408.39064	274	1+
408.72880	406	1+
408.80341	438	
409.36404	292	1+
409.74540	400	1+
409.81961	324	
410.85167	986	
410.87606	1838	
410.94161	244	1+
411.07109	186	1+
411.81077	572	
411.85290	3954	1+
412.79559	266	1+
413.07722	302	1+
413.80015	166	1+
413.92634	292	1+
414.02973	152	1+
414.08333	218	1+
414.31236	222	1+
414.86667	502	
414.92658	192	1+
415.56549	186	1+
415.71272	258	1+
415.87023	1176	1+
416.13214	410	1+
416.80592	322	
416.84212	3954	1+
416.94150	320	1+
417.13689	362	1+
417.18305	358	1+
417.36356	940	1+
418.30143	180	1+
418.36648	772	1+
418.86624	398	
418.90047	296	1+
419.34317	228	1+
419.84889	604	
419.86904	358	
419.96006	164	1+
420.22612	210	1+
420.36476	558	1+
420.64082	270	1+
420.78586	350	1+
420.86462	792	
421.72053	176	1+
421.88330	3322	1+
421.93434	286	1+
422.18977	246	1+
422.36638	522	1+
422.42584	238	1+
423.36914	354	1+
423.87746	440	
423.97933	312	1+
424.81814	636	
424.86813	342	
425.82271	308	
425.87997	2656	
425.93500	522	1+
426.11137	262	1+
426.72461	190	1+
426.77776	474	1+
426.86332	4704	1+
426.93839	370	1+
427.05114	320	1+
427.11667	222	1+
427.25929	254	1+
428.20424	438	1+
428.78698	312	1+
428.88466	4772	1+
429.21052	292	1+
429.25304	166	1+
430.22811	432	1+
430.70077	280	1+
430.86257	482	
430.87129	3538	1+
431.22787	280	1+
431.36860	318	
431.60612	172	1+
431.70352	192	1+
431.82176	322	1+
431.86863	2562	1+
432.37404	616	1+
433.37593	408	1+
434.85288	3122	1+
434.88579	258	
436.05160	310	1+
436.73338	340	1+
436.83073	214	1+
436.93585	316	1+
437.05301	216	1+
437.75930	268	1+
438.24938	464	1+
438.59650	204	1+
438.69368	280	1+
438.79692	226	1+
438.98611	194	1+
439.25526	354	1+
439.44199	250	1+
439.85725	18296	1+
439.89387	2126	1+
440.16122	268	1+
440.76975	286	1+
440.96074	230	1+
441.02365	180	1+
441.05463	224	1+
441.19163	224	1+
442.87211	398	
442.91648	224	1+
444.12402	204	1+
444.87208	8044	1+
445.16035	272	1+
445.28271	292	1+
445.70049	212	1+
445.80084	370	1+
446.76773	550	1+
446.89566	824	
447.18688	230	1+
447.76057	280	1+
448.88325	1860	1+
449.70530	260	1+
449.88035	1220	1+
450.82609	520	
451.25084	202	1+
451.74336	250	1+
451.86561	324	
451.90753	442	
452.38746	374	1+
452.89026	452	1+
454.01747	206	1+
454.17055	346	1+
454.34230	192	1+
455.30224	166	1+
455.75003	448	1+
455.90746	250	1+
456.78339	314	1+
457.86349	438	1+
457.90348	2470	1+
458.40749	304	1+
458.74299	214	1+
459.40162	180	1+
459.90249	440	
460.75256	308	1+
460.87871	242	1+
460.92065	464	1+
461.29040	132	1+
461.70911	248	1+
461.75695	222	1+
461.84818	210	1+
462.18612	280	1+
462.78803	602	1+
462.88269	1142	1+
463.35963	236	1+
463.75570	328	
463.84756	188	1+
464.74646	208	1+
464.81265	466	1+
465.18580	292	1+
465.89113	304	1+
466.04471	168	1+
466.24242	202	1+
466.72255	332	1+
466.78755	598	1+
467.88843	1970	1+
468.83414	378	
472.28347	192	1+
473.76203	210	1+
473.90979	266	1+
475.71015	326	1+
477.07321	208	1+
477.17471	204	1+
477.38481	194	1+
477.78467	230	1+
478.01376	150	1+
478.72532	224	1+
480.08838	278	1+
480.27255	150	1+
480.88544	966	1+
481.21916	518	1+
482.18824	412	1+
482.72927	288	1+
483.15010	250	1+
483.19020	310	1+
484.36395	376	1+
485.89877	522	1+
485.97674	368	1+
486.27135	190	1+
486.28907	232	1+
486.85223	714	1+
486.92569	292	1+
487.75351	506	1+
488.71817	366	1+
490.85077	388	1+
491.14058	150	1+
491.85357	332	1+
492.90390	194	1+
493.20229	316	1+
494.68771	162	1+
494.73756	302	1+
495.04550	182	1+
495.87994	144	1+
496.67057	100	1+
497.78844	784	1+
498.04006	262	1+
498.74735	188	1+
500.08573	380	1+
501.08556	276	1+
501.74333	252	1+
502.70118	314	1+
502.72854	484	1+
502.78583	480	1+
502.80757	284	1+
502.82697	208	1+
503.36641	92	1+
503.76359	662	1+
503.79296	340	1+
504.22745	162	1+
504.32642	158	1+
504.76504	492	1+
504.89904	252	1+
505.90285	182	1+
506.06767	146	1+
506.45095	276	1+
506.78211	300	1+
506.84414	672	1+
507.03826	172	1+
507.10638	122	1+
507.28621	248	1+
507.80296	326	1+
507.84734	576	1+
509.32667	194	1+
509.86163	878	1+
510.38134	196	1+
510.90098	156	1+
511.33182	190	1+
511.99306	282	1+
512.07763	176	1+
512.33510	130	1+
512.89619	210	1+
513.76483	214	1+
513.80917	292	1+
514.37371	164	1+
514.98919	216	1+
515.72596	236	1+
516.89543	190	1+
517.74483	256	1+
519.39169	230	1+
519.76230	340	1+
519.78124	420	1+
521.18959	290	1+
521.31477	372	1+
521.34855	234	1+
521.43139	186	1+
521.50697	286	1+
521.71360	196	1+
522.31321	254	1+
522.46422	448	1+
522.59854	1256	1+
522.75902	480	1+
523.09607	192	1+
523.37723	224	1+
523.69831	300	1+
524.74005	206	1+
524.85024	282	1+
525.45121	228	1+
525.50187	194	1+
525.68577	198	1+
525.81367	202	1+
526.06263	278	1+
526.17462	202	1+
526.54118	200	1+
527.06330	216	1+
527.45838	290	1+
527.49927	336	1+
527.82619	180	1+
528.50245	208	1+
529.06368	126	1+
529.47750	284	1+
529.66432	162	1+
529.84535	190	1+
530.48251	186	1+
530.68727	238	1+
530.80299	236	1+
531.08121	120	1+
531.12746	298	1+
END IONS

###FS:    #m/z: 336.94607 #charge 1+
###MS: 10
###MSMS: 13
BEGIN IONS
TITLE=Cmpd 9, +MS2(336.9461), 28.0-35.0eV, 0.3min #13
RTINSECONDS=13.865
SCANS=10,13
PEPMASS=336.94607	388296
CHARGE=1+
195.00747	130	
196.88507	294	1+
201.86327	170	1+
201.99268	282	1+
204.41404	106	
205.94830	308	
206.91964	180	
209.89611	118	
209.94524	380	
210.88145	122	
210.97805	120	1+
211.94458	17028	
211.98921	106	1+
212.87867	1564	1+
212.94719	648	
213.93960	7880	1+
214.89416	122	
215.88789	444	
215.93903	1174	1+
216.88780	362	
217.88526	262	
217.93897	310	
218.88421	150	
219.03547	98	
221.89368	382	1+
223.96009	254	
224.97095	116	
225.95057	280	1+
226.89956	142	
227.78998	124	1+
228.89338	110	
229.95520	15928	
230.00694	200	1+
230.36565	116	1+
230.88983	1812	1+
230.95922	638	
231.94941	9526	1+
232.01901	198	1+
232.03079	108	
232.10989	196	1+
232.22845	140	1+
232.37786	126	1+
232.88714	98	
232.90420	154	
233.30074	120	1+
233.89740	636	1+
234.01145	106	
235.42739	108	
235.82413	138	
235.89348	266	1+
235.94724	466	
236.00691	124	1+
236.06449	232	1+
237.08835	162	
238.79873	118	
239.22146	266	1+
242.97508	240	1+
245.88901	172	
246.97711	152	
247.44473	102	
247.96574	4436	1+
248.00531	210	1+
248.03306	418	1+
248.89833	780	1+
249.96254	2364	1+
251.79093	190	1+
251.95933	384	
252.01071	134	
252.07296	138	
252.09249	112	
252.22892	144	
252.84114	128	
252.97078	10216	1+
253.17638	114	
253.83070	330	1+
253.90943	456	1+
254.09433	222	
254.96576	4614	1+
255.00859	154	
255.07292	480	1+
255.77978	154	1+
256.00859	106	
256.91335	294	
256.95955	406	1+
257.04995	170	
258.42299	106	
258.56261	106	
258.91383	162	
261.95648	112	
262.79892	104	
263.02083	114	
263.05370	236	
265.01611	154	
265.85765	140	
266.35388	130	
266.83834	134	
266.97436	134	
267.16732	162	
267.83927	788	1+
268.84277	494	1+
268.96367	132	
270.09496	156	
270.98056	1888	1+
271.79884	154	
271.92015	288	1+
271.96657	110	
272.34244	100	
273.03264	252	1+
273.24046	102	
273.79221	348	1+
274.81874	162	
274.85118	148	
274.97427	148	
275.79169	336	1+
275.82978	118	
276.86120	154	
276.89204	116	
277.80635	118	
277.83782	112	
277.89195	220	1+
277.96506	344	1+
278.04167	132	
278.25080	102	
278.83914	252	
278.85814	262	1+
280.79552	114	
280.81625	168	1+
280.93624	202	
281.04834	408	1+
282.05385	274	1+
282.81303	200	1+
282.85853	104	
282.92238	138	
283.78784	382	1+
283.86756	188	
283.90664	278	1+
285.32487	104	
286.10919	164	
286.85045	316	
286.86831	234	1+
286.92020	110	
287.79102	222	1+
287.84478	218	
288.54418	100	
289.39798	146	
289.85867	122	
290.39719	300	1+
290.88458	178	
290.90578	276	1+
291.55601	148	
291.80577	282	1+
291.88811	348	1+
292.06497	194	1+
292.18067	102	
292.85612	186	
292.93273	326	1+
293.11276	138	
293.14492	108	
293.29025	220	1+
293.62662	320	
293.86009	214	
293.96916	180	1+
294.00027	192	
294.12234	178	
294.86110	134	
295.01759	100	
295.97341	362	1+
295.99404	198	
296.80670	344	1+
297.85023	100	
297.87212	216	1+
298.92323	100	
299.06164	144	
299.41564	102	
299.99060	140	
301.85612	166	1+
303.81937	156	
304.77726	108	
305.79193	364	1+
305.92426	138	
306.07403	130	
306.84798	110	
307.88581	222	
308.86504	228	1+
309.01565	132	
309.81887	102	
310.87400	1060	1+
310.90131	126	
313.05171	188	1+
313.92220	132	
314.81888	144	
314.87012	156	
315.63331	102	
315.89707	122	
317.88240	304	1+
318.20600	102	
318.84369	148	
319.08597	178	1+
320.81901	142	
320.92459	138	1+
321.33783	108	
323.09410	100	
323.58074	112	
323.87395	110	
324.89389	340	
326.90320	112	
327.38208	192	
327.45419	116	
327.75261	104	
327.82820	266	1+
327.88925	458	1+
328.17003	116	1+
328.73530	140	1+
328.89162	392	1+
329.95410	124	
330.88505	128	
331.03714	240	1+
332.17569	148	
334.73564	120	
335.88661	150	
336.94862	104	
337.02701	118	
337.09219	104	
337.14325	142	
337.63105	100	
338.11274	224	1+
339.22822	130	
340.13117	100	
340.35457	112	
340.39669	234	
341.24164	156	1+
341.27974	222	1+
341.83539	138	
342.13494	120	
342.17516	104	
END IONS

###FS:    #m/z: 322.93078 #charge 1+
###MS: 14
###MSMS: 15
BEGIN IONS
TITLE=Cmpd 10, +MS2(322.9308), 28.0-35.0eV, 0.3min #15
RTINSECONDS=17.548
SCANS=14-15
PEPMASS=322.93078	5451768
CHARGE=1+
191.95252	224	
192.88788	770	1+
196.88183	296	
196.99658	102	
197.44038	104	
199.89132	194	
205.94755	706	1+
207.97188	180	
209.87051	208	1+
209.94276	420	1+
209.96991	154	
210.90000	196	
214.89537	182	
215.88703	308	
216.88824	322	
217.90258	124	
218.89269	146	
220.86361	288	1+
220.88102	130	
221.94244	200	
222.95218	1566	1+
223.97623	114	
224.92639	106	
224.94691	124	
224.96122	220	
226.86555	258	1+
227.78697	188	1+
227.88337	110	
227.95286	204	
230.84739	158	
230.86222	96	
230.88900	264	
230.90671	206	
232.97205	248	1+
233.84931	96	
233.89907	226	
233.91607	118	
233.95025	190	1+
234.13134	106	
234.89881	104	
235.88231	136	
236.92407	148	
237.07680	130	
237.90267	104	
238.06135	98	
238.22005	104	
238.87469	104	
238.95538	120	
239.08097	258	
239.78898	332	1+
240.06232	124	
240.89584	158	
240.93956	644	
240.96317	428	
241.90242	122	
241.94249	490	
242.94183	1946	1+
243.88420	628	1+
244.02017	122	
244.04216	130	
244.44629	100	
244.79472	306	1+
244.86882	116	
244.93880	626	
244.95850	126	
245.04093	122	
246.97597	518	
247.06785	124	
247.94319	96	
248.80841	96	
248.92993	120	
248.96127	108	
250.00636	138	
250.10191	110	
250.35257	106	
250.89387	168	
250.96864	108	
251.84816	166	
251.87860	106	
251.92434	298	1+
252.23472	148	1+
253.83194	324	1+
255.90817	222	1+
256.40573	100	
256.79844	364	1+
256.88912	136	
258.83106	260	1+
258.97359	232	
261.11256	98	
261.14648	100	
261.79774	130	
261.89396	350	1+
262.83384	152	
262.89202	244	1+
263.82768	124	
263.85002	142	
263.97752	396	1+
264.92324	216	1+
265.06008	312	1+
265.84038	108	
265.85635	156	
268.12271	240	1+
268.90696	206	
269.00415	122	
269.80037	450	1+
271.84606	208	
271.92813	194	1+
272.84931	144	
273.79273	294	1+
273.96916	106	
275.05410	100	
275.07451	154	
275.80991	338	1+
275.83583	98	
276.84803	260	
277.81182	346	1+
277.85394	306	1+
278.81256	252	1+
279.05659	142	
279.09150	402	
279.99241	122	
280.03735	100	
280.09691	206	
280.14333	144	
280.88934	216	1+
281.09062	108	
281.79670	120	
281.95566	98	
281.98793	98	
282.28137	160	
283.06973	268	
283.78788	462	
283.85342	128	
283.86788	126	
284.09569	98	
284.29257	500	
284.87182	96	
285.79002	142	
285.93044	110	
286.92166	184	
287.80970	124	
289.80851	106	
289.85308	104	
290.86717	224	
291.80315	516	1+
292.87314	454	1+
293.06243	308	1+
293.17026	118	
293.86132	104	
294.85546	230	
295.04535	118	
295.20464	122	
296.80520	328	1+
296.85285	114	
296.87484	180	
299.78733	154	
299.82714	142	
300.72122	98	
300.84076	212	1+
301.03193	394	1+
303.37467	116	
303.81138	110	
303.88432	230	1+
304.78993	100	
304.93932	94	
305.16224	98	1+
305.76812	98	
306.27792	136	
306.79394	108	
306.88409	800	1+
306.92558	110	
307.79626	336	1+
307.81534	132	
307.86862	102	
308.29104	616	1+
309.80394	124	
309.88804	176	
310.30921	178	
310.87779	580	
311.88307	586	1+
312.02909	102	
312.79934	132	
313.03425	148	
316.81152	124	
316.89492	336	1+
317.01977	130	
317.86077	114	
319.75587	154	1+
320.88048	124	
321.05640	116	
321.32272	148	
321.89206	354	1+
322.05886	142	1+
323.11867	96	
323.24027	518	1+
324.13912	320	
324.20785	232	
324.89262	380	1+
326.54607	98	
326.81018	106	
326.90038	120	
326.96521	112	
327.88274	294	1+
END IONS

###FS:    #m/z: 340.94062 #charge 1+
###MS: 14
###MSMS: 16
BEGIN IONS
TITLE=Cmpd 11, +MS2(340.9406), 28.0-35.0eV, 0.3min #16
RTINSECONDS=18.328
SCANS=14,16
PEPMASS=340.94062	4466876
CHARGE=1+
119.22111	100	
189.86460	136	
192.92409	198	
195.87873	202	1+
196.87937	216	1+
198.97647	104	
202.03155	104	
205.97082	208	1+
207.41264	98	
207.87220	150	
208.95793	112	
209.94589	128	
210.93468	566	1+
212.87634	496	1+
213.93852	5726	1+
214.89858	136	
215.41133	404	1+
215.88653	474	
216.88829	238	
217.88441	186	
217.93921	104	
218.91523	188	
219.87827	124	
222.94832	106	
223.95842	316	1+
225.07224	104	
226.91397	98	
226.94773	198	
228.89010	122	
228.91041	316	1+
228.95111	236	
229.93674	104	
229.95904	144	
230.10555	206	1+
230.79143	94	
230.89357	612	1+
231.95040	5076	1+
232.47507	100	
232.89018	160	
232.92452	96	
233.09656	118	
233.89821	1012	1+
233.94751	1006	
235.02614	216	1+
235.86499	116	
235.89390	456	1+
235.94785	186	
237.13183	106	
237.89334	284	1+
238.99392	250	1+
239.78351	108	
240.22945	216	
241.88250	154	
242.04527	408	1+
242.94245	126	
243.95444	354	1+
244.95308	328	1+
246.97530	206	1+
247.02804	124	
247.11094	166	
247.94616	130	
249.04080	100	
249.89698	204	1+
249.92244	108	
249.96050	1370	1+
250.04234	140	
251.09531	94	
251.83911	146	
251.95862	314	1+
252.33225	100	
253.24379	116	
253.95623	254	
254.24897	126	
254.88052	182	1+
254.91891	118	
254.94074	102	
254.96680	1854	1+
256.07934	140	
256.96145	338	1+
257.90988	340	1+
258.79997	194	1+
258.83271	154	
258.88528	254	1+
258.95867	458	1+
259.07385	178	
259.95892	282	1+
259.99316	98	
260.80600	118	
260.84189	170	1+
260.85788	202	
260.99150	184	
261.00491	162	
262.01010	98	
262.78098	98	
262.92598	116	
262.96813	220	
263.05701	102	
265.46239	158	
266.28794	150	
266.56345	94	
267.05281	96	
267.79725	124	
267.97195	124	
268.00551	106	
268.82731	132	
269.80155	126	
270.45268	94	
271.44115	114	
272.79073	388	1+
272.84534	228	1+
272.93456	348	1+
272.97690	686	1+
275.03289	314	1+
276.81376	206	
276.85312	138	
276.89639	158	
276.92996	202	1+
277.96323	246	1+
278.00556	102	
279.91947	176	1+
280.81138	160	
281.04614	288	1+
281.13211	132	
282.27429	124	
283.92849	178	
284.87089	152	
285.16749	228	1+
285.86485	102	
286.02612	98	
286.80611	194	1+
288.02844	144	
288.06505	180	1+
289.09950	116	
289.78635	124	
290.87470	132	
290.94846	156	
291.80664	320	1+
292.43311	300	1+
292.93371	162	
293.87388	182	
294.85732	124	
294.93618	292	1+
295.13138	98	
295.79861	144	
295.97110	366	1+
296.13318	214	1+
296.33138	128	
296.80812	94	
296.87726	134	
297.42408	98	
297.79048	94	
297.82116	152	
301.08379	106	
301.27150	94	
301.51666	94	
301.82973	182	1+
301.85471	114	
301.87528	164	
302.17012	300	
302.91963	126	
302.94442	106	
304.83372	134	
306.27720	94	
306.78677	134	
306.88041	158	
307.10087	94	
307.20816	178	1+
307.28273	102	
307.87733	114	
308.29970	140	
308.47754	96	
308.80230	218	1+
309.89041	166	
309.99748	126	
310.87907	892	1+
311.02809	240	
311.93639	254	1+
312.80671	242	1+
312.82279	108	
313.02216	146	
314.84579	272	1+
317.75915	224	1+
318.22123	94	
318.81791	176	1+
318.96432	114	
319.08070	100	
320.87760	102	
321.02029	104	
321.22490	104	
322.87688	130	
322.92960	152	
323.01601	130	
323.08266	100	
323.23666	234	
323.30279	164	
323.95619	274	1+
324.24447	204	
324.88814	508	1+
324.99749	214	1+
328.33726	102	
328.83114	272	1+
328.88796	558	1+
330.81314	226	1+
330.99482	120	
332.40610	220	1+
335.79691	96	
335.87569	140	
335.99505	244	1+
337.87975	240	1+
338.06367	98	
339.22704	116	
339.78037	310	1+
339.82161	180	
340.26174	200	1+
340.30726	248	1+
340.39441	148	
341.14493	144	
341.98386	212	1+
343.13420	100	
343.18485	106	
343.90797	272	1+
344.11488	98	
344.32907	96	
END IONS

###FS:    #m/z: 363.95662 #charge 1+
###MS: 14
###MSMS: 17
BEGIN IONS
TITLE=Cmpd 12, +MS2(363.9566), 28.0-35.0eV, 0.4min #17
RTINSECONDS=19.1
SCANS=14,17
PEPMASS=363.95662	2654466
CHARGE=1+
134.97833	112	
182.86650	208	1+
187.86774	174	
189.86305	904	1+
189.92501	418	1+
191.85956	650	
194.89034	128	
196.88380	624	1+
204.90544	162	
205.92660	228	
207.40712	226	
207.87454	574	1+
207.94873	662	1+
208.01575	112	
208.93861	224	
209.87835	1354	1+
209.94403	4190	1+
210.88308	1154	1+
212.01118	138	1+
212.87957	5072	1+
213.10045	158	1+
215.88311	184	
215.90302	208	1+
216.41050	224	
218.91419	216	
222.95214	1422	1+
224.20077	152	
224.88868	142	
224.94883	2530	1+
225.88958	594	1+
226.89537	384	1+
226.94745	21698	1+
227.56879	138	1+
228.89491	1350	1+
228.94264	23680	1+
228.97906	126	
229.02589	138	
229.06624	300	1+
229.14683	140	1+
229.28899	138	1+
230.11774	110	
230.43487	102	1+
230.79183	342	
230.88986	8728	1+
232.88534	1100	1+
232.98700	166	1+
233.15816	108	
233.92975	186	1+
234.88172	556	1+
235.84926	176	
237.42856	136	
238.89446	148	
238.91011	146	
239.81186	218	1+
240.94006	196	
240.96186	2142	1+
241.88467	126	
241.93782	116	
242.83445	140	
242.86880	226	1+
242.94115	252	
242.96016	1306	1+
243.01376	152	
243.82160	304	1+
243.87385	148	1+
244.40021	110	
244.95774	9328	1+
245.98149	208	
246.80814	110	
246.90670	392	
246.95339	11184	1+
248.85682	138	
248.90038	2782	1+
249.09894	110	
249.85156	338	1+
249.99679	246	1+
250.82333	194	1+
250.85582	196	1+
250.89609	652	1+
250.97039	536	1+
251.03039	126	
251.04606	132	
251.80491	116	
252.87008	140	
252.89300	200	
253.10614	196	1+
253.90757	568	1+
254.03669	198	1+
254.84510	120	
254.96095	176	1+
255.83126	160	
257.57687	108	
258.83911	472	1+
258.97416	192	
259.84257	348	1+
259.90150	222	1+
260.06924	160	1+
260.96788	1298	1+
261.84313	142	
262.83127	130	
262.97308	160	
263.07540	126	
263.21987	190	1+
264.05734	150	
264.96324	130	
264.97920	152	
265.09622	140	
265.86413	212	1+
265.91008	258	1+
265.97488	232	
266.04542	244	1+
266.24794	330	
266.35150	132	
267.35023	130	
267.97242	1264	1+
268.84082	124	
268.95927	124	
269.97003	1614	1+
270.05694	328	1+
270.80008	214	1+
271.84591	238	1+
271.91625	702	1+
273.79171	204	1+
273.91492	170	
273.93531	114	
274.86332	128	
275.98817	156	
276.85204	260	
277.10012	212	1+
277.85871	414	1+
278.05948	108	
278.79503	380	1+
279.01453	232	1+
280.26408	144	
280.78795	662	1+
280.86469	296	1+
280.92036	134	
281.11867	186	
281.78979	452	1+
281.94557	122	
283.84902	488	1+
283.98480	268	
284.16301	244	1+
284.80647	120	
284.87684	134	
285.84471	842	1+
285.93329	370	1+
286.58868	232	1+
288.06594	116	
288.81618	188	1+
289.03211	120	
289.87765	188	
289.94697	152	
290.78804	408	
290.85671	132	
291.10232	160	1+
291.80487	530	1+
292.43883	162	
292.69519	114	
292.92328	148	
293.06526	128	
293.43446	112	
294.37192	112	
294.86400	108	
295.02966	192	1+
295.85784	526	1+
296.80768	360	1+
296.85936	326	1+
296.88117	212	1+
297.91468	352	1+
298.07659	110	
298.13705	116	
298.80099	736	1+
299.96464	198	1+
300.92624	114	
300.99018	110	
301.81065	134	
301.86180	312	
302.03689	250	1+
302.22173	304	1+
302.86624	158	
302.91931	192	1+
302.94866	128	
303.03721	178	1+
303.80970	968	1+
303.85633	2056	1+
303.87956	130	
303.95160	160	
304.27557	112	
305.04698	278	1+
305.80021	142	
305.94248	156	
306.02707	208	1+
306.05081	218	1+
306.87509	134	
306.88707	124	
307.28807	542	1+
307.82348	126	
307.88931	188	
307.95136	216	1+
308.13993	134	
308.29287	356	1+
308.79647	248	
308.88095	168	
310.87978	580	1+
311.86494	138	
311.88250	416	1+
313.88149	254	1+
314.13760	118	
315.81169	250	1+
315.86567	214	1+
315.88744	126	
316.81375	212	1+
318.93802	146	
319.04779	192	1+
319.82045	180	
319.86327	122	
319.96080	116	
320.78906	126	
320.83125	122	
321.81848	730	1+
321.86540	660	1+
322.93328	452	
323.01606	128	
323.77823	108	
324.07248	236	1+
324.32383	218	
324.88283	140	
325.24625	238	1+
326.86911	588	1+
326.96424	118	
327.88189	162	
328.80756	108	
328.88531	108	
329.76254	200	1+
330.72440	134	
330.81664	166	
330.88712	336	1+
334.90112	120	
334.98767	134	
335.19431	134	
336.87518	226	1+
336.94414	690	1+
337.83242	362	1+
339.82753	1242	1+
340.77587	124	
340.93977	752	1+
342.27696	332	1+
342.71246	264	1+
342.90028	126	
343.82436	148	
343.90659	112	
344.10821	118	
344.41337	174	
344.82892	184	1+
347.91095	202	1+
348.25208	188	1+
349.25534	134	1+
349.32279	134	
349.97667	118	
350.34372	182	
351.75835	124	
352.88708	254	1+
353.75941	194	
354.92679	210	1+
355.01901	120	
355.73266	206	1+
355.81896	136	
356.84601	192	
357.70824	222	
359.95883	142	
360.75449	114	
360.80820	124	
360.88298	192	1+
361.75849	228	1+
362.03872	208	1+
362.19347	274	1+
362.84419	110	
364.09103	226	1+
364.38554	238	1+
365.28414	116	
365.31731	124	
365.92137	184	1+
365.97389	300	1+
366.78292	126	
366.91208	224	1+
367.32831	114	
368.42234	266	1+
END IONS

###FS:    #m/z: 322.93058 #charge 1+
###MS: 18
###MSMS: 19
BEGIN IONS
TITLE=Cmpd 13, +MS2(322.9306), 28.0-35.0eV, 0.4min #19
RTINSECONDS=22.8055
SCANS=18-19
PEPMASS=322.93058	5445750
CHARGE=1+
175.98710	92	
182.91028	110	
187.93622	94	
188.98639	96	
189.86093	124	
191.95443	512	1+
192.88780	586	1+
193.00669	222	1+
193.99997	114	
196.88504	408	1+
198.02646	92	
199.88478	256	1+
200.96497	90	
202.01767	102	
205.12378	122	
205.94951	236	
208.97373	102	
209.94331	538	1+
210.90133	126	
211.89792	216	
212.41385	94	
212.87847	146	
214.89625	268	
215.88795	358	1+
215.97110	132	
216.90446	164	
217.90369	148	
218.88786	186	
221.94349	226	
222.55192	110	
222.95436	2008	1+
223.95931	1338	1+
224.05481	94	
224.97465	178	
227.88593	128	
227.94687	108	
228.79224	114	
229.10421	90	
229.91281	158	
230.88688	332	1+
230.90290	130	
233.89626	374	1+
234.02979	142	
235.89949	112	
237.90216	148	
238.02702	160	
239.07930	134	
239.22424	92	
239.78676	640	1+
240.14135	104	
240.93932	814	
240.96265	560	1+
241.49870	116	
241.93924	2582	1+
242.82612	252	1+
242.94232	2178	1+
243.88349	666	1+
244.19516	98	
244.20832	94	
244.93964	422	1+
245.50169	94	
245.87887	120	
246.08482	94	
246.21329	106	
246.97444	950	1+
247.82692	300	1+
247.94057	122	
248.84559	108	
248.86288	140	
249.03196	262	1+
250.01741	118	
250.78865	144	1+
251.87896	136	
253.83413	210	1+
254.44521	92	
256.89740	98	
256.92798	128	
257.43921	92	
257.80209	220	1+
258.04800	234	1+
258.83450	190	
258.95199	92	
261.07417	94	
261.82838	310	1+
261.89705	126	
262.17121	130	
262.91956	110	
262.97364	514	1+
263.07871	102	
263.85486	98	
263.93744	112	
264.84722	148	
264.96197	90	
265.05852	182	
265.85749	96	
265.87845	142	
266.03993	96	
267.00769	96	
267.93783	146	
268.01077	94	
268.79754	94	
268.83935	120	
268.90949	164	
269.17398	94	
269.79900	376	1+
271.85533	132	
272.00096	114	
272.78164	126	
272.79854	92	
273.79377	680	1+
273.81525	138	
274.83272	114	
274.85419	284	1+
275.80870	296	1+
275.87643	174	
276.84169	142	
278.48999	96	
278.87047	96	
279.09204	394	1+
280.13947	236	1+
280.83355	124	
280.85107	140	
281.79274	106	
281.92074	94	
281.98705	150	
282.01119	200	1+
282.83195	90	
282.85801	686	1+
282.88863	92	
283.07365	210	
283.78947	204	
284.29424	670	1+
284.79290	102	
284.80826	98	
284.91075	200	
285.04264	96	
285.07155	106	
285.58537	108	
286.80155	100	
286.84990	102	
286.91871	500	
286.94617	148	
287.79807	164	
287.84167	122	
288.04389	124	
288.79589	112	
288.86780	188	
288.94567	150	
289.88279	286	1+
290.79220	130	
290.85360	154	
290.91847	98	
291.01607	118	
291.80390	522	1+
292.06357	216	1+
292.86691	206	
293.86765	564	1+
296.84844	156	
296.87264	450	1+
297.84549	98	
298.85016	142	1+
298.91905	100	
299.78176	314	1+
299.88845	114	
301.88175	124	
304.19472	144	1+
304.24775	94	
304.91391	146	
306.27699	102	
306.88208	260	
307.31455	116	
307.79985	176	
307.89187	140	
308.29509	554	1+
308.79737	128	
308.88694	124	
309.00706	172	
309.09187	106	
310.03830	96	
310.30918	426	1+
310.87958	138	
311.89038	360	
312.80395	190	
314.81730	106	
317.88770	200	1+
318.00018	184	1+
318.73496	136	
319.91037	96	
320.89561	232	
321.44710	110	
321.89466	134	
322.32823	158	
322.96403	122	
323.23672	666	1+
324.20891	142	
324.89336	422	1+
324.94372	90	
325.13219	94	
326.31759	104	
327.93025	108	
END IONS

###FS:    #m/z: 340.94072 #charge 1+
###MS: 18
###MSMS: 20
BEGIN IONS
TITLE=Cmpd 14, +MS2(340.9407), 28.0-35.0eV, 0.4min #20
RTINSECONDS=23.5775
SCANS=18,20
PEPMASS=340.94072	3737234
CHARGE=1+
185.47846	106	
190.89719	98	
190.93279	118	
190.94351	124	
192.89000	280	1+
192.92917	182	
196.88176	98	
199.89033	132	
203.86029	112	
205.94809	158	
207.05685	154	
207.40251	104	
209.94526	102	
210.88387	118	
210.93990	410	1+
211.94535	244	1+
212.87915	122	
213.87993	248	
213.93929	5404	1+
214.89328	246	
215.88731	888	1+
215.93711	780	
216.41159	172	
217.88274	604	1+
217.93674	450	
221.88828	164	
222.95430	704	1+
223.95795	428	1+
224.97615	140	
226.92927	98	
226.94684	404	1+
227.91427	98	
228.91831	98	
229.02308	208	1+
229.05972	148	
229.51721	106	
230.38469	182	
230.88819	192	
231.88786	650	1+
231.95056	5524	1+
232.85937	108	
233.03905	100	
233.89531	1146	1+
233.94756	962	
234.90743	210	1+
235.86718	262	
235.94760	190	
236.04683	180	1+
237.89915	110	
239.03446	112	
239.78832	306	1+
239.83886	100	
239.94455	220	1+
240.01830	176	1+
240.23048	218	
240.41638	102	
240.81423	212	1+
240.88952	146	
240.96364	210	
241.84279	130	
241.89246	134	
242.05449	104	
242.89046	196	
242.90735	110	
242.93050	100	
243.08163	234	1+
243.52590	118	
244.53468	98	
244.95768	330	
245.04164	150	
245.96360	150	
247.94898	104	
248.03312	140	
248.90035	228	
248.97444	142	
249.90313	156	
249.96154	1716	1+
250.94466	102	
251.07358	214	1+
251.69892	102	
253.05640	112	
253.87161	230	1+
253.97300	148	
254.94024	150	
254.96664	2544	1+
255.01431	232	1+
255.07294	260	
255.10595	100	
255.86348	240	1+
256.91568	118	
256.96353	628	
257.10365	134	1+
258.79958	120	
258.83759	242	1+
258.85754	98	
258.91176	118	
258.96373	122	
259.95695	298	
260.07554	104	
261.84298	116	
261.90718	102	
262.97027	356	1+
264.84512	106	
265.02003	126	
265.90140	118	
265.96268	108	
267.13566	100	
267.80447	140	
267.83319	232	1+
268.80474	196	1+
269.11576	240	1+
271.88039	114	
271.89679	102	
272.91709	240	
272.93406	210	
272.97881	324	
273.00646	250	1+
273.79234	308	1+
273.86402	216	1+
273.91536	128	
276.07736	98	
276.81662	178	
276.85379	172	
277.07797	104	
278.86730	104	
278.96402	308	1+
278.98638	100	
279.94329	166	1+
280.12259	246	1+
280.86615	120	
282.78803	172	1+
282.89801	142	
282.92695	128	
283.02538	188	1+
283.86879	128	
286.05434	214	1+
288.86698	140	
289.79398	122	
289.93773	244	1+
290.86296	126	
291.80107	238	1+
292.86610	234	
293.43618	174	
293.87292	148	
293.93095	372	1+
294.43882	150	
294.45654	100	
294.93262	244	1+
295.80847	212	1+
295.89221	118	
295.99302	112	
296.84471	172	1+
296.96480	326	1+
297.75227	98	
298.09619	104	
298.80443	156	
299.78343	124	
299.86480	134	
299.98660	126	
300.02219	222	1+
300.84861	214	1+
301.87914	128	
302.17038	114	
302.81269	122	
302.94320	150	
306.88455	262	
307.80180	366	1+
307.89168	140	
308.87864	140	
308.90902	106	
310.87554	340	
310.89869	110	
311.87636	206	
312.86901	142	
313.88524	126	
314.82104	198	
314.88025	292	1+
319.07858	100	
319.88693	124	
321.81860	130	
321.88726	130	
322.03528	176	1+
322.82155	122	
322.87442	148	
323.24021	132	
323.30964	176	
323.88445	124	
324.02120	108	
324.89451	348	1+
325.78540	126	
325.80712	190	1+
327.82538	206	1+
328.17638	114	
328.19125	134	
328.88600	226	
329.88810	398	1+
330.81815	178	
331.82891	250	1+
331.98532	98	
334.82685	170	
336.81510	240	1+
337.60618	110	
338.40092	106	
338.86972	122	
340.77458	154	
341.68879	102	
342.28175	172	
342.78474	156	
345.29812	100	
END IONS

###FS:    #m/z: 363.95677 #charge 1+
###MS: 18
###MSMS: 21
BEGIN IONS
TITLE=Cmpd 15, +MS2(363.9568), 28.0-35.0eV, 0.4min #21
RTINSECONDS=24.349
SCANS=18,21
PEPMASS=363.95677	2232630
CHARGE=1+
187.86865	486	1+
189.86315	986	
190.93350	138	
191.85820	1312	1+
193.48619	156	
196.88331	426	1+
200.94668	450	1+
203.92909	208	1+
204.41749	110	
207.40596	162	
207.87199	718	1+
207.94883	330	
208.94206	276	
209.87002	210	
209.94381	2732	1+
210.88202	598	1+
211.91051	196	1+
212.87904	5428	
213.87590	208	
213.88544	198	
214.02637	128	
214.89281	618	1+
216.41231	120	
216.96777	174	1+
218.91262	126	
221.85855	148	
222.95225	2204	1+
223.04040	150	
224.94904	2218	1+
225.88187	144	
226.19171	164	1+
226.89527	236	
226.94747	21340	1+
227.09949	112	
227.87874	198	
227.91653	168	
228.79454	128	
228.89378	1540	1+
228.94215	25280	1+
229.00334	238	1+
229.03423	136	
229.14067	118	
230.00556	198	1+
230.03542	112	
230.57919	98	1+
230.88942	8586	1+
230.96755	278	1+
231.78882	136	1+
232.88539	1130	1+
233.82954	126	
234.88056	716	1+
235.11945	144	1+
235.85183	116	
235.95833	122	
237.06047	250	1+
239.83053	430	1+
239.89747	118	
239.92662	144	
240.94478	130	
240.96228	1382	1+
241.94409	264	
242.79516	146	
242.95882	1222	1+
243.81913	260	
243.86730	110	
243.88633	142	
244.09399	174	1+
244.82966	370	1+
244.90549	140	
244.95728	10184	1+
245.13542	162	1+
245.18904	134	1+
245.53448	118	
245.79964	338	1+
245.89407	116	
245.92410	176	
245.98103	130	
246.73142	114	
246.86157	110	
246.90418	430	
246.95324	11368	1+
248.01610	200	1+
248.11567	238	1+
248.79950	184	
248.86729	166	1+
248.90006	2326	1+
249.08811	120	1+
249.91669	152	
250.89786	328	
250.96680	474	
251.91305	148	
252.89960	938	1+
252.95912	136	
253.08819	132	
253.23129	144	
253.80898	158	
253.83342	266	1+
253.90520	730	1+
254.09191	130	
255.92541	154	
256.80098	152	
256.88358	130	
258.79312	312	1+
258.84763	180	
258.97360	256	
259.79563	250	1+
259.90320	178	
259.97727	200	
260.82947	172	
260.92131	152	
260.96931	1244	1+
261.82777	458	1+
262.82957	320	1+
262.92530	138	
263.80712	392	1+
263.97950	278	1+
264.96048	236	
265.08656	136	
265.97402	228	
266.24398	152	
266.78727	154	
266.86135	128	
266.93499	220	1+
266.96348	124	
267.78334	394	1+
267.97433	1372	1+
268.83555	130	
268.91548	254	1+
269.08312	164	1+
269.96902	2020	1+
269.99110	112	
271.84510	288	
271.91634	742	1+
272.84719	372	1+
273.05566	132	
273.79400	210	
273.91675	308	1+
274.86726	150	
275.05412	124	
275.07229	112	
275.99384	132	
276.85548	174	
277.10666	426	1+
277.91756	342	1+
278.79489	124	
279.24121	112	
279.80089	164	
280.79168	910	
280.84611	372	1+
280.85945	132	
280.99281	194	1+
281.45512	136	
281.86709	200	
282.08406	112	
282.12221	130	
282.79672	306	1+
282.92345	200	1+
283.09254	232	1+
283.78939	210	1+
283.85049	318	
283.98755	480	1+
284.07331	136	
284.87053	142	
285.79221	118	
285.84631	1394	1+
285.94697	290	1+
286.81209	260	1+
286.91635	184	
286.97063	154	
288.06259	150	
288.86362	122	
289.80705	416	1+
289.87984	122	
290.78737	280	
290.85442	278	1+
291.93410	140	
292.92559	392	1+
293.05470	112	
293.11919	112	
293.85606	138	
293.92610	268	1+
294.87287	268	1+
295.01943	280	1+
296.80791	120	
296.82548	232	1+
296.93222	114	
297.11365	128	
297.81437	122	
297.92825	122	
297.96947	114	
298.80173	1114	1+
299.95373	134	
300.86965	128	
301.76078	182	1+
301.85871	616	1+
302.88031	154	
303.80718	644	1+
303.85641	2246	1+
303.94668	226	
304.22175	292	1+
304.53677	92	1+
305.27024	176	1+
306.76402	258	1+
306.87998	360	1+
307.30594	254	
307.76489	178	1+
307.78878	144	
308.00722	244	1+
308.03637	192	1+
308.29145	168	
309.41791	208	1+
310.30964	226	
310.87706	390	
311.12551	118	
311.87952	466	1+
311.94926	256	1+
311.98431	114	
315.93777	112	
316.00720	218	1+
316.80897	422	1+
317.04248	146	
318.73537	122	
318.87915	170	
318.93492	438	1+
319.82262	112	
319.87205	258	1+
321.00631	202	1+
321.81701	918	1+
321.86814	434	1+
322.31004	192	1+
322.92934	832	1+
324.87861	182	
324.89276	222	
324.93089	174	1+
325.00664	226	1+
325.24973	126	1+
325.89756	116	
326.80082	264	1+
326.87125	748	1+
329.33351	122	1+
330.88021	204	
336.94414	332	
337.83134	358	1+
337.94318	242	
338.76390	118	
338.94582	186	
339.82875	864	1+
340.93950	526	1+
341.75286	110	
342.94744	136	
343.91885	112	
344.82896	122	
347.30348	132	
348.19592	166	1+
348.73229	198	1+
349.32326	122	
349.96866	140	1+
350.33370	120	
353.76576	118	
355.04175	184	1+
358.24558	136	
359.70313	150	
359.95942	180	
362.34253	110	
362.70413	128	
363.04931	200	
363.95845	124	
364.30676	192	1+
364.78056	198	1+
365.96931	142	1+
366.70588	192	1+
366.92084	202	1+
367.33417	134	
367.82427	228	1+
368.41796	190	1+
END IONS

###FS:    #m/z: 322.93067 #charge 1+
###MS: 22
###MSMS: 23
BEGIN IONS
TITLE=Cmpd 16, +MS2(322.9307), 28.0-35.0eV, 0.5min #23
RTINSECONDS=28.0365
SCANS=22-23
PEPMASS=322.93067	5442250
CHARGE=1+
187.93721	170	
189.98882	84	
191.95619	112	
192.89231	88	
196.88375	182	1+
198.95766	98	
199.89288	86	
200.02455	86	
201.04641	108	
202.94892	102	
205.95018	486	1+
206.41320	90	
207.87409	174	1+
207.94812	114	
209.94591	220	
210.90272	148	
212.83134	154	
212.87878	264	1+
212.90955	106	
214.88816	604	1+
216.94753	98	
218.88415	154	
219.95684	142	
220.86490	224	
222.95489	1412	1+
223.00459	128	
224.97863	100	
225.90205	96	
226.88925	300	1+
227.93213	140	
229.89299	334	1+
230.97038	104	
231.84938	88	
232.89549	98	
233.89753	162	
233.91440	234	
233.95577	88	
233.99291	130	
234.03530	182	1+
235.83022	126	
235.88776	112	
235.91577	86	
237.05541	150	
238.00436	134	
238.46701	98	
239.07497	306	
239.78758	366	1+
239.90832	92	
240.82080	492	1+
240.94113	560	
240.96125	494	1+
240.99145	98	
241.05272	130	
241.82361	418	1+
241.88536	126	
241.94355	768	
242.94201	3236	1+
243.81933	132	
243.82985	380	1+
243.88163	430	1+
243.91125	100	
244.79003	90	
244.94032	940	1+
245.81780	88	
246.44507	90	
246.97593	942	1+
247.07518	120	
247.21464	88	
247.53541	86	
247.57406	96	
248.85276	88	
249.04445	136	
250.94628	92	
251.78731	168	
252.43394	96	
253.84458	380	1+
253.92983	118	
256.37042	104	
256.89633	102	
257.79690	176	
258.97019	88	
259.34386	92	
260.01724	90	
260.17885	114	
260.80412	144	
260.83613	142	
261.01322	178	1+
261.89913	142	
261.98147	144	
262.69750	82	1+
262.83564	368	1+
262.95522	92	
263.68265	96	
263.90304	222	1+
263.97694	434	1+
264.01392	98	
264.79814	262	1+
264.86209	262	1+
265.01333	114	
267.06700	100	
267.84208	124	
268.01907	118	
268.06114	92	
268.84387	140	
268.90797	120	
269.79454	348	1+
270.83715	118	
271.35025	94	
271.84535	512	1+
273.05790	98	
273.10281	88	
273.15538	98	
273.79442	448	
274.79325	276	
274.80693	650	1+
275.80805	628	1+
276.84907	618	1+
276.87889	120	
277.47457	88	
277.96554	126	
278.78517	86	
278.83758	102	
278.89197	214	1+
279.09038	656	1+
280.03328	126	
280.26032	104	
280.34553	94	
281.05708	132	
281.90716	176	1+
282.78677	302	1+
282.85578	124	
282.91569	224	1+
283.06886	116	
283.26232	94	
284.29222	152	
284.85089	104	
284.88058	118	
285.16268	114	
285.87325	86	
285.98057	114	
286.57861	88	
286.91844	486	
287.13200	86	
287.80655	214	
288.07165	154	
288.81008	156	
288.86099	92	
289.78708	528	1+
290.65056	100	
290.77591	88	
290.87836	96	
290.92916	94	
291.12394	88	
291.80425	586	1+
292.95188	134	1+
293.80505	114	
293.87174	206	
294.85645	300	1+
296.81942	114	
296.86974	86	
296.99994	90	
297.81118	102	
299.04223	224	1+
299.21819	84	
299.78731	258	
299.85506	144	
299.90198	88	
300.78346	120	
300.87656	230	1+
302.81631	148	
303.28242	86	
303.80672	124	
304.81145	86	
305.89688	102	
306.80995	152	
306.91976	228	1+
307.28573	88	
307.79989	298	1+
307.89167	142	
308.29288	696	1+
308.87762	86	
309.42053	88	
309.47851	82	1+
309.81447	206	
310.30701	146	
310.87763	790	1+
311.71886	86	
311.83373	94	
313.79990	262	1+
314.80280	202	1+
314.81722	194	
315.30178	92	
316.88610	274	1+
316.90065	96	
319.85993	86	
320.88756	322	1+
320.91859	144	
321.98052	92	
323.17455	160	
323.23782	310	
324.88793	398	1+
326.14242	84	
326.75487	242	1+
END IONS

###FS:    #m/z: 340.94071 #charge 1+
###MS: 22
###MSMS: 24
BEGIN IONS
TITLE=Cmpd 17, +MS2(340.9407), 28.0-35.0eV, 0.5min #24
RTINSECONDS=28.8085
SCANS=22,24
PEPMASS=340.94071	3711932
CHARGE=1+
189.86275	166	
192.88885	302	1+
192.92698	266	
204.94424	430	1+
207.97218	122	
208.96047	102	
210.90418	112	
210.93868	218	
211.02364	106	
211.94686	168	
212.87833	244	
213.88008	348	
213.93989	4032	1+
214.87675	340	
215.88744	1260	1+
215.93665	938	1+
216.41228	362	
217.85847	100	
217.88340	446	1+
217.93732	240	
223.95771	106	
224.97944	112	
226.39216	146	
226.94577	282	
227.91836	106	
227.95612	162	
230.96126	154	
231.89145	436	1+
231.95070	5334	1+
232.09595	132	
232.99604	100	
233.89680	848	
233.94802	972	
235.86883	120	
235.89494	548	1+
235.92810	130	
235.94678	132	
237.79420	130	
239.04956	228	1+
239.79007	202	
240.05190	212	1+
240.23013	136	
241.87791	102	
243.03449	188	1+
243.87848	146	
244.82584	120	
244.95343	302	
246.39125	160	
246.90373	218	
246.95146	110	
247.89384	132	
247.91188	114	
247.97995	116	
248.83625	102	
248.89724	568	1+
249.09055	136	
249.89942	378	1+
249.96165	1552	1+
251.96298	170	
252.02518	166	
253.89963	112	
253.95295	148	
254.40026	104	
254.80794	130	
254.83507	154	
254.96536	1696	1+
255.07649	260	1+
255.13773	204	
255.87521	190	1+
255.90428	110	
256.91204	314	
257.11603	112	
257.80028	246	
258.83996	154	
258.88638	242	
258.91570	148	
259.84787	240	1+
259.89302	128	
259.90976	190	
259.95593	208	
262.97113	102	
263.39344	102	
263.82660	238	1+
264.85170	108	
265.85973	106	
267.04229	100	
267.13373	156	
267.86124	206	1+
268.84413	110	
269.19226	114	
269.80121	214	
270.41274	102	
270.80244	188	
271.80153	106	
272.78981	634	1+
272.84788	416	1+
272.93201	310	1+
272.97755	134	
273.79299	572	1+
273.85056	324	1+
274.82031	120	
274.97219	176	1+
275.08686	100	
275.80982	138	
275.84659	552	1+
275.90278	206	
276.85030	424	1+
277.96297	154	
278.81212	164	
278.88091	138	
278.95906	104	
279.03476	112	
280.96884	128	
281.05509	132	
281.36424	208	1+
282.86047	172	
282.94903	146	
283.01444	102	
283.78676	252	1+
283.85174	294	1+
284.89037	136	
284.91261	184	1+
286.02091	114	
287.81535	172	
289.88042	280	1+
290.08077	272	1+
290.86523	142	
290.91934	124	
291.80413	494	1+
292.86319	144	
292.88113	220	
293.79058	108	
293.87363	202	
293.94436	112	
294.27299	110	
294.87110	132	
294.88543	132	
294.99213	332	1+
295.43280	110	
295.86044	134	
295.96389	134	
296.80741	296	1+
296.87497	344	1+
297.05987	226	1+
297.92837	106	
297.97384	334	1+
298.80576	192	1+
298.86052	216	1+
301.88121	100	
302.17661	116	
302.82071	114	
303.94481	252	1+
304.09807	110	
304.41266	116	
305.87985	458	1+
305.89948	106	
306.88233	326	1+
307.79509	386	1+
308.29361	214	
308.88936	202	
309.32325	124	
309.88957	130	
310.82147	196	1+
310.87607	924	1+
312.87902	382	1+
313.10302	122	
314.81878	256	
315.78716	102	
315.82738	124	
315.85862	104	
316.80696	294	1+
316.91514	118	
317.81091	252	1+
317.86967	122	
319.29401	176	1+
319.88917	182	
320.83282	126	
321.39883	112	
322.31406	122	
322.87232	118	
323.29953	220	1+
324.45942	100	
324.89095	872	1+
326.17202	116	
326.69709	104	
327.03275	108	
327.06111	102	
328.19079	204	
328.90134	120	
329.75146	154	
329.89023	102	
330.81638	142	
330.88722	100	
331.81696	116	
331.90673	148	
334.88175	104	
335.88074	108	
336.82105	116	
337.24993	110	
338.21573	116	
339.38224	220	1+
339.82879	128	
340.87925	124	
341.24198	186	
341.72995	110	
342.90490	388	1+
343.19528	108	
END IONS

###FS:    #m/z: 363.95678 #charge 1+
###MS: 22
###MSMS: 25
BEGIN IONS
TITLE=Cmpd 18, +MS2(363.9568), 28.0-35.0eV, 0.5min #25
RTINSECONDS=29.581
SCANS=22,25
PEPMASS=363.95678	2227100
CHARGE=1+
178.94598	136	
182.87904	134	
185.86586	108	
187.86715	252	
189.86205	1582	1+
190.92949	106	
191.85830	1654	1+
191.93536	136	
194.89137	114	
196.88458	330	
205.95212	150	
206.94393	226	
207.40587	178	
207.87431	954	
207.94764	408	
208.88924	126	
208.94288	350	
209.86906	292	
209.94328	3460	1+
210.88413	1082	1+
212.87913	8758	1+
214.99172	124	
215.91244	356	1+
216.41016	212	
218.91495	334	1+
222.90786	148	1+
222.95146	2288	1+
224.94856	3394	1+
225.88150	450	1+
226.04810	122	1+
226.94780	22358	1+
227.09238	180	
228.07287	208	1+
228.68588	98	1+
228.89495	1266	1+
228.94290	25764	1+
228.99009	172	1+
229.12349	144	
229.98531	236	1+
230.79225	174	
230.88958	11300	1+
231.41967	142	1+
232.01304	278	1+
232.17304	128	
232.88572	1556	1+
232.98107	198	
234.05256	192	1+
234.88079	822	
234.94621	126	
235.85144	292	1+
237.05587	176	
237.42794	266	1+
237.50484	114	
237.82100	136	
238.98864	234	1+
239.85610	152	
239.90688	130	
239.96913	172	
240.83912	250	1+
240.93879	208	
240.96195	2004	1+
241.94303	262	
242.94116	904	1+
242.96003	1544	1+
243.00617	338	1+
243.03810	196	1+
243.88934	138	
244.03599	142	1+
244.95769	10736	1+
245.83412	160	
245.94078	310	
246.79061	112	
246.90786	468	1+
246.95310	13534	1+
248.01357	120	
248.02826	254	1+
248.07278	110	
248.85151	138	
248.89916	3344	1+
249.02944	200	1+
249.26840	132	1+
249.57843	84	1+
250.39493	106	
250.89647	784	1+
250.94836	154	
250.97122	692	1+
251.05036	206	1+
251.91799	318	1+
252.89243	184	
252.95038	106	
253.90585	672	
254.09082	144	
255.79818	108	
256.85262	142	
256.89968	136	
257.84646	522	1+
258.84737	378	1+
258.97284	250	
259.40026	124	
259.83585	336	1+
259.97396	126	
260.80142	144	
260.96785	824	1+
261.78938	162	
262.06089	138	
262.80488	106	
262.82797	120	
262.97167	116	
263.35963	118	
263.90090	360	1+
264.79735	116	
264.96327	220	
265.08343	150	
265.32195	136	1+
265.84845	130	
265.97976	322	1+
266.81419	200	
266.85698	142	
267.80097	114	
267.84678	260	1+
267.92666	148	
267.97334	1848	1+
268.41762	118	
268.86583	126	
269.41288	148	
269.96937	1918	1+
271.84296	302	1+
271.86057	166	
271.91579	382	1+
274.00643	108	
274.85380	238	1+
275.78912	110	
276.85073	490	1+
276.96940	204	1+
277.36066	178	
277.91088	324	1+
278.01402	156	
278.79654	264	1+
279.93946	104	
280.79124	468	1+
280.85265	230	
281.09186	224	1+
281.85663	108	
281.94229	176	
281.97679	112	
282.51247	116	
282.80408	306	1+
283.07356	170	
283.79366	346	1+
283.84928	438	
283.89711	108	
283.98498	286	
284.87984	152	
285.82241	184	1+
285.84434	1126	1+
286.78952	360	1+
286.80741	338	1+
286.87775	164	
288.86627	468	1+
290.78633	614	1+
291.80780	188	1+
291.99637	272	1+
292.08383	164	1+
293.43865	252	1+
293.87885	138	
293.94010	148	
294.81226	114	
294.86330	548	1+
295.89226	136	
295.93235	228	1+
295.99211	116	
296.75953	214	1+
296.80821	414	1+
297.10899	116	
297.85343	274	1+
298.80309	1584	1+
298.85778	232	1+
299.08855	114	
299.12954	198	1+
299.88463	224	1+
299.90211	116	
300.86153	110	
301.86214	590	1+
302.80525	1104	1+
302.94401	280	1+
303.11226	162	1+
303.85579	1848	1+
304.26240	110	
305.02350	176	1+
306.02159	198	1+
306.08597	176	1+
306.12817	110	
306.79644	150	
306.81501	146	
306.85882	116	
306.88637	128	
307.43951	144	
308.29237	190	
308.80595	164	
308.94911	230	
309.94030	112	
310.30867	256	
310.87834	820	1+
310.92480	154	
311.88283	602	1+
312.33033	106	
314.81909	176	
314.88800	220	
315.87985	110	
316.05682	114	
316.81734	426	1+
316.99379	116	
317.11243	112	
317.43201	160	
317.86923	268	1+
317.88581	286	1+
318.74444	258	1+
318.81404	308	1+
318.93327	482	1+
321.05663	118	
321.81659	1284	1+
321.86627	590	1+
322.93122	582	1+
323.07465	264	1+
323.23564	268	1+
324.88162	362	1+
324.89623	164	
326.87216	1704	1+
327.80559	198	1+
328.83781	160	
330.71551	140	
332.81032	136	
333.75379	142	
333.83529	144	
334.88542	178	1+
336.86637	118	
336.94607	848	1+
337.83481	354	1+
338.53433	108	
339.82781	1114	1+
340.77395	162	
340.93852	390	1+
341.73828	132	
341.77982	146	
342.78227	346	1+
342.81886	112	
342.91594	120	
344.08074	114	
344.18402	180	1+
346.74845	126	
347.07533	108	
347.79919	118	
347.84406	140	
348.32595	222	1+
348.93890	112	
349.76367	232	1+
349.78787	120	
350.23402	110	
351.71673	124	
351.76979	128	
352.77290	288	
353.76123	122	
354.79594	212	1+
357.70540	148	
357.74006	302	1+
359.95812	190	
360.84978	210	
362.84271	370	1+
363.06467	214	1+
363.31019	106	
363.72082	296	1+
366.73779	118	
367.77865	202	
368.79076	124	
END IONS

###FS:    #m/z: 507.84615 #charge 1+
###MS: 26
###MSMS: 27
BEGIN IONS
TITLE=Cmpd 19, +MS2(507.8462), 28.2-35.2eV, 0.6min #27
RTINSECONDS=33.259
SCANS=26-27
PEPMASS=507.84615	975732
CHARGE=1+
191.95313	194	1+
196.01621	1148	1+
199.88858	670	1+
210.03390	244	1+
214.88851	318	1+
215.90037	244	1+
217.90012	278	
224.04631	192	1+
224.12217	216	
224.97685	196	
227.95251	434	
230.84938	392	1+
231.87934	410	1+
232.09334	178	1+
234.88316	338	1+
237.06138	488	1+
238.09556	150	1+
238.98683	196	1+
239.03755	238	1+
239.78898	176	1+
239.85994	252	1+
240.00183	170	1+
241.88120	494	1+
244.96060	202	1+
245.97608	196	1+
246.10757	216	1+
246.39465	218	1+
247.03926	182	1+
248.03894	316	1+
248.85370	306	1+
250.97047	1012	1+
251.07531	460	1+
251.85102	462	1+
251.88671	266	
252.04023	240	1+
252.07964	360	1+
252.89325	288	1+
253.91851	260	1+
256.92865	252	1+
257.88942	226	
258.09683	180	1+
259.84579	290	1+
259.86598	256	
259.87925	236	
260.02440	178	
260.87879	1058	1+
262.38752	380	1+
263.41115	228	1+
264.10924	210	1+
264.78953	206	1+
265.86209	632	1+
266.00806	294	1+
266.16573	552	1+
266.86344	540	1+
267.10258	296	1+
267.77934	190	
268.10673	252	1+
268.88600	262	
269.89374	206	
270.38593	350	1+
270.85580	670	1+
270.87777	704	1+
271.07809	264	1+
271.88046	534	1+
272.11357	264	
272.85359	1686	1+
272.93018	228	1+
272.97003	190	1+
274.10183	208	1+
274.80267	416	1+
274.85102	258	
275.07356	342	1+
275.84359	542	1+
276.07756	214	1+
276.79867	304	1+
278.09578	178	
278.84595	412	1+
278.86006	462	1+
278.89233	634	1+
280.39352	240	
281.37884	360	
281.85294	426	1+
282.80881	304	1+
282.85384	254	1+
282.93411	184	
282.95395	192	
283.89487	514	1+
284.79866	192	
284.87364	184	
285.03744	226	1+
285.90442	320	1+
286.16521	158	1+
286.87332	336	
287.84862	318	
287.89080	180	
287.93708	374	1+
287.96966	236	1+
288.01600	198	1+
288.04351	298	1+
288.84653	274	
288.86882	994	
288.89346	378	
289.88110	1418	
290.38156	180	
290.40205	254	
290.86319	5514	1+
291.09751	184	1+
291.39088	602	1+
291.92620	252	1+
291.94536	324	1+
293.15169	152	1+
293.21081	164	1+
293.44238	246	1+
293.66732	118	1+
293.80398	370	1+
293.87349	13030	1+
294.12268	216	
295.81044	390	1+
295.98679	222	1+
296.84971	220	
296.93411	174	1+
296.95987	474	1+
297.95812	306	1+
297.99784	238	1+
298.80780	686	1+
298.85286	646	1+
298.87650	528	
299.03903	186	1+
299.81339	484	1+
299.88106	326	
300.85986	1670	1+
300.88898	248	
301.83771	212	
301.89095	328	
302.09883	186	1+
302.85074	604	1+
302.90555	232	
303.11865	198	1+
303.34364	184	
303.80858	456	1+
303.87475	370	
304.81275	384	1+
304.87981	854	1+
305.85978	258	
306.00794	486	1+
306.16342	148	1+
306.28566	326	1+
306.78929	210	1+
307.89057	3428	1+
308.14105	848	
308.16111	220	
308.84548	318	
308.87373	3298	1+
309.15183	1868	1+
309.34343	490	1+
309.84368	242	
309.87197	2236	1+
309.88764	3398	1+
309.94637	222	1+
310.15734	1366	1+
310.39963	406	1+
310.99388	268	1+
311.40459	322	1+
311.79734	166	1+
311.88345	24614	1+
311.99938	186	1+
312.16812	296	1+
312.85057	282	
313.38942	208	
313.67323	202	1+
313.82704	684	1+
314.08414	198	1+
314.86926	1904	1+
314.93406	294	1+
315.08434	146	1+
315.85889	286	
316.38404	180	
316.81914	696	1+
316.86654	1078	1+
316.88897	934	1+
317.02788	168	1+
317.36717	198	1+
317.76839	222	1+
317.82462	524	1+
318.38211	280	1+
318.79839	190	1+
318.85930	810	1+
318.88207	650	
319.36598	180	
319.82034	294	1+
319.89081	348	
320.44184	110	1+
320.88881	272	
321.06949	250	1+
321.88546	1604	1+
322.01417	270	1+
322.12508	388	1+
322.81052	186	
322.88530	1016	1+
323.08219	264	1+
323.12493	284	1+
323.85107	496	1+
324.38210	294	1+
324.99570	260	1+
325.11672	224	1+
325.32035	108	1+
325.89870	1674	1+
326.40278	194	1+
327.00323	290	1+
327.39097	386	1+
327.82492	478	1+
327.88346	1840	1+
328.24345	148	1+
328.37023	392	
328.86977	824	1+
329.18294	278	1+
329.84607	446	1+
329.89527	1946	1+
330.16639	228	
330.91404	276	
331.13629	264	1+
331.89180	1742	1+
332.40281	222	1+
332.83354	340	1+
332.87428	1576	1+
332.95424	342	1+
334.02702	208	1+
334.39395	228	
334.76413	148	1+
334.89881	834	1+
335.75902	270	1+
335.84100	480	
336.76030	220	1+
336.83748	400	1+
336.89851	328	
336.94284	354	1+
337.02372	192	
337.88196	974	1+
338.84389	300	1+
339.38259	340	1+
339.83001	430	1+
339.87837	446	
339.89649	372	1+
340.72989	206	1+
340.81499	210	1+
340.88050	198	
341.95669	224	1+
341.97955	196	1+
342.14571	258	1+
342.71633	144	1+
343.86230	272	
343.87704	268	
344.76879	210	1+
344.87141	222	
344.89371	396	1+
345.12246	216	1+
345.87516	218	
346.18152	274	1+
346.32848	262	1+
346.83385	236	
346.94433	188	1+
347.89354	336	
348.16952	126	1+
348.36959	192	
348.81837	400	1+
348.91544	222	
348.95652	426	1+
349.83676	188	
349.92361	210	
350.32914	178	
350.80307	216	
350.82639	440	1+
350.88938	520	1+
351.85896	302	
352.77298	358	
352.90802	1664	1+
353.77157	244	
353.85039	1732	1+
354.17207	218	1+
354.39786	268	1+
354.41244	342	1+
354.48498	140	1+
354.78885	422	1+
354.98915	176	1+
355.14839	182	
355.85271	376	1+
355.89180	502	1+
355.93067	192	
356.06722	262	1+
356.36355	228	
356.38664	258	1+
356.79476	214	
356.96072	212	1+
357.36237	360	1+
357.72319	422	1+
357.79302	232	
358.01050	222	1+
358.72591	280	1+
358.78745	508	1+
358.87213	186	
359.01623	130	1+
359.70560	222	1+
359.87076	564	1+
359.90060	196	
360.95411	284	
361.75137	212	1+
361.83988	384	1+
362.72310	262	1+
363.33618	244	1+
363.36868	708	1+
363.84041	610	1+
363.87116	272	1+
365.97476	316	1+
366.05320	444	1+
366.18464	526	1+
366.78877	302	1+
366.83999	5102	1+
366.88269	312	
367.34694	206	1+
367.71297	472	
367.87762	762	1+
367.96772	196	1+
368.03944	380	1+
368.40847	216	1+
368.71050	1054	1+
368.79289	208	
369.80720	202	
369.83399	196	
369.85023	448	1+
370.10795	170	1+
370.24353	136	1+
370.78321	744	1+
370.86632	1046	1+
370.93590	238	1+
371.04201	246	1+
371.18858	330	1+
371.83496	346	
371.86751	834	1+
372.04979	154	1+
372.36420	232	1+
372.72947	248	
372.85378	352	
373.72082	1126	1+
373.83668	936	1+
373.99935	204	1+
374.79441	254	
374.81964	460	1+
374.84260	626	1+
375.13596	196	1+
375.18821	242	
375.88608	232	
376.87913	438	1+
377.10109	194	1+
377.80224	358	1+
377.88902	412	1+
379.38712	294	1+
379.61910	174	1+
379.85621	188	
380.73639	356	
381.03924	400	1+
381.31558	240	1+
381.79334	642	1+
381.88251	556	1+
382.73447	412	1+
382.85551	758	1+
382.88738	350	1+
383.05964	226	1+
383.19494	254	1+
383.32442	260	1+
383.71106	354	1+
383.73832	244	1+
383.94685	202	1+
384.85064	10722	1+
384.89279	656	1+
385.38438	344	1+
385.74284	170	1+
385.89466	416	1+
386.71390	328	1+
386.79956	224	1+
386.97335	182	1+
387.84331	474	1+
388.00794	274	1+
388.39014	402	1+
388.66512	212	1+
388.79437	294	
389.19709	852	1+
389.39220	332	1+
389.66931	146	1+
389.71363	554	1+
389.73412	342	1+
390.84378	818	
390.90785	434	1+
390.96625	158	1+
391.01928	420	1+
391.80437	382	
391.84283	440	
392.02170	332	1+
392.07446	214	
392.80156	190	
392.83466	306	
392.86412	1128	1+
393.08345	836	1+
393.19526	328	1+
393.79824	1998	1+
393.82828	762	1+
394.83088	582	1+
394.86152	1042	1+
395.09307	148	1+
395.91742	262	1+
395.95020	258	1+
396.73327	202	
396.77310	230	1+
397.71754	514	1+
397.74544	476	1+
397.81236	272	1+
397.86017	248	
398.74817	296	1+
398.86891	936	1+
398.89555	376	1+
399.81095	486	
400.76616	282	1+
400.84276	284	1+
401.87507	300	
402.86559	4594	1+
403.87063	3180	1+
403.97091	342	1+
404.04650	224	1+
404.12097	208	1+
404.21747	184	1+
404.41157	180	
404.93856	172	1+
404.97495	202	1+
405.22223	158	1+
405.74964	430	1+
405.87136	1740	1+
406.40705	246	1+
406.80308	720	1+
407.86602	16712	1+
408.72307	924	1+
409.81701	274	
409.94470	280	1+
410.08687	220	
410.94840	224	1+
411.63655	92	1+
411.81116	1234	1+
412.21601	296	1+
412.73037	656	1+
412.84689	778	
412.87126	1544	1+
412.92149	254	
413.07071	328	1+
413.87570	1098	1+
414.74310	568	1+
415.81690	198	
415.87353	686	
416.21102	210	
416.36578	234	1+
416.87780	872	1+
417.82281	292	
418.80516	194	1+
418.84634	254	
421.81395	364	1+
421.88475	1156	
422.06895	230	1+
422.74515	442	1+
422.85562	270	
422.87968	1528	1+
423.68135	112	1+
425.36332	286	1+
425.88001	1726	
425.93549	470	1+
426.13789	168	1+
426.86377	2080	1+
426.93931	396	1+
427.01443	124	1+
427.73730	430	
428.74490	474	
428.84888	418	
428.88370	1546	1+
429.14570	258	1+
429.40009	360	1+
429.74021	306	
429.82814	554	1+
430.40311	280	1+
430.73963	1110	1+
430.86296	2018	1+
430.88108	460	
431.86821	1488	1+
432.12177	190	
433.54244	236	1+
433.86442	372	
433.88608	536	1+
434.14108	246	1+
435.08603	180	1+
435.86343	198	
436.89285	356	1+
437.14698	208	
437.71208	272	1+
439.29856	200	1+
439.89321	1984	1+
440.77009	210	1+
440.83016	214	
440.86968	456	1+
441.99132	190	1+
442.68352	200	1+
443.95038	240	1+
444.38006	252	1+
444.74185	264	1+
444.87340	1828	1+
444.95162	200	1+
445.71304	184	1+
445.77486	212	
445.80119	252	1+
446.02084	148	1+
446.13350	190	1+
446.80602	176	1+
446.87617	448	1+
447.36897	194	1+
447.73658	394	1+
447.77631	340	1+
448.14836	316	1+
448.74332	276	1+
448.89243	558	
448.92702	322	1+
449.14910	298	1+
449.77085	410	1+
449.88316	1006	1+
449.95883	218	1+
450.77069	290	1+
450.82570	412	1+
452.02341	166	1+
453.16220	158	1+
454.68980	290	1+
454.70923	280	1+
455.91408	192	1+
456.05344	140	1+
456.18422	180	
457.71745	240	
457.90330	2210	1+
458.70505	492	1+
459.70973	342	1+
460.16563	372	1+
460.67565	270	1+
461.76387	152	1+
462.23082	210	1+
462.88337	858	1+
462.91022	320	1+
463.87427	250	1+
464.10310	230	1+
464.71363	224	
467.89064	1062	1+
468.78148	462	
468.83442	284	1+
468.90862	184	
469.11026	176	1+
469.76257	176	
469.91506	272	1+
470.89138	198	
471.85348	174	1+
472.73619	138	1+
475.77724	342	1+
478.70768	352	1+
478.76992	520	1+
479.65458	326	1+
479.77132	408	1+
480.66224	186	1+
482.79972	402	1+
484.85034	250	
486.79428	594	1+
486.84633	490	1+
486.90152	212	
487.73241	182	1+
487.82816	178	1+
489.80053	338	1+
490.19611	128	1+
490.67705	190	1+
491.25890	208	1+
491.84893	456	
492.79209	240	1+
495.17106	362	1+
497.01532	196	1+
497.80160	206	
498.27909	190	1+
499.73251	570	1+
499.84502	216	1+
500.13782	210	
500.65353	214	1+
500.80169	424	1+
501.19134	124	1+
501.57376	138	1+
501.80363	308	1+
502.15148	314	1+
503.15495	196	1+
503.65999	364	1+
504.66423	286	1+
504.80302	202	
505.24105	176	
505.26800	164	1+
505.37670	234	1+
505.51054	170	1+
507.41600	130	1+
507.69239	198	1+
507.86739	250	1+
508.27437	306	1+
508.79404	206	
508.90765	232	1+
509.85994	866	1+
510.70596	234	1+
512.52014	180	1+
512.81799	182	1+
END IONS

###FS:    #m/z: 336.94631 #charge 1+
###MS: 26
###MSMS: 28
BEGIN IONS
TITLE=Cmpd 20, +MS2(336.9463), 28.0-35.0eV, 0.6min #28
RTINSECONDS=34.0315
SCANS=26,28
PEPMASS=336.94631	390660
CHARGE=1+
45.72326	98	
105.28773	104	
196.88459	168	
198.95332	162	
205.94745	328	1+
205.97036	98	
207.97315	106	
209.88718	162	
209.94140	136	
210.88438	482	1+
210.90248	132	
211.94458	12514	
211.99915	174	
212.05400	146	
212.87760	2516	1+
212.94635	520	
213.48786	126	1+
213.93972	6310	1+
214.89795	324	
215.88698	1140	1+
215.93722	576	
217.88407	354	
217.93520	250	
218.41124	102	
222.95173	118	
223.96381	202	
223.97897	172	
225.97429	184	
226.89280	100	
226.94963	406	1+
226.97316	256	
227.95273	268	1+
228.89271	364	
229.89323	162	
229.95531	11136	1+
230.85185	128	
230.88953	4602	1+
231.95101	5958	1+
233.43474	102	
233.83534	172	
233.86040	184	1+
233.89789	556	
233.91582	116	
233.94812	1306	1+
235.89251	204	
237.06008	146	
238.88973	98	
239.90241	138	
240.01336	152	
240.07767	238	1+
240.79388	132	
240.89391	102	
240.95986	202	
242.79094	242	1+
243.95816	182	
244.95462	128	
246.95203	122	
246.97769	120	
247.96548	2238	1+
248.44653	104	
248.83196	180	
248.89745	1342	1+
249.83029	136	
249.96109	1842	1+
250.09324	148	
250.83532	222	
250.90300	362	1+
250.99424	100	
251.83444	182	
251.95891	260	
252.83785	140	
252.97073	6974	
253.78596	132	
253.90524	484	1+
253.97691	296	
254.83550	124	
254.87250	98	
254.94659	278	
254.96679	3062	1+
255.07150	112	
255.89156	120	
256.88097	144	
256.91171	338	1+
256.96253	634	1+
257.83681	280	1+
257.86213	150	
258.80729	296	1+
260.05001	100	
261.83092	214	
262.80637	208	1+
262.83491	114	
263.00612	244	1+
263.82991	162	
266.88564	206	1+
266.97063	114	
267.84313	146	
268.00217	102	
268.83977	922	1+
268.95371	166	
269.08516	234	1+
269.79882	392	
270.98184	438	
271.91558	346	1+
271.95910	114	
272.84505	112	
272.85705	116	
272.95976	138	
272.97807	386	1+
273.79561	292	
274.79688	128	
275.86364	126	
275.95489	212	1+
276.79815	148	
276.84569	148	
277.83498	812	1+
278.83729	624	1+
278.86225	176	
279.10167	122	
279.79939	100	
280.05083	116	
281.03724	154	1+
281.04948	186	1+
281.41282	118	
282.27433	138	
282.86238	120	
283.78833	424	
284.81930	228	
285.79410	172	1+
285.84697	114	
285.85972	166	
286.85198	900	1+
287.78753	112	
287.81318	284	1+
288.61942	122	
289.88412	134	
290.47886	102	
290.80481	130	
290.86025	124	
290.88306	132	
291.80092	560	1+
291.85764	508	1+
292.05934	146	
292.41409	106	
292.43160	138	
292.93341	228	1+
293.29223	200	
293.85373	296	1+
293.90081	208	1+
293.99768	264	1+
294.93615	282	1+
295.80046	234	1+
295.86617	294	1+
295.97406	114	
296.87015	242	1+
298.45611	108	
298.75121	100	
299.01880	98	
299.30742	108	
300.84970	108	
301.84642	308	1+
302.43978	96	
302.66685	106	
304.36794	98	
305.85630	170	
305.88007	360	1+
307.32099	114	
307.92657	166	
308.87731	242	
309.02291	114	
309.32219	184	
309.81899	130	
309.86529	182	
310.82981	144	
310.87842	940	1+
312.87604	502	1+
314.82134	182	
315.81422	150	
317.76655	106	
317.89275	102	
318.77589	98	
318.98924	98	
319.87461	174	
319.94663	114	
320.25338	120	
320.87880	228	1+
320.91532	130	
320.99301	114	
322.10592	102	
322.71206	96	
322.89949	124	
323.17543	98	
324.75527	112	
324.89016	196	
325.88993	126	
326.89247	120	
328.36842	96	
328.88941	352	1+
329.95362	198	1+
331.88789	192	1+
332.86660	308	1+
333.88575	158	1+
334.39564	166	
336.04921	104	
337.25672	136	
338.89618	102	
339.83102	110	
340.97858	100	
341.19488	108	
341.77126	96	
342.45305	152	
END IONS

###FS:    #m/z: 359.96199 #charge 1+
###MS: 26
###MSMS: 29
BEGIN IONS
TITLE=Cmpd 21, +MS2(359.9620), 28.0-35.0eV, 0.6min #29
RTINSECONDS=34.804
SCANS=26,29
PEPMASS=359.96199	307908
CHARGE=1+
200.94740	178	
205.94906	218	
207.40698	192	
208.88519	132	
208.94025	2254	1+
209.94342	1876	1+
210.90798	242	1+
216.41345	372	
217.91561	388	1+
219.17065	120	
220.95853	338	1+
221.52638	144	1+
221.89546	192	
221.94974	136	
222.82483	134	
222.95185	3254	1+
222.97342	132	
224.94816	4626	1+
225.39269	252	1+
225.87933	138	
225.96146	222	
226.94770	15288	1+
227.09059	116	1+
227.21386	106	1+
227.79873	148	1+
227.92963	512	
228.89171	282	
228.94274	17404	1+
229.35058	112	1+
230.02778	194	1+
231.99806	134	1+
232.84407	130	
233.83085	156	
233.88575	144	
233.95941	438	1+
234.93127	260	1+
235.08091	152	
235.47447	112	
235.82048	658	1+
237.02003	212	1+
237.84456	124	
239.08083	184	1+
240.01465	122	
240.78787	344	1+
240.83473	208	
240.94117	142	
240.96287	2634	1+
241.01800	128	
241.94180	202	
242.96005	1898	1+
243.78381	204	1+
244.05359	154	1+
244.54301	134	
244.86434	112	
244.91982	112	
244.95717	6752	
244.99886	158	
245.89144	140	1+
245.94167	356	
245.95786	186	
246.95336	7568	
247.80847	172	1+
247.95392	110	
248.89985	328	1+
249.09433	152	
249.85414	204	1+
250.95203	230	
250.97307	160	
251.96875	188	
252.04325	184	1+
252.15202	92	1+
252.90394	198	1+
252.99470	208	1+
253.83600	418	1+
254.09012	140	
254.83769	294	1+
254.97658	280	1+
257.49810	170	
257.80098	136	
258.79345	292	1+
258.84517	128	
258.88513	218	1+
258.97544	424	
260.84148	280	1+
260.94488	142	
260.97013	1494	1+
261.09411	152	
261.79998	192	1+
261.84585	198	1+
261.90255	116	
262.82294	462	1+
262.87673	140	
262.96715	234	
263.81192	204	1+
263.97786	150	
264.84357	292	1+
264.87492	116	
264.96436	532	1+
265.13019	122	
266.81429	116	
266.83589	120	
267.06276	218	1+
267.13517	120	
267.78578	270	1+
267.92227	344	1+
267.97294	1418	1+
268.83825	130	
269.10976	172	1+
269.39658	130	
269.80214	218	1+
269.85586	122	
269.96905	1474	
270.83465	150	
271.79836	114	
271.84463	412	
272.84458	288	
273.06901	202	1+
273.79440	242	
274.79668	204	
274.92468	116	
275.79410	144	
275.96404	184	1+
276.80822	118	
276.85060	346	1+
277.80311	536	1+
278.01081	208	
278.84506	230	
278.86987	340	1+
278.95728	284	1+
279.10330	110	
280.26792	124	
280.79590	358	1+
281.84951	120	
281.87287	142	
282.80943	120	
283.81837	178	1+
283.83695	132	
283.93357	134	
283.95787	172	
283.98572	376	1+
284.00836	116	
284.13541	156	
284.18787	108	
284.87592	144	
284.89167	212	
287.86305	128	
289.15147	116	
290.78546	250	1+
290.86023	136	
290.88907	118	
291.10088	144	
291.53924	112	
291.80419	306	1+
292.40748	114	
292.43749	380	
292.86315	112	
293.11530	180	
294.06638	130	
294.86291	786	1+
296.81076	340	1+
297.87123	148	
298.04606	122	
298.80316	518	1+
298.83804	314	1+
299.86867	112	
300.72489	158	
301.78124	216	
301.86107	154	
302.22227	118	
302.87938	286	1+
303.84383	128	
303.86212	164	
303.94039	462	1+
304.81600	206	1+
306.77377	142	
306.88070	134	
306.89906	116	
307.28816	108	
308.83503	148	
308.87462	148	
309.00127	110	
309.79700	496	1+
309.89057	148	
310.11235	114	
310.29323	112	
310.34559	130	
310.87822	342	
310.99609	166	
311.87674	968	1+
312.36524	120	
313.16078	150	
314.82223	132	
315.13991	120	
315.39754	122	
315.81865	118	
316.81163	254	
317.00039	198	1+
318.30377	152	1+
318.78116	134	1+
318.93679	408	1+
319.83231	260	1+
319.89284	112	
320.82132	114	
320.92976	246	
321.81715	202	1+
322.06401	166	
322.31373	260	1+
322.93133	600	1+
323.01860	296	1+
323.79054	248	1+
323.89110	374	1+
324.17377	110	
324.74906	194	1+
324.89606	316	1+
325.14062	220	1+
325.77935	214	1+
325.95295	130	
326.82166	164	
326.89351	114	
328.88573	216	
330.83059	154	
330.88600	112	
333.76213	224	
334.74143	180	1+
335.08963	152	1+
335.87939	178	
336.94429	730	1+
337.84519	246	1+
337.87165	250	1+
338.03159	128	
338.12051	122	1+
338.88867	192	1+
339.75731	138	
340.93890	438	1+
340.95750	142	
341.75036	172	
343.20675	142	
343.78015	126	
343.90740	220	
344.83812	272	1+
345.83931	200	1+
348.75702	324	1+
349.70888	170	1+
349.89295	130	
352.77310	184	
352.88471	118	
353.76055	458	1+
353.83187	198	1+
354.95406	144	
356.77587	188	
356.87322	214	1+
358.73514	418	1+
358.85850	360	1+
359.73890	278	1+
360.02469	114	1+
361.13689	226	1+
361.28323	138	
361.78289	394	1+
363.71890	202	
364.90373	122	
END IONS

###FS:    #m/z: 507.84598 #charge 1+
###MS: 30
###MSMS: 31
BEGIN IONS
TITLE=Cmpd 22, +MS2(507.8460), 28.2-35.2eV, 0.7min #31
RTINSECONDS=38.484
SCANS=30-31
PEPMASS=507.84598	1065410
CHARGE=1+
191.01840	188	1+
196.01608	872	
197.88529	296	1+
199.88353	442	1+
200.88508	308	1+
210.03449	318	1+
213.88933	212	
215.88224	336	1+
217.89470	344	1+
222.97492	270	1+
223.97678	198	1+
226.97176	132	1+
227.95404	492	1+
229.03011	264	1+
231.39834	236	1+
232.89917	248	
233.88741	546	1+
233.91503	286	1+
236.82504	328	1+
238.06472	420	
239.85936	280	
240.07814	414	1+
240.89824	398	1+
241.80720	330	1+
241.85568	680	1+
241.90093	342	1+
242.81273	200	1+
243.86389	182	1+
248.85460	500	1+
248.97770	236	
250.97067	814	1+
251.06977	294	1+
251.87428	482	1+
252.87535	308	1+
253.09808	282	1+
254.12348	166	1+
256.79170	218	1+
257.86945	228	
258.78741	298	1+
259.86682	428	
259.88333	402	
260.88026	582	
261.38100	670	1+
261.87856	398	
262.09731	224	1+
262.41791	246	1+
265.03287	266	1+
265.85752	428	1+
266.06578	242	1+
266.09318	290	
266.16774	552	1+
266.38148	362	1+
267.88987	290	
267.94898	128	1+
268.36521	214	
268.97566	258	1+
269.07926	210	1+
270.38618	470	1+
270.45476	220	1+
270.85824	832	
270.88251	268	
270.99359	192	1+
271.06709	156	1+
271.33234	330	1+
271.38809	506	1+
271.87916	636	1+
272.85232	2408	1+
273.06326	226	1+
274.40828	270	1+
275.17137	160	1+
275.89330	360	1+
276.14549	208	1+
276.41571	276	1+
276.80489	542	1+
277.01339	238	1+
277.80981	422	1+
277.84754	796	1+
278.86153	346	
278.89074	310	
280.39140	264	
280.84678	260	
280.88746	584	1+
280.92458	336	1+
281.37643	320	
281.81745	214	1+
281.92602	204	1+
282.39003	258	
282.41163	192	1+
283.85017	358	1+
284.87187	204	
284.89944	370	1+
285.01156	208	1+
285.03922	278	1+
285.87647	516	1+
285.94079	518	1+
286.87884	384	1+
286.96337	210	
286.98116	146	1+
287.81032	214	
287.84097	644	1+
287.85269	346	
288.36088	192	
288.86933	1248	
288.89909	380	
288.92978	266	1+
289.32977	272	1+
289.88051	1744	
290.86532	5182	1+
291.14003	388	1+
291.39499	270	
291.88084	904	
292.14625	264	1+
292.86145	626	
292.88629	726	
292.95037	262	1+
292.97440	260	1+
293.11974	480	1+
293.19858	108	1+
293.33823	244	
293.38883	278	
293.87330	12786	1+
294.12668	322	1+
294.27195	100	1+
294.39818	204	1+
295.33804	264	1+
295.81960	254	
295.85675	828	1+
296.14086	254	1+
296.86052	498	1+
296.89792	500	1+
296.94290	238	1+
297.81486	238	
298.07987	202	1+
298.33809	354	1+
298.39733	316	1+
298.80577	596	1+
298.86181	430	
298.87846	1328	1+
298.98368	254	1+
299.84296	250	
300.05410	194	1+
300.85723	1096	1+
300.93487	374	1+
301.14841	264	1+
301.83676	226	
301.88668	230	
301.94024	304	1+
302.81231	656	1+
302.85335	834	1+
302.87895	648	1+
303.38786	212	1+
304.91717	180	1+
305.85243	688	1+
306.06209	254	1+
306.37340	248	
306.87985	258	
306.97312	264	1+
307.80955	408	1+
307.88941	2464	
308.14141	1722	1+
308.18360	132	1+
308.29920	150	1+
308.37464	658	1+
308.79160	398	1+
308.81008	288	1+
308.87030	6224	1+
309.83979	644	1+
309.87099	4030	1+
309.88688	1934	
310.15623	1266	1+
310.84249	428	1+
311.37392	202	
311.78926	242	1+
311.88289	26318	1+
311.94348	306	1+
312.00406	202	1+
312.04809	272	1+
312.25043	86	1+
312.37766	296	1+
312.57599	148	1+
312.65873	88	1+
313.82460	788	1+
313.95338	296	1+
314.82066	568	1+
314.86812	1606	1+
315.00151	256	
316.37228	506	1+
316.47785	98	1+
316.76236	190	1+
316.80893	222	
316.83195	256	
316.86692	428	
316.88503	530	
317.20145	182	1+
317.76637	150	1+
317.82378	300	
317.84179	268	
317.88285	818	1+
317.98824	308	1+
318.27710	210	1+
318.50977	168	1+
318.86240	1060	1+
319.06957	296	1+
320.37933	306	
320.72863	198	1+
320.87419	212	
320.91925	216	1+
321.88967	432	
322.34655	446	1+
322.85546	340	
322.88682	358	
322.96269	166	1+
322.99877	288	1+
323.01616	216	
323.37858	624	1+
323.83512	232	
323.86018	304	
323.88052	196	
324.02455	200	
324.06081	252	1+
324.86678	452	
325.05300	212	1+
325.86408	272	
325.90024	1698	1+
326.43959	246	1+
326.82222	206	
326.88283	692	
326.98045	182	1+
327.05778	208	1+
327.38788	398	
327.75190	216	1+
327.88122	4118	1+
328.14295	180	1+
328.37446	772	1+
328.94157	360	1+
329.09210	214	1+
330.04958	138	1+
330.40357	220	1+
330.83000	484	1+
330.88355	616	
331.14309	300	1+
331.89035	916	
332.87723	1158	1+
332.94790	386	1+
333.00851	304	1+
333.76106	258	1+
333.85481	192	
334.62648	218	1+
334.89689	544	
335.35367	314	1+
335.41285	262	1+
335.84165	1394	1+
335.88438	548	
336.39284	390	1+
336.41964	178	1+
336.87282	442	
336.94424	288	1+
337.01726	358	1+
337.14934	188	1+
337.76955	278	1+
337.83159	358	1+
337.88247	842	
338.29998	218	1+
338.40076	602	1+
338.77383	184	1+
338.88211	1174	1+
339.00960	334	1+
339.30467	146	1+
339.40605	416	1+
339.71525	196	1+
341.82038	378	1+
342.99238	352	1+
343.37575	284	1+
343.87662	230	
344.18123	242	1+
344.71048	448	1+
344.87114	218	
345.36834	320	1+
345.39380	312	1+
345.82027	380	1+
345.86328	192	
345.89967	320	
346.07437	198	1+
346.80718	344	1+
347.93971	346	1+
347.97220	190	1+
347.99922	306	1+
348.16519	382	1+
348.18156	212	
348.40620	302	1+
348.91492	538	1+
349.36447	362	1+
350.10778	316	1+
350.88986	1152	1+
350.91507	254	
350.96081	420	1+
351.71717	328	1+
351.85490	664	1+
352.23131	172	1+
352.77238	662	1+
352.90912	1046	1+
353.06911	332	1+
353.73911	216	1+
353.85228	1612	
353.94012	294	1+
354.02071	268	1+
354.84143	1118	1+
355.05159	150	1+
355.09809	268	1+
355.90413	232	
356.36422	424	1+
356.78289	226	
357.85259	240	
358.33757	292	1+
358.83688	254	1+
358.91321	208	
359.37268	290	1+
360.71359	186	1+
360.72489	196	1+
360.80204	210	1+
360.95331	260	
361.86554	322	
362.02953	300	1+
362.36751	590	1+
362.76648	264	1+
362.81434	280	1+
362.84917	624	1+
362.87163	218	
362.89782	222	
363.86615	194	
364.08113	352	1+
364.84431	236	
364.87194	366	
364.90479	290	1+
365.05397	190	1+
365.73822	414	1+
365.84361	238	
366.06036	132	1+
366.18736	492	1+
366.28477	214	1+
366.35104	280	1+
366.74441	318	1+
366.79218	202	
366.83942	4772	1+
367.70722	1290	1+
367.88648	694	1+
368.78847	618	1+
368.87863	278	
369.37412	212	1+
369.87493	542	1+
370.78357	854	1+
370.84143	524	1+
371.14094	208	1+
371.18968	468	1+
371.72829	234	
371.75774	210	
372.57594	240	1+
372.78090	560	1+
372.80397	244	
372.85276	424	1+
373.03301	206	
373.05478	310	1+
373.37372	718	1+
373.82973	754	1+
374.05531	208	1+
374.71930	198	
374.84397	226	
374.99048	120	1+
375.11799	188	1+
376.72959	288	1+
376.79427	198	
376.87698	786	1+
377.07522	220	1+
377.18054	180	1+
378.04101	242	1+
378.78153	404	1+
379.81658	242	1+
380.30004	146	1+
380.73684	282	
380.85852	884	1+
380.89594	248	
381.04426	196	1+
381.73035	370	1+
381.79359	528	1+
382.76779	412	1+
382.85711	1262	1+
383.10463	340	1+
383.71254	390	1+
383.77434	278	1+
383.91332	266	1+
384.38649	560	1+
384.85051	9256	1+
385.73832	320	1+
385.88281	664	1+
387.87988	226	1+
388.75183	244	1+
388.79010	442	
388.81131	300	
389.19975	898	1+
389.35518	430	1+
389.71569	352	1+
389.73013	280	
389.79648	404	
390.09520	202	1+
390.35772	304	1+
390.80391	226	
390.84799	640	
390.85722	506	
391.74484	444	1+
391.80641	450	
391.84365	594	
391.86662	242	
391.95659	218	1+
392.07675	760	1+
392.82687	392	
392.84031	396	
392.86470	1268	1+
393.08329	588	1+
393.13048	250	1+
393.15883	184	1+
393.38463	264	1+
393.79986	1416	1+
394.83881	616	
394.86142	320	
395.26799	190	1+
395.78168	202	
395.86437	1076	1+
396.07366	262	1+
396.73206	640	1+
396.81860	504	1+
397.73312	444	1+
397.86545	754	1+
398.86986	524	1+
398.90287	306	1+
399.81157	578	1+
400.85564	310	1+
401.81286	438	1+
401.89913	456	1+
402.35024	300	1+
402.81159	288	1+
402.86626	4974	1+
403.87134	3184	1+
405.40270	356	1+
405.69052	194	1+
405.78009	702	1+
405.87111	1734	1+
406.12778	170	1+
407.72449	430	1+
407.86628	20762	1+
408.06784	314	1+
408.20677	232	1+
408.81305	680	1+
408.92566	242	
409.12206	190	1+
409.72252	236	
409.75875	266	
409.98361	294	1+
410.04589	292	1+
410.10005	276	1+
410.29788	428	1+
410.73434	970	1+
410.98616	250	1+
411.81025	1978	1+
411.86075	418	
412.18159	326	1+
412.53308	104	1+
412.73025	608	1+
412.84592	994	
412.87152	268	
412.92613	248	
413.07712	318	1+
413.18801	232	1+
413.37052	332	
413.77535	200	
413.87675	1918	1+
414.85234	230	
414.90841	202	1+
415.81976	362	1+
415.87308	576	
416.88140	334	
417.56959	124	1+
417.82371	752	1+
417.91009	362	1+
418.56394	156	1+
418.86241	386	1+
419.37923	122	1+
419.72859	300	1+
421.82235	226	1+
421.88326	2936	1+
422.72228	242	1+
422.97157	226	1+
423.06980	194	
423.87925	568	
424.80127	388	1+
424.86734	254	
424.88119	328	
425.69397	290	1+
425.87768	1416	
426.08854	386	1+
426.12141	168	1+
426.68453	234	1+
426.74039	304	
426.86165	2710	1+
426.93487	344	1+
426.99487	300	1+
427.03936	146	1+
427.73560	1648	1+
427.83585	216	
428.21957	238	1+
428.88402	1876	1+
429.37858	354	1+
429.82612	638	1+
430.73964	1600	1+
430.86024	1316	1+
431.48932	156	1+
431.87071	966	1+
433.02737	110	1+
433.07596	198	1+
433.86205	192	
433.88419	1040	1+
434.69408	178	1+
434.77465	216	
434.88721	624	1+
435.14756	224	1+
435.86355	368	
436.36880	286	1+
436.83174	210	1+
438.78076	250	1+
439.89425	1844	1+
440.83502	296	1+
441.38086	196	1+
441.88821	660	1+
442.15715	220	
442.70115	196	1+
442.96404	314	1+
443.93429	304	1+
444.05682	184	1+
444.87261	3344	1+
444.94236	204	1+
445.77629	304	1+
446.70019	368	1+
446.78023	186	1+
446.82256	236	1+
447.73616	274	1+
448.89837	532	
449.82986	482	1+
449.87993	570	1+
450.09493	172	1+
450.76946	606	1+
451.36753	130	1+
451.87680	368	1+
451.90094	202	
453.76509	354	1+
453.87413	342	1+
453.93780	166	1+
454.77130	232	1+
455.74674	214	1+
456.72041	260	1+
457.80942	178	1+
457.90418	1978	1+
458.34068	164	1+
458.74197	374	1+
461.99067	118	1+
462.16259	254	1+
462.87889	822	1+
462.90731	392	1+
464.09397	210	1+
464.79566	390	1+
465.67376	258	1+
465.77885	166	1+
467.03515	192	1+
467.23373	306	1+
467.29253	144	1+
467.89051	1278	1+
467.92456	184	1+
468.78060	1072	1+
468.83274	354	
469.66585	180	1+
470.08761	134	1+
470.92567	160	1+
471.78082	348	1+
472.23420	232	1+
473.66415	220	1+
473.78895	246	1+
476.72226	300	1+
477.72639	206	1+
479.72177	376	1+
482.82825	214	1+
483.78727	246	1+
485.89961	846	1+
486.79296	204	
487.71674	272	1+
487.79934	242	
490.79677	442	1+
490.93974	110	1+
491.80059	326	1+
491.85071	422	1+
493.79273	384	1+
494.80929	250	1+
495.25006	208	1+
497.77585	278	1+
498.73348	672	1+
499.73105	552	1+
503.81288	296	1+
504.26088	210	1+
504.81474	222	1+
505.43480	270	1+
505.72006	116	1+
506.43800	180	1+
506.64920	194	1+
506.80704	216	
507.86713	260	1+
508.23785	234	1+
508.27239	256	1+
508.92074	210	1+
509.19265	220	1+
509.27882	198	1+
509.45801	190	1+
509.66520	280	1+
509.85827	1450	1+
510.66761	222	1+
511.08978	212	1+
513.39595	140	1+
END IONS

###FS:    #m/z: 336.94625 #charge 1+
###MS: 30
###MSMS: 32
BEGIN IONS
TITLE=Cmpd 23, +MS2(336.9463), 28.0-35.0eV, 0.7min #32
RTINSECONDS=39.2555
SCANS=30,32
PEPMASS=336.94625	466524
CHARGE=1+
184.86460	128	
189.86156	108	
193.88871	240	1+
196.88458	306	
198.88001	132	
198.95502	210	
205.94868	206	1+
209.88665	150	
209.94594	226	
210.88441	552	1+
210.94198	144	
211.43414	116	
211.94433	12366	
212.87796	3314	1+
212.94659	540	
213.24679	106	
213.93986	5460	1+
214.88594	1512	1+
215.83119	114	1+
215.88749	1244	1+
215.93729	1070	1+
216.47129	100	1+
217.88445	584	1+
217.93845	202	
221.88928	210	
223.93799	142	
223.96138	344	1+
224.98741	168	
225.39468	104	
226.97336	234	
227.78602	254	
227.89387	202	
227.95596	170	
228.78947	186	
228.89424	772	1+
229.95482	11322	1+
230.88919	5752	1+
231.62155	132	1+
231.95017	6476	1+
232.90843	526	1+
233.89746	922	1+
233.94777	604	1+
234.00925	106	
234.05280	122	
234.10295	106	
234.14249	124	
234.88281	140	
235.82224	138	
235.87001	154	
235.89311	372	
235.94651	140	
236.83037	126	
236.85154	134	
238.02206	102	
239.36688	136	
239.87721	174	1+
239.90241	146	
240.95877	104	
241.94580	138	
243.89210	104	
244.36879	150	
245.49594	106	
245.79773	142	
246.90463	142	
246.97353	136	
247.96528	2466	1+
248.01198	230	1+
248.89980	1818	1+
249.03710	110	
249.83000	550	1+
249.96131	1524	1+
251.07208	208	
251.78442	176	1+
251.81864	138	
251.96068	318	
251.97966	130	
252.08041	466	1+
252.91573	144	
252.93684	108	
252.97073	5876	1+
253.11597	152	
253.13246	194	1+
253.90437	1162	1+
254.93876	108	
254.96579	3188	1+
255.07523	354	1+
255.37429	108	
255.78170	170	
255.91195	312	1+
256.85126	350	1+
256.96158	528	1+
257.83259	132	
258.88398	346	1+
258.90834	122	
258.96168	176	
259.21330	132	
259.84645	394	1+
260.04106	108	
260.80567	110	
260.93127	128	
262.05133	178	1+
262.79720	146	
263.82838	118	
263.94374	116	
263.97568	152	
265.08496	132	
266.09484	142	1+
266.24359	130	
266.35004	150	
266.54504	118	
266.93115	108	
267.84431	236	
268.51026	128	
268.83897	1056	1+
269.80061	218	
270.79745	112	
270.97980	518	1+
271.10214	114	
271.84119	118	
271.91554	230	
272.84733	120	
272.91683	120	
272.98014	424	
273.79426	492	
274.89752	168	
274.93378	126	
275.85871	140	
275.95912	160	
276.79687	172	
276.84690	140	
277.83377	212	
278.07104	140	
278.83318	1138	1+
279.10139	114	
279.13405	140	
279.83538	678	1+
279.84974	316	1+
280.78998	118	
280.81503	370	1+
280.93278	118	
281.04942	112	
281.79866	142	
281.82057	368	1+
281.93903	136	
282.79929	352	1+
282.93166	106	
283.36877	134	
283.71204	94	1+
283.78908	626	1+
284.87085	142	
285.85194	510	
286.76778	122	
286.84854	888	1+
286.88642	104	
286.90946	132	
288.50243	102	
288.84403	384	1+
289.87993	114	
290.01004	160	
290.80474	562	1+
291.80875	462	1+
292.12768	140	
292.43659	152	
292.85097	392	1+
293.02211	156	
293.86793	320	1+
293.99614	126	
294.04003	122	
294.81104	124	
295.02217	368	1+
295.21945	122	1+
295.82561	148	
295.99309	110	
296.80571	548	1+
296.87217	128	
298.79020	206	1+
298.84852	120	
298.87660	244	1+
299.93349	112	
301.80810	108	
301.87808	148	
302.85919	106	
303.89051	140	
306.79341	140	
306.88515	232	
307.79729	164	
307.88441	160	
308.31514	270	1+
308.80770	346	1+
308.86928	198	
308.88183	130	
309.86865	236	
310.22184	138	
310.87737	1280	1+
311.83440	130	
312.80602	138	
313.81656	416	1+
314.58249	112	
315.90447	110	
317.88556	110	
318.88432	414	1+
319.88856	230	1+
321.62324	106	
321.81376	134	
322.87076	106	
323.75874	288	1+
323.86057	142	
324.88929	612	1+
328.00089	264	1+
328.67324	106	
328.83576	120	
328.88738	758	1+
329.10508	106	
330.93768	120	
332.81433	122	
334.31043	150	
334.40258	108	
335.80115	106	
335.88663	122	
336.34909	278	1+
337.76169	376	1+
337.83065	352	1+
337.92763	146	
338.87547	222	1+
340.40151	242	1+
341.15751	124	
END IONS

###FS:    #m/z: 359.96197 #charge 1+
###MS: 30
###MSMS: 33
BEGIN IONS
TITLE=Cmpd 24, +MS2(359.9620), 28.0-35.0eV, 0.7min #33
RTINSECONDS=40.0275
SCANS=30,33
PEPMASS=359.96197	346682
CHARGE=1+
191.10334	148	
196.81066	114	
196.88364	120	
205.01736	116	
205.94960	552	1+
205.99899	126	
207.40524	326	
207.94746	180	
208.88373	120	
209.94281	2026	1+
211.00191	148	
215.88426	134	1+
216.38733	154	
216.41226	390	
218.91195	544	1+
220.95917	410	1+
221.87878	242	1+
221.88992	222	
222.89032	130	
222.91312	176	
222.95168	3730	1+
223.88552	418	1+
224.94860	5268	1+
225.91979	226	1+
226.94714	15772	1+
227.88481	122	
228.63003	86	1+
228.79309	196	1+
228.94288	17914	1+
229.12152	132	1+
230.04645	116	
230.89276	356	1+
233.83431	152	
233.88600	184	1+
233.94027	186	1+
233.95942	472	1+
234.14400	124	
234.79305	230	1+
235.43138	182	
235.82185	530	1+
235.95266	116	
237.01756	138	
237.06091	136	
237.88763	140	
238.43076	172	
238.94197	122	
238.96927	250	1+
239.42530	222	
239.93510	524	1+
240.00332	138	
240.53745	272	1+
240.83627	172	1+
240.88845	180	1+
240.92105	132	
240.93945	450	1+
240.96275	2826	1+
241.78735	198	
242.01175	258	1+
242.78910	134	
242.95919	1926	1+
243.78251	220	1+
243.86715	202	
244.37800	140	
244.78585	154	1+
244.95778	7216	1+
244.99032	162	1+
245.83541	138	
245.93980	146	
246.36435	116	
246.44523	182	
246.95308	9140	1+
248.89719	356	1+
250.94983	254	
250.97207	620	1+
250.99723	162	
252.07948	242	1+
253.00071	124	
253.11811	236	1+
253.83349	494	1+
253.90665	328	1+
255.95469	140	
256.37252	170	
256.80815	116	
257.85116	262	1+
257.97067	664	1+
258.97297	564	1+
259.44659	116	
259.79987	138	
260.83560	158	
260.96844	1552	1+
262.94787	174	
263.80310	130	
263.82664	366	1+
263.84654	208	
264.81406	132	
264.82868	234	1+
264.90868	150	
264.97442	156	
265.09073	278	1+
265.97183	142	
265.98717	134	
266.81531	144	
266.86521	204	1+
266.97659	246	
267.97314	904	1+
268.01008	234	1+
268.84318	324	1+
268.88704	200	1+
269.41579	116	
269.93440	216	1+
269.96975	1244	1+
270.80094	120	
271.09422	140	
271.84408	1226	1+
271.86410	130	
272.78936	214	
273.57324	134	
273.86008	130	
275.05913	134	
275.80416	486	1+
275.89317	162	
275.96898	170	
276.85422	598	1+
277.92121	132	
278.86839	196	1+
278.93877	156	
279.04281	222	1+
279.09804	140	
279.96106	114	
280.79064	498	1+
280.80614	210	
281.87219	118	
282.86689	128	
282.93217	286	1+
283.78611	138	
283.84092	126	
283.98467	400	1+
284.78940	118	
284.87307	190	
285.86079	116	
286.87709	118	
287.81337	368	1+
287.82655	346	1+
287.86123	182	
288.92496	166	1+
289.85940	134	
290.78513	260	
290.89236	222	1+
291.42997	562	1+
291.78677	116	
291.80565	504	1+
292.86210	188	
293.11899	116	
293.85691	454	1+
293.88089	118	
294.81292	150	
294.86202	306	1+
294.94116	222	
295.12725	210	
295.80669	458	1+
295.93348	208	
296.80805	382	1+
296.87276	208	
296.93106	122	
297.11383	116	
297.83743	148	
297.88508	140	
297.95780	206	1+
298.80281	394	1+
299.02427	196	1+
299.86981	166	
300.71979	158	
300.77499	150	
300.87423	152	
300.91804	136	
301.78071	442	1+
301.85439	192	
301.88169	220	1+
302.80168	532	1+
302.94366	336	1+
303.80479	354	1+
303.82905	140	
304.77829	150	
304.85834	118	
305.98192	140	
306.88004	206	
307.88444	418	1+
308.06118	158	
308.29344	200	
308.82804	144	
308.93548	176	1+
309.80068	334	1+
309.93581	180	1+
310.83116	122	
310.87323	358	
311.88262	162	
312.35850	134	
312.82438	138	
312.87425	140	
314.82372	270	1+
315.35826	126	
315.93087	316	1+
316.17774	160	1+
316.80906	314	1+
316.84365	246	1+
317.09417	128	
317.11099	168	1+
318.88134	216	
318.93706	682	1+
319.04499	220	1+
319.74123	274	1+
319.76598	120	
319.86886	222	1+
320.82898	192	
321.81282	128	
321.95813	130	1+
322.15329	124	
322.23315	194	1+
322.92946	778	
323.33979	166	1+
324.89036	174	
325.29127	166	1+
325.76789	118	
325.90018	130	
327.88766	388	1+
328.30086	170	
329.87033	114	
330.88318	226	
332.75477	218	1+
333.05451	194	1+
335.86761	236	1+
336.87069	196	1+
336.94311	894	1+
337.75860	288	1+
338.82591	118	
340.74184	218	1+
340.93835	458	
341.40529	172	
341.76800	156	
343.75954	132	
343.78468	128	
344.91333	162	1+
345.71040	294	1+
349.77846	140	
350.91991	118	
351.76644	244	
352.29297	274	1+
352.77318	126	
353.74086	200	1+
353.75951	174	
355.76092	352	1+
356.29418	200	1+
356.69005	180	1+
356.89446	160	
358.19590	188	
358.73168	260	1+
358.75855	126	
359.20612	116	
359.79535	202	
359.96261	206	
360.35548	136	1+
360.75978	226	1+
361.79123	126	
361.82181	144	
363.71893	128	
364.36187	172	
364.38532	218	1+
364.71699	122	
END IONS

###FS:    #m/z: 322.93095 #charge 1+
###MS: 34
###MSMS: 35
BEGIN IONS
TITLE=Cmpd 25, +MS2(322.9309), 28.0-35.0eV, 0.7min #35
RTINSECONDS=43.717
SCANS=34-35
PEPMASS=322.93095	5451510
CHARGE=1+
185.98056	108	
187.86489	158	
189.85832	186	
191.95570	192	
192.02012	132	
192.88706	590	1+
194.88691	272	
195.89749	322	1+
196.88465	528	1+
200.88855	136	
201.04559	126	
205.94890	504	1+
207.88462	266	1+
209.87163	160	1+
209.94687	126	
210.94545	112	
211.88502	204	
212.02215	172	1+
212.87650	286	
212.89624	186	
213.88826	442	1+
214.88380	210	1+
215.90714	184	
216.89064	328	1+
216.90377	148	
220.00118	120	
221.94261	128	
221.96919	114	
222.95425	1540	1+
223.95898	856	1+
227.78786	104	
227.90391	478	1+
227.95404	398	
228.78895	106	
228.89562	114	
228.91302	314	1+
229.88754	328	1+
230.90416	260	1+
231.95469	106	
233.83299	104	
233.89380	120	
234.90970	98	
235.46509	100	
235.82226	348	1+
236.01009	128	
237.90338	120	
238.94456	134	
239.07990	234	
239.78782	526	1+
239.87290	182	
240.05591	132	
240.82227	186	
240.94082	2170	
240.96153	612	
241.79024	124	
241.82505	356	1+
241.93983	7256	1+
241.98462	134	1+
242.05731	138	
242.12317	140	1+
242.35851	106	
242.94177	4788	1+
244.78898	194	
244.82074	208	
244.83967	98	
244.93987	1622	1+
244.98220	108	
245.44345	144	
246.97722	706	1+
247.07852	126	
248.84482	260	1+
248.90000	150	
250.89861	232	
250.94601	108	
250.96814	408	1+
251.00594	102	
251.04592	100	
251.07195	272	
251.78903	198	
251.92525	416	1+
252.40369	216	1+
252.79405	136	
253.83897	368	1+
253.98235	160	
254.00873	102	
254.87249	172	1+
255.66887	100	
255.78521	130	
256.04000	164	
256.83939	188	
256.95628	214	1+
257.85107	114	
258.03516	126	
258.79721	126	
258.83381	244	1+
259.33750	534	1+
259.80148	128	
260.83841	240	
261.83326	208	
262.82729	138	
262.97367	140	
263.90925	156	
263.97798	620	
264.80508	138	
265.79920	134	
265.85573	186	1+
266.02501	136	
266.05933	256	1+
267.79691	232	
267.85000	120	
268.79554	138	
268.85730	190	
268.90988	122	
269.79586	120	
270.79473	442	1+
270.85153	150	
271.77413	130	
271.79811	370	1+
271.85000	364	1+
272.78061	130	
273.79253	1410	1+
273.81869	122	
273.84665	272	1+
273.97615	100	
274.36630	110	
275.80924	370	1+
276.37107	156	
276.85077	106	
276.93306	118	
276.96838	106	
277.80901	152	
277.85579	394	1+
277.89307	106	
278.20424	120	
278.92408	122	
279.09224	428	1+
279.80470	200	
280.04129	118	
280.79675	260	1+
280.91051	120	
280.96226	242	1+
281.93066	116	
281.99288	102	
282.08573	172	
282.79480	162	
282.85244	98	
282.88238	108	
282.91736	194	
283.53336	104	
283.78942	714	1+
283.85811	134	
284.29222	362	1+
284.81723	130	
284.92523	220	
285.79708	106	
285.84963	108	
286.91882	338	
287.81713	100	
288.86330	148	
289.06836	112	
289.78519	232	
289.80657	180	
289.84504	364	1+
289.87637	250	1+
290.79091	236	
291.80358	1200	1+
291.87599	104	
292.06562	142	
292.88489	114	
293.87494	230	
294.80941	146	
294.86093	300	
294.90423	272	1+
296.80753	754	1+
296.85244	100	
296.87582	172	
297.80945	464	1+
297.84374	98	
297.88435	184	
299.01881	122	
299.78407	218	
300.86469	162	
301.87308	166	
303.72664	126	
304.83188	112	
305.80405	262	1+
306.27901	154	
306.88525	482	1+
307.31198	108	
307.80069	1202	1+
307.86472	200	1+
308.29385	346	1+
308.32245	136	
308.89186	206	
309.02954	134	
309.89203	120	
310.30654	306	
310.82756	236	
310.88100	818	1+
311.12385	128	
311.82714	102	
311.85918	100	
311.88782	450	1+
312.87116	240	
313.88382	134	
314.81723	684	1+
315.85133	108	
319.88512	118	
320.83156	290	1+
320.87762	102	
321.81920	346	1+
323.12902	104	
323.88483	724	1+
324.88930	484	1+
326.73918	100	
326.89851	112	
327.88376	472	1+
327.97335	206	1+
END IONS

###FS:    #m/z: 340.94076 #charge 1+
###MS: 34
###MSMS: 36
BEGIN IONS
TITLE=Cmpd 26, +MS2(340.9408), 28.0-35.0eV, 0.8min #36
RTINSECONDS=44.4885
SCANS=34,36
PEPMASS=340.94076	3954424
CHARGE=1+
189.85969	224	
192.92566	230	
193.89206	114	
196.88552	294	
205.94819	160	
207.52955	112	
208.96136	148	
209.88795	144	
210.93664	192	
211.94225	158	
212.00060	124	
212.87540	738	1+
213.93914	3578	1+
214.89147	146	
215.88735	1542	1+
215.93648	806	
216.41326	186	
217.88078	842	1+
217.89635	120	
217.93822	324	1+
219.88290	134	
223.96081	242	
224.37034	106	
226.89426	128	
226.94907	534	1+
226.97119	108	
227.00086	126	
227.04954	102	
227.78805	132	
228.80110	132	
228.89475	364	1+
228.94537	318	1+
229.39982	102	
230.84887	186	1+
230.88799	1376	1+
231.89075	814	1+
231.95043	3388	1+
232.58923	106	
233.00837	112	
233.89645	816	1+
233.94623	784	
234.83443	114	
235.06023	130	
235.41946	106	
235.86831	154	
235.89065	506	1+
235.94544	132	
237.12179	206	1+
237.54992	106	
237.88486	144	
237.90267	174	
237.99175	228	
238.05261	240	1+
238.88348	164	
239.78973	424	1+
239.90167	130	
239.96014	108	
240.78392	150	
240.79266	320	1+
240.84472	110	
240.99926	180	1+
241.23196	110	
241.87968	254	1+
242.82654	116	1+
242.94172	314	
244.43673	104	
244.50246	102	
245.97060	656	1+
246.97429	590	1+
248.85780	142	
248.89978	502	1+
249.83942	224	1+
249.96348	952	1+
250.90155	278	
250.95537	366	1+
250.99606	102	
251.03758	144	
251.79081	184	
251.88238	158	
251.90056	210	1+
251.95910	228	1+
252.06575	162	
252.08689	182	1+
252.82425	120	
253.20354	146	
253.90223	344	1+
253.94496	102	
254.05949	112	
254.81407	162	
254.90493	218	1+
254.94231	122	
254.96629	2196	1+
255.07835	262	1+
255.13827	108	
255.78798	306	1+
256.79280	248	1+
256.91525	294	
256.96402	298	1+
257.84832	124	
258.88539	124	
259.01156	102	
259.84713	106	
259.95789	280	1+
261.45217	156	
261.84570	172	
262.01271	304	1+
262.90082	136	
263.18033	212	1+
263.72631	104	
263.82889	108	
263.84532	324	1+
264.79534	112	
266.00841	104	
267.13500	176	
267.80141	130	
268.56591	102	
268.86609	100	
269.79969	252	
269.96336	162	1+
270.79991	146	
271.15408	118	
271.84480	264	1+
272.87519	130	
272.93428	158	
272.97517	154	
273.79244	288	1+
273.81291	132	
274.82137	160	
274.83744	180	1+
274.90140	132	
275.80988	128	
276.84053	234	1+
276.85749	394	1+
276.97270	108	
276.98680	148	1+
277.92722	150	
278.84884	164	
279.08501	276	1+
279.79125	236	1+
279.80781	114	
279.87306	118	
279.96695	328	1+
280.05215	222	1+
280.99714	122	
281.03188	134	
281.86200	364	1+
282.78737	434	1+
282.80591	128	
283.04423	134	
284.92740	210	
287.79474	120	
287.86076	134	
288.02003	140	
288.04348	102	
289.79041	228	
289.86194	172	
289.87828	220	1+
290.79222	164	
290.81288	148	
291.80650	542	1+
291.93311	372	1+
291.98128	120	
292.81077	408	1+
292.86550	116	
293.87309	310	1+
294.70912	110	
294.86043	480	1+
295.84037	118	
295.97272	236	1+
296.85136	200	
297.02086	112	
297.05043	110	
297.88882	102	
297.97716	144	
298.05513	144	1+
298.86685	328	1+
299.37109	104	
299.78496	520	1+
299.86662	240	1+
301.88059	298	1+
302.17180	130	
302.91488	106	
303.44816	184	
304.44514	188	
305.80387	152	
305.92278	160	
306.04423	176	1+
306.88124	586	1+
307.79806	570	1+
308.30631	130	
308.99636	156	1+
310.87977	912	1+
310.91533	196	1+
311.83665	114	
313.89924	116	
314.11038	100	
314.88254	440	1+
315.82322	228	
316.75762	156	
316.81270	166	
321.81648	176	
322.84898	100	
323.29995	144	
323.88125	184	
324.28712	118	
324.89705	300	
325.75947	106	
325.89027	126	
325.94931	156	
326.89948	486	1+
328.19159	304	1+
328.88827	262	
329.80571	130	
329.89202	236	
330.81303	390	
330.88147	188	
331.77326	118	
332.90143	276	1+
333.98658	228	1+
334.76511	220	1+
335.74268	132	
335.81893	274	1+
336.03518	158	1+
336.87495	106	
337.21938	148	
337.98100	100	
338.85998	204	1+
339.82749	166	
342.90147	146	
343.72901	114	
344.75403	150	
END IONS

###FS:    #m/z: 363.95678 #charge 1+
###MS: 34
###MSMS: 37
BEGIN IONS
TITLE=Cmpd 27, +MS2(363.9568), 28.0-35.0eV, 0.8min #37
RTINSECONDS=45.261
SCANS=34,37
PEPMASS=363.95678	2511588
CHARGE=1+
180.87241	124	
182.86906	304	1+
183.93422	136	
187.86696	306	
189.86360	1228	1+
191.85845	1774	1+
192.92714	220	
193.85308	148	
196.88373	954	1+
200.94767	204	
204.90322	220	1+
207.40582	328	
207.87510	810	1+
207.94956	182	
208.94430	212	
209.87135	250	
209.94304	4666	1+
210.88376	1476	1+
212.87907	9992	1+
216.41183	1026	
216.91689	120	
217.91665	136	
218.91391	304	
219.86358	216	
222.95218	2556	1+
223.88652	148	
224.89732	128	
224.94875	5136	1+
225.41729	288	1+
225.88336	136	
226.89964	156	
226.94754	22364	1+
227.10376	164	1+
227.78987	412	1+
227.87675	180	
227.91676	158	
228.89451	2280	1+
228.94253	29018	1+
229.01656	148	
229.07916	162	1+
229.29051	98	1+
229.42744	136	
230.78871	350	1+
230.88936	13980	1+
231.39153	152	1+
232.02329	154	
232.88651	1910	1+
233.00013	158	1+
234.00290	132	1+
234.87884	934	1+
234.92864	168	
235.84706	176	
236.89285	156	
236.98259	136	
237.05474	158	
238.85688	130	
239.07042	226	
239.58514	150	1+
239.93445	1094	1+
240.08033	140	
240.82917	448	1+
240.89707	392	1+
240.92046	138	
240.96133	2020	1+
241.83496	330	1+
241.89886	276	1+
242.94258	1092	1+
242.95859	1266	1+
243.05509	122	
243.90302	328	1+
244.21087	172	1+
244.81701	258	
244.95784	11204	1+
245.23291	110	1+
245.79606	126	
245.83035	472	1+
246.46914	96	1+
246.79211	308	1+
246.80595	230	1+
246.86103	136	
246.90592	864	1+
246.95313	12444	1+
247.97476	170	
248.00434	254	1+
248.85714	206	1+
248.89943	4344	1+
249.00556	178	1+
249.79910	150	
250.83589	168	1+
250.89586	782	1+
250.97022	294	
251.07169	394	1+
251.91303	146	
251.97656	292	1+
252.90066	988	1+
253.83392	118	
253.90564	732	1+
255.34900	148	
255.91429	204	1+
256.95162	144	
258.79815	142	
258.84393	196	
258.90047	134	
258.97354	370	1+
260.96835	1148	1+
261.11037	168	1+
261.79137	176	
261.83028	808	1+
262.77869	132	
262.79543	128	
262.96930	188	
263.09567	154	
263.79212	294	1+
263.83050	208	
263.84590	260	1+
263.98862	142	
264.03173	190	
264.34896	216	1+
264.92441	128	
264.96304	294	
265.97364	296	
266.81392	508	1+
266.84399	158	
266.93956	184	
267.78179	408	
267.97420	1344	1+
269.79723	186	1+
269.86271	122	
269.91674	128	
269.96923	1298	1+
270.09949	158	
270.86397	146	
271.84683	326	
271.91771	706	1+
272.79444	202	1+
272.84662	306	
273.81387	144	
273.85125	194	
273.91119	130	
274.85945	184	
274.90886	134	
276.42180	236	
276.81161	136	
276.85019	846	1+
277.08531	134	
277.83495	132	
277.91987	126	
278.00371	298	1+
278.79738	210	
279.01013	214	1+
279.10233	286	
279.78838	1488	1+
279.81057	130	
280.79084	1270	1+
280.80912	146	
280.96620	130	
281.12015	132	
281.85214	234	
282.80210	166	
282.86026	158	
282.98826	396	1+
283.06160	152	
283.79051	204	
283.85011	418	1+
283.98743	334	1+
284.79005	194	
285.04112	172	
285.41002	236	1+
285.42824	202	
285.80144	278	1+
285.84681	1910	1+
285.91946	248	1+
285.93757	166	
287.04155	138	
287.85730	138	
288.78893	268	
289.32492	122	
289.85679	160	
289.88151	204	
290.78648	600	1+
290.87778	338	1+
291.43741	462	1+
291.93959	214	1+
292.43852	306	1+
292.81529	262	1+
292.86027	492	1+
293.11615	218	1+
294.92634	180	
295.87066	156	
295.92456	142	
295.95631	122	
296.80902	238	
296.85972	166	
297.79224	224	
297.98049	270	1+
298.80342	1072	1+
298.85655	220	
298.98564	196	1+
299.88309	164	
299.92571	152	
301.80981	302	1+
301.85993	798	1+
301.91488	202	
302.89039	298	1+
303.12443	128	
303.80586	1792	1+
303.85592	2960	1+
303.94732	218	1+
304.44609	188	
304.78838	260	1+
304.92454	126	
304.98091	128	
305.42333	278	1+
306.14641	212	1+
306.28191	456	1+
306.42956	198	1+
307.28577	386	1+
307.89449	168	
309.14980	124	
309.87542	156	
309.89080	212	
310.31089	298	1+
310.87625	298	
310.92590	182	
311.82840	210	1+
311.88341	274	
312.75166	122	
312.87526	570	1+
314.95309	236	1+
315.75916	172	1+
316.81197	646	1+
317.01921	196	1+
318.12277	170	1+
318.75559	252	1+
318.88651	174	
318.93610	544	1+
319.82299	150	
319.87095	190	
320.88062	132	
321.81588	1180	1+
321.86477	1298	1+
322.01488	128	
322.93099	662	
325.77349	164	
326.87006	1022	1+
327.71729	150	1+
327.75319	174	
328.76944	256	1+
328.81786	176	
328.88209	184	
329.87467	136	
331.74523	144	1+
333.00205	128	
334.87852	140	1+
336.94685	1028	1+
337.83178	254	
337.90196	168	
339.74999	156	
339.82719	1378	1+
339.84842	128	
340.07453	234	1+
340.93809	468	
341.83185	328	1+
341.91405	120	
341.94369	218	
346.14277	122	
346.72899	208	1+
348.32304	288	1+
348.96506	170	1+
351.77079	302	1+
353.76076	282	1+
356.77816	176	
358.72722	296	1+
360.89604	120	
361.80366	128	
361.83327	156	
362.70457	366	
362.84908	160	1+
363.75651	122	
363.94483	190	1+
364.74277	262	
365.85774	288	1+
366.73376	238	1+
367.77537	300	
368.20478	206	1+
368.33134	188	
END IONS

###FS:    #m/z: 322.93083 #charge 1+
###MS: 38
###MSMS: 39
BEGIN IONS
TITLE=Cmpd 28, +MS2(322.9308), 28.0-35.0eV, 0.8min #39
RTINSECONDS=48.956
SCANS=38-39
PEPMASS=322.93083	5451702
CHARGE=1+
188.98738	150	
191.95428	142	
192.88925	250	
193.89074	128	
194.03896	144	
196.88308	448	1+
199.85868	128	
199.88781	494	1+
202.85109	94	
203.90233	148	
205.94933	598	1+
207.94713	100	
207.96954	148	
209.41981	104	
209.94399	546	
210.89876	118	
211.88743	110	
212.87798	314	
213.88555	200	
214.45700	118	
214.89409	188	
215.89436	276	1+
220.86525	386	1+
221.89197	134	
221.94735	194	
222.89562	120	
222.95453	1648	1+
223.95872	1110	1+
224.40414	102	
226.94599	128	
226.97269	98	
227.95532	138	
228.89548	146	
228.91160	144	
229.97679	108	
230.88734	358	
230.90317	202	
231.89410	192	
231.90868	114	
232.37759	106	
232.90294	100	
233.51522	106	
233.95960	254	1+
235.49532	102	
235.82515	254	
236.60263	106	
236.89550	110	
237.05423	110	
238.83670	120	
238.87828	148	
238.89898	214	1+
238.93909	166	
239.07814	224	1+
239.78937	292	
240.79340	122	
240.82210	128	
240.94050	2796	
240.96340	598	1+
241.08765	154	
241.80824	124	
241.94306	2008	
242.90404	224	
242.94177	6362	1+
243.88258	102	
244.88414	118	
244.93910	1284	1+
245.88854	170	
246.84998	184	1+
246.97513	666	1+
247.20622	96	1+
247.85202	204	1+
248.83055	106	
248.89966	262	1+
248.91355	94	
249.00295	160	
249.01832	140	
250.89867	180	
251.06777	196	1+
251.33056	98	
251.79077	126	
251.92715	136	
252.46706	100	
252.92399	130	
253.03075	264	1+
253.79188	154	
253.83431	212	1+
253.85845	106	
253.89944	102	
253.92111	96	
255.05901	98	
255.78243	722	1+
255.80457	124	
255.90128	172	
256.40273	164	
256.85857	120	
257.79783	532	1+
258.34511	212	1+
258.83531	164	
259.97699	106	
260.33970	300	1+
260.80154	130	
260.83135	114	
261.01335	106	
261.41232	106	
261.83414	172	
262.80158	110	
262.83078	100	
262.84320	116	
262.97499	184	1+
264.83085	132	
264.95892	230	1+
265.05943	148	
265.85987	340	1+
266.26663	94	
267.09860	150	
267.79734	144	
267.84415	138	
267.98758	146	
268.86656	158	
268.90781	102	
268.95759	138	
269.80151	360	1+
271.84398	294	
272.03958	154	
272.86014	116	
273.41532	152	
273.79318	1052	1+
273.81269	168	
274.95746	216	1+
275.80942	524	1+
275.84567	332	1+
275.98208	96	
276.84905	260	1+
276.85465	132	
276.99153	108	
277.80087	132	
278.10917	104	
278.83867	98	
279.09119	772	1+
279.79123	470	1+
280.81000	144	
280.92056	118	
282.85654	140	
283.06529	148	
283.78997	546	
283.89319	110	
284.29256	290	
284.78890	336	
284.87145	120	
284.95520	132	
285.29799	132	
286.91520	386	1+
287.80576	112	
289.78819	800	1+
289.80988	196	
289.86857	234	1+
289.88266	508	
290.81685	148	
291.80538	666	1+
292.04426	128	
292.33859	96	
293.86109	606	1+
294.23271	98	1+
294.86221	496	1+
295.83755	254	1+
296.80818	356	1+
296.86769	172	1+
297.78897	254	
298.56869	98	
298.80499	124	
298.81491	122	
298.96560	126	
299.78337	546	1+
300.87842	370	1+
300.94922	100	
301.82444	104	
301.85807	366	1+
302.86222	310	1+
302.92568	94	
303.80516	126	
303.82793	132	
304.77051	94	
304.86895	102	
305.80568	164	
305.87903	1120	1+
306.76572	130	
306.82197	124	
306.88372	872	1+
307.27308	158	
307.79735	1302	1+
308.29122	654	1+
309.81519	262	1+
309.87165	558	1+
310.30574	108	
310.87878	352	1+
311.02269	120	1+
312.80661	406	1+
312.88831	166	
313.88301	148	
314.82016	478	1+
315.09440	96	
316.76278	110	
317.76415	126	
318.82486	380	1+
320.72299	110	
321.76194	214	1+
321.81779	274	1+
323.23965	116	
324.11555	96	
324.46161	106	
324.89228	654	
325.90086	320	
326.77155	110	
326.88882	206	1+
END IONS

###FS:    #m/z: 340.94069 #charge 1+
###MS: 38
###MSMS: 40
BEGIN IONS
TITLE=Cmpd 29, +MS2(340.9407), 28.0-35.0eV, 0.9min #40
RTINSECONDS=49.728
SCANS=38,40
PEPMASS=340.94069	3666208
CHARGE=1+
192.89249	118	
192.92731	144	
196.88686	142	
200.88796	320	1+
205.94915	162	
208.94309	136	
208.95522	126	
209.94134	214	
210.93812	476	1+
211.94225	298	1+
212.87684	726	1+
213.87949	482	1+
213.93994	3228	1+
215.88611	1528	1+
215.93878	456	1+
216.41316	154	
217.50722	104	
217.88344	710	1+
217.94127	236	
219.88118	122	
220.87624	106	
221.79594	116	
221.89199	248	
222.88311	124	
222.91508	170	1+
222.95114	144	
223.79460	108	
223.95804	348	
224.96033	154	
225.00980	116	
227.94675	514	1+
228.94886	376	1+
230.79132	106	
230.88989	384	
231.18033	104	1+
231.89090	464	
231.94985	3166	1+
232.01616	232	1+
232.89184	1100	1+
233.89741	782	1+
233.94808	796	
234.00530	112	
235.83356	280	1+
235.89076	632	1+
235.94824	264	1+
239.90537	194	
240.00757	224	1+
240.22594	140	
240.83011	210	
240.88765	258	1+
240.90800	102	
241.04398	160	
241.78562	252	1+
242.94551	296	1+
244.36215	104	
244.88362	164	
245.07485	106	
245.79591	132	
245.89337	156	
246.97516	728	1+
248.69990	106	
248.90110	376	1+
249.40728	156	
249.88245	112	
249.96102	1176	1+
249.99297	246	1+
250.22608	136	
251.78891	194	
251.84774	150	
251.95778	268	
252.34890	186	
252.79370	126	
252.92308	112	
252.97169	122	
253.90680	368	1+
253.94121	156	
254.96624	2390	1+
255.07466	562	1+
255.44296	122	
255.78009	118	
256.01624	138	
256.79627	380	1+
257.03035	108	
257.96022	146	
258.84404	236	
258.95183	382	1+
259.85227	100	
259.95702	274	1+
260.84391	208	
261.95868	140	
263.98057	138	
264.84925	264	1+
264.91410	108	
266.79130	302	1+
266.83869	466	1+
266.98729	136	
267.13316	170	
267.79452	256	1+
267.95979	138	1+
267.99526	192	1+
269.08027	282	1+
269.79680	128	
269.84155	184	1+
270.79834	114	
270.91914	136	
272.40092	106	
272.85378	124	
272.87244	104	
272.93046	290	
273.79394	590	1+
275.80923	508	1+
275.84649	152	
276.07441	98	1+
276.42230	146	
276.55091	118	
276.79759	184	1+
276.84447	584	1+
277.86578	146	
278.02315	106	
279.37794	100	
279.79319	166	1+
279.95954	118	
281.00076	124	
281.81792	224	
281.84157	148	
282.07123	134	
282.84415	108	
283.78883	184	
285.42798	208	
285.83130	126	
285.92381	112	
286.97810	162	
287.80596	140	
288.86461	136	
289.78551	462	1+
289.86015	158	
290.09386	104	
290.86050	102	
291.80423	558	1+
291.88410	220	
292.06240	108	
292.43719	230	
293.43601	106	
293.87007	120	
294.83147	190	
294.85414	160	
294.86759	164	
295.92578	276	1+
295.99758	338	1+
296.80906	162	
296.83726	202	
296.86794	122	
296.91059	110	
296.97321	204	
297.74709	132	
297.97380	132	
298.79373	130	
299.78606	276	
299.81027	108	
299.86823	106	
300.15786	126	
302.80682	126	
302.85360	210	
302.94476	208	
304.88847	108	
305.87930	426	1+
305.90934	222	1+
306.88445	256	1+
307.28309	180	
307.30522	102	
307.80019	432	1+
308.29936	154	
308.75478	132	
308.88239	196	
309.42911	108	
309.82925	110	
310.01783	106	
310.80783	126	
310.87972	388	
310.90773	126	
311.85338	120	
311.88699	366	
312.48831	100	
312.80341	142	
314.13544	120	
314.74033	114	
314.81448	156	
314.87593	130	
316.82248	194	
316.90126	140	
317.87265	140	
318.87077	382	1+
319.30431	120	
320.23988	102	
321.82013	106	
322.32166	100	
322.80934	128	
322.87526	136	
322.90239	104	
324.86689	108	
324.89013	600	1+
325.81187	230	1+
326.48392	110	
326.88634	698	1+
327.98119	128	
328.86437	292	1+
328.95224	168	1+
330.81521	670	1+
332.90734	114	
333.06314	150	
333.76813	192	1+
333.84735	230	1+
336.87767	162	1+
338.87431	106	
339.92206	140	
341.89923	220	1+
342.05049	198	1+
343.78041	132	
END IONS

###FS:    #m/z: 363.95674 #charge 1+
###MS: 38
###MSMS: 41
BEGIN IONS
TITLE=Cmpd 30, +MS2(363.9567), 28.0-35.0eV, 0.9min #41
RTINSECONDS=50.5
SCANS=38,41
PEPMASS=363.95674	2274408
CHARGE=1+
182.87006	312	1+
187.86800	132	
189.86229	2462	1+
191.85846	1674	1+
191.95404	118	
193.92727	144	
196.88330	540	1+
199.89132	158	
200.88037	112	
200.94601	262	
205.87749	124	
205.94476	122	
207.40505	228	
207.87392	822	1+
207.94789	198	
208.94008	236	
209.87101	204	
209.94281	4290	1+
210.88375	1264	1+
212.87984	10888	1+
215.41196	146	
216.41115	560	
218.91574	374	
219.41779	164	
221.89957	202	1+
221.96787	112	
222.95173	2242	1+
224.38589	130	
224.94862	3852	1+
225.88108	526	1+
226.83485	152	1+
226.94751	22522	1+
226.99664	120	
227.17044	102	1+
227.79028	324	1+
227.92513	264	
228.79543	228	1+
228.89511	2336	1+
228.94246	32142	1+
229.07324	118	
229.20001	144	1+
229.22836	268	1+
229.90659	234	
230.88976	14832	1+
230.97326	122	
231.26508	108	1+
231.41760	164	1+
232.08734	154	
232.88435	1344	1+
233.83175	148	
233.94153	150	
234.88051	844	1+
234.97959	246	1+
235.82189	142	
235.83428	110	
238.56722	122	
239.07649	150	
239.17463	112	
239.43110	180	
239.78395	140	
239.90041	124	
239.96552	122	
240.82357	190	
240.93995	806	
240.96257	2532	1+
241.12159	114	
241.83720	190	
241.94015	1832	1+
242.58023	112	
242.81702	616	1+
242.83540	124	
242.94233	1288	1+
242.95897	942	1+
244.02261	148	
244.95746	10880	1+
245.03264	112	
245.18822	124	
245.83400	176	1+
246.39509	246	1+
246.43891	184	
246.56662	122	
246.78955	150	
246.90455	928	1+
246.95322	12516	1+
246.99176	182	
248.80263	380	1+
248.90015	4682	1+
248.98060	276	1+
250.89773	914	1+
250.94572	170	
250.97069	432	
251.07058	308	1+
252.68771	100	1+
252.89766	1136	1+
253.83719	370	1+
253.90404	788	1+
253.98683	146	
254.09303	200	1+
254.12282	168	
255.00514	162	1+
255.90181	138	
256.92431	154	
257.80163	156	
258.00417	128	
258.84300	588	1+
258.97534	210	1+
259.81896	166	
259.84511	462	1+
259.93249	176	1+
260.80134	120	
260.82893	536	1+
260.96900	1820	1+
261.83015	396	1+
261.90081	138	1+
262.05935	178	1+
262.77821	274	1+
263.97835	234	
264.79564	122	
264.82094	330	1+
264.90050	534	1+
264.96389	116	
265.08655	586	1+
265.13332	132	
265.90207	452	1+
265.97750	332	
266.81012	356	1+
266.95141	126	
267.78338	202	1+
267.97322	1776	1+
268.40318	142	1+
268.81250	176	
268.86779	140	
268.91230	114	
269.79552	110	
269.84817	120	
269.92211	224	
269.96940	1922	1+
270.84327	518	1+
271.81541	184	1+
271.84484	418	1+
271.91563	732	1+
273.79265	470	1+
276.84887	384	1+
277.91946	290	1+
278.42664	146	
278.79481	252	
279.10374	466	1+
279.80144	168	
279.84879	216	1+
280.78941	1106	1+
280.92470	224	
280.98048	112	
280.99424	152	
281.05835	136	
281.98861	124	
282.01351	280	1+
282.93409	122	
283.04512	112	
283.79126	534	1+
283.85178	550	1+
283.98836	124	
284.41761	294	1+
285.84587	1914	1+
285.93017	306	1+
287.95808	114	
288.79731	268	1+
289.01060	158	
289.91850	118	
290.79072	712	1+
291.83294	142	
292.80353	170	
292.99785	134	
293.14723	356	1+
294.81596	130	
294.86223	550	1+
295.90760	130	
296.80451	466	1+
297.82652	282	1+
297.87611	142	
297.97410	194	1+
298.72250	172	1+
298.80411	792	1+
298.86182	122	
298.91625	118	
299.05933	114	
299.98965	218	1+
300.80037	122	
300.83764	130	
300.85968	736	1+
300.92425	120	
300.95406	116	
301.06999	206	1+
301.83321	116	
301.86112	602	1+
303.75772	142	1+
303.80631	1824	1+
303.85607	3068	1+
303.95036	176	
304.10930	182	1+
304.24878	178	
304.44439	150	
304.71894	102	1+
304.95025	134	
305.52759	114	
305.80966	134	
306.12879	354	1+
306.79671	328	1+
306.88084	196	
306.93273	198	
307.87944	274	1+
308.02730	184	
310.12156	366	1+
310.87601	742	1+
311.03783	142	
312.19177	140	
312.87397	564	1+
312.91117	134	
314.81985	256	
315.61345	112	
315.85355	232	
316.80956	150	
317.87769	124	
318.13255	188	
318.81412	114	
318.93002	188	
319.82511	342	1+
319.87025	184	
319.89717	116	
320.14676	190	
321.81671	1650	1+
321.86694	932	1+
322.30773	242	1+
322.93009	572	1+
323.06337	292	1+
323.87535	118	
324.87622	132	
324.89750	134	
324.95954	176	
325.71989	126	
325.79818	120	
325.90769	110	
326.87231	1264	1+
327.78587	172	1+
327.80003	258	1+
328.88801	202	
329.87429	426	1+
331.03483	114	
331.72908	136	
331.75038	328	1+
332.08890	116	
333.05541	182	1+
334.75662	318	1+
334.86808	266	1+
335.78530	120	
335.87556	178	1+
336.94477	904	1+
337.51936	216	1+
337.83699	482	1+
338.77599	312	1+
338.87198	138	
338.94058	158	
339.82868	1794	1+
339.85529	146	
340.94181	904	1+
341.71438	188	1+
341.82174	276	1+
343.71116	148	
344.88180	218	1+
347.70563	124	
348.09443	134	
348.72992	136	
349.71530	134	
349.76467	132	
351.10997	158	
351.77320	132	
352.78645	190	1+
352.88603	204	1+
353.76070	282	1+
356.71833	302	1+
356.77928	164	
357.06318	162	1+
358.96462	426	1+
359.85460	116	
360.19544	112	
360.71057	234	1+
362.78928	196	1+
362.82282	110	
362.84215	292	1+
363.71322	250	1+
363.73768	306	1+
363.75978	216	1+
365.78132	164	
366.78918	116	
367.77725	526	1+
367.91083	250	1+
368.83864	358	1+
END IONS

###FS:    #m/z: 322.93079 #charge 1+
###MS: 42
###MSMS: 43
BEGIN IONS
TITLE=Cmpd 31, +MS2(322.9308), 28.0-35.0eV, 0.9min #43
RTINSECONDS=54.1755
SCANS=42-43
PEPMASS=322.93079	5451774
CHARGE=1+
56.20157	108	
62.06744	92	
185.92678	160	
192.88972	304	
193.88907	264	1+
196.88352	304	
197.10349	92	
197.88992	178	
198.88146	92	
199.88488	176	1+
201.04331	128	
204.99366	92	
205.94927	394	
209.94176	496	
210.90440	136	
212.87964	322	1+
214.89380	396	
214.98981	106	
221.07040	128	
221.62993	102	
222.95237	1510	1+
223.95683	820	1+
227.87766	138	
227.90098	184	
227.95603	108	
228.89383	280	
230.82655	98	
230.84533	98	
230.88981	398	1+
230.90792	208	
231.90769	116	
232.83043	194	1+
232.91298	210	1+
232.93757	92	
238.01791	104	
238.80650	92	
238.94170	188	
238.98842	92	
239.07848	206	1+
239.53559	90	
239.78731	476	1+
240.81831	408	1+
240.94034	2672	
241.52567	94	
241.90441	106	
241.94273	1650	
241.96282	236	
241.97816	200	1+
242.05277	96	
242.89366	154	
242.94150	6292	1+
243.03891	134	
243.81601	432	1+
243.88171	94	
243.89956	98	
244.78812	158	1+
244.81828	294	1+
244.93982	1528	1+
244.97287	104	
246.39506	96	
246.97539	772	1+
247.39182	156	
247.85746	116	
247.89600	522	1+
248.81408	104	
250.97277	116	
251.78167	112	
251.92715	142	
252.23095	152	
252.92668	150	
253.83382	204	
254.95240	322	1+
255.05074	92	
255.78350	420	1+
256.33291	100	
256.84054	94	
256.92061	116	
256.99871	110	
257.79589	458	1+
257.90807	114	
258.83074	270	1+
258.97099	250	1+
259.48226	122	
260.96664	114	
261.79697	382	1+
261.89130	114	
262.80020	340	1+
262.82826	276	
262.84357	154	
262.97392	438	1+
263.82982	206	
263.90420	224	1+
264.51664	96	
264.84711	98	
265.06556	156	
265.08142	98	
266.02714	90	
266.84081	324	1+
266.85919	124	
266.93670	94	
268.79578	472	1+
268.93443	170	
268.95499	238	1+
269.00117	112	
269.70295	96	
269.79865	396	1+
269.88956	98	
269.91220	96	
269.95707	180	1+
270.27844	148	1+
271.79953	160	
271.84431	1002	1+
272.34937	160	
272.99519	100	
273.15355	130	
273.79260	948	1+
275.14998	92	
275.81169	294	1+
276.80571	156	
276.84588	158	
276.86433	112	
276.89361	196	
278.76089	106	
278.82094	146	
278.86439	186	
279.09236	694	1+
279.79543	134	
280.98538	220	1+
281.13301	168	1+
281.79088	102	
281.85517	490	1+
282.07943	110	
282.22164	102	
282.29395	92	
282.81811	98	
282.85691	356	1+
283.06651	220	1+
283.78918	590	1+
284.06617	150	1+
284.29130	162	
284.91946	242	1+
285.80463	140	
285.96898	142	
286.91953	450	1+
287.11104	100	
287.86291	104	
288.78891	98	
288.80790	372	1+
288.87358	496	1+
288.95065	200	1+
289.75319	110	
289.78579	738	1+
289.87911	300	1+
290.85626	116	
291.80215	556	1+
291.87492	128	
292.10457	190	1+
292.86024	176	
293.34694	110	
293.87156	96	
294.86066	180	
294.93581	192	
295.85731	102	
296.08710	100	
296.81064	256	
296.82741	150	
297.81647	450	1+
297.91095	92	
299.78781	460	1+
299.80279	118	
299.94643	106	
300.91137	138	
300.93922	94	
302.86460	238	1+
303.80920	144	
303.94677	250	1+
305.80267	124	
305.87676	304	
305.89971	234	
306.12250	106	
306.76084	100	
306.88669	272	
307.80196	290	
307.89187	178	
308.29210	416	
308.79946	278	
308.88129	124	
309.30069	184	
309.81395	166	
310.29996	148	
310.74372	174	1+
310.81318	146	
310.87577	346	
311.49122	98	
311.87949	252	
312.80689	182	
312.86648	126	
313.80445	236	
313.88651	124	
314.79774	166	1+
314.82059	384	
314.88175	306	1+
316.04805	172	
316.75665	90	
316.81804	184	1+
318.88178	170	
319.88501	298	1+
320.02576	176	1+
321.82453	100	
324.89371	400	1+
325.81062	158	
326.74072	98	
326.75769	126	
326.94820	96	
327.71428	114	
END IONS

###FS:    #m/z: 340.94065 #charge 1+
###MS: 42
###MSMS: 44
BEGIN IONS
TITLE=Cmpd 32, +MS2(340.9406), 28.0-35.0eV, 0.9min #44
RTINSECONDS=54.948
SCANS=42,44
PEPMASS=340.94065	3727360
CHARGE=1+
183.33713	114	
189.86163	212	
196.88290	188	
204.90396	178	
205.94901	138	
206.00150	156	
208.95718	210	
212.87982	368	
212.89411	132	
212.93027	124	
212.95166	118	
213.88142	308	
213.93844	4144	1+
214.89351	182	
215.88747	1304	1+
215.91183	106	
216.41069	122	
217.88072	364	1+
217.93876	182	
220.88742	102	
221.94790	378	1+
223.88686	142	
225.88543	130	
226.94565	226	
227.95697	260	
228.94680	488	1+
230.88709	1932	1+
231.94999	4162	1+
233.89741	980	1+
233.94904	664	
235.89182	976	1+
235.94962	210	1+
236.61774	104	
236.82697	118	
237.90168	162	
238.79661	114	
239.06985	120	
239.43698	150	
239.82254	150	
239.87882	196	1+
239.90674	130	
240.22739	134	
240.78865	114	
240.83417	154	
242.88814	224	
242.94227	108	
243.83023	258	1+
243.94083	118	
244.90683	194	
244.95817	324	1+
246.95058	116	
246.97346	620	1+
247.83432	230	1+
248.89769	260	
248.98033	230	1+
249.63912	104	
249.90273	150	
249.95947	900	1+
251.78931	290	
251.89707	136	
251.93973	120	
251.95831	322	1+
252.23174	122	
252.88264	116	
254.84498	326	1+
254.90652	106	
254.96539	1930	1+
255.07543	354	
255.78120	228	
255.88083	106	
255.90689	542	1+
256.96492	462	1+
258.84642	164	
258.88236	142	
258.96162	216	
259.00369	166	
259.96323	336	1+
260.84747	358	1+
261.90738	256	
262.79250	272	1+
262.83601	104	
262.91854	120	
262.96372	296	1+
263.91390	250	1+
264.00694	166	
265.85430	128	
267.13600	190	
268.40720	152	
269.79733	630	1+
269.87993	302	1+
270.85365	148	
271.00547	136	
271.84110	140	
272.93169	260	
272.97332	152	
273.79361	408	1+
273.84260	142	
274.84855	120	
274.91091	204	1+
274.97896	126	
275.06235	110	
275.81155	166	
276.81624	134	
276.85112	512	1+
276.85558	102	
277.80243	108	
278.79477	112	
278.91440	120	
279.97102	226	1+
280.00589	120	
280.05371	104	
280.11237	198	1+
280.86633	168	
280.93081	112	
281.79858	118	
281.85521	380	1+
282.47225	136	
282.85758	218	1+
282.88099	122	
283.78972	258	
284.79007	132	
284.80537	126	
284.93034	148	
285.94284	154	1+
287.80998	334	1+
287.85907	238	1+
288.03212	116	
289.78759	192	
289.88372	180	
290.79191	106	
290.86133	234	1+
290.94691	208	1+
291.80776	408	1+
292.43606	286	
292.87310	360	1+
293.87689	218	1+
294.85239	128	
295.93975	266	1+
296.79901	134	
296.81146	158	
298.01407	118	
298.82030	104	
298.85963	226	1+
298.91596	112	
299.07090	120	
299.78064	178	
300.78441	128	
300.87938	216	1+
302.17290	122	
302.41503	128	
303.94456	142	
304.65007	118	
304.92146	106	
305.87571	158	
306.88135	346	
307.79743	372	
307.88756	250	
308.29484	202	
308.80486	424	1+
308.89554	220	
309.11580	212	1+
309.29522	140	
309.89444	134	
310.08829	114	
310.73721	108	
310.77323	138	
310.87587	1118	1+
311.03713	164	
312.80178	136	
313.88438	276	1+
313.90252	196	
314.81921	190	
314.88906	168	1+
317.39601	104	
317.87507	128	
320.93995	110	
321.81989	194	
323.89373	524	1+
323.93305	108	
324.04742	196	1+
324.71319	106	
325.75804	138	
326.09813	130	
326.75049	156	
326.89496	170	
327.71241	158	
327.91043	150	
328.18796	148	
328.82032	182	
328.88651	568	1+
329.83723	152	1+
329.87513	132	
330.81332	674	1+
330.87254	114	
330.88673	136	
331.75882	128	
332.90077	104	
332.97885	116	
335.93299	114	
335.95600	106	
336.77395	110	
338.87274	120	
339.72350	108	
339.83155	302	1+
340.42804	198	
340.78588	120	
340.88057	118	
341.89621	320	1+
342.90112	266	1+
345.02442	194	1+
345.70811	166	1+
345.72531	130	
END IONS

###FS:    #m/z: 363.95668 #charge 1+
###MS: 42
###MSMS: 45
BEGIN IONS
TITLE=Cmpd 33, +MS2(363.9567), 28.0-35.0eV, 1.0min #45
RTINSECONDS=55.7195
SCANS=42,45
PEPMASS=363.95668	2325634
CHARGE=1+
182.86943	186	
184.86898	246	1+
187.86589	128	
189.86354	1334	1+
191.85892	1708	1+
196.88346	454	1+
199.86702	214	1+
200.94670	262	
204.93966	114	1+
207.40721	378	
207.87465	908	1+
207.94801	276	
208.93783	160	
208.95484	122	
209.86850	476	
209.94347	3684	1+
210.88320	1276	1+
211.86479	224	
212.87859	9660	1+
213.41443	282	1+
214.89560	510	
215.88169	172	
215.96863	148	
216.41152	766	
218.91326	654	1+
219.40470	186	1+
222.95161	2214	1+
224.89243	158	
224.95013	3272	1+
224.98031	156	
225.88670	212	
226.88765	162	
226.89813	154	
226.94767	23572	1+
226.97395	352	
227.51495	152	1+
228.79383	246	1+
228.89479	2160	1+
228.94272	26074	1+
230.51957	104	1+
230.79253	426	1+
230.88962	13922	1+
230.97315	230	1+
231.21546	108	1+
231.82117	162	1+
232.01427	222	
232.88488	2180	1+
232.91098	134	
233.92578	320	1+
234.88230	520	
235.79356	130	
235.82731	186	
235.84535	184	
236.05015	232	1+
237.89940	144	
238.94278	124	
239.93479	792	1+
240.63343	130	
240.79752	156	
240.82281	130	
240.89119	206	1+
240.96171	2166	1+
242.89815	272	1+
242.94137	1432	1+
242.95906	1466	1+
243.00241	118	1+
243.33434	102	1+
243.45775	204	1+
243.78580	190	1+
243.82187	250	
243.97716	162	
244.81857	180	
244.95759	13118	1+
245.83548	146	
245.93146	128	
246.11982	240	1+
246.81024	220	
246.83753	154	
246.90343	710	1+
246.95316	12220	1+
248.01672	202	1+
248.80252	516	1+
248.85557	124	
248.89994	4432	1+
249.06605	118	
249.08711	130	
249.15733	212	1+
249.95721	146	
250.89844	1054	1+
250.94618	178	
250.97066	608	1+
251.08458	152	
251.65685	126	
252.00641	228	1+
252.79397	246	1+
252.89965	950	1+
253.38045	156	
253.83413	266	
253.90449	786	1+
254.83669	202	
256.89364	136	
257.82906	430	1+
258.83459	290	1+
258.94352	298	1+
258.97785	146	
259.94463	202	1+
260.83352	356	1+
260.85145	128	
260.96734	828	1+
261.93517	164	
262.83473	296	
262.92233	122	
263.18205	130	
263.82865	158	
264.80339	350	1+
264.82898	212	
264.91022	460	1+
264.94802	138	
264.97673	180	
265.08688	208	1+
265.97239	242	
266.24831	144	
266.34780	124	
266.84292	140	
266.86660	148	
266.98338	226	
267.78338	148	
267.84817	224	1+
267.97320	1452	1+
268.79409	486	1+
268.81464	138	
268.96232	220	
269.08760	128	
269.87059	144	
269.96983	2480	1+
271.84521	288	
271.91796	510	1+
272.84661	126	
273.04966	320	1+
273.43498	170	
273.79731	206	
273.91062	192	
273.98997	226	1+
274.84227	140	
275.35476	188	
275.96314	212	1+
276.80554	152	
276.85149	548	1+
277.24226	196	1+
277.81243	152	
277.85497	376	1+
278.79662	178	
278.92741	192	1+
279.92851	210	1+
280.10811	148	
280.79149	1082	1+
281.43152	182	
281.85664	162	
281.89366	330	1+
282.04916	296	1+
282.80908	126	
282.85054	488	1+
283.78919	124	
283.85105	358	1+
283.98361	220	1+
284.80983	196	
285.79460	128	
285.84562	2174	1+
286.87748	144	
287.81461	136	
288.79133	118	
289.86623	402	1+
290.78524	420	1+
290.94451	148	
291.43933	164	
291.80401	220	
291.99247	126	
292.43552	152	
292.79695	226	1+
292.85753	280	1+
293.12058	182	
293.90854	244	1+
294.85865	140	
295.86862	358	1+
295.89802	218	1+
296.80749	634	1+
296.85138	186	1+
297.02560	122	
297.10789	212	1+
298.10983	258	1+
298.80304	734	1+
300.80390	140	
300.87446	156	
300.92926	134	
301.85920	766	1+
302.94289	224	1+
303.80800	630	1+
303.83086	142	
303.85626	3520	1+
304.90433	140	
305.81761	374	1+
307.13854	138	
307.28711	310	1+
307.89039	176	
308.13383	126	
309.29612	194	
309.87067	184	
310.33733	122	
310.82656	178	
310.87805	432	
311.88005	194	
311.92713	122	
312.88834	150	
314.00905	152	
314.81629	212	
315.81036	394	1+
315.99288	136	
316.11076	176	1+
316.81495	330	1+
318.88268	184	
318.93442	258	
319.82388	340	
319.87697	150	
319.93483	254	1+
320.07481	124	
320.81841	150	
321.81819	1182	1+
321.86649	976	1+
321.89531	242	1+
322.88072	126	
322.92901	356	
322.95380	176	
324.89241	188	
325.75619	134	1+
326.87430	1324	1+
326.89367	258	
328.80676	132	
328.88700	164	
329.75180	138	
333.87917	208	1+
336.74752	404	1+
336.77413	310	1+
336.85008	142	
336.94577	710	1+
337.74855	240	1+
337.83025	168	
339.77268	216	1+
339.82665	1490	1+
340.93937	738	1+
341.72123	160	
342.90810	438	1+
343.71136	358	1+
345.72256	130	
345.88438	146	
346.72316	130	
348.72439	246	1+
349.77080	122	
352.46910	130	
352.89231	172	
355.76866	514	1+
356.77396	316	1+
357.03969	224	1+
358.74048	362	1+
359.72462	178	
359.77221	122	
359.90825	206	1+
360.77621	132	
361.85819	196	
362.70387	174	
363.72002	136	
364.72534	196	1+
367.33400	218	
367.72813	120	
367.77169	142	
368.02700	126	
368.76673	126	
END IONS

###FS:    #m/z: 507.84617 #charge 1+
###MS: 46
###MSMS: 47
BEGIN IONS
TITLE=Cmpd 34, +MS2(507.8462), 28.2-35.2eV, 1.0min #47
RTINSECONDS=59.3845
SCANS=46-47
PEPMASS=507.84617	913810
CHARGE=1+
196.01600	1108	1+
197.88772	398	1+
214.02691	234	1+
215.88124	318	1+
217.89839	394	
227.95486	360	1+
232.89290	286	1+
234.11725	244	1+
239.85857	330	1+
240.08173	160	1+
241.85103	418	
241.88209	392	1+
245.85916	236	1+
245.88957	260	1+
245.96916	532	1+
248.11756	200	1+
250.97195	828	1+
252.07961	294	
252.37260	238	1+
254.09301	274	1+
254.89046	312	1+
257.86939	218	
259.84811	426	1+
259.86891	266	
260.87952	942	1+
262.38086	194	
263.89170	184	
265.83670	146	1+
265.90869	330	1+
265.99247	268	1+
266.16781	406	1+
266.86553	748	1+
266.88943	214	
267.88425	448	1+
268.88374	316	1+
269.11228	238	1+
270.85725	622	
271.38578	526	1+
272.01843	130	1+
272.08546	164	1+
272.38694	386	1+
272.85131	2454	1+
274.79859	284	1+
274.90988	188	
275.92170	224	1+
276.79840	222	
278.79439	252	1+
278.86265	498	1+
278.89559	184	
279.38808	200	
279.79847	198	1+
279.84883	550	1+
279.88840	420	1+
280.89188	264	1+
281.11924	206	
281.37706	438	
281.81386	276	1+
281.87485	188	
282.33179	230	1+
282.38999	262	
282.40146	202	
282.88726	324	1+
283.01811	178	1+
283.88979	226	1+
284.50955	120	1+
284.96210	264	1+
285.84246	240	
285.85627	188	
285.89432	196	
286.39317	216	1+
286.79329	326	
286.84286	478	1+
286.87293	434	1+
287.98328	210	1+
288.86891	856	
288.89168	206	
289.02750	176	1+
289.32499	222	1+
289.85605	198	
289.88038	1184	
290.06520	266	1+
290.13461	266	1+
290.38190	264	
290.86610	4356	1+
290.96267	214	1+
291.36705	232	
291.89998	210	
291.99883	248	1+
292.80714	694	1+
292.86140	238	
292.90262	256	
292.94837	258	1+
293.15308	160	1+
293.87353	9434	1+
294.05227	270	1+
294.12712	342	1+
295.36827	192	
295.89857	220	
295.95650	316	1+
296.74783	136	1+
296.86517	322	
297.82016	204	
297.85758	198	
298.80991	436	1+
298.85565	528	
298.87949	956	1+
299.22958	102	1+
299.81500	304	1+
299.83078	200	
300.79796	232	
300.85947	1296	1+
301.40317	336	1+
301.83786	350	1+
301.87972	258	1+
303.34830	336	1+
303.38514	172	1+
303.85685	452	1+
303.87712	368	
304.87910	292	
304.95845	380	1+
305.81745	304	1+
305.86336	440	
306.12527	314	1+
306.70108	98	1+
306.85838	300	
306.87870	316	
307.80978	338	1+
307.88978	1830	
308.11142	330	1+
308.14073	2540	1+
308.84713	332	
308.87072	3850	1+
308.96976	270	1+
309.35266	396	1+
309.37700	446	1+
309.56173	114	1+
309.84855	330	
309.88704	1590	1+
310.15751	1774	1+
310.35553	268	1+
310.41073	234	1+
310.84785	248	
311.84682	334	
311.88363	20154	1+
312.06381	244	1+
312.34737	316	1+
312.82257	700	1+
313.94234	410	1+
313.98252	360	1+
314.16762	98	1+
314.37498	614	1+
314.47320	134	1+
314.86454	1354	
315.88221	458	
316.82090	444	1+
316.86787	890	1+
316.88700	288	
317.75098	196	1+
317.89638	206	
318.37713	218	
318.86439	906	1+
318.89089	202	
318.93944	272	1+
319.05938	172	1+
319.37417	608	1+
319.87036	546	1+
320.11907	204	1+
320.85493	338	1+
321.88457	952	1+
322.85612	690	1+
322.91641	446	1+
323.01654	274	1+
323.38760	402	1+
325.34942	364	1+
325.38554	524	1+
325.86334	232	
325.90040	1378	
325.96373	372	1+
326.35282	272	1+
326.36467	184	
326.81320	386	1+
326.87993	3152	1+
327.88126	2034	1+
328.31352	242	1+
328.37435	402	
328.38847	316	
328.86628	770	
328.93028	276	1+
329.17277	204	
329.84103	368	1+
329.89359	1676	1+
330.88020	520	
331.14302	180	1+
331.89303	1432	1+
332.10218	238	1+
332.83111	418	1+
332.87532	632	1+
333.81254	288	1+
334.16261	252	1+
334.88107	974	1+
334.89916	708	
335.80438	486	1+
335.84309	848	1+
336.86946	244	
336.94598	410	1+
337.29911	228	1+
337.39382	444	1+
337.88440	468	
337.90226	252	
338.09979	180	1+
338.71318	314	1+
338.85241	326	
338.87961	1130	1+
339.87673	1028	1+
339.89884	232	1+
339.96170	220	1+
340.06981	194	1+
340.75223	218	1+
341.96306	236	1+
342.04879	234	1+
342.76073	308	1+
343.37198	272	
343.91262	320	
344.70911	142	1+
344.78081	162	1+
344.90950	450	1+
346.88020	260	
346.89995	218	
347.03789	194	1+
347.39008	186	
347.83328	422	1+
348.36160	432	1+
348.76105	470	1+
348.79996	538	1+
348.83278	264	1+
348.89455	380	
349.02969	182	1+
349.36356	288	1+
349.76231	354	1+
349.90320	214	
349.99530	210	1+
350.32358	250	1+
350.89168	232	
350.91458	376	
350.96384	336	1+
351.16465	418	1+
351.86026	382	1+
351.88660	234	
351.91668	294	
352.16756	332	1+
352.77460	520	1+
352.91262	426	
353.02095	134	1+
353.12999	200	
353.84913	2836	1+
353.88500	196	
353.90823	612	1+
354.06222	328	1+
354.35368	204	
354.87360	634	1+
355.78812	540	1+
355.87908	368	1+
356.36283	440	1+
356.83853	370	
357.80229	340	1+
357.85337	198	
359.77508	522	1+
360.77566	318	1+
360.89631	450	1+
360.96001	208	1+
361.80743	432	1+
361.85952	538	1+
362.37238	328	1+
362.39538	210	
362.85955	364	1+
362.94205	282	1+
363.43896	214	1+
363.79030	324	1+
364.84375	300	
364.87320	230	
366.18078	206	
366.79378	194	
366.84096	3128	1+
367.70891	1630	1+
367.76821	214	
367.87490	210	
368.04821	100	1+
368.78794	298	
368.89992	286	
369.83767	594	1+
369.88409	240	
370.01822	140	1+
370.18256	206	1+
370.39522	344	1+
370.57948	150	1+
370.78948	272	
370.89629	310	1+
371.72368	470	1+
371.79065	504	1+
371.86658	222	
371.98425	254	1+
372.35657	186	1+
372.79654	350	1+
372.85195	376	
373.18456	206	1+
373.38088	476	1+
373.71763	440	
373.75493	178	1+
373.83095	548	1+
373.89713	232	
374.72483	680	1+
374.79944	216	
374.85346	262	
375.88937	212	
376.86857	434	
377.40922	286	1+
378.86388	212	
379.34924	208	1+
379.72237	366	1+
379.85558	554	1+
380.85657	388	1+
380.92093	210	1+
381.78096	196	
381.80012	372	1+
382.72541	204	
382.85664	976	1+
383.71098	370	1+
383.76582	486	1+
384.77470	318	1+
384.85052	7950	1+
384.89448	602	1+
385.38028	196	
385.71262	246	1+
386.04695	336	1+
388.39228	304	1+
388.79781	394	
388.85350	260	
388.89270	416	1+
389.19949	478	1+
389.39623	222	1+
389.71457	270	
389.74969	174	1+
389.80339	238	
390.71055	202	
390.78739	342	
390.84170	1532	1+
390.85976	572	
391.79807	266	
392.08357	482	1+
392.80470	216	
392.86431	1016	1+
392.91043	450	1+
393.08728	342	1+
393.80156	1788	1+
394.40666	228	
394.83594	584	
394.86484	650	1+
395.40138	488	1+
396.73140	646	1+
397.07987	150	1+
397.85959	438	1+
398.95443	142	1+
399.71306	260	1+
399.81070	444	
400.75665	288	1+
400.81439	212	
400.83992	204	
400.86711	438	1+
400.94106	300	1+
401.33777	304	1+
401.35040	346	1+
402.34514	202	1+
402.75500	244	1+
402.86573	4170	1+
403.63649	106	1+
403.87004	2900	1+
405.72461	224	1+
405.80113	672	1+
405.87076	1026	1+
407.72583	194	
407.86638	13470	1+
408.02037	280	1+
408.43970	138	1+
408.92471	318	1+
408.96321	202	1+
409.16690	196	
409.69920	184	1+
409.72621	1366	1+
409.80858	204	
411.72066	536	1+
411.75677	210	
411.81041	1306	1+
411.87582	510	
412.23983	264	1+
412.72495	466	1+
412.84491	660	
412.87172	1410	1+
412.92287	276	1+
413.08372	320	1+
413.87663	980	1+
415.87486	1008	1+
415.90422	318	1+
416.34825	178	1+
416.38265	216	1+
416.81885	622	1+
416.85464	426	1+
417.06983	190	1+
417.82347	550	1+
417.86083	278	1+
417.87586	192	
419.81400	186	1+
420.73650	326	1+
420.81914	160	1+
421.43170	140	1+
421.88274	1750	1+
422.02773	198	
422.85202	184	
423.69299	198	1+
423.87433	600	1+
424.10344	260	1+
425.75002	292	
425.87786	992	
426.74794	204	
426.81785	240	1+
426.86384	2392	1+
426.93719	462	1+
427.73718	1216	1+
428.85843	412	
428.88620	1160	1+
429.09028	238	1+
429.82803	656	1+
429.86443	194	
429.94227	118	1+
430.69647	240	1+
430.73776	1112	1+
430.86328	1656	1+
430.88073	324	
431.87060	1016	1+
433.38308	202	
433.87472	456	1+
434.64071	132	1+
435.85874	270	1+
436.76664	170	1+
438.69057	324	1+
438.97465	130	1+
439.69471	258	1+
439.89587	1436	1+
441.68588	162	1+
441.89062	374	1+
442.80705	182	1+
443.06678	156	1+
443.89075	202	
444.87220	2880	1+
445.72290	184	
445.74756	408	1+
445.81103	400	1+
446.75192	232	1+
446.89562	270	1+
448.76597	354	1+
448.89321	292	
449.87763	610	1+
450.70486	194	1+
450.74394	260	
450.77162	440	
453.65055	200	1+
455.69639	438	1+
455.76323	230	1+
456.69878	362	1+
457.90667	682	
458.13223	192	1+
458.90558	324	
459.21590	322	1+
459.90075	190	
460.23190	248	1+
461.05897	250	1+
461.63843	172	1+
462.76683	338	1+
462.88106	810	1+
464.80730	356	1+
465.70367	246	1+
467.89012	1634	1+
468.71979	206	1+
468.77990	938	1+
468.83400	300	1+
469.84161	228	1+
470.77619	204	
470.88702	374	1+
471.71900	262	1+
471.73777	218	1+
472.72476	220	1+
473.99206	168	1+
474.89452	204	1+
476.71437	420	1+
479.72952	198	1+
481.66393	308	1+
481.97670	132	1+
482.66696	316	1+
485.90027	458	1+
486.11331	168	1+
486.27171	182	1+
486.84392	678	1+
487.80322	508	1+
488.80516	364	1+
491.18965	194	1+
491.79833	190	
491.85165	348	1+
492.79606	358	1+
493.65418	160	1+
498.10344	116	1+
498.70054	220	1+
499.65546	336	1+
499.73848	216	
500.44965	88	1+
500.65651	264	1+
504.27434	226	1+
504.74062	254	1+
505.09494	214	1+
505.12316	236	1+
505.28693	160	1+
505.74084	198	1+
505.81508	194	
506.79994	184	1+
508.79934	252	1+
509.85983	1340	1+
510.73331	216	1+
512.18139	208	1+
513.25053	180	1+
END IONS

###FS:    #m/z: 336.94645 #charge 1+
###MS: 46
###MSMS: 48
BEGIN IONS
TITLE=Cmpd 35, +MS2(336.9464), 28.0-35.0eV, 1.0min #48
RTINSECONDS=60.157
SCANS=46,48
PEPMASS=336.94645	453196
CHARGE=1+
180.03193	108	
182.86613	130	
192.89065	158	
194.88780	110	
195.94328	94	
196.88559	204	1+
200.89305	172	
207.87728	344	1+
207.98071	130	
209.94166	180	
210.88459	582	1+
211.94418	10264	
212.00005	102	
212.05133	170	
212.87792	3412	1+
212.94829	384	
213.94030	4916	1+
214.89598	292	
215.88701	1464	1+
215.93613	630	1+
217.88251	324	1+
217.93616	144	
218.83978	214	
219.88718	96	
219.92199	96	
221.89305	266	1+
222.95077	98	
223.96102	250	
223.97123	162	1+
225.89001	314	1+
226.39137	176	
226.94782	104	
226.96822	148	
227.95065	238	
228.89282	578	1+
229.95552	9156	1+
230.07741	102	
230.88951	5440	1+
231.95021	5138	1+
233.03400	140	1+
233.82492	254	
233.89778	866	1+
233.94634	450	
234.14621	106	
234.82775	130	
235.82195	118	
235.89497	476	1+
235.94693	148	
236.82876	322	
237.06784	118	
241.88255	330	1+
242.07189	134	
242.79532	110	
242.87462	104	
242.94537	136	
243.55051	94	
243.94791	256	1+
245.79816	186	
246.90232	190	1+
246.97476	424	
247.96634	2666	1+
248.38045	112	
248.79719	202	1+
248.89925	1926	1+
249.05738	114	
249.83132	152	
249.96340	1086	1+
250.29605	102	
250.83098	140	
250.94960	106	
251.07106	108	
251.78686	240	1+
251.83601	410	1+
251.91062	292	1+
252.05046	224	1+
252.57617	96	
252.97101	5616	1+
253.90473	1282	1+
254.06725	288	1+
254.96613	2502	1+
255.78209	118	
256.88946	130	
256.91372	238	
256.96347	266	
257.45033	106	
257.88078	232	1+
258.79211	246	1+
258.84703	134	
258.91268	108	
259.83245	94	
259.95591	260	1+
260.84040	204	
260.88527	128	
261.82197	342	1+
263.06874	100	
264.79614	104	
265.85581	194	
266.68773	108	
266.87841	282	1+
267.11736	204	1+
267.87636	170	1+
267.95224	220	1+
268.41049	100	
268.84067	1320	1+
269.08322	152	
269.14761	98	
269.79906	574	1+
270.86122	140	
270.93164	142	
270.98060	706	1+
271.79701	118	
271.81951	118	
271.85187	98	
271.91455	580	1+
272.03386	114	
272.78902	614	1+
272.85330	248	1+
272.97422	580	1+
273.79156	536	1+
274.89924	110	
275.80938	142	
276.06108	120	
276.81307	138	
276.85508	208	
277.83416	354	
277.92470	100	
278.83794	1304	1+
278.96120	210	1+
279.79916	192	1+
280.36496	224	
281.04552	164	
281.35614	110	
281.86763	116	
282.92812	292	1+
283.78814	332	1+
285.42608	110	
285.83021	102	
285.85241	484	
285.90654	184	1+
286.84951	1784	1+
287.14162	174	1+
288.41726	100	
289.40841	144	
289.46264	102	
289.48782	94	
289.85896	132	
289.89027	128	
290.86956	116	
290.88606	226	1+
291.80341	148	
291.85651	106	
292.11284	156	1+
292.39934	232	1+
292.43806	190	
292.80107	216	1+
293.11971	186	1+
293.86106	548	1+
293.87371	160	
293.99787	172	
295.84233	304	1+
295.99111	162	
296.81010	264	1+
297.43902	106	
297.97075	144	
298.82694	168	1+
299.79474	130	
299.84369	224	1+
300.86795	112	
301.01779	104	
301.46758	98	
302.96204	102	
303.00648	196	1+
303.80454	96	
304.44680	102	
304.85926	114	
304.91363	246	1+
305.82402	130	
305.88196	380	1+
305.95932	118	
306.15494	98	
306.80166	164	
306.88061	274	1+
307.43012	100	
308.34811	98	
308.51201	102	
308.87080	116	
308.88972	102	
309.12848	104	
309.81704	162	
309.87373	196	
310.87939	968	1+
312.82776	184	
314.41040	94	
314.81870	330	1+
314.84599	94	
316.81038	102	
318.44909	104	
318.87557	144	1+
320.82932	204	
320.88668	106	
321.81914	206	
322.81498	216	1+
323.03004	94	
324.28014	118	
324.89060	426	1+
325.49318	96	
326.89532	222	
327.57897	94	
327.82358	122	
327.89690	114	
328.84861	96	
328.89130	410	
329.44625	100	
329.87311	222	
330.81123	130	
330.88677	438	1+
330.95542	102	
331.92012	110	
332.42315	296	1+
332.82947	102	
332.96120	98	
333.86048	102	
334.05278	96	
334.95817	118	
335.89806	166	1+
338.01475	96	
339.76643	124	
339.82194	112	
340.88791	104	
340.95078	262	1+
341.95724	218	1+
END IONS

###FS:    #m/z: 359.96228 #charge 1+
###MS: 46
###MSMS: 49
BEGIN IONS
TITLE=Cmpd 36, +MS2(359.9623), 28.0-35.0eV, 1.1min #49
RTINSECONDS=60.9285
SCANS=46,49
PEPMASS=359.96228	350592
CHARGE=1+
183.93402	158	
195.08588	122	
202.90897	158	
205.94855	268	
206.93973	376	1+
207.40516	244	
207.94834	260	1+
207.97450	128	
208.88385	318	1+
209.94415	2810	
212.90624	368	1+
214.40588	406	1+
214.89149	148	
218.91651	386	
220.95817	138	
221.42430	146	
221.89036	218	1+
222.95305	3388	1+
223.89313	120	
224.32694	106	
224.94926	4066	1+
226.89394	176	
226.90679	116	
226.94795	15538	1+
227.89554	120	
227.93178	154	
228.03208	110	
228.94303	15116	
228.97616	106	
229.68307	136	1+
229.94545	490	
230.88625	162	
232.50543	114	
233.95945	332	1+
234.03451	116	
234.87570	140	
234.93003	122	
234.94741	110	
235.82224	220	1+
235.87226	116	
236.79427	138	
237.94963	104	
237.97483	114	
238.89813	206	1+
238.96881	272	1+
239.07352	126	
239.42715	176	
239.78986	250	1+
239.84314	138	
240.00370	262	1+
240.82289	218	
240.94167	492	
240.96228	2026	1+
241.78746	514	1+
241.94393	272	
242.96027	1882	1+
244.36856	106	
244.95792	6054	1+
245.89948	288	1+
246.95354	9028	1+
248.02476	184	1+
248.38506	110	
248.80006	180	
250.95044	238	1+
250.96928	576	1+
251.02497	126	
251.42121	106	
252.00680	168	
253.79828	156	
253.83438	262	1+
254.79007	128	
255.09795	126	
255.42358	150	
255.87529	108	
256.04629	168	1+
256.38022	118	
257.78365	160	1+
257.79865	174	
257.85193	136	
258.83771	348	1+
258.97400	480	
259.94262	150	1+
260.79754	168	
260.96918	1480	1+
261.79818	112	
262.82973	116	
263.82992	400	1+
263.97829	326	
264.44471	106	
264.96981	464	1+
264.98104	138	
265.36706	130	
265.97640	300	1+
266.24336	184	1+
266.81500	244	
266.86215	200	
266.88635	116	
267.11544	284	1+
267.82074	192	
267.97392	1570	1+
268.78731	424	1+
268.87117	202	1+
268.95653	128	
269.85034	162	
269.96941	1068	1+
270.10301	122	
270.78210	222	1+
271.46811	100	1+
271.84484	300	
272.84412	142	
273.79443	202	
275.79297	136	
275.92931	152	
276.15916	118	
276.81086	198	
276.85331	368	1+
277.10212	110	
277.80829	140	
278.79710	376	1+
278.86285	144	
279.01528	178	1+
279.10168	152	
280.79210	390	1+
280.83308	142	
280.86712	202	
280.92562	120	
281.79354	236	1+
281.81463	106	
281.85171	156	
282.82416	362	1+
282.87016	228	1+
282.97983	484	1+
283.81168	120	
283.98368	436	1+
284.43105	110	
284.81706	252	1+
285.79049	150	
285.92916	254	1+
288.05168	164	1+
288.78840	190	1+
289.85458	110	
291.79025	224	
291.81721	110	
291.84849	484	1+
291.91338	146	
292.85253	404	1+
293.12142	228	
293.80800	126	
293.87721	104	
293.95175	108	
294.02209	202	1+
294.53851	112	
294.80698	104	
295.87489	140	
295.93180	118	
296.81083	192	
296.86325	332	1+
296.88545	282	1+
296.92890	422	1+
297.80808	136	
297.99278	120	
298.80301	586	1+
298.97714	140	
299.83251	136	
299.87335	188	
300.00151	170	
301.41369	126	
301.78034	352	1+
301.81689	110	
303.34905	116	
303.80899	400	
303.94416	146	
304.88617	148	
305.00381	130	
305.87104	120	
305.96011	214	1+
306.88676	406	1+
307.88859	230	1+
310.88044	280	
310.92639	138	
311.87497	596	1+
312.01444	182	1+
312.87499	400	1+
313.94041	150	
315.76036	112	
315.82518	130	
315.94222	254	1+
316.81136	204	1+
318.85998	128	
318.88793	158	
318.93426	640	1+
320.93414	120	
321.14044	130	
321.82214	200	1+
322.93123	518	
323.00628	128	
323.88823	674	1+
324.89197	508	1+
324.98334	184	
326.71221	166	1+
327.82362	342	1+
327.93334	118	
328.75005	110	
328.88781	282	
329.86933	150	
329.88915	124	
332.81342	110	
333.88796	280	1+
333.94808	230	1+
334.74907	176	1+
335.74453	218	1+
336.94665	952	
337.01600	216	1+
338.94911	126	
339.46679	104	
339.89700	188	
340.94159	676	1+
341.75238	148	
342.91266	182	
342.92517	150	
343.77968	174	1+
344.90118	136	
345.83222	156	
349.97594	110	
351.76526	150	
351.90748	160	
352.88770	216	1+
353.75711	242	1+
354.79068	186	1+
356.77246	278	
356.84294	122	
357.77064	268	1+
358.19430	252	1+
360.80738	250	1+
360.87042	256	1+
361.03501	142	
361.34186	106	
361.72910	140	
361.77840	268	1+
361.81112	198	1+
363.43945	106	
363.72064	248	
363.75797	130	
END IONS

###FS:    #m/z: 507.84622 #charge 1+
###MS: 50
###MSMS: 51
BEGIN IONS
TITLE=Cmpd 37, +MS2(507.8462), 28.2-35.2eV, 1.1min #51
RTINSECONDS=64.598
SCANS=50-51
PEPMASS=507.84622	942794
CHARGE=1+
195.88319	192	1+
196.01589	810	1+
199.88585	398	1+
209.94287	312	
213.88588	408	1+
223.96762	366	1+
223.97504	288	1+
225.87891	178	1+
226.06373	220	
226.94984	536	1+
230.88570	234	1+
232.83075	202	1+
232.89394	308	1+
238.06367	222	
238.88668	174	
239.85802	278	
241.85646	254	
242.07957	276	1+
248.12019	262	1+
248.85064	306	1+
249.87525	294	1+
250.97056	936	
251.07433	330	1+
251.91232	382	1+
252.08124	206	1+
253.84656	256	1+
253.97528	246	
254.96527	234	
255.88636	352	1+
256.84402	158	1+
257.87072	292	
259.86507	322	
260.02122	246	1+
260.12671	192	1+
260.87985	754	1+
261.38507	210	
263.38119	240	1+
264.81098	216	1+
266.16739	428	1+
267.78599	198	
267.91850	314	1+
268.86625	296	
268.88568	220	
269.37960	274	1+
269.87753	348	
269.88563	588	1+
270.09353	268	1+
270.85724	614	1+
271.88121	446	1+
272.08347	240	1+
272.39397	454	1+
272.85292	2160	1+
273.41983	258	1+
273.91029	212	
275.84535	452	1+
277.39030	486	1+
277.86940	194	
277.89604	232	
278.88900	176	
278.97019	198	1+
279.86061	540	1+
279.98208	194	1+
280.39215	268	
280.87985	670	1+
280.95852	206	1+
281.11394	256	1+
281.37911	200	
282.80561	198	1+
284.87461	186	
284.89762	376	
285.87000	204	
285.88701	290	
285.91847	208	
286.79298	352	
286.81112	330	1+
286.87021	196	
287.85098	656	
287.93632	306	
288.86899	844	
289.87945	1514	
289.90193	322	1+
290.86408	4254	1+
291.80821	290	1+
291.92673	242	1+
292.81383	176	1+
292.88310	260	
293.06606	220	1+
293.87297	9390	1+
294.06861	146	1+
294.12496	232	
294.41098	276	1+
296.33992	176	
296.85109	696	1+
296.90291	376	1+
297.34187	278	
297.82086	234	
298.40557	332	1+
298.80651	602	1+
298.85831	288	
298.87956	432	
299.81122	462	1+
299.88484	342	
299.91315	276	
300.02422	174	1+
300.08096	152	1+
300.34229	402	1+
300.84636	448	
300.86072	942	1+
300.87753	256	
301.38991	354	1+
301.83431	460	1+
302.83748	360	1+
302.88472	272	
303.11107	272	1+
303.53650	130	1+
303.86441	478	1+
304.07891	212	1+
304.11277	218	1+
304.37537	254	1+
304.87983	422	
305.85769	588	1+
306.92743	250	1+
307.88951	1978	
308.14170	1286	1+
308.84444	824	1+
308.87134	4684	1+
309.87283	2752	1+
309.88861	2008	
310.08997	174	1+
310.15628	1108	1+
310.34570	180	
310.37722	568	1+
310.99860	258	1+
311.01833	262	1+
311.32046	154	1+
311.34446	316	
311.88396	18532	1+
311.93610	234	1+
312.00491	282	1+
312.06408	298	1+
312.34923	224	
312.83524	220	
313.62858	130	1+
313.65196	130	1+
313.80363	292	1+
313.96546	316	1+
314.48732	132	1+
314.86379	1158	1+
314.94205	524	1+
315.88172	258	
315.94682	318	1+
315.98423	202	1+
316.81947	684	1+
316.86542	962	1+
316.89491	674	1+
317.37268	584	1+
317.82236	514	1+
318.86308	314	
318.88503	1122	1+
319.42570	224	
319.85839	596	1+
319.88995	950	1+
320.37945	184	
320.85864	378	1+
321.40839	230	
321.82246	478	1+
321.88516	692	1+
322.82947	328	1+
322.85770	234	
323.39193	300	1+
323.43651	198	
323.76054	132	1+
323.78749	210	1+
323.85831	1134	1+
324.85954	764	1+
325.90074	774	
326.87835	4208	1+
327.08464	166	1+
327.83735	370	1+
327.87937	2972	1+
328.75086	230	1+
328.84234	264	1+
329.37385	182	
329.80689	174	
329.83319	318	1+
329.89560	1208	1+
330.16450	364	1+
330.64577	136	1+
330.88048	596	
331.89106	688	
332.06702	216	1+
332.39729	196	
332.87820	1342	1+
333.84498	276	1+
334.39427	300	
335.84104	904	1+
335.88391	344	
336.10908	308	1+
336.16009	250	1+
336.88957	182	
337.88060	1540	1+
337.90451	406	1+
338.33998	242	
338.86066	204	
339.30579	352	1+
339.71375	216	
339.82248	536	1+
339.88702	278	
339.96597	180	
340.40256	506	1+
340.77573	318	1+
341.37213	246	1+
342.07211	258	1+
343.87866	186	
344.02874	246	1+
344.86367	394	1+
344.90232	648	1+
346.38567	192	
346.77512	314	1+
347.77735	226	1+
347.85634	228	1+
347.88458	182	
348.17932	192	
348.83226	328	1+
348.91325	284	
349.17971	174	
349.33539	364	1+
349.75395	210	1+
349.80773	372	1+
349.99295	188	1+
350.89326	928	1+
352.37127	196	1+
352.40212	240	
352.77262	268	
352.83726	260	
352.88325	246	
352.90479	676	1+
353.85166	2182	1+
354.09168	200	1+
356.78669	218	1+
356.83890	298	1+
357.01401	268	1+
357.32314	252	1+
360.78006	186	
362.36620	294	1+
362.84732	176	
362.89547	176	
363.05928	220	
363.86657	238	
363.91991	266	1+
364.71491	284	1+
364.84806	232	
365.34711	204	1+
366.01663	282	1+
366.05087	286	1+
366.18486	182	
366.41829	158	1+
366.79006	196	
366.83987	3984	1+
367.70715	718	
367.88543	196	
368.70601	1000	1+
368.89391	286	
369.27988	176	1+
369.83687	362	
369.87949	470	1+
370.03097	182	1+
370.07689	196	1+
370.78281	414	
370.84874	222	
371.72502	494	1+
371.78528	198	
371.90670	200	1+
372.78064	390	
372.87657	258	
373.41720	134	1+
373.72269	712	1+
373.83441	254	
373.87112	294	
374.18902	230	1+
374.79854	354	1+
374.85221	182	
374.87826	210	
375.37507	256	1+
375.89019	426	1+
376.11720	244	1+
376.78418	484	1+
376.86843	330	
376.89177	360	1+
376.91611	352	1+
377.87661	470	1+
379.19101	202	1+
379.37829	244	1+
379.72854	232	
379.86166	176	
380.71649	972	1+
380.75305	176	1+
380.79121	870	1+
380.85836	768	1+
381.14997	218	1+
381.72133	828	1+
381.79904	570	1+
381.84810	788	1+
381.90775	342	1+
382.02906	184	1+
382.06364	320	1+
382.85956	474	1+
382.90801	248	1+
383.06676	276	1+
383.31073	240	1+
383.40000	272	
383.79106	198	1+
384.00797	138	1+
384.31095	140	1+
384.85086	9038	1+
385.79159	384	1+
385.89240	768	1+
386.03268	192	1+
386.29619	172	1+
386.35258	320	1+
386.72886	420	1+
386.79530	258	1+
387.20513	310	1+
387.73918	282	1+
387.77140	278	1+
388.07507	206	1+
388.79430	354	
389.19971	572	1+
389.39392	220	
389.71266	556	1+
389.80729	174	
389.86448	184	
390.79526	524	1+
390.84044	1750	1+
390.85902	770	
390.92074	240	1+
391.80172	380	1+
392.86264	1026	1+
392.91062	198	
392.95082	278	1+
393.20246	186	
393.74562	552	1+
393.79829	898	1+
393.82444	204	
393.90447	602	1+
394.74756	360	1+
394.83582	278	
394.86129	200	
394.91210	414	1+
395.06517	222	1+
395.83264	180	
395.86372	1048	1+
396.05803	326	1+
396.40326	358	1+
396.73583	490	1+
397.72528	800	1+
398.40176	252	1+
398.73168	580	1+
398.86630	318	
399.03988	176	1+
399.23576	326	1+
399.80825	542	1+
399.85376	470	1+
399.87224	564	1+
400.73075	292	
400.77139	174	
400.82490	260	1+
400.96561	194	1+
402.35072	266	1+
402.74274	202	1+
402.86467	3430	1+
403.73239	318	1+
403.80848	206	1+
403.86925	2266	1+
404.67278	98	1+
405.87281	1194	1+
406.81714	438	1+
407.68590	200	
407.72559	200	
407.81569	302	1+
407.86594	13982	1+
409.07846	260	1+
409.21936	106	1+
409.33823	302	1+
409.72607	1060	1+
410.25277	180	1+
410.35775	242	1+
410.83717	490	
410.87044	586	
411.81073	1378	1+
411.87103	1580	1+
412.22499	148	1+
412.72877	826	1+
412.84557	628	
413.06718	330	1+
414.81939	308	1+
414.86861	1488	1+
415.87390	1116	1+
416.79766	194	
416.81684	518	1+
418.40611	212	1+
418.68555	216	1+
418.84394	304	1+
419.06165	210	1+
421.88268	1244	1+
421.97777	234	1+
422.85073	232	
423.37235	338	1+
423.79122	214	1+
423.87701	612	1+
425.83458	222	
425.87789	1242	
426.08069	272	1+
426.86154	2422	1+
426.93787	254	
427.73446	694	
428.38605	184	1+
428.60311	200	1+
428.74442	478	
428.88597	1258	1+
429.74253	942	1+
429.83077	620	
430.08938	158	1+
430.69058	198	1+
430.74169	662	1+
430.78770	148	1+
430.85565	248	
430.88281	356	
431.87052	1038	1+
432.74973	286	1+
433.51249	246	1+
433.88235	610	1+
434.62466	118	1+
434.88407	530	1+
436.81969	258	1+
437.76327	176	1+
439.89401	1676	1+
440.37649	268	1+
442.87893	292	1+
443.69822	198	
444.87110	2706	1+
445.70836	316	1+
445.74121	564	1+
446.25892	158	1+
448.89568	352	
449.69993	260	1+
449.76915	956	1+
449.87887	812	1+
449.89655	284	
450.76690	918	1+
450.82778	508	1+
452.18375	126	1+
454.71821	196	
454.89582	136	1+
456.19631	206	1+
456.84445	192	1+
457.90311	1736	1+
458.69162	308	1+
458.71622	174	
460.22575	520	1+
462.88540	828	1+
463.22884	174	
463.77362	330	1+
464.78293	294	1+
466.78576	180	
467.21895	218	1+
467.88820	784	1+
468.05491	170	1+
468.78070	784	1+
468.83291	392	1+
469.91239	204	
470.78018	388	1+
473.64576	240	1+
476.88461	184	
477.71512	316	1+
480.81045	158	1+
480.92344	278	
481.72124	228	
485.90078	606	1+
486.01411	128	1+
486.67243	188	1+
486.84686	574	1+
487.79426	202	
488.18001	216	1+
491.29745	156	1+
491.79690	254	
491.84576	468	1+
499.73953	398	1+
500.66383	142	1+
500.81909	164	1+
502.74432	222	1+
503.74598	178	1+
504.27252	100	1+
504.81444	248	1+
505.68630	142	1+
506.80569	306	1+
509.86243	1034	1+
511.80107	296	1+
END IONS

###FS:    #m/z: 336.94641 #charge 1+
###MS: 50
###MSMS: 52
BEGIN IONS
TITLE=Cmpd 38, +MS2(336.9464), 28.0-35.0eV, 1.1min #52
RTINSECONDS=65.3705
SCANS=50,52
PEPMASS=336.94641	425150
CHARGE=1+
96.80245	104	
182.86803	358	
185.02210	104	
185.87152	130	
192.89092	256	1+
196.88530	442	1+
199.43582	98	
199.88357	126	
206.97622	106	
210.88433	624	1+
210.94435	146	
211.02009	92	
211.94450	14942	1+
212.87916	3038	1+
212.90403	94	
212.97160	104	
213.11906	98	1+
213.94046	5320	1+
213.97569	92	
213.99567	100	1+
214.07133	112	
214.89782	236	
215.88667	854	1+
215.93682	710	
216.38370	94	
217.88542	530	1+
217.93861	98	
218.83929	146	
223.96515	442	1+
225.94736	336	1+
226.39322	152	
226.89526	280	
226.97606	112	
227.89150	958	1+
228.89393	830	1+
229.87794	116	
229.95509	12078	1+
230.11510	96	1+
230.88899	6304	1+
231.00086	94	
231.82652	380	1+
231.93022	98	
231.94945	6486	1+
233.46149	82	1+
233.89711	612	1+
234.01374	116	1+
234.53887	94	
234.91354	94	
234.99438	112	
235.82466	130	
235.86837	218	
235.89116	142	
235.94832	194	
235.96964	112	
239.95078	124	
240.96427	184	1+
241.91523	92	
242.39077	102	
246.90630	252	1+
246.95309	204	
246.97658	284	
247.43972	180	1+
247.53860	94	
247.96599	3090	1+
248.67871	100	
248.87314	216	1+
248.89959	902	1+
249.01749	116	
249.96303	1436	1+
250.01229	134	
250.46817	152	
250.83243	670	1+
250.95375	94	
251.06766	138	
251.78879	102	
251.91351	162	
251.92924	116	
251.96297	176	
252.08018	254	1+
252.47065	102	
252.84659	148	
252.90203	548	1+
252.97124	5998	1+
253.08333	178	1+
253.83379	142	
253.90268	526	1+
254.40584	134	1+
254.81572	190	1+
254.96694	2540	1+
255.07582	206	
255.12867	100	
255.37627	98	
255.78434	286	
256.07960	128	
256.91270	98	
256.96142	456	1+
257.00993	102	
257.06681	92	
257.40312	124	
257.84604	482	1+
257.91108	186	1+
258.84612	354	1+
258.96621	200	1+
259.07701	100	
260.53258	144	
260.79514	120	
260.82846	270	
260.85110	274	1+
261.83077	116	
262.94537	116	
263.87270	194	1+
264.41658	94	
266.35002	154	
266.38902	94	
266.48758	98	
266.91486	108	
266.96926	252	1+
267.07044	104	
267.83927	1380	1+
267.96957	178	1+
268.07984	98	
268.84192	974	1+
269.02494	92	
269.79877	614	1+
270.83438	176	
270.98264	420	1+
271.84600	312	1+
271.89871	108	
271.91492	536	1+
272.03351	100	
272.06663	110	
272.97745	442	1+
273.80118	274	
273.86129	174	
274.08154	94	
274.80421	410	1+
274.88940	92	
274.92235	214	1+
275.80902	286	1+
276.51232	96	
276.85309	118	
277.12696	104	
277.81825	154	
277.83263	172	
277.88311	108	
278.83744	544	1+
279.11729	98	
279.81539	118	
280.38066	100	
280.79353	180	
280.93109	206	
281.85181	108	
282.00536	164	
282.85750	244	
283.10233	140	
283.79751	252	
283.86914	114	
284.12980	196	1+
284.81261	142	
285.78755	104	
285.84833	2028	1+
285.88155	94	
286.71982	106	
286.85065	1528	1+
287.47945	94	
288.99280	94	
289.84828	200	1+
289.87958	140	
291.80517	402	
291.94782	102	
292.81317	386	1+
292.85325	114	
292.93739	118	
293.99771	370	1+
294.48584	92	
294.86140	152	
295.04044	144	
295.99538	180	
296.80691	130	
296.87108	192	
296.88932	106	
297.81022	158	
297.88485	140	
298.41599	106	
298.79711	270	1+
299.18421	92	
299.87351	140	
300.87657	598	1+
302.85583	214	1+
304.80285	128	
304.82066	208	1+
305.29341	92	
305.87924	374	1+
308.80828	212	
308.86705	138	
308.91958	100	
309.09725	134	1+
309.82869	216	1+
309.87384	970	1+
309.97960	98	
310.84790	106	
310.87901	726	1+
312.82644	134	
312.87134	272	1+
314.82081	258	1+
317.89017	184	1+
318.72619	140	
318.87020	112	
319.83204	154	
319.99806	92	
320.17154	92	
320.79686	190	1+
320.82787	192	1+
320.85763	94	
320.87854	234	1+
323.76763	108	
323.90275	112	
324.39067	94	
324.88976	456	1+
326.88887	108	
328.84386	114	
328.88789	258	
329.89523	146	
332.13059	92	
332.78743	106	
332.88035	106	
334.88933	266	1+
335.75511	202	1+
336.90673	210	1+
338.17502	146	
338.76293	146	
339.02801	100	
339.82965	204	
END IONS

###FS:    #m/z: 359.96214 #charge 1+
###MS: 50
###MSMS: 53
BEGIN IONS
TITLE=Cmpd 39, +MS2(359.9621), 28.0-35.0eV, 1.1min #53
RTINSECONDS=66.1425
SCANS=50,53
PEPMASS=359.96214	340150
CHARGE=1+
186.94179	208	
187.50902	100	
190.92991	206	
200.94950	104	
207.95094	210	
208.64565	104	
208.88587	156	
209.94336	1716	1+
214.89809	134	
216.40859	130	
216.89016	156	
218.91310	230	
219.92582	102	
220.95752	154	
222.95266	2588	1+
224.88985	156	
224.94918	2984	1+
224.97126	120	
225.07661	118	
225.88927	248	1+
226.80253	110	
226.94761	11308	1+
227.04601	106	
227.92783	278	
228.55481	78	1+
228.89175	500	1+
228.94260	13696	1+
232.08998	128	
233.96250	132	
234.82622	140	
235.82994	138	
235.93941	124	
236.05399	292	1+
236.82281	114	
236.97816	140	
237.05861	228	1+
238.94037	112	
239.42717	106	
240.90546	100	
240.93949	686	1+
240.96254	2220	1+
241.08876	102	
241.79635	132	
242.79015	132	
242.88867	110	
242.95940	1522	1+
243.86917	100	
244.03511	122	
244.12987	144	
244.37124	116	
244.95766	6446	1+
245.11684	106	
246.87439	112	1+
246.95324	7350	1+
246.97638	264	
248.80045	312	1+
248.90080	142	
250.95195	160	
250.97147	600	1+
251.07493	150	
251.37372	100	
252.10964	114	
252.96038	214	
253.08934	146	
253.82942	156	
255.04524	98	
255.78090	124	
255.92905	258	1+
256.85208	118	
258.83118	144	
258.97680	220	
259.79645	390	1+
259.83827	170	1+
260.97032	1396	1+
261.05906	102	
262.07674	154	
262.51927	104	
262.96598	144	
263.04296	100	
263.98115	292	
264.97688	492	1+
265.09030	134	
265.81787	98	
265.84114	106	
265.97897	322	1+
266.44540	100	
266.81255	376	1+
266.86301	142	
266.92030	490	1+
267.11843	138	
267.92595	296	1+
267.97371	1002	
268.85142	138	
269.73429	114	
269.97109	966	1+
270.84747	340	1+
270.91421	130	
271.09156	232	1+
271.84684	358	1+
271.88701	156	
273.79582	128	
273.89937	216	
273.97281	102	
275.80272	302	1+
275.97201	240	
276.05082	104	
276.84593	170	
276.86116	276	
276.90419	100	
278.80747	368	1+
278.98363	102	
279.10418	202	
279.79714	158	
279.81047	248	1+
280.11135	116	
280.79305	196	
280.92283	200	
281.08606	106	
281.79164	112	
281.86101	296	1+
281.97717	252	1+
282.78652	268	1+
282.83008	184	
282.93200	140	
283.82707	104	
283.99856	152	
286.56230	116	
286.92914	172	
289.09211	136	
290.80977	124	
290.91507	282	1+
291.47171	100	
291.93157	220	1+
292.10013	100	
292.86619	166	
292.97789	166	1+
293.12081	200	
293.85654	350	1+
295.02107	104	
296.81216	212	
296.83261	158	
296.88513	150	
296.92789	124	
297.80933	198	
297.87958	200	
298.80199	1072	1+
299.84419	200	1+
300.88091	332	1+
301.78003	240	1+
302.81759	182	1+
303.67798	102	
303.76094	106	
304.84498	242	1+
305.92186	140	
306.87852	156	
306.99690	130	
307.88786	322	
309.53279	108	
309.79495	114	
310.82704	110	
310.87880	182	
310.92682	128	
311.53443	98	
311.81077	230	1+
314.36172	182	
314.81917	246	1+
318.76510	190	
318.93564	198	
319.34817	104	
319.76245	118	
319.91351	112	
320.75057	126	
320.83210	182	
321.82141	328	1+
322.93432	214	
323.88071	240	1+
323.92206	104	
327.28779	104	
327.82767	122	
332.83262	184	1+
334.95571	108	
336.32699	152	
336.94618	740	1+
337.83103	104	
338.15276	222	1+
339.83171	166	
339.85173	102	
340.37583	118	
340.94280	320	1+
341.01377	118	
341.14247	112	
343.70785	220	
343.82806	100	
343.90896	120	
345.72381	116	
350.91360	118	
353.76565	330	1+
355.71694	128	
355.75810	136	
356.77056	164	
357.70684	200	
357.95246	100	
359.77923	274	1+
360.75606	102	
361.72790	238	
362.72880	132	
362.84589	122	
END IONS

###FS:    #m/z: 322.93088 #charge 1+
###MS: 54
###MSMS: 55
BEGIN IONS
TITLE=Cmpd 40, +MS2(322.9309), 28.0-35.0eV, 1.2min #55
RTINSECONDS=69.8175
SCANS=54-55
PEPMASS=322.93088	5380024
CHARGE=1+
192.88726	298	1+
196.01714	140	
196.88322	268	
197.05005	92	
197.54691	114	
197.88588	144	
200.03979	94	
201.04612	108	
201.91651	94	
203.12727	90	
205.94934	444	
208.45036	104	
209.94415	198	
210.89794	126	
212.87747	246	
212.89781	126	
213.88940	128	
213.90183	108	
214.89400	94	
215.97357	94	
216.89385	140	
217.89736	94	
221.94349	178	
222.95435	814	1+
223.95951	570	1+
227.78558	144	
227.92975	144	
227.95792	102	
228.89320	122	
228.91603	114	
229.95456	116	
230.89145	722	1+
231.93624	100	
232.83101	156	
233.97807	158	
234.82239	376	1+
234.88159	92	
235.82450	326	1+
236.84480	192	1+
236.90087	114	
238.82523	126	
239.78871	282	
239.80789	90	
239.93124	100	
240.78482	150	
240.82022	394	1+
240.94173	2590	
240.96223	478	
241.79485	204	1+
241.94284	1622	
242.91732	94	
242.94150	6816	1+
243.82138	206	
244.82203	220	
244.94041	1362	
245.79307	100	
245.82676	120	
246.82700	112	
246.94914	238	1+
246.97576	450	1+
247.01234	142	
247.84986	498	1+
248.85026	406	1+
250.94234	128	
251.06997	364	1+
251.79233	92	
251.92809	180	
252.87650	204	1+
252.92523	164	
253.78751	92	
253.84097	148	
255.77854	188	
255.80414	126	
256.78623	170	
257.24794	90	
257.80013	260	
257.98303	108	
258.83361	324	1+
260.84515	100	
261.83233	182	
262.83035	484	
262.88804	92	
263.97984	144	
263.99406	132	
264.84815	112	
264.97927	234	
265.95051	92	
266.86345	118	
267.78949	436	1+
267.84371	162	
268.14257	192	
268.79417	336	1+
268.84878	276	1+
268.88379	146	
269.02709	108	
271.71252	94	
271.77918	206	
271.80338	104	
271.84868	148	
271.96361	90	
272.84099	256	1+
272.87015	98	
272.98950	98	
273.79293	526	1+
273.81369	254	
274.04696	128	
275.01141	92	
275.80913	274	1+
275.85907	94	
275.99382	98	
276.86240	346	1+
277.08637	92	
277.80853	194	1+
277.85031	364	1+
278.93860	112	
279.09028	578	1+
279.79419	202	
279.97782	96	
280.02072	94	
280.79117	90	
280.81267	274	1+
282.85868	464	1+
282.88411	110	
282.92902	112	
283.06854	100	
283.78864	514	1+
283.86227	308	1+
284.29340	100	
284.92318	114	
285.86490	160	
286.85698	220	1+
286.91687	268	
287.04929	114	
287.79008	200	
287.81182	188	
289.78961	580	1+
289.80906	104	
289.87972	236	
290.88724	144	
290.97310	92	
291.80361	1030	1+
291.88375	114	
292.02562	94	
292.09784	106	
294.23072	100	
294.43525	90	
294.85935	266	1+
295.27347	124	1+
296.80323	454	1+
296.87394	158	
297.87025	136	
298.91832	94	
298.96161	138	
299.78359	758	1+
299.89099	106	
300.19387	126	
300.74851	174	1+
301.79220	120	
301.84369	100	
302.44688	90	
303.80779	114	
303.94146	356	1+
305.76066	130	
305.81577	118	
306.88241	204	
307.79855	288	
307.89333	112	
308.79530	196	
308.87982	98	
309.89175	106	
309.94108	90	
310.80335	144	
310.87748	444	1+
311.80220	464	1+
311.87911	358	1+
312.02464	96	
312.80287	326	1+
312.82271	116	
313.39895	92	
314.81573	278	
315.74832	228	1+
315.79873	124	
315.90233	90	
319.83390	220	1+
320.45965	120	
320.75968	134	
321.38790	94	
321.81912	164	1+
322.90084	108	
323.03412	114	
324.75363	110	
324.89198	216	
325.81403	118	
325.89948	190	
326.80945	200	1+
326.89285	140	
327.75576	114	
327.77554	110	
END IONS

###FS:    #m/z: 340.94114 #charge 1+
###MS: 54
###MSMS: 56
BEGIN IONS
TITLE=Cmpd 41, +MS2(340.9411), 28.0-35.0eV, 1.2min #56
RTINSECONDS=70.5895
SCANS=54,56
PEPMASS=340.94114	2467148
CHARGE=1+
189.86536	144	
190.93625	96	
194.75063	110	
196.88267	168	
197.88635	134	
205.39936	252	1+
205.41248	92	
205.94991	214	
206.07285	98	
207.44835	94	
208.94482	122	
210.89355	92	
210.93779	570	1+
212.85239	100	
212.88106	440	
213.88075	380	
213.93944	2214	1+
214.88455	732	1+
215.88806	500	1+
215.93856	422	1+
216.41078	92	
217.88223	650	1+
217.93806	152	
219.84929	100	
222.95228	256	
222.96906	242	1+
223.42090	88	
223.96078	200	
225.54413	114	
225.88480	150	
226.87212	192	1+
228.94427	320	1+
230.88748	1580	1+
231.84375	96	
231.88916	970	1+
231.95031	1730	1+
232.91427	94	
233.89830	448	
233.95018	416	
235.65372	90	
235.89389	100	
236.14051	112	
236.89297	130	
237.12821	96	
237.88158	116	
238.03437	98	
238.89067	132	
239.42518	156	
239.78892	298	
239.82252	160	
239.90337	124	
240.23747	102	
240.83710	160	
241.78340	98	
241.84210	182	1+
243.01802	120	
243.65250	100	
243.82919	196	1+
244.95002	96	
246.97745	492	1+
247.12432	98	
248.85309	170	
248.90316	632	1+
249.93728	200	1+
249.96097	592	1+
250.73722	102	
251.01550	140	
251.83119	92	
251.97250	98	
252.39071	90	
253.90113	98	
254.84682	106	
254.88014	102	
254.96653	1464	1+
255.07521	260	1+
255.78797	240	1+
256.06926	198	1+
256.10406	104	
256.45696	102	
256.84577	96	
256.88789	108	
256.91191	382	1+
256.96333	300	1+
257.83905	586	1+
258.57177	98	
258.84305	502	1+
259.15987	100	
259.89246	196	1+
259.95772	128	
260.79742	92	
260.83803	122	
261.83749	122	
262.79587	220	1+
262.83595	98	
263.83295	148	
264.82922	94	
265.85738	140	
267.01602	118	
267.13562	148	
267.79603	194	1+
267.83549	432	1+
268.83878	380	1+
268.95885	110	
269.99882	90	
271.81647	128	
271.84525	152	
272.84650	184	1+
272.91612	236	1+
272.93551	160	
272.97810	132	
273.79332	270	
274.89857	254	1+
275.34697	102	
275.81445	184	
275.83805	134	
276.81383	132	
276.85716	492	1+
277.97028	104	
278.81543	100	
278.84375	448	1+
279.79644	118	
279.92933	370	1+
280.65414	90	
281.79272	104	
281.87689	228	1+
282.91598	136	
283.36565	90	
283.79238	356	1+
283.85586	94	
286.36037	100	
286.91659	146	
287.83369	106	
288.01790	170	
289.78904	96	
289.80906	116	
290.06274	100	
291.80438	226	
291.87549	108	
292.43679	154	
292.81021	134	
292.88160	338	1+
292.94098	90	
294.04528	90	
294.43557	92	
295.87056	110	
295.90847	200	
295.93732	170	1+
296.00164	236	1+
296.80881	344	1+
296.86952	154	
297.83962	108	
297.88732	108	
298.39683	100	
298.80431	130	
299.78629	104	
299.86885	250	1+
299.95965	196	1+
300.87028	168	1+
302.17151	136	
303.13288	92	
303.19269	88	
303.92534	238	1+
303.94453	158	
304.88376	92	
305.83015	92	
306.05159	186	1+
306.42788	94	
306.47477	92	
306.79328	100	
306.88429	314	
307.79454	470	1+
307.88683	294	
308.89543	242	
309.40336	98	
309.87654	940	1+
310.87855	796	1+
311.97652	100	
312.80489	136	
312.88755	172	
313.86031	286	1+
313.88833	148	
314.82306	166	
316.87695	106	
318.88379	176	
319.86102	152	
321.87049	436	1+
322.75618	98	
324.75622	116	
324.89245	448	
325.89638	220	
326.89837	312	1+
328.88849	216	
329.84893	90	
329.87222	104	
330.81182	192	
330.88398	186	1+
331.98300	102	
334.76619	140	
336.78082	140	
336.92531	100	
338.77070	120	
338.87725	146	
339.82856	192	
339.86763	286	1+
342.90533	102	
343.91005	100	
345.72043	152	
END IONS

###FS:    #m/z: 363.95724 #charge 1+
###MS: 54
###MSMS: 57
BEGIN IONS
TITLE=Cmpd 42, +MS2(363.9572), 28.0-35.0eV, 1.2min #57
RTINSECONDS=71.3695
SCANS=54,57
PEPMASS=363.95724	1475254
CHARGE=1+
177.93270	108	
182.86680	136	
187.86481	290	
189.86340	1410	
191.85786	1006	1+
194.88842	114	
196.88382	676	1+
207.40664	188	
207.87835	520	1+
207.94739	278	
208.94239	168	
209.87038	208	
209.94332	2712	1+
210.88522	644	1+
211.02019	106	
212.87915	5970	1+
214.89593	340	
216.41290	334	
219.41795	106	
221.85860	192	1+
221.95616	104	
222.95252	2342	1+
224.89107	196	
224.94860	3530	1+
225.88644	486	1+
225.95953	212	
226.94776	14836	1+
227.18601	110	1+
227.51082	140	1+
227.91860	118	
228.02663	136	1+
228.05718	114	
228.89439	1332	1+
228.94262	19794	1+
229.05260	290	1+
229.79076	212	1+
229.84296	128	1+
230.50210	158	1+
230.88966	9624	1+
231.03617	114	
231.27186	124	1+
232.30052	96	1+
232.88502	1544	1+
234.87957	456	
234.93152	158	
235.84688	130	
235.97895	172	1+
236.03460	136	
236.39831	128	
236.82562	150	
237.93178	216	1+
238.83575	112	
239.06666	208	1+
239.42518	134	
240.82358	216	
240.89163	128	
240.94002	276	
240.96255	1542	1+
241.83632	192	
241.89428	214	
241.94058	1956	1+
242.81719	700	1+
242.94309	1206	1+
242.95966	1362	1+
244.02749	104	
244.79433	144	
244.95793	6780	1+
245.83593	212	1+
245.94263	354	
246.39493	104	
246.80976	152	
246.90559	568	1+
246.95297	9136	1+
248.80437	572	1+
248.90037	2766	1+
250.06552	656	1+
250.79806	112	
250.84846	120	
250.89752	686	1+
250.97101	470	1+
251.07137	570	1+
252.79569	144	
252.84807	130	
252.89092	248	
253.80079	108	
253.83655	132	
253.90629	662	1+
254.85354	180	
254.92845	130	1+
255.01511	120	
257.91356	116	
258.83079	144	
258.97338	486	
260.96860	1138	1+
261.82995	148	
261.84630	168	1+
263.06430	110	
263.90105	206	1+
263.97955	138	
264.96045	216	
265.81688	168	
265.91144	220	1+
265.97729	218	
266.36160	106	
266.81411	368	
266.85752	270	1+
266.88771	158	
267.81283	204	
267.97339	1158	1+
268.79126	272	1+
268.81149	178	
269.84326	122	
269.96905	1180	1+
271.84391	752	1+
271.91630	272	
272.96763	216	1+
273.07838	118	
274.78949	108	
274.82040	116	
276.85886	252	
277.85724	492	1+
278.79714	222	1+
278.81208	116	
279.10491	564	1+
279.83585	106	
279.91854	114	
280.79234	1034	1+
282.31683	128	
282.41990	226	1+
282.81316	138	
282.83533	106	
282.98625	144	1+
283.04782	142	
283.08829	188	1+
283.78857	226	
283.85241	298	
283.93335	122	
284.79928	126	
284.82852	168	
284.87172	238	1+
285.11394	300	1+
285.84584	1180	1+
290.41162	240	
290.78739	236	
290.82815	148	
290.92216	144	
290.96886	108	
291.59144	106	
291.80190	110	
291.92795	128	
292.04040	170	1+
292.38014	126	
292.43658	222	
292.80305	190	
292.86137	114	
293.09219	142	1+
293.11683	194	
294.86541	136	
295.93097	120	
295.98165	150	
296.02327	114	
296.81102	260	
296.85509	162	1+
297.11463	162	
297.80950	156	
298.80188	1636	1+
298.89429	216	1+
299.86432	142	
299.95374	114	
301.86515	176	
301.93355	134	
302.81447	120	
302.85672	126	
302.92040	190	
303.80644	800	1+
303.85697	2814	1+
303.99790	112	
304.09394	128	
304.78619	104	
305.12071	352	1+
306.55814	160	1+
306.88108	680	1+
307.89495	322	1+
307.92746	258	1+
308.29836	172	
309.87264	222	
310.82275	132	
310.87735	156	
311.86791	268	1+
311.88656	200	
312.92800	136	
315.09545	120	
316.81359	262	
316.87192	228	1+
317.43860	148	
317.81933	532	1+
318.93380	304	1+
319.86939	226	
320.02935	136	
320.80864	128	
320.89582	134	
321.14805	224	1+
321.81859	536	
321.86789	500	1+
322.81736	530	
322.89956	120	
322.93056	524	1+
324.87678	120	
324.89639	196	
325.90373	118	
326.71720	198	1+
326.87352	700	1+
326.95620	130	
327.61649	104	
329.87429	160	
330.62153	106	
330.81822	162	
330.88227	134	
333.10241	112	
333.75250	130	
336.03381	122	
336.94591	626	1+
337.83451	302	1+
339.76927	206	1+
339.82845	810	1+
339.85714	158	
340.93844	540	
341.77222	198	1+
342.76814	222	1+
343.90899	114	
345.75703	120	
346.29608	132	
349.77329	160	
350.78188	374	1+
354.75805	136	
356.77248	120	
358.94843	110	
359.79321	130	
360.71444	368	1+
361.71880	314	1+
362.69716	120	
362.84743	214	1+
363.72242	122	
363.75466	182	
367.77782	206	
END IONS

###FS:    #m/z: 322.93073 #charge 1+
###MS: 58
###MSMS: 59
BEGIN IONS
TITLE=Cmpd 43, +MS2(322.9307), 28.0-35.0eV, 1.3min #59
RTINSECONDS=75.0685
SCANS=58-59
PEPMASS=322.93073	5404552
CHARGE=1+
157.05628	96	
164.23686	88	
185.54694	92	
186.01233	100	
187.89411	106	
192.88842	350	1+
194.88762	140	
196.88491	420	1+
196.89901	136	
197.86956	98	
200.88043	148	
200.89727	92	
205.94944	640	1+
206.89869	118	1+
207.87575	152	
208.83364	120	
209.12634	102	
209.94584	252	
210.42465	116	
210.88423	140	
210.89935	226	1+
212.87898	374	
212.89575	364	
213.41333	90	
215.92516	86	
217.87279	102	
218.02250	104	
218.89853	84	
219.62519	102	
221.81786	88	
221.94827	116	
221.96791	92	
222.95543	1346	1+
223.81947	84	
223.95996	940	1+
224.88069	86	
225.34500	92	
227.12166	86	
227.88059	88	
227.93050	170	
229.91115	142	
230.84024	160	
230.88883	578	1+
230.90933	464	1+
230.94490	112	
232.89758	142	
234.93921	150	
235.87815	98	
236.11394	84	
236.14287	102	
237.01022	156	1+
237.48964	94	
238.11811	106	
238.83042	136	
238.86312	100	
238.93680	166	
238.97903	118	
239.03847	96	
239.41583	92	
239.78798	326	1+
239.90167	272	1+
240.14212	88	
240.82279	200	
240.94136	2042	
241.93943	8724	1+
242.04778	212	1+
242.94143	6130	1+
243.01076	100	
243.82014	602	1+
244.06829	84	
244.44831	104	
244.90066	92	
244.94061	1570	
245.44189	84	
245.81829	114	
245.92002	122	
245.95555	108	
246.55312	102	
246.85455	184	
246.97515	626	1+
247.85068	114	
248.83181	92	
248.85527	200	
248.89931	524	1+
249.12026	90	
249.93115	84	
250.97010	124	
251.06922	108	
251.92961	196	
253.34554	236	
254.52958	96	
254.86777	216	1+
254.91395	208	1+
255.51776	86	
255.78302	358	1+
256.46272	92	
256.83859	140	
257.09175	96	
257.45884	98	
257.79970	434	1+
258.83401	702	1+
258.91423	120	
260.33959	166	
260.83215	324	
261.82912	1080	1+
262.35614	178	
263.97546	214	1+
265.00680	132	
265.06084	166	
265.80458	84	
265.85163	122	
266.07649	88	
266.49143	110	
266.86542	126	
268.82487	278	1+
269.80089	150	
269.85691	102	
270.79589	106	
270.85892	90	
271.06312	122	
271.15070	222	1+
271.84728	396	1+
273.79364	510	1+
273.81622	156	
274.04915	192	
274.36236	106	
274.85390	134	
274.92957	130	
275.80881	430	1+
276.84849	220	
278.85107	376	1+
279.09413	370	1+
279.87685	92	
280.81405	344	1+
281.05748	86	
281.84847	84	
281.86302	106	
282.90357	124	
283.07080	110	
283.34997	160	
283.74186	88	
283.78963	448	1+
283.86397	606	1+
284.29362	514	1+
284.86728	436	1+
286.91969	142	
287.81026	250	1+
287.85822	92	
288.05525	128	
289.79050	386	1+
289.87384	380	1+
291.80796	592	1+
291.86984	400	1+
292.43287	100	
292.58830	98	
292.85746	142	1+
293.80134	192	1+
294.83532	140	
295.50233	88	
295.86122	126	
295.94127	90	
296.76176	134	
296.80359	160	
296.82003	144	
297.06430	94	
298.85284	90	
299.59217	98	
299.78592	292	1+
299.94220	102	
302.86367	106	
303.33823	100	
303.80473	176	1+
303.94291	172	
304.87956	88	
305.36885	84	
305.80788	126	
305.88631	118	
306.88181	174	
307.28706	298	1+
307.79984	942	1+
307.88591	682	1+
308.29210	226	1+
309.79306	120	
310.87695	306	
310.90822	92	
311.87746	454	1+
311.89881	92	
312.80400	298	1+
312.88008	292	1+
313.01424	86	
314.82047	88	
315.75974	166	
315.85751	128	
318.23003	102	
320.82573	164	1+
321.25872	116	1+
322.79313	92	
323.88741	100	
324.89257	278	
324.94408	118	
325.71968	84	
325.81062	84	
325.90621	114	
326.18003	96	
326.96356	84	
END IONS

###FS:    #m/z: 340.94100 #charge 1+
###MS: 58
###MSMS: 60
BEGIN IONS
TITLE=Cmpd 44, +MS2(340.9410), 28.0-35.0eV, 1.3min #60
RTINSECONDS=75.8405
SCANS=58,60
PEPMASS=340.94100	2503354
CHARGE=1+
152.18715	120	
182.54831	106	
192.12394	92	
192.88736	116	
192.92725	156	
194.88754	106	
197.88456	194	1+
201.88199	94	
205.95024	266	1+
207.97632	174	
208.95878	130	
210.93673	364	1+
212.87672	904	1+
212.89886	126	
213.87831	584	1+
213.93958	2116	1+
214.89270	120	
215.88658	746	1+
215.93814	410	
216.40875	170	
217.88505	354	
217.93822	162	
218.88268	154	
218.91240	92	
219.01204	90	
219.88189	108	
221.89609	114	
223.07430	96	
223.93477	92	
223.95900	212	
228.94219	136	
230.46144	90	
230.88983	454	
230.95025	128	
231.89180	236	
231.94976	1450	1+
232.89124	730	1+
233.89594	510	1+
233.95035	132	
234.88782	494	1+
235.82623	150	
235.89267	348	1+
236.83486	116	
238.79243	368	1+
239.83869	126	
240.83803	102	
240.96108	142	
241.81969	104	
242.50945	102	
242.79390	210	
242.99328	92	
243.33445	92	
243.74613	92	
245.96776	396	1+
247.23765	94	
248.90190	224	
249.89880	178	
249.96369	428	
250.32530	100	
250.90453	208	1+
252.96768	164	
253.13056	108	
253.83646	156	
253.90385	250	1+
253.97864	124	
254.96521	1248	1+
255.09987	140	
255.90349	94	
256.58249	94	
256.86045	186	1+
256.91446	182	
256.96430	98	
257.83395	100	
257.91053	96	
258.84196	410	1+
258.96132	122	
259.01716	116	
259.95710	362	1+
260.62477	100	
260.83392	260	
261.92102	136	
264.41864	94	
264.82878	124	
265.00215	96	
265.42009	92	
265.85654	104	
266.84720	128	
267.13733	130	
267.80730	124	
268.79467	132	
268.84108	150	
269.00702	116	
270.80733	176	1+
270.84826	118	
272.01194	102	
272.84437	388	1+
272.97647	110	
273.79316	112	
273.88137	164	1+
273.90112	194	1+
274.36453	106	
274.79402	142	
274.86149	146	
274.92591	128	
275.80875	452	1+
276.42049	94	
276.85870	426	1+
277.59965	96	
277.84717	130	
278.05641	116	
278.84716	440	1+
278.94040	94	
278.99349	190	1+
280.79289	100	
280.84641	154	
281.79273	120	
283.86504	234	
284.78872	134	
284.88599	180	
285.39939	98	
285.88494	92	
286.84107	116	
287.97302	92	
289.78653	190	
289.86355	130	
291.76422	134	
291.80338	266	
292.00746	108	
292.07177	106	
292.43511	146	
292.81127	184	
292.96322	106	
293.81907	140	
294.01772	92	
294.10007	108	
294.44153	146	
294.83036	118	
294.86613	258	1+
295.99664	132	
296.85470	184	
297.88493	190	
297.91515	196	1+
298.08751	92	
298.85294	150	
299.78102	166	
299.86434	94	
299.88496	144	
300.85085	98	
301.53588	92	
302.10747	98	
302.17470	170	
302.94059	348	1+
303.43623	116	
305.87760	594	1+
305.94339	140	
306.88057	526	1+
307.49455	96	
307.79928	118	
308.29160	100	
308.80123	120	
308.86463	138	
309.79919	118	
310.87568	430	1+
310.91042	98	
311.02643	94	
312.04250	100	
312.80462	314	
313.44883	98	
313.88086	356	1+
314.86751	172	
319.87526	252	1+
321.76484	136	1+
321.81912	118	
321.92728	98	
322.02430	92	
322.81927	100	
324.90065	138	
325.81719	112	
325.89028	194	1+
326.76921	158	
327.40120	126	
328.88458	112	
328.90262	146	
329.81299	356	1+
330.37429	104	
330.81614	302	1+
332.83862	130	
333.06088	114	
334.11372	94	
337.83865	276	1+
340.45497	96	
END IONS

###FS:    #m/z: 363.95704 #charge 1+
###MS: 58
###MSMS: 61
BEGIN IONS
TITLE=Cmpd 45, +MS2(363.9570), 28.0-35.0eV, 1.3min #61
RTINSECONDS=76.6125
SCANS=58,61
PEPMASS=363.95704	1552514
CHARGE=1+
89.99883	114	
182.86826	132	
189.86328	856	1+
190.93175	124	
191.85817	688	1+
194.89134	96	
196.88256	552	1+
200.94760	154	
205.98113	108	
207.87350	404	
207.94482	404	1+
208.88972	96	
209.87463	280	
209.94391	2770	1+
210.88476	930	1+
212.87888	5428	1+
212.99716	108	
213.89177	468	1+
214.89405	398	1+
215.41359	104	
216.41218	234	
218.90927	162	
219.86232	124	
221.07617	104	
222.95296	2290	1+
223.38425	102	
223.43963	104	
223.88919	168	
223.92310	176	1+
224.94877	2996	1+
225.88315	282	
225.92593	98	
225.96779	162	
226.06628	266	1+
226.88133	270	1+
226.89868	224	
226.94743	16324	1+
227.11620	100	
228.03033	96	
228.89481	1310	1+
228.94273	20216	1+
230.79003	118	
230.88994	9724	1+
230.99514	98	
232.88569	1212	1+
232.91573	94	
233.96391	146	
234.88036	412	1+
235.84815	126	
236.91926	104	
239.81760	138	
239.93278	96	
240.94192	312	
240.96379	852	1+
241.08680	228	
241.94247	294	
242.83683	198	1+
242.87807	138	1+
242.94076	976	1+
242.95984	1394	1+
243.48348	94	
243.82259	422	1+
244.80115	110	
244.95749	7858	
245.94203	398	
245.95818	314	
246.79600	108	
246.85700	132	
246.90355	480	1+
246.95340	9158	1+
247.02135	120	
248.80343	340	1+
248.90035	2780	1+
249.09796	130	
249.79079	134	
249.96530	394	1+
250.37792	102	
250.90231	282	
250.96779	312	1+
251.91218	184	
252.08350	392	1+
252.89945	1114	1+
253.08606	410	1+
253.57408	96	
253.62793	150	
253.83212	196	
253.90752	678	1+
253.94816	124	
254.84546	236	1+
254.95598	186	1+
256.03427	114	
256.52376	96	
257.90742	138	
258.84030	236	
258.97351	348	
259.84819	104	
259.89672	128	
260.96769	850	1+
261.83066	668	1+
263.84541	138	
264.81785	114	
264.84957	394	1+
264.90691	210	1+
265.08509	140	
265.81363	118	
265.97531	306	
266.81376	328	
267.78113	134	
267.81449	142	
267.92604	184	
267.97279	1124	1+
269.80449	252	1+
269.96973	1788	1+
270.80745	174	1+
271.02822	116	
271.79332	120	
271.84654	254	1+
271.91844	354	
272.82639	116	
272.91728	164	
273.78913	136	
273.81214	366	1+
275.83867	142	
276.81154	272	
276.85835	312	
277.42167	96	
277.45229	102	
277.86253	146	
277.89138	110	
278.80295	282	
278.86204	126	
279.10292	152	
279.79850	164	
279.84969	138	
279.96649	156	
280.79205	554	1+
280.92865	144	
281.81966	108	
281.85468	284	1+
281.86459	174	
282.08479	130	
282.80723	112	
283.78872	502	1+
283.81727	350	1+
283.85347	244	
284.85168	186	
284.94101	106	
284.99193	106	
285.79248	172	
285.84511	662	1+
287.86063	184	
288.79204	170	
290.78839	518	1+
290.85946	144	
291.12388	128	
291.99667	116	
292.43823	150	
292.93351	172	1+
293.11870	390	1+
293.41229	208	1+
293.82870	118	
294.86210	216	1+
295.93324	216	1+
295.97514	236	1+
296.35401	100	
296.80466	190	
297.80998	106	
298.80259	1382	1+
298.86342	358	1+
300.80400	804	1+
301.86252	870	1+
302.88409	136	
303.10746	196	1+
303.80853	426	1+
303.85653	1834	1+
303.94319	390	1+
305.43983	124	
305.84126	130	
305.87804	128	
306.88286	336	1+
306.93093	114	
307.77258	108	
307.88583	214	1+
308.83105	104	
309.87211	390	1+
310.87657	272	1+
310.91693	156	
311.71840	134	
312.88009	140	
313.86856	142	
314.81867	98	
316.36233	114	
316.81309	740	1+
317.86875	158	
318.13035	96	
318.88542	284	1+
318.93132	364	1+
321.81952	730	1+
321.86660	368	1+
322.16217	176	
322.93076	352	1+
324.88736	160	
325.04495	144	
325.87720	126	
326.87049	596	1+
327.71224	132	
328.88942	154	
329.87670	108	
330.84509	98	
332.90302	148	
335.87602	116	
336.94253	698	1+
339.77309	114	
339.82800	628	1+
339.99667	180	1+
340.93724	428	1+
342.77454	96	
342.90013	122	
343.90736	150	
344.37444	108	
344.86058	142	
345.70864	194	1+
347.24141	120	1+
347.79748	184	1+
349.76978	156	
350.77452	254	1+
351.71188	96	
352.90932	118	
353.75936	164	
354.75710	116	
355.74899	174	1+
356.22600	98	
357.99158	96	
358.19222	136	
359.71693	306	1+
360.03459	116	
360.21237	98	
361.70830	386	1+
361.85035	282	1+
362.70836	276	1+
363.74604	180	1+
364.72453	132	
367.72530	96	
367.77987	184	1+
368.72545	266	1+
END IONS

###FS:    #m/z: 322.93100 #charge 1+
###MS: 62
###MSMS: 63
BEGIN IONS
TITLE=Cmpd 46, +MS2(322.9310), 28.0-35.0eV, 1.4min #63
RTINSECONDS=80.295
SCANS=62-63
PEPMASS=322.93100	5436034
CHARGE=1+
187.92977	92	
188.99003	96	
189.86196	80	
192.89299	168	
194.04017	82	
196.88610	614	1+
198.02704	80	
199.01809	88	
199.05094	122	
200.12347	78	
201.04824	86	
205.94792	820	1+
209.44969	108	
209.94397	234	
210.90069	172	
211.88923	424	1+
212.89277	292	1+
214.50028	118	
214.89720	132	
216.55173	98	
217.08484	82	
219.40874	94	
220.88710	86	
221.86365	90	
222.95474	1164	1+
224.08768	82	
226.78871	82	
227.89964	80	
227.92732	78	
227.95154	150	
228.91378	88	
229.85004	88	
230.02130	96	
230.08101	92	
230.89502	114	
230.90808	146	
231.59022	94	
231.82785	114	
231.84256	82	
233.01278	92	
234.46189	80	
234.69888	78	
234.82875	200	1+
236.01011	80	
236.44021	82	
238.94094	78	
239.07215	84	
239.78617	438	1+
240.08116	138	
240.49810	78	
240.82152	200	
240.89802	324	1+
240.94042	2034	
240.96432	324	
241.12879	224	
241.82628	158	
241.94008	7876	1+
242.16162	102	
242.34666	78	
242.81379	102	
242.82987	100	
242.94197	5232	1+
242.98090	170	1+
243.81849	628	1+
243.90497	150	
244.89017	92	
244.93973	1654	1+
245.38226	88	
246.39128	78	
246.85052	80	
246.97689	468	1+
248.56247	98	
248.83666	416	1+
248.85030	104	
248.89946	148	
249.58744	100	
250.04356	98	
250.49222	98	
250.90937	154	
250.96864	228	
251.01944	90	
251.78736	92	
252.03411	88	
252.95096	176	1+
253.35241	136	
253.83970	290	1+
253.85627	82	
254.91501	158	
255.45482	90	
255.78284	278	1+
255.91896	100	
256.46891	108	
256.86993	82	
256.89427	354	1+
257.78011	112	
257.79786	416	1+
258.83295	216	
259.79965	132	
259.84321	240	
260.34212	322	1+
260.83162	194	
261.79648	166	1+
261.82793	836	1+
261.86121	78	
262.82958	636	1+
263.06856	100	
263.33961	104	
263.98091	206	
264.85952	106	
265.08440	242	1+
265.89050	116	
266.02083	86	
266.13668	90	
266.84550	128	
267.14721	78	
267.83600	86	
268.88836	226	1+
269.80083	92	
270.35894	100	
271.01460	106	
271.03276	100	
271.84427	504	1+
273.79402	438	1+
273.88839	100	
274.03653	172	1+
275.34557	80	
275.77778	86	
275.81052	384	1+
275.86893	118	
276.84468	96	
276.86146	90	
278.81129	328	
278.90853	78	
279.09121	806	1+
280.49365	108	
280.92178	94	
283.79002	252	1+
284.29615	342	1+
284.87671	142	
285.85021	88	
286.75469	96	
286.79893	264	1+
287.86056	110	
288.01876	84	
289.54920	94	
289.79097	80	
289.87979	300	
290.76097	114	
290.78879	116	
290.98146	88	
291.80079	394	1+
292.86505	88	
292.93869	92	
293.96544	78	
294.86222	154	
294.97267	120	
295.86720	136	
296.81011	566	1+
296.88216	78	
297.37728	88	
297.84585	102	
297.93673	104	
299.78128	394	1+
299.87194	208	1+
300.82403	80	
301.53788	78	
301.77982	142	
302.31270	84	
303.86921	136	
305.81772	128	
306.75643	86	
306.88489	262	
307.79902	660	1+
307.89001	110	
308.36757	94	
308.95085	104	
309.75128	80	
310.07306	100	
310.87908	402	1+
312.80551	440	1+
314.94008	78	
316.03446	96	
318.81515	98	
319.26478	84	
320.74747	92	
321.63426	78	
321.88161	186	1+
322.16735	82	
324.89581	502	1+
325.60624	78	
325.90083	304	1+
326.03410	84	
326.95209	114	
327.02588	90	
327.81827	180	1+
327.88114	408	1+
END IONS

###FS:    #m/z: 340.94120 #charge 1+
###MS: 62
###MSMS: 64
BEGIN IONS
TITLE=Cmpd 47, +MS2(340.9412), 28.0-35.0eV, 1.4min #64
RTINSECONDS=81.067
SCANS=62,64
PEPMASS=340.94120	2610896
CHARGE=1+
173.96497	90	
181.57263	94	
190.94896	102	
194.88466	98	
198.47984	90	
198.95418	88	
205.94892	270	
207.40580	92	
207.98613	96	
210.94083	358	1+
212.87679	1478	1+
213.87871	892	1+
213.90075	186	1+
213.94004	2932	1+
215.88757	598	1+
215.93747	870	1+
216.08580	92	
217.40185	106	
217.88291	560	1+
217.93303	344	1+
219.07600	88	
222.54848	108	
223.37190	142	
223.96076	108	
224.57157	92	
226.94643	166	
227.78538	132	
227.94792	86	
228.94010	202	
230.03451	102	
230.82212	122	
230.88623	1894	1+
231.95031	2770	1+
232.03725	122	
232.82373	226	1+
233.89746	480	1+
233.94758	522	1+
234.88528	108	
235.89387	422	1+
235.94460	262	
236.02903	86	
237.02016	96	
237.89892	334	1+
239.78752	154	
240.44870	114	
240.79654	258	1+
240.92320	100	
240.96337	122	
240.98035	106	
241.81771	92	
241.84718	304	1+
242.91680	112	
242.94290	100	
244.00133	124	
244.95940	136	
246.97578	418	1+
248.89948	258	
248.94021	90	
249.86824	164	
249.90044	160	
249.96212	998	1+
250.90595	136	
251.63821	94	
251.78861	208	1+
251.92159	130	
251.95956	278	
254.43544	90	
254.84329	202	1+
254.90814	174	
254.96567	1666	1+
254.99418	96	
255.07311	198	
255.11567	138	
255.79557	236	1+
255.91055	372	1+
256.91798	268	1+
256.96364	332	
257.00858	158	
257.85662	100	
257.88062	240	1+
258.53347	92	
258.84753	298	
258.96582	206	
259.83392	552	1+
259.91289	132	
259.95707	266	
260.39697	88	
261.89793	128	
262.84370	106	
262.97195	118	
265.45007	90	
266.85250	96	
267.79581	94	
267.81717	92	
267.88460	94	
268.84385	118	
268.99498	92	
269.94942	92	
270.94802	100	
271.43536	88	
271.84529	300	1+
272.31607	92	
272.93014	196	
272.98088	218	
273.80530	90	
273.83119	122	
273.86816	166	1+
273.98037	154	
274.79257	176	
274.97217	210	
275.78530	96	
275.80641	380	1+
275.84282	110	
275.85869	134	
275.90510	94	
275.95220	116	
276.85292	188	
276.89582	90	
277.85104	130	
278.84430	442	1+
278.96753	126	
279.93259	92	
280.80680	264	1+
280.85081	94	
281.03073	132	
281.05290	156	1+
282.86250	268	
282.92586	98	
283.45944	150	
283.80027	140	
284.79134	112	
285.33268	88	
285.42391	96	
285.90983	90	
286.92314	276	1+
287.66890	92	
287.96152	140	
288.95733	92	
289.04574	90	
289.51063	102	
290.85555	184	1+
291.45710	96	
291.80376	214	
292.51665	88	
292.83272	250	1+
292.86878	452	1+
292.91273	126	
293.43302	240	1+
293.84841	134	
293.87276	380	1+
295.96235	92	
295.99672	134	
296.80545	106	
297.79188	94	
297.80955	88	
297.83165	254	1+
297.93476	144	
299.06130	88	
299.78489	146	
299.87307	188	
300.80065	94	
301.86334	170	
302.03488	94	
302.87369	94	
302.92883	100	
302.94158	102	
304.44347	206	1+
304.88896	184	1+
305.80744	106	
306.79638	484	1+
306.88291	244	
307.79836	416	1+
307.89068	132	
308.88233	98	
309.91761	88	
310.82778	124	
310.87842	932	1+
311.83916	122	
311.88176	546	1+
312.80122	106	
314.42136	88	
314.53263	104	
314.99396	88	
318.85930	104	
319.46889	114	
319.72407	104	
320.88742	246	1+
321.01320	130	
321.89111	154	1+
324.89290	804	1+
325.89577	576	1+
326.50621	100	
327.89318	126	
328.83819	126	
328.88533	294	
330.81185	580	1+
334.84804	100	
336.04905	98	
339.85134	158	1+
340.73822	88	
342.90627	156	
343.90300	114	
345.91465	90	
END IONS

###FS:    #m/z: 363.95732 #charge 1+
###MS: 62
###MSMS: 65
BEGIN IONS
TITLE=Cmpd 48, +MS2(363.9573), 28.0-35.0eV, 1.4min #65
RTINSECONDS=81.8385
SCANS=62,65
PEPMASS=363.95732	1624388
CHARGE=1+
182.87254	102	
187.86723	432	1+
187.92549	96	
189.86333	1288	1+
191.85845	1112	1+
192.94219	100	
196.88161	504	1+
199.03386	122	
199.88835	138	
200.94459	102	
207.40558	138	
207.87340	298	1+
207.94947	336	
208.61373	114	
208.88916	114	
208.94480	212	
209.85354	108	
209.86858	146	
209.94416	3720	
210.02721	160	1+
210.88408	1042	1+
210.94306	104	
211.94737	194	
212.87893	6378	1+
214.89416	638	1+
215.41400	248	
215.88137	150	
216.41630	154	
216.89508	130	
216.91320	112	
217.87285	104	
218.90995	174	
220.93362	106	
222.95255	1950	1+
224.94917	3388	1+
225.88743	206	
226.06427	218	1+
226.53076	96	
226.89877	208	
226.92347	108	
226.94747	27124	1+
227.88897	196	
228.04495	210	1+
228.12716	118	1+
228.49674	126	
228.89419	1912	1+
228.94288	30502	1+
229.01527	108	
229.04843	136	1+
230.21025	96	1+
230.85107	116	1+
230.89007	10226	1+
232.88441	1496	
234.87963	680	1+
234.93139	140	
235.01267	222	1+
236.82325	170	
239.07117	108	
240.07668	144	
240.83968	196	
240.93998	718	
240.96233	1392	1+
241.82309	98	
241.94403	344	
242.81994	718	1+
242.90109	146	
242.94438	1196	1+
242.96049	1060	1+
243.06362	100	
243.82346	650	1+
243.88533	354	1+
244.88803	222	1+
244.95773	14038	1+
245.81942	112	
246.44027	170	
246.46679	132	
246.51503	106	
246.80908	96	
246.90566	470	1+
246.95317	14046	1+
248.03989	194	1+
248.80466	190	
248.89947	3482	1+
248.97376	132	
249.09692	118	
249.94095	374	1+
250.80097	134	
250.94589	320	1+
250.96995	314	1+
251.06822	154	
251.80244	118	
252.89986	860	1+
253.08608	142	
253.96102	104	
254.02816	110	
256.82853	136	
256.91126	162	
257.77365	128	
258.83190	648	1+
258.97466	562	1+
260.96726	1292	1+
261.05217	110	
261.07603	112	
262.77954	272	1+
262.79984	122	
262.82887	148	
263.83502	376	1+
263.84799	128	
263.97574	236	
264.89441	104	
264.96725	118	
265.08567	108	
265.87624	104	
265.98340	428	1+
266.81241	398	
266.86741	280	1+
266.97190	164	
267.82033	186	
267.97357	1700	1+
268.84596	282	1+
268.87513	240	1+
268.95718	166	
269.80236	288	1+
269.92206	144	
269.96847	1772	1+
271.84528	104	
271.91708	446	1+
272.50623	96	
273.79081	102	
273.82533	104	
274.80525	334	1+
274.84786	142	
274.86111	114	
275.81114	238	1+
275.85020	330	1+
277.87919	214	
278.45113	106	
278.79771	472	1+
279.10159	304	
279.89144	100	
279.99585	148	1+
280.79516	610	
280.91239	226	1+
281.12316	184	1+
281.79242	318	
281.85242	114	
282.09339	96	
282.79426	268	
282.89515	186	1+
283.78669	210	
283.82637	132	
283.85292	450	1+
283.98569	354	1+
284.06988	128	1+
284.79207	392	1+
284.83886	1514	1+
285.79541	280	1+
285.84450	1242	1+
285.86510	246	
286.02015	154	1+
286.91100	100	
287.81952	112	
288.91069	172	
288.99452	180	1+
289.87938	188	
289.90812	96	
290.06030	106	
290.79081	230	
290.81202	102	
290.82722	292	1+
291.80361	168	1+
291.85856	290	1+
292.43514	274	
293.11687	302	
293.84935	170	
294.83994	276	1+
294.92697	468	1+
295.01000	166	
296.80545	204	
297.81225	130	
298.80261	896	1+
299.86301	196	
299.99417	98	
300.80709	418	1+
301.85878	606	1+
301.91541	116	
301.95562	248	1+
302.92561	134	
303.80819	634	1+
303.85644	2528	1+
305.91155	184	1+
307.79352	130	
307.85077	102	
307.89156	330	1+
308.87669	152	
309.82276	296	1+
309.87269	408	1+
309.94249	102	
311.12998	122	
313.88091	178	1+
313.93553	116	
314.81669	126	
315.31688	100	
316.81407	182	
317.43101	102	
317.65871	102	
318.81572	260	1+
318.88432	110	
318.93499	544	1+
319.81975	184	1+
319.88069	130	
320.14027	234	1+
321.81672	682	1+
321.86682	1000	1+
321.95113	128	
322.93063	696	1+
323.76754	254	1+
324.09563	150	
324.95902	220	1+
325.88312	124	
326.87210	1028	1+
328.17016	122	
328.88926	248	
329.01233	150	
331.75235	226	1+
333.75054	104	
334.33370	102	
336.94638	448	
337.83161	246	1+
337.88182	110	
337.95305	324	
338.94506	206	
339.82680	580	1+
340.93866	580	1+
342.90558	260	1+
343.96234	110	
345.07739	120	
349.77080	240	
349.85467	154	
351.77352	164	
351.86719	112	
352.71908	104	
355.87145	150	
357.07425	102	
358.94808	120	
359.85259	200	1+
361.71340	184	
362.70635	194	
362.90086	232	1+
363.72810	122	
363.95298	354	1+
365.72886	324	1+
365.79818	96	
366.73419	274	1+
366.92787	132	
368.77372	246	1+
END IONS

###FS:    #m/z: 507.84619 #charge 1+
###MS: 66
###MSMS: 67
BEGIN IONS
TITLE=Cmpd 49, +MS2(507.8462), 28.2-35.2eV, 1.4min #67
RTINSECONDS=85.509
SCANS=66-67
PEPMASS=507.84619	879814
CHARGE=1+
162.51044	156	
196.01551	744	
199.88652	410	1+
209.94371	328	1+
210.03218	192	
214.88278	408	1+
215.88344	266	1+
224.04748	160	
224.97530	224	
225.87999	184	1+
225.95101	184	1+
232.89675	658	1+
236.89355	156	
238.90249	194	1+
239.85905	232	
240.13240	170	
241.08196	228	
241.85466	406	1+
249.90496	290	1+
250.90786	204	1+
252.08196	144	1+
254.78577	262	1+
257.78797	184	1+
258.87471	172	
259.86719	338	
260.88064	562	1+
261.37877	234	1+
266.09344	196	
266.16493	586	1+
267.88694	294	1+
268.10853	254	
270.09685	210	1+
270.85646	314	
271.86468	160	
272.38469	172	
272.85341	1294	1+
274.80485	248	1+
277.38633	258	1+
277.86086	622	1+
278.09460	214	1+
280.36914	294	1+
280.39382	216	
280.84881	250	1+
280.87873	210	1+
281.37635	182	1+
283.36405	212	1+
284.89805	236	
285.12675	196	1+
285.39613	234	1+
285.96225	206	1+
286.40105	284	1+
287.45493	164	
287.79635	176	1+
287.85243	1036	
287.94176	300	1+
288.86667	648	
289.87743	1056	
290.77385	168	1+
290.86615	2994	1+
291.36558	258	1+
291.89940	230	
292.00139	248	1+
292.10936	194	
292.86256	442	
293.87317	7212	1+
294.84842	214	
296.85374	808	1+
296.87888	358	
297.91585	206	1+
298.81092	546	1+
298.87733	272	
299.03240	166	1+
299.81204	358	1+
299.85606	1236	1+
299.88591	194	
300.80116	194	1+
300.85813	1100	1+
301.33816	160	
302.88371	186	
303.86795	480	
304.87911	532	1+
305.03355	210	1+
305.85958	1230	1+
306.12762	188	
306.35891	242	1+
307.79847	320	1+
307.89020	1888	
308.14148	1090	1+
308.80309	234	1+
308.87179	3236	1+
308.94802	228	1+
309.38815	308	1+
309.88685	1126	
309.99316	244	1+
310.15769	1186	1+
310.41106	192	
310.83764	322	1+
311.82700	238	
311.88339	13530	1+
312.12943	148	1+
312.16804	200	1+
312.81803	398	1+
314.05163	314	1+
314.11989	234	1+
314.86532	628	
314.87919	1036	1+
314.94194	206	
315.37167	218	
315.89648	216	
315.97332	88	1+
316.81190	268	
316.86246	404	1+
316.88185	206	
317.87916	162	
318.38418	320	1+
318.76990	272	1+
318.86180	530	1+
318.88370	426	
319.39060	306	1+
320.89042	192	
322.03557	158	
322.85790	358	
322.88397	162	
323.87463	360	
324.86373	530	1+
325.90137	608	
326.88042	3960	1+
327.13311	160	
327.32111	134	1+
327.38600	216	
327.81461	238	1+
329.16601	364	1+
329.30316	240	1+
330.16589	224	1+
330.87891	284	
330.90653	228	
331.34879	166	
331.77818	170	1+
331.88945	334	
332.32421	164	1+
332.50960	222	1+
332.83976	470	1+
332.87450	1486	1+
332.95027	178	
332.97770	172	
333.11032	156	1+
333.14725	170	
333.93724	182	1+
333.99295	176	1+
334.89799	346	
335.39510	178	1+
335.84475	514	1+
335.88607	460	
336.87573	1096	1+
336.89423	300	
336.94499	180	
337.40728	218	1+
337.88071	846	1+
337.90418	178	
338.90291	248	1+
339.00614	276	1+
339.91683	242	1+
340.35905	208	1+
341.87234	370	1+
342.31367	284	1+
342.87153	358	1+
344.77689	182	1+
344.90373	348	1+
345.77343	232	1+
345.81944	196	
346.33281	286	1+
347.04658	222	1+
347.87948	546	1+
348.17157	242	1+
348.40531	174	1+
349.36666	272	1+
349.76110	294	
350.79188	178	1+
350.83067	356	1+
350.88757	868	1+
350.95894	366	1+
351.77566	310	1+
351.82054	156	
352.77694	218	1+
352.90758	254	
353.85132	2058	1+
354.38630	272	1+
355.03275	188	1+
355.84945	246	
355.88883	536	1+
356.78122	242	1+
356.83986	230	
357.72344	158	
357.91540	174	
358.78411	168	
359.76746	238	1+
360.89720	160	
360.95840	248	1+
361.87097	298	1+
362.72138	216	
362.76881	272	1+
364.87645	188	
364.89751	200	
366.83975	3034	1+
366.86927	468	1+
366.93248	250	1+
367.18805	284	
367.70913	660	
367.90718	194	
368.70953	1160	1+
368.80643	174	
369.89169	268	
369.92528	172	1+
370.78481	204	
370.80653	166	
370.87682	296	1+
371.18811	204	
371.78310	170	
371.89992	302	1+
372.00300	224	1+
372.07753	232	1+
372.18170	156	
372.27917	170	
372.73305	174	
372.85028	160	
372.86303	316	1+
372.88668	176	
373.04154	164	1+
373.33705	270	1+
373.71842	354	1+
373.83345	298	
374.38440	166	
374.72823	576	1+
374.79247	208	
375.72911	418	1+
375.80038	558	1+
375.88622	418	1+
376.39302	236	1+
376.80792	360	1+
376.87555	194	
377.10777	262	
377.25327	198	1+
377.37727	350	1+
378.25660	130	1+
378.78180	412	1+
380.14964	166	
380.85518	476	
381.71808	724	1+
381.78367	158	
381.85254	740	1+
381.88722	350	1+
382.04540	178	1+
382.79049	312	1+
382.82406	156	
382.86053	476	1+
383.08355	220	1+
384.85008	6132	1+
384.89261	478	
385.38705	424	1+
385.77378	166	
386.39027	356	1+
387.72625	186	
388.74218	250	
388.79912	352	1+
389.20139	520	1+
389.28492	252	1+
389.67673	238	1+
389.87937	184	
390.67965	204	1+
390.72831	516	1+
390.80124	470	1+
390.84230	1584	1+
391.84576	1026	1+
392.82325	242	
393.79973	266	
394.80123	168	
394.83911	300	
394.91553	158	
395.86197	376	1+
396.73375	318	
396.89684	244	1+
397.72130	704	1+
398.00127	158	1+
398.72614	546	1+
398.84869	392	1+
398.86880	486	1+
399.70664	180	
399.92810	184	1+
400.33432	174	
402.86330	766	
403.87294	2688	1+
404.78508	530	1+
405.73110	304	1+
405.86986	856	1+
406.91528	208	1+
407.37639	218	1+
407.72715	412	
407.86591	10270	1+
407.93528	138	1+
408.30396	212	1+
408.72921	256	
408.74884	160	
408.80106	202	
409.72258	1534	1+
409.81895	164	
410.73913	446	1+
410.80898	1010	1+
410.83365	244	
411.81144	868	1+
411.88004	284	
411.90394	294	1+
412.73004	792	1+
412.84358	366	
412.86255	200	
413.85392	174	
413.87839	764	1+
414.92689	186	1+
415.87702	276	
416.87556	184	
417.82148	494	1+
417.87383	388	1+
421.79584	316	1+
421.88111	1422	1+
423.87820	836	1+
424.81863	242	1+
425.74337	228	
425.82298	174	1+
425.88205	538	
426.69087	170	
426.74885	222	
426.86250	1926	1+
426.93614	236	
427.73231	1756	1+
427.83803	604	1+
427.94048	246	1+
428.88272	680	1+
429.82396	332	1+
430.73869	912	1+
430.85901	178	
431.68727	160	
431.77596	184	
431.86684	572	1+
432.72997	228	1+
433.09448	184	1+
433.88599	450	1+
439.69670	296	1+
439.89213	1780	1+
440.39333	162	
441.76688	246	1+
444.39750	196	
444.87184	1656	1+
445.74128	556	1+
446.87199	310	1+
446.89983	160	
448.69127	458	1+
448.75657	180	
448.89300	362	
449.69271	322	1+
449.87885	628	1+
450.75274	396	
450.76896	520	1+
450.82359	164	
451.71158	184	1+
451.74641	194	
454.76017	174	1+
457.90266	1206	1+
462.88855	596	1+
464.78656	264	
464.88291	344	1+
465.79078	174	
466.79105	158	
467.64390	156	
467.89096	942	1+
468.77018	170	1+
469.01211	98	1+
470.72320	216	1+
472.67216	208	1+
473.79254	118	1+
476.78810	228	1+
479.76858	228	1+
483.73400	236	1+
485.15088	164	1+
485.89954	466	1+
486.68554	240	1+
486.79294	168	
486.84307	264	1+
487.79769	296	1+
493.79844	266	1+
499.73261	210	1+
500.63169	176	
501.73309	200	1+
501.78373	244	1+
502.78330	196	1+
503.73303	164	1+
504.79844	396	1+
505.80216	324	1+
508.91170	186	
509.60712	184	1+
509.85831	508	1+
510.60628	136	1+
512.74473	124	1+
END IONS

###FS:    #m/z: 336.94640 #charge 1+
###MS: 66
###MSMS: 68
BEGIN IONS
TITLE=Cmpd 50, +MS2(336.9464), 28.0-35.0eV, 1.5min #68
RTINSECONDS=86.281
SCANS=66,68
PEPMASS=336.94640	337472
CHARGE=1+
182.86787	106	
184.96855	86	
186.86894	102	
192.88892	130	
196.88482	186	
197.88702	88	
205.94684	94	
208.91623	100	
209.94353	112	
210.88521	440	1+
211.61457	120	
211.94476	11712	1+
212.87927	3120	1+
212.96175	102	1+
213.17959	92	1+
213.94053	5438	1+
213.98553	140	
214.89745	252	
215.88734	862	1+
215.93884	500	
216.02066	140	
216.82533	110	
217.85740	100	
217.88326	488	
217.91988	86	
217.93740	274	
221.88939	128	
222.95057	132	
223.96059	170	
224.96869	110	
226.97259	184	
227.89484	152	
227.95663	274	1+
228.89472	348	
228.97439	90	
229.87214	96	
229.95552	10858	1+
230.30538	90	1+
230.88926	5128	1+
231.36265	98	
231.94883	5290	1+
232.82340	494	1+
233.82679	430	1+
233.89911	882	
235.89128	438	1+
235.94814	128	
236.44011	130	1+
237.05608	114	
237.36433	104	
237.65971	108	
238.04244	92	
239.87363	100	
239.94891	150	
240.88892	124	
240.97265	96	
242.56111	104	
243.83596	96	
243.89908	90	
245.02480	94	
245.06884	94	
246.88227	108	
246.90346	186	
246.97612	280	
247.01475	106	1+
247.04443	142	
247.96597	2208	1+
248.89902	1454	1+
248.99816	102	
249.93320	136	
249.96130	1730	1+
250.05761	136	
250.10396	100	
250.82757	738	1+
250.95033	132	
251.07117	406	1+
251.51564	88	
251.82837	414	1+
252.37515	114	
252.85394	134	
252.97054	5892	1+
253.03488	90	1+
253.90619	1122	1+
254.78156	218	1+
254.96613	2390	1+
255.07223	196	
255.26274	96	
255.92846	140	
256.91304	342	1+
256.96456	490	1+
256.99393	96	
257.85423	214	
258.03182	88	
258.09534	86	
258.56980	92	
258.84643	158	
258.86635	148	
258.94281	90	
258.97002	206	
259.85472	92	
259.95792	160	
260.80177	100	
260.84880	128	
260.87475	226	1+
261.06486	234	1+
261.83181	210	
261.87825	154	1+
262.83930	248	1+
263.82417	122	
264.39075	98	
264.83136	140	
266.86229	144	
267.83615	196	
267.85099	122	
268.84089	944	1+
269.79836	126	
269.94839	86	
270.98085	326	1+
271.84452	160	
271.91678	140	
272.40102	100	
272.84888	102	
272.91969	136	
272.97840	332	
273.79380	468	1+
274.83229	88	
274.86295	116	
275.80941	162	
275.84770	442	1+
275.95303	184	1+
276.45546	92	
276.85235	406	1+
277.08734	146	
278.09969	218	1+
278.83634	856	1+
279.03003	90	
279.79244	130	
280.83113	112	
280.87303	116	
281.00257	140	
281.79296	284	1+
282.59250	164	
282.84538	142	
282.86444	286	1+
282.93311	146	
283.36164	88	
283.43397	88	
285.43234	100	
285.85338	412	
286.84975	1896	1+
287.80445	134	
289.85061	382	1+
289.87803	148	
291.80466	332	1+
291.86900	136	
292.82986	122	
292.86115	112	
293.10545	330	1+
293.85892	502	1+
293.99776	538	
294.13048	100	
294.80780	436	1+
295.81269	344	1+
295.86743	402	1+
295.94946	106	
295.96688	188	1+
295.98674	128	
296.43600	164	
296.87374	262	1+
297.52846	104	
297.83142	118	
298.80430	150	
298.85958	160	
299.39052	92	
299.90680	286	1+
300.87374	94	
300.91360	202	1+
301.82927	102	
301.87474	132	
302.88464	392	1+
303.86097	372	1+
304.98467	116	
305.73808	104	
305.88085	550	1+
308.87184	404	1+
310.82180	178	1+
311.88515	320	
312.40759	102	
312.51026	106	
312.81117	90	
312.86662	366	1+
312.90662	218	1+
314.36928	98	
314.45177	94	
315.09045	106	
316.81698	122	
316.85016	134	
318.07012	96	
319.75541	86	
320.38909	98	
321.81582	164	
321.88659	186	1+
324.15797	156	
325.86113	92	
325.89200	190	1+
326.01606	106	
326.78383	92	
327.81541	118	
328.08551	92	
328.88733	96	
329.89849	88	
331.88677	136	
338.87539	94	
339.83344	118	
340.89861	244	1+
340.93189	114	
342.05420	96	
END IONS

###FS:    #m/z: 359.96218 #charge 1+
###MS: 66
###MSMS: 69
BEGIN IONS
TITLE=Cmpd 51, +MS2(359.9622), 28.0-35.0eV, 1.5min #69
RTINSECONDS=87.053
SCANS=66,69
PEPMASS=359.96218	270180
CHARGE=1+
194.06401	100	
200.94608	120	
207.40257	106	
207.94983	220	
208.88417	206	
208.94860	162	
209.94342	2424	1+
210.95687	110	
211.94476	108	
212.88208	110	
219.99769	108	
220.95908	186	
222.95255	2576	1+
223.88577	176	
224.95033	2286	1+
226.07262	102	1+
226.90107	158	
226.94736	16988	1+
227.93227	208	
228.04969	108	
228.91652	128	
228.94285	17394	
229.13291	104	
229.20172	128	1+
229.28361	90	1+
229.94359	640	1+
230.00989	102	
230.88766	174	
231.51010	106	
232.03705	108	
233.30606	118	1+
233.82996	218	
233.96082	288	
235.82166	290	1+
235.87128	160	1+
237.50637	100	
238.96793	366	1+
239.79044	112	
240.13272	98	
240.82440	98	
240.93859	148	
240.96262	1676	1+
241.78716	184	
241.94847	108	
242.06578	96	
242.95952	1628	1+
244.57130	104	
244.95757	8016	
245.11851	102	
245.37861	102	
245.93561	132	
245.96142	342	
246.00139	96	1+
246.06746	100	
246.44510	100	
246.48999	170	1+
246.56033	100	
246.95308	8662	
247.39084	104	
247.95216	174	
247.98109	200	1+
248.80484	292	
248.90698	98	
249.80355	156	
250.80243	134	
250.95132	334	
250.97073	636	1+
251.84492	100	
252.84072	182	
252.95528	300	
253.02858	142	
253.71324	102	
253.83637	148	
254.12180	148	
254.37669	126	
255.87589	246	1+
255.92886	118	
256.03421	106	
257.80076	126	
258.83112	438	
258.84762	116	
258.97339	302	
259.80418	190	1+
259.94598	398	1+
259.96799	1282	1+
260.97020	1088	1+
261.83082	114	
262.86585	136	
263.98077	196	
264.02576	100	
264.57663	98	
264.81526	142	
264.96009	132	
265.90560	100	
265.97590	546	1+
266.07939	138	
266.81401	534	1+
267.97328	1152	1+
268.08906	120	
269.81148	132	
269.97106	1404	1+
270.03217	182	1+
271.78414	334	1+
271.84577	400	1+
271.87814	152	
274.35806	110	
274.98638	148	
275.02367	98	
275.81356	190	
275.97233	308	
276.81218	182	
276.85254	456	1+
276.87617	110	
277.80795	280	
278.81485	188	
278.83938	106	
278.92672	120	
279.80798	108	
279.86234	268	1+
279.90196	98	
279.93718	124	
280.10917	120	
280.79305	888	1+
280.83781	206	
280.86503	252	1+
283.82012	284	1+
283.98351	282	1+
286.34800	108	
286.44357	110	
286.86111	112	
288.86599	124	
291.78893	144	
291.86345	612	1+
291.99402	122	
292.43111	108	
292.86675	568	1+
293.45417	104	
293.97921	144	
296.33036	114	
296.81077	314	1+
296.92954	110	
297.76512	130	
297.92198	122	
298.09988	106	
298.80411	598	1+
298.87960	122	
299.83789	120	
299.86801	158	
300.01611	188	1+
301.87123	138	
302.24622	124	
302.38068	110	
302.88641	122	
303.80945	122	
303.84556	234	1+
304.87456	114	
306.88114	304	1+
309.80334	158	
310.79737	168	
310.87892	468	1+
311.88185	360	1+
314.84693	192	1+
318.88409	124	
318.93502	178	
319.93315	130	
320.11253	166	1+
320.59822	100	
320.75826	208	1+
320.94290	162	1+
321.33497	100	
321.82425	122	
322.16264	302	1+
322.92893	380	
323.53110	110	
324.89287	178	
327.05106	150	
328.81774	136	
328.88407	108	
329.34138	118	
329.87244	276	1+
332.81462	172	
334.75339	154	
336.94471	842	1+
338.72500	132	1+
338.76403	96	
338.82787	342	1+
338.89143	96	
339.83030	248	1+
340.37102	156	
340.94009	370	
341.89803	262	1+
342.78774	104	
343.19980	108	
343.77762	114	
345.72773	138	1+
346.76454	126	1+
350.83908	132	
351.76481	100	
352.49459	104	
352.76292	110	
352.83312	96	
353.47344	110	
354.75932	136	
357.71099	178	
357.78061	126	
358.75846	232	1+
360.77498	112	
360.80448	104	
361.71779	120	
END IONS

###FS:    #m/z: 507.84607 #charge 1+
###MS: 70
###MSMS: 71
BEGIN IONS
TITLE=Cmpd 52, +MS2(507.8461), 28.2-35.2eV, 1.5min #71
RTINSECONDS=90.725
SCANS=70-71
PEPMASS=507.84607	887162
CHARGE=1+
196.01636	564	1+
199.88940	186	
200.88513	456	1+
211.01431	184	1+
212.87753	246	1+
223.97542	328	1+
224.11958	184	
232.89770	332	1+
234.87962	196	
234.91286	222	1+
238.06409	222	
238.11863	212	1+
239.86145	276	1+
241.85397	466	
250.88967	198	
250.97216	486	1+
251.07020	196	
251.87743	180	
252.07661	258	
252.90492	162	
257.42729	158	
259.86669	320	
259.97159	276	1+
260.88108	276	
261.38441	192	
261.87901	454	1+
261.90317	216	
262.38363	192	
265.08943	216	
266.09665	176	
266.16770	358	1+
267.78252	198	1+
267.88582	226	1+
267.94975	176	1+
270.85916	446	
270.92655	154	
272.39134	200	
272.79340	164	
272.85194	2004	1+
276.90208	370	1+
277.81622	190	
278.39219	276	1+
279.89584	240	1+
281.87327	154	
282.12337	174	
283.80487	180	1+
284.87089	244	1+
285.84694	162	
286.03000	216	1+
287.85156	748	
287.86974	250	
288.86806	362	
289.88027	1060	
290.13277	262	
290.86353	1808	
291.44527	190	1+
291.87886	1526	1+
291.91877	392	1+
292.86230	176	
292.92162	310	1+
293.87338	6776	1+
294.96923	318	1+
295.37166	238	1+
296.86266	624	1+
297.88607	592	1+
297.91850	258	1+
298.82488	174	
298.85636	222	
299.31021	194	
299.80901	180	1+
300.25917	102	1+
300.85782	370	
301.79603	158	1+
301.84864	238	
302.34242	220	1+
303.06358	102	1+
303.86442	590	
304.88092	158	
305.82436	166	
305.86466	982	1+
306.79385	168	
307.19382	212	1+
307.79945	384	1+
307.89236	1242	
308.14015	1678	1+
308.34408	316	1+
308.80593	216	1+
308.87085	3396	1+
309.37491	298	1+
309.84450	208	
309.88881	1682	1+
309.96168	196	1+
310.15530	1016	1+
310.84607	202	
311.83266	248	1+
311.88343	13374	1+
312.11036	188	1+
313.93657	404	1+
314.86885	892	1+
315.78105	224	1+
315.84206	528	1+
316.03943	152	1+
316.38405	156	
316.81671	174	1+
316.86551	354	
316.88657	258	
317.87447	166	
317.89465	354	
318.07375	218	
318.34299	310	1+
318.88048	300	
319.87008	734	1+
319.88962	438	1+
322.86142	746	1+
324.35368	250	1+
324.91667	176	
325.81202	174	
325.90001	684	
326.27008	186	1+
326.38821	266	1+
326.81925	214	1+
326.88089	2848	1+
326.92694	190	1+
328.86839	394	
329.84013	280	1+
329.89445	494	
330.88962	734	1+
331.46373	98	1+
331.89206	1050	1+
332.83868	176	
332.87698	394	
332.95229	264	1+
333.08797	274	1+
333.38870	212	1+
333.84206	172	
333.87532	324	
334.33063	180	
335.84144	598	1+
335.88230	166	
335.91575	380	1+
335.99025	246	1+
336.39914	258	1+
336.91731	320	1+
337.09414	180	1+
337.88004	728	1+
338.39991	272	1+
339.71091	166	
340.90018	366	1+
344.86041	262	1+
344.88732	260	
344.90939	178	
345.37214	158	
345.89721	216	
346.05760	206	1+
346.89300	272	1+
347.37540	156	
347.77635	200	
348.37187	158	
349.76681	358	1+
350.76996	234	1+
350.79247	160	
350.81647	204	
350.89188	1152	1+
351.81814	274	
351.86028	264	1+
352.76868	220	
352.84398	184	
353.85211	1156	1+
353.91437	240	
354.79234	168	
356.83492	314	1+
356.89275	182	
357.30628	202	1+
357.37498	200	1+
357.88040	158	
357.90540	308	1+
358.03426	222	1+
358.40448	268	1+
359.87326	174	
360.36244	292	1+
360.87089	166	
361.91695	182	
362.77283	316	1+
362.79912	198	1+
362.84175	158	
363.34330	188	1+
363.37283	186	
365.87612	350	1+
366.18498	216	
366.83947	2944	1+
366.95058	218	1+
367.35929	190	
367.70714	1730	1+
367.78651	430	1+
368.73538	188	1+
368.79068	290	1+
368.89723	518	1+
369.41279	154	
369.84348	222	
369.97825	186	1+
370.02559	240	1+
370.78210	408	1+
371.72155	166	
372.71525	424	1+
372.78209	154	
372.86153	402	1+
373.71789	358	1+
373.78813	548	1+
374.79258	358	1+
376.22506	200	1+
376.85337	302	1+
376.88190	686	1+
377.77372	380	1+
378.73820	198	1+
378.77560	262	1+
378.96838	250	1+
380.71826	600	1+
380.78488	380	1+
380.85869	288	
381.38705	158	
381.71911	408	1+
381.84864	862	1+
381.89589	392	1+
382.07079	356	1+
382.85668	536	1+
383.07777	250	1+
383.71678	186	
383.78497	400	1+
384.84990	5090	1+
385.39094	204	1+
385.74218	222	
386.08006	158	
386.88074	160	
387.37173	180	
387.80916	182	
388.76051	310	1+
388.79510	286	
388.86471	360	1+
389.19739	296	
389.71623	556	1+
389.84414	230	
390.06011	264	1+
390.20384	246	
390.84334	1662	1+
391.36001	172	
391.80309	162	
392.82963	206	
392.98558	222	1+
393.79941	666	1+
394.09982	132	1+
394.83628	266	
394.90975	356	1+
395.80880	166	
395.86457	160	
396.04357	118	1+
396.85447	178	
397.72818	202	
398.72956	198	
398.77074	318	1+
398.86940	274	
398.90454	170	
399.71235	176	
399.72984	458	
399.80821	424	1+
399.84766	228	
400.74373	486	1+
400.86757	324	1+
401.05529	180	
402.30038	322	1+
402.86225	756	
403.30283	216	1+
403.80944	186	
403.86908	2050	1+
404.87168	1376	1+
405.20919	128	1+
405.73326	178	
405.78659	578	1+
406.80713	230	
406.86953	290	
407.11848	164	1+
407.73045	608	1+
407.86549	9788	1+
409.11762	126	1+
409.72216	806	1+
409.81558	242	
410.03610	112	1+
410.67844	200	1+
410.80839	1018	1+
410.91726	160	
411.72733	934	1+
411.80774	870	1+
411.87076	344	
412.72938	690	1+
412.84981	706	1+
412.87387	840	1+
413.07451	274	1+
413.87699	528	1+
413.91552	260	1+
414.21261	164	1+
414.70359	270	1+
415.84048	192	
415.87308	334	
416.87770	260	
417.13157	146	1+
417.81786	420	1+
417.87336	248	
420.87520	1232	1+
421.88027	1068	1+
423.87272	250	
425.25369	110	1+
425.74396	996	1+
425.87730	370	
426.86327	1438	1+
426.94004	402	1+
427.50577	196	1+
427.73300	1774	1+
427.82743	154	
428.85834	186	
428.88550	800	1+
429.70264	184	
429.77051	266	1+
429.82665	214	
430.09909	112	1+
430.73924	1316	1+
430.85685	196	
430.88262	240	
431.86622	766	1+
433.35515	152	1+
433.74578	166	1+
435.80354	256	1+
437.97954	174	1+
439.09676	156	1+
439.89534	1290	1+
440.23545	212	1+
442.68202	256	1+
444.39178	136	1+
444.75074	162	
444.87226	2438	1+
445.74231	1000	1+
446.80358	172	1+
446.83040	278	1+
448.73363	154	
448.89030	266	
449.74322	892	1+
449.87981	878	1+
450.68995	176	
450.74539	846	1+
450.82435	220	1+
451.77227	188	
451.89868	248	1+
452.87421	218	1+
457.90483	1348	1+
462.88202	258	
464.78787	190	
465.75483	166	
467.71516	362	1+
467.78059	486	1+
467.89177	754	1+
468.83473	394	1+
469.63452	178	
470.73007	224	
471.76236	232	1+
476.71898	238	1+
477.78754	198	1+
479.65646	190	1+
479.79113	206	1+
482.67056	172	1+
486.84290	424	1+
491.79568	226	
491.84700	382	1+
492.80393	322	1+
492.84981	244	1+
497.77307	110	1+
499.72895	268	1+
500.66934	240	1+
504.80135	440	1+
505.27814	150	1+
505.64901	170	
505.80606	268	1+
509.85853	518	1+
510.24169	154	1+
510.80054	230	1+
END IONS

###FS:    #m/z: 336.94627 #charge 1+
###MS: 70
###MSMS: 72
BEGIN IONS
TITLE=Cmpd 53, +MS2(336.9463), 28.0-35.0eV, 1.6min #72
RTINSECONDS=91.4975
SCANS=70,72
PEPMASS=336.94627	330880
CHARGE=1+
120.16021	96	
167.97942	106	
182.86779	184	
183.88484	88	
184.85944	116	
184.87333	88	
189.85885	124	
189.87110	118	
192.88718	122	
196.88998	90	
201.97754	92	
202.90327	90	
209.94339	120	
210.88220	456	1+
211.94431	11620	1+
212.87885	2588	1+
212.90123	104	
213.45125	90	
213.93980	4590	1+
214.88082	132	
214.89582	156	
215.88879	610	1+
215.93819	210	
216.93874	86	
217.83401	230	1+
217.88492	314	
217.93685	170	
222.53169	98	
222.90708	190	1+
222.94801	114	
223.96349	218	1+
224.84404	88	
225.49645	106	
226.41896	92	
226.53739	116	
226.82553	88	
226.92034	118	
226.94746	158	
226.96849	110	
227.78925	142	1+
227.96248	88	
227.99052	90	
228.89445	388	1+
228.93697	138	
229.95518	8798	
230.15066	190	1+
230.88888	4188	1+
230.95844	296	
231.85677	98	
231.95031	4326	1+
233.40804	86	1+
233.82569	126	
233.90040	138	
233.94909	518	1+
234.90961	122	
235.04135	110	
235.79121	104	
235.89382	110	
235.93773	86	
238.89049	86	
239.98167	96	
240.83952	124	
240.87932	90	
241.84172	388	1+
243.07757	88	
243.86898	90	
244.03774	94	
244.43670	92	
244.97687	100	
245.83462	114	
245.94623	100	
246.12137	92	
246.84681	116	
246.90330	316	1+
246.97574	314	
247.96588	2256	1+
248.89995	860	1+
248.98662	212	1+
249.96196	1266	1+
250.82675	204	
251.83614	162	
251.92657	130	
252.06885	192	1+
252.32383	108	1+
252.83257	108	
252.92083	376	1+
252.97090	5434	1+
253.90734	894	1+
254.80366	88	
254.85269	142	
254.96641	3240	1+
255.37891	110	
255.94382	92	
256.07146	130	
256.85693	124	
256.91690	102	
256.96349	414	1+
258.83596	120	
258.85847	134	
258.96463	240	
259.05101	92	
259.09965	116	
259.86593	88	
259.89450	234	1+
259.95528	198	
260.83145	128	
260.94707	126	
261.79954	86	
261.83423	128	
262.95051	174	
263.80033	122	
265.45625	100	
266.52536	90	
267.02189	196	1+
267.83668	1170	1+
268.83925	924	1+
269.06743	86	
269.79858	122	
269.99676	92	
270.80312	210	1+
270.98270	546	1+
271.38844	90	
271.84371	114	
271.91817	388	1+
272.85168	108	
272.97478	258	1+
273.59605	100	
273.78803	286	1+
273.90863	166	
274.41166	232	1+
274.55140	86	
274.91800	184	1+
274.97205	274	1+
275.41750	152	1+
275.57791	86	
275.85681	454	1+
275.91279	218	1+
276.04480	90	
276.85863	376	1+
277.83285	1162	1+
278.47566	94	
278.83586	864	1+
278.86115	176	
278.88727	92	
278.99485	94	
279.10658	158	
280.86862	246	1+
280.92957	86	
281.08215	88	
282.97716	86	
283.86977	146	
284.82289	98	
284.86289	110	
285.42400	104	
285.51748	106	
285.85202	314	
286.85256	1490	1+
287.80908	126	
288.01263	92	
288.48175	104	
289.85901	96	
290.88712	152	
291.80436	126	
291.85397	94	
291.88228	98	
292.86027	462	1+
292.96837	88	
293.09717	250	1+
293.80758	118	
294.86632	386	1+
295.97272	182	1+
296.00497	92	
296.80922	152	
297.80551	86	
299.84521	90	
304.05930	100	
305.87960	560	1+
306.15041	98	
306.88293	468	1+
306.91799	98	
307.86193	400	1+
309.88139	146	
310.87868	282	
311.88376	176	
312.87807	216	1+
317.83588	90	
318.76046	122	
320.25757	94	
321.81510	98	
324.87316	122	
324.89552	122	
327.80097	88	
328.88896	522	1+
330.87821	198	1+
331.00349	92	
333.86255	104	
334.40150	102	
334.76627	230	1+
335.75162	132	
335.78800	98	
335.97116	136	
337.85028	94	
338.82345	222	1+
340.42580	94	
340.73401	86	
341.34597	96	
341.77712	212	
341.89096	146	
341.93144	94	
342.47668	86	
END IONS

###FS:    #m/z: 359.96203 #charge 1+
###MS: 70
###MSMS: 73
BEGIN IONS
TITLE=Cmpd 54, +MS2(359.9620), 28.0-35.0eV, 1.6min #73
RTINSECONDS=92.2695
SCANS=70,73
PEPMASS=359.96203	252718
CHARGE=1+
63.26120	98	
105.95407	106	
106.91305	100	
180.82199	100	
187.93521	182	
199.03204	112	
205.95027	94	
207.94784	154	
209.90224	98	
209.94402	1876	
212.88344	230	1+
215.41062	236	1+
215.42363	100	
220.95907	148	
221.89022	136	
222.91506	112	
222.95260	2572	1+
222.97722	136	
223.88743	216	1+
223.97793	104	
224.94976	3280	1+
224.97975	144	
226.39035	104	
226.89530	260	
226.91965	184	
226.94725	15318	1+
227.08386	122	
227.15974	110	
228.05055	94	
228.90155	102	
228.94292	20968	1+
229.07160	102	
230.50477	172	1+
231.90934	94	
233.39206	110	
233.95792	368	
234.92985	168	
235.39715	94	
235.82497	650	1+
236.43280	96	
237.62007	118	
237.89823	98	
238.43443	94	
238.97869	104	
239.07535	116	
239.42922	106	
240.43132	100	
240.94041	536	1+
240.96249	2282	1+
241.78530	258	1+
242.88238	118	
242.95817	1634	1+
243.87069	94	
244.73048	102	
244.85947	94	
244.95766	7940	1+
245.10393	120	
245.94273	318	
246.95320	7782	1+
248.80340	278	1+
249.91479	122	
250.95078	350	
250.97015	252	
251.07179	122	
251.96738	134	
252.85525	96	
252.95587	360	
253.08651	140	
253.83506	124	
254.88795	108	
255.37521	116	
255.48433	110	
256.47070	100	
256.90791	114	
257.31290	114	
257.37522	110	
257.85881	106	
258.83292	410	1+
258.97426	616	
259.79750	132	
259.95397	96	
260.79949	238	1+
260.96851	1030	1+
261.50942	96	
262.97799	268	1+
263.82613	384	1+
265.90168	134	
265.97595	218	
266.07049	100	
266.81490	188	
266.84535	132	
266.86219	200	
266.97538	100	
267.81267	116	
267.94946	130	1+
267.97353	976	1+
269.79871	94	
269.96932	1174	1+
270.43088	100	
270.93258	140	
271.79508	96	
271.84476	146	
273.79212	132	
273.88644	176	1+
273.90550	118	
273.97070	284	1+
274.92104	226	1+
275.97218	172	
276.84997	372	1+
276.91137	106	
277.80595	420	1+
277.89487	254	1+
278.07436	98	
279.96797	132	
280.78837	808	1+
281.13299	320	1+
281.33961	96	
281.82769	108	
281.85525	296	1+
281.98017	130	
283.02173	174	
283.53510	102	
283.98366	118	
284.82199	312	1+
284.88445	98	
286.79374	108	
288.38175	96	
291.42991	216	1+
291.78800	124	
291.80251	280	1+
293.00037	208	1+
293.11611	142	
293.60972	94	
293.87647	198	
294.85785	204	
294.90933	126	
295.85252	234	1+
295.92985	126	
297.80623	252	
297.90284	100	
298.80331	808	1+
298.85851	330	1+
299.42448	152	
299.67292	102	
299.92457	104	
301.78646	134	
302.06685	152	
302.92326	100	
303.80844	136	
303.94894	96	
305.01972	134	
305.33247	100	
307.36753	100	
307.88920	124	
308.91345	102	
309.05978	94	
309.79909	230	
309.88722	100	
310.02174	102	
310.80712	108	
310.87606	388	1+
312.02855	134	
312.90110	166	
314.82368	166	
316.93737	138	
318.88883	182	
318.93645	756	1+
319.83780	100	
319.87097	124	
319.95984	268	1+
321.37484	98	
321.82255	110	
322.82080	184	1+
322.92856	362	1+
323.89002	140	
324.89135	132	
326.88712	142	
328.88435	184	
331.64278	96	
331.81272	170	1+
332.45263	98	
333.17629	136	1+
335.75084	136	
336.03715	128	1+
336.94422	520	1+
338.16177	96	
338.79679	176	1+
338.94419	98	
340.93950	574	
342.43149	94	
342.63357	100	
342.90265	100	
344.74140	104	
345.72487	92	
347.91318	92	
348.41056	92	
349.76486	224	1+
355.70951	132	
356.77192	114	
357.73551	238	1+
359.71024	184	1+
360.43526	96	
362.71478	346	1+
363.71697	274	1+
365.06507	102	
END IONS

###FS:    #m/z: 322.93106 #charge 1+
###MS: 74
###MSMS: 75
BEGIN IONS
TITLE=Cmpd 55, +MS2(322.9311), 28.0-35.0eV, 1.6min #75
RTINSECONDS=95.946
SCANS=74-75
PEPMASS=322.93106	5451774
CHARGE=1+
184.02930	114	
189.16047	86	
190.89547	124	
192.88506	112	
194.88861	152	
196.88386	368	1+
205.94835	176	
207.97452	192	
209.94274	282	
210.87240	86	
210.90094	200	
212.88030	124	
212.89724	108	
214.89506	440	1+
215.88263	120	
221.07101	172	
221.88923	94	
221.94177	112	
222.92390	98	
222.95362	1260	1+
224.00270	108	
226.94520	120	
227.87741	88	
227.89409	260	1+
228.40050	100	
228.91156	128	
229.83162	92	
232.40084	92	
233.60170	88	
233.91548	118	
234.88427	250	
235.88079	130	
236.83873	156	
237.05242	92	
237.50647	98	
238.38141	102	
238.43266	108	
238.88402	124	
238.94002	130	
239.78612	296	
239.90461	136	
240.78697	176	
240.82241	404	1+
240.94062	2002	
241.79047	118	
241.94229	1410	
241.98237	116	
242.94117	5256	1+
243.03048	148	
243.82265	240	
244.82596	108	
244.88715	182	
244.93974	1530	
244.96808	116	
245.95671	130	
245.98074	90	
246.90224	88	
246.97524	768	1+
247.88959	128	
248.43287	90	
248.82443	88	
248.90517	94	
249.38605	100	
249.97043	146	
250.04357	86	
250.33193	230	1+
250.52750	94	
251.86814	102	
251.92452	88	
252.78994	272	1+
252.84264	108	
253.06263	142	1+
253.35144	92	
254.01362	238	1+
254.51745	86	
254.83438	142	
255.78648	170	
255.90835	92	
256.79116	372	1+
256.82527	126	
256.90705	122	
257.79754	378	1+
258.01862	94	
258.82523	154	
259.83864	196	
260.33832	158	
260.80225	138	
260.83221	108	
260.93986	172	1+
261.33906	160	
261.82906	848	1+
262.82992	504	1+
263.97666	376	1+
264.09927	104	
264.84935	344	1+
265.05476	134	
265.90128	214	1+
267.80523	134	
268.24393	94	
269.44210	100	
269.79743	174	
270.80060	102	
271.77564	100	
271.84780	400	1+
271.86522	118	
273.36636	102	
273.79529	378	
274.79338	326	
275.39255	94	
275.80885	716	1+
275.85623	174	1+
277.80948	442	1+
277.85421	196	1+
278.81655	226	1+
279.09232	634	
279.89365	98	
280.79449	118	
281.79595	110	
282.36201	96	
282.80793	92	
282.86940	172	
283.78912	152	
283.82673	104	
283.85612	190	
284.09185	88	
284.29345	274	1+
284.79010	108	
285.32878	86	
285.35984	86	
285.78875	228	
285.84724	124	
285.86102	108	
285.91611	332	1+
286.86459	152	
287.79176	152	
289.78824	386	1+
289.85923	112	
289.87757	210	
290.05422	88	
290.06893	90	
290.87819	186	
290.98979	86	
291.80380	212	
291.87378	238	1+
292.80743	126	
292.98746	86	
294.79558	102	
294.82207	218	1+
295.11178	94	
295.86137	130	
295.88682	144	
296.87370	118	
297.81487	96	
298.80895	124	
298.93139	240	1+
299.78086	516	1+
302.88007	244	1+
303.80495	100	
306.77148	126	
306.80433	116	
306.82563	106	
306.88431	174	
307.79938	830	1+
307.84161	94	
308.74549	100	
308.87558	96	
309.12049	98	
309.79336	102	
310.38030	98	
310.74398	96	
310.83041	92	
310.87624	456	1+
311.79511	88	
311.80373	472	1+
311.87992	322	1+
312.80582	408	1+
313.51701	126	
314.81929	414	1+
314.95093	92	
314.98336	88	
315.75916	92	
317.89491	118	
319.75876	92	
321.03125	106	
322.75440	132	
323.11166	100	
323.88927	724	1+
326.15904	92	
327.76029	156	
327.88392	110	
END IONS

###FS:    #m/z: 340.94072 #charge 1+
###MS: 74
###MSMS: 76
BEGIN IONS
TITLE=Cmpd 56, +MS2(340.9407), 28.0-35.0eV, 1.6min #76
RTINSECONDS=96.7185
SCANS=74,76
PEPMASS=340.94072	3738326
CHARGE=1+
192.90297	138	
196.88356	112	
199.58686	86	
205.94933	240	
207.90666	90	
208.94234	184	
208.95704	200	
209.94557	102	
209.95440	104	
210.88119	98	
210.93835	372	1+
212.87969	472	
212.94080	154	
213.80833	102	
213.88066	580	1+
213.94022	2742	1+
214.89331	320	
215.88499	796	1+
215.93755	514	
216.11092	92	
217.88306	674	1+
217.93545	172	
218.43658	92	
219.87813	88	
223.89514	234	1+
223.95600	218	1+
224.92493	112	
224.93844	96	
226.88893	292	1+
226.94858	310	1+
228.79402	116	
228.84416	88	
228.94277	100	
230.88699	1384	1+
231.88902	924	1+
231.95001	2726	1+
233.46270	104	
233.82602	100	
233.83796	130	
233.89887	296	
233.94571	604	1+
235.78867	218	1+
235.89743	492	1+
235.94493	240	1+
236.88378	196	1+
238.83269	88	
239.42348	86	
239.88034	126	
239.90828	164	
239.95754	296	1+
240.89433	106	
240.96096	210	1+
241.79113	212	1+
242.78960	230	1+
242.94475	124	
244.39832	90	
244.95946	86	
245.89404	88	
246.83487	126	
246.94601	228	
246.97560	372	1+
248.90258	370	
249.01748	86	
249.89985	196	
249.96111	820	1+
250.64604	114	
250.90078	114	
251.77592	86	
251.93269	106	
251.96153	214	
252.92280	126	
253.35337	88	
253.83909	240	1+
253.90191	104	
253.94213	124	
254.90539	204	
254.96436	3264	1+
255.42752	90	
255.82030	102	
255.86517	88	
256.91502	200	
257.79541	338	1+
257.90700	88	
258.03654	106	
258.34600	88	
258.79550	308	1+
258.84380	136	
259.91367	150	
259.95651	522	
260.34156	262	
260.84016	120	
260.87959	190	1+
261.01697	228	1+
261.91895	146	
261.96408	264	1+
262.84697	250	1+
263.55704	94	
267.79208	120	
267.98269	110	
268.83913	234	
268.95737	142	
269.79905	104	
269.83637	106	
269.84826	236	1+
271.33807	100	
271.78084	144	
271.79979	114	
272.34419	158	
272.93710	148	
272.97810	384	1+
273.79532	284	
273.93820	138	
273.95380	90	
274.40078	88	
274.78677	130	
274.89510	122	
275.06024	106	
275.38016	104	
275.80868	354	1+
275.85679	104	
276.84647	228	
276.85942	436	1+
276.90978	158	1+
277.80986	88	
278.85863	160	
278.95650	262	1+
279.85125	166	
280.84236	96	
280.93156	206	
281.36714	160	
281.85703	320	1+
281.87013	120	
282.83768	96	
283.78571	676	1+
284.09560	88	
284.93923	108	
285.93223	266	1+
288.93249	122	
289.81080	146	
289.87950	184	
290.86109	194	
291.81234	116	
291.85653	138	
292.43499	92	
292.87264	92	
292.93718	180	
293.81944	128	
293.85635	196	1+
294.67334	90	
294.90726	100	
295.99088	270	1+
296.03788	132	
296.80906	230	1+
297.33722	110	
298.19368	88	
298.43275	92	
298.78099	368	1+
298.99333	90	
299.01594	110	
299.78254	314	1+
299.86647	112	
300.36238	94	
300.92185	130	
301.86720	96	
302.86450	142	
302.94628	150	
303.88217	212	1+
305.80669	178	
305.87508	456	1+
307.79834	504	1+
308.88601	274	
309.91764	88	
310.87860	318	
311.88418	294	
311.90311	136	
312.80270	238	
312.87032	170	
313.88264	186	
315.16460	98	
315.86030	168	
316.12436	94	
317.76421	92	
321.07742	90	
322.90450	186	1+
323.31226	96	
324.89104	234	
325.80689	90	
325.90027	122	
326.17663	108	
326.88458	144	
327.86804	102	
328.88973	176	
329.89022	118	
330.81662	376	1+
334.87946	178	
337.81032	216	1+
338.76216	116	
339.84115	94	
339.89590	90	
342.90451	152	
344.91414	112	
END IONS

###FS:    #m/z: 363.95677 #charge 1+
###MS: 74
###MSMS: 77
BEGIN IONS
TITLE=Cmpd 57, +MS2(363.9568), 28.0-35.0eV, 1.7min #77
RTINSECONDS=97.4905
SCANS=74,77
PEPMASS=363.95677	2472522
CHARGE=1+
182.86781	146	
187.86791	108	
187.93792	110	
188.87176	120	
189.86274	1194	1+
191.85950	994	1+
193.85166	104	
194.89093	124	
194.99219	104	
196.88277	492	
200.94410	114	
204.90214	100	
205.87878	196	
205.94807	176	
206.94490	452	1+
207.87332	704	1+
207.94828	382	1+
208.89261	132	
209.86937	130	
209.94246	3230	1+
210.88361	952	1+
211.94080	104	
212.87882	6938	1+
214.89442	420	
215.88333	132	
222.95179	1734	1+
223.88779	106	
223.91746	188	1+
224.89922	108	
224.94983	3264	1+
225.41558	110	
225.79399	142	
225.88224	272	
226.89770	122	
226.94742	21122	1+
227.92417	128	
227.98622	204	1+
228.05523	190	1+
228.89422	1222	1+
228.94237	26388	1+
229.11713	122	
230.79136	258	1+
230.84293	194	1+
230.88968	9256	1+
231.01566	100	
232.88695	1316	1+
234.87995	630	1+
234.93516	292	1+
235.81684	126	
235.84634	134	
239.42757	158	
240.84344	162	
240.93980	472	
240.96218	1256	1+
241.82183	150	
241.94060	1550	1+
242.82361	158	
242.83504	212	
242.90029	122	
242.94301	1008	1+
242.96003	1166	
243.82188	502	1+
244.93749	326	
244.95747	11688	1+
245.91795	138	
246.43549	110	
246.51643	104	
246.84207	130	
246.90254	328	1+
246.95313	11922	1+
247.06458	142	1+
247.40706	120	1+
248.80188	490	1+
248.90024	3402	1+
250.58549	102	
250.89508	1110	1+
250.97042	294	1+
251.07469	510	1+
251.94904	284	1+
252.89177	156	
252.95218	246	1+
253.39828	98	
253.83546	260	1+
253.90559	576	
254.81292	100	
255.78218	120	
256.78312	162	
257.08192	212	
258.83171	104	
258.97248	288	1+
259.13944	188	1+
259.26656	132	
259.84487	184	
260.83301	104	
260.84903	154	
260.96853	580	1+
261.83628	170	
262.78121	106	
262.83064	532	1+
263.84885	198	1+
263.96523	412	1+
264.82590	152	
264.91916	100	
265.08777	274	
265.89849	140	
266.02862	98	
266.09148	120	
266.81297	702	1+
266.85453	248	
267.09902	104	
267.34707	134	
267.78424	150	
267.86344	142	
267.97329	1836	1+
268.83753	220	1+
268.85537	358	1+
269.01714	286	1+
269.80220	134	
269.92163	138	
269.96896	2308	1+
270.01943	184	1+
270.80547	98	
270.90908	404	1+
271.73661	102	
271.85299	296	1+
272.43560	100	
273.34421	100	
273.79390	158	
274.03706	102	
275.81097	304	1+
276.46872	138	
276.85513	274	
277.08680	108	
277.85036	256	1+
278.50227	106	
278.79545	162	
279.10413	186	
279.80366	118	
280.11375	106	
280.79226	770	1+
280.84128	182	1+
282.11783	130	
282.79088	406	1+
283.85216	318	
283.96277	206	1+
283.98109	98	
284.82303	218	
284.84881	198	
284.86955	392	1+
284.93194	150	
285.84648	1408	1+
286.80663	188	
286.92214	296	1+
289.59435	100	
289.84727	116	
290.78410	244	
291.10866	116	
291.78277	124	
291.80438	120	
291.85808	232	1+
293.11586	160	
294.12144	196	
294.85878	390	1+
295.44107	112	
296.13247	106	
296.80835	298	
296.90554	102	
297.38592	100	
297.90688	136	
297.97385	132	
298.80185	1066	1+
299.82215	138	
299.87162	324	1+
300.79948	362	1+
300.96354	104	
301.01799	106	
301.80322	312	1+
301.86037	714	1+
303.41285	126	
303.81131	162	
303.85601	2370	1+
304.89331	102	
306.52212	102	
306.80515	114	
307.89415	136	
308.87684	224	
309.87457	564	1+
310.87928	412	1+
311.06217	98	
313.88727	170	1+
314.82246	98	
314.83957	144	
315.31522	100	
315.84624	110	
316.81289	178	
317.81456	220	1+
318.81807	154	1+
318.88007	128	
318.92581	180	1+
320.82647	118	
320.95456	102	
321.81925	468	1+
321.86715	504	1+
322.16219	126	
322.92968	808	1+
324.88526	136	
325.38666	98	
326.87248	506	1+
327.71238	204	
329.72300	218	1+
329.88954	104	
332.34959	100	
334.97115	104	
336.94522	634	1+
337.38738	102	
337.83548	142	
339.82856	364	1+
340.80510	128	
340.93959	518	1+
343.07226	98	
343.30427	116	
343.77647	130	
343.91685	100	
344.03820	196	1+
348.94245	108	
351.39667	106	
351.71216	208	1+
353.76039	308	1+
354.76857	176	1+
356.77430	244	
357.98035	130	
358.77791	248	1+
359.71440	148	
360.71594	280	1+
361.80502	146	
362.55044	220	
363.72049	152	
365.71197	140	
365.73296	100	
366.85115	112	
366.92506	212	
END IONS

###FS:    #m/z: 322.93098 #charge 1+
###MS: 78
###MSMS: 79
BEGIN IONS
TITLE=Cmpd 58, +MS2(322.9310), 28.0-35.0eV, 1.7min #79
RTINSECONDS=101.176
SCANS=78-79
PEPMASS=322.93098	5451284
CHARGE=1+
73.70177	98	
77.75668	98	
187.93623	88	
189.87169	100	
191.85888	86	
192.89005	220	
193.89048	102	
195.48975	86	
196.88316	204	
197.51589	92	
197.89374	122	
197.96819	88	
199.88544	128	
201.46653	96	
205.83157	94	
205.94904	316	1+
207.94720	120	
209.94490	182	
210.90146	124	
211.41635	86	
212.87738	282	1+
212.90023	350	1+
214.89326	328	
218.88913	112	
219.95275	138	
220.37915	98	
220.87921	140	
221.88504	144	
221.94319	120	
222.94992	394	
223.95710	642	1+
224.93239	88	
225.00587	84	
225.88536	116	
227.92756	138	
227.95445	174	
228.13878	112	
228.36137	90	
228.86836	88	
230.88938	376	
230.90641	132	
233.35411	96	
234.40157	86	
235.47845	92	
235.83839	92	
235.96565	140	
236.96531	84	
237.05586	134	
237.79609	150	
237.99483	146	
238.04691	180	
238.78600	610	1+
239.02100	94	
239.07512	144	
239.78840	538	1+
239.90456	200	
239.94232	94	
240.18880	112	1+
240.82361	300	1+
240.94128	1328	
240.96379	520	
241.94212	1546	
241.99207	88	
242.82134	132	
242.94239	4862	1+
243.81763	482	1+
243.87796	104	
244.50206	92	
244.88604	102	
244.94048	982	1+
245.44767	94	
246.84839	112	
246.97666	762	1+
247.14843	92	
248.83292	104	
248.90231	140	
249.37436	134	
250.50801	100	
250.83490	220	1+
250.93165	138	
251.58763	86	
253.34645	148	
253.78224	242	1+
255.06857	84	
255.81226	92	
255.84558	84	
255.92246	96	
256.44926	90	
256.79184	608	1+
256.85040	118	
256.89644	134	
257.79672	406	1+
258.33669	266	1+
258.83491	406	1+
258.96929	152	
259.16218	94	
259.79567	128	
260.83191	128	
261.79989	110	
261.83208	482	
262.06034	92	
262.47153	100	
262.48933	84	
262.83116	508	1+
262.85579	130	
262.97174	146	
263.35780	88	
263.87992	92	
263.97726	236	
264.92095	142	
264.94176	88	
265.92420	104	
266.35506	92	
266.84066	354	1+
267.13913	114	
267.79528	206	
267.89590	84	
267.90680	98	
268.79935	324	1+
268.85929	230	1+
269.08966	84	
269.88270	124	
270.11962	86	
270.40047	100	
270.83749	88	
271.37226	106	
271.79648	222	1+
271.84492	232	1+
271.86243	138	
273.79217	844	1+
273.93930	102	
274.04743	96	
274.42331	86	
275.80694	592	1+
276.85430	300	1+
278.33233	92	
279.09119	902	1+
281.99085	88	
282.88004	98	
283.34967	222	1+
283.36978	104	
283.78811	888	1+
283.86386	108	
284.29254	588	1+
285.85439	160	
285.86943	96	
285.91388	314	1+
286.48498	86	
286.85950	86	
286.88229	226	1+
287.08607	114	
287.79658	168	
287.88472	162	1+
289.40221	102	
289.78821	410	
290.78865	228	
291.80506	680	1+
292.86654	98	
294.84463	256	1+
294.90604	96	
297.81877	140	
298.80266	164	
298.83172	130	
298.92732	118	
299.42636	90	
299.78371	362	
300.78462	172	
301.81088	116	
302.87186	162	
303.20975	114	
303.80701	140	
305.80366	102	
305.87201	200	
306.88647	442	1+
306.93310	90	
307.79875	742	1+
308.74736	132	
308.87251	86	
309.81160	334	1+
310.85216	112	
310.87341	124	
310.89196	126	
311.80376	384	1+
311.87471	126	
313.88083	132	
315.82417	134	
316.81735	202	1+
321.74579	356	1+
321.81378	120	
322.75127	280	1+
324.37764	106	
324.87539	86	
324.89313	288	1+
325.80571	204	
326.76402	190	1+
327.81449	204	1+
END IONS

###FS:    #m/z: 340.94080 #charge 1+
###MS: 78
###MSMS: 80
BEGIN IONS
TITLE=Cmpd 59, +MS2(340.9408), 28.0-35.0eV, 1.7min #80
RTINSECONDS=101.948
SCANS=78,80
PEPMASS=340.94080	3221904
CHARGE=1+
52.05899	92	
127.33341	94	
192.89240	116	
192.92502	196	
196.88461	104	
205.95287	102	
208.94424	88	
208.95795	110	
209.93809	458	1+
212.87820	896	1+
213.45650	88	
213.93933	2300	1+
213.98597	142	
215.88953	524	1+
215.93791	530	1+
216.44314	92	
216.87827	476	1+
217.88188	398	1+
217.93907	168	
219.88354	138	
219.99862	86	
223.08181	86	
224.98205	146	
226.26386	100	
226.82219	88	
226.94922	102	
227.94421	222	1+
230.88659	1470	1+
230.95742	90	
231.95144	2022	1+
233.86786	86	
233.89621	708	1+
233.94739	664	
235.61764	86	
235.89218	136	
235.95049	170	
236.89252	126	
237.90631	94	
238.98711	114	
239.81926	142	
240.79320	128	
240.83159	354	1+
241.83646	254	1+
242.93488	110	
243.83991	170	
244.95718	174	
245.83358	150	
246.97068	304	1+
248.04965	88	
248.90127	320	1+
248.92650	176	
249.09917	84	
249.95975	474	1+
250.03155	90	
250.45174	96	
250.72359	102	
251.32877	96	
251.90795	184	
251.96215	212	
253.85003	92	
253.89977	298	1+
254.94185	102	
254.96537	754	1+
255.08212	170	
255.78152	140	
255.91933	130	
256.18382	84	
256.85110	348	1+
256.96301	326	1+
258.84403	254	
258.88797	312	1+
259.34256	122	
259.36362	94	
259.85321	130	
259.95621	252	
260.33917	92	
260.84132	86	
261.83815	186	
262.79777	140	
262.83649	192	1+
265.01805	86	
265.80536	144	
265.84829	96	
267.99665	92	
268.44536	90	
269.04731	100	
269.34125	84	
269.85709	86	
270.84977	178	
271.41903	94	
271.85648	94	
271.92070	224	1+
272.93453	358	1+
272.97739	264	
273.79347	228	
273.81545	90	
273.86566	326	1+
274.79651	156	
274.90049	132	
275.78671	96	
275.80726	772	1+
275.84475	178	
276.82709	118	
276.85623	536	1+
276.90797	104	
277.97248	104	
278.84438	118	
278.85582	132	
279.04794	110	
279.79501	148	
279.87395	196	1+
279.92949	266	1+
279.97162	144	
280.80853	158	1+
281.85090	296	1+
281.89567	84	
282.08549	106	
282.35636	232	1+
282.85481	204	1+
283.93872	100	
284.79129	128	
285.86774	116	
286.55386	94	
287.80988	224	1+
288.54245	92	
288.91168	96	
289.03374	102	
290.34743	88	
291.00662	84	
291.80291	472	1+
292.44742	92	
292.93904	90	
293.86187	370	1+
293.92534	88	
294.86726	272	1+
294.93474	98	
295.03742	280	1+
296.48891	92	
296.84927	94	
296.86961	108	
297.45988	96	
297.80404	196	1+
299.33283	88	
299.78702	318	1+
299.87502	360	1+
300.03435	84	
300.85683	144	
301.90066	86	
302.08004	208	1+
302.94378	172	
303.01726	84	
303.44125	260	1+
306.88379	288	1+
307.79845	310	1+
308.00310	94	
308.04606	94	
308.89560	120	
310.39982	102	
310.82148	152	
310.87916	94	
310.90620	116	
311.12920	86	
311.40644	90	
311.88203	158	
312.05483	86	
312.80260	418	1+
312.87383	168	1+
312.95081	86	
313.95994	134	
316.08705	84	
317.81202	90	
317.91281	90	
319.37674	118	
319.89747	100	
321.77747	90	
321.81513	220	
321.87832	104	
322.90205	140	
324.05456	110	
324.89343	280	
324.94982	92	
325.90126	200	
326.17205	106	
326.89116	150	
327.80895	112	
327.89709	180	
328.88423	162	
328.94269	138	
329.75826	88	
329.88702	122	
330.81524	188	
331.81997	88	
331.98494	86	
332.80959	128	
337.19820	86	
339.87093	98	
342.90643	126	
END IONS

###FS:    #m/z: 363.95693 #charge 1+
###MS: 78
###MSMS: 81
BEGIN IONS
TITLE=Cmpd 60, +MS2(363.9569), 28.0-35.0eV, 1.8min #81
RTINSECONDS=102.72
SCANS=78,81
PEPMASS=363.95693	2046140
CHARGE=1+
68.60440	92	
83.23696	94	
162.87841	96	
168.50681	138	
177.93272	100	
182.86600	122	
183.99301	98	
185.92341	94	
187.86711	202	
189.86192	1398	1+
191.85748	780	
192.94023	96	
193.85577	238	
196.88248	636	1+
200.49348	100	
200.94732	248	1+
203.88105	292	1+
207.40645	142	
207.87374	694	1+
207.94839	360	1+
208.89036	92	
209.86772	212	
209.94336	2934	1+
210.88371	1398	1+
212.87896	7002	1+
212.91608	98	
213.08833	134	
214.89299	368	1+
216.41247	96	
218.91146	134	
222.30282	92	
222.95036	1808	1+
224.94888	2544	1+
225.88214	248	1+
225.91357	316	1+
226.89967	142	
226.94736	17700	1+
227.10544	94	
227.78809	112	
227.87753	92	
228.02121	86	1+
228.89322	1326	1+
228.94237	20014	1+
229.07984	142	
229.14020	106	
230.83594	112	
230.88931	8690	1+
232.05739	182	1+
232.88644	1052	1+
233.92126	106	
234.88220	626	1+
237.97021	94	
238.06618	262	1+
238.92006	106	
240.01268	96	
240.82621	142	
240.94188	352	
240.96261	1420	1+
241.94068	264	
242.82066	196	
242.94097	1070	1+
242.96178	1762	1+
244.82020	112	
244.95789	9216	
245.12516	96	
245.90596	94	
245.95974	194	
245.97742	140	
246.11196	200	1+
246.83223	106	
246.90588	386	1+
246.95307	10728	1+
247.02222	208	1+
247.80155	600	1+
248.80193	430	1+
248.90034	2686	1+
249.06093	104	
250.79332	194	1+
250.83517	96	
250.89472	582	1+
250.94547	126	
250.96978	296	
250.99226	92	
251.07379	230	1+
251.50807	98	
251.84476	136	
252.89497	166	
253.82789	184	1+
253.90493	652	1+
254.92071	214	1+
258.02456	104	
258.06997	132	
258.84674	260	1+
258.97345	350	
259.09677	174	
260.83469	484	
260.96868	1028	1+
261.83012	808	1+
264.81627	136	
264.83478	118	
264.96013	384	
265.81453	152	
266.81481	480	1+
266.86223	256	1+
267.78419	346	1+
267.83857	438	1+
267.97379	1346	1+
268.83817	376	1+
268.96236	986	1+
269.03924	96	
269.39801	100	
269.86157	94	
269.90196	236	
269.96820	740	1+
271.21251	98	
271.79779	220	1+
271.91699	554	1+
273.90426	110	
273.92215	126	
274.99509	118	
276.01240	280	1+
276.81304	136	
276.85226	140	
277.01509	242	1+
278.79951	146	
279.10126	398	1+
279.90374	92	
280.79354	438	1+
280.84876	276	1+
281.11663	218	1+
281.42396	112	
281.85150	198	1+
282.79397	140	
282.83144	102	
283.79397	152	
283.85249	326	
283.98501	186	
284.03595	154	
284.79401	92	
284.82402	256	
284.84494	1344	1+
284.87711	232	1+
285.79225	374	1+
285.84603	934	1+
286.82004	148	
287.91587	142	
287.93112	112	
288.79384	168	
288.85420	308	1+
289.88003	102	
289.92892	128	
291.81120	94	
292.85800	146	
293.12325	104	
293.43822	158	
294.86408	164	
295.85802	118	
296.80809	272	
296.91845	116	
296.96299	170	1+
297.81018	134	
298.80278	1698	1+
298.98999	134	
299.86436	98	
300.20687	94	
300.54074	102	
300.80565	112	
300.85904	510	1+
301.79266	132	
301.86218	432	1+
303.80724	370	1+
303.85548	2244	1+
303.91781	212	1+
304.44479	142	
305.80937	220	1+
306.88782	134	
307.81389	144	
307.89207	130	
308.28991	220	
308.80523	120	
308.87132	112	
309.13457	116	
310.88230	406	1+
311.86067	110	
312.02973	122	
313.87864	188	
314.34422	146	
314.81689	114	
315.76203	98	
316.81554	356	1+
317.89582	104	
318.12993	214	1+
318.93395	268	1+
319.53182	142	
319.82370	170	
320.81804	500	1+
321.27768	110	
321.87042	430	1+
322.40804	94	
322.76077	108	
322.93012	600	1+
324.82948	96	
324.87280	152	
326.87017	802	1+
328.88837	160	
330.04573	92	
331.71664	126	
335.36290	98	
336.94316	148	
337.83200	112	
338.87685	238	1+
338.94796	130	
339.39233	98	
339.82681	616	1+
340.93808	338	
342.12690	104	
344.88178	130	
345.71045	346	1+
345.76463	296	1+
346.76768	248	1+
347.58348	104	
349.76513	184	
350.76023	110	
352.79026	114	
353.75686	312	1+
354.79499	222	1+
355.71429	96	
358.70581	248	1+
359.76193	92	
360.28618	118	
360.87052	126	
361.71894	136	
362.70952	260	1+
363.76029	118	
364.17223	126	
365.71588	120	
366.74000	94	
366.93013	144	
367.89383	130	
END IONS

###FS:    #m/z: 322.93038 #charge 1+
###MS: 82
###MSMS: 83
BEGIN IONS
TITLE=Cmpd 61, +MS2(322.9304), 28.0-35.0eV, 1.8min #83
RTINSECONDS=106.394
SCANS=82-83
PEPMASS=322.93038	5212136
CHARGE=1+
184.85852	94	
185.47318	84	
187.93794	114	
189.86532	90	
190.85999	84	
194.38214	84	
196.88411	284	
198.07876	86	
199.88541	86	
201.02989	102	
205.95251	94	
209.50660	94	
209.89961	112	
209.94190	256	
211.00744	108	
212.87943	130	
214.89745	102	
215.89933	130	
216.87448	210	1+
219.81080	88	
221.94175	244	
222.90454	104	
222.95427	754	1+
227.93000	104	
227.98495	112	
228.84737	92	
230.15938	98	
230.88949	136	
230.90334	98	
231.04140	104	
231.43333	88	
231.88856	88	
232.90788	84	
233.82673	90	
233.94341	92	
234.85712	96	
235.01113	92	
235.79685	130	
236.37044	90	
236.44298	104	
237.79274	150	
237.82333	106	
237.89325	114	
238.02677	210	
238.94305	96	
239.08364	106	
239.78670	624	1+
239.80611	92	
239.93663	86	
240.06516	138	
240.81738	152	
240.90090	108	
240.94031	1262	
240.96171	200	
241.38059	98	
241.94392	862	
242.01041	88	
242.82050	366	
242.84022	158	
242.90939	100	
242.94256	3090	1+
243.82121	254	
244.82079	316	
244.85091	108	
244.94095	646	1+
245.82033	172	
246.03285	92	
246.97573	656	1+
248.89931	360	1+
248.97893	88	
249.01755	104	
249.15713	86	
250.83726	88	
251.86447	92	
255.34555	120	
255.43734	86	
255.78928	120	
255.80523	110	
256.84119	122	
257.79662	568	1+
257.95539	88	
258.83515	436	1+
258.89603	142	
260.33989	484	1+
260.83852	118	
261.83003	196	
262.82910	822	1+
263.21022	90	
263.34216	156	
263.97571	340	
266.02248	156	
266.86640	218	1+
266.95535	130	
267.98904	142	
268.43317	98	
268.99489	96	
269.79662	132	
270.01369	90	
271.80001	186	
271.84536	184	
272.78957	810	1+
272.85180	90	
272.87102	128	
273.79193	690	1+
274.84925	204	
275.80865	542	1+
276.07911	102	
276.84548	168	
277.80944	246	1+
277.85856	140	
278.14797	92	
278.85363	102	
279.08918	592	1+
279.80344	150	
280.79458	102	
281.79526	108	
281.86727	142	
282.84866	128	
283.06698	112	
283.14681	90	
283.35539	90	
283.78938	794	1+
283.87211	106	
283.98497	86	
284.29202	134	
284.70042	104	
284.82289	162	
284.87731	96	
285.80473	160	1+
287.80857	296	
288.78680	122	
289.15988	86	
289.78714	426	
289.80673	214	
289.87751	160	
290.03319	92	
290.78881	258	
290.99540	102	
291.76154	94	
291.80430	296	
292.80401	126	
293.79760	164	
294.37207	102	
294.81773	170	1+
294.85801	318	1+
296.82883	170	1+
297.37533	114	
297.79646	124	
297.91999	86	
298.81102	144	
299.78406	678	1+
299.94080	92	
301.87194	322	1+
304.01853	84	
305.80843	88	
306.75524	184	1+
306.88281	302	
307.79727	666	1+
307.82004	104	
307.88896	482	1+
309.81025	452	1+
310.87799	186	
310.95373	110	
311.08572	90	
311.86396	340	1+
311.88299	290	
312.80215	284	
312.82521	108	
313.80157	234	
314.81600	668	1+
316.69203	94	
320.75257	88	
321.88125	134	
322.93495	84	
322.96500	178	
323.16684	132	
323.88687	148	
324.88938	94	
325.81492	204	1+
326.39546	96	
327.27746	108	
327.82119	260	1+
END IONS

###FS:    #m/z: 340.94093 #charge 1+
###MS: 82
###MSMS: 84
BEGIN IONS
TITLE=Cmpd 62, +MS2(340.9409), 28.0-35.0eV, 1.8min #84
RTINSECONDS=107.167
SCANS=82,84
PEPMASS=340.94093	2038672
CHARGE=1+
133.07502	88	
182.86199	268	1+
187.89082	92	
189.62333	100	
192.92867	268	
195.08820	100	
206.95037	180	1+
208.85828	116	
208.94354	198	1+
208.96250	112	
210.88992	92	
210.93589	116	
211.99127	118	
212.87875	272	
213.87919	314	
213.93943	758	
214.88528	170	
214.94102	384	
215.85832	90	
215.88788	1370	1+
217.88433	362	
220.88278	158	
221.89023	138	
223.00629	98	
223.95992	214	
226.94814	124	
227.89731	102	
228.89484	276	
230.89903	154	
231.88848	664	1+
231.93048	100	
231.95019	1520	1+
233.89824	442	
233.94730	498	1+
234.89963	218	
235.43689	100	
235.86598	188	1+
235.89431	402	1+
235.92889	102	
239.78570	208	
239.93475	192	1+
240.89986	152	
241.88098	218	1+
242.78501	258	1+
243.84476	188	
244.96790	134	
245.00543	94	
245.44571	120	
245.98493	94	
246.83837	138	
246.94611	156	
246.97683	336	1+
248.85590	142	
248.89875	134	
249.89685	434	1+
249.96354	488	1+
250.89902	286	1+
251.87987	98	
251.96267	274	1+
252.53125	106	
254.40610	96	
254.83828	164	
254.96588	934	1+
255.07256	220	1+
255.14694	106	
255.78543	138	
255.89956	264	1+
256.33303	100	
256.88312	154	
257.07859	124	
257.56703	102	
257.80114	116	
257.83121	88	
258.85085	202	
258.97336	108	
259.02149	104	
259.83936	520	1+
259.95668	332	
260.86084	96	
261.35495	90	
262.93096	120	
264.03539	94	
264.86248	226	1+
265.85130	118	
266.03662	104	
266.93838	88	
267.45847	92	
267.80248	134	
267.95880	106	
268.83967	98	
269.34731	94	
269.79911	90	
269.84549	206	
270.49319	102	
270.85681	162	
271.79832	126	
271.84452	100	
272.87131	92	
273.79103	180	
273.86176	152	
274.89464	122	
274.97217	112	
275.81557	378	1+
275.91817	88	
276.85670	406	
277.86387	226	
278.84596	498	1+
279.84899	306	1+
280.82178	106	
281.79197	132	
281.86222	132	
282.85849	330	1+
283.08581	142	
283.35142	100	
283.37630	90	
283.78814	204	
284.09180	150	
284.90790	90	
284.96379	88	
285.82526	102	
286.43729	100	
287.00828	156	
287.02373	96	
289.79196	184	
290.72584	102	
290.79028	188	
290.85445	178	
291.79943	182	
291.94174	88	
292.02566	236	1+
292.80252	122	
294.86660	114	
295.86739	98	
295.92248	104	
296.00833	110	
297.78697	108	
297.88002	128	
297.95392	90	
298.40134	104	
298.98476	104	
299.50530	100	
299.78200	152	
299.86246	98	
299.88351	170	
299.98755	102	
300.94312	150	1+
301.88052	116	
302.83436	122	
302.93846	130	
303.86129	128	
303.89536	124	
304.44693	88	
304.80497	142	
306.88395	426	1+
307.79948	128	
307.88740	254	1+
309.80663	120	
309.88417	92	
310.80780	154	
310.82626	102	
310.87613	466	1+
311.15080	104	
312.80652	232	1+
314.81946	160	
315.85796	174	1+
316.89046	122	
323.76686	260	1+
323.88800	106	
324.88848	96	
325.89425	152	
328.82256	128	
328.88837	132	
329.39484	98	
329.82848	108	
330.81828	182	
330.87773	98	
336.82827	108	
337.72253	110	
339.23263	146	
339.82754	124	
342.07460	100	
342.79126	128	
342.90574	118	
343.72997	124	
END IONS

###FS:    #m/z: 363.95693 #charge 1+
###MS: 82
###MSMS: 85
BEGIN IONS
TITLE=Cmpd 63, +MS2(363.9569), 28.0-35.0eV, 1.8min #85
RTINSECONDS=107.939
SCANS=82,85
PEPMASS=363.95693	1108968
CHARGE=1+
105.46692	94	
187.86834	122	
187.93518	162	
189.86406	1118	1+
191.85808	1256	1+
193.93312	112	
196.88280	396	
197.91624	92	
200.15625	96	
205.87816	210	
206.40875	136	
207.87456	372	1+
207.94816	224	
208.40447	94	
209.87038	226	
209.94326	2448	1+
210.88353	772	1+
212.87892	5824	1+
214.79871	104	
216.41310	94	
216.92415	102	
217.91436	178	
219.91473	94	
222.95165	1424	1+
224.94833	2252	1+
225.55118	132	1+
225.88910	108	
226.79019	160	1+
226.89960	164	
226.94736	16108	1+
227.11329	104	
227.88174	132	
228.20240	116	1+
228.44905	104	
228.89432	1462	1+
228.94258	14502	1+
229.15487	112	
229.42964	94	
230.88956	8598	1+
231.63898	102	1+
232.88592	1008	1+
232.90227	140	
234.88150	340	
234.93436	102	
235.82538	140	
237.06723	220	1+
237.09603	92	
238.55410	94	
238.89181	108	
239.10431	106	
240.46006	94	
240.82232	122	
240.93886	284	
240.96073	1400	1+
241.84232	202	1+
241.94398	174	
242.81695	106	
242.94109	580	1+
242.96072	802	1+
243.82176	418	1+
243.98565	112	
244.04661	132	1+
244.85602	138	
244.90490	96	
244.95685	8444	1+
245.82757	126	
246.90966	476	1+
246.95317	7824	1+
247.07233	94	
247.31156	120	
247.59346	92	
248.80528	230	
248.85006	182	1+
248.90069	2990	1+
249.39373	94	
249.78936	106	
249.80578	144	
249.99318	96	
250.89781	490	1+
250.97077	120	
251.07079	194	
251.95033	138	1+
252.07463	130	
253.08694	116	
253.79306	104	
253.83284	276	1+
253.90574	470	1+
255.49283	102	
256.58011	98	
257.03723	92	
258.82992	268	1+
258.94854	102	
258.97246	564	1+
260.83724	152	
260.96762	704	1+
261.16515	102	
261.56108	100	
261.79564	102	
261.82864	660	1+
262.96983	134	
264.79362	150	1+
264.96319	378	
265.09374	276	1+
265.82324	128	
265.97479	398	
266.81027	538	1+
266.85308	190	1+
267.97365	1096	1+
268.84685	152	
268.91748	96	
269.42322	106	
269.84247	112	
269.96929	676	1+
270.82446	118	
270.84571	266	1+
271.05495	98	
271.78634	126	
271.85168	202	1+
271.91411	328	1+
273.90717	116	
274.79924	206	1+
275.42272	172	
275.88072	92	
276.85718	310	1+
277.08320	166	
277.97410	96	
278.10098	96	
278.79794	300	1+
278.90413	92	
279.09774	136	
279.81712	264	1+
279.84434	120	
279.90657	262	1+
280.11032	190	1+
280.79157	1138	1+
280.82051	222	1+
280.94003	94	
280.96498	92	
281.92544	118	
283.79092	148	
283.85060	152	
284.06363	106	
284.82616	196	
284.84294	1374	1+
284.96433	106	
285.53781	92	
285.84502	1118	1+
285.86690	94	
286.87048	98	
287.85552	306	1+
289.09043	158	1+
289.88443	134	
289.91431	94	
290.78607	334	
290.86503	142	1+
291.80411	288	1+
293.11555	108	
294.86436	116	
295.86802	294	1+
296.80895	376	
297.80943	180	
298.61742	94	
298.80230	1342	1+
299.00051	98	
299.36698	102	
299.82278	96	
299.87084	146	
300.53868	108	
300.94659	106	
301.80495	118	
301.86053	584	1+
302.80279	644	1+
303.80729	546	1+
303.85492	2220	1+
304.08295	146	
305.81049	92	
305.95033	126	
306.82941	98	
307.13154	244	1+
307.83325	194	1+
307.88976	108	
308.64557	106	
309.86933	390	1+
311.95927	94	
312.87346	362	1+
312.88780	318	1+
313.01626	92	
315.81250	364	1+
316.81501	318	1+
318.35053	100	
318.76158	146	
318.93199	206	
319.84408	166	
319.96308	94	
321.81750	668	1+
321.86900	370	1+
322.79405	150	
322.89370	96	
322.92888	414	1+
324.83260	122	
324.88172	140	
325.37024	102	
326.87031	706	1+
326.88716	300	1+
330.88017	122	
330.95429	112	
333.07556	104	
336.94520	376	1+
337.76845	116	
337.83580	140	
338.74078	164	
339.82589	896	1+
340.93915	466	1+
341.02653	100	
341.59786	94	
342.92666	92	
343.55241	92	
343.70824	104	
345.41882	92	
349.76647	116	
349.90231	168	1+
350.76782	242	
351.72579	94	
351.75432	108	
354.73956	92	
354.77029	172	
356.77980	128	
359.71573	350	1+
359.73475	98	
360.34693	92	
360.88195	112	
362.84143	316	1+
363.71805	324	
365.75740	204	1+
366.71283	112	
366.85514	204	1+
END IONS

###FS:    #m/z: 507.84634 #charge 1+
###MS: 86
###MSMS: 87
BEGIN IONS
TITLE=Cmpd 64, +MS2(507.8463), 28.2-35.2eV, 1.9min #87
RTINSECONDS=111.608
SCANS=86-87
PEPMASS=507.84634	627134
CHARGE=1+
196.01751	668	
198.88509	342	1+
199.88522	212	1+
209.94301	164	
212.05064	156	
213.02557	192	1+
214.88753	326	1+
221.94132	212	
222.97760	142	
223.98023	208	
224.97897	282	
232.89554	408	1+
234.88153	242	1+
242.79230	140	
248.85579	152	
249.87671	178	
250.96808	322	1+
252.08108	362	1+
255.79187	156	1+
260.88124	216	
261.38043	410	1+
263.91502	230	1+
265.16643	332	1+
266.06148	196	1+
266.16800	282	1+
268.02073	154	
268.38532	166	
270.85579	146	
270.89179	210	
271.39239	296	1+
271.87836	176	
272.85411	780	1+
276.79608	144	
277.85650	164	1+
278.38854	164	
279.39875	240	
280.39476	222	
281.38355	404	1+
281.87049	152	
286.81037	192	
287.85049	570	1+
287.89414	300	1+
288.87662	1006	1+
289.39911	168	
289.88238	740	1+
290.01735	226	1+
290.86455	1082	1+
291.39395	262	1+
291.78191	222	1+
291.86693	704	1+
293.87263	4022	1+
293.92102	206	1+
296.85333	388	1+
297.54427	172	1+
297.90128	246	
298.31114	332	1+
298.80578	506	1+
298.86093	414	
299.30826	214	1+
299.84187	612	1+
300.85861	250	
302.85581	482	1+
302.88242	192	
303.85896	348	1+
304.84594	166	
305.86634	580	1+
306.13157	222	
306.80276	288	1+
307.09289	236	1+
307.89158	882	
307.93951	150	
308.14161	1862	1+
308.16130	380	
308.80833	326	1+
308.84985	158	
308.86938	2304	1+
309.37431	306	1+
309.86979	1582	1+
310.04709	280	1+
310.15751	790	1+
310.40950	156	
310.90941	140	
311.82152	184	
311.88422	7276	1+
312.14573	206	1+
312.37210	198	1+
312.78474	204	1+
313.35654	144	
313.83212	266	1+
313.94344	220	1+
314.86835	1136	1+
315.89129	218	
318.85840	168	
318.87971	178	
319.89085	156	
320.35728	150	
320.76860	194	1+
321.37394	194	
321.89749	196	
321.98950	184	1+
322.38169	338	1+
322.81666	184	
322.88830	182	
323.79762	268	1+
323.93285	232	1+
324.35573	162	
324.80166	186	1+
325.83229	296	1+
325.90024	698	
326.88321	1268	
327.87898	1256	1+
327.90191	728	1+
328.37604	162	
329.81298	140	
329.87952	612	1+
329.89550	388	1+
330.80796	616	1+
331.39775	230	1+
331.75890	158	
331.86814	640	1+
332.87229	576	1+
333.84217	172	
333.92180	160	
334.39543	152	
334.77114	186	1+
335.07743	260	1+
335.15824	226	1+
335.84251	252	
335.88542	326	
336.90054	156	
336.94762	174	
337.02188	144	
337.88203	570	1+
338.39035	476	1+
339.39201	320	1+
340.12760	212	1+
340.82119	148	
340.88719	286	1+
343.35626	156	
343.85466	186	1+
345.76215	162	
345.90383	802	1+
346.96777	150	1+
347.05333	204	1+
347.83670	326	1+
349.36875	156	
349.80329	218	1+
350.35554	192	1+
350.76092	188	
350.84855	316	1+
350.89610	380	1+
351.77155	642	1+
351.87844	288	1+
353.85168	322	
354.84188	144	
355.35469	224	
355.78165	430	1+
355.86730	168	
355.89038	220	
355.91803	232	
356.78412	346	1+
356.84172	282	1+
356.89707	168	
358.81954	202	1+
358.90955	292	
362.34735	172	
362.36925	172	
362.77560	152	1+
362.86723	248	
364.76372	234	1+
364.84541	190	
364.89755	254	1+
365.71433	198	
366.83939	1758	1+
367.01629	186	1+
367.70787	2138	1+
367.74151	174	
367.76674	368	1+
367.87749	160	
367.89718	514	1+
370.80674	160	1+
371.19288	512	1+
371.72684	180	
371.78632	282	
371.83225	168	1+
371.87402	170	
372.71769	854	1+
372.77878	222	
372.87661	164	
373.38141	350	1+
373.71691	614	1+
373.83727	162	
373.87821	318	1+
375.73575	326	1+
375.85392	168	
376.78103	192	
376.80067	312	1+
376.83665	186	1+
376.88108	202	
377.39758	246	1+
377.88229	238	
378.38717	200	1+
380.71725	592	1+
380.86055	302	
381.81332	384	1+
381.84292	600	1+
381.88583	324	1+
382.38981	194	
382.71704	608	1+
384.84946	3902	1+
384.89476	172	
385.77298	412	1+
386.03859	218	1+
386.90231	152	
387.04116	144	1+
387.73642	222	
388.39833	218	
389.20202	434	
389.71319	574	1+
389.80241	148	
390.19164	202	1+
390.75245	144	
390.84199	422	
390.85997	668	1+
391.39266	242	1+
392.72557	142	
392.74173	434	1+
392.79025	142	
392.84835	268	
392.91461	304	1+
393.79905	460	
393.86589	154	
394.78791	198	
394.88534	178	
395.74010	586	1+
395.83219	204	1+
395.86821	300	1+
396.73872	388	1+
396.78463	264	1+
397.79437	300	1+
398.73319	428	1+
398.84513	510	1+
398.86579	244	
398.91678	200	1+
399.23576	180	1+
399.70815	150	
399.73420	252	1+
399.85000	430	1+
399.91851	138	1+
400.79929	212	1+
401.23156	170	1+
402.86651	1932	1+
403.73488	224	
403.87240	1184	1+
405.09449	108	1+
405.40795	178	
405.73999	232	
405.78299	352	1+
405.86823	626	1+
405.89894	160	1+
407.73901	658	1+
407.86584	5882	1+
408.08927	150	
409.72092	1588	1+
409.81517	318	
411.80914	428	1+
411.83328	256	
412.72922	526	1+
412.84035	416	1+
412.86813	220	
412.89871	168	
413.87738	670	1+
415.74514	252	1+
415.87451	200	
416.75380	222	1+
417.81944	240	
421.83372	324	1+
421.88439	730	
422.75228	292	
422.90327	158	
423.75238	182	
423.79629	212	
423.87117	570	1+
424.79040	410	1+
425.74641	626	1+
425.79629	264	1+
426.14144	152	1+
426.86195	684	1+
426.93715	156	
427.73281	2750	1+
427.93771	304	1+
428.88553	428	1+
429.68954	344	1+
429.82345	462	1+
430.74223	1100	1+
430.86054	150	
431.86575	558	1+
434.82741	204	1+
434.88923	410	1+
435.79223	174	1+
435.86034	202	
438.83387	146	1+
438.88762	736	1+
439.88734	752	1+
441.78827	282	1+
443.75743	274	1+
444.87048	1456	1+
445.74411	598	
446.74525	374	
446.77394	372	
446.90168	172	
447.71644	160	
447.75168	228	
447.89462	272	1+
448.75012	186	
449.87845	432	
450.69650	178	
450.74708	782	1+
450.77466	148	
450.87979	200	
452.15848	148	
455.15093	166	
456.70520	354	1+
457.90573	294	
458.90572	166	
459.90883	226	
462.78649	294	1+
462.88379	266	
463.71306	176	
465.70963	118	1+
467.88781	512	1+
468.78277	266	1+
469.89229	146	
470.69824	202	1+
474.81038	202	1+
477.70520	254	1+
478.08093	178	1+
478.76443	264	1+
485.90058	244	1+
486.84740	452	
489.85590	144	
491.84881	162	
500.80512	180	
501.03095	86	1+
503.66994	204	1+
509.86194	458	1+
END IONS

###FS:    #m/z: 336.94640 #charge 1+
###MS: 86
###MSMS: 88
BEGIN IONS
TITLE=Cmpd 65, +MS2(336.9464), 28.0-35.0eV, 1.9min #88
RTINSECONDS=112.381
SCANS=86,88
PEPMASS=336.94640	239494
CHARGE=1+
88.51396	94	
182.86666	266	1+
196.00699	98	
196.88330	140	
200.87857	90	
205.94867	370	
207.94845	102	
209.88369	568	1+
209.92828	92	
209.94583	152	
210.88539	340	1+
211.94438	3308	
212.87918	3038	1+
212.92764	86	
213.41706	94	
213.93873	1240	1+
214.89264	394	
215.88818	694	
215.93396	142	
217.88166	236	
217.93585	128	
219.84573	122	
221.99726	94	
222.38902	100	
223.96020	144	
226.97143	130	
227.78454	86	
227.95893	134	
228.89518	762	1+
229.95549	2412	1+
230.39714	132	
230.88902	3582	1+
231.83701	134	
231.94933	1662	1+
232.82704	98	
233.40085	82	
233.47768	86	
233.82211	344	1+
233.86492	88	
233.89769	532	1+
233.95341	168	
234.96234	158	
235.89380	400	
235.94694	146	
236.90995	102	
238.09937	114	
239.78560	136	
239.87910	100	
239.96541	86	
240.83993	294	1+
241.79174	98	
241.84101	168	1+
242.94951	120	
244.90953	84	
246.90525	164	
246.97219	90	
247.96648	1106	1+
248.85308	100	
248.89919	1176	1+
249.82542	812	1+
249.94619	84	
249.96255	502	1+
250.02710	132	
250.85046	200	1+
250.95343	390	1+
251.83006	704	1+
251.87963	98	
252.11012	88	
252.89069	126	
252.95346	270	
252.97040	2166	1+
253.86042	148	
253.90655	344	1+
254.50009	104	
254.85764	270	1+
254.91797	82	
254.96641	934	1+
255.07293	212	1+
256.88774	84	
256.96979	128	
257.40568	88	
258.84551	450	1+
260.39276	104	
260.82102	100	
260.91420	104	
261.83453	402	1+
262.80061	146	
264.41259	100	
264.46077	94	
267.83882	180	
268.83922	1290	1+
269.44848	92	
269.91925	106	
270.97702	128	
271.03131	128	
271.09817	192	
271.91605	360	1+
272.01065	162	
272.84698	112	
272.87068	124	
272.89582	148	
272.97528	186	
273.78637	140	
273.89277	90	
274.81896	104	
274.85771	208	
275.52861	86	
275.89299	166	
276.81051	82	
276.85942	176	
276.99363	90	
277.27193	100	
277.42351	90	
277.83674	192	
277.86327	152	
277.91674	178	
278.83349	580	1+
278.86665	208	
279.09893	122	
280.94065	120	
281.82610	108	
281.85657	88	
282.95230	82	
283.86502	114	
283.96355	86	
284.55773	98	
284.79409	102	
285.85143	298	
286.85118	1562	1+
286.96948	86	
288.91487	98	
290.85730	144	
291.80680	304	1+
291.94186	82	
292.86223	138	
293.11269	116	
293.85291	118	
293.99284	152	
294.47946	98	
294.83374	138	
294.87209	140	
294.90495	144	
295.86817	134	
296.01535	108	
296.06751	114	
296.33217	134	
296.81170	170	
296.86560	118	
297.90570	126	
298.97440	144	
299.78010	86	
299.87046	190	
301.85750	164	1+
301.87809	162	
304.86165	140	
305.85915	142	
306.74150	92	
306.87674	136	
307.89190	128	
308.87614	154	
309.09029	104	
309.86992	484	1+
310.87890	306	1+
312.89005	142	
314.49127	84	
314.81975	308	1+
314.88104	156	1+
318.87958	114	
319.88238	268	1+
319.90369	92	
321.20518	86	
321.44265	84	
322.43902	86	
322.69260	82	
324.76029	84	
324.89546	126	
325.89334	422	1+
326.09346	108	
326.77787	90	
326.85916	84	
326.89581	288	1+
328.94025	142	
329.87538	138	
331.89208	198	1+
335.76344	86	
335.79051	92	
335.89152	88	
336.91178	144	
338.73330	82	
339.82681	110	
341.89174	106	
END IONS

###FS:    #m/z: 359.96226 #charge 1+
###MS: 86
###MSMS: 89
BEGIN IONS
TITLE=Cmpd 66, +MS2(359.9623), 28.0-35.0eV, 1.9min #89
RTINSECONDS=113.153
SCANS=86,89
PEPMASS=359.96226	185518
CHARGE=1+
129.51953	102	
177.93267	98	
178.93154	96	
187.93462	112	
191.42172	92	
200.94589	118	
205.95842	100	
207.93538	92	
208.45215	104	
208.91158	92	
209.94468	1184	1+
210.10247	90	
216.41240	162	
218.38579	100	
220.95650	234	
221.89302	124	
222.95219	2168	1+
223.88528	222	1+
224.94804	2186	1+
224.96996	160	
225.04819	100	
226.05298	190	1+
226.89235	230	1+
226.91584	126	
226.94722	6148	1+
226.97467	110	
227.78569	140	
227.91637	156	
228.17664	96	1+
228.94226	9208	
229.57109	98	
229.94610	184	
231.02242	92	
231.88823	94	
232.82486	144	
232.88428	96	
233.83599	94	
233.88988	260	1+
233.96018	212	
234.92770	180	
235.82426	140	
235.87785	94	
236.41013	98	
236.81929	114	
237.05824	132	
237.11099	92	
238.82570	156	
239.07100	268	1+
239.49554	92	
240.93805	180	1+
240.96272	1290	1+
241.00207	196	1+
241.78631	248	1+
241.83565	98	
242.96064	964	
243.46016	104	
244.01270	104	
244.07806	94	
244.36974	142	
244.95779	4304	1+
246.81056	146	
246.95289	4320	
247.95379	156	
248.80462	386	1+
249.79201	108	
250.95497	214	
250.97056	150	
251.07302	172	
251.97212	266	
252.95624	376	
253.83319	148	
254.07422	104	
254.35673	92	
254.55684	94	
255.90195	204	1+
256.85037	244	1+
256.89793	214	1+
257.03648	104	
257.08660	108	
257.13567	92	
258.83543	312	
258.97378	414	1+
259.79727	222	
259.90776	136	
259.94321	120	
260.81235	120	
260.94757	410	1+
260.97041	908	1+
262.50354	98	
262.95371	182	
263.03273	94	
263.83264	484	1+
263.97911	114	
265.01065	92	
265.90539	100	
265.97609	200	
266.81405	404	
266.97870	118	
267.97284	496	
268.40919	94	
268.84580	300	1+
268.92759	150	
268.95962	118	
269.79771	220	1+
269.96820	772	1+
271.84220	320	1+
273.94976	110	
273.96701	172	
275.07075	112	
275.38424	98	
275.84071	94	
275.97358	312	
276.81074	198	
276.85402	334	
277.80408	494	1+
278.39221	160	
279.10182	398	
279.79419	94	
280.79417	232	
280.86635	100	
281.78982	428	1+
282.79037	362	1+
282.85972	128	
283.12185	202	1+
283.98437	240	1+
284.82843	142	
284.86026	352	1+
284.87521	154	
287.81567	92	
288.80076	92	
290.59533	102	
291.04970	156	
291.79377	104	
291.97503	194	
292.33821	120	
292.86291	92	
293.85393	108	
294.86428	534	1+
296.02906	144	
296.80861	316	
296.92591	108	
297.43685	102	
298.80485	1322	1+
298.86071	136	
299.89741	208	1+
299.98485	184	1+
300.79317	114	
300.87628	100	
301.61676	94	
301.78967	112	
301.80647	144	
303.80860	100	
304.94536	118	
306.87613	106	
306.89531	252	1+
308.87751	114	
309.38385	118	
309.80070	310	
310.84248	92	
310.87899	334	1+
312.87223	116	
312.88763	136	
313.92312	116	
316.81733	116	
317.81304	242	1+
318.06104	306	1+
318.94023	278	1+
319.52626	112	
320.81996	396	1+
321.87338	260	1+
322.92796	200	
323.93609	126	
326.89692	92	
328.75120	102	
329.92023	98	
330.39368	104	
330.87184	102	
330.99441	92	
331.90687	114	
334.95607	94	
336.87171	96	
336.94672	730	1+
340.94310	160	
343.77403	114	
345.70980	100	
348.78110	104	
353.81277	92	
355.91564	92	
356.76936	234	
357.77909	92	
360.19139	162	
360.76157	122	
361.42195	92	
362.72376	100	
363.78801	220	1+
363.88173	170	
END IONS

###FS:    #m/z: 507.84641 #charge 1+
###MS: 90
###MSMS: 91
BEGIN IONS
TITLE=Cmpd 67, +MS2(507.8464), 28.2-35.2eV, 2.0min #91
RTINSECONDS=116.828
SCANS=90-91
PEPMASS=507.84641	626496
CHARGE=1+
196.01813	470	
209.94593	210	
210.03142	182	
217.89884	248	
222.97272	240	
223.97419	484	1+
224.97760	310	1+
232.89477	424	1+
234.87977	418	1+
238.06314	150	
250.07244	278	1+
250.96973	630	
254.09829	154	
254.37722	252	1+
254.89307	162	
257.79955	158	
259.87942	160	
262.39004	314	1+
265.10214	324	1+
265.88545	176	
266.16543	342	1+
268.88616	380	1+
268.92060	336	1+
268.96933	196	
270.86083	436	1+
272.85277	410	
273.85335	498	1+
274.41754	156	
277.88298	358	1+
277.89769	166	1+
278.86405	208	
278.88674	296	1+
279.33094	156	
279.39121	308	1+
279.41583	188	1+
280.82601	220	1+
280.84694	234	
281.87142	226	1+
282.80983	178	
287.85451	350	
288.37263	174	
288.89057	156	
289.39792	186	
289.88086	390	
290.86475	1880	1+
291.80579	150	
291.87733	456	1+
292.86064	328	
293.40533	212	1+
293.87298	4158	1+
294.12918	196	1+
295.85556	228	
295.94951	236	1+
296.86246	204	
296.90566	180	1+
296.95587	156	1+
297.80994	250	1+
298.03519	232	1+
299.03345	288	1+
299.78099	138	1+
300.37261	224	1+
300.40190	150	
300.85733	484	1+
302.98104	208	1+
303.80559	330	1+
303.86463	250	
304.88130	234	
305.83908	172	
305.86236	670	1+
306.94064	218	1+
307.88956	760	
308.14388	710	1+
308.85041	150	
308.87003	1832	1+
308.98663	148	
309.84617	234	
309.88706	656	
310.15898	1266	1+
310.79335	162	
310.84898	146	
311.88318	7998	1+
312.80772	382	1+
312.83433	202	
314.86903	830	1+
316.88633	638	1+
316.91614	178	1+
317.27955	86	1+
317.82991	254	1+
318.86195	480	1+
319.89386	152	
321.88243	916	1+
322.75682	170	
322.88349	686	1+
323.37957	462	1+
323.90983	144	
324.81269	214	1+
324.86183	210	
324.95241	262	1+
325.89826	352	
325.92177	150	
325.95567	208	1+
326.88352	676	
327.80744	186	
327.87630	938	1+
329.78990	206	1+
330.81188	348	1+
330.88862	766	1+
331.89192	660	1+
332.32937	174	1+
332.87409	402	1+
332.94642	150	
333.82718	152	
334.90386	408	
335.78097	220	1+
335.80802	154	
335.83893	440	1+
335.88396	330	
336.39147	248	
336.86102	210	
336.94309	348	1+
337.88094	248	
337.90554	226	
338.88222	174	
338.98504	198	1+
339.39418	452	1+
339.82927	178	
341.83665	150	
342.40073	238	1+
345.76248	214	1+
345.81984	370	1+
346.07413	248	1+
346.88518	168	
346.92733	230	1+
347.40277	366	1+
347.77982	188	
348.10276	182	1+
348.78171	220	
348.83150	180	
348.89634	338	
348.96299	182	
349.06311	188	1+
349.75315	170	
349.82702	150	
350.90168	174	
351.81967	426	1+
352.72055	172	1+
352.79853	148	
352.90901	472	1+
353.30742	164	
353.85247	332	
354.08876	208	1+
354.84148	346	1+
355.35433	162	
355.89353	198	
356.89364	150	
357.21166	186	1+
357.80774	144	
357.84668	224	1+
358.76767	276	1+
359.71234	212	1+
360.27905	358	1+
360.32811	158	
360.70291	148	1+
360.77553	200	1+
360.87683	170	1+
361.72849	232	1+
362.87495	414	1+
364.71919	214	1+
365.83830	178	
365.98270	208	1+
366.09651	134	1+
366.18250	152	
366.79141	266	1+
366.83956	1312	1+
367.18702	178	
367.71028	1790	1+
367.76853	178	
368.90122	168	
369.75446	166	
369.83485	144	
370.71662	518	1+
370.83479	280	
370.88151	232	1+
371.27221	144	
371.72281	328	1+
371.77894	708	1+
372.83451	226	1+
373.72109	784	1+
373.86971	238	
374.78650	384	1+
374.87158	146	
374.88617	520	1+
375.15233	142	1+
375.73504	456	1+
375.80082	206	1+
377.12335	174	1+
377.36139	262	1+
377.80862	232	1+
378.88637	192	
379.31480	166	
379.72137	880	1+
380.38683	274	1+
380.72069	530	1+
380.85999	274	
380.91573	206	1+
381.42064	166	
381.76606	192	1+
381.79389	188	1+
381.85268	574	1+
382.85707	396	1+
383.71788	704	1+
383.77604	270	1+
384.85031	3066	1+
384.89072	298	1+
386.72708	252	
387.72871	154	
387.77522	264	
387.88358	244	1+
389.20154	478	1+
389.71723	246	
389.77185	212	
389.83741	832	1+
390.85834	390	
391.72799	152	
391.80652	264	1+
391.84467	580	1+
391.86485	176	
391.90065	150	
392.06728	126	1+
392.82811	256	
392.89791	146	
393.14986	168	1+
393.80494	280	
394.80155	286	
394.84141	164	
394.86552	458	1+
395.73415	632	1+
395.86221	298	1+
396.73320	434	1+
396.90549	184	
397.86084	164	
398.26905	204	1+
398.72928	896	1+
399.06365	154	
399.80577	214	
399.85214	148	
400.73220	308	1+
402.36456	222	1+
402.86640	1976	1+
403.04869	232	1+
403.72952	220	1+
403.75623	168	
403.87157	1390	1+
404.40591	238	1+
405.40923	170	1+
405.78527	386	1+
405.87464	424	
406.72960	700	1+
406.82170	152	
407.73159	584	1+
407.75168	326	
407.86572	4846	1+
409.13297	244	1+
409.36367	164	
409.72093	1576	1+
409.91682	194	1+
410.84911	250	
411.81382	272	
411.88317	276	
412.81514	148	
412.84645	220	
412.87341	954	1+
413.74494	414	1+
413.79047	158	1+
413.87789	638	1+
415.87571	316	
416.81996	446	1+
416.86962	514	1+
417.82323	270	1+
418.73654	222	1+
418.75911	146	
421.88030	686	1+
423.77291	740	1+
424.92289	138	1+
425.18258	186	1+
425.74690	222	
425.87882	354	
426.67045	158	
426.75544	256	
426.86406	374	
426.89002	212	
427.73365	2716	1+
427.79041	202	
427.88290	186	
427.96642	174	
428.85062	226	
428.88635	300	
429.82988	282	1+
430.74246	860	1+
430.86179	198	
431.86497	322	
431.89409	210	
432.25483	246	1+
432.87282	244	
433.25793	198	1+
433.85270	326	1+
434.89276	250	
438.69806	278	1+
439.89710	360	
440.88937	188	
441.39212	296	1+
442.37859	292	1+
442.74925	378	1+
443.79715	206	1+
443.93099	182	1+
444.87182	1792	1+
445.74366	1086	1+
446.77493	256	1+
447.70154	310	1+
448.00698	252	1+
448.77332	186	
448.83380	262	1+
448.89347	324	
449.69011	148	
449.74908	456	1+
449.87848	572	1+
450.07432	146	
450.75098	380	1+
450.77158	182	
457.90646	1278	1+
462.88871	248	
463.88898	212	
464.78615	300	1+
467.72187	148	1+
467.88924	796	1+
468.78172	522	1+
471.76163	146	1+
472.65607	248	1+
482.79225	182	
485.89966	422	1+
491.80197	208	1+
491.84541	170	
498.78642	262	1+
501.74686	168	1+
507.25933	144	1+
509.86367	352	1+
END IONS

###FS:    #m/z: 336.94658 #charge 1+
###MS: 90
###MSMS: 92
BEGIN IONS
TITLE=Cmpd 68, +MS2(336.9466), 28.0-35.0eV, 2.0min #92
RTINSECONDS=117.601
SCANS=90,92
PEPMASS=336.94658	230240
CHARGE=1+
67.78125	84	
94.11030	96	
182.53696	94	
182.87040	190	
198.95417	106	
205.08532	94	
205.94873	196	
206.95106	108	
206.97891	144	
209.06800	94	
209.94439	224	
210.88422	916	1+
211.94478	3798	1+
212.87770	2906	1+
213.93747	1418	1+
214.89513	180	
215.88447	630	1+
215.93849	266	
218.84434	114	
219.98230	92	
223.94430	90	
226.80352	84	
226.94518	90	
227.95297	208	
228.89360	674	
229.70518	110	
229.95580	2452	1+
230.88891	4356	1+
231.95048	1494	1+
232.82266	808	1+
233.82487	648	1+
235.89503	180	
235.94744	110	
236.04398	86	
237.06562	142	
238.55027	94	
238.57482	94	
239.78651	86	
240.84695	96	
240.96596	220	
241.84138	118	
242.38958	92	
242.79265	106	
242.95708	98	
245.43800	86	
245.89801	92	
246.00797	100	
246.90534	86	
246.97961	164	
247.39277	84	
247.87092	130	
247.96875	606	1+
248.90048	1088	1+
249.82788	370	1+
249.92841	92	
249.95883	686	1+
251.07053	230	
251.83856	160	
251.89017	142	1+
251.91347	116	
251.96018	98	
252.83849	134	
252.95472	504	
252.96980	1696	1+
253.64263	82	
253.83446	104	
253.90554	1030	1+
254.03931	88	
254.47216	102	
254.86432	86	
254.96770	782	1+
255.78858	132	
255.90696	118	
256.02339	84	
256.48429	112	
256.94665	108	
256.96145	140	
257.47858	88	
258.42892	94	
258.84924	178	
258.90810	210	1+
259.43997	130	
259.85047	138	
259.95783	132	
261.80423	110	
261.84731	144	
262.44358	84	
262.82984	246	1+
262.90929	86	
263.59303	84	
264.84817	84	
265.08787	160	
266.03256	90	
267.79694	138	
267.83867	1960	1+
267.91217	82	
268.84123	1512	1+
269.44199	118	
269.92034	106	
269.98469	104	
270.97991	114	
271.91577	370	1+
272.97197	142	
273.16978	86	
273.84982	178	
274.79425	138	
274.85914	164	
275.84048	130	
275.85660	614	1+
277.81471	120	
277.83517	188	
278.81360	136	
278.83434	914	1+
278.85989	298	1+
279.02444	140	
279.91594	100	
280.79210	88	
280.92142	134	
281.40346	98	
283.78572	362	1+
285.85027	242	
286.85001	2066	1+
287.91028	142	
288.99497	98	
289.36170	84	
289.80892	118	
289.85474	122	
290.05860	84	
290.80724	92	
290.86393	112	
291.37897	88	
291.80236	322	1+
291.86814	88	
292.85715	190	
293.06523	90	
293.87401	132	
294.80819	90	
294.85174	114	
294.86994	158	
294.89117	202	1+
295.86411	86	
296.85375	94	
296.87238	144	
297.83777	324	1+
297.88560	212	1+
298.85524	84	
299.87036	110	
300.41975	84	
302.85422	104	
303.87953	106	
304.75842	102	
304.80806	362	1+
304.86219	236	1+
305.18165	92	
305.88974	118	
306.87956	332	1+
306.94217	112	
307.07306	82	
308.79459	88	
309.04511	104	
309.86456	140	
310.87486	512	1+
310.92030	88	
311.07497	250	1+
311.86614	224	
312.80244	152	
312.87283	118	
317.38531	86	
317.97600	84	
319.92130	98	
322.88433	154	
322.92884	132	
323.04763	102	
324.89851	202	
326.88161	238	1+
328.87842	288	1+
329.43726	84	
329.73365	86	
329.96983	84	
333.79286	104	
333.86480	84	
334.89397	144	
335.51610	100	
337.20026	82	
337.94933	88	
338.76494	132	1+
339.83734	102	
340.79281	86	
340.90843	82	
341.87948	100	
END IONS

###FS:    #m/z: 359.96235 #charge 1+
###MS: 90
###MSMS: 93
BEGIN IONS
TITLE=Cmpd 69, +MS2(359.9623), 28.0-35.0eV, 2.0min #93
RTINSECONDS=118.373
SCANS=90,93
PEPMASS=359.96235	178564
CHARGE=1+
189.86521	96	
204.90225	138	
207.94910	126	
208.88317	394	
209.03759	114	
209.89945	98	
209.94291	1166	1+
210.88406	112	
212.87895	104	
212.90793	104	
217.94187	108	
218.91623	110	
218.93259	104	
219.41499	194	
220.95817	92	
221.88820	180	1+
222.95263	1770	1+
223.89110	138	
224.94925	2650	1+
226.89152	136	
226.94779	8586	1+
226.97719	348	1+
227.02938	98	
228.03917	156	1+
228.12330	138	1+
228.89140	160	
228.94225	7738	1+
229.90219	116	
230.89111	102	
231.88468	138	
232.16012	104	
232.90758	106	
232.97059	106	
233.05205	106	
233.95955	194	
234.86411	116	
234.88358	104	
235.82485	112	
238.96877	296	1+
239.92113	106	
240.06146	148	
240.78391	476	1+
240.82244	124	
240.94041	300	
240.96204	1448	1+
241.78349	302	1+
241.90009	156	
242.88482	102	
242.95831	1106	1+
243.02891	96	
243.99596	132	
244.95767	4280	
245.79634	424	1+
245.83142	164	1+
245.94269	114	
246.44013	240	
246.63802	114	
246.90550	124	
246.95323	5136	
247.02063	110	
248.94930	114	
248.98995	96	
250.91424	130	
250.95066	256	
250.96620	450	1+
251.06692	114	
251.51175	106	
251.87629	94	
252.95737	230	
253.08522	154	
253.83524	144	
255.37477	122	
255.39733	172	
255.84577	154	
255.89355	256	1+
256.81074	142	
257.03534	100	
258.83881	400	1+
258.97233	142	
259.05596	112	
259.80373	146	
260.08201	110	
260.84215	120	
260.94515	108	
260.96965	420	
261.12835	94	
261.96904	226	
262.91352	92	
262.94955	202	1+
262.97231	204	
263.97670	134	
264.96405	216	
264.99409	110	
265.08885	104	
265.98064	110	
266.81476	394	
266.88429	96	
266.94719	194	1+
267.51872	94	
267.78435	124	
267.97357	620	1+
269.36135	94	
269.79698	190	
269.93441	106	
269.96917	624	1+
270.80420	140	
271.84863	412	1+
272.87742	110	
272.90978	100	
272.98525	118	
273.79629	142	
273.97203	140	
274.79118	146	
274.92249	192	1+
275.97354	160	
276.52845	102	
276.81182	146	
276.85093	660	1+
276.87753	140	1+
276.90479	218	1+
278.80637	180	
279.10383	276	1+
279.79876	270	
279.96287	330	1+
280.79480	878	1+
280.86619	98	
280.88842	204	1+
281.86666	198	1+
282.42637	94	
282.53540	104	
283.56621	102	
283.90416	130	
283.98706	272	
284.82171	156	
284.85397	106	
285.02478	146	
285.79349	138	
286.07689	176	1+
286.38768	94	
288.80323	102	
288.87709	418	1+
291.79175	146	
292.43395	262	
292.86297	150	
293.00096	94	
293.80305	110	
294.80429	94	
294.85334	118	
295.80668	522	1+
295.86050	140	
296.16864	174	
296.91171	94	
297.80380	1142	1+
297.88425	288	1+
297.97256	92	
298.80552	1064	1+
301.78396	150	
302.85691	162	
302.88384	134	
304.81626	214	1+
306.88300	298	
307.81546	94	
308.79791	550	1+
309.80088	486	1+
310.87586	276	
312.83643	242	1+
312.89021	152	
314.81712	312	1+
316.86677	184	
316.94585	96	
319.87754	102	
319.94101	104	
320.02695	104	
321.07311	100	
321.81674	116	
322.92735	328	1+
328.88934	108	
329.89221	94	
329.93701	114	
332.33856	98	
332.81185	140	
335.36745	94	
336.94527	564	1+
338.76944	94	
338.87480	138	
340.81666	148	
340.93797	484	
341.02450	192	1+
342.90170	182	
343.90899	164	
347.40260	98	
352.20463	98	
352.88949	96	
353.03250	94	
355.77001	578	1+
356.77281	474	1+
358.76985	320	1+
360.76085	128	
361.72044	242	
364.72010	104	
365.10710	206	1+
END IONS

###FS:    #m/z: 322.93071 #charge 1+
###MS: 94
###MSMS: 95
BEGIN IONS
TITLE=Cmpd 70, +MS2(322.9307), 28.0-35.0eV, 2.0min #95
RTINSECONDS=122.049
SCANS=94-95
PEPMASS=322.93071	4997664
CHARGE=1+
151.82551	90	
184.93521	94	
195.87650	84	
197.88363	150	
201.04394	176	
203.88180	90	
205.95040	172	
206.88036	166	
206.98457	136	
207.98156	108	
209.94442	176	
210.89723	162	
211.88869	130	
211.90402	100	
211.94178	94	
212.88006	224	
213.05331	84	
214.89543	460	
217.89975	126	
218.03813	100	
220.87899	154	
221.35177	104	
222.25547	96	
222.95203	600	1+
223.87489	112	
226.84416	86	
226.97473	154	
227.90902	316	1+
228.43199	100	
229.89777	98	
230.00665	92	
230.52832	84	
230.89045	406	1+
233.39127	86	
233.82864	100	
234.88333	90	
235.01897	106	
235.82979	142	
235.89085	180	1+
237.49903	86	
237.95727	100	
238.88617	106	
239.08139	88	
239.78742	356	1+
240.00338	92	
240.82330	128	
240.94145	1646	
240.96425	458	1+
241.53120	92	
241.82918	196	
241.94258	942	
242.82698	100	
242.94300	2954	1+
243.82099	390	
244.82141	380	
244.85239	146	
244.88533	106	
244.94076	628	1+
245.84231	86	
246.84045	86	
246.89853	110	
246.97584	534	1+
247.85448	120	
248.84841	156	
248.89848	144	
249.12993	92	
249.92615	148	
249.96986	86	
251.33837	106	
251.92889	100	
252.34798	88	
253.06244	96	
253.34976	184	
253.78878	178	
255.78323	96	
255.87919	92	
256.33479	98	
256.83683	152	
257.07878	140	
257.79976	428	1+
258.83573	190	
259.34458	128	
259.49998	92	
259.83850	156	
260.34082	142	
260.50365	90	
260.83368	348	
261.83006	1162	1+
261.91306	146	
262.08370	86	
262.35417	232	
262.83151	728	1+
263.98061	254	
264.85624	186	
264.92221	84	
264.98507	154	
265.06418	84	
265.84820	108	
266.85079	122	
268.34669	142	
268.84205	172	1+
269.88175	86	
270.85770	162	
271.36038	96	
271.79411	106	
271.81372	170	
271.84848	172	
272.84306	150	
273.79441	628	1+
273.85404	124	
275.80924	408	
275.85650	128	
276.85191	162	
276.99440	86	
278.84811	86	
279.05304	136	
279.09283	822	1+
281.79288	138	
281.86927	102	
281.90149	142	
282.86060	114	
282.88012	224	
283.35352	146	
283.78760	408	1+
283.87127	144	
284.29434	278	
284.81053	92	
284.88093	90	
285.06301	102	
285.78487	112	
285.85090	112	
285.90372	86	
286.92164	84	
288.80746	112	
289.78990	348	1+
289.87434	132	
289.88279	152	
290.87876	86	
291.80323	754	1+
293.03152	84	
294.85947	182	
296.17827	92	
296.81057	392	1+
297.43030	98	
297.81481	252	1+
299.50391	102	1+
299.78345	668	1+
301.85357	120	
301.87660	84	
302.00297	84	
303.86995	182	
304.44041	104	
304.77689	90	
305.80610	176	
305.87326	142	
306.88126	124	
307.79910	516	
307.88635	120	
308.43860	98	
308.80029	246	
308.88025	100	
309.79536	146	
310.87532	442	1+
312.80110	188	
313.04909	94	
313.80289	120	
313.87038	164	
314.75903	98	
314.81886	312	1+
318.27823	84	
321.72232	90	
324.37971	90	
324.89371	258	
325.89641	668	1+
327.76453	86	
END IONS

###FS:    #m/z: 340.94128 #charge 1+
###MS: 94
###MSMS: 96
BEGIN IONS
TITLE=Cmpd 71, +MS2(340.9413), 28.0-35.0eV, 2.1min #96
RTINSECONDS=122.822
SCANS=94,96
PEPMASS=340.94128	1806402
CHARGE=1+
126.03841	84	
184.06627	106	
191.95287	162	
192.92687	230	1+
194.88397	146	
196.88477	446	1+
205.94994	300	
208.88378	130	
209.94416	102	
210.97197	84	
212.87764	380	
213.88009	230	
213.94009	1056	1+
214.87693	122	
214.89359	124	
215.85901	84	
215.88774	966	1+
215.93604	132	
217.88370	258	
218.87184	146	
219.88652	94	
223.95771	326	1+
225.94687	340	1+
227.89940	102	
228.00558	142	
228.94168	112	
230.88864	1264	1+
231.89076	728	1+
231.95036	1376	1+
233.89892	488	1+
233.94601	288	
235.87811	120	
235.89102	322	1+
236.35719	96	
236.82035	134	1+
238.51982	84	
238.84023	98	
238.87920	266	1+
239.79264	228	1+
239.90052	114	
240.10977	90	
240.83204	98	
240.93894	112	1+
242.00472	90	
243.39351	90	
245.81801	144	
246.01161	96	
246.97529	430	
248.83432	208	1+
248.92536	198	1+
249.07431	94	
249.10081	94	
249.90315	172	
249.96331	312	1+
250.90286	92	
251.51365	90	
252.95871	84	
253.90358	660	1+
253.95401	92	
254.81553	92	
254.90638	482	1+
254.96440	956	1+
255.07244	110	
255.45280	86	
255.80437	130	
255.85153	202	1+
256.25825	90	
256.72038	106	
257.94562	84	
257.96144	92	
258.08580	98	
258.80499	140	
258.84299	226	
258.91004	128	
259.80961	122	
259.85124	398	
259.95628	238	
260.70799	102	
260.84145	196	
261.84387	100	
262.90138	114	
264.80785	88	
264.90821	144	
265.85643	98	
266.85060	106	
266.96476	92	
266.98292	102	
267.79297	184	1+
267.84198	298	1+
268.22239	96	
268.98277	84	
269.03808	124	
269.84323	150	
270.80078	140	
271.84728	152	
272.35852	104	
272.80031	120	
272.93430	124	
272.97718	206	
273.79202	156	
273.85954	114	
273.91687	168	
274.86829	84	
274.89715	118	
275.83611	108	
276.80721	178	
276.85445	618	1+
277.41949	96	
277.97032	172	
278.84368	206	
279.03560	94	
279.83917	106	
279.86815	88	
280.80430	98	
280.87206	84	
280.93580	144	
281.00200	144	
281.08844	96	
281.99375	162	
282.85907	246	
283.85096	168	
283.89536	88	
284.04181	84	
284.97469	84	
285.16846	106	
285.79597	202	1+
286.41845	92	
287.86064	260	1+
288.21089	106	
289.78999	520	1+
292.93671	84	
294.86292	408	1+
294.99028	252	1+
295.90753	100	
296.33049	140	
296.89476	88	
297.79199	110	
298.33722	86	
298.85741	120	
299.78739	146	
299.87590	138	
300.60899	98	
300.80274	256	1+
301.99644	90	
302.91537	144	
303.94583	102	
304.87980	148	
304.92723	88	
304.99488	104	
305.79620	90	
307.80022	366	1+
307.83621	86	
307.88870	132	
308.42784	102	
308.81638	144	
308.87331	188	
310.81179	136	
310.87893	222	
311.04181	94	
312.80382	122	
312.87607	116	
313.63261	118	
314.82211	94	
314.88193	116	
317.40911	102	
317.73101	122	
319.99608	112	
320.03108	116	
323.88094	130	
324.78216	94	
324.89040	188	
325.83185	194	1+
325.89236	330	1+
328.49732	86	
328.89095	318	
330.81453	208	
331.81933	92	
331.99623	90	
332.81451	164	
336.96760	110	
339.87987	90	
340.42320	86	
340.78265	90	
341.78748	116	
344.74241	174	1+
END IONS

###FS:    #m/z: 363.95730 #charge 1+
###MS: 94
###MSMS: 97
BEGIN IONS
TITLE=Cmpd 72, +MS2(363.9573), 28.0-35.0eV, 2.1min #97
RTINSECONDS=123.594
SCANS=94,97
PEPMASS=363.95730	936326
CHARGE=1+
182.86848	130	
187.93639	220	
189.86260	1000	1+
191.85941	1016	
196.88387	132	
197.43825	106	
199.89118	142	
200.88108	116	
201.89022	96	
203.88368	212	
207.87417	422	1+
207.94938	332	1+
209.86842	208	
209.94437	2470	1+
210.88400	800	1+
212.82507	94	
212.87958	4174	1+
213.83822	164	1+
214.46971	96	
215.88294	166	
216.40887	428	1+
218.56375	100	
219.87304	306	1+
221.90034	100	
221.94371	120	
221.97045	226	1+
222.95193	1012	1+
223.08077	118	
224.87922	144	
224.94930	2278	1+
225.88877	362	1+
226.78315	244	1+
226.94739	13542	1+
227.05362	110	
227.78394	182	1+
227.87813	134	
227.92912	298	
228.34720	96	1+
228.89445	1616	1+
228.94269	12164	1+
229.06720	122	
229.08134	146	
229.20618	96	
229.83952	138	1+
230.01989	122	
230.78797	96	
230.86023	104	
230.88951	7820	1+
231.16158	158	1+
231.91175	106	
232.88483	1056	1+
234.88155	374	1+
237.05295	166	1+
237.10725	116	
237.97198	92	
238.93351	164	
239.07056	144	1+
240.82219	370	1+
240.93790	112	
240.96293	894	1+
241.89703	182	
241.93981	202	
242.81850	918	1+
242.94190	750	1+
242.95956	1142	1+
243.81855	610	1+
244.85074	100	
244.95745	6450	1+
245.94353	216	
246.39528	96	
246.90540	688	1+
246.95323	7730	1+
248.80227	380	1+
248.84304	118	
248.90018	2142	1+
249.82679	92	
250.36895	104	
250.89726	520	1+
250.94696	186	
250.97232	262	
251.07441	96	
251.93682	202	1+
252.01379	110	
252.09638	106	
252.89183	226	
253.09004	100	
253.90850	432	1+
254.82424	92	
254.83716	148	
254.97256	96	
257.42702	94	
258.79924	104	
258.83760	268	
258.90094	316	1+
258.92088	96	
259.84229	186	
259.90727	320	1+
260.03181	120	
260.83171	174	
260.96959	540	1+
261.82918	176	
262.83105	370	
263.82948	528	1+
263.97381	474	1+
264.92252	94	
265.08619	302	1+
265.81901	102	
265.90388	302	1+
266.81572	294	
266.86562	102	
267.78140	388	1+
267.82320	176	
267.97457	960	1+
268.78296	258	1+
268.84095	144	
269.85321	96	
269.96845	1078	1+
270.07243	96	
270.84040	348	1+
271.80234	152	
271.91589	366	
274.91959	136	
276.80974	142	
276.85866	190	
276.99846	102	
277.06970	100	
277.86090	108	
278.79961	216	
278.85059	300	1+
279.10305	112	
279.80350	152	
280.00135	136	
280.79223	1016	1+
280.93039	96	
281.11561	98	
282.79320	116	
283.35626	120	
283.81791	468	1+
283.85559	248	
284.85480	104	
284.91248	222	1+
285.43222	100	
285.79755	124	
285.84622	860	
288.79378	178	
290.42866	98	
290.78823	340	
290.82406	96	
291.78767	158	
292.44045	106	
292.84465	102	
293.11847	262	
293.87904	132	
294.86135	238	1+
295.81187	104	
296.03421	98	
296.80902	452	1+
296.86928	110	
297.11802	264	1+
298.80283	1092	1+
298.86223	190	1+
299.96464	142	
300.79812	184	
300.81561	146	
301.78842	98	
301.83004	116	
301.86351	532	1+
302.91249	292	1+
303.80635	390	1+
303.85522	1768	1+
303.94483	200	
304.42232	94	
305.52574	138	
305.94948	100	
306.81664	228	1+
306.88205	164	
308.13850	122	
308.84873	130	
308.88382	134	
309.86559	128	
310.79585	122	
310.87493	544	1+
310.88624	232	1+
311.13143	184	
314.45855	120	
314.81929	280	1+
315.04579	98	
316.81958	236	
318.88412	104	
318.93225	292	
319.82461	198	
319.87190	108	
320.14444	170	1+
320.93236	102	
321.81439	850	1+
321.86888	282	
322.43632	100	
322.93267	270	1+
324.87955	122	
325.87436	140	
326.17710	120	
326.87510	868	1+
327.78419	206	1+
330.33796	98	
330.72469	154	
334.76288	140	
336.76783	164	1+
336.94565	394	1+
337.09669	102	
337.83741	128	
338.71760	106	
339.75372	92	
339.82748	370	1+
339.84611	178	
340.81364	136	1+
340.93962	440	1+
345.70571	94	
345.72851	102	
348.72636	140	
351.77457	116	
352.88717	180	1+
353.76366	146	
355.70477	94	
356.77392	152	
357.72585	140	
361.71876	466	1+
362.76342	110	
363.74232	160	
367.72795	146	
367.89843	136	
368.75016	118	
END IONS

###FS:    #m/z: 322.93063 #charge 1+
###MS: 98
###MSMS: 99
BEGIN IONS
TITLE=Cmpd 73, +MS2(322.9306), 28.0-35.0eV, 2.1min #99
RTINSECONDS=127.274
SCANS=98-99
PEPMASS=322.93063	4910088
CHARGE=1+
130.32989	88	
180.86662	88	
183.41538	102	
185.92501	88	
189.86087	164	
189.87527	90	
192.88856	424	1+
194.03345	82	
197.02345	134	
199.88411	194	1+
200.83905	104	
200.90060	86	
201.04650	150	
201.37250	80	
201.92328	80	
203.88600	94	
205.95177	262	
206.93193	104	
206.94984	144	
206.97734	88	
209.94070	90	
210.90530	132	
211.89856	92	
212.87828	224	
212.89905	186	
218.89260	158	
219.38864	114	
220.04211	80	
222.95588	582	1+
223.79370	84	
224.99668	82	
227.87947	160	
227.93397	136	
228.83954	214	
228.90925	120	
229.03719	98	
229.83985	186	
229.98807	94	
230.84618	116	
230.89341	300	
230.90708	184	
234.92845	94	
235.39553	88	
235.43488	82	
235.52162	104	
236.36894	86	
236.83885	154	
238.89426	86	
238.94020	102	
238.99918	218	1+
239.78830	794	1+
240.38743	82	
240.81979	134	1+
240.83754	314	
240.88293	134	
240.94078	1240	
240.96268	318	1+
241.07766	102	
241.93989	3958	1+
242.81843	266	
242.94243	2890	1+
242.96711	236	
243.82047	244	
243.86926	84	
244.82136	176	
244.94159	866	
245.40339	84	
245.82772	124	
246.01357	94	
246.94874	144	
246.97673	414	1+
247.85470	354	1+
247.89673	98	
248.90003	402	1+
249.39950	94	
250.07411	102	
251.92040	268	1+
252.82602	114	
253.35796	82	
254.84351	114	
254.87139	132	
255.78195	240	1+
256.45462	82	
257.79644	884	1+
257.89206	106	
258.83511	614	1+
260.33790	370	
260.83559	94	
260.85914	124	
261.35471	84	
261.83237	802	1+
262.35316	148	
263.97976	270	1+
264.85603	154	
264.90805	82	
266.85555	98	
267.13034	130	
267.79283	246	1+
267.90496	212	1+
268.10761	88	
268.84759	204	
268.99684	82	
270.80377	114	
271.77717	84	
271.80085	386	
271.84498	484	1+
272.94450	102	
273.79309	886	1+
275.80603	512	1+
276.84644	146	
277.03922	80	
277.81409	108	
277.92288	170	
278.81330	102	
279.09149	376	
280.09613	170	
280.48328	84	
280.79206	82	
281.35822	108	
281.79895	112	
283.44442	98	
283.79031	208	
283.84997	84	
283.96344	100	
284.87406	88	
285.79025	130	
285.93457	168	
287.39188	104	
287.79377	126	
289.05049	142	
289.41067	98	
289.78660	650	1+
289.88963	124	
290.74462	250	1+
290.86079	118	
290.96253	94	
291.80331	642	1+
292.78839	88	
293.16169	92	
293.43102	94	
293.82468	92	
294.06461	80	
294.37206	84	
294.81178	94	
294.85991	134	
294.87555	268	1+
295.49402	82	
295.86701	290	1+
296.80659	164	
296.92269	88	
298.82592	100	
298.88908	88	
298.92944	88	
299.78302	926	1+
300.42201	112	
300.94554	86	
301.78032	106	
301.86392	116	
304.95056	106	
305.80171	84	
305.87568	132	
305.98746	82	
306.42961	84	
306.46629	100	
306.88426	464	1+
307.79907	776	1+
309.03000	280	1+
309.81134	158	
310.87828	170	
310.91716	156	
312.80358	398	1+
314.81100	92	
314.86574	84	
315.98779	104	
316.81188	122	
317.97598	130	
320.75846	240	
323.88467	200	
324.80662	220	1+
324.88921	174	
325.71690	94	
325.89905	170	
326.88985	122	
327.84280	96	
END IONS

###FS:    #m/z: 340.94117 #charge 1+
###MS: 98
###MSMS: 100
BEGIN IONS
TITLE=Cmpd 74, +MS2(340.9412), 28.0-35.0eV, 2.2min #100
RTINSECONDS=128.046
SCANS=98,100
PEPMASS=340.94117	1761978
CHARGE=1+
60.37372	90	
192.88800	130	
196.88139	318	1+
205.87380	102	
210.93789	478	1+
211.00744	98	
212.87990	1018	1+
213.93997	964	1+
215.88867	374	1+
215.93812	196	
216.91845	90	
217.88341	232	1+
217.89977	138	
222.11262	92	
222.70590	116	
223.05035	88	
223.96153	238	
226.53744	98	
226.94662	244	
226.97359	108	
227.99974	90	
228.93748	92	
228.96102	122	
229.39088	166	
230.89142	810	
230.94155	120	
231.89122	792	
231.94961	1116	1+
233.39722	156	
233.89744	482	
235.89245	180	
235.95270	134	
236.88469	158	
236.89625	130	
238.99655	94	
239.07002	88	
239.78824	172	
239.97857	90	
241.01415	132	
241.51424	90	
241.88303	166	
242.19589	90	
243.83070	108	
245.83266	104	
246.94998	172	
246.97648	94	
247.89747	350	1+
248.89867	354	1+
250.92124	126	
250.97012	200	
251.78649	114	
251.96594	94	
252.34987	88	
253.84618	104	
253.89440	294	1+
254.91176	110	
254.93830	112	
254.96867	436	1+
255.07554	126	
255.85392	146	
256.04205	96	
256.91700	160	
256.96386	112	
257.83649	116	
258.01877	94	
258.49996	86	
258.84760	450	1+
259.12222	88	
259.83283	194	
259.95957	390	1+
260.82074	116	
260.83453	96	
260.86397	158	
261.83318	306	1+
262.96707	126	
263.80160	100	
263.83208	144	
266.58161	94	
267.86425	88	
268.84160	134	
268.94647	100	
270.79861	126	
271.81413	96	
271.84932	348	1+
272.46742	94	
272.91774	274	1+
272.93709	186	
273.79245	278	1+
274.11207	104	
274.36424	114	
275.80685	128	
275.86212	218	
275.94757	150	
276.44872	100	
276.81305	114	
276.85398	438	
277.92026	130	
278.07238	92	
278.35079	94	
278.84337	264	
279.80020	132	
279.84893	406	1+
279.88464	86	
279.93876	114	
280.85159	292	1+
280.93580	90	
280.96988	128	
282.90452	110	
282.98661	130	
283.79236	132	
283.81476	102	
283.99636	86	
285.93968	118	
286.92535	102	
287.81259	96	
289.78740	158	
289.80600	116	
289.88066	128	
290.04786	86	
290.09393	100	
290.87870	104	
290.94376	92	
291.80454	228	
291.88182	94	
292.86994	118	
292.90348	98	
293.35519	102	
293.50258	100	
293.87619	106	
294.86517	270	1+
295.97463	276	1+
296.33021	102	
296.88904	124	
297.87515	200	1+
299.78615	312	
300.13227	88	
300.83151	102	
300.85108	194	
300.87388	406	1+
301.81951	88	
301.87637	258	1+
302.17565	242	1+
302.41275	106	
302.88496	304	1+
302.95111	104	
303.80357	116	
303.93901	226	
303.95656	98	
305.80386	108	
305.92712	90	
307.79825	354	1+
307.88331	130	
308.88531	126	
309.81954	278	1+
309.87451	86	
310.16397	112	
310.79921	234	1+
310.87328	310	1+
311.85544	122	
312.26878	88	
312.87573	108	
313.81945	232	1+
314.34953	114	
315.85579	174	
322.90344	158	
323.06980	88	
323.88649	86	
324.84182	92	
324.88873	374	1+
325.75699	106	
328.85786	98	
328.89064	100	
330.26886	88	
330.81522	548	1+
331.86874	90	
332.40578	98	
334.96603	102	
335.90963	104	
337.39899	104	
341.04679	88	
341.82253	100	
343.71076	110	
344.26283	92	
END IONS

###FS:    #m/z: 363.95731 #charge 1+
###MS: 98
###MSMS: 101
BEGIN IONS
TITLE=Cmpd 75, +MS2(363.9573), 28.0-35.0eV, 2.2min #101
RTINSECONDS=128.818
SCANS=98,101
PEPMASS=363.95731	921106
CHARGE=1+
180.95604	94	
182.86685	256	1+
184.95354	102	
187.93789	226	
189.00362	92	
189.86291	1328	1+
191.85758	1052	
192.04066	98	
195.44532	96	
196.88236	518	
200.89666	100	
203.88143	120	
204.90147	178	
205.94583	336	1+
207.87562	354	1+
209.86972	212	
209.94438	2466	1+
210.88587	588	
210.91999	92	
212.87906	6070	1+
214.89032	326	1+
214.97707	104	
216.41351	302	
217.91987	92	
218.91571	172	
222.95229	1056	1+
224.94936	2152	1+
225.06806	110	
225.35042	104	
225.88723	128	
226.89807	196	
226.94796	11436	1+
227.11603	96	
227.78195	196	1+
228.87612	112	
228.89584	1402	1+
228.94278	13434	1+
229.29533	110	1+
230.79306	156	
230.88895	8636	1+
231.79466	112	
232.01977	182	
233.46846	104	1+
234.86266	144	
234.88077	368	
234.93158	252	
235.82461	396	1+
236.85292	92	
239.07963	96	
239.42648	110	
239.78981	296	1+
240.47504	136	
240.82267	324	
240.93953	324	
240.96380	1246	1+
241.90259	174	
241.94044	1256	1+
242.82219	220	
242.96162	878	1+
244.95784	6616	1+
245.83284	168	
246.33919	118	
246.43578	190	
246.81524	108	
246.90572	206	
246.95333	6162	1+
247.08637	112	
247.81013	146	
248.41919	100	
248.80466	248	
248.90006	2402	1+
249.80351	144	
250.81509	94	
250.89672	432	
250.95699	116	
250.97224	402	
251.03117	118	
252.08280	340	1+
252.38478	98	
252.86106	216	1+
252.88631	172	
253.08853	238	1+
253.90686	628	1+
254.82328	92	
255.83032	94	
258.82998	732	1+
258.84873	224	
258.97462	318	1+
259.84717	146	
260.96716	700	1+
261.82984	674	1+
262.93113	108	
262.97540	284	1+
263.07179	138	
263.90014	144	1+
265.08646	120	
265.82517	104	
265.97549	110	
266.08749	150	
266.81686	390	1+
266.85533	204	1+
267.09869	92	
267.78166	204	
267.97485	1050	1+
268.80923	130	
268.84381	152	
269.96930	1054	1+
271.80483	104	
271.84558	120	
271.91470	294	
272.00762	124	
275.83898	148	
276.35701	166	
276.81520	96	
276.85670	118	
277.85350	418	1+
277.91669	118	
278.13170	94	
278.79966	154	
278.85348	294	1+
278.92400	148	
279.10320	258	
280.10158	120	
280.36394	92	
280.79363	920	1+
281.85242	214	1+
282.78958	136	
282.93008	128	
283.78713	118	
283.85022	222	
283.86919	96	
283.98568	250	1+
284.82396	128	
284.85080	92	
285.84626	1054	1+
288.45971	130	
289.83602	232	1+
290.06681	102	
290.78887	186	
290.85913	108	
293.11728	246	1+
295.04007	92	
295.86046	232	1+
296.02510	252	1+
296.81012	208	
297.03040	182	1+
297.11813	100	
297.24393	100	
297.81032	114	
298.80406	1562	1+
298.88972	96	
299.11747	148	1+
299.87316	98	
299.93117	270	1+
301.79995	314	
301.85694	496	1+
301.95595	96	
303.80743	644	1+
303.85684	2726	1+
305.33470	104	
305.87640	258	1+
307.13332	126	
308.86962	220	
309.86870	122	
310.41499	94	
310.87532	296	
310.99414	136	
311.12952	136	
311.88120	226	
312.43242	100	
312.88285	124	
314.81239	502	1+
316.81174	554	1+
317.81325	354	1+
318.93751	342	1+
319.60297	94	
319.82163	132	
320.14105	112	
320.76748	104	
320.80487	122	
321.81833	446	1+
321.86447	340	
322.15199	226	1+
322.86417	192	
322.92886	362	1+
323.87560	330	1+
325.89820	104	
326.87324	1054	1+
326.88821	262	
328.72807	92	
329.32780	116	
329.72580	132	1+
329.87159	280	1+
331.37711	132	
333.74281	174	1+
336.94500	496	1+
337.76386	136	
337.77761	144	
338.74689	98	
339.83099	450	1+
340.93878	250	
343.70985	168	1+
343.78948	100	
345.41940	98	
345.84423	94	
346.72095	160	1+
347.76903	92	
348.47008	92	
349.71254	112	
352.88524	192	
354.92826	124	
355.41736	154	
356.76841	110	
357.77194	126	
359.71556	314	1+
361.84029	94	
362.71173	214	
362.84198	130	
363.71533	110	
365.34494	98	
366.75628	110	
368.75090	110	
368.83488	204	
END IONS

###FS:    #m/z: 322.93058 #charge 1+
###MS: 102
###MSMS: 103
BEGIN IONS
TITLE=Cmpd 76, +MS2(322.9306), 28.0-35.0eV, 2.2min #103
RTINSECONDS=132.495
SCANS=102-103
PEPMASS=322.93058	4872648
CHARGE=1+
58.20563	80	
100.12013	100	
192.88988	194	
194.50057	94	
196.88429	138	
201.04384	120	
203.06439	84	
205.94888	158	
206.94617	128	
208.89726	82	
208.94534	90	
209.94307	94	
210.90021	142	
211.90232	84	
212.87834	226	
214.88983	460	1+
222.95379	572	1+
222.98454	94	
223.08727	86	
223.95780	368	1+
224.42658	88	
224.81636	80	
225.03736	90	
225.34126	80	
226.04034	84	
226.84262	178	
228.84597	100	
228.89365	136	
228.90944	174	
229.84459	92	
230.81598	146	
230.88947	536	1+
230.90568	394	1+
231.04300	92	
231.38982	114	
234.88350	112	
235.42946	88	
236.38562	84	
236.82968	94	
236.93180	112	
237.05254	88	
238.88795	88	
238.94021	274	1+
239.11010	80	
239.78737	734	1+
239.90881	86	
240.81837	710	1+
240.93991	934	
240.96296	82	
240.97827	94	
240.99925	80	
241.78632	198	
241.87934	82	
241.94180	724	
242.91520	128	
242.94017	3458	1+
243.79196	154	
243.82283	306	
244.81986	292	
244.88910	162	
245.82074	168	
246.84375	140	
246.90987	94	
246.94215	80	
246.97533	420	1+
247.85199	246	1+
248.80239	94	
251.82879	138	
251.92469	120	
252.01047	114	
253.07018	84	
253.80389	116	
253.83304	92	
253.90472	86	
253.98926	86	
254.35117	100	
254.84449	84	
254.91089	106	
255.78247	280	
256.83846	130	
257.79731	400	
258.79839	234	
258.83303	612	1+
259.34767	126	
259.54936	84	
259.61876	100	
259.79637	136	
260.33934	202	
260.83261	268	
261.82998	1174	1+
262.35804	100	
262.79568	128	
263.98027	130	
264.83216	100	
265.01805	90	
265.40002	80	
267.01883	84	
267.62503	90	
268.79126	94	
268.86814	92	
269.04714	80	
269.15610	86	
269.34919	92	
269.79984	200	
269.91607	80	
270.36408	84	
270.40218	90	
270.86291	98	
271.79974	314	1+
271.84642	230	
271.87869	96	
271.99448	98	
273.79559	492	
273.86263	262	1+
273.90248	102	
274.79138	416	1+
275.80944	454	1+
276.84420	168	1+
279.09394	564	1+
279.41542	86	
279.83069	234	1+
279.87078	80	
280.05872	86	
281.02645	88	
281.51453	82	
283.02487	86	
283.35219	122	
283.78872	368	1+
283.85949	126	
284.29291	346	
284.87998	168	
285.58184	92	
287.01746	92	
287.79667	112	
288.00417	82	
288.86801	198	
288.88651	82	
289.78665	658	1+
289.88304	182	1+
291.80320	690	1+
291.99175	84	
292.36165	92	
293.81001	82	
294.85542	92	
295.86988	264	
296.81296	258	
296.92124	164	
297.78923	136	
298.80375	108	
299.42213	84	
299.78437	834	1+
299.80839	96	
300.09613	78	
300.80907	184	1+
302.41344	130	
303.87024	98	
303.95208	80	
304.41467	92	
305.80536	342	
306.88676	114	
307.79793	1412	1+
307.88016	104	
308.88072	82	
309.87428	448	1+
310.40862	102	
310.80888	128	
310.91626	170	
312.72521	86	
312.80793	362	1+
313.75128	102	
313.86893	88	
314.81855	506	1+
321.03342	102	
322.16325	96	
322.88227	82	
323.77386	232	1+
324.75804	248	1+
324.88950	688	1+
325.19166	86	
325.81225	204	
326.81273	140	
326.84344	92	
327.87679	88	
END IONS

###FS:    #m/z: 340.94121 #charge 1+
###MS: 102
###MSMS: 104
BEGIN IONS
TITLE=Cmpd 77, +MS2(340.9412), 28.0-35.0eV, 2.2min #104
RTINSECONDS=133.267
SCANS=102,104
PEPMASS=340.94121	1720618
CHARGE=1+
189.86106	134	
192.92787	474	
193.00164	92	
193.89096	88	
195.89356	126	
195.93291	92	
196.41127	94	
196.88438	112	
197.47622	100	
207.40698	120	
208.93626	390	1+
208.95868	212	
209.93995	312	1+
211.88787	88	
212.87779	1048	1+
213.94056	1320	1+
213.95742	94	
214.09036	90	
214.89710	214	
215.88766	630	
215.93836	120	
217.88188	168	
217.93895	240	1+
218.87484	252	1+
221.89521	94	
223.96127	204	
227.89594	94	
227.95270	160	
228.03120	96	
228.89558	142	
228.93921	522	1+
229.03744	102	
229.89867	92	
230.88983	376	
231.89083	526	1+
231.95133	1288	1+
231.99633	136	
232.50322	94	
233.82883	126	
233.87492	212	
233.89997	286	
233.94795	500	1+
235.89522	440	1+
236.12973	92	
236.88022	92	
238.89732	96	
239.78774	98	
239.85359	142	
239.87974	150	1+
239.91500	106	
241.90562	92	
243.87059	110	
243.89001	116	
244.13786	94	
244.36597	90	
244.81923	94	
244.98040	92	
245.06180	112	
246.89431	92	
246.97638	238	
248.85201	116	
248.97437	120	
249.73906	92	
249.89772	120	
249.96176	228	
250.45180	242	1+
250.96420	98	
253.72874	106	
253.83275	88	
253.90491	188	
254.86378	142	
254.89899	384	1+
254.96582	838	1+
255.07625	126	
255.79276	88	
256.85185	122	
256.96115	190	
257.80108	292	1+
257.94574	168	
258.84441	252	1+
259.07077	92	
259.86596	104	
259.89774	120	
259.95871	198	
260.33874	198	
260.83907	146	
261.83641	136	
261.98423	90	
262.35623	100	
262.84467	474	1+
263.34355	162	
263.82743	218	1+
263.91795	90	
264.96002	98	
266.85013	146	
267.04903	106	
267.89371	134	
268.95671	116	
269.00123	98	
269.04904	90	
269.84726	90	
269.95000	104	
270.49549	104	
271.79744	142	
271.84696	156	
272.92036	260	
272.93514	226	
273.79245	128	
273.86396	96	
273.92201	132	
274.80481	100	
274.84789	182	1+
274.89792	212	1+
275.81162	244	1+
276.85631	218	
277.85373	188	
277.86901	122	
278.86074	120	
279.81569	110	
279.86118	228	
279.95237	112	
280.00704	264	1+
280.79962	158	
280.85267	104	
280.87631	160	
280.96584	120	1+
281.51884	104	
281.84009	212	1+
282.35584	94	
282.84412	178	1+
283.00421	88	
283.35390	224	
283.79265	168	
286.37904	96	
286.80325	112	
288.86952	272	1+
289.78746	114	
289.87318	222	1+
291.00886	94	
291.80073	204	1+
292.85632	88	
292.95601	106	
293.47096	106	
294.99728	198	1+
295.82799	92	
296.80800	98	
296.86879	112	
296.93879	108	
298.10932	122	
298.81384	136	
298.87235	96	
299.79146	354	1+
299.83126	110	
299.87183	282	1+
301.87817	168	
301.91664	220	1+
303.94932	96	
304.44896	132	
305.84426	94	
305.90336	98	
306.88237	184	
307.80180	310	1+
307.89128	120	
308.86942	162	
309.79011	92	
309.92042	204	1+
310.87944	172	
311.88384	204	
314.82185	130	
314.89607	90	
317.88860	100	
324.38409	140	
324.88709	116	
326.94224	142	
328.39953	96	
328.57309	94	
328.88588	120	
330.81490	446	1+
331.53105	92	
332.35216	106	
337.55226	88	
337.83637	142	
339.82794	128	
342.37253	88	
342.97701	104	
343.48858	90	
345.72674	136	1+
END IONS

###FS:    #m/z: 363.95724 #charge 1+
###MS: 102
###MSMS: 105
BEGIN IONS
TITLE=Cmpd 78, +MS2(363.9572), 28.0-35.0eV, 2.3min #105
RTINSECONDS=134.039
SCANS=102,105
PEPMASS=363.95724	871852
CHARGE=1+
59.26340	98	
87.19962	90	
182.86883	122	
187.93802	100	
189.86246	1098	1+
190.92849	146	
191.85879	1544	
194.88770	92	
196.88214	290	1+
196.94149	90	
202.05441	104	
203.55277	92	
207.87173	304	
207.94847	100	
209.86818	358	
209.94382	1580	1+
210.88493	648	1+
212.87937	5388	1+
217.41134	96	
218.91152	168	
222.95106	1542	1+
223.83065	92	
224.94930	2320	1+
225.79189	240	1+
225.88700	454	1+
226.94759	13692	1+
227.07332	158	1+
227.39385	94	
227.93106	178	
228.89635	976	
228.94281	14868	1+
230.82989	132	
230.89003	6484	1+
230.96084	172	
232.88723	1096	1+
233.86032	114	1+
234.38323	106	
234.88359	280	
234.93097	206	
235.97660	214	
237.82425	122	
238.02792	126	
238.06106	160	
238.08049	90	
239.78423	162	1+
240.45647	108	
240.82761	160	
240.93964	160	
240.96315	1036	1+
241.84288	166	1+
241.95176	162	
241.98489	146	
242.82222	192	
242.88626	88	
242.90880	98	
242.94008	588	1+
242.96064	478	
243.81906	624	1+
244.82197	398	1+
244.95815	5390	1+
246.80989	122	
246.90419	464	1+
246.95317	6256	1+
247.97951	264	1+
248.80151	274	1+
248.90004	2186	1+
249.02236	234	1+
250.90032	606	1+
250.97149	232	1+
251.07913	358	1+
252.08374	288	1+
252.82445	214	1+
252.85352	106	
252.89797	488	1+
253.82868	176	1+
253.90414	356	1+
255.91515	108	
257.42113	122	
258.51583	90	
258.83357	452	1+
258.85119	148	
258.97315	314	1+
260.52554	106	
260.82791	1270	1+
260.96983	714	1+
261.82963	928	1+
262.96992	114	
263.90005	94	
264.82042	250	
264.91434	170	
264.96364	180	
265.14398	114	
265.73040	94	
265.81266	512	1+
265.90050	144	
265.97685	184	
266.81283	378	1+
266.85072	192	
267.09929	120	
267.78545	286	1+
267.85231	94	
267.92600	94	
267.97304	992	1+
268.13959	122	
268.81758	170	1+
268.84555	180	
268.96357	150	
269.42943	142	
269.97070	910	1+
270.80517	198	
270.83645	188	1+
270.91080	100	
271.15714	120	
271.79709	128	
271.91331	348	
272.81474	92	
273.92227	134	
276.35106	102	
276.83854	98	
276.85614	432	1+
278.80404	376	1+
278.84637	106	
278.98520	134	1+
279.10043	244	
280.79228	886	1+
280.86052	98	
281.11938	154	
281.85962	136	
281.98874	132	
282.79351	188	
282.81106	114	
282.82727	94	
282.85037	402	1+
283.10069	154	
283.84807	278	1+
283.99043	96	
284.07913	92	
285.35754	106	
285.84604	1242	1+
285.93040	94	
287.91777	140	
289.78520	364	1+
290.78832	308	1+
291.29557	94	
292.34455	102	
292.86638	450	1+
293.41437	96	
294.85970	172	
295.86103	128	
295.87566	98	
296.80913	160	
297.11452	238	
297.80168	1462	1+
298.11438	110	
298.80370	1260	1+
299.86943	178	
300.80987	380	1+
300.87300	194	
301.86367	530	1+
301.96250	94	
302.33160	94	
302.38510	92	
302.91960	104	1+
303.80785	600	1+
303.85636	2158	1+
303.94474	106	
304.37631	102	
307.13570	126	
307.82323	108	
310.82724	140	
310.87273	232	1+
310.98748	112	
311.06637	90	
312.12931	122	
312.83165	90	
312.88039	130	
313.88275	112	
313.96155	108	
314.55872	100	
315.81434	240	
316.81192	250	
317.81933	196	
318.81342	248	1+
318.87558	176	
318.93470	94	
320.99615	120	
321.05305	142	
321.82119	848	1+
321.87101	550	1+
322.15967	136	
322.79051	118	
322.81664	320	1+
322.93078	410	1+
324.39948	110	
324.77124	92	
324.88090	180	
326.81263	110	
326.87356	392	1+
328.45669	108	
328.88453	180	1+
330.71520	98	
331.17334	106	
332.32750	96	
332.75348	162	1+
332.90518	106	
334.43724	94	
335.78581	90	
336.94427	334	
337.76630	238	1+
339.82771	454	1+
340.94245	198	1+
342.92234	96	
343.91006	92	
344.74872	114	
347.51281	90	
348.16542	92	
349.72158	142	
352.78720	182	1+
356.34891	98	
356.78861	94	
357.79326	132	
361.70542	162	
362.71682	134	
363.72636	128	
363.75155	142	
364.16639	102	
365.78848	256	1+
366.73970	130	
367.11803	108	
END IONS

###FS:    #m/z: 507.84636 #charge 1+
###MS: 106
###MSMS: 107
BEGIN IONS
TITLE=Cmpd 79, +MS2(507.8464), 28.2-35.2eV, 2.3min #107
RTINSECONDS=137.712
SCANS=106-107
PEPMASS=507.84636	539580
CHARGE=1+
196.01599	168	
214.02565	148	
215.87987	158	
224.97741	282	
232.89741	144	
238.06322	354	1+
239.85940	194	1+
241.85154	166	
248.85414	230	
250.91008	216	
250.97123	324	
252.07887	192	
254.09238	160	
258.90656	182	1+
259.86802	152	
260.02494	224	1+
260.84933	256	1+
260.88096	370	
265.09078	234	1+
265.85713	258	1+
268.89461	244	
269.85325	464	1+
269.88423	520	1+
270.85690	394	1+
272.85580	682	1+
274.38191	282	1+
274.84857	190	1+
277.38830	322	1+
277.89304	366	1+
278.39236	222	1+
279.84472	590	1+
280.10710	222	1+
284.93242	154	1+
285.85483	142	
285.88152	142	
287.85208	306	
288.81216	172	
288.86932	192	
288.89157	150	
288.94250	204	1+
289.88141	276	
290.12946	176	
290.86537	1602	1+
292.41762	216	1+
292.86847	354	
293.87338	4158	1+
295.81705	152	
295.83125	156	1+
296.85633	534	1+
297.80907	324	1+
298.90495	234	1+
298.93278	188	1+
299.84383	166	
300.86429	146	
302.85091	332	1+
302.86665	184	
303.80762	170	
304.03679	160	1+
304.87993	220	
305.82373	142	
305.86249	854	1+
306.91784	276	1+
307.81446	318	1+
307.88998	702	
308.14150	1298	1+
308.81925	140	
308.84361	608	1+
308.87200	1986	1+
309.87391	1396	1+
310.15805	638	1+
310.38727	232	1+
311.88376	6312	1+
312.80696	222	1+
314.81864	154	
314.86773	394	
315.37944	152	
315.88499	164	
316.86202	240	
316.87895	188	
317.82052	148	
317.88173	268	1+
318.85838	254	1+
320.81669	254	1+
321.35331	224	
321.89018	152	
322.31899	152	
322.86703	434	1+
322.88866	144	
325.86208	144	
325.89947	450	
326.88399	1402	1+
328.03990	144	
328.37076	150	
328.87560	264	
328.89647	280	
329.37371	162	
329.80394	218	
329.82348	176	
329.89237	224	
329.94577	246	1+
330.82448	144	
330.89332	558	1+
331.80664	512	1+
332.87556	746	
334.09741	144	1+
334.39573	186	
334.80061	376	1+
335.88539	152	
336.83715	186	
336.94656	350	
337.85162	200	1+
337.88082	624	1+
337.89890	170	
338.78351	278	1+
339.05831	224	1+
339.40944	170	
339.82999	190	
340.72659	180	1+
341.75481	262	1+
341.78842	334	1+
345.81437	158	
346.78161	268	
347.77771	440	1+
348.73140	176	
348.82682	192	
349.75847	514	1+
350.83160	182	1+
350.90025	162	
351.76776	536	1+
351.90935	538	1+
351.96477	316	1+
352.79242	142	
353.84756	412	1+
353.90818	364	1+
354.90723	224	1+
355.86387	246	
356.78721	174	
356.89505	154	
358.01612	160	
358.73092	148	
358.80853	212	1+
359.34200	286	1+
359.84517	264	1+
361.78892	138	1+
361.87537	298	1+
362.77272	274	1+
364.33903	176	
365.86431	146	
366.18154	212	1+
366.20114	162	
366.84289	636	
366.86582	152	
367.70696	1724	1+
367.76855	182	
367.80011	260	1+
367.83558	906	1+
367.87077	208	
368.87327	148	
369.71314	798	1+
370.78449	288	1+
371.19118	342	1+
371.86726	500	1+
372.43052	92	1+
372.74389	432	1+
372.77506	424	1+
372.84747	190	
373.38729	260	1+
373.72277	522	1+
373.82758	230	
374.84694	148	
375.36057	180	1+
375.80818	188	1+
376.38661	180	
376.72972	202	1+
378.75859	246	1+
379.72869	174	
380.71642	774	1+
380.73980	264	
380.86025	242	
381.79465	174	1+
381.84784	150	
381.88340	146	
382.85979	308	1+
383.71299	306	
383.78196	294	1+
383.90098	178	
384.71525	332	1+
384.85032	2924	1+
385.39120	474	1+
387.72730	220	
387.83875	162	
388.78027	448	1+
389.19947	478	1+
389.72131	432	1+
390.75956	166	
390.84337	224	
390.86198	272	
391.76933	148	
391.84030	430	1+
391.90745	246	1+
392.75813	144	
392.80508	196	
393.74211	214	
393.79530	452	1+
393.86703	198	
394.39999	238	1+
394.79619	328	1+
395.74029	184	
395.86879	186	
395.89549	198	
396.73560	640	1+
397.81218	272	1+
397.86586	152	
398.23555	226	1+
398.73099	428	
399.72492	502	1+
399.85055	414	
400.73177	324	1+
401.75559	150	
401.79109	152	
402.73727	144	
402.86510	1394	1+
403.81071	182	
403.86947	976	1+
405.40153	218	1+
405.72234	168	
405.79066	242	
405.87406	740	1+
406.05421	194	
406.81905	188	
406.85810	204	
407.29028	136	1+
407.72542	640	1+
407.74186	378	1+
407.86662	5294	1+
408.80030	516	1+
409.72565	726	1+
410.08513	152	
411.10226	142	1+
412.72822	578	1+
412.84694	310	
413.07905	248	1+
413.69938	266	1+
413.81137	144	
413.87753	380	
414.81514	274	1+
414.83883	188	1+
415.72497	252	1+
415.87613	386	1+
416.91768	224	1+
417.82024	174	
417.84010	164	1+
420.72854	230	1+
421.78565	204	
421.88392	978	1+
423.11440	190	1+
423.75295	264	1+
423.79280	296	
423.87371	154	
424.82520	420	1+
424.86446	142	
425.74245	586	1+
425.82481	288	1+
425.87835	436	
426.77194	160	
426.85961	1434	1+
426.94175	152	1+
427.73515	2914	1+
427.81788	190	
427.88366	516	1+
428.80165	204	
428.82622	156	
428.88426	348	1+
429.69898	202	1+
430.74227	1528	1+
431.86757	440	1+
432.23192	190	1+
438.69322	166	1+
438.78065	192	1+
438.83908	176	1+
438.89225	474	1+
439.89579	406	1+
440.83834	194	1+
441.87123	254	1+
442.40520	156	
442.67894	216	1+
444.87231	1132	1+
445.34454	160	1+
445.74347	990	1+
445.80712	148	
446.69576	230	1+
446.71718	204	
446.76829	316	1+
447.74492	182	
448.89348	188	
449.09439	180	1+
449.69555	160	
449.87668	514	1+
450.75152	366	
451.75132	328	
452.75655	216	
457.90323	692	1+
462.79074	192	
462.88360	480	1+
465.89461	152	
467.71026	250	1+
467.88877	310	
468.77691	180	
468.89160	180	
469.88828	168	
470.75955	194	1+
471.65779	254	1+
472.65706	148	1+
477.71661	218	1+
480.21804	172	
482.80443	150	
485.89765	618	1+
491.80222	240	1+
491.85801	200	
495.80115	216	1+
496.80504	152	1+
499.73963	222	1+
500.66830	182	1+
501.79449	154	
505.78385	220	1+
509.86089	486	1+
END IONS

###FS:    #m/z: 336.94651 #charge 1+
###MS: 106
###MSMS: 108
BEGIN IONS
TITLE=Cmpd 80, +MS2(336.9465), 28.0-35.0eV, 2.3min #108
RTINSECONDS=138.484
SCANS=106,108
PEPMASS=336.94651	222366
CHARGE=1+
48.26008	116	
69.22513	102	
182.87142	238	
196.88629	88	
200.87797	124	
203.99457	94	
205.94715	100	
209.94418	366	
210.56389	92	
210.88325	182	
211.94516	2934	
212.87863	3026	1+
213.89593	126	
213.93973	1190	1+
214.03488	98	
215.86007	152	
215.88799	522	1+
217.88578	112	
219.83560	118	
222.90363	84	
222.95343	90	
223.95982	236	
225.42967	110	
227.11630	98	
227.78707	244	
227.95396	128	
228.89438	450	
229.89193	236	
229.95646	2302	1+
230.10154	84	
230.88939	3410	1+
231.91867	120	
231.95115	1734	1+
232.84106	110	
233.82737	400	1+
233.90005	552	1+
233.94785	102	
234.13194	92	
235.00357	86	
235.89500	208	
235.94762	84	
236.85016	118	
236.88430	88	
238.00629	170	
239.84232	126	
239.94873	98	
240.87621	106	
241.00278	102	
242.40029	112	
242.54180	88	
243.78846	84	
243.83444	166	
244.95539	92	
245.94792	92	
246.80306	148	
246.90774	148	
246.94908	128	
246.97396	142	
247.96521	758	1+
248.85647	118	
248.90042	1280	1+
249.82927	138	
249.96093	134	
250.83118	272	
250.95380	418	
251.83535	384	1+
251.97326	120	
252.95224	120	
252.97098	1340	1+
253.08488	298	1+
253.85306	118	
253.90662	888	1+
253.94014	86	
254.04111	208	1+
254.85356	96	
254.96655	744	1+
255.38426	114	
255.55686	108	
256.56891	86	
256.84351	170	
256.96398	90	
257.07080	102	
257.79629	88	
257.84299	416	1+
258.84657	316	1+
259.16382	94	
259.82544	138	
259.95309	210	1+
260.05033	88	
260.33959	92	
260.82781	118	
261.83495	248	
261.88698	88	
262.83376	214	
262.94766	280	
263.04074	88	
263.84374	150	
264.98605	108	
266.43703	94	
266.84473	132	
266.93043	92	
267.83930	240	
268.53609	86	
268.83813	864	1+
269.83961	870	1+
270.78833	96	
270.98151	394	
271.80448	114	
271.91896	122	
272.40292	98	
272.98054	146	
273.16553	84	
273.89951	366	1+
276.83744	108	
276.85901	282	1+
278.83365	854	1+
278.86484	102	
278.92104	96	
279.14634	86	
280.80724	170	1+
281.36857	88	
282.32708	100	
282.85773	146	
283.78731	106	
283.86613	138	
285.84945	1662	1+
286.85242	1234	1+
288.41491	100	
288.43985	94	
290.85634	190	
291.80060	132	
291.85264	490	1+
291.88099	116	
292.05737	190	1+
292.43624	200	
292.80849	126	
293.10682	114	
293.87839	116	
294.09602	98	
294.39919	96	
294.87903	146	
295.00206	94	
295.74511	106	
296.41895	90	
298.40746	88	
298.80965	96	
299.33705	106	
299.87361	154	
300.53038	96	
303.86231	224	1+
304.83532	86	
305.98278	86	
306.74372	100	
308.87713	158	
309.81622	102	
310.87135	498	1+
310.89437	144	
311.87586	316	1+
312.90237	176	1+
315.02722	86	
315.81871	226	
315.88257	182	1+
316.41019	108	
317.87221	134	
318.75111	96	
318.86319	164	
319.84199	84	
319.88639	136	
321.75996	220	1+
323.12691	106	
323.83593	90	
323.89476	272	1+
326.88138	92	
328.88939	240	
330.83025	132	
330.88599	218	
331.85290	88	
332.75943	92	
332.81568	142	
335.04387	102	
337.79698	132	
338.31311	88	
338.75599	136	
339.82781	86	
341.03534	90	
342.42921	98	
END IONS

###FS:    #m/z: 359.96260 #charge 1+
###MS: 106
###MSMS: 109
BEGIN IONS
TITLE=Cmpd 81, +MS2(359.9626), 28.0-35.0eV, 2.4min #109
RTINSECONDS=139.256
SCANS=106,109
PEPMASS=359.96260	166496
CHARGE=1+
185.06201	108	
187.88677	96	
204.01380	116	
208.95673	126	
209.94496	1008	
214.89916	146	
222.90861	100	
222.95277	1500	1+
224.94846	2374	1+
226.18771	128	1+
226.89728	144	
226.94756	6982	1+
226.96956	134	
226.99122	116	
228.89356	140	
228.94263	7400	
229.87896	164	1+
229.94533	266	
230.03667	90	
231.88929	134	
232.01849	100	
233.10267	88	
233.95839	122	
235.79605	124	
235.82729	386	1+
236.05706	126	
238.96692	218	
239.78760	104	
240.08707	100	
240.79127	90	
240.82142	296	
240.96289	1584	1+
241.78693	138	
241.93948	90	
242.78473	122	
242.82325	92	
242.95956	974	1+
244.87207	100	
244.91626	128	
244.95749	4080	1+
244.99038	108	
245.80773	94	
245.94243	182	
246.03614	166	1+
246.09637	102	
246.95332	4364	1+
247.22275	148	1+
247.97217	132	
248.80674	154	
249.80953	90	
249.92180	116	
249.96990	104	
250.95182	272	
250.97117	558	1+
251.84110	98	
251.89350	104	
252.95532	344	
253.83457	212	1+
254.47855	88	
254.95282	140	
255.91884	126	
256.11544	92	
256.83577	98	
258.80022	130	
258.83636	202	1+
258.97930	150	
259.79803	198	
260.94842	218	
260.96818	1116	1+
261.79481	234	
262.79643	102	
263.02118	90	
263.06084	98	
263.83622	126	
263.97974	270	
264.37685	110	
265.37751	112	
265.81616	826	1+
266.81602	574	1+
266.97751	138	
267.79059	266	1+
267.97292	878	
268.93848	100	
269.85159	146	
269.96848	532	1+
271.84742	428	1+
273.53315	102	
273.84198	88	
273.91281	92	
273.96532	160	
274.04718	102	
275.79199	126	
275.97020	364	
276.81079	112	
276.85384	196	
277.80519	126	
277.85831	92	
278.44703	90	
278.81131	118	
278.84580	134	
279.10488	214	1+
279.37600	94	
279.42775	94	
279.90369	92	
280.79037	656	1+
280.86953	104	
281.13141	98	
281.84939	412	1+
281.99130	142	
283.33052	96	
283.86974	238	1+
283.98736	224	
284.82544	322	1+
289.87047	276	1+
290.09491	100	
290.41617	90	
291.02628	130	
291.79069	264	1+
292.34031	92	
292.43828	160	
292.86774	238	1+
293.11892	120	
295.80862	208	1+
295.93338	96	
296.95412	88	
297.83296	132	
297.97612	144	
298.80221	976	1+
298.82628	98	
300.79975	114	
301.78361	180	
301.84166	202	1+
303.10294	100	
304.48330	96	
305.01053	98	
305.43575	98	
305.87875	326	1+
306.07289	100	
306.88133	264	1+
308.00001	90	
308.13216	168	
308.80441	534	1+
309.61060	104	
309.79838	500	1+
310.87858	344	
311.88470	170	
312.87733	88	
314.82123	100	
314.91790	90	
315.14146	116	
316.75635	174	1+
316.81642	386	
316.99373	92	
317.12692	88	
317.90158	110	
318.14482	88	
318.83724	100	
318.93480	178	
319.82902	246	1+
319.93857	92	
321.43618	104	
321.82317	210	1+
322.93083	280	
323.90500	92	
324.79051	292	1+
327.62114	96	
328.88437	88	
329.59107	98	
331.78580	88	
332.81711	370	
334.89126	96	
336.94700	250	
337.94114	106	
338.36239	92	
338.76898	116	
340.86992	94	
340.90510	236	1+
340.93747	424	
341.77031	92	
343.91037	166	
344.77547	224	1+
344.90298	128	
345.71200	132	
346.91077	92	
351.93281	102	
353.76108	196	1+
354.78212	92	
356.77205	456	1+
360.06967	100	
360.72462	94	
363.72151	152	
364.71813	94	
364.80096	138	
364.98679	100	
END IONS

###FS:    #m/z: 507.84642 #charge 1+
###MS: 110
###MSMS: 111
BEGIN IONS
TITLE=Cmpd 82, +MS2(507.8464), 28.2-35.2eV, 2.4min #111
RTINSECONDS=142.919
SCANS=110-111
PEPMASS=507.84642	536140
CHARGE=1+
196.01657	596	
214.88552	498	1+
223.89128	144	
223.97664	206	
232.89519	158	
236.87207	236	1+
238.06133	182	
241.85290	140	
250.06307	150	
250.96931	524	1+
252.06969	196	1+
252.87322	354	1+
252.90239	140	
253.87458	282	1+
258.10426	242	1+
259.85828	284	1+
261.88453	336	1+
262.37669	254	
262.88736	236	1+
265.85836	346	1+
266.16819	400	1+
267.78330	340	1+
268.10725	374	
268.96717	142	
270.38127	208	1+
271.85746	224	
272.85424	408	
273.85541	352	
274.41639	180	
274.79800	194	1+
274.84815	170	
276.89411	162	
277.38466	174	
277.85804	302	1+
278.39016	496	1+
280.83197	164	
280.85107	168	
281.79648	146	
282.90550	154	1+
284.13574	140	
284.86532	434	1+
286.90604	260	1+
287.81274	206	1+
287.85067	526	
288.86894	438	
289.78771	346	1+
289.88176	380	
290.86444	1246	1+
291.87766	574	1+
291.89798	338	1+
292.07621	192	1+
292.85848	166	
292.90390	216	1+
293.80995	194	1+
293.87331	3114	1+
296.40840	168	
298.80731	272	1+
298.85638	198	
299.88460	682	1+
301.86446	388	1+
302.91525	152	
303.82255	146	
304.99309	142	1+
305.12025	314	1+
305.79760	636	1+
305.85937	636	1+
307.82476	210	1+
307.89143	658	
307.92338	150	
308.14157	778	
308.87389	888	
308.88794	1284	1+
309.02147	258	1+
309.15121	1526	1+
309.87164	628	
309.88886	822	1+
310.15761	1054	1+
310.80753	218	1+
310.84521	342	
310.87019	418	
311.34110	162	
311.84002	294	1+
311.88419	5428	1+
312.55946	200	1+
313.34723	140	
314.03267	140	
314.86868	174	
314.93315	240	1+
315.35596	204	1+
315.86320	698	1+
315.87988	156	
315.98121	138	1+
316.77475	160	
317.81664	400	1+
318.93163	280	1+
319.87636	160	
320.88250	358	1+
321.35675	164	
322.36086	236	1+
322.85756	262	
322.93385	218	1+
323.38988	166	
323.87332	446	1+
325.14727	262	1+
325.90161	592	
326.88081	2140	1+
328.75684	284	1+
328.87461	244	
329.89149	252	
330.16648	232	
330.81904	244	
330.89116	486	1+
331.34036	140	
332.80964	184	
332.87735	414	
333.40110	236	1+
333.80625	202	1+
333.87768	220	
333.94355	146	
334.88555	492	1+
334.90409	152	
335.83892	322	1+
335.88615	342	1+
337.80033	224	1+
337.84836	144	
337.88343	262	
337.92192	242	1+
338.72548	142	
338.87790	194	
340.99975	94	1+
342.87438	136	1+
343.83105	330	1+
343.91005	168	
344.91234	154	
345.32108	306	1+
345.77296	302	1+
345.90183	140	
346.06860	146	1+
346.89830	150	
347.89702	348	1+
348.72550	252	1+
348.81233	344	1+
348.84037	156	
348.85889	150	1+
349.16936	288	1+
349.89193	914	1+
349.92335	156	
350.77059	418	1+
350.89408	762	1+
351.77302	354	1+
351.85966	148	
352.36777	312	1+
352.81271	252	1+
352.91132	216	
353.76534	546	1+
353.78862	152	
353.85345	230	
354.90501	252	1+
358.27961	156	
359.34465	192	
359.82806	158	
360.89539	186	
363.77301	154	
363.82923	166	
364.12285	168	1+
366.05598	178	1+
366.84009	1324	1+
367.19103	224	1+
367.70751	2720	1+
367.77056	364	1+
367.84196	762	1+
368.16114	156	
368.90211	354	1+
369.82734	142	
370.84653	220	
370.95642	180	
371.72302	172	
372.72277	852	1+
372.84691	492	1+
372.87640	204	
375.72094	252	1+
377.88542	164	
378.38696	140	
378.77774	288	
380.71948	370	
380.73534	248	
380.85553	284	
381.05179	228	1+
381.72039	298	
381.80030	240	
381.84503	742	1+
382.28675	250	1+
382.72702	162	
382.81032	166	
382.85627	476	1+
383.71728	416	1+
383.77947	206	1+
383.79782	284	1+
384.85094	2338	1+
384.89448	234	1+
385.77585	144	
386.38603	166	
386.84786	554	1+
387.72209	214	
387.77741	218	
388.03960	252	1+
388.80020	270	
388.84803	168	
389.20252	190	
389.71499	410	1+
389.84043	662	1+
390.75208	280	1+
390.77596	222	1+
391.75719	228	1+
391.84297	454	1+
391.89126	152	
392.72638	292	1+
392.74528	176	
392.82875	272	1+
392.86406	200	
393.75871	242	1+
393.80292	140	
394.85222	168	
395.87370	140	
396.73413	518	
397.71666	294	
397.73834	242	
398.73004	718	1+
399.70966	264	
399.84073	256	1+
400.87331	202	
401.74339	140	
402.82402	324	1+
402.86025	312	
402.96043	192	1+
403.73565	140	
403.87055	1750	1+
405.75647	542	1+
405.78296	408	1+
406.81430	300	1+
406.86439	140	
407.73116	556	1+
407.81827	232	1+
407.86509	5158	1+
409.07073	214	1+
409.72529	1790	1+
410.88899	376	1+
411.81183	140	
411.89003	234	1+
412.73070	534	1+
412.84895	262	
412.86813	170	
413.19178	176	1+
413.75262	260	1+
413.87413	888	1+
416.73524	340	1+
416.87734	352	1+
417.82281	210	
419.75217	142	
421.88401	686	1+
422.75531	186	
423.73618	236	1+
423.76763	166	
423.88629	304	
424.76748	234	
424.89563	286	1+
425.74504	272	
425.87392	246	
426.73653	158	
426.80232	248	1+
426.85992	924	1+
426.94667	172	1+
427.73373	1912	1+
427.76389	170	
427.84220	616	1+
428.89312	208	
429.68339	174	
429.70570	148	
429.73821	1038	1+
430.87680	406	1+
432.71186	220	
432.86716	170	
433.89087	376	1+
434.71650	476	1+
439.89095	970	1+
441.23031	232	1+
442.75943	144	
443.75444	192	
444.74051	978	1+
444.79494	336	1+
444.87170	1316	1+
446.70782	424	1+
446.89272	352	1+
447.71363	420	1+
447.74907	568	1+
447.80450	160	
449.66180	178	1+
449.87738	558	1+
450.06956	184	1+
450.75075	530	1+
450.82127	154	
452.75655	250	1+
454.69230	206	1+
456.69985	278	1+
457.76034	234	1+
457.90863	358	
458.88795	136	1+
461.29026	176	
462.88465	354	
463.88300	206	
465.72451	280	1+
465.91271	246	
467.88840	608	1+
468.77647	492	1+
469.17362	208	1+
469.78184	286	1+
475.77366	148	1+
478.19325	216	1+
480.92919	160	
485.90497	174	
486.79432	214	
487.73953	248	1+
491.85304	214	
494.79710	204	1+
501.15762	144	
501.80696	180	1+
508.21117	152	
509.85948	390	
END IONS

###FS:    #m/z: 336.94654 #charge 1+
###MS: 110
###MSMS: 112
BEGIN IONS
TITLE=Cmpd 83, +MS2(336.9465), 28.0-35.0eV, 2.4min #112
RTINSECONDS=143.691
SCANS=110,112
PEPMASS=336.94654	218606
CHARGE=1+
63.63674	102	
182.87437	182	
192.48495	86	
195.89876	84	
205.94858	150	
206.95868	92	
207.98114	84	
208.88574	112	
209.94198	184	
210.88270	408	1+
211.94446	3126	
212.87830	2498	1+
213.90531	100	
213.93970	1118	1+
215.84921	100	
215.88572	790	
215.93643	388	1+
217.88046	154	
218.84163	84	
222.96540	156	
223.42472	86	
223.89485	100	
226.38852	138	
226.97309	98	
227.78356	136	
227.89473	106	
228.89574	500	1+
229.83990	114	
229.95672	2802	
230.88939	4506	1+
231.11806	90	
231.95155	1232	1+
232.40587	88	
233.82586	154	
233.90025	596	1+
233.94677	286	1+
234.83285	146	
234.88908	388	1+
235.82708	88	
235.89217	334	1+
236.38543	86	
239.07487	134	
239.44260	86	
239.93660	104	
240.83524	164	
240.88296	144	
241.91135	88	
243.86901	134	
244.54246	98	
244.82679	96	
244.95523	86	
245.36901	92	
246.79492	114	
246.90660	144	
246.97787	172	
247.96615	510	
248.85486	146	
248.89952	1642	1+
249.82948	180	
249.93690	88	
249.96345	572	1+
250.83082	562	1+
250.87471	94	
250.95396	128	
251.07223	98	
251.56446	88	
251.83542	370	1+
251.88220	84	
251.92829	90	
252.97202	1960	1+
253.08660	140	
253.90480	992	1+
254.08702	92	
254.96651	846	1+
255.12397	94	
255.84579	106	
255.92040	92	
255.95241	124	
256.90061	90	
256.91146	104	
258.84753	228	
258.97802	86	
259.85470	110	
260.83447	236	
261.83372	112	
262.94991	250	
263.07181	106	
263.37347	116	
263.97569	88	
264.86402	138	
266.64780	86	
266.84838	98	
267.84055	1344	1+
267.96079	86	
268.83993	1434	1+
269.50033	84	
269.79860	108	
269.81318	114	
270.93185	104	1+
270.97803	128	
271.91461	446	1+
272.39095	86	
272.87190	186	
273.79365	362	1+
274.89266	226	1+
275.84373	122	
275.95588	124	
276.85547	280	
277.83735	140	
277.86309	336	1+
278.83320	740	1+
278.86318	216	1+
278.90032	98	
278.99869	92	
280.90928	84	
282.85523	292	1+
283.79311	278	1+
284.81679	110	
284.88064	84	
285.43027	92	
285.85311	230	
285.87715	168	
286.02934	104	
286.84977	1352	1+
287.06760	92	
287.85200	756	1+
290.07996	100	
290.15034	100	
290.86109	340	1+
291.37102	94	
291.43341	262	1+
291.79930	174	
292.52739	84	
293.11004	128	
293.98944	98	
294.11054	84	
294.51118	86	
294.86615	288	
295.82022	214	1+
296.79995	232	1+
296.85061	84	
296.89758	90	
297.87129	96	
299.85374	124	
301.50379	96	
301.75359	90	
302.55155	96	
304.77706	90	
304.86273	122	
304.89294	334	1+
305.44189	86	
305.98430	136	
307.87822	124	
307.89530	130	
309.87299	778	1+
310.87736	470	1+
312.12421	110	
312.35361	100	
312.87945	108	
314.82096	112	
314.88992	86	
315.38224	94	
315.82505	102	
317.10649	106	
317.16207	84	
320.79807	84	
320.89544	128	
324.75125	124	
324.89576	150	
327.40025	158	
327.95002	82	
328.84477	90	
328.89062	122	
329.52642	90	
329.87691	116	
330.75575	142	
331.90230	86	
333.03704	104	
333.46566	100	
333.88213	84	
334.75487	126	
334.95155	90	
338.89147	94	
339.78606	128	
339.83115	136	
339.86842	86	
340.82494	88	
341.70918	86	
341.90056	150	1+
END IONS

###FS:    #m/z: 359.96250 #charge 1+
###MS: 110
###MSMS: 113
BEGIN IONS
TITLE=Cmpd 84, +MS2(359.9625), 28.0-35.0eV, 2.4min #113
RTINSECONDS=144.464
SCANS=110,113
PEPMASS=359.96250	166048
CHARGE=1+
58.48045	108	
137.96060	102	
173.53279	90	
176.93667	104	
182.86285	108	
189.86281	116	
194.88091	98	
202.04562	98	
205.94975	170	
208.44694	104	
208.88342	132	
209.88324	110	
209.94456	1064	1+
211.91283	106	
212.88279	298	1+
213.85179	108	
219.42133	96	
222.89022	368	1+
222.95365	1266	1+
224.94898	2460	1+
226.89791	354	
226.94748	7392	1+
226.97211	232	
227.91692	160	
228.89248	120	
228.94280	8130	1+
228.97711	146	
229.04616	158	
233.82609	170	
233.88408	164	
234.63672	92	
235.43194	242	
235.56673	98	
235.79676	94	
235.82553	100	
235.86308	134	
235.88844	90	
236.01927	92	
236.06647	108	
237.05692	186	
238.01630	126	
238.06512	162	
239.42696	116	
240.78718	230	1+
240.82052	402	
240.83706	116	
240.93935	372	1+
240.96306	1494	1+
241.89207	94	
241.91902	94	
242.95916	1364	1+
244.85346	92	
244.88917	100	
244.95803	4542	1+
244.98351	120	
245.89558	90	
245.93975	104	
245.99283	108	
246.81145	114	
246.95300	4878	1+
248.80382	256	
248.95577	150	
249.91231	280	1+
250.84860	110	
250.95336	338	1+
251.83997	296	1+
252.95499	626	
253.08613	266	1+
255.87707	90	
256.92322	94	
258.80042	138	
258.84556	262	
258.97420	470	
259.80165	162	
260.83386	136	
260.94648	110	
260.97142	982	1+
261.89388	118	
262.81415	192	1+
262.94929	160	
263.18642	94	
264.85612	90	
264.96358	116	
265.08380	104	
265.80972	520	1+
265.91843	148	
265.97702	92	
266.39933	92	
266.96993	424	1+
267.64724	102	
267.97354	352	1+
268.03693	96	
268.80766	118	
269.79172	244	1+
269.96888	934	1+
271.84543	452	1+
273.96833	270	
274.48431	104	
274.79631	288	1+
274.98701	90	
275.97105	484	1+
276.84270	246	1+
276.85796	144	
277.80785	120	
277.92314	132	
278.79762	124	
279.80168	198	
279.86042	92	
280.79630	616	1+
280.90999	96	
281.87439	96	
282.04028	98	
282.11781	98	
282.79200	230	
282.82199	106	
283.79234	134	
283.87292	186	
283.98615	204	
284.82749	184	
284.91274	190	1+
285.43050	104	
285.79692	130	
286.87597	128	
288.58828	96	
289.37755	94	
291.12054	130	
291.79645	156	
291.85126	164	1+
292.94096	106	
294.83223	290	1+
294.86235	128	
295.92189	130	
296.80904	224	
296.87969	104	
297.42625	102	
297.80833	236	
297.90929	92	
298.07882	174	
298.62181	108	
298.80247	1256	1+
299.86213	248	1+
299.95202	162	
300.83919	188	1+
300.93712	96	
301.78840	144	
301.92108	116	
303.78288	98	
304.83414	158	
306.87837	218	1+
307.30559	90	
308.81158	92	
309.80247	274	
309.82093	458	1+
309.89306	226	1+
312.18950	94	
312.88156	104	
312.94697	106	
314.81854	98	
315.03003	210	1+
315.81059	284	1+
318.11525	152	
318.93590	160	
320.93151	138	
321.87758	156	1+
321.94485	112	
322.80068	94	
323.77518	110	
327.82349	110	
328.90704	124	
330.88294	288	1+
331.12444	116	
332.09026	110	
336.94679	356	1+
337.83320	134	
338.75977	132	
339.75990	106	
339.89038	108	
340.83414	100	
340.88330	132	
340.94204	266	
341.72104	214	1+
342.15402	102	
342.90132	112	
346.30277	90	
347.76191	246	1+
349.74200	100	
350.78623	214	1+
354.71293	114	
355.77908	108	
356.77870	520	1+
357.70476	110	
358.00672	92	
359.70850	148	
360.08789	92	
360.35828	94	
361.74854	108	
361.79335	152	
362.71856	272	1+
END IONS

###FS:    #m/z: 322.93051 #charge 1+
###MS: 114
###MSMS: 115
BEGIN IONS
TITLE=Cmpd 85, +MS2(322.9305), 28.0-35.0eV, 2.5min #115
RTINSECONDS=148.129
SCANS=114-115
PEPMASS=322.93051	4736746
CHARGE=1+
179.98289	90	
189.86198	144	
191.86019	132	
192.89145	230	
196.88419	196	
197.88604	126	
201.04162	84	
205.10637	80	
205.89602	124	
205.95095	446	1+
208.88569	110	
209.94702	96	
210.89526	214	1+
211.05046	80	
212.88159	576	
212.92415	96	
216.85173	86	
219.37965	100	
221.94421	124	
222.38334	94	
222.95439	420	1+
223.79377	84	
226.33411	106	
226.45967	106	
226.81323	128	
226.84356	266	1+
227.92945	100	
227.95391	330	
230.84635	172	
230.89290	242	
230.93234	82	
231.39053	80	
232.90201	132	
235.88652	92	
236.01752	106	
237.01187	86	
237.05571	148	
237.38716	86	
237.79532	126	
238.79353	104	
238.82829	102	
238.93493	90	
239.39106	84	
239.42334	92	
239.78899	658	1+
239.83904	106	
239.93301	82	
240.82371	538	1+
240.94235	1042	
240.96277	86	
241.12303	86	
241.46466	94	
241.84349	240	1+
241.94163	516	
242.01267	88	
242.79265	82	
242.81922	270	
242.94206	2348	1+
243.81751	848	1+
244.37731	100	
244.81858	550	1+
244.94034	698	
245.84084	100	
245.90958	92	
245.95527	80	
246.70156	82	
246.85599	96	
246.97707	516	1+
248.83632	158	
248.97111	88	
249.83217	92	
250.95119	136	
250.96940	130	
251.45717	84	
253.35075	140	
253.92611	140	
254.05746	152	
254.83518	346	1+
255.78411	114	
255.80072	110	
256.37021	96	
256.50005	98	
256.79690	796	1+
257.79888	650	1+
257.90806	98	
258.83350	596	1+
259.79279	80	
260.33924	110	
260.80900	92	
260.83549	296	
260.86111	106	
261.83151	994	1+
262.35235	94	
262.90547	92	
263.86213	104	
263.91375	88	
263.97301	92	
265.35659	138	
265.83110	292	1+
265.86242	124	
265.90430	86	
266.25100	94	
266.85175	122	
266.89427	88	
267.42018	92	
267.89605	202	1+
269.06344	86	
269.34118	88	
269.84159	106	
270.85047	86	
271.84298	172	
271.87010	122	
272.44144	84	
273.34421	102	
273.79323	848	1+
273.85011	136	
275.80474	556	1+
276.22216	130	
276.39181	100	
276.84536	120	
277.81242	144	
278.80984	92	
279.09238	414	1+
279.81956	84	
281.04986	88	
281.80631	86	
281.84676	196	
283.78896	976	1+
284.29508	312	
284.85175	80	
284.87983	202	
285.84625	118	
286.91560	86	
287.81437	110	
289.55260	100	
289.78826	498	1+
289.88167	142	
290.86303	128	
291.80264	530	1+
291.96250	82	
293.00433	90	
293.87514	86	
294.85989	160	
296.43800	100	
296.81085	342	
298.80123	110	
299.76229	84	
299.78303	614	1+
301.85574	92	
303.81978	86	
303.86839	92	
304.22195	92	
304.87969	110	
305.07509	104	
305.80475	186	
305.87781	612	1+
306.88111	536	1+
307.09659	114	
307.79890	546	1+
308.96934	84	
309.81195	312	1+
309.88631	90	
310.02346	92	
310.05805	110	
310.87626	344	1+
310.90001	142	
312.80559	360	
313.72088	88	
313.80125	156	
314.02737	132	
314.81975	148	
314.88320	80	
315.83397	86	
317.59751	86	
320.11872	90	
321.85464	106	
323.88748	176	
324.89467	282	1+
325.75628	110	
325.83509	150	1+
326.75845	126	
327.77429	86	
END IONS

###FS:    #m/z: 340.94118 #charge 1+
###MS: 114
###MSMS: 116
BEGIN IONS
TITLE=Cmpd 86, +MS2(340.9412), 28.0-35.0eV, 2.5min #116
RTINSECONDS=148.9
SCANS=114,116
PEPMASS=340.94118	1641006
CHARGE=1+
192.92669	94	
196.88363	298	1+
205.87901	150	
207.40250	90	
208.94357	100	
208.95814	304	1+
209.12576	120	
210.93965	86	
210.98974	90	
212.87950	456	
213.51944	108	
213.87787	734	1+
213.94017	368	
214.42112	84	
214.89501	116	
215.88859	1070	1+
217.88331	302	1+
220.57788	92	
222.46851	116	
222.95162	92	
223.82689	98	
223.91141	84	
223.96176	140	
225.18284	84	
225.96835	92	
226.89536	270	1+
226.94848	258	1+
228.43024	102	
228.89954	166	
228.93798	258	1+
230.88732	1340	1+
231.08924	136	1+
231.88926	808	1+
231.94972	1036	1+
233.03339	94	
233.89634	292	
233.95140	144	
234.57110	90	
234.90019	150	
236.86736	100	
237.91828	242	1+
239.36835	92	
239.78669	344	1+
240.83644	102	
244.49258	102	
244.98233	148	
245.83020	150	
246.94463	102	
246.97736	358	1+
247.87454	250	1+
247.93558	90	
248.85488	84	
248.90231	138	
249.43626	96	
249.90091	464	1+
249.96110	254	
250.46133	96	
250.88085	456	1+
250.91372	180	1+
250.96593	112	
251.85079	122	
251.95548	128	
252.11577	112	
252.84738	84	
253.97631	98	
254.91250	138	
254.96817	178	
255.93801	84	
256.84120	142	
256.88382	108	
256.90907	168	
256.96648	146	
257.79915	106	
257.83117	142	
257.91601	90	
258.79435	138	
258.85303	170	
259.34380	92	
259.89290	166	1+
259.95756	318	1+
260.06400	92	
260.83376	246	
261.84760	224	1+
262.86261	184	
263.08478	90	
264.30704	100	
265.51008	104	
267.95050	86	
268.84295	224	
269.79928	302	1+
269.84173	92	
269.85771	92	
269.97375	126	
270.14182	90	
270.84727	388	1+
270.93973	84	
271.09432	138	
272.78970	584	1+
272.93699	196	
272.97904	88	
273.39907	96	
273.81159	116	
274.86128	86	
274.89713	102	
274.91966	94	
276.82061	142	
276.85239	202	
277.84433	224	1+
277.86662	108	
278.03346	84	
278.86862	188	
278.90232	92	
279.00328	114	
279.41083	86	
280.79257	110	
280.85132	172	
281.07672	84	
282.14590	106	
282.91912	152	
283.78959	268	
283.85172	172	
284.79086	112	
284.81823	106	
284.87676	102	
285.35556	88	
285.49139	146	
286.90893	200	1+
287.79143	122	
287.84975	210	1+
289.79018	288	
291.33360	88	
291.80275	224	
292.04216	92	
292.43047	98	
292.54179	108	
292.82362	190	1+
293.87467	134	
294.86281	118	
294.88574	120	
296.81105	284	1+
297.78971	112	
297.85523	110	
297.88318	124	
297.97171	128	
298.02904	192	1+
298.82871	86	
298.97234	122	
299.78337	450	1+
299.86762	138	
300.53866	88	
300.86276	92	
300.91352	116	
301.82903	106	
301.85018	128	
302.78028	102	
302.86414	360	1+
302.94464	88	
303.86576	232	1+
304.35049	90	
305.87210	98	
305.90054	110	
307.38943	100	
307.79680	330	1+
307.88556	86	
308.07679	98	
309.88624	86	
310.80024	96	
310.87708	354	
311.88635	204	
312.80304	312	1+
318.81213	122	
318.82713	120	
319.76076	84	
321.05068	100	
321.73632	150	1+
322.01764	110	
323.82837	112	
324.89443	362	1+
326.90070	244	1+
328.81967	198	
328.88470	298	1+
330.81495	420	1+
331.84635	84	
333.84925	94	
333.95239	84	
336.81785	98	
338.72214	176	1+
339.03403	230	1+
339.31892	98	
342.95432	92	
343.91452	104	
344.90515	140	
345.03111	92	
END IONS

###FS:    #m/z: 363.95725 #charge 1+
###MS: 114
###MSMS: 117
BEGIN IONS
TITLE=Cmpd 87, +MS2(363.9572), 28.0-35.0eV, 2.5min #117
RTINSECONDS=149.673
SCANS=114,117
PEPMASS=363.95725	807874
CHARGE=1+
88.15632	100	
171.85068	140	
182.86779	222	
187.86697	378	1+
189.86369	1002	
191.85816	932	1+
193.85442	172	
194.86023	96	
196.27011	96	
196.88546	396	1+
200.95111	126	
206.40790	112	
207.87614	574	1+
207.97208	142	
208.44697	102	
209.86956	302	
209.94416	1878	1+
210.88379	1138	1+
211.08700	114	1+
212.87916	3836	1+
212.90828	94	
214.88966	114	
214.90311	138	
216.06212	98	
218.90718	94	
219.86568	98	
222.95287	1114	1+
224.88291	556	1+
224.94899	2336	1+
225.88659	486	1+
226.94762	11670	1+
227.03991	114	
227.10443	156	1+
228.83362	214	1+
228.89586	1736	1+
228.94269	13838	1+
229.07311	192	1+
229.79384	190	1+
230.88959	7794	1+
231.40276	158	
232.20177	108	
232.60087	124	
232.84113	98	
232.88515	1452	1+
234.88013	390	1+
236.81467	262	1+
237.06667	232	1+
238.84324	102	
240.82511	282	
240.94020	196	
240.96189	1274	1+
241.82162	164	
241.89124	128	
242.81828	940	1+
242.96013	730	1+
243.85230	130	
244.44018	94	
244.95751	5760	1+
245.85777	118	
245.94209	230	
246.10871	178	1+
246.90502	440	1+
246.95351	5900	1+
248.80603	206	
248.84134	184	1+
248.85761	104	
248.90025	2038	1+
249.97137	340	1+
250.89972	570	1+
251.07849	194	1+
251.79958	128	
253.90764	342	
253.94704	174	
256.85047	138	
258.83362	522	1+
258.97960	126	
259.91496	140	1+
260.83978	166	
260.89906	106	
260.96909	582	1+
261.83319	252	
262.83234	250	
262.89553	98	
263.83837	158	
263.88085	132	
264.07769	106	
264.46681	106	
264.96268	160	
265.79588	98	
265.81155	544	1+
265.98117	406	1+
266.81340	476	1+
266.85297	286	1+
266.90953	214	1+
267.78535	260	1+
267.97367	824	1+
268.84249	122	
269.15865	94	
269.80034	108	
269.84293	94	
269.96812	658	1+
271.80831	436	1+
271.84912	248	
271.86914	128	
271.92080	158	
271.95842	128	
273.84634	206	1+
273.91826	166	
274.11810	108	
274.83194	102	
275.81347	114	
276.35285	124	
276.42829	102	
276.85602	332	
277.80628	94	
277.86345	142	
277.91851	194	1+
278.60071	94	
278.79791	244	
278.84606	114	
279.10516	654	1+
279.79118	1496	1+
279.82986	116	
280.79316	1212	1+
280.85010	182	1+
280.92777	114	
281.08947	96	
281.31687	108	
282.78947	132	
283.79043	272	1+
283.85112	362	1+
284.80788	150	1+
284.82595	212	
284.87625	150	
285.82810	164	
285.84489	1116	1+
285.93653	304	
287.87411	290	1+
287.95435	96	
290.78966	246	
290.86043	128	
290.92469	102	
291.44459	92	
291.78630	122	
293.12111	222	1+
294.00550	100	
294.86241	224	
295.86967	134	
295.90479	92	1+
295.93524	112	
296.81350	252	
296.93195	176	
297.10995	132	
297.80839	360	
298.80343	1892	1+
299.01653	96	
299.07837	168	1+
299.36711	160	
299.86498	218	
300.03737	98	
300.34924	100	
300.87845	160	
301.81138	214	
301.86310	664	1+
302.35316	104	
303.80614	604	1+
303.82789	228	1+
303.85515	1584	1+
307.80956	106	
307.84406	150	
307.89113	124	
308.88143	166	
308.94998	140	
310.87614	418	1+
313.94046	186	
314.82157	246	1+
314.88467	244	1+
316.81399	288	1+
317.88157	120	
318.93049	262	1+
319.82103	228	1+
319.87037	144	
319.89697	94	
320.13828	200	1+
320.37843	102	
320.75884	112	
321.81904	644	1+
321.86872	316	
322.93323	174	
323.08303	138	
324.82314	138	
324.88057	130	
326.05157	130	
326.29100	120	
326.71465	228	1+
326.87397	538	1+
326.90677	124	
328.83799	92	
330.86884	118	
330.88720	142	
331.46622	106	
331.70455	96	
331.89274	124	
331.95004	92	
332.03643	96	
334.75043	142	
335.84055	108	
336.94512	390	1+
337.83001	132	
338.78159	176	1+
339.82922	408	
340.93927	396	1+
341.83176	118	
343.01106	110	
346.96809	168	
348.76127	162	1+
349.71456	136	
351.90693	196	1+
352.44241	106	
353.72613	110	
353.76532	118	
354.42050	94	
356.78042	104	
356.83219	128	
356.91678	94	
357.14409	98	
357.71700	130	
358.76598	112	
360.80935	102	
361.71742	466	1+
362.84403	100	
363.70612	128	
365.73693	120	
367.71585	202	1+
END IONS

###FS:    #m/z: 322.93070 #charge 1+
###MS: 118
###MSMS: 119
BEGIN IONS
TITLE=Cmpd 88, +MS2(322.9307), 28.0-35.0eV, 2.6min #119
RTINSECONDS=153.365
SCANS=118-119
PEPMASS=322.93070	4704530
CHARGE=1+
180.99884	100	
186.94091	100	
189.86184	436	1+
190.53089	84	
192.88813	284	1+
196.88260	474	1+
199.97571	86	
202.04944	90	
204.01416	84	
204.37177	106	
205.91965	102	
205.94747	632	1+
205.97047	102	
206.79975	86	
207.97278	128	
208.03226	88	
210.90133	130	
212.88132	514	1+
214.89516	206	
218.35861	94	
218.89381	126	
221.89104	118	
222.95021	194	
223.95971	530	1+
226.01082	84	
227.89539	88	
228.83421	268	1+
228.89948	118	
230.51512	90	
230.59746	86	
230.88917	658	
234.92018	108	
235.38621	132	
235.82701	134	
235.88072	160	
236.06764	84	
236.38351	90	
236.85630	86	
237.81118	96	
238.02652	172	
239.78895	500	
239.88165	90	
239.94435	154	
240.78931	250	
240.82366	648	1+
240.88514	82	
240.94098	1236	
240.96210	180	
241.05062	86	
241.78924	138	
241.89865	144	
241.93828	3298	1+
242.01058	140	
242.94009	2432	1+
243.81890	706	1+
244.82056	502	1+
244.93922	646	1+
245.43805	98	
246.40082	112	
246.44883	88	
246.85996	84	
246.97675	182	
247.38988	104	
247.84778	364	1+
247.97944	90	
248.46550	118	
249.00198	106	
249.34506	94	
249.90255	484	1+
250.03027	84	
250.97694	152	
253.35350	82	
253.52234	86	
253.83563	402	1+
254.80647	140	
254.83938	294	1+
254.90679	100	
255.01761	104
[truncated: 1,636,740 more chars]
