# Supplementary material for: High-Throughput Venomics
Source: J Proteome Res. 2023 Apr 3;22(6):1734–46. doi: 10.1021/acs.jproteome.2c00780 (PMC10243144; doi:10.1021/acs.jproteome.2c00780)
Supplement: Supplementary file 9 — pr2c00780_si_009.zip [file pr2c00780_si_009.zip › Manual files/Calloselasma rhodostoma MGF/210702_Calloselasma_halfplate000165_5.1.201.mgf]

###	D:\Data\Julien\210702_Cr_half_TFA\210702_Calloselasma_halfplate000165.d\ProteinAnalysisResults.mgf
###	D:\Data\Julien\210702_Cr_half_TFA\210702_Calloselasma_halfplate000165.d\analysis.baf
###	210702_Calloselasma_halfplate000165.d
###	Instrument: maXis HD
###	Manufacturer: Bruker
###    PeakWidth 0.30, MiniumIntensity 10, S/N 1Apply threshold 0, Threshold 10
###    Retain Residuals no, Create neutrally no,
###    FullScan Parameters: AdductIon (+)+H (-)-H, LowMass 0, HighMass 8000, MaxCharge charge decon 4, MinPeaks 3
###    Perf. isotope decon yes, Max Charge Istopic decon 6, MW agreement 0.00, Abund. cutoff 2.00, Envelope cutoff 75.00
###    MaxRes   Parameters: AdductIon (+)+H (-)-H, LowMass 0, HighMass 8000 
###    Perf. isotope decon yes, Max Charge Istopic decon 6, Abund. cutoff 2.00
###    MSn      Parameters: AdductIon (+)+H (-)-H, LowMass 0, HighMass 8000 
###    Perf. isotope decon yes, Max Charge Istopic decon 4, Abund. cutoff 0.05
###    Global Charge Limit: no 3, Prefer FullScan Result: yes, Export what: 2 (0=non deconv/1=deconv only/2=mixed), NoMSMSSignals: 150, Intensity threshold: 10, NoMSSignals (deconv): 2, NoMSSignals (non-deconv): 2, NormalizeData: no, SingleCharged: yes
###
COM=210702_Calloselasma_halfplate000165.d
USERNAME=Demo User

###FS:    #m/z: 322.93095 #charge 1+
###MS: 1
###MSMS: 2
BEGIN IONS
TITLE=Cmpd 1, +MS2(322.9310), 28.0-35.0eV, 0.0min #2
RTINSECONDS=1.392
SCANS=1-2
PEPMASS=322.93095	5441534
CHARGE=1+
191.95620	1016	
192.89135	770	1+
195.95867	168	
196.88514	170	
199.85747	140	
200.47260	136	
201.01880	150	1+
201.04295	120	
202.84996	130	
204.01342	234	1+
205.94931	660	1+
209.94506	324	1+
211.89490	134	
212.89694	320	
213.88933	178	
215.88680	570	1+
215.90279	146	
220.86547	492	1+
220.96219	224	1+
222.95319	1956	1+
222.97719	158	
224.05352	238	1+
224.93371	166	1+
224.96145	210	1+
227.01519	126	
227.88289	160	
227.93318	244	
227.95338	138	
228.86396	136	
228.91183	206	
230.85823	202	
231.08154	170	
231.96678	154	
233.06903	198	
233.83744	180	
233.89814	150	
233.91655	156	
235.04036	188	
235.82276	300	1+
236.01005	150	1+
237.05611	134	
237.10633	254	1+
238.10828	196	1+
238.14650	124	
238.87856	158	
239.03952	254	1+
239.07850	240	
239.78879	360	1+
239.99183	150	
240.07673	136	
240.10048	144	
240.96321	922	1+
240.99687	216	1+
242.07063	122	
242.94581	332	
243.88244	904	1+
243.91376	152	
244.06767	428	1+
244.95432	212	
245.04296	198	
245.88039	256	
245.93983	136	
246.91018	154	
246.94177	240	1+
246.97809	650	1+
247.02892	134	
247.05893	176	
248.03540	1000	1+
248.85805	172	
249.03950	696	1+
249.18344	152	
249.92874	198	
249.97760	216	
250.89965	130	
250.92104	430	1+
251.92451	358	1+
252.00644	382	1+
253.83240	320	1+
254.88888	138	1+
255.04037	352	1+
255.09912	194	
255.88280	168	1+
257.06303	128	
258.83072	122	
258.86240	120	
258.89593	128	
258.97692	212	
259.81962	122	
259.94534	122	
259.99385	122	
260.11439	190	
260.17709	436	1+
260.95968	122	
261.82919	336	1+
261.89118	128	
262.17447	432	1+
262.83163	226	1+
262.93075	172	
262.98134	162	
263.05465	520	1+
263.13037	154	
263.97921	682	1+
265.01800	130	
265.08791	170	
266.86492	194	
267.01468	148	
267.10467	118	
267.94102	160	
268.91412	292	1+
269.79649	262	
270.08956	140	
270.27785	296	1+
270.55219	132	
271.08963	120	
272.03026	212	1+
272.23718	204	1+
272.99840	120	
273.79831	258	
274.85258	202	
275.05698	190	
275.07246	156	
277.07598	124	
277.09257	118	
277.14240	142	
277.79900	128	
278.00620	122	
278.10544	216	1+
279.01563	138	
279.08917	500	1+
279.22982	192	
279.82878	144	
279.91181	224	1+
280.14244	614	1+
280.20516	124	
280.26196	268	
281.05316	118	
281.99448	202	
282.06665	456	1+
282.27593	162	
282.88640	142	
283.07071	382	1+
283.26098	492	1+
283.27741	126	
283.86859	410	1+
284.29328	1862	1+
285.00235	136	
285.08819	128	
285.85519	138	
285.94595	152	
286.81071	124	
286.91992	274	
287.09432	148	
287.19920	130	
287.85935	182	
288.00750	150	
288.06585	224	
289.14672	220	1+
289.88083	266	
291.11419	338	1+
291.80871	240	1+
292.06129	680	1+
292.87570	362	1+
293.13203	120	
293.85820	418	1+
294.07253	188	
294.15664	318	1+
294.86437	412	1+
295.12848	136	
295.18978	182	1+
296.83530	126	
296.86291	376	1+
297.10309	154	
297.81255	310	1+
297.86745	328	1+
298.95980	126	
300.07593	138	
300.86995	128	
300.93389	168	
301.14873	126	
301.80210	206	1+
301.85533	134	
301.87698	390	1+
302.24284	128	
302.87871	284	1+
303.10215	296	1+
303.26765	140	
303.85319	220	1+
303.95028	156	
304.18906	200	
304.26144	268	
304.85298	146	1+
305.23509	226	1+
305.27506	310	1+
306.88489	818	1+
307.08295	266	1+
307.89016	510	1+
308.29197	896	1+
309.02300	136	
309.06615	146	
309.26514	198	1+
309.81543	150	
310.04391	126	
310.30927	866	
310.87806	330	
311.88464	464	
312.14871	132	
312.87362	186	
313.03027	184	
313.09129	144	
313.12779	128	
314.08392	186	
314.81907	330	1+
315.04651	278	1+
315.87618	218	
316.75983	134	
317.89512	130	
318.73517	126	
319.07860	386	1+
319.19567	150	
320.29576	132	
321.17125	184	1+
321.82082	154	
322.31435	214	1+
322.75951	214	1+
322.88450	174	
323.23909	2290	1+
324.13548	1640	1+
324.20715	870	1+
324.31255	326	1+
324.88996	146	
325.05565	142	
325.27676	154	
325.31761	274	1+
325.86936	220	1+
325.90514	126	
326.25038	124	
327.03575	190	1+
327.12444	204	
327.21045	184	
327.27179	248	
327.88843	316	1+
327.96350	262	1+
END IONS

###FS:    #m/z: 340.94068 #charge 1+
###MS: 1
###MSMS: 3
BEGIN IONS
TITLE=Cmpd 2, +MS2(340.9407), 28.0-35.0eV, 0.1min #3
RTINSECONDS=2.1645
SCANS=1,3
PEPMASS=340.94068	3996492
CHARGE=1+
192.88809	130	
192.92727	138	
196.88353	246	
196.99850	208	1+
198.85720	254	1+
199.88797	128	
204.94332	194	1+
205.01809	132	
207.07112	190	1+
209.94493	182	
210.90062	146	
210.94177	296	1+
211.02550	128	
212.90149	290	1+
213.88279	242	
213.93970	8374	1+
214.11188	170	1+
214.89206	326	
215.42185	146	
215.88825	1416	1+
215.93707	1838	1+
216.41519	240	
217.88114	694	1+
217.93714	404	
218.91427	154	
219.88226	130	
221.89145	152	
221.90418	162	
222.95080	562	1+
223.95397	372	1+
226.94746	174	
227.87775	134	
228.91036	246	
228.93983	204	
228.98094	220	1+
229.02608	126	
229.93165	274	
229.95579	164	
230.88842	698	1+
231.89190	438	1+
231.94921	11664	1+
232.00239	212	1+
232.04172	222	1+
233.89783	954	1+
234.15929	114	1+
234.88913	370	1+
234.92301	152	
235.02493	202	1+
235.86443	264	1+
235.89349	316	1+
235.94938	388	1+
237.03572	304	1+
237.90217	126	
239.42425	276	1+
239.79515	188	1+
240.23016	998	1+
240.99646	240	1+
241.11727	128	
242.00340	230	1+
242.94474	394	1+
243.03013	134	
243.98291	136	
244.03425	508	1+
245.03420	332	1+
245.09668	164	1+
246.39621	134	1+
246.97677	720	1+
247.05537	142	
247.13413	146	
247.94179	702	1+
247.96451	140	
248.03783	146	
249.04280	472	1+
249.09524	156	1+
249.96128	1998	1+
250.89946	126	
251.10809	294	
251.92533	142	
251.95909	456	1+
253.01681	146	
253.90939	302	1+
253.95726	148	
254.03921	212	1+
254.93887	144	
254.96679	4908	1+
255.07636	830	1+
255.94639	130	
256.84208	434	1+
256.91330	552	1+
256.96096	558	1+
257.02611	134	
258.09592	162	
258.14219	124	
258.89496	136	
258.96710	678	1+
259.88951	218	1+
259.95143	134	
260.80377	142	
261.06140	136	
261.11508	260	1+
261.83084	266	1+
262.09636	144	
262.21664	218	1+
262.93141	278	1+
262.96271	574	1+
263.05724	140	
263.18449	106	1+
263.98211	406	1+
264.05661	220	1+
265.85985	322	1+
265.91153	228	1+
266.02032	148	
266.13031	374	1+
266.90482	268	1+
267.13391	310	1+
267.18143	142	
268.05754	142	
268.26455	126	
269.19414	140	
269.80001	622	1+
270.12274	170	
270.84395	402	1+
271.00583	144	
271.11566	166	1+
271.81266	194	1+
271.84430	488	1+
272.02950	128	
272.93551	592	1+
272.97508	418	1+
273.92028	156	
273.99401	150	1+
274.01406	148	
274.82177	230	1+
275.05458	352	
275.07500	140	
275.80813	144	
275.88102	168	1+
276.15885	264	1+
276.85546	124	
276.96709	150	
277.00177	164	
278.01790	154	
278.06772	264	1+
278.28244	124	
278.79937	130	
278.84144	134	
278.96267	136	
279.09555	226	
279.14019	146	
279.21684	132	
279.79465	132	
279.89945	288	1+
279.93269	366	1+
279.96543	178	
280.09192	262	1+
281.00759	128	
281.02281	512	1+
281.04825	130	
282.24333	176	
282.27553	546	
282.85568	594	1+
282.92173	222	
283.09852	204	
283.85664	356	1+
284.87554	144	
285.93611	262	1+
285.96392	196	1+
286.07929	150	
287.11103	146	
288.01541	126	
288.06349	452	
288.21071	140	
288.26627	194	1+
288.79412	130	
289.06919	204	
289.88381	350	
290.04052	136	
290.07084	128	
290.78845	134	
290.87539	334	1+
290.94939	132	
291.88169	238	1+
292.07647	124	
292.93836	182	1+
293.06829	450	1+
293.10009	208	1+
293.43491	214	
293.81831	192	
293.84954	336	1+
293.87990	154	1+
294.06290	232	1+
294.31501	136	
294.85232	210	1+
294.95209	162	
294.98760	390	1+
295.13466	192	
295.28783	172	
295.99269	334	1+
296.10269	134	
296.15357	160	
296.33079	316	1+
297.07378	136	
297.97174	128	
298.12631	210	1+
298.27550	132	
298.30816	232	
298.92111	286	1+
299.06241	262	1+
300.19294	126	
300.52184	140	
301.03570	312	1+
301.93718	214	1+
302.17432	274	
303.11144	138	
303.80049	196	1+
304.05723	160	
304.83620	162	
305.02489	140	
305.08105	252	1+
305.14999	172	
305.22743	124	
305.87610	134	
305.94094	252	1+
306.17235	152	1+
306.28125	146	
306.88252	544	1+
307.08518	182	
307.80219	546	1+
308.29450	740	1+
308.92681	206	1+
309.04145	126	
309.89027	132	
310.87649	796	1+
311.11275	134	
313.88528	416	1+
314.82122	234	1+
314.85336	214	1+
315.05071	174	
315.12475	132	
315.16142	136	
315.97767	294	1+
317.04606	142	
318.19794	212	1+
319.08370	222	1+
319.88047	124	
319.95370	426	1+
320.85792	254	1+
321.09364	174	1+
321.12796	222	1+
321.15225	290	1+
321.89399	168	1+
322.23366	142	
323.03941	138	
323.23951	834	1+
323.31232	166	
324.88863	656	1+
324.98792	188	1+
326.17333	178	
326.24769	162	
327.00444	196	1+
327.18377	134	
327.79650	138	
328.18497	258	
328.31510	210	
328.88485	602	1+
329.07538	338	1+
330.08021	222	1+
332.09040	274	
333.09221	172	
333.88683	128	
334.28918	290	1+
334.77638	260	1+
334.84037	126	
337.21635	182	
337.25460	150	
338.09980	184	1+
338.18780	154	
339.84934	272	1+
340.14603	132	
340.18634	320	1+
340.39192	232	
340.95913	166	1+
341.06954	224	1+
341.13328	164	
341.24871	128	
341.90075	362	1+
342.12061	122	
342.20102	388	1+
342.28225	134	
342.31594	358	1+
342.40155	158	1+
342.93796	252	1+
343.18437	324	1+
343.28208	310	1+
344.06113	354	1+
344.11119	194	1+
344.57875	134	1+
344.89714	194	
END IONS

###FS:    #m/z: 363.95676 #charge 1+
###MS: 1
###MSMS: 4
BEGIN IONS
TITLE=Cmpd 3, +MS2(363.9568), 28.0-35.0eV, 0.1min #4
RTINSECONDS=2.9365
SCANS=1,4
PEPMASS=363.95676	2344498
CHARGE=1+
183.93102	306	
185.86771	178	
189.06591	164	
189.86229	878	1+
191.85765	1370	1+
196.88544	454	
198.85750	196	1+
203.87699	200	1+
203.90799	196	1+
205.94991	336	1+
207.87324	548	1+
207.94615	234	
208.93808	198	
209.86945	188	
209.94449	4802	1+
210.88367	766	1+
212.04622	162	1+
212.87935	4916	1+
213.42263	186	
214.89387	450	1+
215.41067	604	1+
215.88515	282	1+
217.91261	136	
218.91468	294	
220.86478	276	
222.95205	3288	1+
223.66798	116	1+
224.94890	5152	1+
226.92142	256	
226.94811	29920	1+
227.45279	88	1+
227.93030	286	
228.89392	1306	1+
228.94310	36300	1+
229.04288	208	1+
229.07587	304	1+
229.12205	130	1+
229.76246	154	1+
230.79170	166	
230.88985	8404	1+
230.97038	264	1+
232.85682	100	1+
232.88520	1446	1+
232.91010	178	
234.03350	282	1+
234.82396	462	1+
234.88140	436	
234.97511	174	
235.85064	150	
235.93642	238	1+
236.06260	236	1+
236.99184	160	
237.12862	136	
237.15821	230	1+
238.21632	134	
238.25787	186	1+
238.89440	198	
239.42086	164	
239.91912	250	1+
240.08000	140	
240.83745	248	1+
240.96331	2414	1+
242.87600	442	1+
242.95993	2100	1+
243.83527	202	1+
243.87857	394	1+
244.03678	344	1+
244.78942	146	
244.95793	15032	1+
245.78593	344	1+
245.98555	274	1+
246.03984	318	1+
246.78512	356	1+
246.90604	490	1+
246.95350	14996	1+
247.52528	144	
247.98064	270	
248.03450	530	1+
248.08597	146	
248.20300	156	1+
248.90004	1850	1+
249.03858	354	1+
250.07059	534	1+
250.87296	176	1+
250.89600	436	
250.96915	472	1+
251.02963	142	
251.07227	456	1+
251.85179	176	1+
252.89829	742	1+
253.03240	186	
253.06484	204	1+
253.11591	142	
253.83219	348	1+
253.90493	468	1+
253.97884	232	1+
255.06497	146	
255.78542	162	1+
255.98494	190	1+
256.95604	154	
257.93172	226	1+
258.05224	134	
258.84088	482	1+
258.86569	168	
258.97323	782	1+
259.99122	258	1+
260.96920	1450	1+
261.00830	170	
261.84895	144	1+
261.89118	290	
261.98504	178	
262.05548	514	1+
262.93254	436	1+
262.97843	462	1+
263.00934	184	1+
263.05749	442	1+
263.13319	148	
264.08117	404	1+
264.80016	262	1+
264.96043	258	
264.97751	562	1+
265.08580	292	1+
265.85882	386	1+
266.04384	226	1+
266.24837	846	1+
267.04703	194	1+
267.09588	158	
267.90755	314	1+
267.93778	146	
267.97383	2054	1+
268.10560	200	1+
268.13300	182	1+
268.83225	184	1+
268.93776	164	
268.95708	220	
269.80035	146	
269.96983	2668	1+
270.10592	196	1+
270.99664	234	1+
271.84260	382	1+
271.91589	174	
272.78628	578	1+
272.93804	196	1+
273.12360	184	1+
274.81900	210	
275.05804	174	
276.12048	234	1+
276.85283	572	1+
276.99083	162	
277.91657	208	
277.95079	206	
278.04452	182	1+
278.85597	260	1+
278.87018	214	1+
278.91953	148	
279.25586	196	1+
279.91639	574	1+
279.99175	154	
280.03072	330	1+
280.78979	210	
280.80940	174	
280.90302	180	
280.93835	164	
280.98377	144	
281.00572	262	1+
281.89549	154	
281.94310	244	1+
282.00355	196	1+
282.81000	134	
282.90137	136	
282.98894	198	
283.06868	144	
283.09733	158	
283.25381	142	
283.85243	440	1+
283.97113	142	
283.98700	180	
284.06023	262	1+
284.88039	246	1+
285.40426	220	
285.84764	1352	1+
285.94137	244	
287.23894	190	
288.06465	606	1+
288.10849	180	1+
288.79134	254	
288.86099	216	
289.81887	240	1+
289.88167	198	
290.79041	564	1+
290.95445	272	1+
291.25447	208	1+
292.12081	196	1+
292.43596	394	1+
292.45652	186	
292.94212	146	
293.06798	182	
293.87393	300	
294.12217	288	1+
294.18432	174	1+
294.27902	234	
294.81442	200	
294.86023	280	
294.92667	596	1+
295.28636	156	
295.87207	178	
295.90268	144	
295.93374	634	1+
296.87078	164	
296.93832	400	1+
297.87865	138	
297.92352	140	
298.80217	484	1+
298.83690	174	1+
298.86462	464	1+
300.94427	178	
301.14239	146	
301.16667	216	1+
301.81362	362	1+
301.85719	538	1+
301.91449	136	
301.94280	138	
302.17182	150	1+
302.22267	1640	1+
302.31347	98	1+
303.07557	302	1+
303.10198	134	
303.14054	158	
303.77115	150	
303.81000	696	1+
303.85617	1370	1+
303.92217	212	1+
303.94814	296	1+
304.16097	218	1+
304.78510	264	1+
305.03182	190	1+
305.06925	428	1+
306.28135	206	
306.88551	148	
306.93160	162	
307.04074	312	1+
307.13162	146	
307.15647	214	1+
307.30943	266	1+
307.78784	216	
307.89214	230	
308.02489	284	1+
308.11058	202	1+
308.29113	484	1+
308.78584	180	
308.87387	150	
308.95200	154	
310.11513	228	1+
310.82408	168	1+
310.87741	556	1+
311.31544	230	
312.87193	264	
313.14446	140	
313.16530	182	
313.87122	170	
314.03666	156	
314.97779	170	
315.09462	246	1+
315.27229	210	1+
316.06588	144	
316.81337	448	1+
316.92819	276	1+
318.12482	264	1+
318.93272	530	1+
319.08135	470	1+
319.10068	138	
319.82360	152	
319.87124	220	
319.89327	188	
320.26878	278	1+
320.83454	134	
320.87870	218	
321.82081	1072	1+
321.86635	244	1+
321.97074	394	1+
322.17475	226	1+
322.92938	962	1+
323.17806	150	1+
323.89107	304	1+
324.04613	164	
324.08767	144	
324.13840	378	1+
324.24293	236	1+
324.32830	556	1+
325.06615	146	
326.87322	850	1+
328.18235	148	
328.88381	426	1+
329.17716	196	
330.07414	172	
330.17945	290	
330.87080	336	1+
332.08975	946	1+
333.27657	262	1+
333.77914	174	1+
334.85277	184	
334.91146	138	
335.88505	150	
336.94603	1014	1+
337.83419	216	
337.87594	260	1+
337.96784	258	1+
338.83410	194	
338.88373	218	1+
338.94453	188	
339.09477	196	1+
339.14618	136	
339.75103	148	
339.79331	404	1+
339.83272	624	1+
340.80705	300	1+
340.94000	656	1+
341.09952	146	
341.23226	316	1+
341.90282	164	
342.20489	270	
342.27766	296	1+
342.87421	252	1+
344.17973	270	1+
344.22965	202	1+
344.25595	224	1+
344.41931	244	
345.10248	134	
345.18191	228	1+
345.88911	190	1+
347.89522	234	1+
348.05597	120	1+
348.30152	140	
348.32247	784	1+
349.09730	134	
349.22740	214	1+
349.32465	584	1+
349.35425	152	
349.75722	346	1+
350.34643	142	
351.10127	180	1+
351.75716	280	1+
352.65611	138	
352.86727	172	
352.88924	178	
353.17865	296	1+
355.91845	154	
357.05349	180	
359.10454	276	1+
359.15385	256	1+
359.18101	258	
360.85305	152	
362.84033	358	1+
363.98010	316	1+
364.21803	196	1+
364.40970	102	1+
364.91015	198	1+
365.28595	120	1+
366.24454	146	
367.08928	162	1+
367.33125	354	
368.15903	220	1+
368.42481	1250	1+
368.79986	198	1+
369.12117	142	1+
END IONS

###FS:    #m/z: 322.93095 #charge 1+
###MS: 5
###MSMS: 6
BEGIN IONS
TITLE=Cmpd 4, +MS2(322.9310), 28.0-35.0eV, 0.1min #6
RTINSECONDS=6.625
SCANS=5-6
PEPMASS=322.93095	5451774
CHARGE=1+
188.88344	148	1+
190.92732	152	
191.95561	956	1+
192.89023	310	
194.98272	172	1+
196.01167	188	
196.88478	346	1+
199.07031	118	
199.88795	122	
200.90909	222	1+
201.05096	146	
203.05010	150	
204.93940	124	
205.94997	458	1+
206.92227	226	
210.18273	132	
214.89408	190	
215.88903	680	1+
218.02380	302	1+
218.08663	98	1+
218.97702	126	
219.17291	144	
220.86624	238	1+
221.94609	128	
222.95426	2206	1+
223.05804	266	1+
223.88377	120	
226.03399	216	1+
226.89594	142	
226.93216	326	1+
226.94968	148	
227.08895	212	1+
227.93449	228	1+
230.05082	190	1+
230.85106	352	
230.88898	208	
230.90004	162	
231.02726	116	
231.87073	114	
232.08853	158	
233.04960	262	
233.89762	450	
233.91890	214	1+
233.95237	152	
235.02432	256	1+
238.21670	332	1+
238.87473	180	
239.08085	744	1+
240.93950	202	
240.96302	1340	1+
241.03101	174	1+
241.07301	334	1+
241.89733	222	
241.93931	1030	1+
242.07765	268	1+
242.83860	166	
242.94192	744	1+
243.05597	116	
243.88221	862	1+
243.92115	138	
244.01280	250	1+
244.05972	126	
244.78992	260	1+
244.94087	124	
244.96081	278	1+
245.04095	162	
245.83292	124	
245.87781	114	
246.03351	150	
246.05523	240	
246.44179	166	
246.97643	374	
247.03198	598	1+
247.06166	140	
247.90918	160	
248.03363	524	1+
248.90069	160	
248.97429	140	
249.91958	136	
250.85256	220	1+
250.95107	318	1+
251.78754	146	
251.98226	152	
252.12294	252	1+
252.23390	126	
253.83405	344	1+
254.09156	184	
254.99597	120	
255.94558	120	
256.03912	124	
256.07354	230	
257.80211	118	
257.88453	136	
258.83738	212	
258.97467	284	1+
260.01261	130	
260.17812	166	
260.62664	152	
261.00211	114	
261.08106	174	
261.17158	160	
261.89834	152	
262.17184	122	
262.79492	144	1+
263.05676	288	1+
263.98074	298	
264.18919	136	
264.83984	128	
264.96227	150	
264.97729	180	
265.03704	118	
265.06051	302	1+
265.09123	190	1+
265.86022	168	
266.02624	316	1+
266.86248	218	
266.97163	194	1+
267.93964	226	
267.99936	322	1+
268.06183	244	1+
268.90571	170	
268.95429	170	
268.99945	206	1+
269.79852	536	1+
271.84494	182	
271.91859	124	1+
272.85389	128	
272.87897	128	
273.79450	128	
274.79224	206	
275.05119	166	
275.81113	150	
276.81640	114	
277.00034	134	
277.82525	264	1+
278.01979	130	
278.08887	480	1+
278.20903	216	1+
278.86752	126	
279.04638	186	1+
279.09217	410	1+
279.22905	162	
279.80359	352	1+
280.02086	190	1+
280.14517	332	1+
280.26122	158	
281.24736	166	1+
281.92225	140	
281.98404	254	1+
282.08352	158	
283.06647	128	
283.26129	170	
283.97621	178	1+
284.05129	164	
284.08580	128	
284.29301	1548	1+
284.79350	128	
284.87486	170	
284.92514	214	
285.12760	126	
285.93560	148	
286.86124	132	
286.91912	656	1+
288.06444	436	1+
289.88221	242	
290.27862	122	
290.87548	368	1+
291.80213	684	1+
292.05871	658	1+
293.88276	410	
293.98151	232	1+
294.86547	182	
295.89241	122	
296.65691	96	1+
296.94796	126	
297.82587	288	1+
298.04971	292	1+
298.07881	292	1+
298.82948	208	1+
298.87698	270	1+
299.10956	200	
299.79522	118	
301.03420	206	1+
301.87861	292	1+
301.91966	218	1+
302.24370	416	
303.07735	120	
303.12142	140	
304.10192	148	
304.26699	176	
304.85752	134	
304.87916	196	
304.93998	154	
305.09901	140	
305.91081	146	
306.88437	676	1+
307.05389	218	1+
307.07976	142	
307.13210	148	
307.27681	142	
308.29339	830	1+
308.80095	184	
309.90249	210	
310.31043	1052	1+
310.87757	564	
311.88461	386	
312.02877	246	
312.07210	120	
312.87429	236	1+
312.98250	192	
313.12880	304	1+
314.82027	168	
314.85439	116	
315.88027	158	
317.72788	296	1+
319.08436	166	
320.14891	344	1+
320.29473	148	
320.73877	246	1+
321.03881	130	
321.12091	122	
321.19364	188	1+
321.81600	134	
322.30296	194	1+
323.03990	132	
323.08955	270	1+
323.23780	2012	1+
324.11742	152	
324.13765	770	1+
324.17668	168	
324.20662	762	1+
324.77649	178	
324.89403	218	
325.18296	156	
325.76226	134	
325.89911	180	
326.10682	322	1+
326.37362	158	
326.90818	116	
326.96984	170	1+
327.07685	126	
327.13191	256	1+
327.27063	192	
327.89459	178	
END IONS

###FS:    #m/z: 340.94076 #charge 1+
###MS: 5
###MSMS: 7
BEGIN IONS
TITLE=Cmpd 5, +MS2(340.9408), 28.0-35.0eV, 0.1min #7
RTINSECONDS=7.3975
SCANS=5,7
PEPMASS=340.94076	4180064
CHARGE=1+
190.92526	224	
190.95046	266	1+
192.92772	132	
197.87985	278	1+
199.89670	124	
203.88517	146	
205.94851	206	
207.40460	264	
208.96009	392	
209.95021	128	
210.93959	126	
211.94428	170	
212.88058	768	1+
213.88398	478	1+
213.94064	8484	1+
215.42563	168	
215.88791	2272	1+
215.93777	1400	1+
216.41017	168	
217.88755	534	1+
217.93882	536	
219.88115	144	
220.96535	304	1+
221.89419	220	
221.94512	122	
222.95187	438	1+
225.04578	164	
226.94990	190	
227.05134	116	
227.94948	394	1+
228.86866	150	
228.93552	116	
228.94986	256	1+
230.88998	826	1+
230.95981	284	
231.95115	7692	1+
233.89701	594	1+
233.94780	2016	1+
235.89269	276	1+
235.94708	196	
236.85124	128	
236.95045	138	
237.06927	334	1+
238.99951	160	
239.03433	236	1+
239.90120	442	1+
240.05345	256	
240.23184	722	1+
240.96915	114	
241.46717	162	
242.79513	156	1+
242.83424	176	1+
243.00505	214	1+
243.97090	362	1+
244.04053	608	1+
245.01292	230	1+
245.44115	148	
245.97273	530	1+
246.86248	136	
246.91529	124	
246.97349	386	1+
247.00131	122	
247.94342	270	
248.03277	174	
248.06816	192	1+
248.85440	222	
249.03878	146	
249.88449	128	
249.89903	134	
249.91455	154	
249.96002	2722	1+
251.05840	154	
251.92269	398	1+
252.91452	314	1+
253.03457	120	
253.04799	120	
253.83555	208	
253.95896	152	
253.97272	238	
254.06825	656	1+
254.80708	316	1+
254.89557	408	1+
254.96709	3406	1+
255.07506	438	1+
255.13671	232	
255.90803	554	1+
256.91338	382	1+
256.96523	1262	1+
257.05116	136	
257.09311	336	1+
257.83103	120	
257.93749	126	
258.51770	148	1+
258.86792	162	1+
258.96446	186	
259.86861	206	1+
259.96652	120	
260.01808	158	
260.85140	116	
261.84845	150	
262.14218	170	
262.92527	204	1+
262.96960	624	1+
263.00201	358	1+
263.05187	136	
263.08803	164	
264.07761	258	1+
264.85165	446	1+
265.87252	134	
265.99421	162	
266.13464	216	1+
266.24601	118	
266.95291	122	
267.00117	164	
267.80509	140	
267.91339	192	1+
268.79640	426	1+
268.93251	148	
268.95541	130	
269.80276	304	1+
271.03376	170	
271.05720	144	
271.07458	200	1+
272.17777	128	
272.81742	216	1+
272.85511	116	
272.93524	726	1+
272.97821	770	1+
273.00566	302	1+
273.19382	230	
273.79239	176	
275.07154	128	
275.84258	448	1+
275.86016	138	
276.80302	146	
276.84139	396	1+
277.07029	164	
277.88173	130	
278.03762	120	
278.16619	120	
278.20806	166	1+
278.81076	184	1+
278.87047	318	1+
279.08420	300	1+
279.85519	180	1+
279.90916	114	
280.11942	264	1+
280.25211	134	
280.93296	130	
281.06201	218	1+
282.04023	438	1+
282.27705	554	1+
282.85756	308	1+
282.91517	382	1+
282.97360	138	
283.05373	288	1+
283.26543	134	
283.87738	148	
284.02857	228	
284.08139	198	1+
284.93441	282	1+
285.06131	282	1+
287.81670	134	
288.06317	946	1+
288.08492	116	
288.79457	118	
288.94353	118	
289.04696	122	
289.86346	252	1+
290.08858	134	
290.78789	226	1+
290.84674	122	
290.86748	212	1+
292.06191	514	1+
292.82445	152	
292.86414	150	
293.82065	114	
293.84924	146	
293.88160	120	
293.90822	160	
294.92845	130	
295.80789	192	1+
295.95184	138	
295.99690	386	1+
296.29758	240	1+
296.33998	120	
296.52275	184	
296.85744	130	
296.97150	552	1+
297.02817	256	1+
297.14526	204	
297.85519	272	1+
297.87375	270	1+
297.88538	124	
298.27443	142	
298.58149	260	
299.07218	118	
299.11055	124	
300.06320	122	
300.08592	126	
300.87304	274	1+
301.25676	238	1+
302.04341	128	
302.17485	222	
302.94329	326	1+
302.98219	130	
303.14449	202	1+
303.96616	258	1+
304.08815	222	1+
304.92776	124	
305.08982	146	1+
305.13091	122	
305.23052	214	1+
305.42692	126	
305.88061	422	1+
306.31124	210	1+
306.79854	456	1+
307.07417	114	
308.29352	302	
308.32284	280	1+
308.87766	170	
308.95680	116	
309.23852	204	1+
309.32691	206	1+
310.24437	208	1+
310.88034	326	
311.02694	160	
311.88512	278	
312.03042	388	1+
312.88051	640	1+
313.88791	410	1+
314.04890	206	1+
315.82512	116	
315.88199	172	1+
316.81085	212	
317.03688	152	
319.09317	158	
321.13104	246	1+
321.22214	124	
322.07967	184	1+
322.27011	132	
322.89931	154	
323.23993	1046	1+
323.30344	158	
323.79747	176	1+
323.88556	118	
323.99074	156	1+
324.32874	358	1+
324.89509	614	1+
325.78711	248	1+
326.17390	182	
326.30357	210	
327.01814	122	
327.05211	146	1+
328.19133	254	1+
328.88867	546	
329.06564	226	1+
329.87240	172	
330.81757	146	
331.13576	122	
332.09047	590	1+
333.29621	142	
334.11306	180	1+
335.00911	226	1+
335.95041	274	1+
336.01057	160	1+
336.08627	286	1+
336.84983	208	1+
337.21011	162	
338.17523	122	
338.86233	186	1+
339.12143	146	
339.16342	230	1+
340.34896	144	
341.12398	182	
341.31779	522	1+
342.12079	164	
342.20661	546	1+
342.82353	158	
342.90226	292	1+
344.18371	148	
344.90226	232	1+
346.06375	190	1+
END IONS

###FS:    #m/z: 363.95689 #charge 1+
###MS: 5
###MSMS: 8
BEGIN IONS
TITLE=Cmpd 6, +MS2(363.9569), 28.0-35.0eV, 0.2min #8
RTINSECONDS=8.1695
SCANS=5,8
PEPMASS=363.95689	2450366
CHARGE=1+
178.94675	194	
182.86697	162	
183.93150	204	
189.86252	1318	1+
190.09651	176	1+
191.85766	1240	1+
191.95635	186	
192.92941	300	1+
193.88675	414	1+
193.93374	216	1+
196.88595	958	1+
200.94286	222	1+
206.95163	138	
207.09137	198	1+
207.40412	354	
207.87336	1034	1+
207.90674	136	
207.95167	248	
208.95196	164	
209.94447	3986	1+
210.88533	678	1+
211.94258	152	1+
212.87945	4660	1+
212.97643	140	1+
214.89538	318	1+
216.41117	250	
218.91050	290	
221.94331	146	
222.03027	136	
222.95278	3188	1+
224.94869	4660	1+
226.90002	162	
226.94802	27760	1+
227.00392	232	1+
227.07550	286	1+
227.80170	136	
227.89307	150	
227.92165	240	
228.89522	1020	1+
228.94322	31260	1+
229.03793	174	
229.06500	170	1+
229.45671	102	1+
229.52025	142	
230.70634	110	1+
230.88972	8594	1+
231.20136	138	1+
232.01756	204	
232.88692	1082	1+
232.92504	260	1+
234.07013	194	
234.88360	592	1+
234.96104	180	
235.00320	128	
235.81932	146	
236.68771	134	
236.86957	150	1+
238.04921	270	1+
238.07881	174	
238.21455	190	1+
238.42791	568	1+
238.83934	232	1+
239.42849	414	1+
239.90234	142	
239.96432	162	
240.79428	154	
240.92018	172	
240.96260	2082	1+
241.99440	240	1+
242.12332	236	1+
242.86869	300	1+
242.93945	344	1+
242.96031	1478	1+
243.83210	154	
244.04040	394	1+
244.79491	206	
244.90835	192	1+
244.95813	13894	1+
245.07009	220	1+
245.50600	142	1+
245.80297	148	
245.94069	236	
246.55678	160	1+
246.78606	158	
246.90431	306	
246.95374	15218	1+
247.02494	450	1+
247.24522	82	1+
247.90804	154	
247.97397	288	1+
248.90087	2082	1+
249.05365	136	
249.86273	182	1+
250.07030	228	1+
250.89680	338	
250.97141	748	1+
252.96037	164	
253.08605	148	
253.83671	174	
253.90604	694	1+
254.01516	138	
254.83524	262	1+
254.96902	154	
255.00997	296	1+
255.79346	142	
256.91917	146	
256.98911	144	1+
257.05531	148	
257.97262	642	1+
259.05706	222	
259.84985	154	
260.03674	232	1+
260.08927	324	1+
260.79272	378	1+
260.83005	146	
260.86001	232	1+
260.96912	938	1+
261.04027	152	1+
261.79629	276	1+
261.84095	236	1+
263.05949	172	
263.82898	392	1+
263.97939	396	
264.05422	278	1+
264.79251	270	1+
264.83319	258	1+
264.91224	200	1+
264.96541	172	
265.97492	508	1+
266.24829	502	1+
266.86788	196	
267.80488	162	
267.93112	172	
267.97483	1284	1+
268.86207	150	
269.79995	166	
269.91901	144	
269.96879	2042	1+
270.80041	244	
271.10060	312	1+
271.79523	140	
271.84454	504	1+
271.91833	428	
272.84579	298	1+
272.88806	270	1+
272.93328	258	
273.79382	146	
273.91976	158	
274.01510	136	
274.03609	228	1+
274.92464	154	
275.05414	142	
275.22695	132	1+
276.11482	284	1+
276.73831	132	
276.80323	218	1+
276.82135	136	
276.85532	364	
276.92782	192	
277.26353	226	
277.85702	236	
277.91716	138	
278.79638	158	
278.84919	170	
279.01698	136	1+
279.10276	470	1+
279.79941	168	
279.86065	146	
279.92295	132	
280.79130	168	
280.81006	128	
280.91055	166	1+
280.93108	158	
281.01158	172	1+
281.95660	138	
282.12824	128	
282.80991	406	1+
283.05687	272	1+
283.78923	270	1+
283.85058	296	1+
283.92824	160	
283.98660	372	
284.76055	166	
284.93035	190	
285.04088	154	
285.84659	1632	1+
285.92193	262	1+
285.94002	140	
286.80747	312	1+
286.88214	162	
288.06559	624	1+
288.11793	366	1+
288.79532	188	
289.01627	258	1+
289.08511	150	
289.81560	302	1+
289.87803	452	1+
290.78692	318	1+
291.80240	316	1+
292.12893	406	1+
292.78663	134	
292.93849	416	
293.03143	146	
293.06640	192	
293.12195	246	1+
294.09193	228	1+
294.28453	168	
294.43830	142	
294.86174	340	
294.92870	368	1+
295.01984	142	
295.04369	210	1+
295.88741	132	
295.92908	230	1+
297.53793	94	1+
298.07980	238	1+
298.80476	788	1+
298.91962	250	1+
298.96658	156	
299.85814	128	
299.88631	188	
300.87470	146	
300.94444	208	
301.81276	190	
301.86398	378	1+
301.88188	142	
301.90862	130	
301.99412	462	1+
302.22360	570	1+
302.75838	252	1+
302.81452	158	
302.94858	176	
303.80733	1406	1+
303.85704	2422	1+
303.95434	144	
304.02295	194	1+
304.07556	250	1+
304.22070	298	1+
304.44785	156	1+
306.27593	208	
306.44986	178	1+
306.81432	136	
306.98690	144	
307.30418	132	
307.75930	286	1+
307.79099	158	
307.88671	524	1+
307.97301	180	1+
310.16684	266	1+
310.31172	304	1+
310.33817	224	1+
310.82051	192	1+
310.88032	316	
310.99390	224	1+
311.87946	812	1+
311.99769	152	1+
312.04810	204	1+
313.81377	190	1+
313.94261	188	
313.96544	158	
313.97776	148	
315.85054	344	1+
315.87955	144	
315.98398	216	1+
316.81588	414	1+
317.09598	136	
317.12606	160	
317.15870	312	1+
318.88846	324	1+
318.94019	652	1+
319.09663	280	1+
319.29514	480	1+
319.85947	136	
320.02703	204	1+
320.82288	210	
320.93210	272	
321.09553	136	
321.81817	936	1+
321.86681	432	1+
321.92271	132	
322.93113	492	
323.99554	298	1+
324.89299	166	
324.94086	184	1+
325.06759	200	1+
325.09084	360	1+
325.79188	180	1+
326.09662	246	1+
326.87091	460	
326.89100	180	
327.04789	140	
327.80879	206	1+
327.86912	240	
328.19029	276	1+
328.26110	164	1+
328.73793	136	1+
328.81614	140	1+
328.88825	534	1+
329.87443	412	1+
329.90824	380	1+
330.87911	352	1+
332.09188	420	1+
334.84832	258	1+
334.89282	240	1+
336.94394	884	1+
337.06496	148	
338.77573	250	1+
338.87554	166	
338.94780	282	1+
339.08594	184	1+
339.83024	1138	1+
340.71619	200	1+
340.76650	314	1+
340.89485	368	1+
340.94254	736	1+
341.77201	224	1+
341.99860	250	1+
342.31108	282	1+
343.02887	214	1+
343.28323	184	
343.88715	286	1+
344.22087	130	
346.15002	156	1+
346.31115	212	1+
347.29031	236	1+
349.32393	288	1+
350.82575	168	
351.89640	208	1+
353.76014	188	
354.80841	228	1+
355.05207	140	
355.86894	208	1+
356.78601	246	1+
357.78962	200	1+
358.77924	198	1+
359.96412	150	
360.91184	134	1+
361.24941	184	1+
361.84698	404	1+
362.12290	128	
362.34295	240	1+
362.71056	150	
362.77704	194	1+
363.10719	146	
363.99531	196	1+
364.11468	190	
365.15645	212	1+
365.28302	418	1+
366.20987	252	1+
366.38064	152	
367.33671	482	1+
367.77027	300	1+
367.82644	196	1+
367.90845	164	1+
368.41967	652	1+
END IONS

###FS:    #m/z: 322.93123 #charge 1+
###MS: 9
###MSMS: 10
BEGIN IONS
TITLE=Cmpd 7, +MS2(322.9312), 28.0-35.0eV, 0.2min #10
RTINSECONDS=11.87
SCANS=9-10
PEPMASS=322.93123	5451774
CHARGE=1+
190.89537	136	
191.95465	772	1+
192.89089	258	
193.89227	138	
193.94928	174	1+
198.03092	130	
202.85314	304	1+
204.94670	362	1+
205.90400	138	
205.94958	268	1+
208.89405	294	1+
209.94348	260	
214.89422	178	
215.88911	548	
216.48654	112	
216.89155	340	
219.89563	110	
220.17776	174	
220.86515	318	
222.41497	272	1+
222.52642	104	
222.95340	1798	1+
223.97831	116	
224.19847	204	1+
224.92444	142	
224.98044	144	
225.95556	136	
227.03950	172	1+
228.89557	110	
229.95165	354	1+
229.99915	114	
230.82817	130	
230.86660	140	
230.89049	222	
230.91057	158	
231.97104	214	1+
232.91023	288	1+
233.01054	114	
233.04827	206	1+
233.07183	174	
233.89725	242	
234.89550	112	
235.90004	156	
236.90751	146	
236.92772	308	1+
238.02774	124	
238.07602	516	1+
239.05110	266	1+
239.07838	446	1+
239.95578	180	
240.90666	162	
240.94326	386	
240.96248	672	1+
241.59417	114	
241.91627	284	1+
241.94159	326	
242.94254	922	
242.97683	176	
243.79222	164	
243.88227	698	1+
243.93573	114	
244.03693	238	
244.84200	110	
244.94014	586	1+
244.95956	110	
245.97406	1184	1+
246.97687	1010	1+
247.04190	158	
247.93301	104	
248.03418	144	
249.03922	358	
250.90239	110	
250.94343	152	
250.96884	220	
251.87326	106	
251.92816	124	
253.83312	490	1+
255.78588	182	
255.88342	126	
256.03897	258	1+
256.91505	132	
258.80295	110	
258.84173	136	
259.06298	320	1+
260.06630	278	1+
260.82635	182	1+
261.17196	328	1+
261.87113	104	
261.89486	278	1+
262.04691	166	
263.05423	118	
263.97794	272	1+
264.00896	166	
264.05979	446	1+
264.11396	172	
264.23089	128	
264.91765	242	1+
266.01161	108	
266.04136	174	
266.86322	318	
266.95932	188	
267.04695	124	
267.46236	112	
267.79923	240	
267.93565	134	
268.00169	108	
268.07257	162	
268.81588	144	
268.91117	462	
269.11771	214	
269.79615	406	1+
271.07693	176	
271.84484	168	
272.84147	108	
273.79417	234	
273.92884	182	
274.80087	466	1+
276.84945	108	
277.06865	106	
277.09852	110	
277.87328	172	
278.85767	204	1+
279.01679	122	
279.09229	572	1+
279.89767	130	
280.13896	614	1+
280.26667	118	
280.81046	122	
280.85845	300	1+
280.91341	132	
281.29304	116	
283.07058	328	1+
283.79310	264	
283.86022	248	1+
283.95735	206	1+
284.05171	208	1+
284.26715	192	
284.29378	1180	1+
284.79147	186	
284.83543	106	
284.86471	202	1+
284.92116	140	
285.99076	128	
286.41674	106	
286.92270	326	1+
287.79716	234	1+
287.80705	260	1+
287.86211	202	
287.89081	170	
289.86466	466	1+
289.88169	150	
290.78816	106	
290.86627	318	1+
291.80426	368	1+
292.05662	194	
292.12211	120	
292.93912	138	
293.06857	240	1+
293.87728	148	
294.10153	130	1+
294.86499	116	
295.06966	150	
296.81029	158	
297.84142	224	1+
297.91122	126	
298.53701	114	
298.84541	180	1+
298.96862	164	1+
299.06107	130	
299.78631	170	
299.87877	150	1+
300.82801	176	1+
300.94131	130	
301.00510	124	
301.29015	142	1+
301.87624	150	
302.03724	122	
302.25149	294	1+
304.12940	184	1+
304.98070	104	
305.78031	124	
306.88196	388	
306.97044	124	
307.08328	306	
307.13429	122	
307.28801	668	1+
307.79694	342	1+
307.82011	144	
307.88852	180	
308.29509	424	1+
308.88119	104	
308.91385	134	
308.94758	106	
309.86929	126	
310.27840	126	
310.30979	598	
310.88105	656	1+
311.02698	142	
312.87498	416	1+
313.03013	232	
314.82230	142	
314.86582	146	
315.88499	140	
316.02384	118	
319.89072	122	
319.97553	202	1+
320.25946	110	
320.75088	178	1+
321.77107	222	1+
322.89807	132	
323.04156	146	
323.20404	118	
323.24036	786	
324.13946	172	
324.20622	198	1+
324.24208	396	
324.31558	382	1+
324.89599	270	
325.06321	118	
325.14409	186	
325.26047	108	
325.31905	324	1+
325.89873	544	1+
326.07967	176	1+
327.24652	142	
END IONS

###FS:    #m/z: 340.94108 #charge 1+
###MS: 9
###MSMS: 11
BEGIN IONS
TITLE=Cmpd 8, +MS2(340.9411), 28.0-35.0eV, 0.2min #11
RTINSECONDS=12.642
SCANS=9,11
PEPMASS=340.94108	4326198
CHARGE=1+
185.87498	140	
189.86672	246	
192.92694	324	
196.49195	308	
196.88339	116	
205.95113	408	1+
205.97062	106	
207.87119	160	
208.96002	480	
210.94003	506	1+
211.94333	322	1+
212.88146	114	
213.08808	166	1+
213.94000	8850	1+
214.02671	302	1+
214.89626	126	
215.88792	1406	1+
215.93775	1858	1+
216.12099	108	
216.41390	148	
217.88219	838	1+
217.93756	458	1+
219.02788	116	
219.88202	126	
221.88672	110	
221.94511	230	1+
223.96050	238	
224.95152	146	
225.89860	268	1+
225.95187	156	
226.89860	274	1+
226.94609	630	1+
227.78571	210	1+
227.94813	390	1+
228.91599	166	1+
229.96139	158	
230.89332	764	1+
230.94299	166	
230.97447	116	
231.95084	9510	1+
232.00559	140	
232.88853	174	
233.89841	1444	1+
233.94893	1094	1+
235.86719	182	
235.89320	596	1+
235.95085	242	
236.07689	110	
237.89527	116	
237.90969	106	
239.20408	148	1+
239.79369	124	
239.90482	152	
239.96187	206	1+
240.23027	466	1+
241.06678	134	
241.94569	204	1+
243.03206	294	1+
244.08828	210	1+
245.90306	146	
245.93931	122	
245.97911	126	
246.97943	160	
247.94031	310	
248.97285	204	
249.90149	190	
249.96094	2060	1+
250.90505	316	1+
251.78720	118	
251.96103	226	
251.97870	160	
252.22913	126	
253.83679	136	
253.95935	228	
254.02479	108	
254.54143	114	
254.91403	142	
254.96644	4298	1+
255.07292	258	1+
255.18675	108	1+
256.96305	682	1+
257.00397	216	
257.80036	132	
257.97794	120	
258.12196	118	1+
258.96562	306	
259.07072	140	
259.84509	112	
259.89150	260	1+
259.95698	212	
259.98540	382	1+
260.43710	232	1+
260.98882	314	1+
261.50769	114	
262.96649	190	
263.91352	110	
263.98102	146	
264.06211	116	
265.00831	118	
265.09015	258	1+
266.02210	118	
266.99426	126	
267.13560	142	
267.79721	150	
267.91865	126	
267.96348	134	
268.00189	136	
268.07257	148	
268.85374	162	
268.96528	130	
269.02779	326	1+
269.79963	112	
269.98166	214	1+
270.80049	450	1+
271.09426	118	
271.84441	146	
271.88924	238	1+
272.85483	108	
272.93625	728	1+
272.97646	818	1+
273.79393	130	
273.81325	238	1+
274.79694	122	
274.90233	146	
275.05566	118	
276.07097	112	
276.84401	118	
277.83572	150	
278.85897	116	
279.79744	116	
279.96326	140	
280.21288	108	
280.26037	120	
280.81502	138	
280.84830	110	
280.92769	212	
280.93828	178	
281.04996	172	
281.44251	120	
281.80858	180	1+
281.87448	136	
282.04796	342	1+
282.08430	240	1+
282.85945	108	
282.96943	258	1+
283.86094	382	1+
285.29879	144	
285.98527	238	1+
286.80460	180	
286.93768	108	
287.81372	260	1+
287.86075	112	
288.06442	306	1+
288.11382	124	
289.51046	140	
289.79182	110	
289.87961	192	
289.93454	290	1+
290.78620	188	
290.80292	432	1+
291.13847	116	
292.81490	264	1+
292.86649	128	
293.26790	212	
293.87568	120	
294.03101	236	1+
294.85837	108	
294.93006	270	1+
294.96331	212	1+
295.43364	124	
295.90037	140	
295.99849	252	
296.81066	308	1+
296.86471	164	
297.97442	482	1+
298.08462	110	
298.25989	154	1+
298.87777	120	
299.06428	142	
299.80289	128	
300.86197	126	
300.88577	340	1+
301.88227	394	1+
301.91202	122	
302.17582	160	
302.85862	136	
302.95045	234	1+
303.17676	140	
304.16102	162	
306.28327	470	1+
306.87733	154	
307.80125	506	1+
308.02867	228	1+
308.32830	114	
308.88787	118	
309.32438	148	
310.30624	168	
310.87847	1314	1+
311.14563	208	1+
311.92171	322	1+
312.80420	292	1+
312.87983	504	1+
314.81692	308	
315.88450	184	1+
318.12009	184	1+
318.88536	160	
319.88435	228	
320.84228	240	1+
321.03758	158	
321.15094	168	
321.81414	176	1+
322.13716	354	1+
322.30872	118	
323.24239	178	1+
323.30703	232	1+
324.06227	164	
324.32791	176	
324.88855	498	1+
326.05414	108	
326.16544	352	1+
326.30790	120	
326.79041	112	
327.82873	114	
328.18756	140	
328.88565	772	1+
330.81464	168	1+
330.88669	178	1+
331.18746	124	
332.99923	234	1+
333.17070	112	
335.90117	118	
337.14056	236	1+
337.21818	166	
338.11323	248	
338.24739	120	
341.25255	138	
341.90554	134	
342.20794	254	1+
342.90353	116	
342.96516	174	1+
344.25383	132	
345.71719	194	1+
345.83024	180	1+
END IONS

###FS:    #m/z: 363.95725 #charge 1+
###MS: 9
###MSMS: 12
BEGIN IONS
TITLE=Cmpd 9, +MS2(363.9572), 28.0-35.0eV, 0.3min #12
RTINSECONDS=13.4145
SCANS=9,12
PEPMASS=363.95725	2544930
CHARGE=1+
182.86890	304	1+
186.93790	150	
187.86748	154	
189.86284	1368	1+
190.92819	134	
191.85868	1178	
192.92808	308	1+
196.88467	586	1+
200.94762	210	
202.84994	150	
206.87184	688	1+
207.40542	208	
207.87126	620	1+
207.94871	170	
208.94197	210	
209.12101	100	1+
209.94292	4258	1+
209.97452	154	
210.88508	966	
212.88000	6280	1+
215.41488	138	
215.87985	158	
216.41102	224	
218.01565	256	1+
218.91324	152	
222.95315	2146	1+
224.94933	3814	1+
225.14366	108	1+
226.90174	152	
226.94804	24870	1+
226.99483	282	1+
228.42006	112	1+
228.79467	170	
228.89457	1712	1+
228.94318	29010	1+
229.25542	112	1+
229.57074	124	
229.78995	616	1+
229.97046	144	
230.06127	292	1+
230.13698	170	1+
230.44818	96	1+
230.89020	9298	1+
231.06707	206	1+
232.88631	1524	1+
233.04251	190	1+
233.91518	146	
234.88216	316	1+
235.02195	204	1+
235.03311	212	1+
235.84507	126	
237.04540	218	1+
238.92884	178	
239.92895	140	
239.98623	128	
240.07303	130	
240.83690	324	1+
240.93909	214	
240.96305	1398	1+
241.01724	148	
241.03874	210	
241.94165	312	
242.88696	192	
242.95997	1622	1+
243.82061	290	1+
243.88979	156	
244.04124	138	
244.79203	126	
244.95817	12406	1+
245.52917	110	1+
245.80244	152	1+
246.06692	132	
246.13223	136	1+
246.43995	436	1+
246.78817	178	
246.90488	630	1+
246.95346	11694	1+
247.85417	128	
248.90044	2698	1+
249.03956	202	
249.24968	134	1+
249.60086	104	1+
250.02925	216	1+
250.90055	378	1+
250.97041	586	1+
251.88418	138	
252.88997	126	
253.07918	126	
253.08806	132	
253.83322	238	1+
253.84864	156	
253.90542	548	1+
257.01677	208	1+
257.97309	372	1+
258.84581	342	1+
258.97324	346	1+
259.81750	132	
260.06564	388	1+
260.96862	868	1+
261.83568	134	
261.89597	192	1+
262.10275	192	1+
262.79999	196	
262.82559	470	1+
262.92445	196	1+
263.05325	188	
263.97765	200	
264.07740	140	
264.79616	236	
264.96400	230	
265.85318	352	1+
265.97670	160	
266.09246	252	1+
266.85989	216	1+
267.87915	208	1+
267.90997	222	
267.93806	264	1+
267.97321	1912	1+
268.13682	244	1+
268.78444	138	
268.84195	238	
269.01045	124	
269.02345	200	1+
269.12374	146	
269.88482	132	
269.96970	2258	1+
270.69858	82	1+
271.91609	424	
272.79316	526	1+
272.85715	320	1+
272.93643	386	1+
273.06251	126	
275.85781	142	
276.85724	712	1+
277.92408	434	1+
278.02645	134	
278.79440	290	1+
279.10073	334	1+
279.85811	260	1+
280.00472	160	
280.79215	552	1+
280.93070	132	
281.07200	206	1+
281.90645	138	
282.80326	132	
282.84810	308	1+
283.84963	258	1+
283.89554	270	1+
283.98424	246	1+
284.06557	220	1+
284.77869	126	
285.75506	130	
285.80324	138	
285.84435	1854	1+
285.88051	178	
285.94164	150	
286.99760	226	1+
287.85727	166	1+
287.87856	136	
287.90731	188	1+
288.06667	622	1+
289.08574	128	
289.87827	174	
290.00099	128	
290.78998	814	1+
290.81811	134	
290.86454	156	
291.03856	202	1+
292.06610	204	1+
292.43463	134	
293.87716	358	1+
293.92544	420	1+
294.86193	168	
294.92871	340	1+
295.82611	138	
295.85844	484	1+
295.86903	370	1+
296.07480	204	1+
296.14530	144	
296.80816	510	1+
298.43299	126	
298.80414	644	1+
299.81973	290	1+
299.95541	124	
299.98590	156	
300.76411	130	
300.85154	136	
300.95769	264	1+
301.10926	134	
301.86268	494	1+
302.22480	484	1+
302.80109	132	
302.88703	192	
303.10297	274	1+
303.80778	1006	1+
303.85670	2984	
303.94670	142	
305.07667	188	1+
305.20284	126	
305.29848	134	
305.76851	130	
305.82159	320	
306.78228	124	
307.08596	152	1+
307.28992	148	
307.31276	288	1+
307.80169	126	
307.89052	184	
308.25156	184	1+
308.29512	436	1+
308.80777	168	
308.88885	134	
308.99227	180	
309.87015	190	
310.30885	254	1+
310.87688	536	1+
310.93395	200	1+
312.04177	134	1+
312.85456	336	1+
312.90141	166	
313.93683	264	1+
314.02683	162	1+
315.76381	248	1+
315.94375	162	
315.96813	130	
316.81221	126	
316.87809	322	1+
316.93553	152	
317.89491	170	
318.88426	382	1+
318.93500	250	
319.01161	150	
319.04343	132	
319.16602	132	
319.81889	240	
319.93442	128	
320.83563	216	
320.94126	124	
321.81753	1442	1+
321.86644	676	1+
322.93042	630	1+
323.07605	192	1+
323.14855	150	
323.87573	160	
324.87496	264	
325.90681	168	
326.87369	1248	1+
327.89796	154	
327.93135	160	1+
328.06148	126	
328.30029	182	
329.14879	144	1+
329.29721	132	
330.71438	186	
331.08108	166	
331.94486	276	1+
332.00420	152	1+
332.09130	300	
333.89481	182	
335.89019	224	1+
336.77195	206	1+
336.94523	568	1+
337.83329	324	
338.83448	228	
338.94983	232	
339.75384	260	1+
339.82931	1592	1+
340.94023	624	
342.91231	190	
342.96674	286	1+
343.27700	124	
343.70891	212	1+
343.88598	154	
343.90874	124	
344.83792	274	
344.88169	170	
344.98323	250	1+
347.76397	218	
348.71852	156	1+
349.32160	182	
349.48560	144	
349.77719	138	
350.01405	260	1+
351.01635	156	1+
354.87912	128	
356.78582	130	
357.97679	222	1+
358.83135	238	1+
359.83751	172	1+
360.78447	130	
361.71356	146	
363.10935	170	
363.78685	222	1+
363.83944	194	1+
363.96513	154	
364.71353	156	
365.81458	272	1+
365.89365	294	1+
366.79440	140	
367.77665	346	1+
368.21053	186	1+
368.42692	520	1+
END IONS

###FS:    #m/z: 507.84693 #charge 1+
###MS: 13
###MSMS: 14
BEGIN IONS
TITLE=Cmpd 10, +MS2(507.8469), 28.2-35.2eV, 0.3min #14
RTINSECONDS=17.112
SCANS=13-14
PEPMASS=507.84693	1418558
CHARGE=1+
191.03706	234	1+
191.95479	582	1+
196.01713	662	1+
197.89337	700	1+
199.88639	1020	1+
199.99768	208	1+
201.92839	220	1+
209.94537	818	1+
210.03318	342	
213.88781	236	1+
216.05791	214	1+
216.88350	218	
217.89740	874	1+
217.95489	790	
219.89172	240	1+
226.89710	344	1+
230.89786	850	1+
231.90285	702	1+
232.84561	206	1+
234.36994	242	1+
234.88296	248	
235.91219	368	1+
236.08255	262	1+
236.86112	272	1+
236.89950	388	1+
237.11111	216	1+
238.06649	724	1+
238.88933	286	
239.00014	366	1+
239.88656	222	1+
240.07756	356	
243.14249	242	1+
243.89214	500	1+
244.96340	336	1+
245.87195	364	1+
245.96366	562	1+
246.02756	212	1+
247.92676	228	1+
248.04413	222	1+
248.87647	230	
248.89938	346	1+
249.85470	394	1+
249.96936	892	1+
250.04593	252	1+
250.97257	738	1+
251.04644	168	1+
251.47918	130	1+
251.53584	200	1+
252.01475	406	1+
252.84217	324	1+
253.90069	460	1+
254.09739	246	1+
254.41364	584	1+
255.90834	420	1+
256.80837	172	1+
256.90909	262	1+
256.93920	278	1+
257.13403	202	1+
257.85448	602	1+
258.85707	496	1+
258.91577	268	1+
258.99703	340	1+
259.06234	266	1+
259.16345	216	1+
260.88163	598	1+
261.02892	298	1+
261.38622	392	1+
262.03621	278	1+
262.09510	288	1+
262.90465	516	1+
263.95213	286	1+
264.08047	596	1+
264.87164	158	1+
265.20003	144	1+
265.92861	240	1+
265.97720	244	1+
266.16880	734	1+
267.06487	246	
267.08027	438	1+
267.87549	242	
268.17565	182	1+
268.87548	212	
269.05644	126	1+
269.88968	276	
270.85939	978	
270.89141	236	
271.09039	218	1+
271.38513	602	1+
271.87217	502	
271.94613	518	1+
272.09243	154	1+
272.11360	300	1+
272.85321	4208	1+
273.04046	266	1+
273.82232	304	1+
273.88229	804	1+
273.91843	336	1+
274.91733	452	1+
275.06884	270	1+
275.86404	244	
276.38488	330	1+
276.79989	622	1+
276.86380	468	
277.88672	460	1+
278.02083	288	1+
278.05010	172	1+
278.86243	672	1+
280.11068	266	
280.85367	548	1+
281.05325	224	
281.11669	350	1+
281.38131	650	1+
282.03136	342	1+
282.88121	238	
282.91787	422	1+
282.98092	218	
283.08314	202	1+
283.39080	220	1+
283.89769	380	1+
284.08492	144	1+
284.80010	224	
284.87965	1162	1+
285.39521	220	1+
285.94236	850	1+
286.06674	232	1+
286.79231	384	1+
286.87283	246	
286.96415	242	
287.06979	162	1+
287.11733	268	1+
287.38899	388	1+
287.84253	398	
288.40001	290	1+
288.84952	246	
288.86993	1700	
288.89027	378	
289.05487	328	1+
289.23687	162	1+
289.88129	2854	
289.98056	294	1+
290.09606	258	1+
290.13059	504	1+
290.46923	190	1+
290.86524	8156	1+
291.22418	128	1+
291.39514	266	
291.83079	348	1+
291.91165	602	1+
292.06524	468	1+
292.39417	310	
292.83645	252	1+
292.88062	340	
293.08287	246	
293.40458	312	1+
293.87411	18738	1+
293.94926	474	1+
294.12629	470	1+
294.70217	112	1+
294.81368	518	1+
294.90894	508	1+
294.95262	400	1+
295.90937	326	1+
296.04646	412	1+
296.09791	318	1+
296.14148	256	
296.25695	136	1+
296.80702	220	
296.85831	592	1+
296.88218	816	
297.07791	248	
297.59020	140	1+
297.73649	174	1+
297.75151	166	1+
297.81717	984	1+
297.87792	2218	1+
298.55243	338	1+
298.85366	1250	1+
298.87906	1476	1+
298.95962	466	1+
299.11446	342	1+
299.17310	196	1+
299.18230	214	1+
299.33790	418	1+
299.97804	322	1+
300.20907	208	1+
300.33893	380	1+
300.41964	230	
300.80131	252	1+
300.85943	2584	1+
301.35900	256	1+
301.90868	456	1+
302.07687	198	1+
302.43813	154	1+
302.56668	128	1+
302.80536	358	1+
302.86209	368	
302.88310	310	
303.03456	184	1+
303.38801	254	1+
303.81057	262	1+
303.88027	618	1+
303.95392	938	1+
305.09879	218	1+
305.40783	212	
305.85943	292	
306.12758	550	1+
306.83691	290	
306.85531	222	
306.88149	842	
307.62228	132	1+
307.89228	3702	
308.14062	1360	1+
308.29304	534	1+
308.69656	90	1+
308.87327	5940	1+
309.88693	4128	1+
310.12590	368	1+
310.15801	2202	1+
310.41048	266	
310.95689	612	1+
311.21420	360	1+
311.72827	108	1+
311.76210	208	1+
311.83069	292	
311.88395	43544	1+
312.03938	212	
312.22171	168	1+
312.35908	278	1+
312.47430	248	1+
312.76849	140	1+
312.82579	264	
312.94342	238	
313.20480	118	1+
313.66635	180	1+
313.94012	912	1+
313.96823	378	1+
314.42053	194	1+
314.86779	1086	
314.94010	674	1+
315.05138	222	1+
315.14510	296	1+
315.82922	320	
315.87967	564	
316.11734	280	1+
316.82123	676	1+
316.86521	1260	
316.89003	2004	1+
316.96488	414	1+
317.96593	360	1+
318.56713	176	1+
318.79358	302	1+
318.86315	1360	1+
318.88665	1034	1+
318.93305	250	
319.00562	330	1+
319.19461	112	1+
319.22885	156	1+
319.33280	270	1+
319.38640	442	1+
320.91830	280	1+
321.34755	388	1+
321.88641	1548	1+
322.85527	808	1+
322.93378	174	1+
324.06519	224	
324.10443	250	1+
324.13759	520	1+
324.37830	528	1+
324.41311	204	1+
324.88707	248	
325.14640	448	1+
325.17094	266	1+
325.89902	1832	1+
326.02334	348	
326.05690	262	1+
326.59460	212	1+
326.88823	768	
327.59628	180	1+
327.85796	230	
327.87913	3092	1+
327.89619	1394	
328.01902	488	1+
328.12971	250	1+
328.19658	316	1+
328.38045	808	1+
328.43651	192	1+
328.84702	438	1+
329.15715	636	1+
329.86760	296	
329.89525	3894	1+
330.01509	194	1+
330.07757	280	1+
330.11125	292	1+
330.16118	568	1+
330.27402	122	1+
330.82990	250	1+
330.95479	646	1+
330.98697	564	1+
331.45638	334	1+
331.89394	4252	1+
331.98870	550	1+
332.30695	280	1+
332.53100	232	1+
332.87899	1516	1+
333.05110	386	1+
333.10093	454	1+
333.17749	228	1+
333.45144	304	1+
333.84228	222	
333.94796	308	1+
334.35776	366	1+
334.39801	278	1+
334.90298	1148	
335.06212	286	1+
335.29256	346	1+
335.56368	176	1+
335.84214	1106	1+
335.88473	786	
336.13036	244	1+
336.14673	164	1+
336.82684	340	1+
336.87446	464	
336.89740	548	
337.02220	796	1+
337.83051	290	1+
337.88620	682	
337.92499	462	1+
338.00508	594	1+
338.04875	448	1+
338.40437	352	1+
338.71900	398	1+
338.88197	1800	1+
339.12193	326	1+
339.72375	394	1+
339.75463	336	1+
339.82690	374	1+
339.88232	1134	1+
340.23780	156	1+
340.90369	492	1+
340.98145	216	1+
341.04564	434	1+
342.10358	184	1+
342.20407	152	1+
342.35952	214	1+
342.87352	570	1+
343.90051	260	
344.01409	274	1+
344.85273	720	1+
344.90972	282	
345.04872	248	1+
345.32061	214	1+
345.85716	500	1+
345.90031	358	
346.79015	230	1+
346.88470	824	1+
348.38333	454	1+
348.91714	260	
348.96476	268	1+
349.90180	1246	1+
349.91858	266	
350.08651	348	1+
350.18914	282	1+
350.86859	328	
350.90455	888	1+
350.96187	1330	1+
351.06564	394	1+
351.15909	740	1+
351.85709	402	1+
351.88669	572	
352.02515	246	1+
352.11973	264	1+
352.16248	492	1+
352.77273	754	1+
352.91258	1628	1+
353.12376	184	1+
353.79629	244	1+
353.85157	1530	1+
353.99039	374	1+
354.05516	308	
354.83971	246	
354.90841	218	
355.06419	490	1+
355.14074	380	1+
355.78310	240	
355.89086	276	
355.92132	276	
356.73291	224	1+
356.83792	608	1+
356.90316	694	1+
356.99370	232	1+
357.36775	302	1+
357.61953	204	1+
357.80915	264	1+
357.95851	274	1+
358.35034	288	1+
359.40049	290	1+
359.86859	602	1+
360.77973	212	1+
360.95580	326	1+
361.08219	242	1+
361.72855	362	1+
362.18791	306	1+
362.73089	230	1+
362.82539	240	
362.84701	222	
362.87151	300	
363.02386	432	1+
363.06459	492	1+
363.80394	330	1+
363.88579	384	1+
363.94352	266	1+
364.03575	434	1+
364.36061	402	1+
364.84710	680	1+
365.04374	368	1+
365.37868	454	1+
366.15345	248	1+
366.38122	400	1+
366.73934	224	
366.79088	520	1+
366.84172	7784	1+
366.88253	356	
367.34693	284	1+
367.41588	154	1+
367.43857	138	1+
367.71090	400	
367.87448	436	
367.92954	192	1+
368.90698	676	1+
368.97765	232	1+
369.73183	230	
369.88942	310	
370.14156	476	1+
370.72730	392	1+
370.78534	1088	1+
370.84647	220	
371.11068	208	1+
371.18873	356	1+
371.32846	156	1+
371.37251	584	1+
371.72862	282	1+
371.85408	280	
372.04685	270	1+
372.37587	486	1+
372.83401	600	1+
372.85363	498	
373.34774	300	1+
373.72019	510	1+
373.84141	674	1+
373.88308	304	
373.89922	398	1+
373.97456	272	1+
374.04661	154	1+
374.54096	154	1+
374.79435	520	1+
375.02356	330	1+
375.89002	346	
375.98718	408	1+
376.39125	244	
376.50969	118	1+
376.64289	126	1+
376.79640	604	1+
376.87048	216	
376.88862	934	1+
377.08430	222	
377.16252	586	1+
377.75260	248	1+
377.86757	218	
377.88460	566	1+
377.94796	232	1+
378.07087	162	1+
378.38406	246	
379.04083	202	1+
379.72510	420	1+
379.89281	534	1+
380.72522	302	1+
380.85604	1450	1+
380.89904	554	1+
381.08254	280	1+
381.10168	240	
381.12033	412	1+
381.60780	152	1+
381.79898	1040	1+
382.82937	246	
382.85526	1192	1+
382.95551	350	1+
383.39628	214	
383.72103	260	1+
383.78409	272	1+
383.88848	494	1+
383.99402	266	1+
384.11470	302	1+
384.85126	16526	1+
385.22084	390	1+
386.38069	268	1+
386.80536	236	
387.92216	376	1+
388.02575	176	1+
388.19932	748	1+
388.72050	410	1+
388.79666	1278	1+
389.09800	260	1+
389.38405	580	1+
389.50432	96	1+
389.72538	340	1+
389.86459	444	
389.97166	242	1+
390.19181	520	1+
390.38704	432	1+
390.84309	1208	
390.92743	250	1+
390.95177	206	1+
391.39858	232	1+
391.80683	338	
391.84293	646	
391.92741	170	1+
392.67668	206	1+
392.83115	288	
392.86407	3762	1+
393.08378	662	1+
393.19728	270	1+
393.23912	236	1+
393.68573	216	1+
393.80056	2730	1+
393.90757	490	1+
394.37346	276	1+
394.69458	144	1+
394.77464	272	
394.84107	1364	1+
395.01875	242	1+
395.06125	230	1+
395.86644	764	1+
396.02051	206	1+
396.11738	416	1+
396.21015	172	1+
396.40505	222	
396.73747	214	
397.05715	632	1+
397.11858	330	1+
397.82096	230	
397.86258	248	
397.92503	406	1+
398.02790	248	1+
398.34433	160	1+
398.86851	802	1+
399.19131	172	1+
399.66363	304	1+
399.80949	850	1+
399.83457	332	1+
400.12298	360	1+
400.78222	320	1+
400.83695	280	1+
400.86457	352	
401.12804	284	1+
401.87283	222	
402.34686	416	1+
402.86653	8072	1+
403.43245	226	1+
403.87140	5602	1+
403.96770	222	1+
404.26297	210	1+
404.43320	156	1+
404.73571	618	1+
404.93486	428	1+
405.04092	224	1+
405.18822	286	
405.73188	476	1+
405.87111	2560	1+
406.02945	358	1+
406.12128	298	1+
406.80421	372	
407.60435	254	1+
407.78035	402	1+
407.81760	340	
407.86746	27644	1+
408.09185	300	1+
408.60545	166	1+
408.81112	932	1+
408.92754	230	
409.81333	616	1+
410.73111	472	1+
410.84675	992	1+
410.87498	2548	1+
410.93046	238	1+
411.80947	3458	1+
411.94247	528	1+
412.09701	388	1+
412.14085	328	1+
412.20599	378	1+
412.50879	144	1+
412.73017	698	1+
412.84631	1052	
412.87142	3418	1+
412.92199	432	1+
412.94368	404	1+
413.02002	196	1+
413.07695	332	1+
413.14653	228	1+
414.70844	132	1+
415.19348	254	
415.31899	250	1+
415.34719	166	1+
415.87537	2624	1+
416.13368	522	1+
416.74845	296	1+
416.85836	218	
417.13549	370	1+
417.21113	262	1+
417.31965	252	1+
417.38313	360	1+
417.77357	386	1+
417.82159	478	1+
417.85849	504	1+
418.52308	252	1+
418.86215	304	1+
419.52961	164	1+
420.20892	212	1+
420.74925	260	1+
421.10559	210	1+
421.84441	390	1+
421.88377	3546	1+
422.84967	260	1+
422.94664	174	1+
423.07337	390	1+
423.17953	224	1+
423.75362	240	1+
423.87905	1926	1+
424.14717	426	
424.24818	256	1+
425.49604	134	1+
425.87476	7518	1+
426.14210	386	
426.75362	218	
426.78478	392	1+
426.93643	594	1+
427.06880	380	1+
427.73847	858	1+
427.83248	256	
427.95764	258	1+
428.09530	288	1+
428.22766	316	1+
428.28792	264	1+
428.85658	326	
428.88681	5518	1+
429.82274	800	1+
430.23154	374	1+
430.37229	256	1+
430.74346	592	
430.85827	540	
430.88243	628	
430.95517	240	1+
431.87216	598	
432.40602	196	1+
432.75882	358	1+
432.88525	402	
433.18186	258	1+
433.69966	180	1+
433.85875	292	
433.88048	266	
433.90378	348	
433.93804	142	1+
434.12480	244	1+
434.23425	174	1+
434.30037	238	1+
434.78236	254	1+
434.88798	886	1+
435.00541	202	1+
435.86883	418	
435.89113	734	1+
436.82471	354	1+
437.38436	408	1+
438.82396	392	1+
439.07903	468	1+
439.14613	382	1+
439.76466	364	1+
439.89337	3576	1+
440.35855	220	1+
440.70647	216	1+
440.76406	262	1+
440.83533	506	1+
442.15702	330	
443.11372	176	1+
443.15190	568	1+
443.55881	142	1+
443.70761	376	1+
443.88589	436	
443.98196	188	1+
444.06422	248	1+
444.19815	288	1+
444.38235	468	1+
444.87369	2256	1+
444.95185	264	1+
445.12427	258	1+
446.10407	334	1+
446.77546	242	1+
446.89707	920	1+
448.24094	252	1+
448.77267	324	1+
448.89620	1332	
449.24533	216	1+
449.71385	228	1+
449.87623	1198	1+
450.05777	162	1+
450.12727	214	1+
450.36269	308	1+
450.74893	224	
450.77405	658	1+
450.82266	294	1+
450.89933	338	
451.14551	216	1+
451.90651	242	
452.01438	184	1+
452.70743	242	1+
452.88016	576	1+
453.01696	158	1+
453.63757	200	1+
453.96377	228	1+
454.84218	326	1+
454.91773	168	1+
457.90545	3400	1+
458.04926	134	1+
458.24545	178	1+
459.95638	140	1+
460.16380	434	1+
461.21803	138	1+
462.10123	180	1+
462.16535	396	1+
462.88340	810	1+
463.90972	462	1+
464.79041	346	
466.15271	196	1+
466.48091	86	1+
466.91945	216	
467.25324	316	1+
467.86567	160	1+
467.88977	1734	1+
467.96382	282	1+
468.14909	212	1+
468.78282	654	1+
468.83483	568	1+
469.23701	166	1+
469.40743	190	1+
470.67655	164	1+
470.77199	352	1+
471.23780	196	1+
471.77322	258	1+
474.82180	142	1+
474.96990	156	1+
475.15362	140	1+
475.79812	284	1+
476.72038	220	
476.77592	584	1+
477.77907	524	1+
480.92026	278	1+
481.84214	214	1+
482.80706	230	
483.61574	310	1+
483.85180	224	1+
484.78034	416	1+
484.80235	344	1+
485.31121	294	1+
485.42634	184	1+
485.90038	320	
486.32039	246	1+
486.76694	184	1+
486.84870	616	1+
487.87232	222	1+
488.44474	208	1+
488.80568	240	
489.04517	206	1+
489.67783	246	1+
490.38777	436	1+
491.16374	224	1+
491.78646	250	
491.85332	352	1+
492.24551	164	1+
492.36090	176	1+
492.69378	206	1+
492.79194	530	1+
493.16867	214	1+
493.72660	254	1+
493.79139	380	1+
494.33708	232	1+
494.69733	136	1+
497.73842	404	1+
498.75940	280	1+
500.79233	196	1+
500.90958	224	1+
501.74082	220	1+
501.77584	198	1+
501.80671	390	1+
502.80646	306	1+
503.35335	838	1+
503.38672	190	1+
504.06869	150	1+
504.12010	324	1+
504.21644	170	1+
504.26810	424	1+
504.43608	348	1+
504.47162	266	1+
504.80241	532	1+
505.33373	278	1+
505.44214	238	1+
506.67185	216	1+
507.50680	212	1+
507.73377	186	1+
507.79218	212	1+
508.89818	174	1+
509.13695	120	1+
509.29724	440	1+
509.55038	128	1+
509.68845	268	1+
509.74870	254	1+
509.78194	204	1+
509.86178	1188	1+
510.30449	348	1+
510.37117	252	1+
510.75520	178	1+
510.82251	234	1+
END IONS

###FS:    #m/z: 525.85736 #charge 1+
###MS: 13
###MSMS: 15
BEGIN IONS
TITLE=Cmpd 11, +MS2(525.8574), 28.6-35.8eV, 0.3min #15
RTINSECONDS=17.8845
SCANS=13,15
PEPMASS=525.85736	411362
CHARGE=1+
191.95714	280	
194.86306	272	
205.90351	290	1+
208.86130	318	
210.85683	628	1+
215.89019	272	1+
221.89242	468	1+
222.94801	202	1+
223.89053	246	
223.95311	212	1+
224.39914	298	1+
226.87164	398	1+
228.79292	230	1+
228.86814	942	1+
230.84794	572	1+
230.88485	290	
231.88635	1170	1+
232.40434	256	
232.85913	552	1+
232.88834	826	1+
233.40107	1042	1+
234.88597	2750	1+
236.88127	1376	1+
237.93262	166	1+
238.14517	170	1+
239.88081	1242	1+
239.90141	310	
241.78431	168	1+
241.89865	390	
242.40157	244	
242.90639	260	
242.96165	378	1+
246.88047	282	1+
248.03163	324	1+
248.85480	246	
249.03729	240	1+
249.88980	1752	1+
250.97240	374	1+
251.88534	16946	1+
251.96305	372	1+
252.04506	274	1+
252.37674	374	1+
252.92336	206	1+
252.96955	260	1+
253.40606	566	1+
253.84381	1036	1+
254.35863	308	1+
254.84582	886	1+
254.89227	1526	1+
255.36621	190	1+
255.97081	208	1+
256.02981	250	1+
256.81927	222	1+
257.03237	192	1+
257.87470	278	1+
257.89478	402	1+
258.85449	258	1+
259.88246	328	
260.01723	182	1+
260.03638	362	1+
260.85716	452	
260.87918	254	
261.79716	300	1+
261.87852	434	1+
262.38130	590	
262.77713	200	1+
262.80162	236	1+
262.88174	282	1+
262.92602	242	
265.85594	350	1+
266.03203	260	1+
266.92528	252	1+
267.89879	926	
268.88717	1416	
269.89420	14508	1+
269.94288	214	1+
269.96249	240	
270.03388	278	1+
270.24571	234	1+
270.38931	358	
270.42042	142	1+
270.85792	610	
271.00328	548	1+
271.09991	154	1+
271.35411	436	1+
271.38768	1852	1+
271.60302	184	1+
271.87734	598	
272.00975	374	1+
272.85679	472	
272.87834	358	
272.91545	424	1+
272.95219	510	1+
273.88209	274	
273.95514	442	1+
274.42243	234	1+
274.86297	254	
275.04749	198	1+
275.85033	286	1+
276.50309	226	1+
277.00212	358	1+
277.09403	250	1+
277.38565	1644	1+
277.50680	162	1+
277.88951	428	
278.00405	250	1+
278.09647	172	1+
278.69577	102	1+
278.88755	2066	1+
278.96231	310	1+
279.03795	304	1+
279.35979	596	1+
279.39693	962	
279.79898	262	
279.86095	1442	1+
279.88800	1188	1+
280.07404	186	1+
280.14892	176	1+
280.39136	4094	1+
280.79367	258	
280.81643	562	1+
280.86317	1004	1+
281.36283	734	1+
281.89265	920	1+
282.12771	318	1+
282.36535	632	1+
282.89549	558	1+
282.92878	248	1+
284.01761	186	1+
284.79451	718	1+
284.88188	308	1+
285.07824	268	1+
285.38884	1228	1+
285.94307	752	
286.18907	176	1+
286.87076	454	
286.88584	264	
286.93127	262	
287.86952	372	
287.89505	682	
287.97190	468	1+
288.11508	258	1+
288.86955	790	
288.89289	2322	
289.39541	3566	1+
289.45466	90	1+
289.80514	502	1+
289.88161	1968	
290.86595	2244	1+
290.90192	414	
290.93501	406	1+
291.80393	646	1+
291.87883	524	
291.90246	994	
292.36913	398	1+
292.88412	302	
292.90605	676	
292.96632	202	1+
293.03874	288	1+
293.11800	224	1+
293.18096	214	1+
293.37170	242	1+
293.40293	568	1+
293.87553	5076	1+
293.93091	290	1+
294.16060	222	1+
294.81221	830	1+
294.96076	168	1+
295.44090	284	1+
295.49525	140	1+
295.88041	456	
295.91805	992	1+
296.39442	376	1+
296.85730	650	
296.88928	1062	1+
296.95169	224	1+
297.36477	506	1+
298.32610	350	1+
298.87681	1082	1+
298.99647	252	1+
299.39918	1220	1+
299.90770	876	1+
300.36922	780	1+
300.40118	912	1+
300.86466	524	
300.90622	588	1+
301.05183	244	1+
301.09271	194	1+
301.85928	272	
301.87477	896	1+
302.87339	526	1+
302.90287	260	
302.94760	904	1+
302.99112	214	1+
303.81045	372	
303.95213	778	1+
304.38365	450	1+
304.39665	402	1+
304.80396	962	1+
304.84923	1246	1+
304.87307	1284	1+
305.54565	298	1+
305.89680	252	
307.28304	272	
307.35382	220	1+
307.81614	270	1+
307.84962	638	1+
307.88959	3364	1+
308.03759	460	1+
308.14171	800	1+
308.37032	1226	1+
308.44347	200	1+
308.96732	342	1+
309.04447	436	1+
309.12898	190	1+
309.37147	932	1+
309.88658	2356	1+
309.94711	314	1+
310.15781	984	1+
310.31235	278	1+
310.53027	136	1+
311.41091	438	1+
311.88558	10312	1+
312.34787	348	1+
312.82231	996	1+
312.87199	1048	
313.55602	184	1+
313.81477	896	1+
313.88121	1574	
313.93012	3256	1+
313.96353	254	1+
313.98656	296	1+
314.17370	138	1+
314.29695	170	1+
314.78295	302	1+
314.87259	5050	1+
314.89063	1030	
314.98801	198	1+
315.01006	238	1+
315.37557	1840	1+
315.87822	3516	1+
316.81235	784	1+
316.83655	306	
317.04698	192	1+
317.19690	214	1+
317.34583	282	1+
318.31523	414	1+
318.37897	1336	1+
318.85719	376	
318.88624	762	
318.93305	764	1+
319.37852	726	1+
319.87649	1674	1+
319.89325	428	
320.88214	1176	1+
321.81663	810	1+
322.41504	284	1+
322.85497	16270	1+
323.09817	362	1+
323.13847	226	1+
323.21484	128	1+
323.33992	268	1+
323.38121	298	
323.88687	370	
324.10104	204	1+
324.37955	2924	1+
324.86494	626	
324.87757	832	
325.81264	292	
325.82903	282	
325.86409	1160	
325.88919	736	
325.90130	748	
325.96150	384	1+
326.13112	238	1+
326.38952	1242	
326.55090	232	1+
326.82061	854	1+
326.88224	1936	
327.11582	260	1+
327.16267	382	1+
327.38558	7054	1+
327.85586	448	
327.88638	1812	
327.99061	210	1+
328.16639	288	1+
328.87377	3534	
329.06761	216	1+
329.75750	168	1+
329.85096	370	
329.89626	1128	
330.32447	312	1+
330.42124	294	1+
330.49925	222	1+
330.82991	1222	1+
330.87233	1156	
331.04612	284	1+
331.89266	2580	1+
331.94451	268	1+
332.02113	328	1+
332.38543	364	1+
332.85077	10256	1+
332.87595	1866	1+
334.09493	268	1+
334.34773	308	1+
334.76507	250	1+
334.82354	294	
335.09894	160	1+
335.84191	332	
335.88668	3090	1+
336.04553	336	1+
336.17147	264	1+
336.39185	1014	1+
336.86185	322	
336.94746	1406	1+
337.01047	312	1+
337.88478	828	
338.36506	240	
338.38811	1496	1+
338.89190	4050	1+
339.16983	206	1+
339.35999	348	1+
339.82551	1092	1+
339.97941	136	1+
340.00289	342	1+
340.17368	136	1+
340.77682	242	1+
340.86547	7772	1+
341.12012	190	1+
342.19993	216	1+
342.29640	260	1+
342.33427	344	1+
342.43918	264	1+
342.93048	210	1+
343.13480	232	1+
343.76864	246	1+
343.79368	248	1+
343.88304	564	
344.35565	238	
344.40026	262	
344.88705	556	
345.11865	276	1+
345.16841	258	1+
345.87135	67344	1+
345.94425	484	1+
346.05737	172	1+
346.78151	238	
346.96821	286	1+
347.23352	98	1+
347.31027	130	1+
347.36243	430	1+
347.39530	444	1+
347.47840	294	1+
347.75693	236	1+
347.83241	238	
348.02377	374	1+
348.11586	244	1+
348.62063	170	1+
348.83328	918	1+
348.88319	2856	1+
348.91512	486	
348.97766	414	1+
349.26205	212	1+
349.34102	250	1+
349.46977	308	1+
349.94519	264	1+
350.15882	372	1+
350.39754	850	1+
350.81155	312	
350.88145	1370	1+
351.40145	612	1+
352.73121	276	1+
352.83360	310	
352.86355	300	
352.91039	270	
353.39906	328	1+
353.78813	246	1+
353.84177	1118	1+
353.89809	1186	1+
354.02243	398	1+
354.83920	950	1+
355.09730	374	1+
355.42312	308	1+
356.15334	268	1+
356.36125	406	1+
357.12374	128	1+
357.84946	276	
357.90024	620	1+
358.78656	550	1+
358.88004	462	1+
358.90807	398	1+
359.95691	242	1+
360.14473	552	
360.29324	352	1+
360.58399	186	1+
360.89584	254	1+
361.80665	208	1+
361.96313	220	1+
362.19718	300	1+
362.36611	2316	1+
362.87224	1772	1+
362.88971	278	
363.60039	196	1+
363.87855	1064	1+
364.71465	354	1+
364.85084	324	
364.97728	500	1+
365.22226	112	1+
365.33512	706	1+
365.37159	708	1+
365.86220	432	
366.78528	982	1+
366.84032	1858	1+
366.88604	280	
366.93287	424	1+
367.40917	400	1+
367.70707	2368	1+
367.86964	288	
368.17182	358	1+
368.37010	298	1+
368.41452	284	1+
369.04956	266	
369.11990	268	1+
369.73733	430	1+
369.77889	624	1+
369.90051	438	
370.33073	198	1+
370.41018	606	1+
370.46957	232	1+
370.52709	222	1+
370.78179	448	1+
370.90383	734	1+
371.07602	236	1+
371.11116	360	1+
371.19382	326	1+
371.22466	256	1+
371.37181	1024	1+
371.87171	458	
372.03645	328	1+
372.12743	394	1+
372.48487	226	1+
372.79136	274	
372.85563	426	
372.87305	438	
373.04174	288	1+
373.12718	390	1+
373.72560	470	1+
373.79286	348	1+
373.87321	1956	1+
374.37714	2448	1+
375.47384	224	1+
375.72589	654	1+
375.88556	290	
376.14211	224	1+
376.72647	466	1+
376.87301	272	
376.88411	266	
377.14451	188	1+
377.60517	98	1+
377.80397	650	1+
377.87847	336	
378.07161	248	
378.18303	206	1+
378.37641	430	1+
378.41437	252	1+
378.86509	242	
379.05015	200	1+
379.37694	280	1+
379.41880	210	1+
380.86917	1190	1+
380.88534	264	
381.93699	212	1+
382.09771	316	1+
382.79254	624	1+
382.85320	300	
382.91580	314	1+
383.02729	328	1+
383.09537	178	1+
383.38041	302	1+
383.65391	270	1+
383.79580	376	1+
383.87109	344	
384.12593	172	1+
384.66139	170	1+
384.85071	4626	1+
385.23856	192	1+
385.38540	1070	1+
385.73070	352	1+
385.89225	2922	1+
386.06908	244	1+
386.11078	252	1+
386.24102	170	1+
386.35745	332	1+
386.47154	194	1+
386.89718	2078	1+
386.97545	316	1+
387.73795	430	1+
387.79487	840	1+
388.00384	288	1+
388.07178	436	1+
388.79291	700	1+
389.04409	232	1+
389.10436	202	1+
389.19363	494	1+
389.79557	410	1+
389.84638	280	
389.87017	346	
389.93403	348	1+
389.99381	302	1+
390.84323	1768	1+
390.85945	938	
390.94859	222	1+
391.75021	516	1+
391.80194	246	
391.90825	456	1+
392.13944	440	1+
392.23361	134	1+
392.73914	814	1+
392.84353	362	
392.86526	1940	1+
392.94389	172	1+
393.02712	252	1+
393.10508	280	1+
393.80144	514	
394.03295	212	1+
394.78446	628	1+
394.84203	330	
395.86140	1116	1+
395.88969	810	1+
395.95012	366	1+
396.06429	184	1+
396.12721	256	1+
396.18660	270	1+
396.39605	656	1+
396.46985	146	1+
396.73863	274	
396.86251	780	1+
396.89203	588	1+
397.32930	294	1+
397.39771	484	1+
397.80022	612	1+
398.83136	2604	1+
398.86504	434	1+
398.89686	240	1+
400.35748	336	1+
400.86597	330	1+
400.89352	264	1+
400.98129	254	1+
402.86381	540	
403.39027	216	1+
403.79310	484	1+
403.87232	4590	1+
404.89909	262	
405.22297	242	1+
405.35849	446	1+
405.74835	234	1+
405.80330	836	1+
405.86952	2618	1+
405.93833	264	1+
407.21286	626	1+
407.42052	292	1+
407.86217	13850	1+
408.40288	166	1+
408.62145	132	1+
408.74527	384	1+
408.81032	674	1+
408.92982	558	1+
409.35827	248	
409.72048	500	1+
409.81485	472	1+
409.90400	248	
410.85252	478	
410.87637	1748	
411.00109	176	1+
411.03905	296	1+
411.23005	214	1+
411.32965	254	1+
411.81062	1136	1+
411.86146	1618	
412.13561	186	1+
412.36450	272	
412.65652	224	1+
412.84814	1168	
412.86891	844	
413.15308	150	1+
413.86207	1094	
414.23844	172	1+
414.86995	1090	
415.80909	310	
415.84099	274	
415.87146	1616	1+
416.02605	96	1+
416.04879	160	1+
416.11214	198	1+
416.80957	744	1+
416.84227	3680	1+
416.92575	202	1+
417.68478	226	1+
417.75252	296	1+
417.81571	468	1+
418.22321	170	1+
418.36653	774	1+
420.10892	210	1+
420.18012	126	1+
420.22638	242	1+
420.87723	4850	1+
420.93367	338	1+
421.11502	172	1+
421.88404	3502	1+
423.06307	298	1+
423.37165	284	
423.75298	250	1+
423.88331	386	
423.93624	632	1+
424.16094	272	1+
424.82142	956	1+
424.87333	262	
424.93999	500	1+
425.09708	354	1+
425.16776	272	1+
425.39782	246	1+
425.88066	2534	
426.09615	226	1+
426.40691	154	1+
426.76278	434	1+
426.81770	304	
426.86339	5530	1+
427.37132	470	1+
427.82007	702	1+
427.94293	388	1+
428.88629	2912	1+
428.94845	266	1+
429.01463	146	1+
429.79939	418	1+
430.04568	180	1+
430.22508	270	1+
430.80352	348	1+
430.86503	598	
430.87874	558	
431.17515	312	1+
431.86848	778	
432.37722	626	1+
432.87601	1052	1+
434.02494	166	1+
434.78898	396	1+
434.85420	2726	1+
436.89725	340	1+
437.14772	270	1+
437.19700	210	1+
437.86006	634	1+
438.00181	214	1+
438.71226	136	1+
439.08202	316	1+
439.68749	166	1+
439.85814	15844	1+
439.89226	2024	1+
439.95338	572	1+
440.08762	262	1+
440.15943	336	1+
440.37576	518	1+
440.95481	482	1+
441.16472	250	1+
442.24672	224	1+
442.27366	180	1+
443.11705	182	1+
443.80104	486	1+
443.99000	150	1+
444.14500	180	1+
444.87270	8072	1+
445.33293	232	1+
445.81450	336	1+
446.77350	254	
446.89434	528	
447.06474	292	1+
447.79540	278	1+
448.79725	196	1+
448.89610	520	
449.14669	162	1+
449.88043	960	1+
450.75589	302	1+
451.36595	238	1+
451.79137	274	1+
451.90917	400	
452.18473	248	1+
452.89174	484	1+
453.87027	366	1+
453.89790	292	1+
453.96110	220	1+
454.10547	300	1+
455.78093	350	1+
457.69839	254	1+
457.81213	372	1+
457.87249	550	1+
457.90350	2070	1+
458.79401	176	1+
459.00805	212	1+
459.13391	210	1+
459.17328	332	1+
459.36301	252	1+
460.10075	148	1+
460.17685	238	1+
461.72857	172	1+
461.81751	380	1+
462.88455	1610	1+
463.98964	222	1+
464.20875	306	1+
464.78628	264	
465.28691	190	1+
465.37332	218	1+
465.69553	386	1+
465.78095	424	1+
465.89678	434	1+
466.78451	294	1+
467.88784	1452	1+
469.80399	272	1+
470.36196	232	1+
470.73050	246	1+
471.28836	228	1+
472.20835	256	1+
472.71974	154	1+
472.77309	286	1+
473.18603	198	1+
473.66107	310	1+
474.79769	258	1+
475.71488	310	1+
476.72146	244	1+
477.23518	214	1+
477.82136	138	1+
479.71017	190	1+
480.88355	844	1+
481.73400	170	1+
482.45734	166	1+
482.65609	210	1+
484.65829	188	1+
484.74682	426	1+
484.90551	648	1+
484.96774	268	1+
485.07875	152	1+
485.90618	544	1+
486.15058	248	1+
486.36295	512	1+
486.73402	330	1+
486.84824	478	1+
487.36849	384	1+
487.78413	298	1+
488.78647	236	1+
489.14204	240	1+
489.74566	168	1+
490.98428	210	1+
491.79005	384	1+
492.78883	280	1+
493.73619	226	1+
494.17915	194	1+
495.18379	232	1+
498.99291	174	1+
499.67151	156	1+
499.73964	492	1+
499.78400	678	1+
499.79884	654	1+
499.86193	168	1+
501.12360	156	1+
504.09829	204	1+
504.43951	236	1+
504.76628	406	1+
504.79966	492	1+
504.83236	244	1+
505.43869	160	1+
505.67848	110	1+
505.73496	458	1+
505.77078	312	1+
506.14973	188	1+
506.26157	234	1+
506.73689	336	1+
507.84721	242	1+
508.19831	98	1+
508.67743	438	1+
509.35985	208	1+
509.68340	324	1+
509.74389	192	1+
509.80421	284	1+
509.86027	688	1+
510.05578	248	1+
510.62869	162	1+
511.20336	226	1+
511.80842	278	1+
512.67333	154	1+
512.73909	236	1+
516.66220	114	1+
516.79371	368	1+
517.62525	172	1+
517.76453	200	1+
518.74218	180	1+
518.79813	516	1+
519.44189	208	1+
519.67891	342	1+
521.22042	144	1+
521.38147	210	1+
521.49579	166	1+
521.88908	246	1+
522.15596	216	1+
522.25749	326	1+
522.59659	660	1+
522.79582	280	
522.89453	214	1+
523.25957	248	1+
523.34310	208	1+
523.74968	280	1+
524.23374	238	1+
524.43616	168	1+
524.77836	176	1+
524.82015	194	1+
525.69472	190	1+
525.85364	340	1+
526.27077	198	1+
526.78369	204	1+
527.44446	182	1+
527.48721	202	1+
527.78428	136	1+
527.80745	324	1+
529.06775	168	1+
529.30821	110	1+
529.43500	114	1+
530.70941	102	1+
END IONS

###FS:    #m/z: 336.94682 #charge 1+
###MS: 13
###MSMS: 16
BEGIN IONS
TITLE=Cmpd 12, +MS2(336.9468), 28.0-35.0eV, 0.4min #16
RTINSECONDS=18.658
SCANS=13,16
PEPMASS=336.94682	400784
CHARGE=1+
108.38195	100	
174.80490	96	
182.86862	156	
185.87177	188	
189.86373	100	
196.88017	210	
205.95300	248	
205.98635	102	
209.88426	472	1+
209.94464	252	
210.89740	348	1+
211.00588	100	
211.94504	15862	
212.87930	2262	1+
212.94707	576	
213.94071	6976	1+
214.88649	1322	1+
215.88756	944	1+
215.93908	846	1+
217.86431	118	
217.88495	530	
217.93927	160	
218.90132	146	
221.88578	258	1+
221.94338	124	
222.88758	212	1+
222.95476	354	1+
223.97522	118	
226.04280	106	
227.89327	518	1+
227.95582	230	
228.89564	376	1+
228.94151	122	
229.92949	98	
229.95581	15096	1+
230.06129	88	1+
230.23953	94	1+
230.79269	144	1+
230.88851	3100	1+
231.04492	96	
231.95127	7780	1+
233.11202	108	1+
233.54126	104	
233.90067	624	
233.94856	874	1+
234.89531	768	1+
235.87904	144	
235.89543	478	1+
235.94895	406	
236.14581	98	
236.81761	210	1+
237.97494	110	
239.13485	94	
239.79206	112	
239.89848	112	
240.90667	100	
240.93599	182	1+
240.96455	368	1+
243.04701	146	
245.44006	98	
246.03690	280	1+
246.79733	112	
246.84679	192	
246.90458	162	
246.97695	386	
247.36753	102	
247.96607	3550	1+
248.90272	936	1+
248.99532	108	
249.04012	318	
249.50614	106	
249.79459	230	1+
249.83215	110	
249.96200	1086	1+
250.83706	120	
250.97294	136	
251.06930	254	
251.92293	106	
251.95733	242	
252.03067	202	1+
252.06701	144	
252.08054	104	
252.23163	184	
252.40421	124	
252.87795	96	
252.94023	98	
252.97195	8218	1+
253.90991	772	1+
253.95551	126	
254.90350	108	
254.93920	126	
254.96754	3336	1+
255.04351	126	
255.07480	376	1+
256.45380	136	
256.96359	460	1+
257.85214	138	
257.91585	96	
258.88776	274	1+
258.91010	132	
260.83564	198	
260.92734	278	1+
260.99060	142	
261.83325	116	
262.80498	266	1+
262.96366	230	1+
263.83090	152	
264.40683	98	
264.96529	212	1+
265.53956	98	
266.04389	186	1+
266.13980	138	
266.83197	94	
266.86160	116	
267.45650	100	
268.84357	478	1+
269.68597	94	
269.80048	362	1+
269.97902	832	1+
270.93767	112	
270.98185	712	1+
271.02852	116	
271.79693	144	
271.91609	488	1+
271.94837	334	1+
272.85167	440	1+
272.97831	224	
273.79380	240	1+
273.83878	166	
273.97708	356	1+
275.08899	98	
275.79687	100	
276.85709	164	
277.08964	184	1+
277.83378	96	
278.03477	200	1+
278.80632	98	
278.83668	232	
278.96799	100	
279.83669	110	
280.40793	98	
282.42619	100	
282.85654	140	
282.92967	114	
283.78861	118	
283.86927	140	
284.00142	190	1+
284.48078	98	
284.79190	136	
285.11781	284	1+
285.65662	96	
285.80588	112	
285.85134	160	
286.78474	140	1+
286.85133	620	1+
286.92737	228	1+
287.06886	110	
287.81628	138	
288.02901	172	
288.39610	94	
288.85603	146	
288.88638	190	1+
289.39630	112	
289.85756	196	1+
290.81970	112	
291.01546	102	
291.80440	550	1+
292.05905	130	
292.10268	102	
292.74158	98	
292.80749	408	1+
292.86111	176	
292.93909	92	
293.07125	94	
293.86255	392	1+
293.91285	274	1+
294.00104	548	1+
294.86273	274	1+
295.16287	170	1+
295.99482	128	
296.80807	116	
296.84928	126	
297.80841	118	
297.86044	110	
297.89095	102	
298.81596	196	1+
299.04189	138	
299.85366	92	
301.37191	98	
301.87385	156	
302.80668	174	1+
303.40711	150	
303.86590	210	1+
304.20469	98	
306.79760	112	
306.88352	418	1+
308.13468	102	
308.31338	102	
309.86995	136	
310.08699	128	
310.38898	100	
310.87736	548	1+
310.90390	294	1+
311.81702	324	1+
311.86187	192	1+
313.99044	122	
315.87699	268	1+
316.81604	116	
319.86660	142	
320.23367	158	1+
321.30562	168	1+
323.88791	758	1+
324.82624	254	1+
324.89160	646	1+
325.39619	162	
327.39200	98	
327.52757	116	
327.89054	118	
328.38500	94	
328.88824	438	1+
328.91802	130	
329.07631	218	1+
329.72931	114	
331.28385	166	1+
333.17270	114	
333.96785	102	
334.65250	104	
334.88625	250	1+
336.39138	256	
337.21202	120	
337.31973	160	
337.89168	660	1+
338.34226	100	
338.89503	484	1+
339.23152	114	
341.25521	154	
341.76992	148	
END IONS

###FS:    #m/z: 507.84709 #charge 1+
###MS: 17
###MSMS: 18
BEGIN IONS
TITLE=Cmpd 13, +MS2(507.8471), 28.2-35.2eV, 0.4min #18
RTINSECONDS=22.342
SCANS=17-18
PEPMASS=507.84709	1011222
CHARGE=1+
191.95763	270	1+
196.01519	370	1+
197.89274	366	1+
198.02902	208	
199.88752	328	
200.88824	280	
209.94640	190	
210.03407	348	1+
212.94457	372	1+
215.90429	220	
217.89683	456	1+
222.88976	322	1+
222.94913	210	1+
223.89120	252	1+
224.12532	286	1+
224.97611	218	1+
226.06156	312	1+
227.08660	198	1+
232.85255	288	1+
233.88393	650	1+
234.88491	488	1+
235.14413	306	1+
235.90333	364	1+
238.06418	396	1+
239.00131	188	1+
239.85957	192	
239.90231	400	1+
240.07661	224	1+
241.85762	254	
242.84779	210	1+
244.96560	212	1+
245.02975	382	1+
245.89600	322	1+
245.92253	292	1+
246.03241	308	1+
246.10440	214	
247.08285	188	1+
248.08607	160	1+
248.85247	572	1+
248.90009	324	1+
250.06867	588	1+
250.88259	200	
250.97069	644	1+
251.07404	492	1+
251.88464	218	1+
254.90999	234	1+
255.04640	242	1+
256.04819	176	1+
256.94215	318	1+
258.79717	230	1+
258.85418	320	
258.87790	260	
259.86493	204	
260.00206	158	1+
260.84914	396	1+
260.87944	266	
262.37785	220	
262.93055	232	
263.03693	264	1+
263.92087	194	
264.42546	264	1+
265.16569	864	1+
266.04336	236	1+
266.13018	198	1+
266.16725	732	1+
266.86581	526	1+
267.90090	232	
268.37802	254	1+
268.88727	214	
269.10939	224	1+
269.89001	520	1+
270.85870	1208	1+
271.08433	268	1+
271.38497	360	1+
271.87775	1268	1+
272.85270	2410	1+
275.88926	188	
276.11747	352	1+
276.79505	378	1+
276.89260	194	
277.39278	434	1+
278.10201	174	1+
278.86343	386	1+
278.90098	250	
278.98838	248	1+
279.15480	152	1+
279.93239	320	1+
280.11370	344	1+
280.79220	296	1+
280.85580	434	
281.37651	372	1+
281.45799	164	1+
281.87860	420	1+
282.92371	258	1+
283.36545	480	1+
284.12555	194	
284.80871	330	1+
284.87261	440	1+
285.40106	262	
285.94151	824	1+
286.11327	194	1+
286.38639	266	1+
286.78839	414	1+
286.88145	238	
287.36444	336	1+
287.78907	274	1+
287.84077	254	
288.03432	128	1+
288.36458	192	1+
288.86773	996	
288.89646	280	
288.99845	254	1+
289.00948	220	1+
289.16357	242	1+
289.88266	2026	
290.13407	528	1+
290.39097	478	1+
290.86704	5582	1+
290.93682	206	1+
291.39302	312	1+
291.84288	220	
292.35824	238	
292.82247	474	1+
292.88452	428	
292.95033	320	1+
293.04627	424	1+
293.09178	298	1+
293.12527	324	1+
293.87369	14262	1+
294.12740	226	1+
294.81192	182	1+
295.75843	168	1+
295.94804	434	1+
296.14358	424	1+
296.40546	278	1+
297.05503	214	1+
297.08614	184	1+
297.82008	280	
297.88456	338	
298.03236	316	1+
298.80663	848	1+
298.85868	578	
298.87379	1198	1+
298.98117	232	1+
298.99950	224	1+
300.39888	264	1+
300.85711	1584	1+
300.91855	228	1+
301.35733	296	1+
301.87715	1212	1+
302.95456	724	1+
303.13694	216	1+
303.42420	226	1+
303.81923	298	1+
303.95436	488	1+
303.97820	504	1+
304.37083	284	1+
304.39424	218	
304.59781	184	1+
304.84635	568	1+
304.88303	686	1+
305.04705	208	1+
305.82517	228	
305.84971	524	1+
306.12605	234	1+
306.14519	204	
306.88005	252	
306.95219	240	1+
307.29445	200	
307.89235	2234	
308.14338	1624	1+
308.84702	484	1+
308.87151	5410	1+
309.03123	206	1+
309.04356	312	1+
309.07417	208	
309.19282	350	1+
309.32195	262	1+
309.88719	2638	
310.10608	204	1+
310.15809	1832	1+
310.38464	208	
310.83787	242	
311.01594	314	1+
311.88548	22736	1+
311.92128	198	
311.93977	260	
312.08186	214	
312.16856	280	1+
312.79059	356	1+
312.96826	524	1+
313.88344	5082	1+
313.93455	632	1+
314.11938	226	1+
314.15272	144	1+
314.34961	270	1+
314.38566	374	
314.87153	1088	1+
314.93966	410	1+
314.99070	200	1+
315.37779	294	
315.82911	514	1+
316.01936	246	1+
316.05366	204	1+
316.07929	202	1+
316.81723	692	1+
316.86791	492	
316.88664	2038	1+
317.82274	480	1+
318.34284	112	1+
318.86276	382	
318.93358	260	1+
318.99999	134	1+
319.87623	238	
320.82759	216	
320.91861	254	1+
321.11377	226	1+
322.88905	406	
323.37343	314	1+
324.85051	192	
324.87376	274	
325.90064	1798	1+
326.09080	250	1+
326.75086	322	1+
326.84312	354	1+
327.36720	420	1+
327.75454	204	1+
327.88189	1560	
327.94850	206	1+
328.12691	232	1+
328.87306	1004	
328.89501	642	
329.32173	264	1+
329.89549	2364	1+
330.16389	250	1+
330.31534	146	1+
330.87891	488	
330.98073	242	
331.37176	332	1+
331.83852	234	
331.89471	3006	1+
331.95886	224	
332.87738	810	
332.95477	208	
333.88039	438	
334.89488	1224	1+
335.79651	530	1+
335.84174	770	
335.97307	268	1+
336.17019	240	1+
336.39099	350	1+
336.80094	404	1+
336.83563	506	1+
336.87776	1184	1+
336.94502	602	1+
337.02096	632	
337.84177	376	1+
338.33500	242	1+
338.88021	1094	1+
339.38613	458	1+
339.88067	802	1+
340.00715	272	
340.02823	210	1+
340.07917	254	1+
340.27924	94	1+
340.39151	268	1+
340.83597	460	1+
341.09120	244	1+
341.83752	304	1+
342.12723	294	1+
342.87691	588	1+
342.90918	372	1+
343.16031	204	
343.87675	426	1+
343.91211	306	1+
344.35436	290	1+
344.65919	156	1+
345.89110	240	
346.12187	378	1+
346.40718	194	
346.70847	206	1+
346.78178	254	1+
346.89236	714	1+
347.40260	304	1+
347.82531	320	
349.33535	236	
349.77633	552	1+
349.82552	228	
349.87857	188	
349.90433	204	
349.91615	700	1+
350.08184	236	1+
350.40019	308	1+
350.89601	514	
350.91854	494	1+
350.96171	868	1+
351.13286	276	1+
351.83991	584	1+
351.89556	242	
351.98233	248	1+
352.07112	218	1+
352.77463	406	1+
352.91528	610	
353.79575	352	1+
353.85297	1022	
353.89592	328	
353.98275	296	1+
354.87951	286	
355.19480	206	1+
355.35106	276	1+
355.53871	106	1+
355.78265	504	1+
355.86120	414	1+
355.88987	874	1+
356.01748	212	
356.83691	188	
357.36588	446	1+
358.78364	206	
358.87079	348	1+
359.05460	238	1+
359.90847	298	1+
360.14249	248	1+
360.72049	254	1+
360.78664	424	1+
360.82905	224	
360.93156	150	1+
360.97662	194	
361.20455	230	1+
361.84852	774	1+
362.37084	380	1+
363.93125	250	1+
364.79666	202	
364.84858	728	1+
364.86845	238	
364.89820	228	
365.17838	484	1+
365.33360	270	1+
365.91004	202	
366.07084	318	1+
366.10386	186	1+
366.18373	388	1+
366.27759	142	1+
366.36422	404	1+
366.38017	200	
366.84032	5238	1+
367.14918	282	1+
367.71057	1326	1+
367.75329	190	1+
368.88304	366	
368.94468	186	1+
369.78494	710	1+
369.89768	616	1+
369.95600	218	1+
370.04328	278	1+
370.37734	294	1+
370.78732	598	1+
370.87372	518	1+
370.92758	228	1+
371.18761	254	1+
371.38160	198	1+
371.72068	206	
371.87654	326	1+
372.01570	234	1+
372.11989	300	1+
372.47178	166	1+
372.79261	722	1+
372.86043	968	1+
373.61476	240	1+
373.71964	472	1+
373.89630	310	1+
374.84673	444	1+
375.79650	470	1+
376.90842	202	
377.36871	276	1+
377.87548	294	
377.97331	196	1+
378.37026	202	1+
378.89132	410	1+
379.49100	184	1+
379.73153	234	
379.85320	1166	1+
380.19148	156	1+
380.73736	270	
380.77851	232	
380.85632	994	1+
381.11479	238	
381.79890	396	1+
381.89262	598	1+
382.17067	214	1+
382.36199	150	1+
382.38708	476	1+
382.73203	198	1+
382.77797	268	
382.85812	1002	1+
383.12226	342	1+
383.20815	300	1+
383.38905	304	1+
383.71870	246	1+
383.76066	322	1+
383.79178	240	
384.01212	286	1+
384.08491	332	1+
384.68550	226	1+
384.85134	10956	1+
384.89309	488	1+
385.05609	342	1+
385.96650	200	1+
386.31881	198	
386.38609	254	1+
386.80189	284	
387.72534	296	1+
387.81871	326	1+
387.89808	224	
388.79475	492	
388.82136	196	1+
389.19908	414	
389.62565	218	1+
389.71305	546	1+
389.73883	448	1+
389.79533	268	
389.87833	214	
390.06114	240	
390.19360	642	1+
390.35094	286	1+
390.38194	256	1+
390.80418	192	
390.84356	734	
390.85959	806	
390.93753	238	1+
391.29436	140	1+
391.80600	488	
391.84342	646	
392.38761	428	1+
392.79992	226	
392.86578	1862	1+
393.03025	430	1+
393.08460	1228	1+
393.73873	288	1+
393.80052	734	
393.89868	602	1+
394.03244	318	1+
394.07019	236	
394.34375	220	1+
394.73801	192	1+
394.80087	420	
394.83684	652	
394.86090	1480	1+
395.39746	338	1+
395.81885	242	
395.99290	198	1+
396.08618	198	
396.15354	236	1+
396.24143	308	1+
396.38001	284	1+
396.43500	164	1+
396.72906	550	1+
396.80624	368	1+
397.24870	200	1+
397.27535	222	1+
398.47101	96	1+
398.86381	1362	1+
399.73629	272	
399.81063	402	1+
399.89315	168	1+
400.20985	302	1+
400.39551	240	1+
401.13019	416	1+
401.75135	360	1+
401.81199	258	1+
402.04973	182	1+
402.13245	350	1+
402.35134	418	1+
402.86690	4566	1+
403.27661	280	1+
403.73183	194	
404.07684	232	1+
404.13557	274	1+
404.34580	218	1+
404.38653	286	1+
405.39223	208	1+
405.78532	208	1+
405.87342	1958	1+
405.93884	220	1+
406.01220	208	1+
406.80606	526	1+
407.04729	164	1+
407.72368	194	
407.86722	19250	1+
407.99962	230	1+
408.11993	256	1+
408.22060	176	1+
408.72752	966	1+
408.96944	178	1+
409.06531	344	1+
409.08754	222	1+
409.93551	180	1+
410.15581	190	1+
410.85178	486	
410.87542	2004	1+
411.66472	162	1+
411.73297	258	
411.81134	2866	1+
411.97822	138	1+
412.07272	558	1+
412.73122	982	1+
412.84774	966	
412.86942	366	
413.08042	328	1+
413.85547	524	
413.87637	1646	1+
413.95898	198	1+
414.31044	176	1+
415.82166	384	1+
415.85394	380	
415.87419	1522	1+
417.89739	256	1+
418.13765	228	1+
418.41104	316	1+
418.75357	210	
418.81875	462	1+
420.06951	196	
421.42721	170	1+
421.77132	310	1+
421.88379	1834	1+
421.96259	150	1+
422.10944	222	1+
422.19027	150	1+
422.42288	214	1+
422.73401	210	1+
422.85812	364	1+
423.83052	226	
423.88378	1050	1+
423.93997	212	1+
424.14911	550	1+
425.18404	242	1+
425.33936	324	1+
425.87971	2830	
426.86644	1874	1+
426.93886	386	1+
427.10210	182	1+
427.38446	324	1+
427.74134	1350	1+
428.31602	110	1+
428.74621	974	1+
428.88680	2932	1+
428.97579	240	1+
428.99937	364	1+
429.06292	280	1+
429.82517	352	
429.85689	252	
430.15088	206	
430.20578	166	1+
430.74134	1074	1+
430.77171	198	1+
430.86010	414	
430.88114	504	
431.18627	250	1+
431.81622	254	1+
431.86800	994	1+
432.18788	168	1+
432.42913	268	1+
432.69195	140	1+
433.03205	176	1+
434.89296	544	1+
435.71013	244	1+
435.75047	288	1+
435.86356	558	1+
436.20875	148	1+
437.15064	296	1+
439.89336	1784	1+
440.86677	394	1+
441.15465	650	1+
441.39111	230	1+
442.95092	144	1+
443.74399	210	
443.79590	314	1+
444.15497	204	1+
444.38887	366	1+
444.79920	228	1+
444.87542	2408	1+
444.90524	432	1+
444.94534	390	1+
445.74596	394	1+
445.76571	190	
446.09495	252	1+
447.00919	214	1+
448.17398	188	1+
448.75326	446	1+
448.89549	502	
449.06364	216	1+
449.15345	254	1+
449.88574	1090	1+
450.69448	206	1+
450.76938	632	1+
450.82485	240	
451.23816	206	1+
452.21157	180	1+
452.89110	312	1+
456.34657	96	1+
457.71060	256	1+
457.90516	2240	1+
458.71358	322	1+
459.26813	204	1+
459.34761	204	1+
460.82741	248	1+
461.71075	214	1+
462.16183	506	
462.88558	294	
464.17432	212	1+
464.62271	140	1+
464.70966	188	1+
465.77034	344	1+
467.20080	232	1+
467.83446	408	1+
467.88802	906	1+
467.92017	216	
468.16887	176	1+
468.75662	210	1+
468.77964	790	1+
469.78137	698	1+
472.26605	204	1+
474.94048	184	1+
478.30113	258	1+
478.75982	264	1+
479.76152	292	1+
479.79536	334	1+
479.85328	182	1+
480.73062	444	1+
481.73355	362	1+
482.79592	210	1+
485.89918	472	1+
486.76322	358	1+
486.79326	490	1+
486.84693	604	1+
487.18485	278	1+
487.44041	172	1+
487.73117	220	1+
488.66760	270	1+
489.85378	176	1+
491.84897	372	1+
493.79842	292	1+
498.73430	486	1+
499.73464	578	1+
499.78914	334	1+
500.68087	228	1+
501.88134	138	1+
502.20067	212	1+
502.42139	154	1+
502.77807	602	1+
502.81347	238	
503.24823	152	1+
503.35446	432	1+
503.46461	124	1+
504.26991	262	1+
504.35760	358	1+
504.70418	176	1+
505.28054	148	1+
505.41943	202	1+
505.76025	282	1+
506.42724	130	1+
507.38606	90	1+
507.63059	228	1+
507.85026	262	1+
508.11722	192	1+
508.43291	248	1+
508.80473	206	1+
509.50228	188	1+
509.86173	864	1+
510.21139	170	1+
510.31940	138	1+
510.99199	202	1+
512.09050	182	1+
512.75679	478	1+
512.80858	148	1+
513.09847	184	1+
END IONS

###FS:    #m/z: 336.94689 #charge 1+
###MS: 17
###MSMS: 19
BEGIN IONS
TITLE=Cmpd 14, +MS2(336.9469), 28.0-35.0eV, 0.4min #19
RTINSECONDS=23.114
SCANS=17,19
PEPMASS=336.94689	360978
CHARGE=1+
192.89256	114	
194.89021	142	
198.88119	108	
199.03211	104	
199.86137	116	
200.26756	110	
205.94972	562	1+
206.89067	134	
206.97554	152	
208.88613	160	
208.98510	98	
209.88459	462	1+
209.94691	200	
210.88865	314	1+
211.94527	14328	
212.08986	118	1+
212.87965	2772	1+
212.94679	626	
213.94068	5898	1+
215.88720	1246	1+
215.93823	732	
217.85890	118	
217.88174	116	
217.93823	236	
219.61067	106	
221.88979	188	
221.94488	154	
221.96701	144	
223.96467	640	1+
223.98207	140	
224.21101	100	
226.39124	104	
226.89659	174	
226.94994	110	
227.01458	104	
227.78734	166	
227.89403	210	
227.95369	216	
228.89445	568	1+
228.92218	100	
229.39430	104	
229.43168	112	
229.95506	12482	1+
230.88973	3840	1+
231.91822	114	
231.95107	5598	1+
232.56575	98	
233.89747	774	1+
233.94982	844	1+
234.82545	164	1+
235.89897	130	
236.07989	160	
237.89913	292	1+
238.05209	98	
238.21287	194	
238.90169	226	1+
238.96069	114	
240.79277	230	1+
243.89619	424	1+
245.83528	168	
245.93841	134	
246.07511	100	
246.52798	118	
246.97662	182	
247.96658	3378	1+
248.00199	102	
248.90021	766	1+
248.98974	124	
249.96061	1300	1+
250.02414	152	
250.19605	116	1+
251.44941	144	1+
251.83937	354	1+
251.91044	184	
251.96526	366	
252.23327	132	
252.26701	106	
252.97142	7972	1+
253.23498	106	
253.79578	98	
253.83729	150	
253.90589	1210	1+
254.08759	134	
254.94403	100	
254.96700	2796	1+
255.07431	594	1+
255.95974	484	1+
256.03675	188	1+
256.77858	102	
256.88354	108	
256.96493	418	1+
257.80321	274	1+
257.90012	98	
257.91174	140	
257.94740	256	1+
258.88453	336	1+
258.92955	168	
258.97061	140	
259.90624	114	
260.07439	114	
260.80613	100	
261.82346	338	1+
261.88923	124	
262.80146	128	
262.84876	146	
263.05878	126	
263.07729	122	
263.84670	168	1+
264.87646	102	
264.96441	240	1+
265.01113	230	1+
268.40897	98	
268.84178	154	
269.79800	314	1+
269.85541	222	
270.08906	210	1+
270.85629	134	
270.95529	116	
270.98193	742	1+
271.84841	212	
271.91649	448	1+
272.85037	130	
272.97676	280	
273.02063	214	1+
273.79276	684	1+
273.88974	180	
274.00302	188	
274.45565	100	
274.86005	118	
274.97767	280	1+
275.05308	98	
275.45561	106	
275.85881	118	
276.12959	220	1+
277.89317	148	
278.04346	102	
278.83791	736	1+
279.97029	100	
280.04075	450	1+
280.79366	146	
280.83148	126	
281.81765	114	
282.38563	248	1+
283.79061	314	1+
283.87131	144	
284.87453	108	
285.07361	122	
285.42895	256	
285.85214	754	1+
285.87028	98	
286.80710	280	1+
286.87177	140	
287.27442	118	
288.79821	132	
288.86524	138	
289.79050	124	
289.85714	100	
289.88689	102	
289.96555	104	
290.80305	508	1+
291.86972	206	
292.43824	218	
292.86807	100	
293.02441	296	1+
293.87056	180	
293.99645	484	1+
294.85250	314	1+
295.89148	266	1+
296.08931	144	
296.13567	114	
296.32828	102	
296.87198	218	1+
296.98420	110	
297.82013	202	
298.03009	126	
299.05547	308	1+
301.93708	98	
302.73311	106	
303.20545	126	
303.94378	106	
304.05415	116	
304.80837	124	
304.85858	214	1+
304.97075	252	1+
306.88467	676	1+
307.31112	184	
307.83341	152	1+
307.88766	504	1+
308.29440	98	
308.86962	106	
309.81311	376	1+
309.87099	134	
309.93240	104	
310.81635	298	1+
310.87751	678	1+
310.94592	112	
311.03156	122	
312.11241	164	1+
312.84316	128	
312.87281	298	1+
313.39447	140	
314.81851	366	1+
315.16011	122	
315.18137	96	
315.89521	162	
317.58652	96	
317.88073	100	
318.41282	150	
319.88841	164	
320.95983	112	
321.82029	110	
322.02977	188	1+
322.30827	118	
322.37486	112	
322.85429	98	
324.89285	326	1+
324.96294	208	1+
325.78318	110	
326.89626	106	
327.96497	210	1+
328.88818	186	
329.89217	104	
331.04884	260	1+
331.41619	244	1+
331.88959	224	1+
332.16525	200	1+
334.87920	340	1+
336.95664	156	
337.09337	250	1+
337.76283	188	1+
338.77035	262	1+
339.77792	272	1+
339.82951	146	
340.89283	308	1+
340.95051	106	
341.71411	204	1+
341.89670	260	1+
341.95525	140	1+
END IONS

###FS:    #m/z: 359.96267 #charge 1+
###MS: 17
###MSMS: 20
BEGIN IONS
TITLE=Cmpd 15, +MS2(359.9627), 28.0-35.0eV, 0.4min #20
RTINSECONDS=23.8865
SCANS=17,20
PEPMASS=359.96267	279488
CHARGE=1+
178.93305	114	
190.93088	116	
192.92265	106	
199.27833	120	
203.93012	112	
204.90079	128	
205.94848	286	1+
207.94908	122	
208.11201	116	
208.88585	148	
209.94379	2662	1+
216.41348	152	
218.85164	224	1+
218.91184	202	
220.88427	114	
220.95880	116	
222.95253	3314	1+
223.89340	374	1+
224.94919	3682	1+
226.16908	140	1+
226.38657	164	1+
226.89786	238	
226.94863	16388	1+
227.05547	118	
227.11337	156	
227.54213	106	
227.78709	228	
227.89639	222	
227.93000	150	
228.89459	382	
228.94318	16766	
229.07137	120	
229.42890	226	
229.94539	426	
230.15749	128	1+
230.90324	136	
232.86971	222	1+
232.89386	128	
233.95992	488	1+
233.98380	140	
234.93101	248	
235.82426	164	
236.08399	218	1+
237.03636	134	
238.43296	110	
238.97084	146	1+
239.10782	112	
239.90508	144	
240.78677	120	
240.83688	186	
240.96393	1642	1+
242.96131	1228	1+
244.36628	162	1+
244.95855	7228	1+
245.36861	136	1+
245.70686	104	1+
245.94396	196	
246.91418	134	
246.95380	7558	
247.11993	92	1+
248.90237	240	
248.97729	114	
250.97212	660	1+
251.02283	122	
251.79175	118	
252.00275	110	
252.43953	112	
252.49401	108	
252.95555	246	1+
253.83155	274	1+
254.03512	244	1+
254.53244	124	
254.87943	228	1+
255.09985	130	
257.80270	128	
257.86146	130	
257.93637	118	
258.84620	154	
258.87736	126	
258.91325	276	1+
258.97661	292	
259.00304	114	
259.79570	420	1+
259.84628	126	
259.87623	116	
260.83861	192	1+
260.94912	124	
260.96964	1352	1+
262.92623	210	1+
262.95405	116	
263.82982	182	
263.97898	136	
264.10359	132	
264.97101	108	
265.81002	396	1+
265.95782	122	
265.98071	146	
266.24753	152	
266.81196	290	1+
266.86571	288	1+
267.97469	534	1+
268.94190	116	
269.79824	118	
269.96959	1216	
270.11779	106	
270.79325	202	1+
270.88065	132	
271.84915	634	1+
271.95877	120	
273.79504	182	
273.90753	142	
276.85359	390	1+
277.83671	212	1+
278.80174	122	
278.95804	188	1+
279.05173	134	
279.11072	178	1+
280.35970	122	
280.80128	156	
280.86800	172	
280.99558	108	
281.78708	336	1+
281.85099	322	1+
281.87971	144	
282.27900	140	
282.88775	126	
282.90716	124	
283.81704	330	1+
283.87496	118	
284.01926	228	1+
284.35998	208	1+
284.86841	200	1+
285.02315	192	1+
285.80373	228	1+
286.83892	224	1+
288.77125	114	
289.88032	132	
291.80300	216	
292.53339	258	1+
293.09391	180	1+
293.11876	124	
293.13559	160	
293.87650	318	1+
294.27670	202	
294.42314	112	
294.45393	140	
294.81815	126	
294.86372	488	1+
295.81770	120	
295.93694	308	1+
296.06918	320	1+
296.81013	290	
297.80447	556	1+
297.92191	136	
298.85861	308	1+
300.12992	138	
300.22883	116	
300.72708	182	
300.78701	106	
300.79916	120	
301.78590	470	1+
301.81522	262	1+
302.22464	128	
302.91596	174	
302.96852	124	
303.81800	128	
303.94529	120	
304.12725	178	1+
304.92144	148	
305.87451	236	1+
307.02752	114	
307.08721	118	
307.14939	112	
308.79675	606	1+
308.88064	214	
309.79775	368	1+
309.82054	330	1+
310.87820	524	1+
311.56054	124	
311.80535	110	
311.86424	332	1+
312.04068	144	
312.11504	126	
312.95562	184	
314.82047	220	1+
314.84355	196	1+
314.87348	330	1+
315.76042	174	
315.87141	394	1+
316.04887	106	
316.08646	130	
316.80946	138	
317.11104	106	
318.02270	186	1+
318.87989	110	
318.93437	478	1+
319.31944	214	1+
319.86444	348	1+
320.78915	134	
320.93849	206	1+
321.05192	110	
321.42624	156	
322.30948	264	1+
322.53577	110	
322.93248	612	1+
323.02020	390	
323.07628	128	
325.71935	108	
328.17063	140	
328.82523	106	
328.88679	328	1+
332.08893	166	
332.82090	146	
333.76389	108	
334.88502	286	1+
336.04771	204	1+
336.75163	104	
336.94741	890	1+
337.90438	246	1+
338.87230	124	
339.83017	200	
340.12437	168	1+
340.93782	396	1+
341.78075	108	
341.97808	134	
342.20763	108	
343.70560	158	1+
343.89188	182	
348.77264	172	
349.11126	208	1+
349.72016	142	
349.76460	222	
351.77219	124	
351.96077	174	1+
352.88973	130	
353.03645	132	
353.75575	352	1+
357.77846	110	
359.90695	192	1+
360.04537	214	1+
360.75469	132	
360.95228	218	1+
361.81510	192	1+
END IONS

###FS:    #m/z: 322.93157 #charge 1+
###MS: 21
###MSMS: 22
BEGIN IONS
TITLE=Cmpd 16, +MS2(322.9316), 28.0-35.0eV, 0.5min #22
RTINSECONDS=27.5625
SCANS=21-22
PEPMASS=322.93157	5451126
CHARGE=1+
190.89694	108	
191.85935	132	
191.95618	334	
192.89146	244	
195.05444	96	
195.90385	96	
196.88223	198	
196.90245	128	
204.32252	108	
205.95060	330	
209.94257	212	
210.90136	124	
212.88018	220	
212.89386	132	
213.08859	126	
214.89403	178	
215.88489	394	1+
218.51854	94	
218.88611	152	
220.86720	168	
222.95413	1112	1+
226.89326	126	
227.88034	114	
228.89103	98	
228.90960	178	
229.85196	128	
230.89323	332	1+
233.02758	142	
233.90093	204	
234.06475	102	
235.82580	202	
235.87883	302	1+
236.01384	214	1+
239.78796	928	1+
239.91368	122	
239.95754	766	1+
240.82301	342	1+
240.94178	1048	
240.96120	664	1+
241.05343	146	
241.94402	1018	
242.94249	2814	1+
243.02097	152	
243.38242	304	1+
243.82043	688	1+
243.88237	272	1+
243.90749	142	
244.03857	286	1+
244.94130	662	
245.90538	96	
246.97717	640	1+
247.93892	118	
247.99311	100	
248.03204	104	
248.89789	112	
249.04030	114	
249.97383	98	
250.01834	148	1+
250.03994	226	1+
250.89896	206	
251.07685	292	1+
253.83576	226	
253.92534	146	1+
253.94005	110	
254.45311	96	
255.78426	276	
256.08282	118	1+
256.78127	130	
257.05297	188	1+
257.79952	526	1+
258.05985	208	1+
258.82990	474	1+
259.08798	92	
259.80071	208	1+
259.85594	124	
260.17736	120	
260.33952	134	
260.82853	744	1+
261.89246	238	1+
262.17696	120	
263.82994	274	1+
263.97519	320	1+
264.85035	102	
265.05725	202	
265.08630	136	
265.84499	136	
266.01447	188	1+
266.84491	236	
267.80463	174	
267.91453	102	
268.05319	92	
268.84799	160	
268.90814	170	
269.02599	110	
269.80006	162	
270.80312	106	
271.79823	204	
271.84916	132	
271.92037	212	1+
272.60491	104	
272.79652	110	
272.90371	102	
273.79468	814	1+
274.10173	92	
274.84723	124	
274.86215	106	
275.80709	662	1+
276.85810	102	
278.86215	90	
279.02096	108	
279.09117	266	
279.80766	206	
280.09548	218	
280.10972	146	
280.26472	132	
280.81446	184	
280.83425	108	
281.02248	94	
281.27991	226	1+
281.71440	90	
281.79580	104	
281.87915	102	
282.08086	100	
282.98778	134	
283.08562	94	
283.35346	96	
283.78732	382	1+
283.85870	204	
284.29165	344	1+
284.81412	258	1+
284.85609	242	1+
284.92996	154	
285.45720	100	
285.87671	104	
286.31472	98	
286.92162	282	
287.02678	208	1+
287.81034	276	
288.15574	108	
288.80759	126	
288.92200	148	1+
289.79090	206	
289.81130	306	
289.88173	192	
290.78888	160	
290.85898	210	1+
290.88137	154	
291.80626	464	1+
292.91158	102	
292.95702	124	
293.88471	120	
294.21464	112	
294.86059	144	
295.86355	336	1+
296.80889	338	1+
297.09264	114	
299.11436	204	1+
299.78668	228	
301.87539	132	
303.37009	104	
303.80464	160	
304.44674	100	
304.88210	164	
305.84003	144	
305.86721	122	
305.89947	178	
306.88055	326	
306.93206	110	
307.31359	90	
307.80053	746	1+
307.88863	270	
308.29540	358	1+
308.87711	116	
309.81622	276	
309.83509	118	
309.93922	94	
310.30982	352	
310.82848	120	
310.87943	266	
310.91476	106	
311.85450	132	
311.88563	256	
312.80343	282	1+
312.82529	294	
312.87429	190	
312.98041	96	
313.88391	94	
314.07505	92	
314.82085	210	
314.86557	100	
315.82732	100	
316.89616	120	
319.82349	108	
319.88393	162	1+
323.24082	418	1+
323.76965	94	
324.89342	630	1+
325.29138	94	
325.76579	90	
325.80862	146	
326.95899	98	
328.17504	156	1+
END IONS

###FS:    #m/z: 340.94158 #charge 1+
###MS: 21
###MSMS: 23
BEGIN IONS
TITLE=Cmpd 17, +MS2(340.9416), 28.0-35.0eV, 0.5min #23
RTINSECONDS=28.335
SCANS=21,23
PEPMASS=340.94158	3959962
CHARGE=1+
181.96315	104	
187.86798	154	
189.86422	376	1+
190.88818	242	1+
192.92908	214	
196.88118	128	
197.99761	100	
204.90194	160	
205.94882	102	
207.87103	116	
210.88680	202	
210.93969	186	
212.04796	130	
212.87749	204	
213.88198	1016	1+
213.89821	156	
213.94049	5564	1+
215.88818	1716	1+
215.93753	1140	
216.41153	174	1+
217.85635	130	
217.88449	700	1+
217.93707	278	
220.82192	214	1+
222.95785	378	1+
223.96171	318	1+
226.94985	98	
228.79484	152	
228.89230	146	
228.93667	142	
229.95852	114	
230.00673	102	
230.89098	1460	1+
230.96029	112	
231.89355	842	1+
231.95138	5232	1+
233.89836	830	1+
233.94861	908	1+
234.08825	174	
235.87143	130	
235.88944	160	
235.94663	228	
237.02585	106	
237.79451	140	
237.89242	158	
239.78622	226	
239.82245	112	
240.22876	154	
240.78985	136	
240.96058	162	
241.88456	104	
242.05501	106	
242.82153	116	
242.99944	100	
243.77966	152	
245.89091	144	
246.94777	344	1+
246.97615	516	1+
248.03921	222	1+
248.90072	218	
248.98587	126	
249.04117	184	1+
249.90240	152	
249.96311	1476	1+
250.91609	142	
251.92519	128	
251.96470	280	1+
252.52546	100	
252.82653	106	
253.40612	112	
253.85127	124	
253.90139	354	1+
254.90445	302	1+
254.94548	106	
254.96661	2326	1+
255.07410	264	
255.78406	118	
256.08176	244	
256.71841	120	
256.80935	116	
256.84085	126	
256.91420	246	1+
256.96438	994	1+
257.05283	102	
257.79982	106	
257.83531	184	1+
257.85702	100	
258.85802	294	1+
258.91020	260	
258.96101	206	
259.96296	128	
260.34564	106	
260.84458	140	
260.95571	122	
261.84472	190	
261.91787	204	1+
262.84731	156	
262.97215	188	1+
263.03884	108	
263.83159	116	
263.91155	162	1+
266.86977	344	1+
266.99655	122	
267.82463	206	1+
269.79859	124	
269.89070	246	1+
271.79674	170	
271.81963	120	
271.92077	146	
272.93562	344	
272.97957	208	
273.53506	100	
273.79596	488	1+
273.98129	110	
274.03327	100	
275.80879	120	
276.84825	260	1+
277.83552	134	
278.29335	104	
279.96500	134	
280.79644	170	
280.87093	108	
280.96054	112	
281.04954	310	1+
281.81980	184	
282.81105	186	1+
282.85501	126	
283.27936	100	
283.40498	104	
283.79472	106	
286.49701	146	
286.92012	110	
288.94802	100	
289.78970	150	
289.87871	202	
290.87033	386	1+
290.88292	104	
291.80491	552	1+
291.99917	146	
292.80769	318	1+
293.02623	126	
293.87626	106	
294.85490	124	
295.85909	102	
295.99621	124	
296.80747	178	
296.97366	214	
297.81409	258	1+
297.97644	200	
298.08527	120	
298.42703	226	1+
298.84722	162	1+
299.24694	132	
299.78093	202	1+
301.04829	144	
301.82178	176	1+
301.87537	298	1+
302.17502	162	
302.85944	218	1+
303.94199	144	
304.94457	142	
305.80121	186	
305.89264	106	
306.78836	122	
306.88208	326	1+
307.79838	416	1+
307.89558	102	
307.98370	104	
308.15528	186	
308.29219	246	
308.31032	134	
308.32423	254	1+
308.87991	120	
309.32657	216	1+
309.80737	116	
309.82610	308	1+
310.15960	100	
310.82910	236	1+
310.87766	1046	1+
310.90384	98	
312.87324	194	
313.89045	106	
314.82245	188	
314.93754	118	
315.45555	130	
319.87981	204	1+
320.90764	176	
321.91117	146	
322.86775	270	1+
322.89912	300	1+
323.06392	192	1+
323.24159	104	
324.01535	100	
324.89173	330	1+
325.75451	174	1+
325.82796	206	1+
326.17146	134	
326.89566	200	1+
327.12158	140	
327.77451	226	1+
327.79897	140	
328.03804	154	
328.75975	134	
328.89329	322	1+
330.71781	148	
330.81278	670	1+
330.88309	108	
331.82987	230	1+
333.04161	106	
334.31137	134	
336.98079	114	
337.83498	220	
337.87627	300	1+
338.33991	106	
339.86814	182	1+
341.19565	102	
342.90585	112	
342.95304	166	1+
345.76671	136	
346.39559	174	
END IONS

###FS:    #m/z: 363.95770 #charge 1+
###MS: 21
###MSMS: 24
BEGIN IONS
TITLE=Cmpd 18, +MS2(363.9577), 28.0-35.0eV, 0.5min #24
RTINSECONDS=29.107
SCANS=21,24
PEPMASS=363.95770	2396548
CHARGE=1+
178.92931	140	
178.94461	138	
182.86802	232	1+
187.87103	158	
189.86350	2158	1+
191.85925	2380	1+
193.85395	118	
195.88034	658	1+
196.88468	554	1+
200.87962	130	
200.94785	118	
201.95658	148	
204.90312	158	
205.87709	158	
205.90486	144	
205.92831	174	
205.94946	116	
207.40462	226	
207.45727	120	
207.87417	934	1+
207.94807	154	
208.94079	134	
209.86740	326	
209.94504	4548	1+
210.88342	1480	1+
210.93463	218	
212.87980	8858	1+
212.93149	166	
213.09432	144	
214.89426	556	1+
215.88571	116	
216.41309	470	
216.91103	154	
218.91566	312	1+
219.86646	182	
221.85935	120	
222.95261	2126	1+
223.88583	122	
224.94994	3622	1+
224.97510	170	
225.88453	180	
226.89373	142	
226.94833	24000	1+
226.99298	268	1+
227.10405	184	1+
227.40080	118	
227.78641	198	
227.92859	222	
228.31043	156	1+
228.46020	104	1+
228.89537	1900	1+
228.94324	28736	1+
230.44929	102	1+
230.79347	134	
230.89034	11752	1+
231.01996	248	1+
231.94951	142	1+
232.88558	1692	1+
232.90807	142	
233.79566	142	
233.89840	190	
234.88203	980	1+
234.93008	190	
235.43330	182	
236.82763	128	
237.89773	310	1+
238.00329	118	
238.01616	120	
240.83670	278	
240.93902	144	
240.96449	1814	1+
241.13176	318	1+
241.83692	176	
241.94367	198	
242.94623	638	
242.96107	1390	1+
243.83004	340	1+
244.78942	234	1+
244.83714	216	1+
244.95834	11392	1+
245.94407	250	
246.07902	150	
246.48667	158	1+
246.80977	172	
246.85191	278	1+
246.90397	1056	1+
246.95376	12490	1+
247.85283	202	1+
248.02791	158	1+
248.80162	246	
248.90146	4778	1+
249.10555	122	
249.94023	356	1+
249.97061	436	1+
250.89654	404	
250.94931	256	1+
250.97029	320	1+
251.91423	186	
252.05663	174	
252.89108	246	
253.83645	778	1+
253.90675	948	1+
254.05539	116	
254.09211	174	
254.10846	118	
255.90181	144	
255.95451	198	1+
257.79857	134	
258.83805	158	
258.97525	592	1+
259.01990	192	1+
260.83049	152	
260.96855	1766	1+
261.82799	464	1+
261.84902	268	1+
262.78243	332	1+
262.80228	202	
262.91893	224	1+
262.93869	246	1+
263.84581	420	1+
263.97867	410	1+
264.08161	140	
264.34564	300	1+
264.96940	660	1+
265.03717	144	
265.08510	280	1+
265.97684	394	1+
266.24447	142	
266.81303	432	1+
266.95772	150	
267.78519	420	1+
267.92332	300	1+
267.97449	1626	1+
268.08142	346	1+
268.95937	160	
269.08487	244	1+
269.80131	264	1+
269.85694	288	1+
269.92419	274	1+
269.97079	1668	1+
271.14612	102	1+
271.80023	132	
271.85155	456	1+
271.87794	240	1+
271.92018	580	1+
272.79601	124	
273.35031	124	
273.79358	300	
273.84280	194	
273.93097	268	1+
274.42094	268	1+
274.79513	144	
274.81708	134	
275.07184	194	1+
276.15291	120	
276.50801	162	
276.85381	412	
277.85558	196	
277.96720	126	
278.84834	172	
279.10410	404	1+
279.80241	294	
279.85270	150	
280.79147	1134	1+
280.81388	376	1+
280.90878	548	1+
281.08734	222	1+
281.91822	384	1+
281.99541	194	
283.07039	194	1+
283.79007	550	1+
283.84537	152	
284.82502	236	
284.87047	150	
285.79470	386	1+
285.84577	1802	1+
285.93918	120	
286.31923	286	1+
287.32302	236	1+
289.85480	198	1+
289.87987	268	
289.91461	142	
290.78601	558	1+
291.06012	130	
291.80499	454	1+
291.86097	332	1+
292.43625	142	
293.12349	126	
293.29345	154	
294.28029	120	
294.43308	270	1+
294.80949	126	
294.86239	228	
295.93461	312	1+
296.80645	406	1+
297.10833	142	
298.75991	146	
298.80170	1188	1+
298.86560	172	1+
301.03678	118	
301.81503	410	
301.86175	978	1+
301.88704	126	
302.00534	254	1+
302.22058	128	
302.80213	210	
303.22206	208	1+
303.80840	1212	1+
303.85749	4424	1+
303.92720	132	
303.94793	240	
305.80486	484	1+
306.54727	206	1+
306.88290	594	1+
307.13557	146	
307.55029	142	1+
307.59245	116	
308.29685	326	1+
308.84034	134	
309.07305	148	
309.87225	872	1+
309.95957	134	
310.87646	638	1+
311.88921	174	
312.87326	242	
312.92250	120	
313.87322	174	
314.81644	312	1+
314.93585	218	1+
315.75642	210	1+
315.84783	244	1+
315.95541	140	
316.81205	172	
316.85070	174	1+
317.43109	166	
317.81680	116	
318.73610	142	
318.75203	122	
318.88261	272	
318.93424	270	1+
319.59688	142	1+
319.82464	328	
319.87297	472	1+
320.81761	1448	1+
321.10584	148	
321.81889	1206	1+
321.86790	988	1+
322.01391	156	1+
322.88944	162	1+
322.93118	698	1+
323.82735	168	
325.76755	190	1+
325.89941	192	
326.87255	1360	1+
328.81762	144	
329.87231	280	1+
330.76093	212	1+
330.83067	150	
330.88634	206	1+
331.73085	148	
333.76884	292	1+
333.88856	160	1+
336.83136	478	1+
336.94678	1048	1+
336.96962	128	
337.83428	400	1+
337.87607	384	1+
338.75628	244	1+
339.82945	1550	1+
340.94051	670	1+
342.72070	122	
342.88512	144	
343.06098	88	1+
343.77479	156	
343.91279	184	
344.89014	136	
346.77780	136	1+
346.85383	222	1+
348.31718	230	1+
348.72604	178	1+
348.91491	122	
351.77277	208	
351.80829	170	1+
352.76868	132	
352.88858	208	
353.75960	328	
354.74625	158	1+
356.88183	136	
357.06295	246	1+
358.99270	208	1+
359.18579	148	
359.76362	250	
359.86276	190	1+
360.00418	236	1+
360.72440	176	
360.90299	214	1+
362.70303	200	
362.75265	178	1+
363.35950	180	1+
363.72982	128	
365.71048	124	
365.78509	122	
366.20388	224	1+
367.33053	136	
369.34635	132	
END IONS

###FS:    #m/z: 322.93165 #charge 1+
###MS: 25
###MSMS: 26
BEGIN IONS
TITLE=Cmpd 19, +MS2(322.9316), 28.0-35.0eV, 0.6min #26
RTINSECONDS=32.785
SCANS=25-26
PEPMASS=322.93165	5451564
CHARGE=1+
176.96257	108	
178.92994	100	
185.89014	114	
188.43653	98	
191.95552	204	
192.88994	426	1+
196.88373	142	
199.88480	270	1+
205.90540	98	
205.94825	376	
206.04821	106	
209.94364	246	
210.75973	94	
212.87732	200	
214.89771	210	
215.73751	100	
215.88783	528	1+
217.37633	106	
221.94354	158	
222.95387	1476	1+
223.50361	106	
223.81601	124	
223.95884	784	1+
225.95649	98	
226.82381	102	
227.95560	330	
228.90517	156	
228.93707	148	
229.89747	124	
230.89357	202	
231.88840	122	
232.04412	272	1+
232.89398	404	1+
232.98446	98	
233.91457	302	1+
235.82279	102	
235.89701	300	1+
236.01749	98	
236.88140	206	
237.02306	172	
237.05660	122	
237.44576	94	
237.79189	100	
237.82552	230	1+
237.87816	134	
239.07273	102	
239.78748	720	1+
239.95699	126	
240.82328	186	
240.94155	1360	
240.96347	624	
241.88070	100	
241.94250	1078	
242.79282	108	
242.81934	230	
242.88927	146	
242.94297	3332	1+
243.82639	116	
243.88220	140	
244.11125	114	
244.93965	766	1+
244.95904	270	1+
245.41083	112	
245.80076	158	
245.82170	130	
246.21941	96	
246.44596	172	
246.81017	128	
246.85688	136	
246.97591	762	1+
247.56339	96	
248.03945	328	1+
248.89989	132	
249.89546	518	1+
249.96815	228	
250.97341	156	
251.07294	132	
251.79178	218	
251.85023	188	1+
251.92529	134	
252.52930	100	
252.79207	140	
252.83094	262	1+
252.97557	144	
253.74251	102	
253.79549	136	
255.78415	290	1+
256.37618	100	
256.93088	96	
257.07300	134	
257.79848	452	1+
258.83448	256	
258.89575	100	
258.94507	120	
258.97464	134	
259.83056	966	1+
259.95717	102	
260.17409	104	
260.80523	140	
260.83076	808	1+
260.88889	268	1+
261.08382	192	1+
261.79744	162	
262.04000	98	
263.05253	146	
263.98356	138	
264.98230	98	
265.07115	102	
265.79790	120	
265.84937	146	
267.80161	294	1+
268.58434	98	
268.90783	266	
269.04519	110	
269.79915	186	
271.79583	140	
271.84776	548	1+
272.81214	176	
272.85032	336	1+
273.79238	1418	1+
273.81532	134	
274.81806	190	
275.81111	256	
276.80774	326	1+
276.84149	284	
276.85552	172	
277.07512	206	
277.26628	106	
277.80256	156	
279.09204	856	1+
279.79718	136	
280.26595	98	
281.00746	208	1+
281.79528	142	
282.88485	178	
283.78966	634	1+
283.86845	158	
283.91183	98	
284.29459	438	1+
284.87624	118	
284.91873	122	
285.04921	158	
285.79314	110	
285.81276	96	
285.86152	106	
286.80379	330	1+
286.92356	262	
287.86202	124	
288.44218	108	
289.79059	526	1+
289.88051	208	
290.88119	188	
291.80498	1602	1+
291.87892	138	
292.06145	148	
292.26589	98	
293.87754	276	1+
293.95293	96	
296.80944	684	1+
296.88242	228	1+
296.93780	170	
297.84449	136	
297.86316	174	1+
299.78351	316	
300.78705	208	
300.80651	322	1+
301.78853	146	
302.85809	158	
302.88803	142	
303.81315	124	
305.80978	176	
305.86663	142	
306.44491	122	
306.88329	510	1+
307.80058	1032	1+
308.29265	376	
309.29944	168	
309.87941	150	
310.04650	114	
310.30637	136	
310.82838	110	
310.88097	706	1+
310.91634	100	
311.02870	124	
311.84870	102	
311.90714	100	
312.80456	168	
312.82819	188	
312.86981	254	1+
314.77762	176	
314.82002	360	1+
318.97085	200	1+
320.06817	98	
323.24038	294	
323.88474	124	
324.89202	444	
325.81143	118	
325.90075	390	1+
326.11362	100	
END IONS

###FS:    #m/z: 340.94159 #charge 1+
###MS: 25
###MSMS: 27
BEGIN IONS
TITLE=Cmpd 20, +MS2(340.9416), 28.0-35.0eV, 0.6min #27
RTINSECONDS=33.557
SCANS=25,27
PEPMASS=340.94159	3874798
CHARGE=1+
85.37900	204	
187.87563	102	
190.93466	136	
192.88645	240	1+
192.92887	214	
195.90046	114	
196.88565	372	
197.89008	200	
200.04162	100	
207.40755	190	
207.97819	110	
209.94676	162	
210.93498	266	
211.94435	128	
212.87974	880	1+
213.88285	600	1+
213.94054	3508	1+
215.88728	1562	1+
215.93744	844	
216.41452	314	
216.49633	102	
217.88428	504	1+
217.93731	342	
218.91610	100	
219.88317	366	1+
221.01760	110	
222.95369	186	
223.90746	134	
223.96093	414	
226.88950	138	
226.94722	734	1+
227.79338	114	
227.95056	508	1+
228.89595	112	
229.02980	102	
230.78911	150	
230.88878	1380	1+
231.38861	102	
231.95109	3802	1+
231.97614	100	
233.89902	934	1+
233.94942	740	1+
235.86782	180	
235.89520	376	
235.94669	112	
236.93585	100	
238.00145	106	
239.78776	316	1+
240.23224	220	
240.83561	282	1+
242.94242	146	
243.01908	142	
243.80127	134	
244.02822	186	
244.04349	98	
244.80362	108	
244.95781	328	
245.94989	98	
246.95020	130	
246.97548	402	1+
248.02896	286	1+
248.87785	140	
248.89946	552	1+
249.00208	158	
249.37596	108	
249.96406	386	
250.90327	346	1+
250.96055	1030	1+
251.87361	142	
252.00958	108	
252.87827	144	1+
253.38061	98	
253.91106	224	
254.51659	152	
254.82529	222	1+
254.86907	232	1+
254.90205	98	
254.96805	1712	1+
255.07572	304	1+
255.80315	126	
255.82862	150	1+
256.01813	198	1+
256.86013	134	
256.91429	130	
256.96377	272	
257.79620	210	1+
257.95552	106	
258.91115	344	1+
258.96708	304	
259.84922	100	
259.95714	298	1+
260.10958	102	
261.41233	114	
261.96868	352	1+
262.90067	252	1+
262.96964	248	1+
263.00881	142	
263.07560	118	
263.14260	146	
263.85113	312	1+
264.23209	132	
264.79678	168	
264.83013	130	
266.88407	224	1+
267.13777	266	1+
267.38417	122	
267.79573	284	1+
267.82467	108	
268.02281	108	
269.11958	128	
269.42700	158	
269.79671	136	
271.09552	252	1+
271.15101	126	
271.92232	136	
272.84388	110	
272.86621	258	1+
272.93516	126	
272.97814	448	1+
273.79177	500	1+
273.94048	120	
274.36200	100	
275.81466	172	
276.18731	222	1+
276.85905	114	
279.27751	156	
279.85928	226	
279.96862	456	1+
280.85282	120	
280.86880	138	
281.82370	178	1+
282.92483	264	1+
283.78980	228	
283.85663	124	
283.87039	298	1+
285.92672	426	1+
286.91520	106	
288.36059	220	1+
288.41520	114	
289.51481	124	
289.79479	214	
289.80464	202	
289.86222	138	
289.87735	124	
290.03380	186	1+
290.89338	102	
291.78365	118	
291.80343	238	
292.82145	126	
292.88088	170	
293.12203	112	
294.42943	98	
294.85609	140	
295.42749	156	
295.83973	268	1+
295.88796	102	
295.93886	190	1+
296.88189	440	1+
297.17310	204	1+
297.81104	110	
297.88825	368	1+
298.78599	648	1+
299.00895	232	1+
299.78435	400	1+
299.83168	116	
300.05403	124	
300.87496	338	1+
301.89748	122	
302.94709	114	
303.80553	208	
303.93789	130	
304.84327	128	
304.89690	144	
305.44403	106	
305.80111	356	1+
306.77174	130	
306.86809	142	
306.88331	110	
307.79825	488	1+
307.88031	474	1+
308.88161	274	1+
309.91655	184	
309.95744	144	
310.59009	98	
310.87832	958	1+
312.80805	256	1+
313.85015	254	1+
313.88663	104	
313.95577	174	
314.81969	366	1+
314.89096	102	
316.01054	98	
316.88020	362	1+
318.67476	102	
319.75458	180	1+
319.82046	226	1+
321.81793	182	
322.87786	224	
322.90272	134	
323.82825	120	
324.78351	232	1+
324.89372	104	
324.93649	214	1+
325.14389	108	
325.86896	104	
326.16786	142	
326.88786	136	
327.82232	344	1+
328.27481	98	
328.75107	122	
328.82140	214	1+
328.89023	212	
329.86944	174	
329.89163	98	
330.81535	442	1+
330.88625	174	
331.89195	148	
332.88324	200	1+
333.87451	206	1+
334.76854	168	
335.75480	208	1+
336.31607	234	1+
336.82896	332	1+
337.78896	122	
337.80561	164	
337.83621	190	1+
339.83360	336	
339.88588	304	1+
340.43464	114	
342.79272	144	
343.77667	202	1+
345.72801	146	
END IONS

###FS:    #m/z: 363.95775 #charge 1+
###MS: 25
###MSMS: 28
BEGIN IONS
TITLE=Cmpd 21, +MS2(363.9577), 28.0-35.0eV, 0.6min #28
RTINSECONDS=34.329
SCANS=25,28
PEPMASS=363.95775	2347084
CHARGE=1+
180.87526	130	
182.86922	262	
187.86644	340	1+
189.86300	1768	1+
191.85886	2006	1+
195.94672	170	
196.88410	836	
198.89168	216	1+
200.94921	178	
205.40871	124	
205.95117	192	
207.40761	214	
207.87521	638	1+
207.94691	500	1+
209.86921	318	
209.94431	4836	1+
210.12114	130	1+
210.88492	1526	1+
212.87938	12068	1+
213.41160	256	1+
216.41028	332	
219.87105	264	
221.86079	128	
222.88346	166	
222.95257	2340	1+
224.94990	3770	1+
225.88493	252	
226.78478	440	1+
226.89863	316	
226.94825	25426	1+
227.04528	126	
227.11288	228	1+
227.78905	390	1+
227.87445	152	
227.89790	186	
227.92099	194	
228.50704	88	1+
228.89618	2104	1+
228.94312	29292	1+
229.17692	254	1+
230.10533	100	1+
230.12146	86	1+
230.47566	124	
230.79378	288	1+
230.89039	14372	1+
231.25065	92	1+
231.82721	200	1+
232.88666	2076	1+
234.07679	204	1+
234.88220	794	
234.97557	134	
235.03800	386	1+
235.85126	200	
235.91897	238	1+
236.98547	122	1+
237.43728	154	
238.89529	118	
239.04078	162	
239.07293	160	
239.42793	236	1+
240.82641	194	1+
240.94304	302	
240.96238	1756	1+
241.00579	144	
241.12972	144	
241.90028	244	1+
241.94311	386	
242.01625	118	
242.94555	482	
242.96088	1786	1+
243.15907	200	1+
243.78693	168	1+
243.87469	204	1+
244.10263	162	1+
244.95857	11624	1+
245.44427	230	1+
245.94104	172	
246.79019	236	1+
246.80525	164	
246.90567	764	1+
246.95405	14034	1+
247.16985	100	1+
247.27623	110	1+
248.80133	320	1+
248.82979	202	1+
248.85416	196	
248.90196	4364	1+
249.02442	166	
249.96821	692	1+
250.02597	136	
250.89673	834	1+
250.97132	566	1+
251.91416	354	1+
252.89477	270	
252.97034	126	
253.08856	238	1+
253.83469	120	
253.90527	978	1+
253.98657	148	
254.05827	124	1+
255.35016	318	1+
255.78409	196	
255.91655	146	
256.09018	186	
256.90669	158	
257.79739	254	1+
258.83982	186	
258.93502	130	
258.97297	622	1+
259.06677	228	1+
259.84874	184	
259.91355	342	1+
260.85050	144	
260.96903	1214	1+
261.16330	210	1+
261.51170	172	
261.83259	174	
262.78604	452	1+
262.83094	148	
262.94362	144	
263.05144	176	1+
263.78950	332	1+
263.83307	314	
263.98198	122	
264.81912	176	
264.96337	160	
265.08507	134	
265.36211	132	
265.81091	390	1+
265.90512	160	
265.97992	366	1+
266.35224	216	1+
266.81801	344	1+
266.86390	134	
266.90437	134	
266.93381	128	
267.78482	252	
267.84903	282	1+
267.92557	300	1+
267.94807	150	
267.97372	1126	1+
267.99281	364	1+
268.08225	224	1+
268.87193	122	
269.97009	2420	1+
270.81335	124	
271.79664	120	
271.84866	172	
271.91559	1262	1+
272.84526	264	1+
272.92934	166	
273.79580	482	1+
275.91055	132	
276.12761	134	1+
276.85616	288	
276.94851	164	1+
277.00112	146	
277.84224	146	
277.85365	142	
278.24643	140	
278.79972	826	1+
278.85901	440	1+
279.09962	220	
280.11993	182	1+
280.26440	140	
280.43208	128	
280.79041	700	1+
281.90197	142	
282.83005	146	
282.92507	124	
283.78669	310	1+
283.85219	760	1+
283.86857	192	
283.98386	338	1+
284.08856	118	
284.82371	134	
284.88074	156	
285.78974	296	1+
285.81560	136	
285.84777	1838	1+
286.06620	144	
286.90345	150	
287.85772	204	
287.91054	136	
288.79815	272	1+
288.86630	330	1+
289.86898	232	1+
290.78770	726	1+
291.80694	126	
292.44104	156	
292.78957	150	
292.86235	580	1+
292.93431	248	
293.06709	144	
293.12311	232	1+
294.81157	172	
295.89331	240	1+
295.93305	134	
296.80616	520	1+
296.84243	176	1+
297.00629	200	1+
297.39333	128	1+
298.80450	1170	1+
298.82632	158	
299.86982	142	
301.81111	486	1+
301.86124	1242	1+
302.25482	154	1+
302.75316	322	1+
302.94671	134	
303.74884	234	1+
303.80834	1322	1+
303.85626	4334	1+
303.94639	362	
304.88805	216	1+
304.92626	310	1+
304.97324	150	1+
305.82203	368	
305.84793	150	
306.12278	260	1+
306.82002	164	
306.89032	320	1+
307.29688	358	1+
308.29859	268	1+
308.87866	262	
309.32439	138	
309.87394	748	1+
310.80880	136	
311.12859	120	
312.95028	130	
313.89137	128	
314.82245	278	1+
315.75375	174	1+
316.54336	162	
316.81251	750	1+
318.66421	124	
318.88144	572	1+
319.43464	182	
319.94012	146	
320.14230	122	
320.82777	140	
320.94000	134	
321.81879	1260	1+
321.86704	960	1+
322.14788	308	1+
322.93041	662	1+
324.00761	224	1+
324.87947	430	1+
324.88902	236	
325.25605	202	
326.75954	158	
326.87349	1408	1+
326.89904	152	
328.30184	148	
328.88307	182	
330.71199	314	1+
331.90787	132	
332.75933	172	
333.81645	174	
334.76112	204	
336.50170	132	
336.85893	126	1+
336.94632	776	1+
337.83419	442	1+
339.82836	1868	1+
340.88817	118	
340.94138	838	1+
342.00211	252	1+
343.11546	136	
343.90701	142	
344.10343	190	1+
344.71800	522	1+
344.88895	166	
345.72265	408	1+
347.84340	144	
348.73042	192	
349.72282	278	1+
349.78372	132	
350.34253	152	
351.77421	140	
352.77344	134	
352.79061	166	
352.88855	272	1+
353.76153	428	1+
355.71216	206	1+
359.71997	132	
359.95940	158	
360.74043	498	1+
361.71729	420	1+
362.84460	158	
363.71591	300	1+
363.77904	172	1+
364.34522	142	
364.36655	162	
365.76437	472	1+
365.81968	228	1+
367.13516	246	1+
367.33192	268	1+
367.72922	120	
367.75459	126	
368.42726	118	
368.73448	140	
END IONS

###FS:    #m/z: 322.93194 #charge 1+
###MS: 29
###MSMS: 30
BEGIN IONS
TITLE=Cmpd 22, +MS2(322.9319), 28.0-35.0eV, 0.6min #30
RTINSECONDS=38.021
SCANS=29-30
PEPMASS=322.93194	5451458
CHARGE=1+
137.11831	100	
177.93354	172	
179.53971	108	
192.88941	436	1+
195.89834	194	
196.88273	686	1+
198.87200	206	1+
200.83474	112	
203.88210	156	
205.94849	674	1+
209.94105	108	
210.90063	128	
211.87995	558	1+
212.88110	382	1+
214.89504	258	
215.88595	296	
215.90337	316	
216.82460	200	1+
216.89200	124	
218.88912	216	
220.86949	112	
220.95591	160	
221.96312	212	
222.95479	1386	1+
223.95988	804	1+
224.95046	136	
225.03726	106	
225.09109	136	
225.86448	174	1+
227.38080	102	
227.78831	102	
227.90904	304	1+
227.96125	116	
230.85296	384	1+
230.88941	492	1+
230.99367	174	
231.82758	150	
232.19629	100	
232.81907	120	
233.83725	150	
233.88360	220	1+
233.91704	260	1+
233.96235	120	
235.05367	106	
235.82322	142	
237.05649	150	
237.79342	260	
237.90160	152	
238.01647	132	
238.83195	108	
239.79019	838	1+
239.90421	108	
240.82036	172	
240.87385	118	
240.94134	2176	
240.96400	440	
241.94080	6140	1+
242.81889	490	1+
242.94289	4258	1+
243.82243	372	1+
243.88481	132	
244.09592	108	
244.89109	140	
244.94086	1248	1+
245.88388	180	
246.85734	140	
246.97697	906	1+
246.99981	144	1+
247.38806	220	1+
248.37268	102	
248.45809	104	
248.85269	276	1+
248.90037	112	
249.07085	128	
250.97358	124	
251.79642	140	
251.83971	160	
251.90909	170	
253.79000	206	
253.83580	326	
254.80993	132	
254.84859	162	
255.02237	240	1+
255.78391	356	1+
255.84519	130	
256.37232	146	
257.79872	644	
258.01689	102	
258.83411	426	1+
258.97019	162	
260.83547	392	1+
260.98831	144	
261.89573	246	
262.21975	114	
262.35612	156	
262.82716	460	1+
263.90276	144	
263.94660	138	
263.98018	270	
264.56072	114	
264.87400	208	
264.97963	138	
265.05913	128	
265.08880	134	
266.02632	104	
267.00166	128	
267.79554	182	
267.87691	176	
268.80021	108	
268.91071	202	
268.95948	114	
269.79809	242	
269.85110	142	
270.80104	122	
271.78369	112	
271.79952	234	
271.81612	106	
271.84714	694	1+
272.79182	1154	1+
273.79394	982	1+
273.81258	202	
273.91522	184	1+
274.05881	114	
274.81464	184	
274.85162	162	
275.80880	792	1+
276.36185	106	
276.84854	352	1+
278.79629	110	
279.09281	264	
279.85662	136	
280.79588	432	1+
280.90582	176	1+
280.94224	106	
281.96818	128	
281.99092	258	1+
282.75806	174	1+
282.82595	102	
283.06753	342	1+
283.79012	784	1+
283.87139	176	
284.29680	284	
284.92157	154	
285.79033	116	
286.91952	130	
287.79116	102	
287.86432	132	
288.88951	118	
289.78887	382	
289.81020	250	1+
289.88373	222	
290.79940	1226	1+
291.15000	174	1+
291.80442	1040	1+
291.87884	546	1+
291.93527	102	
292.06135	142	
293.06752	154	
293.80776	502	1+
294.86293	128	
295.81530	140	
295.86025	168	
296.81032	670	1+
296.95021	160	1+
298.80580	168	
298.82954	236	1+
298.85966	110	
299.78675	764	1+
299.85676	100	
300.72606	188	
300.86576	146	
302.89055	178	1+
303.80953	108	
303.87220	192	1+
305.81341	110	
305.90878	236	1+
306.27729	100	
306.75420	200	1+
306.88427	262	
307.28474	154	
307.80109	1140	1+
307.89083	402	
308.29592	430	1+
308.87984	156	
308.92705	164	
309.15167	160	
309.86918	196	
309.94991	106	
310.30810	468	
310.40027	116	
310.82797	262	
310.88086	802	1+
311.08597	106	
311.81398	104	
311.82889	136	
311.85853	128	
311.88686	478	1+
311.90576	144	
312.80587	460	1+
312.82599	126	
312.87837	106	
314.76833	200	1+
314.82061	514	1+
315.71988	104	
317.87786	106	
318.73925	226	
319.75383	234	1+
319.89551	100	
321.81043	328	1+
321.88213	122	
322.01664	124	
322.81066	236	1+
323.24106	118	
323.88580	134	
324.28744	104	
324.89041	566	1+
325.11906	100	
END IONS

###FS:    #m/z: 340.94172 #charge 1+
###MS: 29
###MSMS: 31
BEGIN IONS
TITLE=Cmpd 23, +MS2(340.9417), 28.0-35.0eV, 0.7min #31
RTINSECONDS=38.7935
SCANS=29,31
PEPMASS=340.94172	4286794
CHARGE=1+
192.92744	282	
195.88659	352	1+
196.88939	262	1+
204.90511	120	
205.94999	262	1+
206.97133	196	1+
208.95668	132	
209.94483	120	
210.93934	460	1+
212.87848	276	
213.82539	156	1+
213.88282	1236	1+
213.91239	236	
213.94032	4484	1+
215.40930	210	1+
215.88800	1708	1+
215.93852	714	
217.88147	806	1+
217.91450	266	1+
217.93806	290	
221.89406	120	
222.95150	136	
222.97160	220	1+
223.95844	546	1+
223.97243	196	1+
226.36751	114	
226.94735	410	1+
227.03842	138	
228.89433	272	1+
228.90969	232	
228.93643	128	
229.95616	112	
230.79128	168	
230.81852	110	
230.88891	2012	1+
231.89091	1398	1+
231.95134	4424	1+
232.15755	116	
233.83714	110	
233.89835	850	1+
233.94727	1034	1+
235.82355	136	
235.86818	294	1+
235.89574	280	
235.95004	138	
236.89442	154	
237.79482	128	
237.99616	156	
239.78890	572	1+
239.91880	136	
240.90261	280	1+
241.88570	128	
241.90196	164	1+
242.32777	130	
242.94729	122	
243.96274	118	
246.90547	132	
246.97555	434	
247.06805	226	1+
248.90038	522	1+
249.07977	226	1+
249.90331	324	1+
249.96208	736	1+
250.99519	122	
251.01748	142	1+
251.88160	114	
251.96331	564	1+
252.82973	222	1+
252.95371	138	
252.98715	142	1+
253.84934	116	
253.90413	190	
253.92446	146	
254.82331	226	1+
254.90432	180	
254.92475	140	
254.96743	2094	1+
254.99438	132	
255.07728	436	1+
255.18415	124	
255.78373	262	
255.94733	108	
256.02859	110	
256.79288	390	1+
256.87149	178	1+
256.91280	356	
256.96414	464	1+
257.79861	270	1+
257.90269	158	
257.92186	154	
257.94100	134	
258.84093	114	
259.88746	120	
259.95903	254	1+
260.83628	134	
260.84969	204	
261.00148	106	
261.83056	110	
262.85854	236	1+
262.96967	150	
263.84467	160	1+
264.06871	110	
264.79204	198	1+
264.85705	244	1+
265.97718	150	
266.03171	218	1+
266.12325	196	
267.13639	242	
267.89359	136	
268.85356	170	
268.87491	140	
269.11847	140	
269.79847	206	
270.79907	518	1+
271.84426	188	
272.77636	108	
272.84616	186	1+
272.87285	106	
272.93320	520	1+
272.98073	310	1+
273.79483	650	1+
274.92126	112	
274.97408	130	
275.80928	374	1+
275.90261	134	
276.85770	254	
276.89865	140	
277.80514	134	
278.03620	204	1+
278.95821	418	1+
279.10537	170	
279.17876	88	1+
279.80173	132	
279.91054	112	
279.96125	330	1+
280.26140	118	
280.79595	434	1+
280.84209	124	
280.85729	156	
281.00989	276	1+
281.47957	108	
281.83646	108	
282.86023	460	1+
283.79061	576	1+
283.88559	126	
285.81564	124	
286.82458	110	
286.96726	158	
289.79049	488	1+
290.41387	120	
290.86712	302	1+
291.43430	326	1+
291.80300	364	
292.81337	158	
293.85682	348	1+
293.87801	204	
293.91092	114	
293.98445	122	
294.00637	230	1+
294.81736	220	
294.86394	210	1+
294.97658	138	
295.97804	114	
296.04710	144	
296.81043	362	1+
296.86273	116	
297.13802	198	1+
297.79888	306	1+
297.85693	154	
297.97217	198	
298.05166	126	
298.14330	258	1+
298.84657	184	1+
298.87639	120	
299.10505	108	
299.78242	132	
299.94308	238	1+
300.85507	160	
301.86432	132	
302.84892	166	
302.93743	158	
303.80696	326	1+
303.88260	144	
304.08894	142	
304.92616	212	1+
305.76790	156	1+
305.79943	194	
306.02407	198	1+
306.79776	966	1+
307.28784	144	
307.76479	116	
307.80045	836	1+
307.88802	242	
308.29284	294	
308.87851	146	
309.01769	144	
309.79346	126	
309.81655	286	
310.37078	198	1+
310.82878	166	
310.87891	736	1+
310.95618	230	1+
312.03645	158	1+
312.80124	206	
312.82253	258	1+
313.80215	134	
313.89246	174	
314.82373	214	
315.85901	124	
316.01306	112	
317.88988	122	
318.27521	170	
318.75053	216	1+
318.81512	128	
318.88187	392	1+
318.89853	124	
319.94220	118	
320.93588	200	1+
323.24241	140	
324.87865	408	1+
324.89425	704	1+
324.93151	110	
326.17735	214	
326.52634	122	
326.90287	126	
327.18286	110	
328.26241	134	
328.82363	170	
328.88931	638	1+
330.81829	804	1+
330.88642	264	1+
331.77253	234	1+
332.81509	152	
332.82899	286	1+
333.43865	108	
334.88601	172	1+
336.81934	110	
337.79339	300	1+
337.88259	122	
339.71648	116	
339.82903	294	
340.86770	350	1+
341.78366	110	
342.90521	134	
342.92928	144	
342.96189	164	1+
343.90677	230	
344.08048	116	
344.71035	176	1+
345.11010	114	
END IONS

###FS:    #m/z: 363.95781 #charge 1+
###MS: 29
###MSMS: 32
BEGIN IONS
TITLE=Cmpd 24, +MS2(363.9578), 28.0-35.0eV, 0.7min #32
RTINSECONDS=39.5655
SCANS=29,32
PEPMASS=363.95781	2658028
CHARGE=1+
182.87021	362	1+
187.86741	558	1+
189.86416	1972	1+
190.93276	146	
191.85824	2498	1+
196.88305	990	1+
200.94810	278	
203.90349	352	1+
205.94922	322	
206.40943	138	
206.94453	142	
207.40652	310	
207.87568	1076	1+
207.94838	936	1+
209.86957	502	
209.94436	4214	1+
210.88447	2426	1+
212.87982	12650	1+
214.41764	226	
214.89504	624	
215.88563	246	
216.41256	644	
217.91472	234	
218.91263	414	
219.86422	204	
222.95266	2766	1+
223.82654	130	
223.88919	178	
224.95004	5070	1+
225.84219	118	1+
225.88478	342	
226.21980	210	1+
226.89952	292	
226.94810	31344	1+
227.89791	224	
227.91996	186	
227.98661	238	1+
228.09525	238	1+
228.14538	184	1+
228.79595	130	
228.89477	3458	1+
228.94329	32554	1+
229.20622	90	1+
229.78957	342	1+
229.91582	198	1+
230.40410	100	1+
230.79327	292	1+
230.89027	20936	1+
231.97662	296	1+
232.88575	2162	1+
233.03729	144	
233.90538	144	
234.88215	1184	1+
235.07285	246	1+
235.82673	166	
235.85072	126	
235.93781	210	1+
235.96913	164	1+
236.85126	166	
237.44028	254	1+
238.98320	392	1+
239.07144	210	
239.93214	182	
240.84289	130	
240.94397	252	
240.96342	2750	1+
241.93882	1328	1+
242.01013	310	1+
242.94147	1008	1+
242.95972	1950	1+
243.82248	360	
244.79055	152	
244.86475	166	
244.95837	11872	1+
245.07529	166	
245.83731	172	1+
246.78841	208	1+
246.80752	146	
246.86595	154	
246.90698	768	1+
246.95378	15906	1+
247.11750	106	1+
247.80416	432	1+
247.83265	234	1+
248.03735	402	1+
248.07239	204	1+
248.80494	324	1+
248.90082	5480	1+
249.20231	104	1+
249.85658	170	
250.89700	1748	1+
250.97024	724	1+
251.07126	224	1+
251.79299	126	
252.89080	144	
253.83314	200	
253.90585	1248	1+
254.83572	128	
255.34470	208	
256.79293	274	1+
256.86887	136	
257.87022	232	1+
258.83769	148	
258.91551	162	
258.96974	152	
260.82767	196	
260.85930	142	
260.96981	1452	1+
261.09063	130	
261.79029	368	1+
261.85622	240	1+
262.97017	214	
263.07157	152	
263.84001	152	1+
263.97925	144	
264.97148	708	1+
265.08737	158	
265.35287	142	
265.97709	434	1+
266.09028	126	
266.81185	482	1+
266.86366	364	1+
266.90209	306	1+
267.78683	192	
267.97596	1744	1+
268.78533	164	
268.84196	206	
269.92122	178	
269.97098	2362	1+
270.39418	130	1+
270.95160	166	
271.84680	592	
271.88414	228	1+
271.91814	1000	1+
272.83256	124	
272.96978	144	1+
273.79837	154	
273.84504	144	
273.91233	184	
274.85875	164	
275.07314	148	
275.90959	246	
276.35290	140	
276.82238	184	
276.85054	512	1+
277.79694	130	
278.00678	186	1+
278.36318	172	
278.84370	216	
278.85749	180	
278.91100	140	
279.09987	268	1+
279.80259	262	
280.05164	166	
280.79277	1348	1+
282.22332	150	
282.80420	296	
282.87093	136	
283.07598	330	1+
283.35315	126	
283.79368	160	
283.85239	426	
283.98799	422	1+
284.79120	602	1+
284.82487	252	
284.85338	364	
284.91515	244	1+
285.84664	2656	1+
287.07186	368	1+
287.93147	128	
288.32221	254	1+
288.79293	194	
289.79833	134	
289.88210	180	
290.78801	1150	1+
290.86486	136	
291.80534	136	
292.43789	232	
292.87307	184	
293.12009	162	
293.86227	1062	1+
294.06735	154	
294.86416	786	1+
295.39420	198	1+
296.80761	580	1+
296.97536	260	1+
297.11173	158	
297.76882	178	1+
297.83721	126	
297.88272	124	
297.91580	160	
298.80208	1394	1+
298.86073	274	1+
300.80140	160	
301.25768	132	
301.81152	522	1+
301.86132	1212	1+
301.91744	230	1+
302.22585	180	1+
302.88643	178	
303.21563	182	1+
303.80716	2398	1+
303.85729	4872	1+
303.99873	180	1+
304.10873	182	
305.82704	134	
306.43484	176	
307.80505	212	1+
307.83909	198	1+
307.89171	356	1+
308.29487	274	1+
308.67353	130	
309.97115	158	
310.87814	398	
310.99849	266	1+
311.88456	338	
312.87511	586	1+
314.82196	518	1+
315.70956	134	
315.74681	174	
316.78815	164	1+
316.81221	144	
317.82928	196	
317.86534	126	
317.89483	148	
318.87723	356	1+
318.93312	414	1+
319.82223	294	
320.80484	128	
320.82944	290	
321.15032	268	1+
321.81950	1688	1+
321.87137	752	
322.93121	684	1+
323.06555	256	1+
324.06384	240	1+
324.89582	288	
325.01818	144	
325.83831	136	1+
325.90411	124	
326.87291	1766	1+
326.94906	126	
327.71181	194	1+
328.80602	174	
328.88505	384	1+
328.94834	140	
329.16915	204	1+
330.71462	178	
330.75282	406	1+
330.88418	194	
331.78267	170	1+
333.89334	392	1+
336.80963	216	1+
336.94807	766	1+
337.83597	364	
338.01693	144	
338.94478	130	
339.82940	1690	1+
340.03323	126	
340.76312	352	1+
340.94060	732	
341.76311	258	1+
343.08014	134	1+
343.71168	646	1+
343.75412	174	
343.77790	148	1+
343.82288	128	
343.91326	148	
345.79600	166	1+
346.90046	132	
348.13877	138	
348.72543	350	1+
348.92478	202	1+
349.32288	154	
349.76598	182	
350.17828	202	1+
350.73134	176	1+
350.76508	124	
352.89106	306	1+
353.00463	176	1+
353.76997	432	1+
354.77552	322	1+
355.09125	140	
356.00991	202	1+
357.71024	322	1+
358.78259	160	
359.77993	130	
360.76096	326	1+
360.90811	126	
361.71039	1146	1+
361.76238	232	1+
361.81196	134	
362.70823	670	1+
362.84596	320	1+
363.78951	186	
364.74591	170	1+
365.06613	160	1+
365.71131	128	
366.72742	148	
367.33204	184	1+
367.73150	398	1+
367.77548	142	
368.74327	270	1+
368.98205	148	
END IONS

###FS:    #m/z: 507.84728 #charge 1+
###MS: 33
###MSMS: 34
BEGIN IONS
TITLE=Cmpd 25, +MS2(507.8473), 28.2-35.2eV, 0.7min #34
RTINSECONDS=43.2565
SCANS=33-34
PEPMASS=507.84728	1066392
CHARGE=1+
196.01574	916	1+
199.88727	656	1+
208.94263	338	1+
209.94551	290	1+
210.03282	198	
218.89451	442	1+
219.89380	270	1+
223.98011	216	1+
224.04807	212	
224.15984	170	1+
227.95520	216	1+
231.89212	366	1+
234.88272	344	1+
236.12392	260	1+
236.83475	226	1+
237.05887	560	1+
238.02594	252	1+
239.86065	272	
239.95844	192	1+
240.08130	326	1+
241.85554	728	1+
241.87780	384	1+
244.86255	240	1+
246.03560	198	1+
247.85722	482	1+
248.37455	222	1+
248.85651	362	1+
248.89944	230	
249.37545	134	1+
250.97036	1104	1+
251.88005	152	1+
252.84649	236	1+
254.82943	284	1+
254.92745	194	
255.78553	234	1+
256.86695	382	1+
257.04537	142	1+
257.37988	254	1+
257.87090	324	1+
258.79243	262	1+
259.08191	126	1+
259.10768	286	1+
259.87375	414	
260.85271	494	1+
260.88328	270	
264.05128	212	1+
264.79405	292	1+
264.98441	290	1+
265.09110	200	1+
265.91409	312	1+
265.97145	234	1+
266.13486	236	1+
266.16844	648	1+
266.38641	374	1+
266.86769	284	
268.09372	176	1+
268.88487	486	1+
269.92518	276	
270.81616	278	1+
270.85996	1054	1+
271.38590	714	1+
271.87702	310	
272.85639	1924	1+
272.89190	472	1+
274.07030	306	1+
274.79986	304	
274.85349	418	1+
275.33258	244	1+
276.79761	428	1+
276.85598	636	1+
276.99866	194	1+
277.84195	568	1+
278.02157	262	1+
278.07981	376	1+
278.39162	404	1+
279.03063	206	1+
279.90414	332	1+
280.79357	312	1+
280.85607	412	1+
280.90521	328	1+
281.38306	594	1+
281.82696	244	1+
283.79677	404	1+
284.02389	280	1+
284.85589	238	
284.87236	270	
284.98115	230	
285.10001	308	1+
285.38676	206	1+
285.84410	208	
285.93729	498	1+
286.79127	238	
286.87069	410	
286.93918	350	1+
286.96483	220	1+
287.80452	274	1+
287.84389	460	
287.86347	222	
288.86975	1086	
289.88034	2068	
289.96106	216	1+
290.32774	284	1+
290.86544	3934	1+
291.10692	274	1+
292.81409	258	1+
292.86201	646	
292.88347	578	
293.41624	144	1+
293.78386	144	1+
293.87446	11726	1+
294.12851	574	1+
295.82857	218	
296.05409	302	1+
296.85761	392	
296.88281	516	
296.90768	418	1+
297.81893	766	
297.85616	304	
297.87339	282	
298.14026	246	1+
298.85102	1050	1+
298.88006	840	1+
299.91594	158	1+
300.04188	240	
300.08175	242	1+
300.34036	292	1+
300.51766	100	1+
300.86229	848	
301.37952	864	1+
301.84424	628	1+
301.86121	1128	1+
302.02919	266	1+
302.84838	516	1+
302.94528	304	1+
303.09142	254	1+
303.34554	276	1+
303.94966	192	1+
303.97942	176	1+
304.00333	338	1+
304.17255	140	1+
304.82098	730	1+
304.91613	216	1+
305.85720	368	
305.98707	238	1+
306.12764	194	
306.79145	322	1+
306.85574	242	
306.88156	412	
307.01369	424	1+
307.75237	260	1+
307.80773	224	1+
307.89171	2156	
307.95079	424	1+
307.99314	246	1+
308.14258	1924	1+
308.23521	146	1+
308.29531	244	
308.46929	276	1+
308.75639	164	1+
308.87108	4636	1+
308.95497	352	1+
309.34655	334	
309.40928	346	1+
309.84212	384	
309.87182	3228	1+
309.88764	2810	1+
310.15753	1466	1+
310.31089	206	1+
310.34839	336	
310.40831	296	1+
310.81659	326	
310.84663	624	
311.59678	166	1+
311.88422	23718	1+
312.07427	212	1+
312.82011	458	1+
312.97104	192	1+
314.08006	204	1+
314.86856	1048	
314.93215	184	1+
315.37151	400	1+
315.38769	250	
315.82515	286	
315.88075	584	
316.49569	144	1+
316.61991	132	1+
316.81112	338	
316.86620	680	
316.88604	348	
317.71941	136	1+
317.82493	562	1+
317.89068	294	
318.03059	134	1+
318.37926	530	1+
318.86249	710	1+
318.88542	676	
319.38128	460	1+
319.89101	424	
320.32943	272	1+
321.12084	248	1+
321.14985	258	1+
321.82511	486	1+
321.85582	676	1+
321.88583	280	
322.15292	194	1+
322.38247	536	1+
322.88796	470	
323.35593	230	
323.38595	464	1+
323.85731	752	1+
323.88458	316	
323.93278	282	1+
325.38239	528	1+
325.90192	906	
325.98654	204	
326.06220	324	1+
326.13177	214	1+
326.88516	538	
326.90232	622	
326.99967	204	1+
327.16305	230	1+
327.37965	574	1+
327.83012	210	
327.87804	2612	1+
328.04149	164	1+
328.19068	266	1+
328.40675	228	1+
328.78664	228	1+
328.89829	408	
329.16977	270	1+
329.89509	1816	1+
330.05527	370	1+
330.13188	198	1+
330.95800	268	1+
331.00713	186	1+
331.30012	238	1+
331.36222	306	1+
331.82564	208	
331.89368	2012	1+
332.50394	318	1+
332.75664	254	1+
332.82406	198	
332.87165	1686	1+
332.95170	318	
333.01527	198	1+
333.39811	284	1+
333.80531	308	1+
333.96243	380	1+
334.25360	140	1+
334.87647	290	
334.89828	942	
335.17259	342	1+
335.84155	690	
335.88779	990	1+
336.94844	206	
337.34062	176	1+
337.39023	584	1+
337.80924	322	1+
337.88485	1560	1+
338.29743	272	1+
338.34968	286	1+
339.01669	208	1+
339.37602	356	1+
339.83382	208	
339.88100	622	1+
340.01554	336	1+
340.11665	178	1+
340.75667	234	1+
341.01746	268	1+
341.40778	264	1+
341.84160	390	1+
343.81393	306	1+
343.87446	522	1+
344.01244	272	
344.83376	320	1+
344.84981	366	1+
345.85371	268	1+
345.90654	234	
346.60570	234	1+
346.76995	264	1+
346.88213	640	1+
346.94255	180	1+
347.26796	176	1+
347.39500	364	1+
347.84044	194	
347.96522	258	1+
348.32653	354	1+
348.81636	444	1+
348.84007	236	
348.91380	516	1+
349.16752	184	1+
349.89387	256	
349.91780	464	1+
349.99563	318	1+
350.14235	244	1+
350.38679	404	1+
350.88952	912	1+
350.95971	496	1+
351.14309	158	1+
351.85522	316	
352.09446	224	1+
352.74271	232	
352.77448	238	
352.84177	236	
352.90815	666	1+
353.35123	472	1+
353.55976	222	1+
353.78384	880	1+
353.83295	516	1+
353.85664	1772	1+
353.90021	264	
353.96562	312	1+
354.35468	398	1+
354.72603	262	1+
354.76755	458	1+
354.83787	446	1+
355.17677	256	1+
355.75730	382	1+
355.88958	226	
356.05196	344	1+
356.84085	660	1+
356.91102	350	1+
357.18405	200	1+
357.26626	220	1+
357.72711	308	1+
357.88755	334	1+
358.34082	368	1+
358.39071	630	1+
358.88396	292	1+
359.27127	348	1+
359.76767	390	1+
359.80301	278	
360.77167	254	1+
360.91480	214	1+
360.95694	462	1+
361.07563	186	1+
361.31158	232	1+
361.72057	298	1+
361.83653	606	1+
362.30802	258	1+
362.72338	194	1+
362.87493	654	1+
364.10934	352	1+
364.18945	200	
364.84486	738	1+
365.30843	304	1+
365.36242	450	1+
366.18303	364	
366.31096	210	1+
366.36612	382	1+
366.84072	4274	1+
366.92834	416	1+
367.71082	1824	1+
368.28787	276	1+
368.37483	514	1+
368.78870	230	
368.88748	268	
368.89169	286	
369.37976	392	1+
369.83590	330	
369.89009	206	
370.33189	218	1+
370.78376	1068	1+
371.41448	234	
371.72292	194	
371.84582	234	
372.04831	412	1+
372.21617	192	1+
372.28340	386	1+
372.85149	524	
373.02047	208	1+
373.17576	206	1+
373.72092	848	1+
373.76576	272	
373.80837	208	
373.83217	200	
373.87469	670	1+
373.91440	296	1+
374.48696	96	1+
375.03810	170	1+
375.36748	212	1+
375.89326	398	1+
376.74596	304	
376.86954	310	
376.89548	266	1+
377.74765	196	
377.77803	364	1+
377.85389	194	
378.00260	162	1+
378.22492	250	1+
379.22637	202	1+
379.89080	440	1+
380.71323	512	1+
380.85766	738	1+
381.21927	318	1+
381.38017	586	1+
381.80063	706	1+
382.01027	324	1+
382.73584	228	
382.85485	770	1+
382.90105	1260	1+
383.03666	240	
383.06647	216	1+
383.71505	452	1+
384.39126	496	1+
384.85100	10312	1+
385.39097	350	1+
385.73824	558	1+
385.89150	360	
386.04968	208	
386.96205	344	1+
387.72511	564	1+
387.84402	254	
387.89920	556	1+
388.15226	272	1+
388.39139	318	1+
388.79730	540	
388.86359	452	1+
388.89307	358	1+
389.20409	400	1+
389.32291	186	1+
389.71553	874	1+
389.80474	288	
389.84381	366	
390.32824	156	1+
390.71873	532	1+
390.80167	944	1+
390.84256	1068	
390.86243	962	
391.07423	508	1+
391.39329	142	1+
391.75119	196	
391.78124	234	
391.83869	1516	1+
392.07702	410	1+
392.86422	452	
393.69970	232	1+
393.80059	2254	1+
393.86648	324	
393.89405	178	1+
394.17575	206	1+
394.83547	702	1+
394.86755	1006	1+
395.78228	228	1+
396.33267	154	1+
396.73531	462	
396.80780	214	
397.73079	878	1+
397.81439	224	
397.86160	338	
398.01195	126	1+
398.09937	254	1+
398.86579	758	1+
399.71506	402	1+
399.81015	430	
399.83995	416	1+
400.06654	422	1+
400.81732	490	1+
401.21797	148	1+
401.73443	408	1+
401.90286	456	1+
401.96399	168	1+
402.86808	5120	1+
402.90670	338	1+
403.87347	3580	1+
404.43625	236	1+
404.73070	312	1+
405.19154	270	1+
405.73494	256	1+
405.78648	200	
405.81533	770	1+
405.86933	2180	1+
406.32639	206	1+
406.99164	208	1+
407.41883	118	1+
407.72906	276	
407.86761	18760	1+
408.06232	448	1+
408.92552	602	1+
409.72641	1174	1+
409.74444	196	
409.81384	300	
409.89818	232	
409.96245	236	1+
410.29455	190	1+
410.73245	816	1+
410.84303	268	
410.87006	1856	1+
411.75784	160	1+
411.81080	2244	1+
411.84848	218	
412.73091	1144	1+
412.84811	814	
412.92216	210	
413.07715	570	1+
413.12709	222	1+
413.35811	240	1+
413.81297	226	
413.87914	1388	1+
414.08140	318	1+
414.73214	372	1+
414.86124	454	
415.39197	374	1+
415.73632	324	1+
415.87542	1046	1+
416.21116	180	1+
416.88063	730	1+
417.32991	182	1+
417.82229	496	1+
417.94299	182	1+
418.11585	162	1+
418.76998	304	1+
418.85448	344	1+
418.90499	212	1+
419.08022	228	1+
420.68255	184	1+
420.82159	256	1+
420.86534	208	
421.37717	192	1+
421.88202	2590	1+
422.87140	1042	1+
423.13741	262	1+
423.93301	336	1+
424.13916	308	1+
424.73603	416	1+
425.20021	350	1+
425.77104	360	1+
425.86683	3304	1+
426.07473	230	1+
426.21136	330	1+
426.93949	426	1+
427.73730	1914	1+
427.82693	204	
428.74324	1158	1+
428.86352	562	1+
428.88671	1022	1+
429.08389	196	1+
429.76906	226	
429.79606	338	1+
429.83090	722	1+
430.32898	186	1+
430.68934	246	1+
430.70887	198	
430.74095	1364	1+
430.85863	284	
430.89175	450	
431.87310	800	1+
432.01262	192	1+
432.98797	164	1+
433.38185	242	
434.83569	324	1+
434.88650	662	1+
436.68812	220	1+
437.37833	184	1+
438.73390	326	1+
438.93884	302	1+
439.21663	252	1+
439.89414	1584	1+
440.69771	320	
441.87927	682	1+
441.89083	508	1+
442.16039	266	1+
443.19271	118	1+
443.25326	216	1+
444.71064	156	1+
444.81571	152	1+
444.87302	3036	1+
444.94430	296	1+
445.74962	524	1+
445.94681	172	1+
446.77538	286	1+
447.83277	206	
448.22563	364	1+
448.28436	216	1+
448.75375	218	1+
448.78328	238	
448.90186	246	
449.77050	658	1+
449.87884	986	1+
450.70117	266	1+
450.77188	554	1+
450.81940	234	
452.75165	380	1+
452.76255	334	1+
455.77332	284	
456.95316	268	1+
457.08260	290	1+
457.71168	382	1+
457.90539	2966	1+
459.13317	368	1+
462.88484	652	1+
463.66750	198	1+
464.72069	274	1+
464.79168	218	
466.79237	194	
467.88925	1298	1+
468.78201	786	1+
469.71489	254	1+
470.70138	180	1+
477.09184	140	1+
479.57858	184	1+
479.76690	216	
481.72456	456	1+
482.79689	230	
483.79672	454	1+
484.74033	188	1+
485.90150	454	1+
486.27676	484	1+
486.65768	166	1+
486.76339	406	1+
486.84817	550	1+
487.28224	354	1+
487.45184	168	1+
487.69694	314	1+
488.66350	236	1+
489.66905	286	1+
489.72273	352	1+
491.79593	214	
491.84990	420	1+
493.08821	182	1+
493.79457	314	1+
494.12641	154	1+
497.74788	284	
498.78107	262	1+
499.73945	564	1+
501.73458	350	1+
501.81477	218	1+
503.28007	194	1+
503.80461	902	1+
504.22382	262	1+
504.35174	244	1+
504.80478	754	1+
505.16541	188	1+
505.43887	178	1+
505.61045	138	1+
505.67002	220	1+
507.15026	272	1+
507.63961	236	1+
508.15358	204	1+
508.16688	140	1+
508.64228	170	1+
509.74537	246	1+
509.80021	188	1+
509.86327	1176	
510.03350	178	1+
510.67492	238	1+
510.74420	176	1+
510.86033	252	1+
512.09544	234	1+
512.19159	106	1+
512.24726	198	1+
512.53040	134	1+
512.77044	260	1+
END IONS

###FS:    #m/z: 336.94711 #charge 1+
###MS: 33
###MSMS: 35
BEGIN IONS
TITLE=Cmpd 26, +MS2(336.9471), 28.0-35.0eV, 0.8min #35
RTINSECONDS=44.029
SCANS=33,35
PEPMASS=336.94711	531632
CHARGE=1+
182.86748	136	
184.87044	124	
187.88917	150	
196.88467	492	1+
200.87798	226	1+
202.87955	316	1+
205.96763	168	1+
207.94399	110	
208.88383	132	
209.88740	116	
209.94585	182	
210.88390	720	1+
211.94512	13368	1+
212.04799	134	
212.87980	4872	1+
213.94032	5796	1+
214.89668	492	
215.88688	2416	1+
215.93819	898	
217.88478	676	1+
217.94051	170	
221.89082	174	
222.95444	108	
223.96070	512	1+
223.97739	122	
224.83374	222	1+
226.89305	132	
226.94896	416	1+
226.97269	286	
227.00316	110	
227.78677	240	1+
227.89563	504	
228.89455	1514	
229.95624	9532	1+
230.00098	144	
230.88928	6600	1+
231.03006	138	
231.95140	5058	1+
232.02263	120	
232.82823	182	
232.86072	182	
233.83036	156	
233.89519	1240	1+
233.92189	144	
233.95028	740	1+
234.83248	148	
235.38474	112	
235.83935	124	
237.05692	156	
238.89392	150	
238.95226	188	1+
239.90476	162	
240.08123	108	
240.79710	224	
243.79879	108	
244.95552	122	
246.97823	466	
247.00197	116	
247.96692	2988	1+
248.37950	142	
248.41174	228	1+
248.52767	108	
248.90095	2122	1+
248.93039	110	
249.79654	204	1+
249.96192	738	
250.82958	176	
250.95413	272	
250.97185	396	
251.78507	160	
251.83332	642	1+
251.90988	250	1+
251.96224	352	
252.54669	122	
252.97184	5736	1+
253.01228	148	1+
253.08363	244	1+
253.79201	108	
253.81138	112	
253.90530	1412	1+
253.95091	158	
254.83840	118	
254.88359	118	
254.94372	164	
254.96704	2606	1+
255.07775	272	
255.78580	166	
256.80204	166	
256.96387	588	
257.45671	134	
258.82742	202	1+
258.84882	216	
258.86343	138	
258.90816	226	
258.96590	112	
259.96007	118	
260.80193	138	
260.85451	144	
260.95230	120	
261.00472	246	1+
261.82856	590	1+
263.81457	170	1+
264.79546	146	
265.01860	286	1+
266.39340	158	
266.84880	136	
266.86003	128	
266.97948	124	
267.84191	292	
268.79441	440	1+
268.84133	1458	1+
268.96772	110	
269.79787	366	1+
269.92463	138	
270.98252	442	
271.15610	128	
271.79857	112	
271.91701	498	1+
272.97731	280	
273.79493	596	1+
273.81263	110	
274.02179	136	
274.38597	176	
275.08545	108	
275.81294	180	1+
276.84338	344	
276.86257	182	1+
277.79311	324	1+
277.83954	278	
278.81677	112	
278.83648	872	1+
278.93506	146	
279.10257	238	1+
279.80484	426	1+
280.81197	394	1+
280.86866	140	
281.91059	116	
282.86212	280	1+
282.93612	214	1+
283.09699	108	
283.42562	246	1+
283.79061	604	1+
285.40541	262	1+
285.79654	142	
285.85171	442	
285.90660	130	
285.92857	278	1+
286.85010	1578	1+
287.80605	178	1+
287.92584	238	1+
287.99918	258	1+
289.07551	134	
289.16328	134	
289.80555	154	
289.88409	318	1+
290.81469	126	
291.53051	110	
291.80498	572	1+
291.85674	124	
291.87768	126	
293.08480	184	1+
293.44405	172	
293.85925	706	1+
294.00020	158	
294.81520	168	
294.86438	530	1+
294.95899	326	1+
295.91946	250	1+
295.97612	118	
295.99317	162	
296.80943	742	1+
296.85189	116	
297.18885	110	
297.84410	192	1+
297.88726	198	
297.97855	118	
298.30914	114	
298.81332	468	1+
300.87374	122	
301.80008	118	
301.82684	116	
303.04306	112	
303.80409	442	1+
303.87061	180	
304.85489	114	
305.77113	148	
305.87865	624	1+
306.88364	472	1+
306.90888	204	1+
307.01836	120	
307.29021	126	
307.31186	138	
308.94347	124	
309.81304	456	1+
309.86944	326	
310.87922	1182	1+
311.00372	112	
311.71880	130	
314.82109	406	1+
314.97767	122	
315.00435	276	
315.93182	216	1+
316.11160	112	
316.81386	346	1+
317.42958	128	
317.86353	210	1+
319.35262	324	1+
319.87122	368	1+
320.93142	172	
321.41190	124	
321.90848	134	
322.90733	136	
323.71994	118	
324.75941	116	
324.89260	742	1+
325.83672	196	1+
327.71384	118	
328.37816	226	1+
328.83295	156	
328.88591	550	
329.05946	352	1+
329.71506	210	
331.79757	112	
331.82626	124	
331.89072	118	
332.17767	202	1+
332.90287	116	
333.61112	150	
333.84837	146	
335.88816	174	1+
336.17168	126	
336.76646	114	
336.82394	118	
338.24636	236	1+
338.76256	166	
339.84819	146	
339.88554	164	
340.71507	282	1+
340.83341	258	1+
341.71752	220	1+
END IONS

###FS:    #m/z: 359.96292 #charge 1+
###MS: 33
###MSMS: 36
BEGIN IONS
TITLE=Cmpd 27, +MS2(359.9629), 28.0-35.0eV, 0.8min #36
RTINSECONDS=44.801
SCANS=33,36
PEPMASS=359.96292	400892
CHARGE=1+
191.10511	124	
192.92476	156	
193.08497	158	
203.88180	150	
205.94935	192	
206.50668	122	
207.40761	164	
208.88893	224	
209.94485	3100	1+
212.87925	132	
214.89566	244	1+
215.88509	274	1+
216.41292	288	
217.38737	142	
217.87341	174	1+
218.91262	300	1+
221.89207	356	1+
221.94324	144	
222.95234	4340	1+
223.88940	300	1+
224.95040	3938	1+
225.82364	126	
226.89558	256	
226.94807	16678	1+
227.93171	268	
228.11092	152	1+
228.59153	98	1+
228.66855	110	1+
228.72891	86	1+
228.88995	644	1+
228.94322	18984	
229.94607	540	
230.06988	158	1+
231.90963	186	
233.82570	132	
233.85874	130	
233.96025	564	1+
234.90854	210	1+
234.93037	268	
235.82655	570	1+
235.93702	146	
236.43361	200	
236.94563	122	
237.05480	308	1+
237.09289	212	1+
239.07268	206	
239.78958	204	
239.90853	276	1+
239.93726	590	1+
240.79049	182	
240.83815	132	
240.96240	2600	1+
241.78926	170	
242.83801	446	1+
242.95983	1714	1+
243.01969	264	1+
244.86516	154	
244.95810	7902	
244.99902	224	1+
245.96244	190	
246.95336	8814	1+
247.07985	190	
247.89415	220	1+
248.09627	136	
248.80928	164	
249.04034	202	
249.80118	124	
250.00640	368	1+
250.94857	168	
250.97118	708	1+
251.05491	176	
251.79375	244	1+
251.84330	314	1+
252.95739	438	1+
253.83508	514	1+
254.95230	146	
255.37233	392	1+
256.78442	132	
256.79863	332	1+
256.90819	312	1+
257.43760	260	1+
258.83816	162	1+
258.97482	794	1+
259.79854	156	
259.92462	138	
260.96953	1156	1+
261.83580	164	
261.90665	266	1+
262.97525	132	
263.84627	270	1+
263.98186	206	
264.83131	140	
264.96312	320	
264.97903	534	1+
265.08532	146	
265.85855	332	1+
265.91173	336	1+
265.94251	226	1+
265.98039	384	1+
266.79636	300	1+
266.80894	356	1+
266.88750	486	1+
267.97277	1238	1+
268.86637	208	
269.79873	926	1+
269.84993	188	
269.97024	1486	1+
270.07123	214	1+
270.80152	596	1+
270.83388	144	
271.09701	132	
271.84655	428	1+
272.95478	270	1+
272.99273	180	
273.79374	222	
273.84601	270	1+
274.78810	166	
276.80905	260	
276.85333	136	
276.88603	248	1+
277.05790	218	1+
277.80696	222	
278.05428	262	1+
278.79703	150	
278.83706	134	
279.10075	352	1+
279.79339	862	1+
280.79369	606	1+
280.86753	258	
280.92646	160	
281.19456	124	
281.85931	208	
282.84218	154	
282.86261	134	
283.09379	134	
283.79055	288	1+
283.84259	236	
283.86580	340	1+
283.98646	154	
284.85239	136	
284.86735	268	1+
285.01825	124	
285.43066	156	
285.79188	160	
286.80786	360	1+
286.91344	152	
286.96874	128	
287.80865	426	1+
288.15513	160	
288.86874	132	
289.85136	138	
289.87348	386	1+
291.00797	192	
291.78938	228	
292.43489	144	
292.81272	236	1+
292.89338	128	
293.11903	246	
293.86160	660	1+
294.86273	540	1+
294.93046	196	1+
295.03064	142	
295.33507	122	
295.81117	254	
295.84423	132	
296.72655	146	1+
296.80647	150	
297.80361	782	1+
297.94878	144	
298.84695	144	
298.92982	178	
298.97705	246	1+
300.05022	254	1+
300.81884	138	
300.85494	136	
300.87267	204	
301.78225	252	
301.81376	154	
301.85968	272	1+
301.88860	156	
302.24698	166	
302.78639	134	
302.80690	378	1+
302.87989	136	
302.94031	366	1+
304.01847	170	
304.44860	180	
305.82234	188	
307.13632	158	
307.53067	162	1+
307.89444	404	1+
308.87374	188	
309.79996	302	
310.81925	190	
310.87759	714	1+
310.99477	146	
311.03820	266	1+
311.80274	208	1+
312.98153	140	
313.87969	412	1+
314.82273	390	1+
314.95626	140	
316.81310	296	1+
316.85993	192	1+
316.87364	130	
317.81276	204	1+
317.88904	504	1+
318.07987	156	1+
318.31985	182	1+
318.93950	430	
319.83235	128	
319.85905	200	
319.93131	202	
320.93936	134	
321.03038	216	1+
322.89880	180	1+
322.92621	342	
323.71543	202	1+
324.76343	360	1+
324.89557	656	1+
325.14751	198	1+
325.76727	292	1+
326.99856	128	
328.88623	148	
329.76642	256	1+
329.80379	300	1+
329.87302	242	
330.49216	172	1+
330.73104	156	
330.88520	256	
330.90872	124	1+
332.88677	186	
333.75955	156	
335.31169	212	1+
336.31673	134	1+
336.76931	270	1+
336.87230	184	1+
336.94529	1224	1+
337.74865	184	
337.83181	122	
338.33548	142	
339.82906	334	1+
340.72327	198	
340.87716	126	
340.94515	522	1+
341.78458	124	
342.71388	166	1+
342.73233	182	1+
342.90583	170	
344.90012	196	1+
345.03919	182	1+
346.76878	230	1+
348.09559	154	
348.75771	146	
348.91841	186	
349.05549	172	
349.77478	130	
351.71475	170	1+
351.77161	196	
351.82330	142	
352.89377	296	1+
353.76207	220	
354.76496	180	
354.84153	218	1+
356.77421	322	
357.75163	130	
357.77002	144	
357.79040	134	
358.76820	222	
358.90771	148	
359.77871	508	1+
359.96387	128	
360.71986	450	1+
361.75672	156	
361.97658	244	1+
362.97386	156	1+
363.72254	402	1+
365.06478	142	
END IONS

###FS:    #m/z: 507.84720 #charge 1+
###MS: 37
###MSMS: 38
BEGIN IONS
TITLE=Cmpd 28, +MS2(507.8472), 28.2-35.2eV, 0.8min #38
RTINSECONDS=48.4875
SCANS=37-38
PEPMASS=507.84720	1016408
CHARGE=1+
189.88232	252	1+
196.01615	810	1+
197.89253	270	1+
199.88836	272	
209.94434	434	
210.03294	382	
217.90070	426	1+
222.97075	344	1+
224.04768	250	
224.97193	258	1+
230.84787	262	1+
234.88139	220	
234.89870	186	1+
235.88449	360	1+
238.90777	226	1+
238.95936	208	1+
241.85639	558	
242.00624	182	1+
243.89441	214	1+
246.08340	236	1+
248.12278	326	1+
248.85268	334	1+
249.06058	196	1+
250.90600	348	1+
250.97246	1040	1+
252.07810	218	
252.84599	274	
253.65048	98	1+
253.83460	384	1+
254.08899	380	1+
254.94016	272	1+
255.07886	180	1+
255.37931	214	1+
255.93121	226	1+
256.84848	292	1+
257.04238	330	1+
259.86562	220	
260.87938	764	1+
263.37866	278	1+
266.16739	666	1+
266.86423	502	1+
267.02733	176	1+
267.38310	320	1+
267.78386	268	1+
268.88781	434	1+
269.08802	202	1+
270.81645	212	1+
270.86124	680	
270.88645	402	
271.38630	682	1+
271.85863	340	
272.38948	390	1+
272.85354	3094	1+
274.02714	292	1+
274.79600	206	
275.38886	410	1+
275.97246	196	1+
276.06032	276	1+
276.39078	344	1+
277.82153	264	1+
277.85053	796	1+
278.86375	874	1+
278.89797	282	
279.39257	232	
279.64401	100	1+
279.89036	626	1+
279.93356	250	1+
280.09344	412	1+
280.13914	196	1+
280.39465	214	
280.85343	764	1+
281.09109	250	1+
281.38149	682	
281.54581	86	1+
281.82684	242	1+
281.88172	502	1+
282.12704	224	
282.88678	346	1+
283.00875	270	1+
283.46247	156	1+
283.85699	308	1+
283.90582	346	1+
283.98088	182	1+
284.87921	352	1+
284.90877	228	1+
285.00695	230	1+
285.79351	496	1+
285.94545	388	
286.39271	234	
286.90978	272	1+
287.00119	276	1+
287.09027	154	1+
287.13748	274	1+
287.40307	278	
287.85558	292	
288.20614	94	1+
288.86965	1088	
288.99517	268	1+
289.88222	1626	
290.13028	398	1+
290.33315	402	1+
290.86406	5016	1+
290.96200	208	1+
291.64525	194	1+
291.93058	152	1+
293.04802	314	1+
293.21515	124	1+
293.87336	12248	1+
294.13181	348	1+
294.37726	272	1+
294.40606	276	1+
294.80992	250	1+
295.45658	142	1+
295.61713	102	1+
296.13991	170	1+
296.86094	420	
296.90775	218	
297.34259	202	1+
297.81744	496	1+
297.86469	234	
298.09174	180	1+
298.85950	722	1+
298.87599	294	
298.95695	160	1+
299.84188	446	
300.03152	228	1+
300.37666	410	1+
300.39633	344	1+
300.79583	456	1+
300.84553	500	
300.86250	900	
300.99164	238	1+
301.28170	208	
301.35799	490	1+
301.38018	246	1+
301.39896	282	1+
301.84117	356	
301.85959	624	
302.07034	242	1+
302.14013	142	1+
302.48088	140	1+
302.86418	378	
303.86224	210	
303.87836	786	1+
304.33705	288	1+
304.88112	510	1+
305.78830	252	1+
305.82420	470	1+
305.85792	336	1+
305.96620	192	1+
306.03632	320	1+
306.36958	386	1+
306.87889	210	
307.09982	404	1+
307.89194	2390	
307.96863	228	1+
308.14240	2338	1+
308.81027	568	1+
308.87179	3760	1+
308.96928	158	1+
309.38058	426	
309.51654	238	1+
309.84488	1152	1+
309.88464	2466	1+
310.15726	1130	1+
310.37967	204	
311.27929	216	1+
311.34627	224	
311.88455	21250	1+
312.05047	162	1+
312.08815	164	1+
312.54084	188	1+
312.77868	214	
312.83409	298	
313.32949	366	1+
313.83052	202	
314.18006	154	1+
314.44586	100	1+
314.86717	920	
315.84980	222	
315.87412	484	
316.15701	118	1+
316.42958	228	1+
316.59847	202	
316.86628	698	
316.88903	314	
316.99731	242	1+
317.89255	298	
318.06918	206	1+
318.34824	296	1+
318.37662	630	1+
318.81601	484	1+
318.86173	452	
319.32107	192	1+
319.86892	354	
320.87660	232	
321.29109	324	1+
321.81922	248	
321.86632	346	1+
321.88515	1048	1+
321.99710	288	1+
322.35214	418	1+
322.76650	210	1+
322.82967	494	1+
322.88763	740	1+
323.75852	208	1+
323.83341	354	1+
323.86079	368	
324.38148	382	1+
324.86875	228	
325.14260	314	1+
325.32503	238	1+
325.38669	218	1+
325.90059	1530	1+
326.41842	152	1+
326.75817	284	1+
326.81922	248	
326.86541	228	
326.88537	586	
327.37741	220	
327.82488	258	
327.88204	2778	1+
328.37503	246	
328.87323	944	1+
329.06017	160	1+
329.16885	468	1+
329.80706	552	1+
329.89579	1316	1+
330.00294	248	1+
330.16959	328	1+
330.78403	164	1+
330.83199	352	1+
330.87598	372	
330.95981	332	1+
331.15270	208	1+
331.89342	890	
332.34065	270	1+
332.82676	540	1+
332.87578	1446	1+
332.95457	370	1+
332.96914	214	
333.39414	388	1+
333.89152	1426	1+
333.96224	378	1+
334.39708	214	1+
334.77431	240	1+
334.89376	1284	1+
335.34817	274	1+
335.84473	716	
335.88694	316	
336.31945	164	1+
336.82752	558	1+
336.87352	304	
336.94767	300	1+
337.85558	206	
337.88231	2336	1+
337.90255	214	
338.07593	218	
338.36814	296	1+
338.39316	276	
338.93684	388	1+
339.78285	250	1+
339.82836	212	
340.98015	210	1+
341.67161	228	1+
341.71952	196	1+
341.80974	252	1+
341.83437	382	1+
341.91328	300	1+
342.20151	184	1+
343.87368	480	1+
344.02099	170	1+
345.87158	202	
345.89084	334	
346.00518	256	1+
346.04064	580	1+
346.76650	220	1+
346.87740	360	
347.03949	394	1+
347.90557	248	
348.81832	324	1+
348.83443	230	
348.89756	296	
348.91994	276	
349.77418	202	
349.78346	464	1+
349.88757	1240	1+
349.91608	254	
350.08673	128	1+
350.88843	1256	1+
350.96667	160	1+
351.14017	216	1+
351.72401	270	1+
351.86221	214	
352.39857	310	1+
352.77420	1376	1+
352.83213	206	
352.85415	202	
352.91302	502	
352.97565	150	1+
353.13425	242	1+
353.48888	102	1+
353.85153	1856	1+
353.89976	232	
353.91044	266	
354.13873	204	1+
354.71759	424	1+
354.73747	140	1+
354.91026	218	
354.92760	234	1+
355.83662	668	1+
355.89228	648	1+
356.83361	484	1+
356.86053	224	
357.33770	252	1+
357.91721	314	1+
358.87172	480	1+
359.27771	270	
360.28190	250	
360.82189	412	1+
360.95969	298	1+
361.71629	300	1+
361.82948	230	1+
361.85543	1162	1+
363.34454	226	
363.84742	1022	1+
364.03018	224	1+
364.38087	348	1+
365.43766	170	1+
365.83650	258	
366.18609	470	1+
366.84114	4472	1+
367.16778	220	1+
367.70910	1656	1+
369.09182	230	1+
369.37426	244	1+
369.49164	104	1+
369.71057	248	
369.78124	1110	1+
369.83755	482	1+
369.87887	594	1+
370.03331	202	1+
370.40575	280	1+
370.78485	988	1+
371.19068	442	1+
371.72401	522	1+
372.85222	292	
372.87292	690	1+
373.18273	190	1+
373.72157	820	1+
373.83593	402	
373.90545	274	1+
374.06626	274	1+
374.76647	226	1+
374.84570	282	
375.73088	488	1+
375.83941	442	1+
376.12111	214	
376.33951	544	1+
376.88122	646	1+
377.86765	494	1+
377.88693	448	1+
380.26043	186	1+
380.38770	568	1+
380.72050	362	
380.79374	672	1+
380.86463	388	
381.01568	412	1+
381.72457	686	1+
381.79917	546	1+
381.94954	322	1+
382.01992	336	1+
382.09672	208	1+
382.86017	596	1+
383.71366	434	1+
383.88523	532	1+
383.93488	246	1+
384.05301	182	1+
384.37336	416	1+
384.73511	272	1+
384.81304	404	1+
384.85177	9872	1+
385.11212	214	1+
385.81526	300	1+
386.20321	222	1+
386.38050	482	1+
386.67383	176	1+
387.41939	322	1+
387.72840	310	
387.87491	286	1+
387.89765	220	
388.33619	294	1+
388.37396	306	1+
388.38524	394	1+
388.73443	402	1+
388.79664	538	
389.06116	352	1+
389.20195	530	
389.23527	202	1+
389.71534	340	
389.79827	264	
389.86841	256	
390.05901	210	1+
390.71639	214	
390.84312	938	
390.86418	850	1+
391.20108	314	1+
391.80917	470	
391.84563	1868	1+
391.91516	242	
392.16647	192	1+
392.86375	520	
392.94265	178	1+
393.08273	396	1+
393.19456	308	
393.73365	514	1+
393.79806	1658	1+
394.73487	442	1+
394.89560	294	
395.03983	222	1+
395.29984	246	1+
395.86932	460	
396.14760	204	1+
396.40235	362	1+
396.73626	520	
397.74051	266	
397.86746	738	1+
397.90845	226	
398.22805	174	1+
398.74352	252	
399.71663	732	1+
399.80829	274	
399.85725	204	
400.41394	186	1+
401.06862	230	1+
402.02083	294	1+
402.86886	6048	1+
403.87392	4064	1+
404.36225	228	1+
404.73633	250	
405.05807	224	1+
405.32682	290	1+
405.41113	294	1+
405.73284	212	
405.78289	362	1+
405.87345	1364	
406.00058	222	1+
406.11417	148	1+
406.16616	186	1+
406.33007	188	1+
406.80983	378	1+
406.86423	772	
407.72577	636	1+
407.86713	17136	1+
407.92671	396	1+
408.07604	314	1+
408.29008	210	1+
408.93731	290	1+
409.11720	250	1+
409.36311	276	1+
409.72193	310	
409.81361	688	1+
410.11778	172	1+
410.73492	324	
410.85064	930	1+
411.16559	166	1+
411.72916	1130	1+
411.81157	2158	1+
412.39037	196	1+
412.73061	868	1+
412.84465	754	
412.91542	222	1+
413.07471	250	
413.75238	432	1+
413.87621	956	
414.85657	314	
415.82919	252	
415.87494	456	
416.39619	136	1+
416.68427	150	1+
416.87870	308	
417.63375	114	1+
417.81769	482	1+
417.85219	322	1+
417.87918	240	
417.90374	302	1+
418.69189	148	1+
418.80220	248	1+
418.85654	208	1+
419.33373	250	1+
419.99286	252	1+
420.69938	224	1+
420.99754	196	1+
421.05796	284	1+
421.68028	218	1+
421.70250	136	1+
421.88172	2130	1+
422.63225	136	1+
422.82254	352	1+
423.30402	138	1+
423.79962	212	1+
423.90156	232	
425.01439	246	1+
425.82590	156	1+
425.87898	1844	
426.08655	174	1+
426.77016	266	
426.86317	2586	1+
426.93785	418	1+
427.34455	292	1+
427.74076	1612	1+
428.31004	286	1+
428.74632	958	1+
428.88633	1652	1+
429.10831	180	1+
429.82900	616	1+
429.93511	252	1+
430.73969	1310	1+
430.86605	1696	1+
430.92629	266	1+
430.99360	224	1+
431.04757	146	1+
431.75736	272	1+
431.86668	1400	1+
432.63885	190	1+
434.76490	236	1+
434.82892	220	
434.88905	516	
435.86156	434	1+
436.70477	252	1+
439.69206	424	1+
439.89389	2202	1+
441.39791	208	1+
443.66249	200	1+
443.80659	244	1+
444.18113	208	
444.87502	2636	1+
445.75117	590	1+
445.84819	272	1+
446.05741	222	1+
446.71247	340	1+
446.75665	360	1+
446.91639	204	1+
447.05859	194	1+
447.70525	276	1+
448.75285	254	
448.88008	1892	1+
449.76725	430	1+
449.82160	770	1+
449.87848	1508	1+
450.71460	272	1+
450.75779	360	1+
452.75564	206	
452.85392	342	1+
453.75009	502	1+
453.82004	148	1+
453.88328	324	1+
456.69898	470	1+
456.78847	132	1+
457.70143	370	1+
457.90564	2414	1+
458.74273	278	1+
459.89007	196	1+
460.13220	188	1+
460.22424	182	1+
461.78196	620	1+
462.88635	624	1+
463.76228	204	
464.14868	336	1+
464.67089	210	1+
464.78646	432	1+
464.90306	330	1+
467.88890	1542	1+
468.78263	1128	1+
469.89543	358	
471.71701	182	1+
473.78353	198	1+
474.65823	298	1+
476.17935	142	1+
476.72178	424	1+
478.31234	188	1+
478.66285	268	1+
478.72619	414	1+
481.72183	482	1+
485.89881	238	
486.79035	334	
486.84553	680	1+
487.80326	224	
488.78965	304	1+
490.84667	414	1+
491.26883	380	1+
491.73984	326	1+
491.80034	366	1+
491.84457	308	1+
493.39435	248	1+
494.21120	326	1+
494.70666	176	1+
494.78958	316	1+
496.73347	292	1+
497.34829	170	1+
497.73674	248	1+
499.74040	470	1+
503.15874	208	1+
503.72125	384	1+
504.72990	288	1+
504.80246	472	1+
505.20127	178	1+
505.80533	328	1+
506.06768	100	1+
506.69443	230	1+
506.77901	106	1+
508.78487	268	1+
509.27160	292	1+
509.33361	186	1+
509.78971	182	1+
509.86064	1694	1+
510.56577	168	1+
511.01562	128	1+
512.29154	192	1+
512.74829	306	1+
END IONS

###FS:    #m/z: 336.94691 #charge 1+
###MS: 37
###MSMS: 39
BEGIN IONS
TITLE=Cmpd 29, +MS2(336.9469), 28.0-35.0eV, 0.8min #39
RTINSECONDS=49.26
SCANS=37,39
PEPMASS=336.94691	521714
CHARGE=1+
58.12793	100	
182.86766	334	1+
187.00590	140	
187.86962	122	
189.86452	112	
192.89050	116	
196.88672	114	
197.47957	106	
199.88822	118	
205.94686	284	
206.98986	100	
207.79848	136	
207.87831	302	1+
207.97303	112	
209.94734	282	
210.88417	1354	1+
211.94498	10798	
212.10477	144	1+
212.87910	5884	1+
212.94857	310	
213.94085	5352	1+
215.41664	118	
215.88489	2072	1+
215.93661	772	1+
217.93567	338	1+
222.95724	652	1+
222.97460	352	1+
223.96225	454	1+
225.97169	162	
226.35972	102	
226.95148	676	1+
226.97225	274	
227.78792	118	
227.89260	1368	1+
227.95643	492	1+
228.47633	102	
228.89479	1110	1+
228.94119	250	
229.92392	130	
229.95576	9910	1+
230.88933	7396	1+
231.02021	112	
231.12373	120	
231.33425	106	1+
231.95114	4322	1+
233.82602	192	
233.89887	1134	1+
233.94862	650	
234.82655	252	
235.82525	142	
235.86694	104	
235.89377	374	1+
235.94704	256	1+
236.10722	116	
236.85175	134	
237.54990	106	
238.48477	100	
239.03735	126	
239.06429	140	
239.90435	156	
239.95899	370	1+
242.89523	100	
244.95995	134	
245.83578	146	
246.90677	244	
246.97533	448	
247.46224	110	
247.96654	2284	1+
248.03968	266	1+
248.83965	132	
248.90070	1754	1+
249.04312	372	1+
249.83194	570	1+
249.96226	1868	1+
250.90732	508	1+
251.07091	310	
251.79193	148	
251.90992	338	1+
251.97742	158	
252.24587	116	
252.83748	438	1+
252.97180	6508	1+
253.78816	108	
253.90582	1608	1+
254.09030	124	
254.86103	158	
254.94455	222	
254.96687	2420	1+
255.04229	148	
255.07779	164	
255.78326	172	
256.91439	190	
256.99122	232	1+
257.85101	144	
258.35132	108	
258.79776	214	1+
258.84969	186	
258.91086	328	1+
258.95063	102	
258.96557	102	
259.84923	138	
260.43241	100	
260.83585	200	
261.79566	144	
261.83361	140	
262.97914	216	1+
264.80538	158	
265.01401	136	
265.08706	170	
265.34829	304	1+
266.14058	206	1+
266.91482	104	
267.80189	102	
267.83991	2014	1+
268.04629	122	
268.60843	102	
268.84257	1456	1+
269.80163	390	1+
269.92008	192	
270.79642	494	1+
270.93741	320	1+
270.98321	582	1+
271.84575	532	1+
271.91707	654	1+
271.95844	142	
272.30995	102	
272.35221	158	
272.98401	138	
273.12279	194	1+
273.46191	104	
273.79490	744	
274.19333	152	
274.79828	396	
274.85481	140	
274.96983	166	1+
275.02455	158	
275.35053	176	
275.80744	354	
276.83737	358	
276.85479	270	1+
277.80972	110	
277.83754	290	
277.88528	138	
278.35897	260	1+
278.83480	1334	1+
279.79512	302	1+
279.93962	148	
280.81167	110	
281.05431	106	
282.86305	272	1+
282.91434	158	
283.43373	100	
283.79054	752	1+
283.80947	172	1+
283.90512	202	1+
283.93836	106	
285.37841	104	
285.85349	348	
286.85105	1778	1+
286.89508	152	
287.80922	542	1+
288.78142	262	1+
288.81124	416	1+
289.88150	154	
290.86025	332	1+
290.88486	124	
291.80520	410	1+
292.86089	530	1+
293.44578	102	
293.85962	324	1+
293.94448	114	
294.00085	230	
294.12228	154	
295.84698	120	
295.89808	108	
296.06843	154	1+
296.33813	142	
296.76793	98	
296.80671	540	1+
296.86228	162	
296.87937	184	
296.90347	124	
296.98186	102	
297.23738	126	1+
297.88646	140	
298.36190	110	
298.86178	150	
299.16958	120	
299.79809	144	
299.81501	108	
300.87060	134	
301.86871	180	
303.08582	98	
303.80530	200	
303.84513	98	
304.83035	172	1+
305.29299	116	
305.78250	292	1+
306.88100	278	
307.30677	140	
307.80643	170	1+
307.88562	452	1+
308.86967	178	
308.88553	324	1+
309.86783	244	
310.82500	186	
310.87847	836	1+
312.82483	116	
312.86204	218	1+
312.94510	252	1+
314.50410	106	
314.82014	444	
314.86560	204	1+
316.81559	372	1+
317.87821	112	
318.96321	116	
319.84284	140	
320.75874	226	1+
320.82294	230	1+
320.88979	334	1+
322.36693	240	1+
322.78399	108	
324.89381	474	1+
325.71930	132	
326.88862	170	
326.93235	98	
327.08784	106	
328.77134	246	1+
328.88762	354	1+
329.87296	148	
330.81397	100	
330.88471	102	
330.94169	112	
331.83266	218	1+
332.49554	100	
333.76670	244	1+
336.75611	218	1+
337.90306	122	
339.83027	304	
340.13200	104	
341.53426	110	
END IONS

###FS:    #m/z: 359.96300 #charge 1+
###MS: 37
###MSMS: 40
BEGIN IONS
TITLE=Cmpd 30, +MS2(359.9630), 28.0-35.0eV, 0.9min #40
RTINSECONDS=50.032
SCANS=37,40
PEPMASS=359.96300	403414
CHARGE=1+
178.94974	140	
186.93938	212	
192.89064	142	
204.90487	136	
205.94855	264	1+
206.40827	286	1+
206.93038	108	
207.11372	138	
207.94837	128	
208.88937	126	
208.94121	176	
209.94372	2764	1+
210.95649	126	
212.41438	136	
212.88179	132	
214.89279	282	1+
216.41188	500	
218.91599	156	
220.88532	464	1+
222.95295	3182	1+
223.88955	118	
224.78762	220	1+
224.94950	4860	1+
224.97313	416	1+
225.89116	132	
226.39243	308	1+
226.89341	488	1+
226.94805	17426	1+
227.17461	118	1+
227.88224	150	
228.79505	118	
228.89799	382	1+
228.94327	20216	1+
229.22339	88	1+
229.53442	166	1+
230.88862	424	1+
231.90951	150	1+
233.82832	172	
233.95940	728	1+
234.93096	328	1+
235.82271	516	1+
235.85661	124	
235.96597	250	1+
237.84151	134	
238.96812	242	
239.90300	152	
240.78838	394	1+
240.94080	480	
240.96322	2662	1+
241.94115	234	
242.48777	140	1+
242.95976	1972	1+
243.00665	296	1+
243.78274	148	
243.86672	224	
244.37351	122	
244.95812	8876	1+
245.13303	174	
245.37017	126	
245.83538	288	
246.11318	196	1+
246.80420	182	
246.95410	7868	1+
247.00471	116	
248.80396	130	
248.82935	270	1+
250.07146	194	1+
250.22980	104	1+
250.97072	294	
251.02596	216	
251.96956	168	
252.95184	664	1+
252.97257	238	
253.06809	170	
253.78633	172	1+
253.83416	656	1+
254.86701	206	1+
255.50014	114	
256.02452	120	
256.85202	114	
256.90084	210	1+
256.98526	134	
257.56110	112	
258.79635	526	1+
258.97417	682	1+
259.00360	164	
259.53487	192	1+
259.79968	446	1+
260.84122	214	1+
260.96756	1296	1+
261.79599	204	
261.84063	150	1+
262.99420	222	1+
263.84650	130	
263.98331	152	
264.50057	118	
264.87875	250	1+
264.96207	194	
264.97308	556	1+
265.90634	252	
266.81735	114	
267.86732	172	
267.93316	122	1+
267.97373	668	
268.78266	126	
268.83967	126	
269.11753	146	
269.79812	310	1+
269.96986	1338	1+
271.79780	572	1+
271.84711	474	1+
272.82155	158	
273.96462	144	
274.79269	358	1+
274.85240	148	
275.79714	244	1+
275.81285	124	
275.83631	126	
275.85177	774	1+
275.88596	120	
275.97097	108	
276.92721	188	1+
277.80648	398	1+
277.87903	256	1+
278.84177	128	
278.89681	128	
278.94179	330	1+
279.07362	118	
279.10265	120	
280.07658	322	1+
280.79330	324	1+
280.87033	122	
280.91976	130	
281.26542	116	
281.35745	248	1+
282.05199	108	
282.28004	120	
282.85863	350	1+
283.07281	118	
283.15326	190	1+
283.78982	182	
283.83565	116	
283.85803	498	1+
283.98881	332	
284.82329	154	
284.90308	122	
285.81829	126	
286.78809	166	
288.84401	220	1+
289.26693	112	
290.80269	486	1+
290.92155	130	
291.68845	114	
291.78605	274	
291.79808	580	1+
292.43675	184	
292.86341	120	
292.93718	182	
293.11932	310	1+
293.86168	502	1+
295.09161	272	1+
296.81056	278	
297.75480	236	1+
297.81305	176	
297.88464	118	
297.92076	140	
297.97904	154	
298.03751	128	
298.24673	126	
298.80560	600	1+
298.83530	174	
298.94488	214	1+
299.12817	242	1+
299.33741	192	
299.36735	112	
299.86623	186	
300.72848	116	
300.80495	186	
300.87108	114	
301.41635	372	1+
301.77990	188	
301.86793	560	1+
302.83593	114	
302.94765	302	1+
303.80905	252	1+
304.10540	178	1+
305.15883	132	
305.33631	132	
305.79158	222	1+
305.81093	176	
306.88371	162	
307.13595	204	1+
307.28598	122	
307.88837	318	
308.77722	122	
308.79987	166	
308.87982	206	
309.80167	500	1+
310.87905	576	1+
310.90496	178	1+
311.86579	190	
312.87347	404	1+
312.95040	122	
314.81964	332	
315.80984	142	
315.85340	136	
316.81464	136	
316.86164	118	
318.93425	630	1+
319.87494	110	
321.09272	116	
321.81916	388	1+
321.92811	384	1+
323.02403	140	
323.30842	118	
323.89626	120	
325.15953	162	1+
326.96139	184	1+
327.88088	306	1+
328.75579	382	1+
329.75944	338	1+
329.87438	112	
330.30321	170	
330.88809	414	1+
332.78559	126	
332.81386	314	1+
333.76776	236	
334.94590	132	
335.79075	122	
336.94620	986	1+
337.76873	136	
337.82893	118	
338.94601	234	
339.83002	220	
340.77138	344	1+
340.83300	148	
340.94370	696	1+
341.75816	180	1+
342.79695	136	
344.71476	354	1+
346.76749	288	1+
347.90554	164	
348.82324	156	
349.14997	118	
349.74339	148	
350.90254	138	
351.74751	118	
352.88959	142	
353.75995	628	1+
354.76027	338	1+
354.79061	158	
355.01955	108	
356.77182	572	1+
356.82825	260	1+
360.71794	234	1+
360.75628	236	
361.01728	112	
361.72005	198	1+
361.75999	274	1+
361.78499	174	1+
363.71723	124	
364.82925	112	
END IONS

###FS:    #m/z: 322.93194 #charge 1+
###MS: 41
###MSMS: 42
BEGIN IONS
TITLE=Cmpd 31, +MS2(322.9319), 28.0-35.0eV, 0.9min #42
RTINSECONDS=53.733
SCANS=41-42
PEPMASS=322.93194	5451774
CHARGE=1+
124.31854	98	
178.93011	96	
192.88592	252	1+
196.01816	164	
196.88513	402	1+
197.99568	114	
201.04507	316	
205.94969	574	1+
207.87636	288	1+
209.94447	230	
211.89577	376	1+
212.87988	334	
212.89754	280	1+
214.89346	184	
215.88480	424	1+
215.90059	142	
216.88673	294	1+
217.01275	126	
221.94488	138	
222.95202	312	
223.95961	1010	1+
226.00544	112	
226.83863	138	
226.89469	220	
226.94924	198	
227.91319	156	
227.95602	346	
228.91208	142	
228.94150	116	
230.79056	208	1+
230.89209	508	1+
230.90659	222	
232.90586	204	
234.92113	148	
234.98114	100	
235.08083	96	
235.83020	200	1+
235.88215	98	
236.43661	110	
237.79142	122	
238.94274	296	
239.07919	274	1+
239.79141	320	
239.88430	182	
240.79164	204	
240.82236	202	
240.94244	2844	
240.96479	330	
241.94020	8366	1+
241.97542	280	1+
242.82186	346	
242.86624	108	
242.94211	5814	1+
243.78195	192	
243.80002	122	
243.82265	266	
243.89788	200	1+
244.79154	172	1+
244.82175	186	
244.87884	102	
244.94114	1884	
245.82989	140	
245.96796	112	
246.39120	168	
246.97500	560	1+
248.56252	104	
248.82883	106	
248.87840	98	
248.90375	198	
248.92092	138	
249.92750	134	
250.89932	198	
250.94965	138	
250.96872	170	
251.07336	174	
251.83972	142	
252.34981	100	
252.47287	98	
252.92425	234	1+
253.83388	246	
254.91023	362	1+
255.78313	528	1+
255.87893	136	
255.95392	126	
257.59253	98	
257.80137	516	1+
258.83557	554	1+
258.90278	104	
258.94435	106	
259.34265	254	1+
259.97109	98	
260.83246	162	
261.16061	112	
261.83653	244	
262.01390	150	
262.83009	130	
263.35843	194	1+
263.79498	212	1+
263.82799	354	1+
263.90269	126	
263.97894	206	
264.85582	140	
266.24821	132	
266.86743	98	
266.91025	152	
266.99720	168	1+
267.01893	146	
267.79599	256	
268.01686	102	
268.79695	528	1+
268.85341	136	
268.91716	168	
268.95941	186	
269.79976	384	1+
270.84885	180	
271.00020	96	
271.79678	692	1+
271.84869	624	1+
271.92077	116	
272.07064	100	
273.79490	454	
273.84775	216	
274.02380	172	
274.75776	124	
274.80411	1394	1+
274.83821	100	
274.86338	198	
274.92184	218	1+
275.80944	1022	1+
275.85034	106	
277.84359	218	1+
277.86836	200	1+
277.89688	170	
278.98211	110	
279.09319	622	1+
279.79252	244	1+
279.80766	128	
280.12072	240	1+
281.22026	104	
281.38060	102	
281.79102	202	
281.99787	220	1+
282.02607	226	1+
282.79230	112	
282.93091	98	
283.06305	162	1+
283.35629	304	1+
283.78916	1264	1+
284.29403	196	
284.81916	124	
284.85645	314	1+
284.87324	152	
284.92632	354	1+
285.29341	100	
286.91357	208	1+
287.80409	146	
287.83372	98	
289.78994	492	
289.80977	218	
289.88247	190	1+
290.06987	190	1+
290.79209	290	
290.86663	116	
290.92394	230	1+
291.80322	1342	1+
292.75584	112	
292.86252	290	
292.87546	554	1+
292.95521	104	
292.99814	150	
293.78670	102	
294.34458	100	
294.81435	116	
294.85492	152	
295.86798	692	1+
296.13253	190	1+
296.81026	280	
296.87202	404	1+
297.80603	684	1+
297.88698	162	
298.82667	132	
298.87270	118	
298.89229	110	
299.78355	712	1+
301.18742	104	
301.78429	118	
301.80093	116	
302.25094	126	
302.75084	100	
302.82662	172	1+
302.86637	380	1+
303.81140	136	
305.82595	128	
305.87842	240	
306.80705	130	
306.88554	580	1+
307.62850	104	
307.80032	1286	1+
307.92867	106	
308.29569	238	
309.89288	146	
310.31229	234	
310.87973	1036	1+
311.81738	350	1+
311.88388	594	1+
312.80451	172	
312.82036	250	1+
312.98401	128	
314.82049	550	1+
314.88859	300	1+
316.10236	102	
316.81885	142	
317.75370	176	1+
318.98350	114	1+
319.12144	94	1+
319.86815	132	
319.88847	230	
322.76756	114	
322.89628	206	
323.23689	306	1+
324.01263	100	
324.83774	142	1+
324.89100	756	1+
325.76178	128	
325.81348	240	1+
327.71028	222	1+
327.80601	128	
327.89083	542	1+
END IONS

###FS:    #m/z: 340.94163 #charge 1+
###MS: 41
###MSMS: 43
BEGIN IONS
TITLE=Cmpd 32, +MS2(340.9416), 28.0-35.0eV, 0.9min #43
RTINSECONDS=54.505
SCANS=41,43
PEPMASS=340.94163	4143656
CHARGE=1+
187.86879	122	
189.86460	294	
192.92824	192	
196.88140	246	1+
205.95150	126	
210.94019	636	1+
212.88031	402	
212.93226	134	
213.88091	606	
213.94054	4896	1+
214.87726	402	
214.89638	120	
215.88689	1644	1+
215.93824	1304	1+
216.41056	258	
216.86477	212	1+
217.88315	498	1+
217.89822	118	
217.93849	356	1+
218.99577	132	
219.88216	310	1+
223.95955	414	1+
223.99244	120	
224.98587	190	
226.94790	140	
227.95024	124	
228.79274	140	
228.89564	130	
228.94785	582	1+
229.39235	110	
229.50024	106	
230.88831	2834	1+
231.02147	118	
231.95104	3836	1+
232.09908	110	
232.99563	102	
233.89805	1416	1+
233.95170	510	1+
234.86525	258	1+
235.86900	176	1+
235.89583	692	1+
235.95105	110	
235.95550	188	
236.82968	228	1+
237.90775	208	1+
238.03543	210	1+
238.43246	152	
238.97114	116	
239.78944	204	1+
239.95670	246	1+
240.52658	112	
243.88145	128	
244.95659	174	
245.83137	480	1+
246.98100	350	1+
247.44187	144	
248.51989	112	
248.87451	116	
248.90103	316	
249.89922	734	1+
249.96280	1284	1+
250.78725	508	1+
251.06736	104	
251.78937	442	1+
252.83313	390	1+
253.83722	314	1+
253.90427	560	1+
254.87222	318	1+
254.90562	334	1+
254.94196	314	1+
254.96728	2444	1+
255.08015	220	
255.50067	114	
255.78359	190	
256.90674	450	1+
256.96308	206	
257.79876	308	
257.95476	120	
258.02518	124	
258.96505	162	
259.91386	218	
259.96028	136	
260.19681	142	
260.88910	110	
261.06725	220	1+
261.42213	174	1+
261.79689	264	1+
262.02453	158	
262.89627	154	
265.85637	312	1+
265.90414	102	
266.86085	198	1+
266.97733	312	1+
267.13589	400	1+
267.79326	114	
267.89664	102	
267.97769	236	1+
268.00296	136	
269.08790	118	
269.79962	574	1+
270.88366	106	
271.78890	290	1+
271.84290	288	1+
271.91209	372	1+
272.05477	146	
272.30970	136	
272.91361	246	1+
272.93710	242	1+
272.98222	356	1+
273.79281	648	1+
273.81860	184	
274.89659	118	
274.97746	252	
275.81147	628	1+
275.97241	152	
276.85349	214	
277.85950	590	1+
278.82288	104	
278.85131	110	
279.03781	124	
279.88697	110	
280.84922	136	
280.87123	104	
280.96834	248	1+
281.79411	188	
281.93076	372	1+
281.96926	178	1+
282.80447	130	
282.86231	192	
282.88550	166	
283.28334	116	
283.79114	404	
283.86384	142	
284.80651	126	
284.99823	104	
285.06434	136	
285.79353	224	
285.91071	108	
286.36862	116	
286.82448	194	1+
286.87382	136	
287.79950	314	1+
288.86103	416	1+
289.78749	166	
289.81251	124	
289.88308	386	1+
290.78997	188	
291.43612	250	1+
291.80595	426	
291.92878	294	1+
292.82337	314	1+
292.86140	106	
293.86966	462	1+
294.02889	104	
294.85428	130	
295.99341	108	
296.06545	104	
296.78064	106	
296.81144	210	
296.85975	148	
297.81619	120	
298.41037	194	1+
298.81461	104	
298.86522	148	
298.87928	104	
298.98620	164	1+
299.01437	118	
299.78690	394	
299.82737	184	1+
301.88130	188	
303.14404	136	
303.82471	116	
303.87779	128	
303.94587	140	
304.07859	230	1+
304.36718	150	
304.88606	110	
306.27819	142	
306.44054	132	
306.88700	624	1+
307.80059	594	1+
307.89143	438	1+
307.94233	178	
308.29387	136	
308.38744	114	
309.81682	156	
309.88561	162	
309.92705	178	1+
310.00739	126	
310.81434	152	
310.87602	1444	1+
311.05344	116	
311.86200	126	
311.92789	120	
312.81014	134	
313.05612	178	
313.80543	114	
314.81891	302	
315.00075	104	1+
315.86262	428	1+
318.10518	110	
318.77457	112	
318.82177	110	
319.13233	116	
319.87379	128	
322.09270	164	
323.82013	230	1+
323.89200	756	1+
324.89635	652	1+
325.10829	122	
325.71026	134	
326.81763	198	1+
326.89597	146	
328.28922	106	
328.88956	492	1+
329.75662	114	
329.83972	118	
329.87613	182	1+
330.81611	424	
331.81928	232	
331.90296	108	
332.81339	128	
333.75582	124	
333.81508	116	
333.89240	312	1+
338.02949	146	
339.82742	360	
340.95640	226	1+
341.77318	158	
341.86565	224	1+
342.71262	130	
342.90633	184	
343.23024	104	
343.76551	112	
343.91384	142	
344.01842	196	
END IONS

###FS:    #m/z: 363.95774 #charge 1+
###MS: 41
###MSMS: 44
BEGIN IONS
TITLE=Cmpd 33, +MS2(363.9577), 28.0-35.0eV, 1.0min #44
RTINSECONDS=55.277
SCANS=41,44
PEPMASS=363.95774	2613662
CHARGE=1+
182.86896	606	1+
187.86928	214	1+
189.86386	3110	
191.85982	2262	1+
193.85768	252	1+
196.88377	736	1+
201.86238	140	1+
203.88159	136	
205.87731	132	
207.40688	272	
207.87470	1210	1+
207.94981	430	
209.87022	562	
209.94417	5504	1+
210.88384	1988	1+
212.87987	12900	1+
214.89496	850	
215.41276	160	
215.88423	212	
216.41191	574	
219.86201	392	1+
221.94471	124	
222.95260	1966	1+
224.94940	5082	1+
225.03488	254	1+
225.86558	154	
225.88983	1050	1+
225.91547	420	1+
226.39174	208	
226.82994	186	1+
226.91856	362	1+
226.94817	30468	1+
227.39787	116	
227.78900	416	1+
227.88301	316	
228.04685	336	1+
228.79355	270	1+
228.89520	3620	1+
228.94340	33226	1+
229.19529	128	1+
230.79206	588	1+
230.89030	18458	1+
231.53693	112	1+
232.20825	196	1+
232.88569	2706	1+
232.90816	240	1+
233.77905	168	1+
234.78673	152	1+
234.88186	1370	1+
235.82708	146	1+
235.85090	270	
237.90001	340	1+
239.43213	128	
239.96527	150	
240.08068	118	
240.82533	356	
240.84341	206	1+
240.94175	814	
240.96370	2420	1+
241.03927	188	
241.89741	146	
241.93964	2410	1+
242.82126	264	1+
242.94182	1628	1+
242.96061	1280	1+
243.78669	228	1+
244.82775	278	1+
244.88711	132	
244.95820	13662	1+
245.13436	126	
245.83478	172	1+
246.80719	116	
246.90736	556	1+
246.95428	14302	1+
247.05822	176	1+
247.79673	444	1+
248.02733	218	1+
248.90144	5302	1+
248.99645	260	1+
249.10515	206	1+
250.06765	270	1+
250.89580	626	
250.94561	328	1+
250.97176	388	1+
251.91229	134	
252.08455	136	
252.82870	258	1+
252.90031	1598	1+
252.91491	156	
252.93767	276	1+
253.08484	160	
253.55526	236	1+
253.90700	1178	1+
254.84950	198	1+
255.01054	128	
255.83846	232	1+
256.79134	284	1+
256.87798	198	1+
257.40834	252	1+
258.13573	196	
258.83513	338	1+
258.97461	562	1+
259.90560	172	
260.83210	346	1+
260.84805	240	
260.97050	1000	1+
262.95409	154	
262.96947	206	
263.06117	128	
263.83651	284	
264.79929	180	
264.82564	136	
264.91205	158	
264.96392	386	
265.05003	152	
265.09342	176	
265.79101	122	
265.90273	146	
265.97932	376	1+
266.81207	708	1+
266.85819	578	1+
267.78289	130	
267.88962	126	
267.93012	336	1+
267.97392	1666	1+
268.14149	158	
268.45918	156	
268.87808	120	
268.90086	124	
269.79910	142	
269.96995	2634	1+
270.80735	164	
270.83364	142	
270.85386	152	
271.41288	186	
271.79332	118	
271.84559	430	1+
271.91712	900	1+
273.79466	398	1+
273.84945	182	1+
274.81671	208	
275.07055	346	1+
275.90351	286	1+
275.94569	164	
276.39819	128	
276.79265	118	
276.81434	142	
276.85480	660	1+
277.01991	132	
278.09893	418	1+
278.79795	242	
278.82155	324	1+
279.10381	272	1+
279.79125	1860	1+
279.94686	126	
280.79372	1638	1+
281.01519	228	1+
281.85423	356	1+
281.98842	342	1+
282.83891	126	
283.02382	236	1+
283.06975	120	
283.09439	218	1+
283.78972	136	
283.85394	696	
283.97965	140	
284.32236	126	1+
284.81983	160	
284.85905	346	
285.79563	170	
285.84667	3170	1+
285.90466	232	1+
285.98269	210	1+
286.10309	198	1+
286.87043	132	
288.39571	116	
288.79587	368	1+
289.81878	336	1+
289.88063	206	
290.78720	934	1+
290.85821	368	1+
291.80752	522	1+
292.43129	248	1+
292.78942	190	1+
293.11607	246	
293.25542	130	
294.01812	184	
294.81521	158	
294.86056	268	1+
295.93407	132	
296.80811	840	1+
296.87266	238	
296.94990	238	1+
297.03421	226	1+
297.97292	136	
298.03905	154	1+
298.08103	146	
298.37371	118	
298.80231	1816	1+
298.85796	136	
299.83394	186	
299.98526	166	1+
300.72714	140	
301.81336	278	
301.86148	1404	1+
302.81776	210	
303.76803	118	
303.80894	1470	1+
303.85741	5150	1+
303.94416	238	
304.06658	128	
304.44710	122	
304.83601	150	
304.94883	146	
305.81681	242	
306.13126	202	1+
306.88155	178	
307.80105	174	
307.88805	232	
308.75628	174	1+
308.81420	252	1+
308.87551	136	
308.88597	144	
309.30390	140	1+
309.87407	616	1+
310.80561	138	1+
311.97239	160	
312.82680	126	
312.89490	340	1+
313.82545	158	
313.87479	296	1+
314.81848	152	
315.86875	198	1+
316.81335	716	1+
316.89205	120	
317.75411	242	1+
318.81713	164	
318.88699	176	
318.93565	774	1+
319.82347	616	1+
320.37589	148	
320.94025	170	
321.13191	158	
321.81808	1744	1+
321.86751	942	1+
321.92260	152	
322.02770	168	
322.93043	860	1+
323.82333	154	
324.71116	244	1+
324.87924	300	
324.89774	488	1+
325.76331	236	1+
326.87254	1946	1+
327.94371	254	1+
327.98419	182	
328.88740	530	
329.76097	284	1+
329.87451	220	1+
330.71762	414	1+
330.75456	162	1+
330.82217	134	
332.76394	234	1+
332.83419	132	
334.88217	186	1+
336.94523	628	1+
337.77885	232	1+
337.83935	154	
338.95863	164	
339.83032	1474	1+
339.87926	118	
340.71115	182	1+
340.94053	602	1+
341.82218	186	
342.92135	172	
343.70602	298	1+
343.82786	200	
343.91580	142	
344.77286	152	
344.87877	120	
345.83046	124	
347.72281	140	
347.90776	118	
348.68856	182	1+
348.72059	576	1+
349.71893	380	1+
351.71726	280	1+
351.77449	146	
352.81394	124	
352.88942	122	
353.76338	310	1+
353.89854	142	
354.07951	120	
354.72306	318	1+
355.76090	190	
355.82705	126	
358.75752	398	1+
359.72330	134	
359.76044	294	1+
360.86591	144	
361.06050	204	1+
361.72694	154	
361.85539	132	
362.06761	234	1+
362.71609	668	1+
362.84758	146	
362.91190	162	
363.74205	252	1+
363.95470	116	
364.84642	132	1+
365.73378	434	1+
365.78040	384	1+
365.98635	218	1+
366.81142	196	1+
368.85007	162	
368.93654	140	
END IONS

###FS:    #m/z: 322.93220 #charge 1+
###MS: 45
###MSMS: 46
BEGIN IONS
TITLE=Cmpd 34, +MS2(322.9322), 28.0-35.0eV, 1.0min #46
RTINSECONDS=58.969
SCANS=45-46
PEPMASS=322.93220	5451774
CHARGE=1+
153.44874	102	
187.93898	160	
191.86283	106	
191.95409	108	
192.88967	546	1+
196.02323	318	1+
196.88564	682	1+
196.98542	128	
199.88837	378	1+
203.87912	114	
205.93289	134	
205.94847	714	1+
207.89254	430	1+
209.94354	206	
212.88040	190	
212.89669	116	
213.41448	138	
213.87787	124	
214.89316	744	1+
216.88840	130	
218.88891	338	1+
221.94764	202	
221.96087	154	
222.09782	92	1+
222.95482	2080	1+
223.01437	166	1+
223.88525	224	1+
225.95828	138	
226.81879	180	1+
226.89146	184	
226.95135	114	
227.16227	130	
227.33843	102	
227.78718	172	
227.93011	118	
228.90955	114	
229.90255	140	
230.79437	106	
230.88956	494	
231.12238	124	
231.13624	106	
231.89469	242	
233.37965	126	
233.91609	120	
235.82723	262	1+
235.94437	226	1+
236.00848	104	
236.80570	104	
236.90037	180	
237.05706	138	
237.54243	136	
238.00024	166	1+
238.94027	132	
239.08459	112	
239.78828	874	1+
239.96506	506	1+
240.82180	296	
240.88614	144	
240.94172	3718	
241.94334	2976	
242.82526	192	
242.94268	8446	1+
243.78941	158	1+
243.82123	160	
244.81879	144	
244.89518	192	1+
244.94060	2878	1+
245.09009	114	
246.97689	372	
247.02317	110	
247.56068	124	
247.85134	166	
248.79487	104	
248.83587	190	1+
248.85412	228	
248.90382	272	
249.90810	112	
249.96795	170	
250.84411	254	1+
250.89779	130	
250.96987	160	
251.04648	262	1+
251.79717	102	
253.82299	224	1+
253.83683	182	
253.93389	148	
255.78433	368	
255.80080	222	
256.79265	1234	1+
257.79886	894	1+
258.83028	122	
258.97116	122	
259.80580	128	
259.83193	216	
260.08440	224	1+
260.33765	322	
260.83078	794	1+
260.85029	160	
260.88149	214	1+
260.93667	202	1+
261.79629	100	
262.50752	108	
262.92031	116	
262.98153	154	
263.06844	108	
263.51719	114	
263.83792	204	
263.98094	210	
264.08862	278	1+
264.84597	118	
264.96914	110	
266.83436	224	
266.86875	214	
267.79962	164	
268.91023	250	1+
268.95583	226	
269.34669	144	
269.49450	108	
269.79924	212	
269.85464	172	
270.79965	242	
270.87866	124	
271.80049	398	
271.84730	620	1+
271.86959	138	
272.85263	368	1+
272.94598	156	
273.79246	1712	1+
273.92179	122	
274.85708	332	1+
275.79301	208	
275.80853	1272	1+
275.86924	106	
276.84343	128	
277.82866	116	
278.81097	128	
279.09103	752	
279.85865	134	
280.85962	158	
281.79541	208	
282.27912	122	
282.80114	154	
282.86224	222	
282.88627	120	
283.35640	138	
283.78991	912	1+
283.85721	526	1+
283.86679	140	
284.29265	392	1+
284.86258	350	1+
284.95024	168	
285.98449	192	
286.88911	256	1+
286.92098	220	
287.80826	208	
287.85746	122	
288.82944	104	
289.04304	122	
289.78865	616	1+
289.88036	166	
290.90031	110	
291.80431	1094	1+
291.86048	306	1+
293.06306	148	
293.78769	144	
293.81213	216	
294.82444	206	
294.85711	182	
296.81027	758	1+
296.83706	114	
297.03035	116	
297.06018	114	
297.78974	102	
297.86692	124	
298.80221	408	1+
298.82440	170	
299.78391	462	1+
299.84038	226	1+
302.24987	124	
303.81428	174	
304.76253	160	
305.80307	126	
305.82316	128	
306.75839	120	
306.88349	328	
307.24942	104	
307.77170	106	
307.79941	1172	1+
307.89410	198	
308.29267	432	1+
308.89137	294	1+
309.02997	122	
309.81698	436	1+
310.30609	212	
310.87651	1006	1+
312.80471	588	1+
312.82634	160	
313.76179	118	
313.82937	126	
313.88139	126	
314.82189	694	1+
315.89924	118	
316.81274	114	
316.92721	112	
317.99417	186	1+
322.89701	142	
323.75466	222	1+
323.77582	124	
324.89786	462	1+
325.72038	112	
326.02307	168	
326.75994	188	1+
END IONS

###FS:    #m/z: 340.94170 #charge 1+
###MS: 45
###MSMS: 47
BEGIN IONS
TITLE=Cmpd 35, +MS2(340.9417), 28.0-35.0eV, 1.0min #47
RTINSECONDS=59.749
SCANS=45,47
PEPMASS=340.94170	4942754
CHARGE=1+
184.86684	178	1+
189.86250	152	
192.92574	500	1+
196.88358	128	
197.87792	168	1+
204.90393	120	
205.94856	504	1+
209.94416	126	
210.93868	538	1+
211.94522	314	1+
212.87623	1882	1+
213.87717	1086	1+
213.93946	5858	1+
214.41319	226	1+
215.88854	1252	1+
216.50094	102	
217.85735	150	
217.88176	1358	1+
217.94103	282	
218.89403	146	
219.88368	168	
221.89488	240	1+
223.96232	434	1+
223.97438	150	
225.02981	158	
226.94795	236	
227.95536	124	
228.94696	364	1+
230.88851	1566	1+
230.95880	148	
231.89009	980	1+
231.95133	4734	1+
232.44583	116	
233.01166	196	1+
233.08845	102	1+
233.87083	202	
233.89818	1892	1+
233.94893	714	1+
233.99961	114	
235.82249	168	
235.86694	228	1+
235.89547	654	
235.94987	596	
237.88804	108	
237.90807	144	
239.49382	150	
239.78931	518	1+
240.23355	120	
240.81890	114	
240.88777	198	1+
240.96317	120	
240.99623	150	
241.94354	134	
242.83169	168	
242.94638	298	1+
243.03041	138	
243.82971	146	
246.83281	192	1+
246.84923	138	
246.97615	662	1+
247.79877	176	1+
248.85930	126	
248.89851	1120	1+
249.09849	108	
249.89992	664	1+
249.96052	1806	1+
251.88436	118	
252.79015	152	
253.90895	216	
253.96022	194	
253.97640	192	
254.38837	106	
254.90544	758	1+
254.93740	108	
254.96715	2344	1+
255.07669	328	1+
255.78548	212	1+
255.85639	230	1+
255.98566	124	
256.96611	200	
257.79722	196	
258.84644	198	
258.88477	264	
258.90855	112	
258.96020	486	1+
259.88270	132	
259.90782	118	
260.85069	120	
260.90449	202	1+
262.35415	194	
262.84177	342	1+
262.96478	162	
263.84438	246	1+
264.86032	220	1+
265.93233	116	
266.83443	102	
268.46732	106	
268.84147	244	1+
269.79588	388	1+
270.03285	108	
270.81719	168	
270.83928	118	
271.43527	114	
271.79946	226	
271.81345	102	
271.84461	146	
271.91174	448	1+
272.19824	108	
272.80465	124	
272.84976	114	
272.93355	172	
272.97906	286	1+
273.02488	120	
273.11941	122	
273.79344	762	1+
273.86273	266	
274.50673	112	
274.86025	118	
275.35736	208	1+
275.80294	596	1+
275.85637	158	
275.95487	144	
276.80379	384	1+
276.85364	212	
277.04637	128	
277.85568	136	
277.96930	306	
278.01851	372	1+
278.84350	214	
278.85854	468	1+
279.50118	116	
280.79416	456	1+
280.95492	110	
280.96929	130	
282.04617	128	
282.08169	142	
282.88132	138	
283.02188	190	
283.79115	352	
283.88148	112	
284.79202	154	
284.87891	148	
285.93740	116	
286.87441	104	
287.79326	140	
287.86730	228	
288.78739	574	1+
288.86658	118	
289.78820	420	1+
289.88067	436	1+
290.40568	104	
290.86328	154	
291.80823	654	1+
291.86490	344	1+
292.87002	230	1+
294.85604	138	
296.80787	136	
296.86960	132	
296.94149	104	
296.98177	106	
297.42672	108	
297.97109	112	
298.41361	236	1+
298.90498	114	
298.96750	118	
299.78501	206	
299.80702	122	
299.88074	146	
300.86899	128	
301.16141	136	
301.86034	110	
302.03180	200	1+
302.92288	104	
302.93676	110	
303.44946	104	
303.80411	154	
303.82864	220	1+
303.87037	148	
303.94760	116	
305.80416	124	
306.79632	140	
306.88086	344	1+
307.80066	666	1+
308.01177	114	
308.30175	108	
308.87968	126	
309.81444	378	1+
309.88698	170	
310.87673	828	1+
311.14487	152	
311.84241	104	
312.80740	188	
313.80441	124	
313.86192	158	1+
313.88238	176	
314.82114	222	
314.88522	144	
314.90606	106	
315.81600	242	1+
317.43315	106	
317.90179	144	
319.86768	130	
321.81971	344	
321.88242	150	
321.97460	232	1+
323.27576	106	
323.72115	122	
323.81876	118	
323.88394	186	
323.99877	214	1+
324.89527	888	1+
325.88778	298	1+
327.83325	126	
328.18875	106	
328.82288	124	
328.88814	624	1+
329.81550	804	1+
330.81676	670	1+
332.80774	226	
336.76592	224	1+
336.82223	118	
339.79553	278	1+
339.82738	240	
340.83438	160	
342.90793	268	
343.87954	136	
344.89875	166	
END IONS

###FS:    #m/z: 363.95774 #charge 1+
###MS: 45
###MSMS: 48
BEGIN IONS
TITLE=Cmpd 36, +MS2(363.9577), 28.0-35.0eV, 1.0min #48
RTINSECONDS=60.521
SCANS=45,48
PEPMASS=363.95774	3472186
CHARGE=1+
182.86679	462	
187.87882	172	
187.93875	158	
189.86332	2740	1+
190.87764	160	
191.85816	2682	1+
196.88374	578	1+
199.00039	142	1+
200.95052	212	
203.88270	164	
205.95193	198	
206.95957	160	
207.40630	402	
207.87512	1636	1+
207.94878	862	
208.94251	406	
209.87044	382	
209.88611	140	
209.94384	5256	1+
210.07995	176	1+
210.88437	1560	1+
211.22884	100	1+
212.87978	14738	1+
213.13753	114	1+
213.41395	322	1+
214.89274	850	1+
215.40912	484	1+
216.41057	438	1+
218.91242	332	
219.86206	262	
221.89057	160	
222.95298	2298	1+
223.89200	288	1+
224.95063	4076	1+
225.55646	138	1+
225.88593	970	1+
225.96541	248	
226.65114	126	1+
226.79876	142	
226.84711	142	1+
226.92143	220	
226.94836	33102	1+
227.78951	708	1+
227.82631	122	
227.92289	198	
228.39887	124	
228.71998	156	1+
228.82095	222	1+
228.89518	3348	1+
228.94332	35624	1+
228.99978	212	1+
229.03909	164	
230.75966	100	1+
230.79456	122	
230.85159	154	
230.89046	20214	1+
231.02780	162	
231.62064	98	1+
232.01323	168	1+
232.88727	2204	1+
232.93446	302	
233.82622	188	
233.86003	158	
234.88035	1184	1+
234.92876	220	
235.43023	202	
235.79206	186	
235.82713	140	
235.84730	380	1+
236.05461	382	1+
237.05814	324	1+
238.00290	178	
239.37231	124	
239.42957	144	
239.78867	214	
239.84582	132	
240.08030	146	
240.82464	208	
240.94271	692	
240.96259	2092	1+
241.82864	382	1+
241.94368	496	
242.82913	262	1+
242.94251	1670	1+
242.96091	2720	1+
243.90505	216	1+
243.97750	140	
244.87952	138	
244.95801	16302	1+
245.83180	232	
245.87770	256	1+
246.34004	150	
246.80003	124	
246.83605	128	
246.87799	172	1+
246.90559	1028	1+
246.95395	16480	1+
247.00953	196	1+
247.13309	142	
247.22618	116	1+
248.80164	510	1+
248.90087	6088	1+
248.98076	122	
250.89622	1110	
250.94694	346	1+
250.97170	966	1+
251.83422	316	1+
251.91238	382	1+
251.99677	214	1+
252.89049	184	
252.97432	126	
253.09249	274	1+
253.83772	444	1+
253.90657	1388	1+
253.95673	140	
255.35113	140	
256.84886	178	
256.90914	260	1+
257.11478	234	1+
257.79751	136	
257.84975	160	
258.83321	428	1+
258.97470	252	
259.87159	152	
259.91276	164	
260.80503	132	
260.97040	1064	1+
261.80429	306	1+
261.83294	594	1+
262.96855	176	
263.07667	356	1+
263.40978	254	1+
263.83303	238	
263.84596	420	1+
263.97808	166	
264.08083	294	1+
264.79742	142	
264.96813	488	1+
265.83583	212	
265.97597	294	1+
266.78590	392	1+
266.85244	312	1+
266.87478	122	
267.01246	178	1+
267.81384	186	1+
267.97354	2278	1+
268.95621	154	
269.41478	152	
269.92196	424	
269.97077	2708	1+
270.10310	120	
270.79262	322	1+
270.84515	244	1+
271.79364	208	1+
271.84669	164	1+
271.87326	214	
271.91537	1028	1+
271.96604	134	
273.79435	328	1+
273.84254	284	
273.90464	126	
274.87929	162	
274.92113	126	
275.35844	176	
275.90609	134	
276.80420	186	
276.85005	160	
277.79527	642	1+
277.85717	594	1+
278.03835	222	1+
278.36441	158	
278.85944	410	1+
279.10531	368	
280.10651	326	1+
280.79335	1300	1+
280.93522	232	1+
281.85606	336	1+
281.91996	154	
283.85213	560	
283.90243	308	1+
283.96065	190	
284.85218	258	
284.87128	142	
285.02343	190	
285.78832	344	1+
285.84639	2234	
286.82906	126	
286.85710	290	1+
289.80971	128	
290.78764	1094	1+
291.10222	180	
291.12251	146	
291.80642	234	
291.99441	248	1+
292.03564	128	
292.44023	146	
292.87624	172	
293.11916	312	1+
293.33093	262	1+
293.84296	190	
293.87570	228	
293.93887	138	
294.86012	284	
295.86595	332	1+
295.88493	170	
296.81027	730	1+
296.93920	146	1+
297.78947	118	
297.85433	270	1+
298.80402	1468	1+
299.01790	242	1+
299.89712	152	
299.95722	344	1+
299.99060	138	
300.80294	666	1+
300.87498	178	
300.91082	282	1+
301.86123	1084	1+
302.07689	134	1+
303.10411	140	1+
303.80784	1518	1+
303.85679	5610	1+
303.94626	190	
304.04402	224	1+
305.12911	340	1+
305.82405	188	
306.13037	262	1+
306.27833	138	
306.43470	366	1+
306.86311	122	
306.88374	146	
306.92745	346	1+
307.88792	170	
308.24315	194	1+
308.83222	120	
308.87299	126	
308.96190	132	
309.24542	152	1+
310.11495	122	
310.87773	884	1+
311.71315	172	1+
312.87113	168	
312.94486	138	
312.96808	224	1+
313.74874	238	1+
313.87079	130	
314.82119	488	1+
315.72260	238	1+
315.91056	270	1+
316.75761	144	
316.81941	486	1+
318.81075	124	
318.93341	454	1+
319.82348	522	1+
319.88348	230	1+
319.96103	226	1+
320.11095	122	
320.15619	158	
321.81839	1970	1+
321.86854	1352	1+
322.02802	160	1+
322.93105	1118	1+
323.89725	138	
323.95435	172	1+
324.14569	166	1+
324.75593	180	1+
324.88116	172	
324.93734	184	1+
325.89666	228	1+
326.87292	2146	1+
328.93985	332	1+
329.75819	190	1+
330.71843	306	1+
330.81644	140	
331.07251	228	1+
332.75089	198	
334.74654	126	
334.76339	126	
335.77436	172	
335.83959	214	1+
336.74412	122	
336.77755	120	
336.94546	1304	1+
337.09549	126	
337.83468	454	1+
338.87240	160	
339.83022	1722	1+
340.94056	720	
341.77877	190	1+
341.83073	376	1+
343.71214	350	1+
344.76243	184	1+
346.74183	180	1+
347.72435	380	1+
348.72712	322	1+
349.03993	128	
349.76857	248	1+
351.77227	380	1+
352.77131	278	1+
352.89094	162	
353.18433	78	1+
353.75884	326	1+
354.76435	230	1+
354.84621	274	1+
355.71719	140	
357.79852	138	
359.76362	128	
360.71801	694	1+
360.85046	230	
361.72298	586	1+
361.82177	270	1+
362.70484	234	
362.84535	390	1+
363.72401	172	
363.75630	248	1+
364.77646	130	
366.74070	144	
367.72277	328	1+
367.77678	158	
368.74518	120	
368.88127	150	
END IONS

###FS:    #m/z: 322.93195 #charge 1+
###MS: 49
###MSMS: 50
BEGIN IONS
TITLE=Cmpd 37, +MS2(322.9319), 28.0-35.0eV, 1.1min #50
RTINSECONDS=64.228
SCANS=49-50
PEPMASS=322.93195	5451774
CHARGE=1+
119.41603	98	
176.55102	112	
189.86019	132	
192.88910	518	1+
196.01313	106	
196.88127	128	
198.88017	272	1+
201.03895	148	
205.94844	716	
205.97792	136	1+
207.97387	118	
208.91868	94	
208.94655	124	
209.94570	172	
210.89931	118	
210.92014	94	
211.88818	140	
211.90530	158	
212.88066	262	
212.88868	218	
214.89480	538	
216.52800	92	
217.52288	92	
217.90451	232	1+
218.88936	296	1+
221.90212	102	
221.94634	132	
222.88307	184	
222.95550	1434	1+
225.09559	188	1+
225.90390	264	1+
226.39308	94	
226.88654	98	
227.49341	110	
227.79000	112	
227.90621	112	
228.11276	100	
228.90358	168	
230.83036	334	1+
230.86032	130	
230.87572	124	
230.89157	476	1+
232.12517	92	
232.96765	94	
233.91703	158	
234.55802	100	
234.93148	138	
235.82563	370	1+
237.79180	230	
237.87459	148	
238.01384	136	
238.90267	232	1+
238.97583	106	
239.08168	126	
239.78752	926	1+
240.02219	94	
240.82014	422	1+
240.94126	3310	
240.96339	672	
240.99793	122	
241.94242	3150	
242.79117	262	1+
242.88553	108	
242.94275	8620	1+
243.82082	462	1+
244.45021	112	
244.85249	126	
244.94185	2562	1+
246.80582	140	
246.82982	196	
246.86680	174	1+
246.90075	108	
246.97676	734	1+
248.84957	230	
248.89920	426	1+
249.83363	108	
250.84157	118	
250.96871	106	
250.99581	98	
251.92602	138	
252.82868	280	1+
252.99811	122	
253.79019	108	
253.85112	126	
254.46296	94	
255.06089	130	
255.41758	102	
255.78693	230	
255.97242	170	1+
256.78449	148	
257.56558	102	
257.80118	624	1+
257.88040	96	
258.17314	128	1+
258.39822	176	
258.83221	266	
258.92260	92	
258.97403	210	
259.33653	454	1+
259.82931	448	1+
260.33783	312	1+
260.84744	136	
261.05531	226	1+
262.80585	182	1+
262.83211	308	
262.99629	214	1+
263.65045	98	
263.83187	150	
263.91099	306	1+
263.97649	356	1+
264.10550	98	
265.05678	158	
265.85583	148	
266.04229	182	1+
266.06189	216	
266.24680	94	
266.84042	362	1+
266.85916	206	
267.79170	324	1+
267.93967	168	
268.64440	108	
268.86659	338	1+
269.03270	120	
269.80059	278	1+
270.00880	122	
270.36212	96	
271.00447	106	
271.79788	290	
271.84789	204	
272.79089	1002	1+
273.16131	102	
273.44357	150	
273.79303	872	1+
273.84715	112	
274.05320	158	
274.71204	92	
274.88503	138	
275.80959	852	1+
276.84046	146	
276.86435	170	
277.80837	196	
277.92068	194	1+
278.01912	100	
278.81580	92	
278.88367	94	
279.09205	480	1+
279.80205	118	
279.99519	138	
280.80820	286	1+
281.79142	246	1+
282.83276	96	
282.85646	282	1+
282.94412	162	
283.04702	106	
283.07135	154	
283.35966	156	
283.79009	550	
283.80734	192	
283.90667	112	
284.29144	214	
284.78507	380	1+
284.87488	114	
284.92504	136	
285.40206	164	
285.81044	108	
285.86274	196	
286.79597	164	
286.91964	560	1+
287.79696	116	
288.76844	130	
289.78889	656	1+
289.80757	270	1+
289.88665	174	
290.92832	112	
291.80616	632	1+
292.44207	188	
293.87458	180	
294.52127	104	
294.86101	166	
294.97270	98	
295.79356	104	
296.81162	656	1+
297.97549	116	
298.88184	128	
299.78558	910	1+
299.85037	106	
301.88662	164	1+
302.44251	100	
302.81474	330	1+
303.85243	92	
304.09975	92	
304.76650	244	1+
305.80482	148	
306.88147	834	1+
307.09287	138	
307.80074	912	1+
308.29607	304	1+
309.81194	424	1+
309.93799	140	
310.88019	744	1+
311.09678	104	
311.86240	192	1+
311.88489	462	1+
312.80766	304	1+
314.80074	168	
314.82044	426	1+
316.84684	156	
317.03319	160	
317.28905	100	
318.88427	474	1+
320.75970	184	
320.83161	94	
322.82575	114	
323.14258	96	
324.89420	978	1+
325.87977	92	
326.17340	250	1+
327.71135	152	
END IONS

###FS:    #m/z: 340.94152 #charge 1+
###MS: 49
###MSMS: 51
BEGIN IONS
TITLE=Cmpd 38, +MS2(340.9415), 28.0-35.0eV, 1.1min #51
RTINSECONDS=65
SCANS=49,51
PEPMASS=340.94152	4322560
CHARGE=1+
182.87044	168	
192.92795	206	
196.88538	652	1+
204.00870	98	
205.95139	350	1+
208.94092	254	1+
210.88799	166	
210.90073	152	
210.93844	594	1+
211.40929	174	
212.87753	1168	1+
212.90170	136	
213.94021	3926	1+
214.89187	102	
215.88741	1262	1+
215.93766	736	1+
217.88395	776	1+
217.93659	522	1+
221.89338	180	
222.96938	150	
223.88668	134	
223.95848	366	1+
223.98319	128	
224.97692	116	
225.00982	96	
226.05654	112	
226.94499	132	
227.79832	124	
227.90325	138	
227.95032	508	1+
228.93629	196	
228.95094	334	1+
230.88877	2196	1+
231.07855	96	
231.95166	3574	1+
233.39252	160	
233.89909	1528	1+
233.94813	842	1+
235.89401	466	1+
235.95724	154	
237.03200	134	
237.79714	176	
237.90345	256	1+
238.79514	132	
239.78721	294	1+
240.94012	200	
241.88756	184	
244.82550	210	1+
244.83773	194	1+
245.44488	168	
246.97572	462	
248.85350	194	
248.90119	152	
248.97544	154	
249.83506	150	
249.90140	436	
249.96139	1246	1+
250.46346	98	
251.34335	140	1+
252.96758	222	1+
253.03463	102	
253.79024	290	1+
253.84828	260	1+
253.94674	120	
254.90944	218	
254.96674	2336	1+
255.07165	122	
255.09007	136	
255.90709	454	1+
255.99686	98	
256.89573	272	1+
256.91509	296	1+
256.96454	130	
257.79757	124	
257.85692	426	1+
258.79933	128	
258.91085	218	
258.96386	118	
259.32386	100	
259.95486	358	1+
260.87517	102	
261.84194	350	1+
261.93661	136	
262.84631	252	1+
262.92731	100	
263.00245	256	1+
263.11490	210	1+
263.82709	136	
263.89788	112	
263.97690	136	
264.85024	116	
265.49586	112	
266.84517	104	
266.99393	128	
267.13754	266	1+
267.44433	106	
267.80151	192	
267.85512	192	
267.97636	128	
268.83711	240	1+
268.86158	104	
269.79896	300	1+
269.94288	116	
270.80002	200	1+
271.93500	428	1+
271.97124	98	
272.87264	182	
272.91751	100	
272.97737	456	1+
273.79576	280	1+
273.87024	108	
273.92062	294	
275.41897	108	
275.80257	426	1+
275.86973	120	
276.86004	288	1+
276.97604	114	
277.96046	172	1+
277.98015	108	
278.85456	190	1+
279.06102	100	
279.32328	174	1+
280.94854	100	
281.05125	168	
281.29273	104	1+
281.79479	128	
281.99333	96	
282.35762	170	
282.79635	128	
282.86261	196	1+
282.92400	98	
283.42675	98	
283.78945	426	1+
284.11472	108	
284.82174	124	
284.90727	194	1+
285.02294	96	
285.79290	270	1+
285.87434	116	
285.94732	146	
286.93553	106	
289.02235	108	
289.04560	108	
289.09424	108	
289.79194	138	
289.88218	100	
290.78158	140	1+
290.86252	176	
290.94096	98	
291.44163	102	
291.80662	432	
292.43499	354	1+
292.61982	100	
292.82864	226	1+
292.86896	154	
293.06354	114	
293.81090	302	1+
293.87640	158	
294.85631	208	
295.85593	106	
295.87483	134	
295.99811	170	
296.13294	162	
296.81015	138	
296.87213	146	
297.81179	96	
297.84461	192	1+
297.86663	136	
298.86001	96	
299.78296	266	1+
299.93382	108	
301.08237	98	
301.87994	126	
303.81840	134	
303.94551	114	
304.37632	100	
304.82163	128	
305.92512	102	
306.44070	100	
306.88449	202	
307.80023	692	1+
307.87571	300	1+
307.89413	132	
308.28885	120	
309.81113	350	1+
309.86917	120	
310.82856	268	1+
310.87689	1164	1+
311.36124	98	
312.80888	568	1+
314.81615	290	1+
314.89176	144	
315.85244	282	1+
315.89230	230	1+
316.82747	114	
317.87769	148	
318.88073	298	1+
319.80506	180	1+
320.01787	178	1+
320.83336	152	
324.28839	176	
324.89367	348	
324.92495	124	
325.89276	220	
326.80141	120	
326.87927	360	1+
326.89898	128	
327.36761	106	
327.83332	240	1+
327.93742	156	1+
328.18619	108	
328.85734	100	
329.49065	106	
330.81523	598	1+
330.91937	106	
331.88545	138	
332.40541	158	
334.79642	170	1+
334.92886	224	1+
336.85350	98	
336.90398	136	
336.99967	100	
337.76637	312	1+
338.38503	98	
338.88208	146	
339.83820	104	
340.82252	138	
341.89778	162	
342.90507	202	
343.89975	420	1+
344.72783	206	1+
END IONS

###FS:    #m/z: 363.95764 #charge 1+
###MS: 49
###MSMS: 52
BEGIN IONS
TITLE=Cmpd 39, +MS2(363.9576), 28.0-35.0eV, 1.1min #52
RTINSECONDS=65.7715
SCANS=49,52
PEPMASS=363.95764	2858192
CHARGE=1+
182.86783	572	1+
185.86772	116	
187.86832	286	1+
189.86302	2366	1+
191.85896	1618	1+
192.88776	156	
193.85362	254	
194.88878	218	
195.89389	122	
196.88504	880	1+
196.94121	136	
200.88034	140	
205.87707	174	
205.92830	142	
205.95192	132	
207.87403	1084	1+
207.94557	268	
208.94420	128	
209.87897	2230	1+
209.88464	154	
209.92563	126	
209.94518	3538	1+
210.88419	1834	1+
212.87996	10814	1+
213.02177	174	
214.89444	724	1+
215.98857	144	
216.41316	514	
216.88678	144	
219.04491	134	
219.86621	202	
220.91656	134	
222.95375	2046	1+
223.89128	140	
224.94978	3638	1+
225.89061	736	1+
226.89791	432	1+
226.94813	22826	1+
227.87910	110	
227.93022	298	
228.22607	132	1+
228.63433	100	1+
228.74784	102	1+
228.89551	1624	1+
228.94333	25734	1+
229.01948	160	
229.06442	126	
229.81979	212	1+
230.12161	140	1+
230.28661	126	1+
230.78953	306	1+
230.89039	12932	1+
231.39782	114	
231.98729	118	1+
232.88557	1750	1+
234.07498	108	
234.88391	716	1+
235.04754	184	1+
235.82371	144	
235.85228	124	
236.82971	130	
236.87145	130	
236.89929	114	
236.92106	198	
237.00624	108	
237.08461	148	
237.98398	222	1+
238.06654	110	
239.03117	144	
239.07148	220	
239.78560	126	
240.83532	112	
240.94072	716	
240.96353	1466	1+
241.93890	2620	1+
242.82024	502	1+
242.94132	1856	1+
242.96040	1514	1+
243.06482	222	1+
243.82026	356	1+
244.95833	10206	1+
245.83751	408	1+
245.94416	366	
246.43870	226	
246.80278	118	
246.90704	422	
246.95372	11552	1+
247.02496	484	1+
247.39049	146	
247.90733	214	
248.80314	968	1+
248.82978	234	1+
248.90135	4430	1+
249.84302	150	1+
249.93413	112	
249.99853	136	1+
250.89595	542	1+
250.97099	416	
251.91030	190	
252.89488	354	
252.91517	132	
252.95136	108	
253.08471	126	
253.84256	356	1+
253.90510	1414	1+
253.95285	158	
254.40013	198	
254.79582	280	1+
255.34769	158	
255.78238	174	
257.79525	310	1+
258.79387	190	1+
258.82928	162	
258.84825	202	
258.94921	142	
258.97399	242	
259.84571	408	1+
259.97878	134	
260.82852	1048	1+
260.84911	264	1+
260.97006	866	1+
261.79447	108	
261.82831	876	1+
261.90195	138	
262.79773	222	1+
263.98017	184	
264.97286	644	1+
265.02160	114	
265.08804	324	1+
265.48646	264	1+
265.90247	216	
266.35228	122	
266.39119	110	
266.81614	230	
266.86657	110	
267.07187	220	1+
267.10209	126	
267.78377	338	
267.81424	212	
267.97409	1424	1+
268.79951	410	1+
268.95966	126	
269.80097	280	1+
269.84630	116	
269.91961	122	
269.96874	1528	1+
271.84623	500	1+
271.91616	692	1+
271.95626	168	
272.80021	158	
273.04185	172	
273.79500	392	1+
274.82566	128	
276.85431	262	
277.12701	118	1+
277.85207	360	1+
278.80406	194	
278.84142	178	
278.85398	252	1+
279.10252	310	1+
279.80233	128	
279.81955	148	1+
279.97857	200	1+
280.07271	108	
280.79374	1302	1+
280.86179	116	
281.85306	378	1+
282.78924	514	1+
282.80594	116	
282.82197	352	1+
282.98116	110	
283.79100	326	1+
283.80276	244	
283.98403	324	1+
284.84973	120	
285.42765	238	
285.84502	1858	1+
285.89011	148	
286.87748	230	1+
287.80916	222	1+
287.86104	312	1+
288.79474	150	
289.21563	90	1+
290.58548	112	
290.78790	640	1+
291.80609	182	
291.91477	194	1+
292.81718	220	
292.86626	124	
293.11848	212	
294.82711	136	
294.85928	348	1+
296.80808	334	
296.82959	142	
296.87530	252	1+
297.80221	1780	1+
297.84350	202	1+
298.37572	174	
298.80360	1522	1+
299.88235	124	
300.80503	532	1+
300.91071	248	1+
301.80969	364	1+
301.86128	1204	1+
302.03369	118	
303.80778	1644	1+
303.85699	4148	1+
304.02646	220	1+
304.82805	126	
305.09519	328	1+
305.77086	122	
305.88294	494	1+
306.09767	266	1+
306.43601	154	
307.28570	110	
308.14153	146	
308.29281	122	
308.88630	380	1+
309.87291	216	
310.87607	308	
311.38601	118	
311.79940	240	1+
311.86665	376	1+
311.88828	290	
312.95278	150	
313.68344	136	
313.74900	116	
314.05502	158	
314.81704	120	
315.82821	116	
316.81285	908	1+
317.02202	114	
317.87620	142	
317.93471	270	1+
318.87477	352	1+
318.93588	178	1+
319.82134	406	1+
321.81765	1068	1+
321.86838	556	
322.15399	112	
322.76203	274	1+
322.93132	666	1+
323.87562	264	1+
324.88257	188	1+
325.90174	136	
326.83270	208	1+
326.87372	1118	1+
328.89096	362	1+
329.87611	478	1+
331.05318	186	1+
332.88359	126	
333.25487	140	
333.97620	194	1+
336.08746	114	
336.95000	380	
337.83098	142	
337.94606	418	1+
338.87277	120	
339.77332	118	
339.82973	1200	1+
340.84968	118	
340.94286	746	1+
341.71836	142	
344.83340	142	
345.70559	202	
345.76095	176	1+
345.89995	178	1+
346.73095	122	
351.77524	134	
352.96283	130	
353.76781	110	
354.77471	426	1+
359.72479	200	
360.70889	130	
360.79987	110	
361.72073	192	
362.70595	456	1+
362.96569	136	
363.72298	342	1+
364.77622	330	1+
364.92904	218	1+
365.74487	130	
366.73912	228	1+
366.77450	272	1+
367.72874	178	1+
368.83763	114	
END IONS

###FS:    #m/z: 507.84747 #charge 1+
###MS: 53
###MSMS: 54
BEGIN IONS
TITLE=Cmpd 40, +MS2(507.8475), 28.2-35.2eV, 1.2min #54
RTINSECONDS=69.445
SCANS=53-54
PEPMASS=507.84747	694198
CHARGE=1+
196.01590	712	1+
199.88843	270	
209.94400	438	
217.89518	380	1+
224.04694	270	
224.97899	210	
226.95163	290	1+
228.88316	206	1+
232.40398	178	
232.89827	176	
234.88227	210	
236.88870	174	
237.05736	152	1+
240.07657	184	
241.85311	218	
245.37751	220	1+
246.89594	158	1+
246.97491	236	1+
250.96951	340	
252.95539	296	1+
256.86570	266	1+
260.84310	288	1+
260.88299	510	1+
261.38010	230	
261.82085	188	1+
266.16913	358	1+
267.87100	196	
268.90349	186	
270.85959	378	
270.88526	410	1+
270.96143	138	1+
271.38434	278	1+
271.86142	344	
272.85385	1404	1+
274.38413	224	1+
274.80719	216	1+
274.84651	174	
277.00324	336	1+
278.86480	592	1+
278.90125	212	
280.39247	226	
280.85257	242	
280.89526	258	
281.37997	380	
281.98695	228	1+
285.85332	216	
286.80275	236	1+
286.87085	188	
287.84431	194	
288.36441	180	
288.86927	564	
288.89518	212	
289.33378	224	
289.39790	172	
289.87999	1006	
290.86437	2944	1+
291.88156	652	
292.39183	318	1+
292.89992	282	1+
293.01965	200	1+
293.87433	5972	1+
293.93192	236	1+
295.85604	676	1+
295.90016	300	1+
297.34212	264	
297.36603	192	
298.33490	450	1+
298.85506	224	
299.00534	226	1+
299.03198	186	1+
299.82049	174	
299.90376	228	
300.86007	740	
300.87785	182	
301.86040	432	
301.89470	246	1+
302.06453	146	1+
302.86263	296	
303.80340	614	1+
303.86434	256	
304.88836	280	1+
304.97761	200	1+
304.99830	206	1+
305.86318	730	1+
306.12591	278	1+
307.28553	240	1+
307.89044	1418	
308.14264	1300	1+
308.81269	470	1+
308.87669	1388	
309.11956	274	1+
309.34834	256	1+
309.87138	964	
309.88766	944	
310.06135	186	
310.12256	170	1+
310.15802	1288	1+
310.30375	178	1+
310.82368	712	1+
310.84480	364	1+
310.87205	588	
311.88415	12398	1+
311.96103	188	
312.35154	284	1+
314.37321	202	
314.63488	152	1+
314.75369	140	1+
314.86854	888	1+
314.97709	208	
315.37415	324	1+
315.83199	238	
316.86477	386	1+
316.92222	364	1+
316.99326	232	1+
317.81327	292	1+
317.89333	470	1+
317.92577	338	1+
318.05052	164	1+
318.81732	210	1+
318.85819	282	
319.87189	322	
320.38299	222	
320.87984	320	
320.98535	200	1+
321.88732	916	1+
322.38631	392	1+
322.85471	840	1+
322.97235	214	1+
324.13439	164	1+
324.90107	280	
325.38686	332	1+
325.90000	594	
326.88477	868	
327.17987	286	1+
327.81089	288	
327.88355	1242	
327.96819	398	1+
328.02429	182	
328.37526	368	1+
328.82949	266	1+
328.87259	724	
329.51097	84	1+
329.89787	808	1+
330.16341	206	
330.88617	196	
331.89594	950	1+
332.74447	138	1+
332.87420	594	1+
332.90225	522	1+
333.39496	450	1+
333.79392	434	1+
333.83800	172	
334.90090	428	
335.84058	296	
335.89959	210	
336.88987	254	
337.88907	936	1+
339.40293	218	
339.86027	200	1+
339.87796	230	
340.77046	176	
341.99993	154	1+
342.82055	200	1+
343.87788	216	
343.91211	184	
344.89226	832	1+
345.84101	204	1+
345.89315	654	1+
346.77334	168	1+
346.88064	184	
347.36661	262	1+
347.41523	204	
348.16316	274	1+
348.74025	436	1+
348.81932	178	
349.77029	262	1+
349.84659	240	1+
349.91806	540	1+
350.89346	474	
350.91808	372	1+
350.96266	310	
351.09345	138	1+
351.18141	218	1+
351.37120	246	1+
351.85847	182	
351.88697	330	
352.77630	204	
352.86823	210	
352.90613	390	1+
353.85428	1516	1+
354.88115	528	1+
356.83580	366	1+
358.91581	448	1+
358.98060	186	
359.27736	188	1+
359.87525	226	1+
360.78252	346	1+
360.85461	196	
362.09347	244	1+
362.36950	250	1+
362.38212	170	
362.86317	188	
363.81737	174	1+
363.86823	320	1+
364.77975	356	1+
364.84811	496	1+
364.90338	314	1+
366.37439	234	1+
366.84182	2268	1+
367.37400	130	1+
367.70813	2174	1+
368.74703	230	1+
368.88817	202	
369.27586	224	1+
369.77917	532	1+
370.11178	184	1+
370.37985	246	1+
370.85220	170	
371.18830	312	1+
371.71297	288	
371.83979	260	1+
372.72496	204	
372.88359	538	1+
373.72042	776	1+
373.84000	708	1+
376.86523	382	1+
378.73906	460	1+
379.21025	320	1+
379.83527	176	
379.86200	200	
380.72021	550	1+
380.79558	780	1+
380.85664	232	
380.93663	240	1+
381.13386	214	1+
381.72445	308	1+
381.79865	678	1+
381.85612	876	1+
382.85959	650	1+
382.93701	280	1+
383.14305	280	1+
383.71180	372	1+
383.73431	246	
384.74651	172	
384.85213	7360	1+
384.89829	334	1+
386.71868	526	1+
387.85153	422	
388.39646	462	1+
388.74942	200	
388.79682	274	
388.84733	254	
389.20108	278	1+
389.71325	404	1+
389.86695	198	
390.08440	132	1+
390.11915	184	1+
390.18594	172	1+
390.73236	446	1+
390.84092	1458	1+
390.86135	502	
391.27111	196	1+
391.89306	198	
392.86397	498	1+
393.79997	764	1+
393.83910	424	1+
393.90369	342	1+
394.34685	230	1+
395.73235	478	1+
395.87028	208	
398.73367	236	
398.80932	664	1+
398.86876	288	1+
399.70786	172	
399.73036	248	
399.78320	288	1+
399.81303	492	1+
399.85063	402	1+
400.72559	320	1+
400.91860	260	1+
402.09695	224	1+
402.17404	262	1+
402.86595	4104	1+
403.86958	3032	1+
404.74724	240	1+
405.40959	172	
405.79721	240	
406.72869	184	
406.78438	186	
406.85860	222	
406.91330	200	1+
406.98554	214	1+
407.02608	242	1+
407.35389	120	1+
407.81217	198	
407.86644	9496	1+
407.98888	182	1+
408.74175	240	
409.72336	1134	1+
409.81431	270	
410.85383	278	
411.02921	178	1+
411.81082	828	1+
412.73279	530	1+
412.84614	490	
412.87665	186	
413.07451	220	
413.87546	722	1+
414.76481	210	1+
415.80561	202	
415.87176	842	1+
416.34911	184	
417.40871	172	
417.82266	304	1+
418.14124	216	1+
418.19901	178	1+
418.41091	326	1+
419.84846	174	
419.91460	230	
420.12771	158	1+
421.73169	220	
421.81550	228	1+
421.88641	630	
422.04174	202	1+
422.86821	174	
422.88571	366	
423.78824	220	1+
423.87278	596	1+
424.00562	174	
425.74810	228	
425.88126	916	
426.73350	1530	1+
426.86290	1696	1+
427.92614	274	1+
428.78930	212	1+
428.85339	206	
428.88734	484	1+
429.73943	1428	1+
429.82577	454	1+
430.74285	840	1+
430.86243	210	
431.87068	552	
432.76999	216	1+
432.88153	928	1+
433.68400	192	1+
433.74060	202	1+
433.76779	184	1+
433.82957	198	1+
433.85988	230	
434.74215	140	1+
435.70700	216	1+
436.70835	154	1+
438.77363	282	1+
439.89638	1414	1+
440.16560	140	1+
440.69948	386	1+
441.66828	202	1+
441.83812	262	1+
443.70408	148	1+
444.11085	182	1+
444.39812	240	
444.87423	2502	1+
445.74568	446	
445.77305	402	1+
446.69485	222	1+
446.74191	276	
446.77723	288	1+
447.74420	412	1+
448.77697	186	
448.89569	194	
449.87917	1118	1+
450.75714	622	1+
450.82214	170	
451.65155	178	1+
451.90377	252	
454.12855	324	1+
454.71757	202	1+
455.78097	196	1+
457.90471	1546	1+
458.70198	326	1+
460.05773	96	1+
460.23618	174	1+
462.63451	104	1+
462.88418	1092	1+
465.78244	482	1+
467.88861	1354	1+
468.78253	242	
471.67532	218	1+
472.65073	326	1+
473.08089	184	
475.13604	148	1+
476.72334	542	1+
480.92546	226	1+
481.72312	182	
483.79531	310	1+
484.72166	178	1+
485.89962	484	1+
486.64763	152	1+
486.72994	266	1+
486.84310	238	
487.80292	230	
489.23796	202	1+
489.78702	200	1+
490.19540	138	1+
490.66102	196	1+
491.85061	212	
496.73878	148	1+
499.60522	202	1+
499.74086	432	1+
501.65646	250	1+
502.65794	218	1+
503.40600	184	1+
503.74825	162	1+
503.80139	320	1+
504.21572	350	1+
504.80518	216	1+
507.64948	178	
509.79469	426	1+
509.86270	774	1+
END IONS

###FS:    #m/z: 336.94725 #charge 1+
###MS: 53
###MSMS: 55
BEGIN IONS
TITLE=Cmpd 41, +MS2(336.9472), 28.0-35.0eV, 1.2min #55
RTINSECONDS=70.2165
SCANS=53,55
PEPMASS=336.94725	413840
CHARGE=1+
56.06451	122	
165.46647	92	
185.86570	118	
189.86520	130	
196.88598	328	
198.95774	126	
205.94930	174	
208.88716	148	
209.88343	448	1+
209.94459	204	
210.88643	326	1+
211.94494	8588	1+
212.84843	100	
212.87902	3888	1+
212.90247	242	
213.94010	2974	1+
215.88373	1120	1+
215.93825	296	
217.83745	280	1+
221.89382	128	
222.95161	116	
223.97234	106	
224.97027	94	
226.89347	118	
226.97276	274	1+
227.89152	910	1+
228.89436	660	1+
228.94266	138	
229.45027	204	1+
229.48708	96	
229.76905	118	1+
229.93231	110	
229.95586	6998	
230.89059	6248	1+
230.96013	258	
231.95106	2122	1+
232.40103	102	
232.82632	114	
233.54895	94	
233.82772	242	
233.89554	544	1+
233.95042	456	1+
234.63443	94	
234.83618	136	
235.04901	98	
235.48416	94	
235.82592	120	
235.89330	250	
238.05364	166	
240.79318	134	
240.96429	100	
240.98333	224	1+
243.89591	102	
244.05025	184	1+
245.10482	104	
245.94247	98	
246.90452	452	1+
246.97654	438	
247.64966	94	
247.96797	1668	1+
248.83263	172	
248.89997	2564	1+
249.00148	118	
249.06457	200	1+
249.84169	130	
249.96203	862	1+
250.35648	94	
250.83242	278	
251.07504	112	
251.82569	156	
251.93049	100	
251.95505	130	
252.55720	96	
252.83572	278	1+
252.85214	152	
252.97155	4172	1+
253.08841	248	
253.78409	202	1+
253.90628	1292	1+
254.88623	140	1+
254.94377	130	
254.96698	1710	1+
255.07409	322	1+
255.38624	100	
256.45399	102	
256.80773	152	
256.95995	222	
257.83117	114	
257.84692	442	1+
257.91590	108	
257.96223	118	
258.84674	290	1+
259.62655	92	
259.86900	108	
259.95175	106	
260.82701	218	
260.92697	162	
261.82692	694	1+
262.74278	114	
262.79856	136	
263.80012	110	
264.93480	164	
265.42194	106	
266.35291	142	
267.83958	182	
268.79663	430	1+
268.84312	1406	1+
270.08267	206	1+
270.57187	94	
270.84059	102	
270.93669	246	1+
270.98215	518	1+
271.91793	572	1+
272.98142	236	
273.00706	92	
273.79413	252	
273.96974	96	
274.01034	196	1+
274.89946	130	
276.04112	132	
276.84438	232	
276.98116	164	
277.83366	1082	1+
277.95690	126	
278.83552	754	1+
278.87812	94	
279.79149	140	
280.04193	144	1+
280.83727	128	
281.79516	136	
281.98675	140	
282.32485	100	
282.86378	240	1+
283.78975	512	1+
284.04602	116	
285.85466	358	
286.85055	1738	1+
287.01910	204	1+
287.81273	116	
287.89002	96	
289.05989	96	
290.85811	356	1+
291.40889	100	
291.80537	674	1+
291.94388	332	1+
292.43769	104	
292.82116	130	
292.88397	232	1+
293.07349	100	
293.10800	224	1+
293.99919	222	
294.84831	108	
294.86558	376	1+
296.81086	160	
297.80675	128	
298.43718	94	
298.82781	96	
298.90369	94	
299.31381	98	
299.81603	296	1+
299.87158	166	
300.51748	102	
301.43337	100	
302.92261	142	
303.80630	246	1+
304.80855	152	1+
304.86011	120	
304.88460	116	
304.94142	272	1+
305.43773	96	
305.86674	108	
306.88285	110	
307.04262	144	
307.53343	108	
307.89630	180	
308.30487	108	
308.84444	106	
308.86562	100	
308.88830	112	
309.31052	96	
309.87879	190	
310.82731	132	
310.87589	382	
311.85432	116	
311.88597	462	1+
312.87088	94	
314.82061	122	
314.96145	94	
316.43002	106	
318.59823	170	
318.81660	136	
322.89977	98	
323.85523	134	
324.42433	150	
324.75465	204	1+
324.89283	212	
325.90852	104	
326.34862	100	
327.30978	114	
327.88749	514	1+
328.88980	424	1+
331.00742	138	
332.33890	92	
332.66529	96	
334.81724	112	
335.88956	144	
336.86086	120	
337.83440	168	
338.76247	146	
338.87190	108	
340.91133	94	
END IONS

###FS:    #m/z: 359.96315 #charge 1+
###MS: 53
###MSMS: 56
BEGIN IONS
TITLE=Cmpd 42, +MS2(359.9632), 28.0-35.0eV, 1.2min #56
RTINSECONDS=70.9965
SCANS=53,56
PEPMASS=359.96315	306502
CHARGE=1+
178.93317	96	
182.86210	182	
188.44997	108	
205.87844	216	1+
207.94974	224	
208.94098	142	
209.88028	146	1+
209.94473	1922	1+
209.99663	154	
212.90524	136	
221.54016	104	
222.95301	3216	1+
223.89460	222	1+
224.94910	3068	1+
224.97535	120	
226.89439	258	1+
226.94818	13628	1+
226.97643	140	
226.99594	98	
227.15263	94	1+
227.79754	102	
228.31835	108	1+
228.89556	140	
228.94320	14066	
229.02997	210	
229.94777	380	
230.26306	100	
230.89132	252	1+
231.06162	110	
231.99491	156	1+
232.80374	126	
232.82657	102	
232.90420	104	
232.93618	176	1+
233.84009	152	
233.96313	280	1+
234.06935	146	
234.86782	108	
235.82169	158	
235.99674	102	
236.50204	108	
236.82375	142	
236.89364	128	
237.83569	118	
237.90219	350	1+
237.97044	310	1+
238.57815	146	
238.93896	138	
239.02000	208	1+
239.78964	118	
240.82323	234	
240.94021	386	
240.96323	2064	1+
241.19116	112	
241.78625	370	
241.94550	178	
242.64706	118	
242.95953	1726	1+
243.58343	100	
243.87410	122	
244.95871	6748	1+
246.81455	238	1+
246.83464	132	
246.90316	252	1+
246.95387	6734	1+
248.80016	274	1+
248.97623	196	1+
249.03918	192	1+
249.94463	124	
250.94861	132	
250.97535	154	
251.06612	106	
251.47658	100	
251.79050	110	
251.96917	180	
252.00852	170	
252.95402	552	1+
253.83429	188	
253.98700	126	
255.83485	118	
256.37237	96	
256.97126	146	
257.78878	100	
258.80521	148	
258.83335	162	
258.84808	436	1+
258.97317	596	1+
259.39802	162	
259.59507	100	
259.80197	400	1+
259.91911	238	1+
260.97053	1224	1+
263.06075	188	
263.38859	104	
263.82949	226	1+
263.85129	306	1+
263.97149	234	1+
264.96007	116	
265.42137	114	
265.81375	730	1+
266.00713	266	1+
266.81599	516	1+
266.94468	102	
267.07264	260	1+
267.79155	468	1+
267.85825	152	
267.97363	1008	1+
268.79695	368	1+
268.81303	154	
268.85350	130	
268.95687	140	
269.97062	834	
270.83993	464	1+
270.86954	284	1+
271.04348	96	
271.84489	396	1+
273.79722	152	
273.97072	332	1+
274.35806	100	
274.88390	110	
274.93600	96	
276.85498	644	1+
277.80433	472	1+
278.06453	182	1+
278.84600	118	
278.85857	128	
279.01514	104	
279.10248	234	
279.79255	140	
279.94544	140	1+
280.11070	138	
280.26808	116	
280.79716	160	
280.81961	132	
280.87210	232	1+
280.93044	104	
281.11432	136	
281.13147	98	
281.43154	120	
281.80429	102	
281.85158	114	
281.98246	98	
282.05048	144	
282.82422	284	1+
282.88018	260	1+
283.10170	124	
283.98755	248	1+
284.00881	120	
284.85908	342	1+
284.91580	242	1+
284.92848	136	
285.79637	122	
285.84865	138	
286.82548	206	1+
288.87071	104	
288.92116	302	1+
289.09170	108	
289.86014	134	
289.93347	310	1+
290.02214	250	1+
290.43293	102	
290.55641	96	
290.79601	422	1+
290.86621	248	1+
292.43611	134	
292.45144	106	
294.29732	144	
294.86239	274	1+
294.89911	94	
296.80793	230	
297.06030	134	1+
297.74065	140	
297.80130	1566	1+
297.94683	242	1+
298.11647	216	1+
298.78719	110	
298.80293	1378	1+
300.84468	98	
300.86604	108	
300.90653	378	1+
301.01719	224	1+
301.78853	108	
303.94504	104	
305.03540	200	1+
307.14162	148	1+
307.89195	118	
308.79923	626	1+
309.62650	100	
309.80152	466	1+
311.86150	134	
311.88466	142	
311.95845	96	
312.87340	130	
312.95420	94	
315.82144	466	1+
316.44972	96	
317.81605	116	
317.96405	162	
318.87984	464	1+
318.93246	336	1+
321.80749	114	
322.93167	362	1+
322.95441	186	1+
324.89046	304	1+
326.16275	102	
326.80975	186	1+
327.33213	100	
328.88865	268	1+
330.88229	112	
330.90515	132	
331.54014	100	
333.76434	122	
334.87417	210	1+
335.06647	168	1+
336.75545	128	
336.87533	232	1+
336.94649	1008	1+
337.83188	98	
339.03364	140	
339.74401	110	
339.83256	226	1+
340.94159	488	1+
341.01406	110	
341.81269	102	
343.79690	128	
347.70644	114	
349.37163	96	
349.76791	124	
351.76650	216	1+
352.89647	140	
353.03688	208	1+
353.75965	150	
356.77346	160	
360.60085	102	
360.85151	180	
361.71414	96	
361.87402	108	
363.32692	98	
363.71784	190	1+
363.97576	156	
364.04386	104	
END IONS

###FS:    #m/z: 507.84726 #charge 1+
###MS: 57
###MSMS: 58
BEGIN IONS
TITLE=Cmpd 43, +MS2(507.8473), 28.2-35.2eV, 1.3min #58
RTINSECONDS=74.678
SCANS=57-58
PEPMASS=507.84726	642782
CHARGE=1+
196.01765	942	1+
206.03619	182	
209.94627	148	
214.89143	166	1+
222.97603	190	
223.97583	258	
224.04470	154	
230.89112	150	
232.89601	234	
236.89357	288	1+
237.85733	184	
239.86114	266	
239.89162	254	1+
240.90733	224	1+
241.85131	218	
246.97617	188	
248.85533	170	
250.96802	394	1+
251.88019	492	1+
251.91397	270	1+
253.09130	310	1+
254.09543	214	1+
259.86470	300	
261.87921	256	
261.97719	108	1+
265.88349	228	1+
266.16719	386	
267.78439	164	
268.87554	230	1+
269.04425	224	
269.38485	228	1+
270.85808	522	1+
272.85547	1200	1+
273.83484	246	
273.85807	668	1+
275.85355	528	1+
277.90262	222	1+
280.39724	298	1+
280.85049	368	1+
281.89105	218	1+
282.06511	154	
285.87469	244	
285.90109	238	1+
286.87159	230	
287.85349	596	
288.86996	512	
289.80627	228	1+
289.88114	700	
290.86773	2268	1+
290.92709	186	1+
291.07348	212	1+
292.96710	154	
293.87378	6216	1+
294.05202	162	1+
294.39580	186	
296.87986	306	1+
296.90695	202	
297.33371	184	1+
297.41015	254	1+
297.91148	166	
297.99837	194	1+
298.80668	554	1+
298.85494	400	
298.88097	602	1+
299.33672	162	
299.84114	252	
300.85346	810	1+
301.77122	170	
301.83326	160	
303.86674	236	
304.81047	334	1+
304.86183	198	
305.86456	856	
306.79736	268	1+
306.88391	356	
307.89110	942	
308.14196	986	1+
308.35007	178	
308.87558	958	
309.84626	182	
309.87344	702	
309.88987	896	
310.15859	714	
310.34687	196	
310.68764	130	1+
310.81514	152	
310.84312	194	
310.87654	464	
310.99723	164	
311.88437	10284	1+
311.94954	576	1+
312.06394	276	1+
312.35018	332	
312.81759	474	1+
312.95152	448	1+
313.45439	190	1+
313.85591	194	
314.36925	312	1+
314.86713	478	
315.75514	180	1+
315.79357	228	1+
315.86744	728	1+
316.82375	168	
317.03410	192	1+
318.86025	298	
318.88034	194	
319.86918	160	
319.92167	172	
320.87923	284	1+
322.89120	308	
323.86980	276	
323.97155	216	
324.05847	152	1+
324.86459	208	
324.90363	216	
325.81205	442	1+
325.90053	480	
326.88445	788	
326.90156	436	
327.38659	184	
327.88291	880	
328.17629	122	1+
328.86943	420	
329.87318	406	
329.89629	196	
329.91764	168	
330.06805	212	1+
330.39401	256	1+
330.82452	348	1+
330.88093	262	
331.41951	196	1+
331.79011	196	1+
331.89251	736	1+
332.39097	304	1+
332.87566	926	1+
332.94936	340	1+
334.90260	656	1+
335.83801	594	1+
336.38109	236	1+
336.94627	190	
337.88484	618	
338.40877	160	
338.85511	316	1+
338.88668	312	
339.00106	248	1+
339.39815	256	1+
339.61768	116	1+
339.87932	192	
340.00589	210	1+
343.83658	188	1+
343.87305	240	1+
343.91314	264	1+
345.89762	308	1+
346.32704	212	1+
346.96906	182	1+
347.32898	144	1+
347.77414	294	1+
348.07033	306	1+
348.72529	202	1+
349.37811	366	1+
349.76463	280	1+
349.83949	612	1+
349.88343	564	1+
349.91111	298	1+
350.80650	176	
350.83602	488	1+
350.88828	478	1+
350.96431	334	1+
351.99967	228	1+
352.51863	324	1+
352.91250	180	
352.99955	244	1+
353.78313	412	1+
353.85298	788	1+
353.90353	164	
353.95640	294	1+
354.05403	218	
354.87602	184	
355.86358	636	1+
355.89171	212	
358.73585	296	1+
358.78578	208	
359.03380	188	1+
359.91008	262	1+
360.81488	212	1+
361.36607	384	1+
361.72125	296	1+
362.85461	172	
363.87586	472	1+
364.05446	180	1+
364.09033	170	1+
364.84671	514	1+
365.37715	318	1+
366.18842	172	
366.79067	526	1+
366.84045	2486	1+
366.92242	252	1+
367.70807	2360	1+
367.89059	692	1+
368.73456	308	1+
368.89738	480	1+
369.88520	280	1+
370.71362	298	1+
370.78627	470	
371.82998	196	
372.33326	150	1+
372.77957	188	
372.85056	644	1+
373.19452	160	
373.72078	676	1+
373.81029	184	
373.90097	192	
374.90681	168	
375.88527	442	1+
376.39127	304	1+
376.73495	164	1+
376.88292	514	1+
379.39747	158	
379.71638	386	1+
379.76310	228	1+
379.79601	370	1+
380.71670	284	1+
380.85819	248	
380.88981	166	
381.74116	150	
381.84898	164	
382.71852	542	1+
382.81009	228	1+
382.85657	260	
383.02235	234	1+
383.40267	158	
383.77557	366	1+
383.90161	168	
384.85180	4226	1+
384.89240	228	
385.39675	504	1+
386.79957	178	
387.72406	310	
387.85089	304	1+
388.02544	140	1+
388.89118	250	1+
389.20190	284	
389.71921	508	1+
389.80590	346	1+
389.86174	446	1+
389.99042	124	1+
390.31554	236	1+
390.84039	1182	1+
390.96058	148	1+
391.72999	186	
392.83571	240	1+
392.86182	686	1+
393.40061	186	1+
393.73341	148	
393.80083	606	
393.96033	190	1+
394.78868	154	
395.87089	208	
396.04596	172	
396.39921	148	
396.73673	500	1+
396.86593	482	1+
397.81811	214	
397.86268	418	1+
398.73028	174	
399.73530	648	1+
399.81613	206	
399.91523	268	1+
400.16102	188	1+
402.86966	1994	1+
403.13666	218	1+
403.37367	150	
403.87521	1404	1+
403.91364	208	1+
405.44219	136	1+
405.73387	230	
405.78864	228	
405.87242	546	
405.93542	220	1+
406.72400	788	1+
406.80980	242	1+
406.85643	246	
407.68053	178	1+
407.72521	600	1+
407.86663	8032	1+
408.09853	150	1+
408.16415	162	
408.82060	160	
409.72328	1198	1+
409.81781	382	
410.41061	342	
410.83636	302	
411.72747	1010	1+
411.81098	522	1+
411.85654	268	
412.72912	712	1+
412.85458	288	
413.79927	172	1+
413.87740	948	1+
415.87441	712	1+
417.82223	414	1+
420.76413	168	
421.88165	1466	1+
422.74367	354	1+
423.74774	298	1+
423.79026	158	
424.82756	470	1+
424.86938	216	
425.73613	290	
425.88318	438	
426.11599	120	1+
426.86470	752	
427.73483	1932	1+
427.85858	740	1+
428.82546	578	1+
428.88758	500	
430.74333	1128	
430.88985	274	
431.86450	946	1+
432.96541	168	1+
433.72560	246	1+
433.76742	210	1+
433.88553	770	1+
434.88872	696	1+
435.81589	144	1+
439.00083	186	1+
439.35232	222	1+
439.89626	562	
440.69631	172	
440.74638	232	1+
440.76015	228	1+
440.89145	298	
441.89729	276	
442.88165	190	
444.65083	228	1+
444.68910	252	1+
444.74291	858	1+
444.87414	2350	1+
445.74582	734	1+
446.23934	128	1+
446.77974	230	
447.78282	150	
447.95955	184	1+
448.75661	202	
449.68576	168	1+
449.88631	568	1+
450.74688	462	1+
450.77727	236	
452.70593	180	1+
452.74630	182	
454.92113	274	1+
457.90582	1426	1+
460.22504	256	1+
461.88259	326	1+
464.71643	228	1+
467.88831	606	1+
468.78241	184	
469.65955	266	1+
469.77498	166	
471.89176	188	1+
472.64921	180	1+
475.70011	210	1+
476.71852	250	1+
477.20232	178	1+
478.77698	266	1+
480.22984	198	1+
481.72737	232	1+
481.79855	374	1+
482.80183	316	1+
483.66024	280	1+
485.89753	606	1+
486.84207	186	
487.80837	306	1+
490.79921	280	1+
491.80096	234	1+
491.84639	222	1+
493.79973	278	1+
499.72972	284	1+
500.80785	272	1+
502.23630	174	1+
503.15639	126	1+
504.01174	172	1+
504.21316	166	1+
504.60549	180	
504.80460	270	1+
509.08811	230	1+
509.86458	540	1+
510.14325	86	1+
510.79971	300	1+
511.61127	182	1+
511.80255	242	1+
END IONS

###FS:    #m/z: 336.94713 #charge 1+
###MS: 57
###MSMS: 59
BEGIN IONS
TITLE=Cmpd 44, +MS2(336.9471), 28.0-35.0eV, 1.3min #59
RTINSECONDS=75.4505
SCANS=57,59
PEPMASS=336.94713	349428
CHARGE=1+
178.36691	102	
182.86700	256	
189.86250	110	
192.88887	136	
195.40925	92	
196.88471	352	1+
205.94844	138	
207.97721	132	
209.88306	726	1+
210.88605	606	1+
211.94487	4920	1+
212.87946	3768	1+
213.93973	2832	1+
215.88689	552	1+
215.93864	288	
217.88785	236	
217.94109	168	
218.83978	142	
218.87447	86	
222.95279	208	
223.96017	396	
224.98086	144	
225.93355	114	
226.89524	98	
226.97166	110	
227.89585	270	
227.95472	190	
228.75111	94	
228.89499	932	1+
229.05310	134	
229.39433	88	
229.95567	5064	1+
230.88950	5704	1+
231.02618	120	
231.94953	2324	1+
232.90657	90	
233.02122	198	1+
233.82703	218	
233.89721	554	1+
233.92619	96	
235.02377	202	1+
235.79544	366	1+
235.86860	112	
235.95035	162	
237.05193	100	
237.90403	138	
238.04816	138	
238.96260	288	1+
240.83394	126	
240.85803	104	
241.47032	90	
243.88869	160	
244.95822	126	
245.00937	88	
245.42860	92	
245.84122	110	
245.92132	110	
246.90708	218	
246.96578	1512	1+
247.84092	100	
247.96748	1268	1+
248.90041	2532	1+
248.94567	90	
249.83358	96	
249.96368	776	1+
250.83529	780	1+
250.95362	110	
251.07311	254	1+
251.83834	494	1+
251.91697	292	1+
252.02811	98	
252.97122	3246	1+
252.99499	94	
253.37313	244	1+
253.90535	1084	1+
254.09241	160	
254.94346	106	
254.96700	1658	1+
255.07754	300	1+
255.50605	92	
255.90766	258	1+
256.81190	114	
256.84987	356	1+
256.91298	290	1+
256.96650	200	
257.84052	288	1+
258.80408	106	
258.84716	288	1+
258.96843	172	1+
260.39886	94	
260.83797	96	
261.04129	96	
261.83534	264	
262.82909	124	
263.80359	108	
263.82758	112	
263.98765	206	1+
264.88878	96	
265.08811	92	
265.85621	212	1+
266.39092	258	1+
266.55049	88	
266.84340	260	
267.02681	100	
267.46044	96	
267.60507	90	
267.83907	1452	1+
267.93423	144	1+
268.84153	1112	1+
269.79566	122	
269.92111	102	
270.80204	124	
270.98045	358	1+
271.79081	298	1+
271.84803	212	
271.89880	88	
271.91633	462	1+
271.95727	94	
272.79394	236	1+
273.88606	340	1+
273.91717	220	1+
274.38279	94	
274.93967	172	1+
274.97343	128	
275.80971	196	1+
275.85139	124	
276.15292	98	
276.85525	320	
277.54024	94	
277.83605	200	
277.86105	170	
278.03335	90	
278.83449	1002	1+
279.10434	126	
280.93063	232	1+
280.94554	102	
281.88945	108	
283.05363	106	
283.43178	118	
283.78285	248	1+
284.81633	86	
285.05187	116	
285.43433	96	
285.74879	210	1+
285.85038	344	
286.80502	118	
286.85088	1486	1+
287.81200	150	
287.82579	148	
289.63039	86	
289.78967	338	1+
289.84994	94	
289.88762	110	
290.78745	244	1+
291.73408	86	
291.86114	184	
292.11169	88	
292.37903	88	
292.94098	102	
293.10629	174	
293.80447	144	
293.85953	106	
293.87625	196	
293.95651	188	1+
294.00020	136	
294.12534	108	
294.86847	168	
295.45350	122	
295.86141	130	
296.39808	90	
296.81068	138	
296.85839	94	
296.89149	158	
297.80528	110	
299.00602	138	
299.04822	90	
302.85701	348	1+
303.40024	88	
304.58187	94	
305.82359	190	1+
306.88109	182	
307.89124	116	
308.83061	116	
308.88297	160	
309.81170	110	
309.86650	318	
310.81623	174	1+
310.87421	346	
311.45206	88	
311.84669	104	
311.87853	402	1+
314.81931	336	1+
314.88367	142	
315.41286	106	
317.68478	88	
319.81884	98	
319.88795	258	1+
322.53100	94	
322.94730	116	
323.74755	90	
323.83649	110	1+
323.88730	108	
324.13909	92	
324.89669	96	
325.89645	416	1+
326.43077	96	
326.89859	276	1+
327.72780	102	
327.88270	494	1+
328.38723	106	
330.25332	112	
331.79277	100	
331.81576	98	
331.89569	104	
332.53122	106	
332.87351	376	1+
336.78144	108	
338.87956	174	1+
339.76260	164	1+
339.83073	220	
341.75414	212	1+
END IONS

###FS:    #m/z: 359.96310 #charge 1+
###MS: 57
###MSMS: 60
BEGIN IONS
TITLE=Cmpd 45, +MS2(359.9631), 28.0-35.0eV, 1.3min #60
RTINSECONDS=76.2225
SCANS=57,60
PEPMASS=359.96310	277972
CHARGE=1+
92.62607	100	
137.03629	114	
187.88587	122	
193.93316	124	
196.89250	132	
202.04562	100	
203.88340	156	
204.90584	106	
205.94692	138	
207.94931	328	1+
208.88589	222	1+
209.94452	1908	1+
213.02270	110	
215.90061	130	
218.01860	158	
220.95770	170	
222.95258	2286	1+
223.88546	276	1+
224.88782	222	1+
224.90754	274	1+
224.94923	3426	1+
225.13290	102	
225.90504	292	1+
225.97286	112	
226.85708	98	
226.94810	12630	1+
227.78737	166	1+
227.93171	216	
228.89448	128	
228.94322	13398	
229.09373	116	
229.94587	414	
230.48136	132	
230.88751	356	1+
233.95853	194	
234.95823	116	
235.82224	348	1+
237.00748	124	
238.83933	94	
239.07133	142	
240.82273	244	
240.89072	112	
240.94121	874	1+
240.96318	1686	1+
241.09081	96	
241.79065	206	
242.44617	108	
242.88434	106	
242.95950	1504	1+
244.91282	206	1+
244.95896	6436	
245.95981	124	
245.96811	116	
246.90379	116	
246.95358	6224	
247.95415	246	
248.80238	246	1+
248.97618	138	
249.41018	120	
249.55274	104	
250.95116	286	
250.97048	258	
251.96989	172	
252.95333	310	1+
253.83670	160	
254.38639	96	
255.05858	98	
255.37451	142	
256.38206	100	
256.62983	108	
256.85319	124	
257.11591	100	
257.36632	102	
258.83321	340	1+
258.85232	144	
258.97570	326	
259.79891	218	
259.94450	100	
260.79166	262	1+
260.97105	864	1+
261.04544	94	
261.83788	142	
263.82862	268	1+
264.95903	126	
265.69389	110	
265.97636	484	1+
266.81212	328	1+
267.02050	106	
267.78372	140	
267.85999	114	
267.97445	1212	1+
269.79821	272	
269.84271	106	
269.96837	830	1+
270.57006	106	
270.87795	218	1+
271.57269	102	
271.79434	102	
271.84400	262	
272.39689	100	
272.52462	106	
272.84378	112	
273.79412	106	
273.99122	244	1+
274.84902	296	1+
274.89534	146	
275.79458	124	
275.81328	116	
275.97043	96	
276.07828	100	
276.81099	368	
276.85306	622	1+
277.80619	214	
278.80136	124	
278.93103	110	
279.05070	132	
280.79506	1038	1+
281.85735	150	
282.82884	238	1+
283.79664	212	
283.89674	252	1+
283.98631	196	
284.93817	94	
284.98583	114	
285.79334	216	1+
286.05075	94	
286.42265	204	
288.06697	94	
289.87799	106	
290.79139	598	1+
291.98674	256	1+
292.80497	118	
292.85377	100	
292.86975	200	
293.00456	252	1+
293.86607	388	1+
293.96533	104	
294.83066	154	1+
295.86150	206	1+
295.92846	262	1+
296.81472	206	
297.80258	1140	1+
298.00046	130	
298.80430	938	1+
299.17252	124	
300.78760	164	
301.16064	160	
301.78783	168	
301.86591	246	1+
306.88757	144	
307.15256	112	
308.81142	296	
308.92394	102	
309.02116	100	
309.80220	604	1+
309.81493	170	
310.01180	98	
310.87661	204	
311.88650	254	1+
312.15652	132	
312.94715	98	
313.82443	210	1+
315.92525	258	1+
316.09431	124	
316.39734	96	
316.81594	308	
317.81708	326	1+
318.02150	120	
318.53008	98	
318.93514	266	1+
319.86097	136	
321.81762	228	
322.92945	396	
323.82921	126	
324.89163	480	1+
325.75843	178	1+
326.84809	128	
328.88950	226	
328.92346	176	
329.73272	126	
329.84719	148	
329.87461	184	1+
333.81576	100	
336.75068	132	
336.89543	136	
336.94677	886	1+
337.05342	104	
338.02522	184	1+
338.94305	110	
340.94155	510	
342.22283	124	
342.87781	180	1+
342.90390	160	
343.06535	110	
343.91315	188	
349.81227	94	
351.71206	134	
352.07797	94	
355.47553	94	
356.77587	178	
357.77343	100	
358.05921	112	
360.87128	118	
362.17753	116	
362.60922	98	
362.71991	112	
362.92716	102	
364.73697	234	1+
END IONS

###FS:    #m/z: 322.93163 #charge 1+
###MS: 61
###MSMS: 62
BEGIN IONS
TITLE=Cmpd 46, +MS2(322.9316), 28.0-35.0eV, 1.3min #62
RTINSECONDS=79.924
SCANS=61-62
PEPMASS=322.93163	5449928
CHARGE=1+
85.77999	102	
177.93410	86	
181.02853	102	
184.53468	210	
187.89081	88	
188.86091	408	1+
188.98642	140	
189.86375	346	1+
190.89394	310	1+
191.85885	196	
191.95122	120	
192.88985	394	
194.89123	100	
196.88553	112	
196.89957	90	
197.09868	86	
197.89223	88	
205.94854	392	1+
207.91911	84	
209.89372	88	
209.94791	168	
210.87470	96	
210.89933	112	
211.88424	88	
212.88154	518	1+
221.06151	94	
222.95539	1208	1+
223.96055	766	1+
225.80435	106	
226.06252	86	
227.89164	216	1+
227.95613	364	
228.83247	114	
228.91419	228	
229.43513	122	
229.50041	108	
229.51922	90	
230.88984	334	
232.90483	154	
234.93353	180	
235.82142	154	
236.84946	84	
237.05601	122	
238.03277	140	
238.93843	140	
239.07745	184	1+
239.79100	210	
239.88799	86	
240.06402	86	
240.78735	134	
240.82266	544	1+
240.94112	2360	
241.04292	94	
241.79060	122	
241.80466	92	
241.94021	7686	1+
242.82020	150	
242.94258	5438	1+
243.82032	858	1+
244.82091	486	1+
244.89877	310	1+
244.94178	1110	1+
245.01267	98	
245.87820	94	
246.97831	892	1+
248.88484	86	
248.98826	86	
249.96704	152	
250.01065	102	
251.78561	124	
251.87595	90	
252.82585	90	
253.16963	84	
253.83617	378	1+
254.06723	92	
254.92197	92	
255.78568	114	
256.78544	158	
256.80461	120	
256.92098	266	1+
256.99990	96	
257.79917	224	
257.91267	84	
257.95143	90	
258.79737	148	
258.83305	296	1+
258.89010	86	
258.97183	130	
259.80330	120	
260.34087	290	
260.83450	340	
260.85558	168	
261.35366	138	1+
261.76367	88	
261.83228	358	
262.83468	220	
262.85925	214	
263.83002	224	1+
263.98089	190	
264.03349	92	
264.11736	92	
265.11756	94	
265.82853	122	
266.86163	114	
268.91312	98	
268.96852	106	
269.34327	114	
269.79780	124	
270.34465	206	1+
270.80092	116	
270.85329	210	1+
271.84588	206	
271.89855	216	1+
272.79771	88	
273.79343	796	1+
273.81284	250	1+
273.85324	192	
274.40902	94	
274.84987	130	
275.62459	98	
275.81165	478	1+
276.85141	230	1+
277.82045	134	
278.93524	96	
279.09227	696	1+
279.80205	218	1+
280.78586	90	
280.85265	110	
281.04707	102	
281.08510	126	
282.43635	86	
282.80110	170	
282.82271	142	
282.85631	330	1+
283.35984	146	1+
283.78805	528	1+
283.93393	116	
284.29370	204	1+
285.16012	206	1+
285.78237	94	
285.85553	88	
286.91815	194	
287.79689	128	
287.81353	158	
289.02693	92	
289.78795	434	
289.81136	96	
289.87599	102	
291.80803	492	1+
292.86674	134	
293.80777	126	1+
294.86076	158	
295.14781	94	
296.80889	140	
297.81111	92	
299.78311	448	1+
299.81209	148	
299.88784	120	
300.86976	116	
300.89632	88	
300.94450	166	
301.88156	170	
302.88896	222	
303.80707	134	
303.92658	86	
304.06994	90	
304.80259	88	
305.81059	166	
306.00461	84	
306.80724	122	
306.88597	820	1+
307.03617	90	
307.57456	88	
307.80041	790	1+
307.89134	508	1+
308.87438	212	1+
309.81742	274	1+
309.89484	86	
311.80269	364	1+
311.88525	236	
312.82950	144	
312.87670	102	
313.16863	96	
314.82316	280	
320.43525	92	
321.91844	88	
322.75640	92	
322.80846	204	1+
322.91943	84	
323.89544	88	
324.37997	106	
324.89310	178	
325.89467	136	
326.01612	84	
326.66401	88	
327.88377	94	
END IONS

###FS:    #m/z: 340.94161 #charge 1+
###MS: 61
###MSMS: 63
BEGIN IONS
TITLE=Cmpd 47, +MS2(340.9416), 28.0-35.0eV, 1.4min #63
RTINSECONDS=80.696
SCANS=61,63
PEPMASS=340.94161	3036742
CHARGE=1+
179.79649	268	
191.95385	86	
192.56681	82	
192.92786	262	
196.88528	226	
197.88549	270	1+
202.86095	120	
208.96114	106	
210.93775	122	
211.94432	122	
212.87893	438	
212.89373	158	
212.93155	106	
213.88029	296	
213.94162	1628	1+
214.88292	1546	1+
214.89401	96	
215.86402	92	
215.88782	1260	1+
215.93880	498	
217.88212	476	1+
217.91612	106	
217.93942	254	1+
222.86905	88	
223.53471	86	
223.95970	280	
230.35505	92	
230.88971	970	1+
231.95113	1802	1+
232.49372	84	
232.93389	82	
233.89944	838	1+
233.94826	504	
235.89461	498	1+
235.94581	238	
237.12027	82	
238.44045	88	
238.78913	224	1+
238.90353	84	
239.07028	114	
240.23148	90	
240.83723	88	
241.84048	94	
241.89096	132	
242.93838	134	
243.14269	92	
243.88801	180	1+
243.91311	98	
245.06295	114	
245.53243	94	
246.95022	116	
246.97700	378	1+
247.54714	120	
248.83361	118	
248.90000	636	1+
249.05756	178	1+
249.90367	378	1+
249.96466	374	
251.57789	88	
251.70438	100	
252.50205	86	
253.10141	106	
253.55668	94	
253.84775	292	1+
253.90254	298	1+
254.53129	92	
254.90415	214	1+
254.96698	1248	1+
255.07244	110	
255.78902	82	
256.89067	182	1+
256.96580	392	
257.05918	84	
257.80161	88	
257.84343	310	1+
258.08189	110	
258.34022	86	
258.91950	96	
259.83995	334	1+
259.89448	118	
259.95681	252	
260.34339	104	
260.93389	92	
262.85731	190	
263.34352	100	
263.98231	164	
264.08038	238	1+
264.46083	92	
264.84607	174	
265.43437	208	1+
266.85521	92	
267.07330	92	
267.86265	154	
267.90264	114	
268.83573	90	
269.34539	172	
269.66986	92	
269.79950	220	1+
269.84528	102	
270.85487	168	
270.88507	84	
271.12355	88	
271.18436	112	
271.43306	110	
271.44745	98	
271.91480	370	1+
272.09912	104	
272.89179	204	1+
272.97419	208	
273.79576	442	1+
273.85921	116	
274.97569	86	
275.05818	88	
275.80943	336	1+
276.07911	108	
276.86113	548	1+
276.96337	100	
277.90854	106	
278.84688	138	
278.92256	468	1+
279.86389	122	
280.79691	292	1+
280.82074	82	
280.99773	124	
281.91861	84	
282.00924	90	
282.15159	84	
283.87135	150	
284.86929	94	
285.86401	88	
285.92404	102	
286.91325	102	
287.81135	122	
287.86254	82	
289.78969	408	1+
290.86662	210	
291.04998	86	
291.89925	220	1+
292.44463	92	
292.81755	152	
293.84879	176	
293.95521	106	
294.13476	102	
295.12650	86	
295.83367	86	
295.87050	116	
296.41925	96	
296.82161	84	
296.86525	110	
296.88017	106	
297.97986	94	
298.80110	140	
299.78967	172	
301.19259	88	
302.88338	146	
303.83323	188	1+
303.87196	88	
304.06371	104	
305.43102	96	
306.88297	236	
307.80161	128	
307.89385	136	
308.79944	132	
308.86764	122	
308.88342	256	1+
309.09881	90	
309.81327	194	1+
310.88234	338	1+
314.06890	92	
315.82837	108	
317.42691	108	
322.88140	204	1+
322.92841	90	
324.94465	192	1+
325.80756	126	
326.86820	90	
326.89596	142	
327.92314	102	
328.03895	104	
328.15000	106	
328.28803	94	
328.89089	200	
329.43932	96	
329.57969	90	
329.82197	152	
332.81683	174	
333.38017	84	
333.49220	86	
338.94313	94	
342.18626	84	
343.20619	94	
END IONS

###FS:    #m/z: 363.95771 #charge 1+
###MS: 61
###MSMS: 64
BEGIN IONS
TITLE=Cmpd 48, +MS2(363.9577), 28.0-35.0eV, 1.4min #64
RTINSECONDS=81.4685
SCANS=61,64
PEPMASS=363.95771	1848772
CHARGE=1+
182.86975	164	
184.86718	200	1+
188.13998	108	
189.86334	1586	1+
191.85889	1016	
193.85376	154	
196.88427	568	1+
205.94485	202	1+
207.41099	106	
207.87713	848	1+
209.86819	170	
209.88266	134	
209.94489	3158	1+
210.88453	958	1+
212.87953	6222	1+
213.04527	114	
214.89502	348	
215.41820	104	
216.41416	120	
218.91578	210	
221.86278	114	
222.95363	2036	1+
223.04946	104	
223.83681	102	
224.94925	2788	1+
225.88439	220	
226.07413	226	1+
226.88657	122	
226.89901	118	
226.94810	20144	1+
227.21270	108	
228.79500	120	
228.89502	1812	1+
228.94357	21496	1+
228.97651	106	
229.11059	204	1+
229.25129	136	1+
230.00701	126	1+
230.08964	116	1+
230.53492	128	
230.78900	310	1+
230.89026	10234	1+
232.84437	194	1+
232.88627	936	1+
234.87997	406	1+
234.96053	108	
235.82509	134	
235.84869	138	
237.05336	148	
239.07164	148	
240.83056	172	
240.94057	540	
240.96302	1264	1+
241.55446	102	
241.94034	1660	1+
242.82160	700	1+
242.83467	292	1+
242.89783	140	
242.94258	1136	1+
242.96155	1634	1+
244.95888	9626	1+
245.04915	112	
245.94469	328	
246.00296	140	1+
246.85148	104	
246.90408	370	1+
246.95392	10328	1+
248.80496	274	
248.82170	150	1+
248.90096	2934	1+
249.87473	126	
250.80034	196	1+
250.89563	372	1+
250.94783	218	
250.97388	372	1+
251.07055	164	
251.91719	104	
252.10941	116	
252.89413	132	
252.92347	150	
253.90554	496	1+
253.94891	302	1+
254.38981	100	
255.13411	134	
255.50834	104	
255.88215	146	
256.80518	148	
257.06265	110	
257.97225	130	
258.83596	206	
258.84825	290	1+
258.87694	258	1+
258.91772	268	1+
258.97413	376	1+
259.83630	142	
260.83029	798	1+
260.97043	766	1+
261.86949	144	
263.83888	348	1+
263.97602	134	
264.81705	126	
264.96073	126	
265.08961	110	
265.79064	140	
265.81160	516	1+
265.90601	106	
265.95154	122	
265.97864	188	
266.02915	108	
266.86554	118	
267.35598	102	
267.78292	130	
267.86439	142	1+
267.97459	1206	1+
268.00739	134	1+
268.81161	214	
268.95850	186	
269.96848	1958	1+
271.04180	134	1+
271.25931	86	1+
271.52448	116	
271.83785	158	
271.85782	356	1+
271.91649	584	1+
273.79262	144	
273.90453	114	
275.14916	106	
275.71855	104	
275.79853	156	
276.80700	134	
276.85398	168	
276.92669	104	
277.02900	172	
277.85739	146	
278.37151	102	
278.79968	282	
278.83894	248	1+
279.01506	168	1+
279.53320	106	
279.80374	142	
279.90696	118	
280.03271	234	1+
280.12744	128	
280.78942	1586	1+
280.92992	108	
282.60129	102	
282.92922	112	
283.06980	158	
283.85626	364	1+
283.96735	104	
283.98323	144	
284.78947	140	
285.35163	102	
285.79417	118	
285.84623	1296	1+
285.93799	184	
286.91629	116	
286.99865	126	
287.80431	266	1+
288.08998	136	
289.85837	308	1+
289.88412	116	
290.79218	424	1+
291.50964	100	
292.43879	136	
292.93977	100	
293.11726	104	
293.86844	108	
294.86475	514	1+
295.88497	140	
296.80789	366	
296.85533	180	1+
297.11175	118	
297.80705	312	
298.80437	1252	1+
299.86122	202	
300.79723	226	
300.87424	132	
301.79989	220	
301.81523	190	
301.86400	786	1+
302.81251	162	
303.80552	632	1+
303.85664	2502	1+
303.98015	118	
304.11036	230	1+
305.82550	126	
306.07728	154	1+
306.15562	198	1+
307.83923	100	
308.90172	106	
310.27231	120	
310.87736	466	
311.13066	112	
311.72063	136	
312.84908	102	
312.89274	106	
314.82182	116	
316.81652	230	
317.93173	514	1+
318.81586	276	1+
318.88331	122	
321.81936	544	1+
321.86625	710	1+
322.05801	202	1+
322.92934	452	1+
322.96797	186	1+
323.81603	104	
324.89079	242	1+
325.86624	476	1+
326.87151	400	1+
326.89869	116	
328.44396	114	
328.81772	122	
328.88454	154	
331.06388	116	
336.94944	248	
337.78231	126	
337.83311	188	
338.75323	130	
338.94637	196	
339.82907	980	1+
340.94734	682	1+
341.84976	144	
342.90410	100	
344.83322	172	
345.71101	222	
348.73526	194	
352.02625	152	1+
352.89323	120	
353.75260	232	1+
356.77135	168	1+
359.71642	112	
361.71607	188	
362.70458	134	
363.95919	124	
365.72343	118	
365.77798	126	
366.71289	204	1+
366.74242	406	1+
367.77732	308	1+
368.12000	212	1+
368.86365	116	
END IONS

###FS:    #m/z: 322.93181 #charge 1+
###MS: 65
###MSMS: 66
BEGIN IONS
TITLE=Cmpd 49, +MS2(322.9318), 28.0-35.0eV, 1.4min #66
RTINSECONDS=85.1875
SCANS=65-66
PEPMASS=322.93181	5446718
CHARGE=1+
171.85136	92	
187.89275	86	
191.86071	126	
191.95557	86	
192.89186	192	
192.94003	94	
196.04134	100	
196.66077	100	
196.88506	296	1+
198.88811	116	
205.01491	88	
205.95204	606	
207.95283	86	
208.45230	94	
208.83222	102	
208.88694	100	
209.81601	94	
209.94286	306	
210.54721	90	
210.89639	198	
211.94329	148	
212.87738	164	
212.89369	176	
213.88656	200	
214.89343	116	
216.90268	142	
217.05786	88	
217.90158	90	
218.89332	98	
219.38518	112	
222.95366	1434	1+
225.82650	92	
226.58912	100	
226.89241	86	
228.50061	92	
228.75503	94	
228.84695	132	
228.91148	116	
230.88986	312	
230.90487	142	
230.97796	96	
233.83964	98	
233.90187	96	
233.91598	152	
235.82077	128	
236.89823	142	
238.94096	142	
239.02943	136	
239.79016	460	
240.00144	90	
240.82139	334	1+
240.90797	96	
240.94157	2024	
240.95844	532	
241.89937	92	
241.91453	232	1+
241.94305	1788	
242.06395	162	
242.43276	98	
242.82073	432	1+
242.89078	118	
242.94198	5204	1+
244.37488	88	
244.88491	132	
244.94073	1446	
245.82000	184	
246.39103	102	
246.85092	162	
246.97759	1088	1+
247.78053	186	1+
248.64745	108	
248.83197	120	
248.90006	292	
249.97161	280	1+
250.86647	94	
251.92458	356	1+
253.08197	94	
253.34683	162	
253.79307	88	
253.83821	200	
254.37659	86	
254.83373	276	1+
254.90445	148	
255.78493	380	1+
256.90837	144	
257.80144	270	1+
257.95915	86	
258.83590	386	1+
259.90362	88	
260.33918	454	1+
260.83498	328	
261.02349	98	
261.78965	90	
261.83110	412	
262.83242	244	
262.92330	102	
263.80872	154	
263.83026	180	
263.97704	310	1+
264.84356	124	
265.81072	98	
266.84012	252	1+
266.86254	192	
267.85559	166	
267.89829	112	
268.79388	414	1+
268.92591	150	1+
269.07182	90	
270.89133	98	
270.97209	94	
271.05680	98	
271.78082	112	
271.80090	196	
272.85288	126	
273.79462	554	1+
273.81432	98	
273.92176	164	
274.87080	186	
274.93070	190	1+
275.80895	706	1+
276.36851	230	
276.84922	300	1+
276.99817	116	
277.98616	94	
279.09328	406	1+
279.80856	206	1+
280.13597	100	
280.86608	90	
281.01246	86	
281.99081	98	
282.86534	142	
282.91448	154	1+
283.06448	116	
283.79004	652	1+
283.87081	280	1+
283.93988	112	
284.29409	206	
285.15940	90	
285.29724	124	
286.90298	86	
286.91802	328	1+
287.79847	136	
288.75037	84	
288.79468	134	
289.79085	640	1+
289.92650	92	
290.01062	94	
290.87248	90	
291.80646	1040	1+
292.36128	94	
292.42851	102	
292.86329	92	
293.85581	274	
293.87597	116	
294.38458	100	
294.86497	120	
296.12716	88	
296.80976	136	
298.80914	158	
298.91990	146	
299.78757	746	1+
299.82598	136	
299.87312	270	1+
303.87260	298	1+
303.94576	108	
305.80358	92	
305.87800	642	1+
305.89669	206	
306.88099	516	1+
307.80283	992	1+
310.82027	118	
310.87641	122	
311.88461	204	
311.90117	92	
312.80545	318	
312.82979	144	
312.87853	142	
313.80402	222	
314.82368	306	1+
314.86660	124	
316.76955	128	
317.87357	246	1+
319.76098	106	
320.76061	218	1+
322.02803	146	
322.89976	104	
323.25480	106	
323.88967	580	1+
324.28875	110	
324.89425	446	1+
325.81451	92	
327.00363	96	
END IONS

###FS:    #m/z: 340.94181 #charge 1+
###MS: 65
###MSMS: 67
BEGIN IONS
TITLE=Cmpd 50, +MS2(340.9418), 28.0-35.0eV, 1.5min #67
RTINSECONDS=85.968
SCANS=65,67
PEPMASS=340.94181	2946868
CHARGE=1+
144.04210	86	
177.93268	100	
183.86717	136	
187.86906	120	
190.94903	132	
192.88584	222	1+
192.92847	292	
196.88385	270	1+
205.94984	246	1+
209.94140	130	
211.87734	950	1+
212.87764	764	1+
213.88053	448	1+
213.94026	2980	1+
215.88750	968	1+
215.94095	310	1+
216.41061	88	
217.88220	556	1+
217.93810	162	
220.01477	110	
222.85067	88	
222.95564	350	1+
223.95980	292	1+
224.56417	94	
226.94701	124	
227.39021	84	
228.89682	128	
228.94058	178	
230.88801	1428	1+
231.84906	102	
231.89050	1006	1+
231.94918	4572	1+
233.89863	492	
234.54087	92	
235.89399	700	1+
235.94851	252	
236.57074	92	
237.03487	92	
237.37595	118	
237.82994	84	
237.89102	160	
238.43655	100	
238.82540	86	
239.00199	94	
239.90146	158	
240.00518	86	
240.85118	144	
240.96127	116	
242.82890	208	1+
244.39854	90	
244.88621	94	
246.97259	582	1+
247.94724	86	
248.89892	426	1+
249.90027	288	1+
249.96105	964	1+
251.07968	132	
251.16342	94	
251.96252	270	
253.97768	122	
254.55491	92	
254.92239	114	
254.96659	1484	1+
254.98999	96	
255.01940	90	
255.08069	162	1+
255.11565	106	
256.91759	150	
256.96435	372	1+
257.80164	102	
257.89834	110	
258.40974	142	
258.84351	86	
258.96382	162	
258.98024	100	
259.79876	84	
259.89320	90	
259.90884	104	
259.95828	264	
260.03072	88	
260.16028	92	
260.83625	108	
260.84762	100	
261.01524	90	
261.92133	108	
261.98081	94	
262.89545	86	
262.96607	168	
263.90369	84	
264.34507	86	
264.46479	92	
264.97431	98	
265.36020	88	
265.59195	92	
265.86111	260	1+
265.97633	94	
267.79728	220	1+
267.85660	124	
268.84150	246	1+
270.83061	84	
270.97814	96	
271.78137	90	
272.38898	90	
272.82393	146	
272.92350	210	
272.97821	374	1+
273.10890	88	
273.43129	86	
273.79361	416	1+
273.90367	284	1+
275.79502	126	
275.93309	104	
276.36235	86	
276.80655	122	1+
276.85335	392	
276.92287	226	
277.86155	450	1+
277.99439	86	
278.84553	228	
279.80125	130	1+
279.90977	98	
280.09703	86	
280.79135	156	1+
280.93841	96	
281.86652	90	
283.35338	130	
283.79378	98	
284.86184	106	
285.86001	142	
285.87729	88	
288.33368	104	
288.91565	106	
289.78600	168	
291.01502	92	
291.43719	574	1+
292.33827	100	
292.44014	398	1+
293.81127	234	1+
293.84871	360	1+
293.96139	214	1+
294.29617	102	
296.93280	96	
297.06109	118	
297.80764	204	1+
297.90282	92	
297.98034	138	
298.08489	102	
298.43501	94	
298.85312	102	
299.46035	84	
299.78380	332	
299.87574	94	
300.88783	88	
302.17257	94	
302.85515	94	
302.95131	86	
304.36552	172	
304.41711	94	
304.88731	160	
304.94632	86	
306.44519	84	
307.80207	264	1+
307.89326	174	
307.92977	210	1+
308.87824	242	
310.80618	114	
310.87964	232	
311.88362	370	
312.80593	310	1+
314.82424	92	
314.89688	86	
317.39400	108	
317.83218	114	
318.97093	84	
320.11229	90	
323.31225	92	
323.80808	150	1+
324.89511	392	1+
326.80791	104	
327.41869	102	
328.19102	92	
328.89611	280	1+
329.04834	86	
329.82293	86	
329.87409	148	
329.94558	96	
330.81657	402	1+
334.90653	104	
336.84204	94	
338.03504	94	
338.92303	112	
342.17696	84	
342.90452	136	
343.33642	100	
343.91115	148	
344.71415	136	
345.89625	94	
END IONS

###FS:    #m/z: 363.95799 #charge 1+
###MS: 65
###MSMS: 68
BEGIN IONS
TITLE=Cmpd 51, +MS2(363.9580), 28.0-35.0eV, 1.5min #68
RTINSECONDS=86.7405
SCANS=65,68
PEPMASS=363.95799	1769264
CHARGE=1+
182.86971	512	
187.87040	282	1+
189.05072	98	
189.86284	1256	
191.86048	1382	1+
193.85306	128	
196.88417	416	1+
207.40742	148	
207.87411	572	1+
207.95027	188	
208.94318	206	
209.87016	200	
209.94458	2616	1+
210.88335	1670	1+
212.87990	6538	1+
214.89555	280	
215.88325	114	
216.41179	142	
216.91125	164	
218.91569	130	
222.95254	2362	1+
223.93849	112	
224.90084	126	
224.94987	2768	1+
224.98049	172	
225.88414	228	
226.89585	148	
226.94815	18248	1+
227.04623	102	
227.57965	112	1+
228.89632	1718	1+
228.94319	24708	1+
229.46124	94	
230.00297	100	
230.05928	94	
230.44331	192	1+
230.79268	250	
230.84251	164	1+
230.89016	9910	1+
231.16101	112	1+
231.90881	368	1+
232.88568	1358	1+
233.03672	98	
234.88097	462	1+
235.00773	96	
235.04051	246	1+
235.94020	208	
236.85136	144	
239.42501	132	
240.82640	138	
240.94323	570	
240.96319	1008	1+
241.93952	1330	1+
242.83676	202	1+
242.94138	930	1+
242.95955	1614	1+
243.81803	146	
244.12020	102	
244.82407	122	
244.95860	9946	1+
245.03605	172	
245.93980	188	
246.15039	150	1+
246.90262	536	1+
246.95376	11758	1+
248.01059	92	1+
248.62073	102	
248.80590	194	
248.90088	3210	
249.80366	114	
249.91213	100	
250.06614	308	1+
250.89722	428	1+
250.94541	144	
250.97059	834	1+
251.10946	110	
251.99715	148	
252.89895	874	1+
253.90652	522	1+
254.92151	94	
255.41576	112	
255.92214	142	
256.63376	100	
256.90004	234	1+
257.35243	102	
257.40765	100	
257.97561	462	1+
258.44673	98	
258.83481	276	1+
259.44841	118	
259.90561	132	
260.83160	798	1+
260.96851	670	1+
261.83326	602	1+
262.05001	110	
263.81340	460	1+
263.84890	108	
263.98348	204	
264.81767	390	1+
264.96302	194	
265.08501	126	
265.97583	258	
266.81347	394	1+
266.85576	136	
266.97086	1308	1+
267.78133	110	
267.97448	1086	1+
268.81538	124	
268.95612	150	
269.81978	126	
269.96961	1392	1+
270.78053	216	1+
271.85017	172	
271.91855	454	1+
272.13151	94	
273.85101	132	
273.91785	124	
274.79450	110	
276.35735	144	
276.85953	158	
277.85797	336	
277.89858	232	1+
278.05053	118	
278.79542	184	
278.85137	190	
279.80459	192	
279.84013	94	
280.05190	152	
280.10680	158	
280.79164	1450	1+
281.85164	190	
281.87637	218	1+
282.09144	202	1+
282.35393	96	
282.82372	116	
282.98877	134	
283.84934	402	
284.83064	132	
284.94505	112	
285.15747	138	
285.84480	1580	1+
286.80697	190	1+
288.07308	116	
289.86998	174	
289.88227	192	
290.78854	118	
291.80545	100	
292.97058	204	1+
293.12105	276	
293.86050	400	1+
295.04779	134	
295.86891	322	1+
295.99825	100	
296.80800	242	
297.06688	188	1+
297.11401	98	
297.39240	94	
297.80192	1254	1+
297.84914	108	
297.90367	224	1+
298.12344	178	1+
298.80366	1054	1+
298.86156	98	
299.87406	104	
300.80133	634	1+
301.86048	448	
302.86420	218	
303.80867	822	1+
303.85668	2628	1+
303.94540	128	
304.44067	294	1+
304.87677	108	
305.78979	200	1+
305.87360	138	
308.88907	132	
309.87681	414	1+
311.72069	96	
314.82471	162	
316.81450	162	
316.95309	130	
317.94807	118	
318.12110	176	1+
318.81772	154	
318.93284	210	1+
319.82680	138	
319.87402	138	
320.14193	116	
320.76084	100	
320.83500	104	
321.56854	108	
321.81879	270	1+
321.86690	610	
322.92943	404	
323.99076	110	
325.89959	162	
325.92967	94	
326.87663	786	1+
327.47009	98	
328.98948	110	
330.72238	164	
336.94414	374	1+
337.76891	136	
337.83307	156	
338.94331	114	
339.75341	160	1+
339.82971	694	1+
340.94177	580	1+
342.56089	94	
342.90773	114	
343.70958	114	
343.78007	94	
344.90268	98	
345.05700	118	
345.55573	122	
351.04373	130	
352.76520	370	1+
353.19875	126	
353.89509	232	
354.75867	116	
356.83408	132	
357.59260	94	
357.72113	202	1+
357.81281	98	
360.70938	130	
360.87165	116	
361.94995	234	1+
362.71897	106	
363.75482	326	1+
363.95438	252	1+
366.18267	156	
366.89132	96	
368.84101	134	
369.38134	94	
END IONS

###FS:    #m/z: 322.93176 #charge 1+
###MS: 69
###MSMS: 70
BEGIN IONS
TITLE=Cmpd 52, +MS2(322.9318), 28.0-35.0eV, 1.5min #70
RTINSECONDS=90.432
SCANS=69-70
PEPMASS=322.93176	5445388
CHARGE=1+
182.57494	100	
192.88915	118	
192.92638	80	
194.88806	94	
195.08838	90	
196.88098	428	1+
196.99147	80	
200.11279	84	
200.87775	158	
205.94926	362	1+
207.97568	90	
209.95117	92	
210.82576	82	
210.89894	156	
212.88169	120	
213.51219	80	
214.89201	348	1+
215.07598	106	
220.01479	98	
220.94641	106	
220.96010	120	
221.10517	92	
222.95612	1104	1+
223.96080	778	1+
225.39654	102	
226.41243	122	
226.97017	130	
227.93489	184	
229.10049	82	
230.88967	382	
231.86893	106	
232.90014	110	
236.38350	94	
236.92755	86	
237.05758	86	
237.79288	128	
238.86512	94	
238.93724	152	
239.07191	168	
239.78760	774	1+
240.82296	352	
240.89829	88	
240.94153	2176	
240.95984	338	
241.00608	114	
241.54114	94	
241.79386	96	
241.94058	7242	1+
242.81924	330	1+
242.89243	90	
242.94249	4868	1+
243.87074	80	
244.79071	84	
244.88882	100	
244.94078	1102	
245.89053	120	
246.49153	94	
246.97702	352	1+
247.04717	88	
247.96273	80	
248.82962	142	
248.89820	102	
249.04456	100	
249.95629	118	
250.90986	198	1+
250.97361	120	
251.85454	100	
251.88194	106	
252.00457	144	
252.85116	144	
253.09145	90	
253.79030	202	1+
253.83315	166	
253.99077	82	
254.84381	120	
255.44311	92	
255.78420	122	
256.39387	98	
256.49033	82	
256.50594	102	
256.79405	648	1+
256.84220	252	1+
257.79876	546	1+
257.90607	88	
258.83606	446	
258.99420	88	
260.33996	120	
260.83603	306	
261.37276	120	
261.47584	86	
261.83031	944	1+
262.85762	90	
263.35548	84	
263.79420	204	1+
263.86132	128	
264.98119	132	
265.01011	82	
265.05782	134	
265.25994	92	
265.35931	146	
265.86085	248	1+
266.85141	124	
266.98697	88	
267.80447	166	
267.84404	84	
268.81155	84	
268.90828	122	
269.41975	94	
269.88566	86	
270.80122	164	
270.85407	88	
271.84421	446	1+
273.79285	890	1+
273.86597	82	
274.39982	82	
274.81603	122	
274.84824	114	
275.79071	136	
275.81070	552	1+
277.02489	82	
277.07199	88	
278.80993	118	
279.09336	774	1+
279.81044	122	
279.91831	96	
280.79277	122	
281.89392	86	
281.98755	96	
283.07048	172	
283.78874	690	1+
283.86185	514	1+
283.90981	108	
284.28958	276	1+
285.33072	92	
285.81488	148	1+
287.80232	150	1+
288.88960	250	1+
289.79214	190	
289.86320	82	
290.05737	86	
290.79000	210	
290.87905	138	
291.80415	384	
291.87723	376	1+
292.80539	226	
292.89892	92	
293.49427	100	
293.82502	118	
294.83253	160	
294.85463	114	
296.79666	182	1+
296.81467	280	1+
296.83980	96	
296.85699	104	
296.87986	82	
296.94775	98	
299.78078	512	1+
300.80278	92	
300.82169	136	
301.90843	232	1+
303.27836	80	
304.34632	84	
305.80493	138	
306.79620	988	1+
306.88077	414	1+
307.38068	82	
307.43875	96	
307.79842	854	1+
308.05364	170	1+
308.30029	80	
308.81452	330	1+
309.82300	280	1+
310.08406	88	
310.10988	88	
311.88821	90	
312.80422	298	1+
312.87147	244	
314.82416	248	
315.87959	82	
316.83627	98	
318.86985	86	
319.64673	90	
320.37590	88	
321.76108	138	
323.74507	94	
323.88899	156	
324.61202	266	1+
324.89807	880	1+
325.81164	150	
325.94717	80	
326.82137	80	
326.91588	110	
END IONS

###FS:    #m/z: 340.94175 #charge 1+
###MS: 69
###MSMS: 71
BEGIN IONS
TITLE=Cmpd 53, +MS2(340.9417), 28.0-35.0eV, 1.5min #71
RTINSECONDS=91.204
SCANS=69,71
PEPMASS=340.94175	2963320
CHARGE=1+
183.86751	194	
187.97670	112	
190.94776	152	
191.42498	90	
192.92642	268	1+
196.88293	160	
197.87474	92	
204.90674	198	
206.93231	90	
206.95114	162	
208.94207	248	1+
210.93960	184	
211.90694	86	
212.87785	188	
213.87889	126	
213.94065	1224	1+
215.50487	100	
215.88541	1022	1+
215.93666	212	
216.94203	88	
217.93586	136	
218.88170	86	
223.79397	108	
223.97763	100	
224.01409	90	
224.90375	106	
224.97052	138	
225.95015	316	1+
227.11256	88	
227.79000	128	
230.88887	1526	1+
231.89078	842	1+
231.95110	2074	1+
233.86832	86	
233.89682	448	
233.94857	618	1+
234.52402	98	
235.89452	236	1+
235.94655	242	
236.08000	90	
237.45339	86	
239.79380	200	
241.05252	98	
241.82906	94	
241.89479	122	
242.01060	100	
243.93990	92	
243.98558	108	
244.99558	88	
245.96758	600	1+
246.06458	122	
246.90723	90	
248.90443	224	
249.90195	124	
249.96330	276	1+
250.89776	118	
251.83781	106	
251.88490	130	
251.89817	116	
251.97145	162	
253.92122	94	
253.95871	108	
253.98520	148	
254.14232	90	
254.96728	806	
255.07237	220	
255.78263	134	
256.84681	344	1+
256.88546	134	
256.96683	130	
257.80026	334	1+
258.97166	166	
259.52355	106	
259.95499	246	1+
260.76263	94	
260.85100	116	
261.89164	114	
262.83973	90	
263.04352	152	1+
263.41492	122	
263.55699	116	
265.91236	122	
266.97482	90	
267.84370	92	
268.96036	88	
270.79797	120	
271.85467	228	1+
272.92040	112	
272.93642	124	
272.98139	186	
273.01163	94	
273.79654	574	1+
273.81343	90	
274.53105	128	
274.81812	88	
274.89619	154	
275.84447	292	
276.83189	100	
276.85510	274	
277.85724	170	
277.96384	114	
278.84633	424	1+
278.86697	140	
279.87266	108	
280.80460	148	
280.90612	90	
281.87404	134	
282.86131	148	
282.89897	98	
282.92411	168	1+
283.36777	90	
283.78816	154	
283.85862	114	
284.38994	96	
284.43170	204	1+
285.43321	136	1+
285.86438	96	
285.90347	98	
285.94274	92	
287.86289	166	
288.38372	102	
288.42119	92	
288.78542	132	
289.79154	234	
289.81643	172	
291.44536	168	
291.78098	98	
291.80813	174	
292.87764	174	1+
293.81506	160	
294.86334	278	1+
295.54639	94	
295.83962	106	
296.80738	256	
297.36878	86	
297.79090	180	
297.87914	158	
298.11284	138	
298.98046	94	
299.78504	334	
299.88036	180	
300.40465	90	
302.94594	120	
303.66342	88	
303.81058	132	
304.93162	106	
305.80775	132	
305.87648	134	
306.79562	322	1+
307.88115	414	1+
308.01816	98	
309.81587	162	
309.88023	440	1+
312.80260	244	1+
312.88173	162	
313.00648	110	
318.52142	90	
318.81849	128	
318.87162	196	1+
320.10036	102	
321.81841	128	
321.97367	90	
322.14776	88	
322.89972	150	
324.89496	182	
324.91950	86	
325.18759	94	
325.88990	148	
326.86065	110	
326.88325	108	
327.89485	90	
328.88768	276	
329.05831	88	
333.40491	86	
334.84178	94	
334.90581	98	
336.77613	88	
339.90774	94	
340.78838	86	
342.90516	394	1+
END IONS

###FS:    #m/z: 363.95795 #charge 1+
###MS: 69
###MSMS: 72
BEGIN IONS
TITLE=Cmpd 54, +MS2(363.9579), 28.0-35.0eV, 1.6min #72
RTINSECONDS=91.9765
SCANS=69,72
PEPMASS=363.95795	1778060
CHARGE=1+
70.39477	98	
182.86823	296	
185.86993	138	
187.86858	204	
189.86360	1126	1+
191.85792	1006	1+
194.88824	122	
196.88401	466	1+
200.94603	110	
201.03266	188	1+
203.90405	110	
205.94919	170	
207.87571	536	1+
207.95182	156	
208.94421	98	
209.87963	948	1+
209.94431	2268	1+
210.88438	794	1+
212.87968	7148	1+
214.89563	654	
215.88409	104	
217.91706	250	
218.38759	106	
218.91645	308	
219.40871	126	
222.95413	1288	1+
223.87930	254	1+
224.95033	2564	1+
226.02385	106	
226.56124	136	1+
226.89855	288	
226.94797	12710	1+
226.98069	98	
227.78811	274	1+
227.81994	100	
227.88067	114	
228.85823	124	1+
228.89458	1754	1+
228.94295	13902	1+
229.12377	102	
230.79324	160	
230.89013	9970	1+
232.02966	102	
232.88586	768	1+
234.82370	240	1+
234.88261	488	1+
234.93003	472	1+
236.91999	110	
237.06343	220	1+
238.03167	144	
238.84103	172	
239.82430	280	1+
240.94185	300	
240.96240	1116	1+
241.04084	164	
241.08869	112	
241.95014	1248	1+
242.82131	138	
243.81978	144	
243.94189	126	
244.95813	5640	1+
245.97885	222	
246.90907	168	
246.95372	7684	1+
247.43666	102	
248.80300	218	
248.85342	144	
248.90076	2708	1+
249.80686	134	
250.80901	132	
250.89377	380	1+
250.94350	108	
250.96997	162	
251.07042	104	
251.78671	106	
251.94694	116	
252.04467	144	
253.59375	102	
253.83111	244	1+
253.90777	630	1+
254.09191	138	
258.83580	388	1+
258.97558	176	
259.10102	106	
260.83107	662	1+
260.96967	936	1+
263.39929	106	
263.84195	150	
263.86582	110	
264.84645	116	
264.92535	110	
264.97269	376	1+
266.81688	314	1+
266.84816	114	
267.78863	258	
267.97366	718	1+
268.79002	148	
268.80974	162	
268.84615	170	
268.95529	102	
269.88155	152	
269.97013	1124	1+
270.80912	396	1+
271.84740	120	
271.91453	250	
272.39684	100	
272.79191	274	1+
272.91684	116	
273.90953	162	
275.86124	138	
276.80537	126	
276.85111	254	
277.80652	174	
277.85704	372	1+
278.79599	232	
278.84747	452	1+
279.10261	378	1+
279.79118	1434	1+
280.79367	1204	1+
280.83236	108	
280.90318	130	
281.81228	108	
281.94729	122	
282.12977	172	1+
282.74608	100	
282.79078	520	1+
283.05687	98	
283.10519	140	
283.85305	304	1+
283.94889	146	
283.98822	112	
284.00821	116	
284.81820	128	
285.79432	160	
285.84544	1424	1+
285.91182	164	
286.41774	188	
286.79638	110	
288.79476	100	
289.81467	130	
289.86738	178	
290.79160	118	
291.80374	264	
292.87526	160	
292.93852	116	
293.03922	116	
293.12278	150	
293.85391	118	
293.87232	178	
294.81561	142	
294.86168	366	
295.12512	102	
295.87128	204	
295.92879	104	
296.80889	266	
296.86431	280	1+
297.11446	230	
297.80911	234	
297.93874	270	1+
298.80395	1070	1+
300.74536	110	
300.80306	462	1+
301.81727	122	
301.86242	760	1+
303.81034	940	1+
303.85654	2560	1+
303.94368	146	
304.44631	138	
304.83362	120	
305.85415	106	
305.93802	108	
306.55319	100	
306.88171	172	
307.13687	172	
307.85452	150	
307.89250	152	
308.88980	124	
308.92100	188	1+
309.89080	162	
310.82292	112	
310.87849	228	
311.89416	244	
312.84885	142	
312.87066	276	1+
315.31713	104	
315.60339	104	
316.81501	120	
316.85962	126	
317.81381	260	
317.89704	132	
318.81707	436	1+
318.93440	296	1+
319.82089	296	1+
319.87423	282	
319.93675	182	1+
320.12669	124	
321.81914	588	1+
321.86689	468	1+
322.93243	574	1+
324.75937	106	
324.83238	190	
324.87177	142	
324.89652	240	1+
324.92171	102	
325.72095	158	1+
326.87640	856	1+
327.71980	172	1+
328.90177	138	
331.75213	236	1+
334.05094	98	
334.96674	134	
335.75760	128	
335.77987	104	
335.90317	188	1+
336.94828	530	
337.83377	272	1+
337.94401	248	
338.94279	208	
339.18690	192	1+
339.82993	1034	1+
340.93910	442	1+
342.90393	110	
343.70946	278	1+
347.87185	110	
348.76048	342	1+
349.73468	114	
361.72255	278	
363.71672	148	
364.71302	258	1+
364.73901	194	1+
366.55967	98	
END IONS

###FS:    #m/z: 507.84746 #charge 1+
###MS: 73
###MSMS: 74
BEGIN IONS
TITLE=Cmpd 55, +MS2(507.8475), 28.2-35.2eV, 1.6min #74
RTINSECONDS=95.654
SCANS=73-74
PEPMASS=507.84746	579342
CHARGE=1+
196.01686	430	
209.94355	172	
216.89680	236	1+
220.05134	186	
222.97237	372	1+
232.88844	176	
234.89389	220	1+
236.88896	200	
238.06440	202	
241.85698	188	
241.87872	184	
250.97189	564	1+
251.87325	166	
254.09340	180	
254.89514	262	
254.91273	232	1+
256.78987	298	
257.84868	176	1+
258.79990	246	1+
258.87699	184	
259.84462	224	1+
259.86688	172	
260.88019	278	
261.38208	458	1+
261.88277	174	
262.91113	130	1+
266.16802	480	
266.86147	210	1+
267.16934	232	
267.78235	258	1+
268.97038	242	
269.88857	184	
270.02772	284	1+
270.85786	208	1+
272.39321	232	
272.79511	250	1+
272.85411	542	
273.85670	562	1+
273.88716	218	1+
276.84572	274	
277.37293	168	
277.87966	180	
277.96390	158	
278.86826	240	
278.89971	178	
279.85697	340	1+
280.89087	172	
282.40469	172	
283.87345	228	1+
285.86099	180	
286.06246	208	
287.85320	1148	1+
288.40329	188	
289.87900	908	
290.13155	184	1+
290.86853	1794	1+
290.90192	464	1+
291.90330	328	1+
293.12212	286	1+
293.87405	3692	1+
293.96286	214	1+
294.82853	158	
296.85541	238	
298.80477	220	
298.85481	216	
299.81211	364	1+
299.85250	180	
300.84223	346	
300.86115	366	
301.00359	160	
301.85998	238	
302.86733	644	1+
303.87085	456	1+
305.40624	162	
305.86678	458	1+
306.11619	180	
306.97496	212	1+
307.87076	298	
307.89032	1310	
308.14181	1128	1+
308.84696	498	1+
308.87113	1968	1+
309.79732	204	
309.81271	300	1+
309.84757	320	1+
309.87207	1382	1+
310.15762	812	1+
310.35228	186	
310.40876	162	
311.34300	736	1+
311.85428	160	
311.88400	7582	1+
312.34583	560	1+
313.97088	214	
314.81760	338	1+
314.86605	676	1+
315.81750	218	1+
316.88525	230	
317.87371	212	
318.88413	236	
318.97412	286	1+
319.32390	224	1+
319.87881	180	
319.97543	274	1+
321.35170	326	
321.82344	344	1+
321.87977	206	
322.34920	372	1+
322.39561	170	
322.86694	592	1+
322.89011	196	
323.87085	442	1+
325.82971	180	
325.90167	674	
326.28764	154	1+
326.88318	2464	1+
327.80899	394	1+
328.00745	158	1+
328.37700	350	1+
328.39214	304	1+
328.87242	624	1+
329.81479	354	1+
329.89927	184	
331.87803	178	
331.89350	194	
332.87629	630	1+
332.90492	274	
332.95074	146	1+
333.38736	256	1+
333.84389	192	
334.89875	208	
335.84515	340	1+
335.89000	308	
336.94649	188	
337.39673	218	
337.87871	612	1+
338.72986	292	1+
338.88122	384	1+
339.38125	288	1+
339.83109	300	1+
339.85797	210	1+
340.01623	224	1+
340.40500	158	
340.77176	206	1+
340.90454	486	1+
344.84901	180	
344.87810	242	1+
347.91317	338	1+
349.75525	210	1+
349.77316	190	
349.88187	468	1+
350.88546	400	1+
351.76864	200	1+
352.90889	354	1+
353.85152	590	1+
355.77705	164	
355.90801	240	1+
356.78257	290	
356.84247	238	
357.81577	88	1+
358.04416	210	1+
359.27473	158	
359.77370	434	1+
361.86497	172	
361.89618	166	
363.04235	192	1+
363.91820	166	
366.83782	1838	1+
367.70947	1364	
367.78023	178	
368.70779	1308	1+
369.88952	202	
370.78368	446	1+
371.19116	166	
371.73148	162	
371.84782	364	1+
372.28335	312	1+
372.84713	238	1+
372.87370	158	
373.71961	386	
373.79101	408	1+
373.87680	384	
374.37538	160	
374.72142	196	
376.37013	240	1+
376.74707	256	1+
376.79346	208	1+
376.89062	202	1+
377.84871	362	1+
380.72449	314	
380.79536	196	1+
380.85595	276	
381.72109	256	
381.83770	200	
381.86051	186	
382.75072	220	1+
382.79501	274	1+
382.85298	608	1+
383.71645	280	
383.77983	206	1+
384.85214	3628	1+
385.37839	224	
385.72675	168	
387.39364	212	1+
387.72266	212	
389.20120	266	
389.22417	162	
389.70878	356	1+
389.73496	450	1+
389.80344	228	
389.84667	186	
389.86591	164	
389.88660	216	
390.73849	300	1+
390.84360	1130	1+
390.85644	946	1+
392.79662	424	1+
394.84098	280	1+
394.87260	490	1+
394.90910	202	
395.36420	278	1+
396.81026	266	1+
397.40044	220	1+
397.73778	318	
397.86399	162	
398.72524	1356	1+
399.80883	404	1+
399.84370	440	1+
402.86361	526	
403.74531	720	1+
403.87110	864	
404.87189	590	
405.78671	230	
405.87261	378	
406.85860	272	
407.73136	574	1+
407.77034	164	
407.80777	496	1+
407.86704	6188	1+
408.16442	168	1+
409.72269	352	
409.97846	216	1+
410.73190	296	
410.83991	202	
411.12822	132	1+
411.72162	220	
411.81089	766	1+
412.36929	264	1+
412.73366	780	1+
412.83938	190	
413.86699	290	
414.85892	180	
415.87635	308	
416.86227	160	
416.87962	188	
417.81722	522	1+
421.88522	1018	
421.91515	174	
422.87051	436	1+
423.77376	242	1+
424.69747	298	1+
424.87586	160	
426.75784	204	
426.86266	1060	1+
427.73597	2072	1+
428.09754	160	
428.86354	214	
428.88609	270	
429.73383	354	
429.83046	170	
429.88524	208	
430.74506	836	1+
430.85584	180	
430.88824	176	
431.86667	432	1+
432.33821	102	1+
432.86802	254	1+
434.34634	116	1+
434.89038	186	
435.86595	278	1+
436.69602	248	1+
436.77358	180	
438.73502	288	1+
438.77141	190	
439.89273	986	1+
442.35512	186	
442.87960	160	
444.87581	1100	1+
445.75119	694	1+
446.87122	194	
447.71408	376	1+
447.88706	512	1+
449.88899	460	1+
450.74726	1068	1+
457.70235	198	
457.90495	922	1+
459.21916	300	1+
459.90476	182	
460.72198	284	1+
462.88583	638	1+
464.79032	302	1+
467.88897	580	1+
468.77406	348	1+
476.90188	174	
480.92278	160	
482.75902	184	1+
485.26792	116	1+
485.90002	358	1+
486.90286	252	1+
488.17452	116	1+
491.79492	200	1+
491.84674	164	
500.68085	200	1+
501.79589	94	1+
503.61850	206	1+
504.62182	138	1+
504.85547	240	1+
506.80104	164	
509.85809	530	1+
END IONS

###FS:    #m/z: 336.94734 #charge 1+
###MS: 73
###MSMS: 75
BEGIN IONS
TITLE=Cmpd 56, +MS2(336.9473), 28.0-35.0eV, 1.6min #75
RTINSECONDS=96.426
SCANS=73,75
PEPMASS=336.94734	259358
CHARGE=1+
144.52585	90	
182.87093	262	
196.88537	236	1+
196.96549	98	
199.89311	128	
202.95615	106	
205.95071	206	
208.88938	92	
209.88330	100	
209.94595	188	
210.88531	496	1+
211.94571	3126	
212.01131	84	
212.82011	92	
212.87874	2892	1+
213.89648	120	
213.94164	1528	
214.09653	182	1+
214.89568	302	
215.88853	536	1+
215.93655	128	
217.88586	294	
217.93921	180	
218.84091	228	
219.83432	96	
220.41027	90	
223.96004	260	1+
225.88690	330	1+
226.11976	88	
226.94845	158	
228.89684	472	1+
229.95606	2374	1+
230.82940	174	1+
230.88965	5192	1+
231.95117	1416	1+
233.83031	326	1+
233.85134	90	
233.89790	298	
234.36412	114	
234.53703	94	
234.89336	492	1+
235.89517	366	1+
237.06035	140	
238.07233	100	
238.82020	208	1+
240.53044	102	
240.79427	120	
241.84709	86	
242.86320	86	
243.87853	88	
245.44574	94	
246.97699	394	
247.01602	88	
247.96694	802	
248.83675	164	
248.85202	108	
248.90121	1920	1+
249.41311	90	
249.82970	540	1+
249.96435	754	1+
250.95280	330	1+
251.03491	192	1+
251.99762	86	
252.79060	106	
252.83325	410	1+
252.97153	1508	1+
253.44542	90	
253.90470	612	1+
254.96674	826	1+
255.00888	102	
255.90550	112	
256.00256	94	
257.40344	94	
257.85743	94	
258.97815	90	
260.01871	216	1+
260.83089	98	
260.84762	114	
260.94676	116	
261.83505	340	1+
262.75218	94	
262.83911	244	1+
263.52874	88	
265.08636	146	
265.88445	104	
265.97689	100	
266.97676	102	
267.84020	1496	1+
268.37682	92	
268.84298	1044	1+
269.79803	118	
269.90579	92	
269.93220	94	
270.11772	94	
270.84168	186	
270.90520	100	
270.98437	250	
271.31369	94	
271.79324	88	
271.84428	210	
271.91931	348	
272.85099	150	
273.79350	412	1+
273.86022	100	
274.36633	88	
274.89486	132	
276.84700	182	
277.37437	104	
277.86434	134	
278.34259	92	
278.42061	90	
278.83703	522	1+
279.01095	92	
279.10336	100	
279.83983	300	1+
280.87076	130	
281.80381	86	
281.82155	142	
281.86945	476	1+
282.76037	88	
282.89469	94	
284.76050	92	
284.78484	96	
284.89921	90	
285.56721	116	
285.85201	142	
286.80306	316	1+
286.82196	124	
286.85240	1404	1+
287.30861	116	
287.40884	104	
288.93453	116	
289.00128	92	
289.83259	86	
289.88355	326	1+
291.80782	502	1+
291.85555	204	
291.93934	104	
292.85605	136	
293.10800	170	
293.12101	166	
293.85529	88	
293.87314	120	
296.81035	154	
298.31400	94	
299.31225	156	
299.81635	192	1+
299.87329	316	1+
299.91747	106	
301.75744	84	
302.37014	86	
303.81388	100	
303.85017	90	
303.88180	84	
304.88042	280	1+
305.45446	104	
305.95575	110	
307.89159	216	
308.86230	104	
308.89098	126	
309.82003	178	
309.87613	120	
310.88076	300	
311.87835	176	
312.88408	104	
312.91367	94	
313.87248	204	
314.31252	96	
314.81915	138	
316.76192	100	
316.82341	96	
320.38030	100	
320.43984	92	
321.88343	168	1+
324.37293	98	
324.89597	586	1+
325.78404	100	
325.87416	90	
325.89474	346	1+
326.95355	124	
327.71328	138	
327.75219	92	
328.88435	286	1+
328.92459	102	
330.82058	130	
330.88816	118	
331.59589	104	
331.74125	92	
331.83676	92	
331.88738	226	1+
332.84460	86	
333.38491	102	
333.72798	108	
336.48584	94	
336.76872	124	
339.88760	136	
END IONS

###FS:    #m/z: 359.96333 #charge 1+
###MS: 73
###MSMS: 76
BEGIN IONS
TITLE=Cmpd 57, +MS2(359.9633), 28.0-35.0eV, 1.7min #76
RTINSECONDS=97.1985
SCANS=73,76
PEPMASS=359.96333	195384
CHARGE=1+
187.93791	156	
200.94758	126	
205.95007	226	
206.88447	158	
207.94819	176	
208.57121	104	
208.96390	94	
209.94576	1138	1+
211.90587	92	
211.94591	160	
219.95827	92	
220.96329	134	
222.95342	1378	1+
223.41926	92	
224.90253	148	
224.94932	2412	1+
226.89386	298	
226.94799	8744	1+
228.02488	156	1+
228.94311	8664	
229.00381	92	
229.94333	378	
230.88883	192	
231.90148	110	
235.07906	104	
235.82583	212	
235.93288	104	
238.01365	92	
238.98257	90	
239.42540	106	
240.78414	422	1+
240.82313	138	
240.94545	132	
240.96376	1302	1+
241.89661	116	
241.94296	196	
242.90148	92	
242.96042	914	1+
243.87399	160	1+
244.02028	106	
244.90495	228	1+
244.95840	4352	1+
245.83387	130	
245.94166	276	
246.81053	98	
246.95330	4234	
246.97439	338	1+
247.50059	102	
247.79638	96	
247.95685	102	
248.10976	92	
248.80241	280	
249.81353	124	
250.95375	286	
250.98442	92	
251.81494	114	
252.95483	494	1+
253.08985	100	
253.83578	354	1+
256.79033	206	1+
257.81587	110	
258.84302	162	
258.97666	500	1+
260.04954	188	
260.80919	160	
260.94726	172	
260.96873	1026	1+
261.09658	94	
261.90752	122	
262.94729	194	
263.88388	96	
263.97752	306	1+
264.07547	216	1+
264.82676	122	
266.01067	108	
266.35681	108	
266.81397	580	1+
266.86096	164	
267.78322	134	
267.97403	970	1+
268.85008	110	
268.91239	96	
269.47634	100	
269.97139	756	
270.09724	190	1+
271.84918	336	1+
271.95705	106	
272.59776	102	
273.79436	204	1+
273.97182	124	
274.02677	92	
274.65950	100	
275.42065	92	
275.79038	116	
275.85120	94	
275.91463	108	
276.85723	400	1+
277.80552	506	1+
278.84140	118	
279.10681	352	1+
279.80702	102	
280.09417	140	
280.11064	272	1+
280.51651	96	
280.79469	666	1+
281.85184	292	1+
281.98828	114	
282.82509	148	
283.83990	162	
283.85456	138	
283.89053	218	1+
284.82423	454	1+
284.89242	234	1+
285.79510	380	1+
286.03954	124	
286.41136	228	1+
286.85800	118	
290.78750	166	
290.86034	100	
291.06722	94	
291.79024	132	
291.80452	144	
291.89105	106	
292.43818	90	
293.80489	126	
293.86293	322	1+
293.98050	114	
294.10034	98	
294.12546	110	
294.86442	270	1+
295.92519	118	
296.80898	334	
296.82699	90	
298.80615	534	
299.67933	106	
299.80693	534	1+
299.87176	94	
299.95301	116	
301.06261	94	
301.78229	278	
301.85976	130	
301.87637	100	
301.91259	176	1+
302.82071	186	
302.85454	140	
303.12509	148	
303.80592	442	1+
303.94538	204	
304.62022	100	
304.88908	188	1+
306.08929	124	
307.88809	134	
309.79985	106	
309.87644	412	1+
310.81527	98	
310.87901	352	1+
311.82500	100	
316.82438	328	1+
317.39823	116	
318.12579	120	
318.93204	126	
321.82133	208	
322.03213	122	
322.88325	390	1+
322.92650	400	
322.96468	150	
323.81669	124	1+
327.80582	108	
327.90044	128	
328.88921	164	
329.60198	94	
329.87590	124	
330.12896	90	
334.76561	94	
334.95561	128	
336.94828	542	1+
336.97728	136	
337.91793	92	
339.55832	90	
339.82808	98	
339.88172	98	
340.94164	296	1+
343.47731	110	
345.41210	112	
345.71123	122	
348.12422	94	
352.79300	150	
353.75871	108	
356.77890	166	
357.37854	94	
357.76986	124	
358.68670	106	
359.75998	112	
360.79222	112	
361.71773	116	
362.79352	126	
363.55437	102	
363.71686	316	1+
364.79985	124	
END IONS

###FS:    #m/z: 507.84756 #charge 1+
###MS: 77
###MSMS: 78
BEGIN IONS
TITLE=Cmpd 58, +MS2(507.8476), 28.2-35.2eV, 1.7min #78
RTINSECONDS=100.888
SCANS=77-78
PEPMASS=507.84756	550968
CHARGE=1+
196.01652	450	1+
199.88581	174	
209.94347	334	
214.88824	366	
224.97715	410	
227.95404	174	
230.89001	208	
232.90028	522	1+
236.05171	274	1+
238.86783	174	
239.87009	164	
248.85046	302	1+
249.37754	160	
249.90383	348	1+
250.97134	508	1+
252.07800	166	
258.87589	208	
260.88319	208	
261.87342	166	
263.38310	156	
265.85806	222	1+
266.16830	274	1+
266.98162	164	1+
270.85879	266	
271.78930	286	1+
271.85145	1076	1+
271.89013	158	
272.85329	896	1+
272.89618	156	
274.85109	158	
277.38245	188	1+
277.89616	296	1+
278.86167	218	
280.00203	200	1+
280.85217	292	1+
281.37891	260	1+
281.96360	188	
282.13168	176	1+
282.89691	218	
284.59493	194	
284.87371	206	
285.94775	170	
287.07416	124	1+
287.85092	396	
288.82048	334	1+
288.87045	324	
289.88167	958	
290.13731	200	
290.86382	2034	1+
291.98139	174	
293.87403	3760	1+
295.76731	250	1+
295.81567	286	1+
296.85846	578	1+
299.80765	674	1+
300.86107	774	
301.88199	294	
303.10863	316	1+
303.86436	254	1+
304.79392	222	1+
305.83718	194	
305.86017	552	1+
306.88468	220	
307.34765	156	1+
307.89198	910	
307.91223	192	1+
308.14207	1106	1+
308.87053	1924	1+
309.79728	196	1+
309.88920	648	
310.15730	920	1+
310.34551	382	1+
310.84351	162	
311.10805	128	1+
311.82878	166	
311.88381	6890	1+
312.16781	158	
313.96375	172	1+
314.86359	846	1+
316.88614	224	
318.81570	282	1+
318.85957	182	
319.85377	170	
319.89448	464	1+
320.79152	174	
321.80844	182	1+
321.99270	172	
322.34955	214	
322.75432	166	1+
322.84891	342	1+
322.86837	196	
322.88891	262	
323.87311	662	1+
323.98278	320	1+
324.38579	292	1+
325.90252	586	
326.82360	384	1+
326.88263	1358	1+
327.38162	264	
327.82741	278	1+
327.89657	394	
328.87043	766	1+
328.88463	538	
329.81209	242	
330.16519	206	
330.89333	232	
331.81666	250	1+
331.89293	168	
332.88028	278	
332.95037	186	
333.77605	178	1+
333.84918	192	
333.86692	174	
333.95097	202	
334.88490	692	1+
335.80868	288	1+
335.83972	532	1+
335.88990	580	1+
336.77183	170	
337.38526	278	1+
337.88377	372	
338.88612	302	
339.07901	168	1+
339.82673	270	
339.85927	166	1+
339.88805	486	1+
344.83313	166	
345.82074	234	
345.90133	296	
346.72875	162	1+
346.85662	236	
346.88353	264	1+
347.75941	158	
347.82631	270	
348.17002	160	1+
348.78686	194	
349.75812	166	
349.92771	160	
350.82715	262	1+
350.89120	284	
350.95956	332	1+
351.77737	192	
352.17405	200	1+
352.77734	542	1+
352.90769	388	1+
353.36958	170	
353.85163	418	
354.83908	282	
355.82185	194	
356.71632	162	
356.91806	120	1+
357.87538	356	1+
358.77859	158	
358.80942	270	1+
359.84519	190	1+
362.42359	246	1+
362.77544	228	1+
362.83223	174	1+
364.07826	294	1+
364.87235	158	
365.83361	156	
365.86435	158	
366.77592	246	1+
366.83760	1454	1+
366.91201	204	1+
367.70944	2038	1+
367.77013	186	1+
368.37152	166	
368.89178	180	
369.88984	202	
370.34837	176	
370.83949	236	1+
371.72429	226	
371.85122	304	1+
372.72200	156	
372.83422	260	1+
373.39280	222	
373.72280	676	1+
373.79660	182	
374.76990	198	
374.80563	260	1+
374.85451	856	1+
375.74189	300	
376.38782	162	
380.72475	234	
380.80427	434	1+
381.39323	234	1+
381.72101	442	
382.71531	572	1+
382.77620	332	1+
382.89488	362	1+
383.09551	190	1+
383.77527	216	1+
383.87106	232	
384.85073	4034	1+
385.78192	360	1+
385.88898	164	
387.72619	196	
387.90231	156	
388.79828	308	1+
388.82884	156	
388.90879	326	1+
389.20318	246	1+
389.71803	214	
389.87914	178	1+
390.83994	630	1+
391.74568	158	
391.80109	278	
391.86513	550	1+
392.29251	244	1+
392.73787	224	1+
392.84034	312	
392.86068	378	1+
393.79637	806	1+
394.79764	520	1+
395.86659	262	
396.73536	200	
396.86560	180	
396.90325	274	1+
397.74097	314	
398.72826	380	
398.86976	178	
399.70793	372	
399.72994	282	
399.80825	302	1+
399.85134	308	
400.72972	208	
400.86922	222	
401.85538	162	
402.86583	2212	1+
403.87104	1548	1+
405.73150	518	1+
405.87218	524	1+
407.72889	740	1+
407.86622	4864	1+
409.72548	1454	1+
410.85148	232	
411.68358	214	1+
411.81675	570	1+
411.83860	186	
411.86743	170	
412.72908	900	
413.69222	264	1+
413.74683	466	1+
413.87428	694	1+
414.69578	184	1+
415.87120	258	
416.05035	188	1+
416.88024	202	
417.72986	214	1+
417.82221	552	1+
417.86073	158	
420.85791	170	
421.88319	1098	1+
422.86777	224	
423.82494	400	1+
423.87437	222	
424.07500	158	
424.82573	240	1+
425.74580	402	
425.87932	202	
425.93821	264	1+
426.75523	262	
426.86144	1526	1+
426.88348	190	
426.93905	172	1+
427.73497	1898	1+
428.07966	246	1+
428.11019	204	1+
428.22237	204	1+
428.88929	164	
429.70319	248	
429.74231	392	
429.83032	242	
430.74035	1722	1+
430.86342	462	1+
430.93301	174	
431.86891	338	1+
433.88830	228	
434.74376	252	1+
434.77355	228	1+
434.88910	250	
436.75576	284	1+
436.82462	160	
436.88866	270	1+
437.82812	170	1+
439.89274	646	1+
442.32557	186	1+
442.62516	184	1+
443.69793	252	1+
444.68132	230	
444.74797	202	
444.87391	1782	1+
445.74484	590	1+
446.90257	196	
447.71110	268	
448.72363	184	
448.75431	342	1+
449.81998	160	1+
449.88513	388	
450.74966	454	1+
452.77065	222	
457.90578	908	1+
461.18236	156	1+
462.88698	180	
464.81986	126	1+
467.89001	714	1+
467.96218	186	1+
468.78413	216	
485.89704	384	1+
490.78299	166	
491.67311	212	1+
495.66530	164	1+
495.77715	234	1+
499.74577	202	1+
502.81330	346	1+
504.80135	258	1+
504.86207	184	1+
506.80621	202	1+
509.86197	350	1+
END IONS

###FS:    #m/z: 336.94718 #charge 1+
###MS: 77
###MSMS: 79
BEGIN IONS
TITLE=Cmpd 59, +MS2(336.9472), 28.0-35.0eV, 1.7min #79
RTINSECONDS=101.661
SCANS=77,79
PEPMASS=336.94718	241972
CHARGE=1+
54.24427	92	
69.51584	106	
159.85714	94	
183.99801	88	
185.86646	92	
191.99818	116	
196.88587	138	
198.02868	96	
198.96107	98	
200.45705	100	
203.94368	100	
207.97551	112	
210.88366	266	
211.94476	3186	1+
212.87967	2818	1+
213.93939	1262	1+
215.86777	88	
215.88729	806	
215.93762	272	
217.88431	144	
218.88872	234	
218.99067	118	
219.90195	92	
221.94542	348	1+
223.90753	86	
223.96449	566	1+
225.00721	86	
225.54408	98	
226.13277	92	
226.97383	128	
227.78739	108	
227.89775	138	
228.89593	576	
229.03005	96	
229.39639	86	
229.95603	3996	1+
230.36156	84	
230.88977	4584	1+
231.55301	92	
231.95091	1580	1+
232.82476	428	1+
233.86615	144	
233.89758	514	1+
233.92805	92	
233.94590	176	
235.89376	370	1+
236.01304	212	1+
237.37566	86	
239.95170	88	
240.83555	120	
240.96116	194	
240.98388	146	
241.84290	146	
242.79201	200	1+
242.97444	84	
244.02015	86	
244.03774	86	
244.95843	112	
246.90406	310	1+
246.97620	208	
247.96767	432	
248.46366	102	
248.89951	1508	1+
249.82886	160	
249.96582	368	1+
250.07398	274	1+
250.10173	166	1+
250.83104	734	1+
250.85983	86	
250.95186	412	1+
251.46314	88	
251.79577	94	
251.89997	100	
252.95435	362	1+
252.97147	1536	1+
253.00086	84	
253.90748	1008	1+
254.57770	102	
254.94604	112	
254.96661	872	1+
255.07725	122	
255.90325	94	
256.85412	100	
256.96509	164	
257.55927	96	
258.38605	126	
258.83878	114	
259.85483	156	
259.89130	100	
259.96025	106	
260.61688	92	
261.83126	540	1+
261.86252	120	
262.83319	374	1+
263.10286	120	1+
265.08608	102	
265.40785	104	
267.84476	226	
268.84030	1348	1+
269.79810	280	1+
270.98208	192	
271.85045	90	
271.91609	320	1+
272.06253	92	
272.87132	106	
272.97672	128	
273.76664	98	
273.86120	148	
273.93921	90	
273.96086	90	
274.84974	100	
274.89698	150	
276.85465	150	
277.83362	256	
277.85577	106	
278.81393	154	
278.83552	828	1+
278.86157	94	
280.81169	224	1+
282.89245	96	
283.37820	104	
283.79084	92	
283.88671	92	
284.44361	88	
284.79305	90	
284.80539	138	
285.16248	148	
285.85215	322	
286.85178	1196	
286.92573	138	
287.67708	88	
287.84812	626	
287.92947	196	1+
288.86926	270	1+
289.85720	126	
290.78675	162	
291.76208	118	
291.80404	128	
291.86201	328	1+
291.89731	96	
292.43501	92	
293.10781	110	
293.99595	130	
294.85844	160	
294.87489	164	
295.86128	86	
296.24553	100	
296.87691	148	
297.89226	98	
298.80371	292	1+
299.35419	112	
299.84971	116	
299.86923	218	1+
301.75775	96	
301.94330	90	
302.85451	194	1+
302.88451	142	
303.87843	214	1+
303.96493	86	
304.44621	144	
304.81566	92	
306.37806	88	
306.88574	144	
307.04929	84	
307.45167	90	
307.80393	110	
308.34169	92	
308.85324	96	
309.87244	1074	1+
311.72075	86	
312.03094	92	
312.87326	270	1+
313.90516	104	
314.96585	102	
316.95426	100	
318.76385	84	
321.83180	140	
323.88616	362	1+
325.06407	94	
325.81439	96	
326.88191	128	
328.77045	90	
328.88251	122	
330.38494	86	
330.62382	98	
331.81028	102	
332.52893	116	
334.80556	100	
335.92782	98	
336.22469	88	
339.73959	88	
339.83413	116	
END IONS

###FS:    #m/z: 359.96323 #charge 1+
###MS: 77
###MSMS: 80
BEGIN IONS
TITLE=Cmpd 60, +MS2(359.9632), 28.0-35.0eV, 1.7min #80
RTINSECONDS=102.433
SCANS=77,80
PEPMASS=359.96323	179108
CHARGE=1+
187.93638	100	
206.41141	110	
207.95225	134	
208.88628	194	
208.93341	112	
209.94388	1310	1+
215.41098	98	
217.91642	92	
218.90745	104	
220.95729	162	
221.88683	90	
222.95277	1918	1+
224.89102	94	
224.94910	1864	1+
226.04258	94	1+
226.89607	262	
226.94783	7614	1+
227.78616	110	
227.89332	504	1+
227.91277	152	
228.94334	7530	1+
229.42785	108	
230.45037	98	1+
230.89350	300	1+
233.92636	94	
233.95972	132	
234.82187	454	1+
234.93402	186	
234.96497	118	
235.82218	336	1+
238.09894	112	
238.86331	102	
238.91166	116	1+
239.07295	152	
240.56101	100	
240.79063	106	
240.82419	158	
240.94111	218	
240.96292	1070	1+
241.12865	92	
241.90347	138	
241.94117	116	
242.48267	100	
242.78639	148	
242.95919	766	1+
243.45879	92	
244.03871	110	
244.89242	118	
244.95792	3922	1+
245.43999	118	
245.83299	90	
245.94691	106	
246.83224	108	
246.95376	3164	1+
247.98283	348	1+
248.43058	120	
248.80685	186	
249.80455	114	
250.72771	90	
250.90333	166	1+
250.95633	532	1+
251.07164	134	
252.95395	236	
253.08290	170	1+
253.35531	112	
253.83648	446	
255.37603	120	
255.96545	90	
256.79228	268	1+
257.02140	92	
257.97187	514	1+
258.38539	92	
258.83140	322	
258.84452	256	
259.79602	130	
259.88673	104	
260.02518	154	
260.96774	838	1+
261.89000	154	
261.98747	104	
262.85434	160	
263.79498	218	1+
263.82605	150	
263.94477	102	
263.97744	136	
264.00748	92	
264.82182	152	
264.97591	462	1+
265.97721	324	1+
266.81244	290	1+
267.78311	112	
267.93165	126	
267.97303	522	1+
269.85280	170	
269.88958	90	
269.96761	294	
270.84071	92	
271.84555	226	
271.99819	120	
273.79508	246	
273.96767	304	
274.37443	106	
274.49062	90	
274.85552	122	
275.82259	102	
275.96981	286	
276.81074	164	
276.84732	310	1+
277.80891	178	
278.79953	130	
279.12217	116	
279.79943	126	
279.85048	156	
280.13118	90	
280.79470	828	1+
281.86414	368	1+
282.00304	100	
282.13524	100	
282.83171	94	
283.98543	244	1+
284.82609	310	1+
285.57976	112	
285.79293	96	
286.39386	92	
286.79170	116	
287.51917	100	
289.95755	126	
290.78871	544	1+
290.82002	102	
290.85769	334	1+
290.88163	180	1+
291.86037	256	1+
291.97399	114	
293.11416	100	
293.98233	158	
294.78916	90	
294.86448	198	
296.80947	166	
297.81287	116	
298.80468	1494	1+
299.86657	100	
299.88996	98	
300.80540	160	
300.86346	108	
301.78264	300	1+
302.13936	92	
302.86486	114	
302.94670	98	
305.87989	104	
306.81042	92	
306.92463	94	
307.24269	90	
309.79446	374	1+
310.88249	152	
311.88250	138	
313.94261	92	
314.04912	94	
314.82020	168	
314.88609	108	
314.93185	260	1+
316.81648	388	1+
316.86873	96	
317.87006	126	
317.88719	236	1+
318.93901	126	
319.05469	130	
319.06774	170	1+
319.83083	98	
320.53447	96	
320.69046	92	
321.05547	96	
321.82112	182	
321.88666	232	1+
322.92953	358	1+
324.16518	110	
326.89289	122	
328.88392	384	1+
329.14311	108	
329.72247	92	
331.77587	210	1+
332.89907	122	
336.94749	482	1+
338.88147	114	
338.94726	204	
339.13322	92	
339.61028	112	
339.82562	94	
340.93767	240	
341.33236	98	
346.80098	104	
350.77249	130	
351.86836	92	
352.03430	94	
354.78584	212	1+
356.77120	132	
359.70537	122	
359.96233	92	
362.04354	88	
362.75720	130	
363.79094	92	
END IONS

###FS:    #m/z: 322.93112 #charge 1+
###MS: 81
###MSMS: 82
BEGIN IONS
TITLE=Cmpd 61, +MS2(322.9311), 28.0-35.0eV, 1.8min #82
RTINSECONDS=106.122
SCANS=81-82
PEPMASS=322.93112	4748672
CHARGE=1+
138.82891	84	
185.37463	94	
189.09628	90	
189.86790	130	
192.88866	298	1+
196.88517	388	1+
200.86564	78	
205.47765	92	
205.95089	458	1+
209.94626	130	
210.90186	116	
212.88145	296	1+
213.41726	92	
214.89443	350	1+
217.89307	136	
218.88994	126	
220.38551	166	
221.31888	84	
221.96789	94	
222.95052	110	
223.95953	580	1+
224.81649	88	
225.95792	94	
227.82629	126	
227.93724	88	
227.95428	146	
228.79525	118	
228.89495	110	
228.91101	82	
229.19901	86	
230.05509	84	
230.82592	186	
230.88948	560	
232.82518	80	
232.92831	88	
233.98828	90	
234.37156	84	
234.88592	140	
235.90442	98	
236.89553	112	
237.79700	210	
237.91401	86	
238.79866	166	
238.93944	174	
239.07869	258	1+
239.43669	92	
239.47281	80	
239.78667	512	1+
240.82471	414	1+
240.94134	938	
241.05452	78	
241.94277	1072	
242.78995	178	
242.82221	208	
242.94354	2882	
243.82034	878	1+
243.93799	86	
244.09541	84	
244.84316	118	
244.94053	1110	1+
245.38242	92	
245.44761	108	
245.85515	388	1+
246.97539	618	1+
248.03028	156	
248.83160	128	
248.85220	160	
249.83820	196	1+
250.92148	370	1+
250.97137	136	
251.02694	94	
251.78824	90	
251.92599	316	1+
253.51572	102	
253.78877	150	
254.00846	78	
255.78529	106	
255.80372	90	
257.79943	336	
258.05987	78	
258.79948	162	
258.83355	558	1+
258.85040	80	
258.89523	92	
258.93074	86	
258.97166	150	
260.33854	358	
260.82935	1228	1+
260.90773	116	
260.93196	82	
261.83089	780	1+
262.48033	152	
263.85776	88	
263.87588	106	
263.97851	128	
264.83279	132	
266.79494	294	1+
266.85862	376	1+
268.84852	126	
268.95836	130	
269.16165	120	
269.79321	106	
270.84772	416	1+
271.35023	192	1+
271.77593	174	
271.80080	112	
271.84513	308	1+
272.06472	82	
272.97510	82	
273.79652	1392	1+
273.82045	78	
273.92703	84	
273.97801	88	
274.92592	84	
277.03518	84	
277.80734	130	
279.09140	580	1+
279.11543	100	
280.79464	212	1+
280.93390	84	
281.85273	272	1+
282.93105	180	1+
283.35515	164	
283.79072	470	
284.29255	134	
284.49128	118	
284.85539	146	
285.87429	86	
286.21298	80	
287.88482	92	
288.89054	94	
289.78818	302	
289.81271	150	
289.87853	116	
290.32600	88	
290.36169	92	
290.79599	130	
290.85628	166	
291.80599	670	1+
291.88230	78	
292.08975	80	
293.87641	134	
294.85885	110	
296.80603	208	
296.87163	228	
296.92577	168	
297.78614	158	
297.81241	232	1+
299.78448	408	
299.88343	88	
299.93433	84	
301.88275	152	
302.79753	84	
302.94877	84	
304.36768	94	
305.80688	146	
305.87717	140	
306.00476	90	
306.88509	682	1+
307.79728	834	1+
308.04402	80	
308.07908	86	
308.86554	82	
309.81259	180	1+
310.86958	156	
311.88583	336	1+
312.80616	222	
312.86959	94	
313.76045	100	
313.79768	110	
314.31008	86	
314.66311	90	
314.81937	208	
315.82199	112	
318.85831	186	1+
318.95538	110	
320.89011	92	
321.18586	84	
321.27762	84	
321.42842	166	
321.81963	92	
322.12111	100	
322.72734	136	1+
324.10335	100	
324.89531	196	
325.46635	88	
325.75363	118	
END IONS

###FS:    #m/z: 340.94179 #charge 1+
###MS: 81
###MSMS: 83
BEGIN IONS
TITLE=Cmpd 62, +MS2(340.9418), 28.0-35.0eV, 1.8min #83
RTINSECONDS=106.894
SCANS=81,83
PEPMASS=340.94179	1748890
CHARGE=1+
174.37979	92	
182.87100	86	
183.86598	90	
185.97856	90	
187.86885	84	
190.94739	108	
191.42676	94	
196.88310	550	1+
197.92543	130	
197.97332	84	
197.99742	86	
205.94931	256	
206.37598	108	
206.97105	92	
208.95753	104	
209.94292	346	1+
212.87820	740	1+
213.93937	950	1+
214.88372	880	1+
215.88724	564	1+
215.93539	248	
217.88347	258	1+
223.95377	124	
225.01691	92	
226.39310	122	
226.94893	280	1+
228.89609	108	
228.94188	426	1+
229.42235	96	
230.88808	1416	1+
230.94418	138	
230.96090	88	
231.89033	876	1+
231.95118	810	
232.83336	98	
233.89657	514	1+
233.94981	108	
234.78874	88	
235.34097	146	
235.82796	114	
235.87141	156	
235.89412	180	
235.90830	148	
236.82893	84	
237.57470	106	
239.47108	92	
239.78775	234	
239.93086	104	
240.83521	128	
244.98240	142	
245.80185	88	
245.83259	92	
246.11968	92	
246.71502	100	
246.97533	134	
248.90029	324	
249.90449	240	
250.89909	146	
251.87938	120	
251.90308	128	
251.94312	108	
251.95919	180	
253.93216	116	
254.34720	102	
254.83447	100	
254.91134	212	
254.96517	844	1+
255.94668	90	
256.79369	542	1+
256.88899	110	
256.93396	198	1+
257.79648	472	1+
257.89901	116	
258.84840	258	
259.34016	110	
259.84249	134	
259.96131	178	
260.84407	108	
261.88895	92	
262.07924	88	
262.83955	142	
263.82707	136	
264.05366	106	
266.84097	134	
269.65779	90	
269.84081	150	
271.34912	252	1+
271.79513	104	
271.82802	86	
271.91581	88	
272.86790	114	
272.93696	414	1+
272.97883	94	
273.80637	84	
273.91013	108	
274.85781	138	
274.90349	136	
275.80657	258	
275.86435	124	
276.36111	98	
276.81093	170	
276.85434	368	1+
278.84587	110	
279.84422	140	
280.80316	140	
280.83765	86	
280.93387	116	
280.95737	110	
282.04390	162	1+
282.65508	88	
283.79033	290	1+
284.90064	112	
286.42505	100	
289.79097	112	
289.81159	88	
290.41819	86	
290.84694	114	
291.80582	198	
292.44301	98	
292.84247	96	
293.33616	88	
293.82258	130	
293.87416	140	
293.93381	84	
294.86125	200	
295.88855	134	
296.82295	84	
299.89409	120	
300.42189	106	
300.84649	138	
303.01518	86	
304.86684	98	
304.88209	170	
304.94160	126	
305.36238	132	
305.88070	364	1+
306.88648	248	1+
306.97120	92	
307.75819	122	
307.79918	246	1+
309.87647	140	
309.91696	106	
310.87712	332	
311.19191	86	
311.88552	246	
312.80732	174	
312.87629	134	
313.79856	114	
314.03406	94	
314.10154	94	
314.71076	106	
315.80551	94	
319.86520	216	1+
322.02194	88	
322.87943	198	1+
325.89553	128	
326.90524	126	
327.40103	116	
327.71090	114	
327.82874	96	
328.88347	88	
328.96259	102	
330.81480	468	
332.06786	88	
333.36236	100	
333.67410	86	
335.09114	84	
335.39450	94	
337.60869	88	
338.77254	112	
339.03273	124	
339.43637	94	
340.87760	102	
341.26665	100	
341.71035	108	
343.75280	92	
END IONS

###FS:    #m/z: 363.95794 #charge 1+
###MS: 81
###MSMS: 84
BEGIN IONS
TITLE=Cmpd 63, +MS2(363.9579), 28.0-35.0eV, 1.8min #84
RTINSECONDS=107.667
SCANS=81,84
PEPMASS=363.95794	844424
CHARGE=1+
107.89423	90	
125.05195	88	
182.87112	242	
186.94098	102	
187.00985	92	
189.86287	660	1+
191.85823	726	1+
196.88398	148	
200.04515	92	
207.87288	766	1+
207.94936	138	
208.96070	154	
209.87937	914	1+
209.94485	2118	1+
210.88440	760	1+
211.41814	88	
211.86563	100	
212.87923	6414	1+
216.41306	106	
222.95160	1116	1+
223.88964	184	
224.89811	164	
224.95013	2218	1+
224.98145	94	
225.89230	162	
226.42632	102	
226.84264	98	
226.89957	124	
226.94778	10472	1+
227.01129	120	
227.89528	98	
227.91590	196	
227.92983	158	
228.18674	208	1+
228.89633	1876	1+
228.94288	13614	1+
228.99126	238	1+
229.07545	90	
230.84661	130	
230.89013	9102	1+
231.02731	100	
231.09584	104	1+
232.50779	100	
232.88590	1522	1+
232.90690	138	
233.85708	132	
234.88168	636	1+
234.92828	160	
235.82310	114	
236.42704	88	
238.06891	256	1+
240.45627	94	
240.82720	100	
240.83442	116	
240.93905	210	
240.96433	636	
241.93943	196	
241.96003	1118	1+
242.82436	206	
242.94548	610	
242.96039	752	1+
243.82110	362	
243.89942	94	
244.05055	204	1+
244.78787	178	1+
244.82260	332	1+
244.95780	4946	1+
245.83588	314	1+
245.94401	276	
246.37824	96	
246.90699	492	1+
246.95328	6202	1+
248.80313	186	
248.90043	3044	1+
249.80233	166	
250.94429	112	
250.96908	360	1+
251.07187	114	
252.90100	524	1+
253.08926	178	
253.83538	332	1+
253.87172	94	
253.88881	98	
253.90917	416	1+
255.34178	108	
257.79816	330	1+
257.97452	206	1+
258.34825	96	
258.43299	90	
258.83055	222	
258.84631	202	
258.97515	144	1+
259.84783	128	
260.46196	94	
260.83023	924	1+
260.96849	652	1+
262.02393	98	
262.35333	98	
263.82922	148	
264.82659	324	
264.85645	320	1+
264.96620	106	
265.08625	200	1+
265.78429	308	1+
265.81951	206	
265.98141	316	
266.81535	172	
267.01775	142	
267.81788	128	
267.84188	192	1+
267.97159	808	1+
268.78052	112	
269.79952	182	
269.96955	1252	1+
271.49586	94	
271.84195	108	
271.87179	160	
271.91733	478	1+
272.01849	226	1+
273.84210	152	
273.91248	140	
274.32780	108	
274.81250	180	1+
274.85717	128	
275.07235	154	1+
276.00868	198	1+
276.85298	510	1+
278.04378	98	
279.10656	390	1+
279.35579	118	
279.80207	166	
279.94306	96	
279.99822	94	
280.58817	104	
280.79268	946	1+
281.87246	288	1+
282.09221	138	
282.12597	118	
282.84608	368	1+
282.89534	114	
283.78886	120	
283.85136	308	1+
284.02984	212	1+
284.10617	104	
284.82778	342	
285.79246	122	
285.84731	862	1+
286.41250	92	
286.79675	184	1+
287.91711	112	
287.95145	110	
288.86774	92	
289.01773	248	1+
290.78861	732	1+
291.86883	280	1+
293.11731	142	
293.85537	472	1+
294.86218	274	1+
296.81078	208	
297.81330	174	
298.80560	1426	1+
299.01005	116	
299.88288	154	
300.80295	204	
301.81185	250	
301.86396	298	
302.80026	134	
302.80983	132	
302.86401	242	
302.92646	124	
303.80750	830	1+
303.85712	2416	1+
303.90819	98	
305.83023	98	
307.03970	160	1+
307.13269	230	1+
307.88746	168	
308.88083	120	
308.95202	98	
309.87663	106	
310.87999	344	1+
311.13202	134	
312.83570	190	1+
312.88171	224	1+
313.44657	110	
315.31794	160	
315.85824	238	1+
316.81418	758	1+
318.93793	432	1+
320.93332	176	
321.82125	334	
321.86723	460	1+
322.93121	260	
323.81711	144	
323.93266	162	
324.87853	126	
326.83537	224	1+
326.87364	948	1+
327.85880	102	
328.10664	130	
328.57321	100	
328.76276	236	1+
328.88825	142	
330.81475	90	
330.89222	134	
332.75948	92	
334.62576	118	
334.78323	96	
336.73380	98	
336.94711	266	1+
337.44854	104	
338.82887	200	
338.95393	132	
339.51312	92	
339.80812	100	
339.82612	580	1+
340.43023	96	
340.82796	380	1+
340.93955	268	1+
342.71535	92	
342.90155	150	
348.72482	140	
349.71463	202	
350.76926	262	1+
352.57581	92	
356.77682	182	1+
361.71513	246	1+
361.79121	96	
362.85211	94	
363.11680	92	
363.73567	168	
364.75124	100	
365.71560	150	
365.77472	174	
368.83692	98	
END IONS

###FS:    #m/z: 322.93108 #charge 1+
###MS: 85
###MSMS: 86
BEGIN IONS
TITLE=Cmpd 64, +MS2(322.9311), 28.0-35.0eV, 1.9min #86
RTINSECONDS=111.339
SCANS=85-86
PEPMASS=322.93108	4684542
CHARGE=1+
178.43426	94	
187.93137	94	
190.00084	84	
190.89718	90	
191.85846	100	
192.89048	190	
196.88360	190	
196.89958	178	1+
196.94320	110	
201.04482	98	
204.00511	98	
205.94958	280	
210.88622	104	
210.89759	146	
212.45498	92	
212.87662	236	
212.89832	124	
213.88043	144	
214.89618	386	
215.03380	104	
217.10294	84	
221.94510	144	
222.38546	84	
222.95411	402	
223.96410	374	
224.95071	88	
225.33748	86	
226.42812	118	
226.94777	110	
228.79556	108	
230.83321	164	
230.84891	102	
230.89016	226	
230.96274	94	
232.90025	88	
233.34276	108	
234.96799	86	
235.31808	86	
235.82269	232	
236.57240	124	
238.93993	84	
239.78762	562	1+
239.90863	184	
240.10202	96	
240.82086	176	
240.90004	88	
240.94124	1410	
240.96463	404	
241.82337	452	1+
241.94056	3260	1+
242.94302	2356	1+
243.89001	130	
244.82284	254	
244.93929	636	1+
244.97907	98	
244.99891	184	
245.39191	92	
245.56252	98	
245.89314	114	
246.39322	90	
246.97557	476	1+
247.38765	158	
247.85383	98	
248.37241	104	
248.86064	170	
248.90010	310	1+
249.07758	88	
249.96607	86	
250.39621	94	
250.93169	90	
251.07188	146	
251.33262	102	
251.64808	86	
252.45532	84	
253.35434	174	
253.92167	152	
255.78717	308	
255.83867	250	1+
255.98910	86	
256.79483	670	1+
257.80042	486	1+
258.33835	92	
258.83204	412	
258.90101	120	
259.08276	94	
259.19537	96	
259.43855	86	
259.83966	270	
259.97824	110	
260.34144	266	
260.83570	374	
261.34142	148	
261.36053	110	
261.39642	106	
261.83051	1248	1+
264.08536	100	
264.80010	90	
264.86418	100	
265.47723	84	
266.83793	86	
267.94506	92	
269.77912	88	
269.98514	86	
270.80596	124	
270.84732	142	
271.77724	118	
271.84957	92	
271.87246	92	
272.79094	890	1+
272.94865	138	
273.70561	84	
273.79268	736	1+
274.89721	94	
274.92897	112	
275.81049	532	1+
275.84996	414	1+
275.98363	84	
276.36929	84	
276.42037	100	
276.90195	88	
277.81030	232	
278.81132	124	
278.92468	86	
279.09318	500	1+
281.79707	154	1+
283.06727	170	1+
283.35646	128	
283.79108	468	1+
283.90564	106	
284.29054	304	
284.70258	92	
284.81771	104	
284.86521	130	
285.78707	122	
287.79892	170	
287.88778	158	1+
288.79191	112	
289.02202	94	
289.78808	388	
289.88284	126	
290.79779	634	1+
290.81822	130	
290.87919	192	
291.80308	452	1+
293.75315	88	
293.87733	150	
294.81649	192	
295.86417	240	1+
295.89448	172	1+
296.07480	100	
296.80812	218	
296.87036	172	1+
297.80626	146	
298.89115	86	
299.06977	84	
299.78681	1154	1+
301.87826	278	1+
303.01766	82	
303.80743	124	
303.94574	86	
305.80159	150	
306.88633	360	1+
307.75409	106	
307.79948	720	1+
309.81637	152	
309.89237	150	
310.72230	88	
310.81104	84	
310.87781	100	
311.88568	224	
312.80576	452	1+
314.82058	180	
315.81894	118	
316.87504	124	
317.90156	88	
318.73212	82	
318.90091	86	
319.87486	86	
319.94560	88	
322.62850	92	
322.82885	82	
323.88876	378	1+
324.89409	256	1+
END IONS

###FS:    #m/z: 340.94175 #charge 1+
###MS: 85
###MSMS: 87
BEGIN IONS
TITLE=Cmpd 65, +MS2(340.9417), 28.0-35.0eV, 1.9min #87
RTINSECONDS=112.111
SCANS=85,87
PEPMASS=340.94175	1717800
CHARGE=1+
175.62745	82	
185.95335	94	
192.88720	86	
192.92711	232	
196.88493	112	
199.88678	86	
203.88418	102	
205.95327	240	
210.93790	348	
212.87836	1104	1+
213.93918	774	1+
214.87361	124	
215.12129	82	
215.88875	580	
216.91486	94	
217.88052	402	1+
217.93151	102	
220.88259	86	
221.89436	128	
222.95148	140	
223.96130	344	1+
224.02335	94	
224.12627	90	
224.80332	86	
227.95544	122	
228.94867	126	
230.87160	126	
230.88777	1094	1+
231.91084	88	
231.95162	900	1+
233.87019	116	
233.89928	440	
233.95399	190	
234.04088	88	
235.89355	222	1+
237.08447	84	
238.89401	86	
239.79354	246	1+
240.92087	116	
240.96329	254	1+
242.99139	94	
245.84838	230	1+
245.94466	142	
246.97934	306	1+
247.13011	84	
248.82551	98	
248.90035	510	
249.89915	396	1+
249.96216	152	
250.95715	82	
250.97318	194	
251.78642	182	
251.92846	84	
252.90180	316	1+
253.15412	82	
254.09668	86	
254.96966	506	1+
255.78173	104	
256.37226	118	
256.41941	84	
256.50775	94	
256.90819	132	
256.96525	262	
257.04811	118	
257.79842	230	1+
257.85359	144	
257.94578	88	
258.84823	490	1+
259.34990	104	
259.96022	154	
260.30747	92	
260.83625	118	
261.35460	88	
261.84195	122	
262.35531	92	
262.79582	84	
263.03474	84	
263.58681	86	
264.85406	104	
264.91008	98	
265.90631	82	
266.20882	92	
267.90672	98	
268.84165	98	
269.02917	86	
269.79791	118	
270.83915	208	1+
271.36456	94	
272.93371	338	1+
272.98196	160	
273.79535	222	
273.81906	96	
273.85406	274	1+
273.90123	100	
274.89688	110	
275.80887	106	
275.86732	106	
275.99384	142	
276.10669	88	
276.81692	120	
276.85576	646	1+
277.10034	88	
277.86801	158	
278.84405	124	
279.90379	92	
279.92061	104	
279.96610	138	
280.44415	92	
280.85637	212	1+
281.81335	110	
282.09803	92	
283.79077	316	
283.86279	226	
285.05790	168	
285.78844	112	
287.89077	82	
289.79153	136	
290.78910	190	
290.85878	108	
291.80856	574	1+
292.02360	86	
292.51042	92	
293.01671	84	
293.87507	122	
295.09704	94	
295.85918	86	
296.57959	88	
296.87180	148	
297.85215	122	
298.14433	92	
299.44553	104	
299.79312	140	
299.86045	184	1+
299.87746	176	
300.78536	156	
302.85088	276	1+
303.86854	92	
305.92473	102	
305.98510	84	
306.42785	86	
306.51182	82	
307.79895	192	
307.88594	326	1+
308.39972	100	
308.81890	142	
308.94770	172	
310.82311	140	
310.87936	426	1+
311.83570	112	
312.80555	286	1+
313.82528	90	
314.81757	260	1+
315.92997	106	
316.03469	84	
317.42884	106	
317.87888	112	
318.43843	94	
320.82574	120	
321.82280	118	
324.89367	92	
325.03895	90	
325.15856	94	
325.89886	112	
326.16867	104	
327.70963	112	
328.19232	90	
328.88848	200	
328.91591	104	
329.88643	116	
330.81546	620	1+
330.99704	92	
333.87602	90	
337.40343	102	
338.09168	106	
338.87208	116	
339.77114	180	1+
342.83338	88	
343.73240	88	
343.91436	90	
344.82821	92	
END IONS

###FS:    #m/z: 363.95787 #charge 1+
###MS: 85
###MSMS: 88
BEGIN IONS
TITLE=Cmpd 66, +MS2(363.9579), 28.0-35.0eV, 1.9min #88
RTINSECONDS=112.883
SCANS=85,88
PEPMASS=363.95787	807398
CHARGE=1+
94.34647	90	
187.86505	304	1+
189.86378	782	1+
191.85971	960	1+
193.85695	130	
193.91014	102	
194.88947	112	
195.96747	88	
196.88432	304	
196.94310	88	
197.44863	104	
203.90574	124	
205.87890	138	
205.95295	144	
206.91172	106	
207.40754	130	
207.87586	740	1+
207.94976	148	
208.94041	120	
209.94415	2414	1+
210.88420	860	1+
212.87947	5948	1+
214.89484	514	1+
216.41264	120	
216.91151	104	
218.91410	106	
222.95258	1394	1+
224.94921	2954	1+
225.46243	114	1+
225.82643	220	1+
225.88946	610	1+
226.94791	11712	1+
226.98369	186	1+
227.82864	216	1+
227.88048	192	
228.89615	1526	1+
228.94309	14136	1+
230.79383	116	
230.84523	158	1+
230.88983	8872	1+
232.88724	938	1+
233.15705	108	
233.84001	90	
233.96490	94	
234.52581	130	
234.88278	654	1+
235.82057	204	1+
237.77423	92	
238.97897	92	
239.06937	266	
240.49808	92	
240.89004	178	1+
240.94401	194	
240.96235	1178	1+
241.01920	178	1+
241.83599	116	
241.94559	126	
242.82135	150	
242.94129	448	
242.96065	1276	1+
243.82106	646	1+
244.95804	6074	1+
245.94389	140	
246.02934	134	1+
246.44007	90	
246.81016	228	1+
246.90634	472	1+
246.95401	6882	1+
248.12392	126	1+
248.80187	810	1+
248.89985	2274	1+
248.93012	120	
248.97258	158	
249.81531	104	
250.79459	394	1+
250.89831	766	1+
251.34457	138	
251.53536	90	
252.08261	150	
252.95419	96	
253.00173	100	
253.90588	168	1+
254.84572	100	
255.34889	132	
255.90422	140	
256.94251	180	1+
257.38195	92	
257.85398	110	
258.83497	272	
258.97459	458	
259.79272	188	1+
259.84626	218	
259.94083	136	
260.83629	168	
260.96971	570	1+
261.83104	820	1+
263.98097	236	1+
264.81590	108	
264.91609	96	
264.96841	280	1+
265.08354	116	
265.81115	864	1+
265.84817	174	
266.09532	116	
266.57949	88	
266.81398	760	1+
267.78715	112	
267.97350	752	1+
268.79984	316	1+
268.84562	426	1+
269.41979	90	
269.89186	150	
269.97029	1292	1+
270.82772	122	
271.80630	96	
271.92196	416	1+
272.80247	144	
272.85282	90	
272.88157	94	
273.91275	182	1+
273.96375	104	
275.85822	370	1+
276.15378	94	
276.80858	158	
276.86011	312	1+
277.84453	252	1+
278.36515	92	
278.80325	248	
278.88032	118	
279.10313	206	
279.34720	94	
279.79865	172	
280.10158	138	
280.79510	460	
281.11789	112	
281.79139	522	1+
281.82316	96	
281.86157	136	
282.86777	128	
283.00698	90	
283.85198	748	1+
283.90699	250	1+
283.94469	110	
283.98348	112	
284.37943	170	
284.51621	88	
284.79806	326	1+
284.82709	220	
284.89611	140	
285.84613	942	1+
286.82203	94	
288.47141	100	
288.79052	130	
288.81256	180	
289.86698	128	
290.79330	414	1+
290.86891	138	
290.99627	88	
291.89405	90	
292.81176	116	1+
292.86397	254	1+
292.87724	90	
293.12053	256	
294.12124	126	
294.77688	110	
294.85995	272	1+
295.93294	142	
296.80905	668	1+
296.93350	158	
297.04500	170	
297.87290	90	
298.80391	1566	1+
298.87658	94	
298.94681	246	1+
299.76963	156	1+
301.79726	554	1+
301.86212	738	1+
302.88933	110	
303.80847	646	1+
303.85760	1908	1+
303.95117	134	
304.03140	102	
307.88508	186	
308.86659	112	
308.88075	232	1+
311.87560	102	
315.00521	258	1+
316.81024	390	1+
317.43000	174	
317.44843	92	
318.40537	100	
318.88474	102	
319.82338	152	
319.86993	122	
320.05532	106	
320.37604	96	
320.77855	120	
320.92033	170	
321.81858	718	1+
321.86861	822	1+
321.92531	432	1+
322.93046	360	1+
323.15999	92	
324.35397	102	
325.76767	112	
325.89477	110	
326.87169	670	1+
327.98443	234	
329.88544	152	
332.10788	90	
333.76331	102	
336.23148	110	
336.90799	120	
336.94416	686	1+
339.76773	154	
339.82704	576	1+
340.09047	90	
340.94303	194	
341.71209	164	1+
341.78412	150	
342.71116	184	1+
343.78468	96	
344.83059	92	
345.06782	108	
345.76817	212	1+
346.73030	106	
347.75455	138	
348.72627	102	
353.76074	96	
354.76515	110	
354.78566	94	
356.77178	156	
357.72784	144	
360.28170	112	
361.72052	286	1+
362.83760	182	1+
364.71512	130	
364.73825	198	1+
367.42741	106	
END IONS

###FS:    #m/z: 322.93114 #charge 1+
###MS: 89
###MSMS: 90
BEGIN IONS
TITLE=Cmpd 67, +MS2(322.9311), 28.0-35.0eV, 2.0min #90
RTINSECONDS=116.547
SCANS=89-90
PEPMASS=322.93114	4652572
CHARGE=1+
76.13023	90	
183.49535	102	
189.87052	84	
192.88922	82	
197.96134	78	
205.89652	82	
205.94957	392	1+
208.83013	78	
210.37329	84	
212.87877	280	
214.89585	84	
217.89439	124	
219.05435	86	
219.38241	142	
220.04228	108	
221.94558	114	
222.42169	86	
222.87981	80	
222.95208	178	
223.82010	242	1+
223.95970	490	1+
223.98125	78	
226.92578	96	
227.79091	136	
227.95019	124	
230.83376	96	
230.89071	454	1+
232.39443	92	
234.85119	80	
234.92985	82	
236.88970	82	
236.92960	86	
237.79366	164	
238.82993	154	
238.94148	84	
239.07978	114	
239.78865	596	1+
240.05849	120	
240.82638	246	1+
240.94091	974	
240.96384	230	1+
241.78330	102	
241.80245	170	
241.93821	4202	1+
242.01746	182	1+
242.03752	110	
242.82183	168	
242.94083	3568	1+
243.82289	226	
243.88838	84	
244.12587	80	
244.81719	220	
244.84764	86	
244.89015	86	
245.02561	186	1+
245.82242	128	
246.87493	122	
246.90495	132	
246.97706	278	
247.39049	156	
247.85117	340	1+
247.97838	136	
248.90121	280	
249.03786	116	
249.43815	100	
250.92151	92	
250.94729	140	
250.97003	102	
251.92663	136	
252.46686	92	
252.82226	88	
252.84971	92	
253.07205	86	
253.83648	78	
254.12208	86	
255.03112	86	
255.45292	78	
255.78413	226	1+
256.84066	144	
256.90219	126	
257.79784	524	1+
257.83405	522	1+
257.90022	92	
259.03533	94	
260.33955	246	
260.83449	328	
261.79365	88	
261.82899	816	1+
262.79814	108	
262.83070	514	1+
263.07666	80	
263.34418	260	
263.90617	134	
263.98052	122	
264.84492	120	
265.35495	194	
265.84808	84	
266.08443	84	
266.84106	144	
266.85768	124	
267.08106	110	
267.78614	82	
267.81091	110	
267.82238	140	
268.86772	94	
269.34594	362	1+
269.79604	108	
269.82703	114	
271.79723	166	
271.84548	290	1+
271.86463	134	
271.88448	80	
272.35504	242	
272.87129	80	
272.95971	136	
273.79452	708	1+
274.04529	102	
274.81343	130	
275.80851	880	1+
275.92746	180	1+
276.36298	80	
276.85743	278	1+
278.81810	88	
278.84424	238	1+
279.09186	334	
279.80140	136	
282.28074	92	
282.85528	352	1+
283.07058	124	
283.79080	686	1+
283.85924	328	1+
284.29460	182	
284.91188	90	
286.91870	138	
286.96548	80	
287.86062	94	
288.86761	124	
289.78916	520	1+
289.81028	256	1+
290.88273	124	
291.39414	92	
291.80431	252	
292.16437	78	
292.79570	122	
292.86548	80	
293.80284	136	
293.88319	142	
294.57641	92	
294.86548	108	
295.88184	164	1+
297.79418	252	
298.80562	198	
298.82409	164	
298.85883	216	1+
299.78508	308	1+
299.81046	102	
300.80217	140	
302.04557	78	
304.87568	122	
304.93851	114	
305.80214	150	
305.95047	82	
306.74144	78	
306.88348	162	
307.38281	80	
307.79919	288	
307.88946	210	1+
308.80033	178	
309.81787	154	
310.81321	88	
310.87572	376	1+
310.93538	144	
312.80639	278	1+
313.15549	84	
313.88695	168	
314.81920	292	1+
314.88636	138	
318.36193	90	
319.82450	82	
319.88837	88	
320.73436	82	
321.04008	116	
322.73907	100	
323.88721	82	
324.76137	92	
324.88915	254	1+
325.77654	120	
END IONS

###FS:    #m/z: 340.94186 #charge 1+
###MS: 89
###MSMS: 91
BEGIN IONS
TITLE=Cmpd 68, +MS2(340.9419), 28.0-35.0eV, 2.0min #91
RTINSECONDS=117.319
SCANS=89,91
PEPMASS=340.94186	1677638
CHARGE=1+
183.86767	212	
190.93115	134	
190.94645	166	
192.88874	104	
196.88299	188	
200.87951	90	
202.09254	86	
202.86845	88	
203.88057	86	
205.95100	188	
208.46999	96	
212.11863	94	
212.87943	298	
213.88212	176	
213.93929	1032	1+
214.88315	838	1+
214.89482	120	
215.88866	554	1+
215.94151	272	
215.98807	100	
217.88304	94	
217.93730	112	
218.88305	88	
219.41586	100	
222.37943	88	
223.54779	100	
223.96011	316	
223.97662	100	
225.41312	92	
225.46106	102	
225.95193	124	
227.92199	140	
227.95603	118	
228.94242	164	
228.95343	90	
229.05203	108	
229.39420	100	
229.95723	158	
230.88939	636	
231.01476	132	1+
231.89140	500	
231.95150	616	1+
232.83744	90	
232.89302	916	1+
233.87655	106	
233.89836	632	1+
233.94864	94	
234.87395	92	
235.51236	96	
235.89018	120	
236.89038	100	
238.78739	376	1+
238.82856	132	
238.93130	130	
240.84391	88	
243.82654	178	1+
244.78833	102	
244.95874	92	
245.41116	104	
246.97758	138	
247.50473	100	
247.97257	88	
248.90043	660	1+
248.97840	208	1+
249.96129	554	1+
250.00048	112	
250.53137	90	
250.88139	104	
253.34955	86	
253.90234	90	
254.56289	114	
254.88732	96	
254.96670	568	
255.78243	172	
255.90894	154	
256.89755	144	
256.91539	112	
257.80237	126	
257.84728	118	
257.89629	114	
257.94739	92	
258.00472	92	
258.34138	240	1+
258.84423	358	1+
259.81280	148	
259.96177	208	
260.04007	100	
260.33697	134	
260.80585	156	
260.83599	222	
260.84814	146	
261.84720	88	
262.79713	126	
262.83975	256	
262.90337	124	
263.35521	114	
263.86093	156	
264.85045	116	
266.63570	88	
267.13144	126	
268.84330	160	
269.35362	94	
269.84136	190	
270.79373	184	1+
270.84508	120	
271.14789	100	
272.40900	100	
272.92886	90	
273.79995	112	
273.81670	202	1+
273.85370	122	
273.91571	194	
274.89782	130	
275.86601	194	
276.81251	136	
276.85792	310	
277.86946	184	
278.84446	288	
278.92092	348	1+
279.56960	110	
280.32542	90	
280.85626	220	1+
281.84480	150	1+
282.91734	106	
283.78990	112	
283.86516	132	
285.35972	86	
285.43226	114	
286.45168	90	
286.91352	90	
287.91170	116	
289.79371	226	1+
289.87715	88	
292.87647	96	
294.85448	128	
295.08885	104	
295.84820	202	1+
296.93710	94	
296.96878	100	
297.81220	142	
298.86979	310	1+
299.78759	148	
300.98265	94	
301.97082	108	
302.85964	102	
305.87763	94	
306.86631	86	
307.80031	324	1+
307.88717	376	1+
308.16957	90	
308.49890	86	
308.88880	250	1+
310.81534	110	
310.87710	382	1+
312.38912	100	
312.81008	530	1+
312.82422	100	
313.81393	422	1+
316.84829	142	
319.91005	88	
321.88119	242	1+
321.90736	114	
325.94727	144	
326.83075	132	
328.82454	112	
329.87060	114	
329.96122	88	
330.81691	286	
331.81500	156	
332.02761	100	
332.82990	146	
333.70766	94	
334.64132	94	
335.07975	90	
337.62223	100	
338.77368	96	
342.90803	126	
343.04968	100	
343.88220	106	
END IONS

###FS:    #m/z: 363.95795 #charge 1+
###MS: 89
###MSMS: 92
BEGIN IONS
TITLE=Cmpd 69, +MS2(363.9579), 28.0-35.0eV, 2.0min #92
RTINSECONDS=118.09
SCANS=89,92
PEPMASS=363.95795	794866
CHARGE=1+
68.86194	106	
182.86776	412	1+
187.86704	124	
189.86263	1730	1+
191.86034	884	1+
194.89081	106	
196.88716	92	
198.95958	96	
200.09004	96	
203.88042	104	
205.87993	118	
207.87497	732	1+
207.94842	160	
208.45051	92	
209.94505	2312	1+
210.88370	710	1+
212.87900	5496	1+
213.47103	106	
214.89387	478	1+
218.91395	238	
219.35211	94	
219.86153	136	
222.95336	1130	1+
224.89237	104	
224.94939	2034	1+
225.55348	98	
225.88535	338	1+
226.80070	114	
226.94762	10720	1+
226.97522	136	
227.88093	170	
227.91996	98	
228.89483	1284	1+
228.91627	230	1+
228.94309	12344	1+
229.03690	130	1+
229.45686	190	1+
230.78628	122	
230.89053	7344	1+
231.82344	102	
231.93618	96	
231.98353	160	
232.02042	198	
232.21662	110	1+
232.88670	1108	1+
233.99077	106	
234.87923	336	1+
234.92859	154	
235.83092	94	
236.83220	192	1+
237.93254	90	
237.98545	94	
238.60957	92	
239.42332	90	
239.96934	116	
240.82250	312	
240.83846	162	1+
240.93776	220	
240.96355	1024	1+
241.08523	140	
241.88781	88	1+
241.94531	116	
242.82876	286	
242.94084	490	1+
242.96030	1232	1+
243.82065	780	1+
244.82299	580	1+
244.95740	5246	1+
245.84424	96	
245.90424	124	
246.90526	608	1+
246.95414	5370	1+
247.38870	90	
247.42921	94	
248.80404	418	
248.83146	300	1+
248.86272	136	
248.90072	2686	1+
249.80807	186	
250.89924	454	1+
250.97146	224	
251.97429	164	
253.08377	108	
253.84089	110	
253.90725	770	1+
254.87022	126	
255.93508	184	1+
256.83768	116	
256.98599	100	
257.08019	112	
257.09376	98	
257.84907	112	
258.84502	368	1+
258.97357	552	
260.82702	870	1+
260.84507	214	
260.96993	826	
261.83043	792	1+
262.10499	192	1+
262.96523	92	
263.86593	96	
263.97676	110	
264.81932	132	
264.84718	134	
264.96644	200	
265.08778	170	
265.90446	96	
266.81460	780	1+
266.97197	100	
267.78478	300	1+
267.83938	374	1+
267.97285	894	1+
268.80518	98	
268.84164	272	1+
269.92293	144	
269.96962	1020	1+
271.45348	100	
271.56035	98	
271.84531	282	1+
271.91635	402	1+
272.03520	140	
273.79647	124	
273.91771	190	
276.85834	440	1+
277.93992	94	
278.79475	208	1+
279.10180	234	
280.79368	978	1+
280.85480	246	1+
281.12315	92	
281.41149	106	
281.83317	102	
282.32492	92	
282.49122	106	
282.78640	182	1+
282.93413	102	
283.14988	126	
283.85144	258	
283.98823	138	
284.82739	118	
284.85265	154	
285.79249	206	1+
285.84779	1360	1+
286.01530	94	
286.11187	110	
287.99394	102	
289.81995	92	
289.86168	188	1+
290.78680	116	
291.04852	104	
292.43477	100	
293.04600	96	
293.11777	398	1+
293.57407	94	
293.86337	206	1+
294.74916	120	
294.84946	122	
294.96336	98	
294.97653	124	
296.35122	96	
296.80653	112	
297.80225	1490	1+
298.80455	1256	1+
299.88167	128	
300.42119	122	
300.79862	160	
301.33349	90	
301.86292	732	
302.86503	360	
302.89139	124	
303.80995	208	
303.85610	2054	1+
304.81706	384	1+
306.77387	112	
307.52694	98	
307.83929	104	
307.89004	164	
308.88552	120	
309.86979	96	
310.87480	276	1+
312.88609	168	
313.87298	94	
314.16671	92	
315.40407	94	
316.81272	892	1+
318.93559	392	1+
319.92538	180	1+
320.14577	96	
321.81867	754	1+
321.87231	366	1+
322.93046	262	
324.39509	96	
324.88100	132	
324.89500	244	
325.04567	100	
325.73024	94	
326.34449	150	
326.75902	96	
326.87266	770	1+
326.96428	96	
327.82541	104	
328.88797	122	
330.88369	96	
333.76351	120	
335.75547	106	
336.94677	336	1+
337.83747	140	
338.87703	254	1+
339.70077	104	
339.83132	484	
339.87980	212	1+
340.80263	114	
340.82762	244	
340.94212	444	1+
342.71690	210	1+
343.78065	142	1+
345.73776	228	1+
347.38669	96	
349.76922	144	
351.76821	96	
353.75747	214	1+
356.77021	164	
359.86082	106	
360.19514	140	
360.70969	322	1+
364.15139	92	
365.83345	104	
368.42845	96	
368.74569	140	
END IONS

###FS:    #m/z: 507.84737 #charge 1+
###MS: 93
###MSMS: 94
BEGIN IONS
TITLE=Cmpd 70, +MS2(507.8474), 28.2-35.2eV, 2.0min #94
RTINSECONDS=121.756
SCANS=93-94
PEPMASS=507.84737	508278
CHARGE=1+
196.01632	710	1+
196.07739	142	
209.94337	196	
210.03469	182	
222.97348	332	1+
224.97868	330	
225.88888	298	1+
229.92269	170	
235.00923	136	1+
238.06200	272	1+
240.07978	218	1+
250.97050	266	
251.07261	140	
254.83339	194	1+
254.89022	168	1+
259.87940	470	1+
260.84859	200	
260.88281	392	1+
262.88831	244	1+
264.39462	214	
264.88759	424	1+
265.08835	206	
267.78439	272	1+
268.00019	186	1+
268.38381	268	1+
268.85979	146	
269.92588	246	1+
270.39019	296	1+
270.86015	198	
272.09828	160	
272.85345	748	1+
274.80399	330	1+
275.39801	170	
276.86060	144	
278.85932	142	
278.89793	150	
279.10090	146	
280.39598	146	
280.84809	164	
281.84915	208	
281.87947	222	
281.98647	204	1+
283.99724	236	1+
284.86065	312	1+
284.90047	162	
285.79709	228	
287.85270	218	
287.89480	254	
288.39172	414	1+
288.86923	452	
289.88246	516	
290.13017	142	
290.86582	1008	
291.10122	308	1+
291.13513	186	
291.39626	148	
291.86737	506	
291.90521	180	1+
292.86543	288	
293.87366	3566	1+
294.82620	282	1+
295.12635	232	1+
296.87508	600	1+
298.80369	200	
298.90753	140	
299.84442	466	1+
300.86042	374	1+
301.87911	150	
301.89952	146	
302.37773	164	
302.89991	338	1+
302.91825	146	
303.87058	170	
305.86352	668	
307.89107	822	
308.14247	906	1+
308.81170	158	
308.87190	1264	1+
309.82263	140	
309.87357	836	1+
309.88864	584	
310.15714	870	
310.40380	214	1+
311.88305	6532	1+
312.95404	212	1+
313.35063	148	
314.77642	158	
314.86548	502	
315.87471	288	1+
316.86184	162	
317.87877	204	
318.85990	254	
318.88545	608	1+
319.88843	384	1+
320.87102	198	
321.87850	208	
322.11020	186	1+
322.88390	182	
323.86639	228	
324.80964	316	1+
324.86035	180	
325.38394	146	
325.88128	210	
325.90063	350	
326.75576	288	1+
326.88139	2002	1+
327.38396	276	1+
327.88214	1164	1+
328.84407	304	1+
329.16721	238	1+
329.85293	254	1+
329.88610	610	1+
329.92978	158	
330.16741	166	1+
331.75138	164	1+
332.87494	752	1+
332.95090	140	1+
334.83769	564	1+
334.88874	384	1+
335.84023	412	1+
335.88940	268	1+
337.87936	644	1+
338.02475	262	1+
338.88345	402	1+
339.82884	180	
341.03696	212	1+
341.14240	200	1+
341.82211	166	
342.40303	194	1+
343.75396	216	
343.92000	140	
344.88431	142	
345.00953	206	1+
347.40239	158	
347.89083	164	1+
348.00223	200	1+
349.75698	368	1+
349.90805	154	
350.89492	454	1+
351.77095	456	1+
351.86717	172	
352.77488	420	1+
352.91444	198	
353.20173	148	1+
353.82286	150	
353.85216	242	
354.02768	156	
354.76080	176	
354.91662	212	1+
355.41070	160	
355.78423	188	
355.89227	166	
356.71378	270	1+
356.77925	140	
356.83468	158	
357.78675	222	
358.79646	146	
359.27621	194	
360.27108	294	
360.86177	360	1+
362.36302	236	1+
362.76048	246	1+
362.78534	140	
363.88350	142	
364.78816	156	
364.84223	192	
365.71396	202	
365.78455	142	
366.18907	188	1+
366.73631	152	
366.83968	1516	1+
367.70838	2454	1+
368.30807	124	1+
368.78877	144	
368.88278	276	1+
368.90137	152	
369.83425	182	
370.03179	262	
370.78984	262	
370.86214	380	1+
371.37845	248	1+
371.72559	550	1+
371.78464	170	
371.79759	204	
372.37965	200	1+
372.79992	166	
372.84767	312	1+
373.72158	734	1+
373.82379	308	1+
374.76277	148	
374.79349	374	1+
374.82574	200	1+
375.27668	144	1+
375.72156	278	1+
375.73919	228	
376.83052	260	1+
377.88845	142	
379.72752	148	
380.71565	1002	1+
380.85873	220	
381.30660	248	1+
381.71712	822	1+
381.79328	360	1+
382.85600	230	
382.92322	256	1+
384.75287	156	
384.85130	3232	1+
385.39871	150	
385.89306	328	1+
385.93561	142	
386.72328	438	1+
387.09122	144	
387.72652	252	1+
388.67690	220	1+
388.77179	294	1+
388.79657	246	1+
389.20232	328	1+
389.71810	426	1+
389.73942	142	
390.39075	160	
390.79876	262	1+
390.84255	394	1+
390.86180	514	1+
391.72880	284	1+
392.85772	158	
392.88442	144	
393.80336	340	
394.72055	152	
394.83479	236	
395.07790	190	1+
395.30688	280	1+
396.73572	196	
397.71897	154	
397.73116	838	1+
397.89264	218	1+
398.73362	720	1+
398.87117	292	1+
399.85373	182	
402.77538	202	1+
402.86648	2302	1+
403.72617	178	1+
403.86969	1884	1+
405.04542	234	1+
405.76805	250	1+
405.78977	152	
405.81745	154	
405.95882	164	1+
406.82400	160	
406.90635	214	1+
407.73161	372	
407.81554	142	
407.86612	4668	1+
408.73739	204	
409.72416	1612	1+
409.90371	160	
410.84229	240	
411.81322	158	
411.85999	240	
412.72990	532	1+
412.84372	158	
413.07581	216	
413.87859	616	1+
414.75896	248	1+
415.72218	336	1+
415.87327	350	1+
416.72499	286	1+
417.82861	288	1+
418.85792	200	1+
421.73492	230	1+
421.88096	1218	1+
421.93504	182	1+
423.76296	376	1+
425.73938	544	1+
425.87577	170	
426.86155	816	1+
426.94365	232	1+
427.73527	1580	1+
427.83214	212	
427.88261	524	1+
428.09305	264	1+
428.78822	220	1+
428.84900	566	1+
428.88568	374	1+
429.73001	250	
429.83070	216	1+
430.09047	150	
430.74217	1112	1+
431.86841	652	1+
432.23078	156	1+
433.85583	156	
434.87927	142	
436.85430	146	
439.89254	926	1+
440.09181	168	1+
440.83272	138	
440.87801	278	1+
443.75181	220	
443.79963	194	1+
444.77403	174	
444.87495	1862	1+
445.74239	808	1+
447.71268	140	
447.75331	454	1+
448.75196	298	1+
449.87731	298	1+
450.75114	638	1+
450.77162	366	
450.82751	244	1+
452.75715	140	
454.26742	184	1+
457.90311	1542	1+
458.70472	202	
460.22516	200	
462.90561	170	
464.74114	200	1+
465.71550	216	1+
467.89021	1134	1+
468.78423	372	1+
468.82682	178	1+
469.76116	192	1+
473.72878	228	1+
485.64567	152	
485.89930	462	1+
486.79579	328	1+
491.78914	310	1+
493.68089	158	
497.72649	142	
499.76541	240	1+
503.74151	174	1+
507.64674	184	1+
507.87450	172	1+
509.85979	584	1+
510.68764	218	1+
END IONS

###FS:    #m/z: 336.94724 #charge 1+
###MS: 93
###MSMS: 95
BEGIN IONS
TITLE=Cmpd 71, +MS2(336.9472), 28.0-35.0eV, 2.1min #95
RTINSECONDS=122.528
SCANS=93,95
PEPMASS=336.94724	228940
CHARGE=1+
147.56627	88	
182.86985	82	
185.86568	108	
192.89069	84	
193.10566	94	
196.88413	138	
199.00964	98	
205.95011	376	1+
207.01520	90	
207.97822	130	
209.94861	132	
210.88504	326	
211.03067	84	
211.94485	2342	
212.87825	3216	1+
213.94017	1152	1+
214.88544	814	1+
215.90448	110	
216.43066	82	
216.88351	458	1+
219.38316	100	
223.97238	220	1+
225.89004	90	
225.90231	98	
225.94712	284	1+
227.89190	1004	1+
228.89416	822	1+
229.95539	3220	1+
230.88953	5194	1+
231.07510	80	
231.50618	96	
231.95113	1182	1+
233.41670	94	
233.82438	308	1+
233.83728	190	
233.94873	430	1+
234.88922	82	
235.99115	84	
236.93711	94	
237.99316	84	
238.05352	92	
239.00170	84	
239.06683	88	
239.88167	92	
240.96546	100	
241.56390	84	
241.94940	102	
242.84045	106	
245.63578	94	
246.90990	190	
246.95065	154	
246.97965	214	
247.96690	1182	1+
248.08092	98	
248.90009	1306	1+
249.83407	182	
249.96247	514	1+
250.03000	88	
250.82940	420	1+
250.95189	92	
251.84940	124	
252.10435	82	
252.37310	100	
252.97162	1566	1+
253.08765	94	
253.83611	132	
253.90733	692	1+
254.01274	88	
254.09279	124	
254.94406	108	
254.96716	382	1+
255.78260	88	
255.79611	92	
256.11132	84	
256.86590	88	
256.96536	142	
257.85625	136	
257.95827	278	1+
258.85138	122	
259.35356	82	
259.50385	88	
259.84949	92	
260.83906	90	
260.95059	136	
261.38287	84	
261.79987	114	
262.42993	102	
262.95014	88	
264.43261	92	
265.08650	244	
265.94024	92	
266.56152	88	
267.84251	350	
268.84082	1300	1+
268.86371	94	
268.91238	92	
269.80308	130	
270.98245	214	
271.84380	390	1+
271.91495	124	
272.81187	122	
272.98196	122	
273.79260	138	
273.96758	166	1+
274.79731	106	
275.38803	102	
275.85550	150	
276.82151	104	
276.85719	198	
276.90360	144	
277.06776	90	
277.44592	94	
277.83450	362	
277.87933	106	
278.81496	122	
278.83536	956	1+
279.61033	102	
279.83432	598	1+
279.88852	134	
280.79098	112	
281.45293	84	
282.85751	114	
283.99444	92	
284.78331	82	
284.88105	82	
285.26414	84	
285.48641	84	
285.84911	1590	1+
286.85067	1230	1+
287.91011	162	
290.85720	110	
291.85325	342	1+
292.86575	258	1+
292.88440	186	
292.93795	102	
293.99089	82	
294.02439	92	
294.84597	132	
295.98997	82	
296.81017	128	
296.87295	340	1+
297.05140	104	
297.90978	104	
297.96914	86	
299.38601	114	
299.86398	160	
301.78312	86	
301.97093	96	
302.32731	106	
302.88563	108	
303.81237	110	
303.91715	226	1+
304.86166	368	1+
305.86371	230	1+
306.88360	100	
307.88110	154	
309.87044	472	1+
310.35000	82	
311.35249	186	
311.90539	122	
313.43959	104	
314.81875	110	
316.88438	86	
317.78121	92	
319.03243	94	
319.86014	88	
319.88868	100	
320.15424	96	
321.34826	84	
321.96251	102	
322.74742	100	
322.94365	86	
323.89109	314	1+
324.94691	106	
327.09666	94	
327.36083	88	
327.87559	102	
328.70227	84	
329.79453	222	1+
330.82991	122	
331.88671	82	
332.03193	82	
332.84125	172	1+
333.32225	86	
333.76018	108	
334.38320	104	
334.88561	138	
334.96962	92	
335.09228	100	
335.79438	168	1+
END IONS

###FS:    #m/z: 359.96302 #charge 1+
###MS: 93
###MSMS: 96
BEGIN IONS
TITLE=Cmpd 72, +MS2(359.9630), 28.0-35.0eV, 2.1min #96
RTINSECONDS=123.3
SCANS=93,96
PEPMASS=359.96302	168114
CHARGE=1+
178.43673	206	
178.92970	88	
187.90566	92	
191.97593	114	
192.62492	92	
194.90977	94	
198.95406	92	
202.91027	90	
206.41675	96	
208.45039	92	
208.88418	102	
209.94422	1492	
211.91663	92	
219.38189	106	
220.96112	208	
222.37072	124	
222.88126	204	1+
222.95162	1954	1+
223.10364	92	
223.47593	88	
224.54562	90	
224.92332	88	
224.94905	1936	1+
226.89706	202	
226.92812	318	1+
226.94784	7118	1+
227.41666	162	1+
227.90345	100	
228.41960	136	1+
228.94312	7398	
228.97725	98	
229.94530	184	
231.79017	96	
233.95762	440	
234.92811	158	
237.94003	90	
239.88746	212	1+
240.82317	218	
240.93837	104	
240.96339	1380	1+
241.02188	118	
241.78937	156	
242.80979	96	
242.95967	1086	1+
244.95834	3276	
245.39981	108	
245.44382	270	1+
245.94113	146	
246.95338	3504	1+
248.05479	90	
248.80456	288	
250.95078	212	
251.07152	170	
252.95454	480	
255.02126	100	
255.86738	92	
255.95969	94	
257.84938	236	1+
258.44263	102	
258.80134	114	
258.83153	176	
258.97734	360	1+
259.80047	322	1+
260.95093	234	
260.97116	718	1+
262.97111	150	
263.09465	92	
263.83074	174	
263.97886	136	
264.82123	98	
264.93006	110	
265.08623	300	
265.82343	90	
265.98219	210	
266.81475	522	1+
267.08511	90	
267.97174	492	
268.85194	96	
268.99476	102	
269.80202	150	
269.93140	126	
269.96974	830	
270.44051	258	1+
270.80422	88	
271.78988	180	1+
271.84517	310	1+
272.86614	100	
273.79394	182	1+
273.96739	334	1+
274.42117	90	
275.54337	112	
275.97070	110	
276.81060	94	
276.85324	426	1+
277.80733	234	
277.87323	96	
277.96376	88	
278.80071	144	
278.80914	192	
278.84235	124	
279.79244	868	1+
280.11101	144	
280.63539	98	
280.79315	602	1+
280.81421	140	
280.85487	130	
280.91692	94	
280.93678	130	
281.03812	208	1+
281.85715	180	
282.04319	176	1+
282.83482	154	
283.51884	94	
283.83349	100	
283.85691	114	
283.92352	94	
284.87491	100	
285.79422	220	1+
285.87467	90	
290.78353	438	1+
290.85725	124	
292.32038	124	1+
292.34458	96	
292.81935	102	
292.86188	122	
293.07760	90	
293.85389	90	
294.86029	474	1+
295.04858	96	
295.80587	662	1+
295.88226	132	
297.33924	92	
298.80346	1442	1+
298.88906	90	
299.86865	158	1+
300.82018	92	
301.78621	110	
301.81154	216	1+
302.85727	126	
302.92215	90	
303.82378	270	1+
304.87800	138	
304.94048	116	
307.82281	138	1+
307.87224	132	
308.80096	94	
309.12702	98	
309.79933	418	
309.88492	96	
310.87464	146	
311.87392	98	
312.88602	88	
313.44913	94	
313.83957	164	
314.82311	200	
314.96981	134	1+
315.81583	100	
315.85585	98	
315.89078	102	
316.43451	172	
318.12625	160	
318.93060	118	
319.86992	138	
320.75271	118	
321.81837	220	1+
322.93177	490	
324.06475	100	
327.81077	110	
328.89054	218	
332.33190	90	
335.43043	96	
336.87477	206	1+
336.94774	594	1+
338.75555	128	
339.76090	130	
339.77975	304	1+
339.82921	88	
340.80040	124	
340.93947	376	
345.70537	112	
348.76669	182	1+
350.37039	94	
353.88321	118	
356.05453	108	
356.23985	126	
356.78555	214	
357.55302	100	
357.77349	88	
359.97374	116	
360.76247	194	
361.73641	234	1+
363.00401	90	
363.40206	98	
363.71952	276	
END IONS

###FS:    #m/z: 507.84694 #charge 1+
###MS: 97
###MSMS: 98
BEGIN IONS
TITLE=Cmpd 73, +MS2(507.8469), 28.2-35.2eV, 2.1min #98
RTINSECONDS=126.968
SCANS=97-98
PEPMASS=507.84694	500528
CHARGE=1+
196.01528	404	1+
198.03059	164	
198.89188	210	1+
209.94207	292	1+
223.97400	182	
224.12057	166	
224.98146	180	
225.88300	228	1+
228.95832	150	
234.88467	256	
234.89672	182	
238.06379	328	1+
239.86497	390	1+
241.84973	174	
246.97560	178	
250.91154	198	
250.97081	660	
251.06943	238	1+
252.97339	164	
259.89062	170	
260.87577	388	1+
262.99357	262	1+
263.95785	210	1+
266.16876	652	1+
266.78676	194	1+
267.88698	484	1+
268.11068	194	
271.88739	248	1+
272.85200	946	1+
275.80546	164	1+
277.86472	162	
279.40167	178	
279.84644	200	
280.39182	150	
280.85423	166	
283.89669	158	
284.12260	182	1+
284.78550	280	1+
284.89920	256	1+
287.85367	380	1+
288.87875	310	
289.82921	256	1+
289.88026	588	
290.86523	1184	1+
291.36132	304	1+
293.87443	3112	1+
295.86471	172	
296.40748	172	
296.82475	226	1+
296.85787	230	
297.88144	158	
298.80040	318	1+
298.85695	200	
299.30989	208	
299.86242	704	1+
300.86142	540	1+
302.88535	188	
303.86908	442	1+
305.82277	170	
305.86596	300	
306.12870	258	
306.88024	154	
306.91621	176	
307.06645	238	1+
307.13833	1206	1+
307.89042	1046	
307.91720	280	1+
308.29834	244	1+
308.87175	1840	1+
309.15184	1208	1+
309.84104	382	1+
309.88757	540	
309.94869	192	1+
310.05271	180	
310.15850	858	1+
311.31817	216	
311.79713	354	1+
311.88398	6336	1+
312.35009	228	
313.83096	154	
313.96940	334	
314.86676	900	1+
316.83239	232	
316.87884	270	
317.35382	166	
318.88980	270	1+
319.87522	208	
321.01010	170	1+
321.35577	162	
321.82121	154	
322.35146	160	
322.88584	324	
323.87269	200	
324.87744	186	
325.86185	184	
325.90224	658	
326.88408	1136	
327.38609	156	
327.82214	154	
327.88163	1644	
328.87127	368	
328.98699	258	1+
329.89604	354	1+
330.80783	160	
331.32649	158	
332.79790	320	1+
332.83947	264	1+
332.87647	396	
333.87385	242	1+
334.88783	514	1+
335.88579	472	1+
336.04383	390	1+
336.78119	238	1+
336.86042	188	1+
337.39652	226	
337.88237	590	1+
338.11228	204	1+
339.82920	164	
341.88576	318	1+
343.38356	150	
344.82851	314	1+
345.71354	174	
345.85597	154	
345.89640	436	1+
346.39530	314	1+
346.77983	282	1+
346.89839	304	1+
348.87045	166	
348.90977	156	
350.18074	212	1+
350.82254	198	
350.88800	410	1+
352.77158	158	
352.88031	160	
352.91606	452	1+
353.84673	740	1+
355.89138	400	1+
356.83639	164	1+
358.28835	156	
358.77749	270	
358.84331	224	1+
359.05364	170	1+
359.77468	214	
359.86780	238	1+
360.34714	246	1+
360.49781	212	1+
360.76532	166	
360.91154	176	1+
362.73682	130	1+
362.84313	276	1+
363.13449	124	1+
364.70829	246	1+
364.79511	266	1+
365.39294	158	
366.18589	170	
366.84142	1148	1+
367.70850	2778	1+
368.01581	176	1+
368.87884	182	
368.89969	168	
369.78281	742	1+
369.83619	262	
369.87030	322	1+
370.27918	204	1+
370.87588	232	1+
371.71220	156	
371.72901	214	
372.73060	194	
372.78683	274	1+
372.84848	448	1+
373.37531	404	1+
373.72142	746	1+
373.87773	158	
374.89154	160	
375.74524	176	
375.89124	154	
376.28470	184	
377.33425	150	
378.01857	166	
379.28604	108	1+
379.72432	172	
380.71835	582	1+
381.72160	400	1+
382.85540	212	
382.89012	422	1+
382.91195	344	1+
383.71849	260	
383.77980	154	
383.89517	350	1+
384.71695	270	
384.85176	2068	1+
385.38004	164	
385.74197	160	
385.78004	186	
385.88057	152	
386.78270	232	1+
386.85444	406	1+
387.71475	272	
388.17253	122	1+
388.77003	204	
388.84776	158	
389.20400	182	
389.71589	562	1+
389.81047	344	
390.70491	332	1+
390.84591	1622	1+
391.84726	1118	1+
392.77865	240	
392.82401	530	1+
393.74331	262	
393.80119	376	
394.80184	188	
394.82900	178	
395.39953	286	1+
395.73714	562	1+
395.87067	384	1+
396.07071	118	1+
396.73648	334	1+
397.71783	194	
398.73129	456	
398.86345	312	
399.72594	554	1+
399.84767	188	
400.85995	184	1+
401.82257	220	1+
402.86597	1620	1+
403.87074	1098	1+
405.73162	212	
405.75305	260	
405.78289	282	
405.87261	526	
406.79107	214	
406.85900	172	
407.72648	398	
407.81486	558	1+
407.86605	4140	1+
407.90564	348	1+
408.90761	268	1+
409.72178	1516	1+
411.81152	404	1+
412.72845	624	1+
412.87289	238	
413.87696	740	1+
414.68846	194	1+
415.80393	504	1+
415.87103	430	1+
416.80730	410	1+
416.87808	272	1+
418.86892	154	
419.76202	160	
421.69424	186	
421.75108	150	
421.82064	164	1+
421.88539	546	
421.94452	188	
422.73745	454	1+
422.86818	356	
423.77595	458	1+
423.88419	352	
424.86991	230	
425.11847	110	1+
425.74479	402	
425.87881	272	
426.69745	170	
426.75010	384	
426.86367	844	1+
426.93820	402	1+
427.73336	2324	1+
428.03323	122	1+
428.86243	162	1+
429.69793	288	1+
429.73999	1378	1+
430.74053	934	1+
431.87064	690	1+
434.89020	288	
439.89386	324	
440.89833	210	
441.78273	184	1+
442.67393	180	1+
443.75029	270	
444.87222	1090	1+
445.74287	904	1+
447.71316	232	
448.75336	304	
448.80928	224	1+
448.86422	628	1+
448.89079	282	1+
449.86976	496	1+
449.97773	102	1+
450.75418	160	
457.90846	250	
460.22688	172	
462.88588	154	
464.72163	378	1+
465.21476	170	
465.86597	162	
466.60746	158	
467.80801	214	1+
467.88896	872	1+
469.78102	268	1+
485.90085	304	1+
486.84474	178	
488.80623	188	1+
499.73529	212	
503.67087	248	1+
504.80389	134	1+
509.86388	352	
END IONS

###FS:    #m/z: 336.94695 #charge 1+
###MS: 97
###MSMS: 99
BEGIN IONS
TITLE=Cmpd 74, +MS2(336.9469), 28.0-35.0eV, 2.2min #99
RTINSECONDS=127.74
SCANS=97,99
PEPMASS=336.94695	223910
CHARGE=1+
182.86893	296	1+
192.88820	90	
193.89289	112	
196.88446	344	1+
197.90759	92	
201.96176	92	
205.95191	148	
208.89163	244	1+
210.88315	464	
211.94436	2488	1+
212.88013	3022	1+
213.94149	968	1+
215.88655	390	
215.93774	148	
217.88313	378	1+
218.84512	92	
220.47769	86	
222.88714	118	
223.95995	254	
225.60672	90	
225.96463	94	
226.97358	134	
227.78477	134	
227.89459	138	
227.95784	194	
228.89499	858	1+
229.95620	2406	1+
230.03819	102	
230.83885	148	
230.88985	5144	1+
231.00887	154	
231.95112	1306	1+
232.87390	390	1+
233.41039	86	
233.82809	360	1+
233.89590	220	
233.95358	108	
234.04194	142	
234.91305	162	
235.38413	104	
235.79623	180	1+
235.89233	120	
236.40059	106	
236.83133	86	
236.85323	112	
236.90683	86	
237.85634	256	1+
237.90529	216	
239.15362	92	
241.03341	96	
243.77970	148	
243.86582	142	
244.91501	84	
244.95721	166	
245.43630	102	
245.79795	122	
246.57240	100	
246.90777	112	
246.97662	144	
247.96764	612	1+
248.50233	94	
248.89990	1184	1+
249.05621	218	1+
249.09345	84	
249.82919	152	
249.96352	354	1+
250.83038	438	1+
250.84698	144	
250.95473	330	1+
252.22882	94	
252.87994	88	
252.91964	96	
252.97252	1340	1+
253.08574	88	
253.83663	422	1+
253.85294	138	
253.90740	974	1+
254.93499	96	
254.96510	728	1+
255.07635	136	
255.78521	134	
256.91932	84	
257.85176	136	
257.87150	142	
258.81089	116	
258.84785	446	1+
258.91316	88	
259.39712	86	
259.93545	102	
260.35927	82	
260.83076	258	1+
260.95083	92	
261.35694	92	
262.84132	374	1+
262.95222	136	
263.54719	82	
263.84809	346	1+
265.65593	90	
266.34500	94	
267.84256	176	
268.83925	1854	1+
269.10577	98	
269.88970	90	
270.53578	92	
270.98366	276	1+
271.91810	278	1+
272.11747	100	
272.86255	120	
272.96351	86	
272.97977	330	1+
273.78966	94	
274.81896	124	
275.85399	206	
275.89379	98	
276.81844	108	
276.85331	130	
277.06767	132	
277.83776	292	
278.80119	84	
278.83717	406	
279.83795	280	
280.00644	84	
280.80314	114	
280.86256	248	1+
281.94380	100	
283.01440	88	
283.35737	94	
283.79001	158	
285.86193	256	
286.82682	104	
286.84958	1414	1+
289.87925	86	
291.35917	90	
291.80318	172	
292.85755	174	
292.94326	96	
294.87186	134	
295.54229	92	
295.84003	82	
295.91400	86	
295.99760	122	
296.37874	90	
296.81136	126	
296.87539	262	1+
298.07587	118	
299.88471	116	
299.90012	128	
300.93260	82	
302.87056	142	
302.91945	174	1+
303.85865	302	1+
303.88897	138	
304.44494	110	
306.88329	302	1+
307.81144	102	
309.81174	114	
309.87076	220	
310.35447	88	
310.82831	156	
310.87743	244	
311.72091	94	
311.86923	384	1+
311.89051	142	
312.95393	210	1+
314.88922	88	
314.95067	86	
316.98292	90	
317.12281	130	
317.42245	86	
318.03099	196	1+
318.75613	84	
318.81498	130	
319.08148	94	
320.25155	114	
322.73215	92	
323.07603	82	
323.78661	88	
324.89213	208	
325.90488	140	
326.90165	118	
327.75179	84	
327.83199	84	
328.89471	136	
329.14742	100	
329.39263	96	
329.87402	146	
329.88645	288	1+
332.81550	84	
334.72711	82	
335.12673	88	
339.82532	118	
339.97259	82	
342.37663	92	
END IONS

###FS:    #m/z: 359.96272 #charge 1+
###MS: 97
###MSMS: 100
BEGIN IONS
TITLE=Cmpd 75, +MS2(359.9627), 28.0-35.0eV, 2.2min #100
RTINSECONDS=128.512
SCANS=97,100
PEPMASS=359.96272	167794
CHARGE=1+
176.93498	102	
177.93587	98	
187.93535	252	
189.12423	142	
205.95203	200	
206.40802	86	
206.88783	88	
207.98267	108	
209.94399	1418	1+
216.41064	158	
216.89137	128	
218.03392	94	
220.95809	248	
220.97921	88	
221.88857	132	
222.95299	1608	1+
223.00685	102	
224.89780	104	
224.94815	1908	1+
226.86865	118	
226.89496	378	1+
226.94768	6630	1+
227.93142	128	
228.88355	86	
228.89832	140	
228.94294	8230	1+
229.01284	92	
229.08546	220	
230.88733	164	
231.88120	178	
232.88651	130	
233.00701	104	
233.96327	120	
234.93365	120	
235.38704	92	
235.43685	86	
235.82404	140	
235.86306	152	1+
238.06688	104	
238.79866	106	
238.96214	94	
239.42533	98	
239.90275	160	
239.96399	86	
240.82194	338	1+
240.93627	180	
240.96346	1050	1+
241.08311	90	
241.79256	98	
241.84360	86	
241.94655	152	
242.78709	108	
242.96141	948	1+
244.86134	98	
244.95831	3484	1+
244.99591	196	
245.52563	100	
245.94116	172	
246.92853	92	
246.95436	3002	
247.60881	88	
247.80540	478	1+
248.85476	150	
248.89909	106	
249.52946	104	
249.85687	100	
250.95019	690	1+
250.97008	138	
251.02155	142	
251.90958	118	
252.06714	158	
252.95740	424	
253.83636	182	
253.94445	94	
254.40228	118	
254.88224	120	
255.37638	130	
256.07225	130	
257.02167	104	
258.79926	430	1+
258.83124	416	1+
258.84719	180	
258.97187	94	
259.02661	116	
259.80140	296	1+
259.89448	94	
259.90770	86	
259.97493	112	
260.84125	240	1+
260.94572	168	
260.97057	1092	1+
262.95092	226	
262.97005	124	
263.51682	96	
265.82068	108	
266.00574	98	
266.02253	144	
266.81168	660	1+
267.37610	96	
267.79123	146	
267.97478	428	1+
268.85038	226	1+
269.79938	262	
269.96833	412	
270.81106	170	
271.04299	128	1+
271.84538	280	1+
271.95806	112	
274.82838	98	
275.79059	86	
275.96987	160	
276.81428	96	
276.85485	286	1+
277.80661	298	
278.79955	202	
278.84546	172	
280.79339	516	1+
280.91136	98	
282.83007	168	
282.86180	98	
282.92214	90	
282.99591	88	
283.84632	130	
283.98835	224	
284.78835	228	1+
284.82753	262	
284.99055	92	
285.87013	98	
285.88533	196	
286.97573	240	1+
287.36278	104	
289.63607	94	
290.85956	344	1+
291.16249	94	1+
291.78783	222	1+
292.36983	86	
293.98449	142	
294.43741	116	
294.86048	132	
295.92968	144	
296.81188	112	
297.80492	1652	1+
298.80658	1416	1+
298.84870	94	
299.79640	210	1+
299.86870	130	
300.87684	128	
301.78270	190	
301.85766	88	
303.95447	144	
305.91859	88	
306.89669	116	
307.87120	218	1+
308.35033	86	
308.79940	456	1+
308.92115	140	
309.84419	88	
309.92650	116	
310.87748	292	1+
311.80944	362	1+
315.03641	92	
315.10943	130	1+
315.81510	508	1+
316.81335	344	1+
318.05066	120	
318.88005	134	
318.93441	230	
319.01665	116	
319.82756	102	
320.75131	90	
321.81829	180	
321.87504	92	
322.93211	348	1+
323.77406	88	
324.89165	244	1+
325.85075	128	
327.70785	154	
328.88686	180	
332.81446	326	1+
333.89450	96	
334.58989	106	
334.75169	100	
336.94286	374	1+
337.84112	126	
340.94123	312	
343.90637	122	
346.72960	188	1+
348.11002	102	
349.76643	98	
352.75429	118	
354.72317	94	
356.40232	94	
356.77358	298	1+
360.78057	92	
361.93107	92	
363.71519	98	
END IONS

###FS:    #m/z: 322.93097 #charge 1+
###MS: 101
###MSMS: 102
BEGIN IONS
TITLE=Cmpd 76, +MS2(322.9310), 28.0-35.0eV, 2.2min #102
RTINSECONDS=132.202
SCANS=101-102
PEPMASS=322.93097	4633058
CHARGE=1+
188.98470	96	
191.99471	88	
192.58542	84	
192.89125	146	
193.02197	98	
193.06788	92	
193.97150	94	
195.91786	110	
196.88378	122	
198.88429	392	1+
201.04745	212	
203.87724	96	
205.94949	852	1+
210.88349	94	
212.39388	84	
212.87938	270	
213.88199	130	
214.89713	378	
215.88086	86	
221.04669	84	
221.91379	94	
221.94547	354	
222.54475	92	
222.95027	298	
223.95997	604	
225.47416	86	
225.81791	92	
226.63702	92	
226.84055	94	
226.89600	84	
227.38837	100	
230.84850	160	
230.88796	500	1+
230.90917	150	
231.87412	82	
233.39331	168	
234.54459	88	
234.88550	294	1+
234.91524	84	
235.82503	90	
236.38351	92	
238.03114	166	
238.39675	92	
239.78696	428	1+
240.13639	88	
240.82088	270	
240.94133	900	
240.96422	252	
241.42821	88	
241.81813	636	1+
241.93962	3600	1+
242.78381	162	
242.94205	2574	1+
243.82035	580	1+
244.37539	82	
244.85841	104	
244.93981	802	
245.44685	110	
246.39405	108	
246.86936	122	
246.97608	778	1+
247.03541	88	
247.23755	108	
247.85444	222	
248.85259	286	
248.89810	340	1+
249.93401	134	
251.88200	88	
251.92518	180	
252.92417	82	
253.35073	248	
253.79139	190	
253.95792	86	
254.90961	192	1+
255.33905	102	
255.78609	794	1+
255.91258	162	1+
256.03516	150	
256.39799	108	
256.83912	128	
258.79833	190	
258.83415	738	1+
259.34155	84	
259.52980	84	
259.80034	100	
260.83308	430	
261.40837	98	
261.82995	1032	1+
262.83232	646	1+
263.81600	88	
263.91826	114	
264.84822	220	1+
265.05372	82	
265.80029	194	
266.01058	88	
267.35383	108	
267.79811	84	
267.85937	96	
269.80081	204	
269.99644	82	
270.45271	90	
270.79651	398	1+
271.35814	92	
271.77416	134	
271.84943	764	1+
272.98697	88	
273.79070	576	1+
273.81298	156	
274.07955	100	
275.80918	772	1+
276.83835	100	
276.85612	492	1+
277.91242	90	
279.09008	742	1+
279.12380	104	
280.79771	114	
280.92788	84	
281.95853	86	
281.99091	84	
282.42207	84	
283.06532	108	
283.35443	238	
283.78857	448	1+
284.29553	250	1+
284.96169	94	
285.80148	318	1+
285.84407	188	1+
285.91667	128	1+
287.88188	130	
289.61739	118	
289.78931	670	1+
289.88086	196	
289.94982	82	
290.81823	98	
291.80446	324	
291.89742	82	
293.87312	142	
295.00851	82	
295.86434	92	
296.03857	84	
296.07718	250	1+
296.80846	136	
296.82841	146	
297.81112	128	
297.88491	144	
298.80378	210	
299.78560	588	1+
300.80262	116	
301.59754	84	
304.81537	86	
304.92257	82	
305.80508	148	
306.18712	82	
306.42354	82	
306.87509	152	
307.79996	524	
307.88695	204	
308.01197	82	
308.47103	90	
308.80208	254	
308.82825	116	
308.88944	108	
309.42490	84	
309.81281	134	
311.19854	90	
311.81745	268	1+
311.87966	316	1+
312.80147	166	
313.73592	98	
313.80391	184	
314.76239	172	1+
317.89511	206	
318.81316	82	
319.76109	192	1+
320.03961	82	
321.81546	120	
322.75863	98	
324.77680	130	
324.89423	268	
325.80778	84	
325.90104	200	
326.88672	112	
326.95470	86	
327.71877	88	
327.82672	144	
327.90017	144	
END IONS

###FS:    #m/z: 340.94156 #charge 1+
###MS: 101
###MSMS: 103
BEGIN IONS
TITLE=Cmpd 77, +MS2(340.9416), 28.0-35.0eV, 2.2min #103
RTINSECONDS=132.974
SCANS=101,103
PEPMASS=340.94156	1655112
CHARGE=1+
54.34102	92	
191.94514	88	
192.92738	142	
196.88533	128	
201.91808	88	
205.94788	88	
208.95981	198	
210.93572	332	1+
212.87814	984	1+
212.91003	254	1+
213.93915	728	1+
215.88914	576	1+
215.94153	204	
216.96465	88	
217.88291	180	
220.88676	354	1+
223.41935	98	
223.96129	232	1+
226.97016	88	
229.39065	180	
229.89692	100	
230.89063	384	
230.94278	86	
231.89054	530	
231.90489	200	
231.94996	714	1+
232.89277	914	1+
233.08031	86	
233.89827	610	1+
233.94824	278	
235.83856	86	
235.94208	88	
236.04572	86	
237.01840	88	
237.90627	186	
238.52544	102	
238.83609	130	
238.88458	286	1+
239.78850	316	1+
239.90663	110	
240.84062	482	1+
240.96357	126	
241.84417	326	1+
245.39364	92	
245.84065	148	
245.96545	154	
246.94600	106	
246.97699	168	
247.97318	130	
248.83369	86	
248.90218	230	
249.90233	90	
249.93912	168	
249.96259	124	
250.96985	246	
251.33081	86	
251.84288	86	
251.89735	94	
251.93599	88	
251.96369	156	
252.07789	134	
253.90597	98	
254.90676	180	
254.96422	286	1+
255.07519	136	
255.90738	118	
256.88445	120	
256.96231	194	
257.79915	218	
257.84207	652	1+
257.93979	92	
258.82008	86	
258.84468	468	1+
258.89521	120	
258.92582	144	
259.95774	316	1+
260.34323	98	
260.83469	116	
261.83411	484	1+
261.85239	100	
261.90187	244	1+
262.35614	84	
262.85406	112	
266.86454	90	
267.79654	130	
267.82414	84	
268.84037	110	
269.04491	112	
269.34723	104	
269.85738	176	
270.96803	104	
271.86094	126	
272.46405	86	
272.97479	154	
273.36016	100	
273.79308	318	1+
273.83363	90	
273.86012	88	
274.15284	98	
274.81184	88	
274.84598	104	
274.95490	294	1+
276.81671	186	
276.85622	222	
277.36415	86	
277.85991	206	
278.84420	144	
278.89620	98	
279.46004	94	
279.79373	224	
279.81850	96	
279.84025	124	
280.85466	198	
280.86556	158	
281.58076	88	
281.81559	86	
281.85454	214	1+
283.36171	90	
283.44003	90	
284.35864	94	
284.78975	96	
285.43136	96	
285.94091	132	
286.85936	202	1+
287.34821	100	
287.80026	110	
287.83470	90	
289.79019	322	
290.40770	88	
290.44529	100	
290.78744	266	
291.14263	98	
291.80405	198	
291.86118	272	1+
293.72361	98	
293.94115	92	
294.87206	352	1+
297.78831	194	
298.29927	88	
298.78947	148	
298.83038	120	
299.78401	280	
300.86268	238	1+
301.10974	90	
302.37644	92	
303.73596	86	
305.80533	96	
305.87571	198	
305.89481	86	
305.92474	118	
306.88521	334	1+
307.79684	452	1+
308.96267	96	
309.80951	208	1+
310.48418	92	
310.87976	590	1+
312.52965	92	
316.87286	108	
318.57847	94	
318.66638	104	
320.88160	88	
324.41304	88	
324.45949	98	
324.89300	114	
325.89541	208	
326.01755	98	
326.81475	96	
326.87824	244	1+
326.88927	152	
328.91122	90	
329.81413	442	1+
329.89288	122	
330.81598	378	1+
331.89114	88	
332.96765	102	
333.77244	102	
337.83511	94	
337.93819	84	
341.76032	92	
341.78620	124	
342.79747	144	
342.90057	368	1+
343.97207	90	
344.97425	118	
345.45323	86	
END IONS

###FS:    #m/z: 363.95779 #charge 1+
###MS: 101
###MSMS: 104
BEGIN IONS
TITLE=Cmpd 78, +MS2(363.9578), 28.0-35.0eV, 2.3min #104
RTINSECONDS=133.747
SCANS=101,104
PEPMASS=363.95779	770566
CHARGE=1+
107.12258	104	
182.86861	198	
187.86750	232	
189.86381	674	1+
190.93610	112	
191.85952	1592	1+
193.85480	114	
194.89270	96	
196.88267	470	
200.98219	98	
205.87915	128	
205.92160	94	
207.87497	784	1+
209.86734	220	
209.94451	2062	1+
210.88466	1448	1+
212.88001	5376	1+
214.95742	94	
218.91433	136	
222.95271	1510	1+
224.50328	104	
224.92985	154	
224.94911	1884	1+
225.88645	122	
226.06184	102	
226.89656	228	
226.94780	12116	1+
226.97028	244	
227.88187	156	
227.89678	118	
228.89613	1266	1+
228.94308	12516	1+
228.98406	108	
229.06041	104	
229.15673	136	1+
230.83204	114	
230.88989	7882	1+
231.98099	98	
232.21964	110	1+
232.40717	106	
232.88615	1328	1+
234.88226	568	1+
235.02054	148	1+
237.13480	96	
238.03262	98	
239.07474	192	1+
239.42749	92	
239.50148	92	
240.82436	256	1+
240.94286	166	
240.96391	752	
241.94234	112	
241.95928	1260	1+
242.82464	152	
242.94098	292	
242.96041	878	1+
243.82280	352	
243.88670	96	
244.81873	564	1+
244.90557	114	
244.95786	5434	1+
245.09611	106	
245.89942	100	
245.99071	326	1+
246.90428	380	1+
246.95349	5334	1+
247.51436	128	
247.98072	110	
248.80278	126	
248.83908	134	
248.90049	2852	1+
249.46146	94	
249.95783	110	
249.96867	394	1+
250.06951	364	1+
250.89880	580	1+
250.94601	126	
250.97111	334	1+
252.89203	190	
252.97245	98	
253.08928	134	
253.85403	92	
253.90500	482	1+
254.84255	220	1+
255.16643	100	
256.37225	112	
256.87172	94	
256.97613	106	
258.02826	94	
258.83360	430	1+
258.97538	386	1+
259.08665	100	
259.10334	104	
259.81233	102	
260.82925	900	1+
260.96975	884	1+
263.51688	98	
263.83201	204	
263.97635	222	
264.81938	98	
265.08473	210	
265.81349	754	1+
265.85533	122	
265.89512	92	
265.97469	164	
266.35709	122	
266.81428	536	1+
266.83348	144	
266.86339	148	
266.88463	130	
267.78162	172	
267.83909	210	1+
267.97260	710	1+
268.78634	168	
269.86861	136	
269.92416	234	
269.96855	764	1+
270.35185	116	
270.83620	366	1+
271.85897	192	1+
271.91942	204	
273.79401	452	1+
275.01333	94	
276.85704	314	1+
277.08503	162	
277.91546	160	
278.10027	518	1+
278.79728	240	
278.85356	414	1+
279.10457	398	1+
279.45188	94	
279.79813	250	
279.85441	300	1+
280.52671	102	
280.79361	846	1+
281.81778	156	
281.94646	212	1+
282.79701	152	
283.79339	724	1+
283.85330	652	1+
283.94347	168	1+
284.82250	110	
285.84511	1250	1+
287.86480	100	
288.03460	244	1+
289.82926	140	
289.85988	150	
289.89353	96	
290.49170	98	
290.78757	212	1+
290.86681	140	
291.12061	134	
292.11396	276	1+
292.33818	130	
292.43742	158	
292.87436	98	
293.12026	258	1+
293.86804	178	
294.60567	104	
294.86006	98	
294.91084	154	
295.83873	194	1+
296.42586	104	
296.80981	380	
296.87055	110	
296.94994	96	
297.80701	242	
297.95585	118	
298.08480	202	1+
298.12218	168	1+
298.80267	970	1+
299.59460	98	
299.85278	96	
300.80414	218	
300.86397	150	
300.94836	136	1+
301.80745	174	
301.86109	662	1+
301.98595	92	
302.80863	108	
303.80851	1026	1+
303.85764	2712	1+
306.93586	104	
307.80180	104	
309.81204	204	
310.72667	92	
314.81945	194	
315.82100	104	
316.31620	94	
316.81620	266	
317.81625	116	
318.81562	232	1+
321.61881	98	
321.82091	366	
321.86947	210	
322.57749	102	
322.81976	246	
322.93104	324	
323.93607	148	
324.89335	100	
325.14400	182	
326.87197	434	1+
332.99457	94	
336.94276	144	
337.84219	182	
338.02519	114	
338.83374	94	
339.82862	598	1+
340.93805	320	
342.70137	314	1+
344.90263	136	
347.72511	104	
349.78253	152	
349.88219	118	
351.76725	100	
353.60515	102	
353.62564	100	
353.75990	548	1+
359.70617	130	
360.70681	298	1+
362.11365	92	
363.72058	174	
365.71425	124	
366.93114	94	
END IONS

###FS:    #m/z: 322.93113 #charge 1+
###MS: 105
###MSMS: 106
BEGIN IONS
TITLE=Cmpd 79, +MS2(322.9311), 28.0-35.0eV, 2.3min #106
RTINSECONDS=137.416
SCANS=105-106
PEPMASS=322.93113	4537476
CHARGE=1+
177.93176	144	
182.86517	80	
192.89196	84	
193.18590	94	
193.88984	84	
195.88659	88	
196.88298	100	
201.37049	102	
205.94878	242	
207.85695	92	
208.00415	92	
208.83827	142	
209.94583	84	
210.88518	142	
211.88881	130	
212.04703	86	
212.87589	80	
214.89990	90	
215.89047	180	
219.94377	86	
220.88622	86	
222.95396	478	1+
225.42414	82	
226.33760	84	
226.89969	88	
226.92950	96	
227.85881	88	
228.90271	238	1+
229.84452	126	
230.88955	430	1+
233.03309	88	
233.90752	86	
234.42801	104	
234.78161	90	
235.43676	90	
236.83518	164	
236.90208	234	1+
236.98630	90	
237.79716	130	
238.94148	158	
239.05880	80	
239.79072	234	
240.01282	82	
240.34585	96	
240.78788	176	
240.82480	346	1+
240.94019	1078	
241.42636	98	
241.94196	918	
242.82345	198	
242.94246	2688	1+
243.17842	84	
243.78643	94	
243.82052	824	1+
243.89013	88	
244.94085	466	1+
246.84872	100	
246.97688	232	
247.02767	80	
247.85434	88	
247.98249	162	
248.85391	150	
248.90336	96	
249.85088	120	
249.92514	84	
250.97285	224	
251.03681	84	
251.07334	202	
251.33420	114	
252.33424	106	
252.40833	80	
253.83917	360	1+
254.98607	92	
255.01942	90	
255.14119	90	
255.78321	344	
256.83535	144	
257.02918	92	
257.05097	86	
257.79776	752	1+
258.34879	108	
258.83432	512	1+
259.40304	100	
260.83221	332	
261.83100	1256	1+
261.85351	94	
262.35961	228	1+
263.95368	84	
264.07942	86	
265.00916	82	
265.05194	82	
266.90662	186	1+
267.79211	138	
269.34682	174	
269.80013	166	
269.84236	138	
270.79567	82	
270.84366	292	1+
270.93874	124	
271.60130	92	
271.79628	304	1+
272.34950	156	
272.77421	124	
272.87481	236	
273.79309	580	1+
273.83188	82	
273.86393	94	
274.81367	136	
275.81059	276	
276.80998	228	
276.83730	134	
277.85212	226	1+
279.09021	424	1+
279.35208	104	
279.91205	88	
280.04748	106	
280.79653	86	
281.36218	86	
281.85201	310	1+
282.21534	90	
282.81094	118	
282.90492	90	
283.35408	172	
283.78910	1198	1+
283.81457	92	
284.29673	256	1+
284.87014	190	1+
285.00939	80	
285.28877	140	1+
285.85688	100	
286.02409	226	1+
287.05712	94	
287.79073	140	
287.80916	174	
287.85027	82	
289.78634	644	1+
289.80659	124	
289.88478	212	
291.78408	112	
291.80455	774	1+
291.89749	152	
292.00287	138	
292.83104	82	
292.89935	82	
293.86073	138	
294.88406	86	
295.37969	90	
296.02579	92	
296.80052	136	
297.87736	136	
298.78829	108	
299.78770	330	
300.78318	232	
300.81526	140	
301.87505	310	1+
301.89818	94	
302.41311	80	
302.90839	86	
303.54997	90	
305.80398	166	
306.82965	86	
306.88440	448	1+
307.80099	1032	1+
309.81813	172	
310.12180	92	
310.80541	242	
310.87769	134	
311.21156	84	
311.88516	304	
312.02429	98	
312.80223	332	1+
312.87427	80	
313.80550	280	1+
314.77730	86	
317.89841	126	
318.86354	80	
319.88719	116	
323.13797	86	
323.95852	164	1+
324.21615	92	
325.80993	86	
325.89938	268	1+
326.38420	106	
326.62161	102	
326.76440	240	1+
END IONS

###FS:    #m/z: 340.94177 #charge 1+
###MS: 105
###MSMS: 107
BEGIN IONS
TITLE=Cmpd 80, +MS2(340.9418), 28.0-35.0eV, 2.3min #107
RTINSECONDS=138.188
SCANS=105,107
PEPMASS=340.94177	1626140
CHARGE=1+
183.87243	168	
187.99702	98	
191.95567	154	
194.92177	98	
196.88282	330	1+
198.87974	88	
199.89171	106	
203.92965	100	
205.94805	150	
206.01277	92	
206.95288	146	
208.95768	84	
209.02562	100	
210.93949	254	1+
212.02926	104	
212.54600	86	
212.87649	806	1+
213.87840	476	1+
213.90535	90	
213.93926	1098	1+
214.89431	110	
215.88862	936	1+
216.40975	86	
217.88353	176	
222.46224	102	
222.96771	112	
223.96263	370	1+
225.92958	118	
226.49222	114	
226.89479	84	
226.94923	108	
227.79017	160	
228.85898	92	
228.89087	140	
228.95196	162	
229.89843	86	
230.88793	1642	1+
230.96658	190	
231.88895	1046	1+
231.95115	1062	1+
233.95521	114	
235.83914	118	
235.89525	232	
236.01625	88	
236.97126	90	
237.79623	88	
237.89025	212	1+
238.38893	94	
240.54548	92	
240.83053	272	1+
241.80057	114	
241.81547	102	
242.85371	122	
243.01662	114	
243.88976	88	
244.83077	90	
244.95770	156	
245.80008	88	
246.38772	88	
246.97934	126	
247.78881	136	
248.63597	90	
248.83570	100	
248.89962	674	1+
249.00581	86	
249.96213	260	
250.87724	86	
250.98813	88	
251.06007	94	
251.96286	138	
252.88365	164	
253.84659	86	
254.90263	154	
254.96669	278	
255.78852	90	
255.90943	270	1+
255.96756	120	
256.33871	92	
256.85019	160	
257.79961	244	
258.84365	408	1+
259.00371	98	
259.89893	202	
259.95723	224	
260.83400	146	
261.83737	90	
261.87114	88	
261.98714	84	
262.92345	154	
264.40481	100	
266.57971	102	
266.91236	94	
266.98994	152	1+
267.14927	100	
267.95469	90	
268.35883	90	
268.55794	106	
268.84225	280	1+
268.97849	208	1+
270.84358	86	
271.77912	92	
271.84784	252	
272.35250	272	1+
272.91559	122	
272.93605	336	1+
272.96545	168	
274.85868	98	
274.89731	276	
275.80584	186	
275.87860	180	
276.13437	94	
276.85497	258	
277.79658	276	1+
277.86128	216	
280.07836	104	
280.34561	96	
280.56783	86	
281.86474	146	
282.91863	140	
282.98706	116	
283.35143	98	
283.78666	400	1+
283.80559	170	1+
284.89189	144	
286.15486	88	
286.91221	110	
290.85798	106	
291.80242	190	
292.85798	94	
292.87377	140	
293.84784	214	1+
298.87436	222	1+
298.92872	104	
299.78373	94	
299.84810	198	1+
300.54084	116	
300.89245	102	
302.81650	88	
302.95072	136	
303.89217	96	
303.94542	218	
305.79942	152	
306.88149	168	
307.80096	102	
308.88692	94	
309.11580	218	1+
309.88714	84	
310.87443	232	
312.80414	218	1+
312.94894	92	
314.81686	116	
315.49329	102	
315.82535	140	1+
316.80950	96	
317.66080	86	
319.90768	96	
320.16943	100	
320.76862	130	
321.81724	126	
321.87424	96	
324.43504	94	
324.88902	214	
324.98353	88	
325.39989	110	
325.44888	88	
325.89832	120	
326.37766	84	
326.89130	274	1+
327.92342	84	
328.89262	234	1+
329.82164	118	
330.81770	178	
330.88215	116	
331.81457	106	
332.02303	86	
332.88833	106	
334.90635	94	
338.87548	104	
340.82801	242	1+
342.90399	108	
343.11563	116	
345.87783	90	
END IONS

###FS:    #m/z: 363.95797 #charge 1+
###MS: 105
###MSMS: 108
BEGIN IONS
TITLE=Cmpd 81, +MS2(363.9580), 28.0-35.0eV, 2.4min #108
RTINSECONDS=138.961
SCANS=105,108
PEPMASS=363.95797	740992
CHARGE=1+
50.25859	96	
177.93440	162	
187.86825	148	
189.86376	1714	1+
191.85847	868	1+
193.85515	198	
196.88276	516	
201.01015	104	
202.88451	234	1+
203.05751	94	
205.88123	336	1+
207.87332	562	
209.87017	324	
209.94450	1958	1+
210.88352	1052	1+
211.94860	146	1+
212.88000	6840	1+
215.17867	102	
218.43687	96	
218.89533	120	
219.86378	186	
221.86549	174	
222.95297	1174	1+
222.98269	134	
224.81766	142	1+
224.88579	550	1+
224.94889	2162	1+
225.88877	480	1+
226.94786	10994	1+
226.97588	208	1+
227.81856	258	1+
227.93201	258	
228.79638	130	
228.89518	1024	1+
228.94341	10860	1+
229.05567	92	1+
229.10706	166	1+
230.43495	104	
230.61820	106	1+
230.85012	100	
230.89018	9112	1+
231.97558	96	
232.46659	94	1+
232.82182	102	1+
232.88772	1006	1+
232.90546	154	
233.92797	272	1+
234.88246	494	1+
239.07050	120	
239.42241	134	
240.08216	152	
240.53619	96	
240.82219	208	
240.94196	196	
240.96283	1328	1+
241.82052	104	
241.89139	146	
241.94446	388	
242.82024	180	
242.83625	96	
242.89381	102	
242.96015	816	1+
243.82130	166	
243.94026	262	
244.82124	456	1+
244.95852	6156	1+
245.94039	134	
246.90667	414	1+
246.95380	5374	1+
247.07723	106	
247.21655	114	
248.02991	102	
248.80140	564	1+
248.90070	3080	1+
250.89610	420	
250.95126	136	
250.97243	212	
251.04444	112	
251.07103	102	
251.41056	128	
251.79028	114	
253.79874	114	
253.90610	426	1+
253.96209	158	
254.83586	138	
255.84922	210	1+
257.08054	114	
258.10746	170	
258.83831	178	
258.97030	204	
259.84042	106	
260.82959	1226	1+
260.97004	1100	1+
261.83206	920	1+
262.80154	96	
264.08012	96	
264.82363	192	
265.36017	98	
265.82471	162	
265.97922	328	1+
266.81528	220	
266.86642	196	
267.78409	178	
267.81516	208	
267.97448	860	
268.81347	118	
268.83923	148	
269.81022	164	
269.92395	114	
269.96899	912	1+
270.79806	124	
271.09686	104	
271.91565	118	
271.95742	100	
272.88246	254	1+
272.91572	118	
273.84654	118	
275.87460	138	
276.80948	186	1+
276.85397	378	1+
277.85810	224	1+
278.80221	228	
279.10286	256	1+
279.79736	192	
280.79400	726	1+
280.83557	100	
280.98986	122	
281.11521	108	
281.85044	136	
281.86400	128	
282.79077	108	
282.84794	486	1+
283.35200	138	
283.79600	144	
283.98596	168	
284.82533	126	
284.98273	98	
285.79028	150	
285.84648	1386	1+
286.82578	198	
287.81130	134	
287.86843	214	1+
287.94388	100	
290.78816	196	
290.86513	120	
292.86869	188	1+
293.12140	126	
294.85714	230	1+
295.03471	116	
295.06129	102	
295.12814	244	1+
296.80903	370	
297.80806	168	
298.42438	96	
298.80257	1338	1+
299.86850	164	
300.01115	108	
300.52768	220	1+
300.87030	226	
301.86337	722	1+
303.80854	312	
303.85673	1732	
303.94969	196	
304.87408	96	
307.09534	100	
308.43185	94	
308.80976	96	
309.04594	140	
310.87910	170	
311.88659	134	
312.13495	116	
312.77998	94	
313.01001	118	
314.66553	96	
314.81873	316	1+
315.52177	102	
315.89535	126	
316.81877	432	1+
318.93932	150	
319.62277	104	
319.76079	110	
319.87441	116	
321.81821	554	1+
321.86693	436	1+
322.93062	116	
323.79375	96	
323.82049	120	
323.96840	100	
324.88548	320	1+
326.87170	608	1+
327.71354	124	
328.83111	144	
334.88193	98	
336.94893	158	
337.83121	174	
337.93951	366	1+
338.80409	108	
338.82834	376	1+
338.94148	310	1+
339.82779	268	1+
340.47089	96	
340.94185	318	
341.82986	200	
344.89597	282	1+
345.70574	120	
346.72446	192	1+
347.05719	98	
347.70269	156	
350.74376	298	1+
352.83644	100	
353.75936	100	
355.77551	120	
356.76372	258	1+
357.70468	128	
358.71827	180	1+
358.96595	106	
360.84342	130	
362.71357	328	1+
362.84361	120	
363.09794	114	
365.91934	108	
366.73911	132	
367.90505	212	
END IONS

###FS:    #m/z: 322.93109 #charge 1+
###MS: 109
###MSMS: 110
BEGIN IONS
TITLE=Cmpd 82, +MS2(322.9311), 28.0-35.0eV, 2.4min #110
RTINSECONDS=142.63
SCANS=109-110
PEPMASS=322.93109	4528276
CHARGE=1+
186.93775	102	
192.36563	102	
194.89468	92	
196.88200	124	
197.42101	100	
199.88960	104	
201.04506	86	
205.94609	238	1+
206.99044	82	
210.37498	86	
210.89717	88	
212.87960	284	
214.89389	268	1+
215.87995	110	
220.83530	82	
222.95651	752	1+
226.03843	100	
227.50125	106	
227.95270	172	
228.84522	84	
230.89136	220	
232.84209	82	
234.33974	90	
234.82665	82	
235.82513	394	1+
236.93536	104	
237.03120	122	
237.44045	100	
238.06106	104	
239.78927	454	1+
239.94868	86	
240.01218	88	
240.82127	576	1+
240.94071	1448	
240.96363	96	
241.94364	776	
242.07878	86	
242.12512	82	
242.82427	170	
242.94226	2452	1+
243.52215	106	
243.82220	264	
243.89750	80	
244.82014	844	1+
244.94084	432	
245.94453	260	
246.43377	88	
246.88401	82	
246.97526	296	
247.38711	128	
247.85746	152	
248.03700	128	
248.82850	152	
248.84688	96	
248.89348	88	
250.33380	164	
250.84901	84	
251.07260	236	
251.14526	112	
251.33354	172	
251.83496	80	
252.12161	82	
253.34854	160	
253.78771	116	
254.79211	82	
254.83125	94	
255.78491	366	
255.80331	236	
256.78441	170	
257.10032	92	
257.79915	572	1+
258.83321	604	1+
258.85032	146	
258.90296	82	
259.14011	82	
259.33593	262	1+
259.47017	84	
259.97111	86	
260.83470	286	
261.39240	82	
261.47567	98	
261.82935	1092	1+
261.91298	88	
262.83163	812	1+
263.97831	138	
264.80953	100	
264.85614	100	
264.96620	86	
265.99814	94	
266.86394	100	
267.79342	320	
268.03925	138	
268.83987	94	
269.79951	178	
270.79592	262	1+
270.85082	100	
271.84747	412	
272.34643	168	
273.79303	622	1+
273.81478	114	
274.05114	164	
274.41909	86	
275.08782	86	
275.16649	88	
275.81066	766	1+
276.84258	168	
276.86063	132	
277.02512	80	
277.85731	88	
279.09209	1010	1+
279.80660	128	
280.85371	90	
280.92965	90	
281.35614	232	1+
281.79427	96	
282.52280	116	
283.78783	548	1+
284.29417	202	
284.80588	210	1+
285.29843	94	
286.86874	84	
286.91813	142	
289.78782	882	1+
289.80970	104	
290.17129	88	
290.90192	84	
291.10700	116	
291.80314	976	1+
292.75080	136	
293.80297	114	
293.87212	120	
294.74934	90	
294.87391	94	
295.00466	96	
296.81222	184	
296.87094	126	
297.15326	92	
297.81786	210	1+
299.48802	90	
299.78461	538	1+
300.92925	82	
301.87451	138	
302.77071	96	
302.88191	140	
303.80360	122	
303.86446	118	
304.36853	84	
304.86902	90	
304.88413	88	
304.91851	110	
305.80198	166	
305.96561	90	
306.01737	84	
306.88571	418	1+
307.79898	784	1+
307.88843	350	1+
309.81223	102	
309.88931	268	
310.87498	128	
312.48428	90	
312.80586	244	
313.45309	110	
313.80116	122	
313.98557	84	
314.81937	228	
314.86140	88	
315.82308	108	
319.46676	98	
319.77116	120	
320.76622	216	
321.81820	144	
323.92863	82	
324.76661	82	
324.89881	182	
325.06778	104	
325.89686	92	
326.76995	84	
326.88333	174	1+
END IONS

###FS:    #m/z: 340.94174 #charge 1+
###MS: 109
###MSMS: 111
BEGIN IONS
TITLE=Cmpd 83, +MS2(340.9417), 28.0-35.0eV, 2.4min #111
RTINSECONDS=143.402
SCANS=109,111
PEPMASS=340.94174	1617072
CHARGE=1+
185.87742	166	
190.93329	116	
192.88953	138	
194.89132	140	
196.88571	124	
202.45936	90	
205.87186	90	
205.95074	146	
208.93830	92	
210.53515	92	
210.93859	122	
210.96128	100	
212.40222	146	
212.87997	264	
213.88238	1206	1+
213.94107	662	1+
215.89081	762	1+
215.93773	166	
216.41058	162	
217.88280	352	1+
219.87947	140	
223.96254	126	
225.88541	142	
226.89820	154	
227.79311	100	
228.94515	148	
229.89760	168	
230.88891	392	
231.89042	422	
231.94990	800	1+
232.14758	86	
232.89313	966	1+
233.89699	682	1+
234.88172	86	
235.89328	272	
238.80271	88	
238.87834	150	1+
239.43279	88	
239.48403	100	
239.58771	148	
239.78875	360	
239.81950	126	
239.91581	100	
240.83541	108	
241.55623	86	
241.84637	148	
242.79323	88	
244.82625	238	1+
246.44312	90	
246.90592	90	
246.94765	162	
246.98251	148	
247.05271	92	
247.44295	92	
248.85711	182	
248.89951	112	
249.40519	92	
249.90362	206	
249.96321	222	
250.91820	116	
250.97208	116	
251.33252	104	
251.50004	104	
251.96158	166	
252.43767	98	
253.85203	102	
253.90556	248	1+
254.38436	114	
254.90927	174	1+
254.96687	654	1+
255.07521	120	
255.92814	108	
256.96436	94	
257.79832	116	
258.84786	276	
258.90473	96	
259.34174	88	
259.59298	96	
259.85395	168	
259.87835	110	
260.34001	222	
260.83754	268	
261.34493	118	
261.84227	118	
261.92221	172	
261.96606	144	1+
262.84092	252	
263.55873	104	
266.87070	186	
268.84179	202	1+
268.85776	90	
269.34394	258	
270.80199	310	1+
271.80345	214	1+
271.84921	108	
272.53458	112	
272.84531	152	
272.93787	202	
273.79432	340	1+
274.86783	116	
275.41686	94	
275.81025	384	1+
276.83770	100	
276.85934	376	
277.36625	92	
277.85158	98	
277.86882	206	
277.90447	144	
278.84897	166	
279.87524	110	
280.85628	174	
280.94269	214	1+
280.97966	118	
281.05217	98	
282.33307	100	
282.92400	90	
283.11697	86	
283.36150	102	
283.79048	220	
284.07719	88	
284.85509	168	1+
287.79761	140	
289.01168	86	
289.78913	134	
289.97040	90	
290.78833	112	
290.81819	110	
291.41508	108	
291.44248	86	
291.80860	110	
292.80571	120	
293.87698	134	
294.37723	98	
294.86407	154	
295.84836	100	
297.01337	88	
297.42419	104	
297.87122	88	
297.89669	94	
299.78327	328	1+
299.85749	374	1+
299.87353	156	
301.96448	94	
302.85294	132	
303.94526	94	
304.64839	108	
304.87127	88	
305.80998	126	
305.90365	94	
306.88444	126	
307.79959	738	1+
308.89099	176	
309.81990	88	
310.81126	186	
310.87616	580	1+
311.83374	92	
313.15109	104	
314.82143	176	
314.89004	168	1+
315.45199	118	
316.09523	94	
320.35383	148	
320.79498	128	
321.84171	88	
323.88958	556	1+
325.35575	110	
325.82089	92	1+
327.89313	142	
328.54615	88	
328.89346	108	
329.80987	358	1+
330.60395	92	
330.81330	304	1+
336.13587	126	
336.78340	94	
339.93173	92	
340.82788	124	
342.90550	122	
345.81612	88	
END IONS

###FS:    #m/z: 363.95787 #charge 1+
###MS: 109
###MSMS: 112
BEGIN IONS
TITLE=Cmpd 84, +MS2(363.9579), 28.0-35.0eV, 2.4min #112
RTINSECONDS=144.173
SCANS=109,112
PEPMASS=363.95787	741824
CHARGE=1+
178.95219	126	
181.02014	90	
182.86860	460	1+
189.86274	1118	1+
191.85766	1200	1+
194.89108	156	
196.88437	496	
200.87796	106	
203.93045	126	
205.95027	154	
207.87449	462	
207.94824	254	
209.87039	208	
209.94504	1562	1+
210.88626	468	
211.88603	214	
212.44764	94	
212.87989	5110	1+
212.90182	208	
214.89589	490	
221.85945	130	
222.95280	1040	1+
224.94918	1760	1+
225.88812	576	1+
225.96198	144	
226.94793	10914	1+
227.09741	124	1+
227.92937	138	
228.73280	102	1+
228.79391	142	
228.89551	1808	1+
228.94284	12082	1+
230.89060	8366	1+
231.79992	100	
232.88639	866	1+
233.99767	98	
234.88200	624	1+
235.82402	144	
236.96090	120	
238.44024	102	
239.07025	132	
239.42923	98	
240.07942	196	1+
240.82435	602	1+
240.94135	478	1+
240.96456	778	1+
241.04495	102	
242.82283	202	
242.90605	108	
242.94506	544	
242.96149	852	1+
243.82027	808	1+
244.93966	308	
244.95795	5884	1+
246.80539	128	
246.90538	692	1+
246.95376	5686	1+
246.97704	334	1+
247.13052	86	1+
247.18150	100	
248.80279	516	1+
248.84094	164	1+
248.90076	2476	1+
248.92520	114	
249.80390	304	1+
250.89497	538	1+
250.97129	358	
250.99213	92	
251.78782	194	1+
252.00857	102	
253.90552	446	1+
254.09834	128	
254.42159	94	
255.42946	90	
256.05183	98	
256.99768	98	
258.83104	302	
258.84741	272	1+
258.97203	244	
259.90556	142	
259.94318	92	
260.81035	168	
260.83036	832	1+
260.97016	816	1+
261.03339	94	
261.05121	90	
261.36278	102	
261.83141	512	1+
262.78600	118	
263.83278	164	
264.85416	126	
264.96376	198	
264.97870	182	
265.03993	92	
265.08604	138	
265.81315	390	1+
265.97565	116	
266.00033	102	
266.85129	298	1+
267.78521	274	1+
267.79928	440	1+
267.97221	538	1+
267.99905	90	
268.13862	144	
269.97150	808	1+
270.85103	96	
270.91529	90	
271.31765	100	
271.84891	408	1+
271.91589	204	
273.01961	98	
273.54718	98	
273.92215	160	
274.80662	216	1+
275.35159	102	
275.78179	108	
276.35110	248	1+
277.86109	208	
278.25056	100	
278.42850	92	
278.81051	128	
278.84793	150	
279.10527	346	1+
279.80201	216	
279.91814	94	
279.96752	90	
280.79363	1322	1+
281.02308	100	
281.85310	222	1+
282.79372	140	
282.84220	538	1+
283.14794	124	
283.78880	228	
284.80604	130	
284.82658	180	
285.84540	696	
286.85982	262	1+
287.05064	96	
287.78773	142	
288.79402	122	
290.79115	200	
290.85312	260	1+
291.85427	216	1+
291.92888	90	
292.03610	106	
292.11606	414	1+
292.93908	168	
293.11782	346	1+
294.86343	140	
295.00731	122	
295.87586	92	
295.94198	196	1+
296.81046	534	1+
298.80294	1736	1+
299.49466	122	
299.85532	114	
301.10936	96	
301.86122	738	1+
303.80548	974	1+
303.83668	188	1+
303.85692	2256	
303.94789	174	
304.92911	94	
306.87753	222	1+
309.83747	114	
310.88219	250	
312.94686	116	
313.89487	96	
314.81052	348	1+
315.01380	100	
315.17521	90	
315.31336	176	1+
315.81155	278	1+
315.84482	92	
316.87595	192	1+
318.37672	94	
318.81527	162	
319.81191	118	
319.87290	122	
320.88804	96	
321.81844	704	1+
321.86682	682	1+
322.90198	134	
322.93241	406	
324.35215	102	
324.87421	196	
324.89093	140	
325.89024	130	
326.61957	98	
326.87340	836	1+
326.96899	96	
327.32336	108	
329.04749	116	
329.87248	92	
330.89959	112	
334.96745	92	
336.21138	100	
336.38444	94	
336.94342	140	
337.83757	138	
337.94067	136	
337.97181	104	
338.94947	110	
339.82548	816	1+
340.94320	578	1+
341.04441	92	
342.34959	92	
343.76396	96	
345.71989	120	
348.77533	112	
350.76256	122	
352.76308	256	1+
353.01870	92	
354.71694	136	
356.77282	110	
359.71440	122	
359.91124	106	
359.96322	168	1+
360.86550	118	
361.71284	462	1+
362.71485	600	1+
363.76262	134	
365.65069	138	
366.79452	92	
368.90964	100	
369.42858	102	
END IONS

###FS:    #m/z: 507.84739 #charge 1+
###MS: 113
###MSMS: 114
BEGIN IONS
TITLE=Cmpd 85, +MS2(507.8474), 28.2-35.2eV, 2.5min #114
RTINSECONDS=147.841
SCANS=113-114
PEPMASS=507.84739	443818
CHARGE=1+
196.01733	478	1+
196.88768	244	1+
209.94408	196	
214.88273	204	1+
224.97750	258	
227.95306	142	
232.90270	194	
234.88286	194	
237.05878	378	1+
238.06268	314	1+
240.07748	246	1+
245.79229	176	
249.93054	100	1+
250.97113	416	1+
252.07800	328	1+
252.84889	232	1+
254.09759	144	
257.22849	120	1+
260.88311	258	
261.84881	156	
271.10126	164	
272.85292	796	1+
274.89518	140	
276.79686	162	
276.85629	214	
277.83907	260	1+
277.89339	246	1+
278.86691	164	
279.01617	156	1+
279.94658	310	1+
280.39512	258	
280.85569	198	
281.84226	174	1+
281.87694	208	1+
284.80293	148	
285.84721	184	
286.87486	160	
287.10782	250	1+
287.85306	652	
288.39385	198	1+
289.88058	496	
290.86238	1504	1+
290.89121	252	
291.88209	204	
293.87520	3028	1+
293.96239	138	
296.88207	232	
297.81657	248	1+
298.03502	148	
298.37764	160	
298.85995	456	1+
299.14306	146	
299.40745	222	1+
299.81024	168	1+
299.84199	280	1+
301.84629	154	
302.68014	102	1+
302.86030	332	1+
302.88644	152	
303.80103	254	1+
303.86474	212	1+
304.88798	200	
305.86564	750	
306.88145	156	
307.80088	146	
307.89065	564	
308.14271	1032	1+
308.36407	234	1+
308.81315	336	
308.87586	1406	1+
309.15449	1044	1+
310.84142	398	1+
311.34704	148	
311.88405	5684	1+
312.80667	152	
312.94467	178	
314.38844	138	
315.32387	142	
315.87627	294	
316.38640	150	
316.86943	568	1+
319.89323	286	1+
320.38365	148	
321.82122	150	
321.86969	146	
323.84027	142	
323.86719	144	
323.88409	258	
324.89673	146	
325.89895	466	
326.83376	166	
326.86000	208	
326.88464	842	
327.39001	142	
327.81036	290	1+
327.88094	594	
328.84124	138	
328.87725	542	1+
329.39361	182	
329.81963	140	
329.83584	150	
329.89804	204	
330.16636	270	
330.88250	600	1+
330.91898	208	1+
331.35896	180	
333.78209	158	
333.81222	276	1+
334.87601	414	1+
334.89807	186	
335.78914	254	1+
335.84731	170	
336.06910	168	1+
336.39048	290	1+
336.72638	194	1+
336.88301	504	1+
336.94281	350	1+
339.40808	182	
339.82638	218	1+
339.88324	148	
342.82583	204	1+
342.87441	140	
344.89804	220	1+
346.77444	170	1+
347.89119	240	1+
348.91754	340	1+
350.88527	338	1+
352.78461	298	
352.91414	206	1+
353.85607	458	1+
355.70936	142	
356.73445	148	
356.83353	398	1+
356.90508	312	1+
357.77909	238	1+
359.78337	250	1+
359.97446	158	
360.27223	146	
360.76260	184	
360.87257	180	
363.37631	172	
363.58697	164	
365.71181	338	1+
365.77003	234	1+
365.83394	238	
366.18527	370	1+
366.84155	1240	1+
367.70934	2552	1+
367.88074	316	1+
368.29523	154	
368.77391	306	1+
369.71271	714	1+
369.78361	368	1+
369.83911	196	
369.86811	162	
370.87443	376	1+
371.37834	142	
371.72565	228	
371.79237	352	1+
371.80540	176	
372.04783	166	
372.71921	904	1+
372.79318	216	1+
372.85064	404	1+
373.11915	168	
373.72079	772	1+
374.07584	234	1+
375.71943	144	
375.89114	296	1+
376.73964	180	
377.81557	162	
377.87317	140	
378.72135	166	
379.73147	190	
379.79516	218	
380.71522	1036	1+
380.86343	182	
380.92951	232	1+
381.71685	674	1+
381.74245	236	1+
381.78558	362	1+
381.80235	166	
381.84108	336	
382.85811	420	1+
382.87563	220	1+
383.72109	252	
384.73755	174	
384.84983	2974	1+
385.02408	214	1+
385.78531	194	
387.72300	202	
387.77780	146	
388.68064	190	1+
388.71212	518	1+
388.74513	154	
388.87108	166	
389.20020	586	
389.23276	144	
389.71505	434	1+
389.84694	490	1+
390.76220	142	1+
390.79321	326	1+
391.72661	152	
392.86445	204	1+
393.72321	170	
393.80514	150	
393.91420	242	1+
394.03774	212	
394.85689	142	
396.73430	460	1+
396.81077	238	1+
397.04929	138	
397.90223	204	1+
398.20361	140	1+
398.23597	218	1+
398.73295	920	1+
398.87451	426	1+
399.71174	276	
399.81062	316	1+
399.85222	204	
400.74985	434	1+
400.79483	148	
401.92847	202	
402.86876	1786	1+
403.41732	164	
403.73496	214	
403.87366	1266	1+
405.73358	214	
405.77160	288	
405.87307	402	1+
407.41196	152	
407.72991	450	
407.75314	276	
407.86650	4424	1+
408.06262	146	1+
408.73286	266	
408.94326	190	1+
409.08844	170	1+
409.72877	922	1+
409.81849	282	1+
410.84156	296	1+
411.17934	162	1+
411.72905	712	1+
411.80907	802	1+
411.88034	162	
412.73180	480	1+
412.84707	222	
412.87554	406	1+
413.85457	138	
413.87808	266	1+
415.87462	238	
416.87951	280	
421.88580	216	
422.83901	168	
422.87111	530	1+
423.80397	290	
423.82467	504	1+
425.74893	686	1+
425.86827	658	1+
426.17212	152	1+
426.78930	330	1+
426.86299	466	1+
427.73455	2756	1+
428.08917	242	1+
428.85913	216	
428.88558	528	1+
429.75485	408	
430.74238	1098	1+
431.86712	528	1+
432.76324	142	
434.88840	176	
436.78076	252	1+
439.89511	752	1+
440.69043	166	
443.75545	472	1+
444.87185	886	1+
445.68631	148	
445.74328	522	
446.74469	266	
447.74735	476	1+
448.75161	322	1+
450.75030	606	1+
451.71302	274	1+
451.77925	144	
453.75491	150	
454.33718	152	
457.90723	810	1+
460.22847	262	
463.88210	214	1+
465.72559	210	
466.88719	638	1+
467.88924	568	1+
468.77945	310	1+
471.76544	278	1+
485.90795	176	
486.84080	318	1+
486.90480	178	
488.80279	152	1+
491.80390	138	
498.60771	180	1+
499.73969	142	
500.80531	126	1+
502.23396	214	1+
507.65104	226	1+
509.86620	254	
END IONS

###FS:    #m/z: 336.94711 #charge 1+
###MS: 113
###MSMS: 115
BEGIN IONS
TITLE=Cmpd 86, +MS2(336.9471), 28.0-35.0eV, 2.5min #115
RTINSECONDS=148.613
SCANS=113,115
PEPMASS=336.94711	218442
CHARGE=1+
183.03642	102	
196.01721	124	
196.11339	90	
196.47488	100	
196.90010	104	
198.95528	80	
200.87038	112	
202.89123	82	
203.97357	94	
205.94958	226	
206.91465	106	
210.88400	220	
211.94460	3104	1+
212.52811	92	
212.87919	3184	1+
213.00281	100	
213.93919	550	
214.88199	1554	1+
215.88677	1106	1+
215.93666	144	
216.87190	242	1+
217.38663	80	
219.84240	238	1+
220.81342	84	
222.99918	90	
223.96059	162	
225.88532	140	
227.95160	134	
228.89547	392	
229.54309	88	
229.89688	178	
229.95608	2548	
230.88985	4316	1+
231.95105	1434	1+
232.82597	254	
233.01813	82	
233.86821	124	
233.89817	292	1+
234.52385	82	
235.11273	94	
238.05171	88	
238.99228	96	
239.02444	84	
239.84938	114	
239.90828	84	
239.95579	88	
240.36657	88	
241.12494	86	
241.84809	94	
242.57266	120	
242.89374	80	
245.89426	104	
246.09639	80	
246.90439	168	
246.97445	206	
247.47559	98	
247.96595	736	
248.90086	1750	1+
248.93436	82	
249.82876	106	
249.96382	502	1+
250.07077	92	
250.83539	158	
250.95326	532	1+
251.07068	198	
251.83544	508	1+
251.90716	196	
252.04840	98	
252.97109	1364	1+
253.08633	104	
253.86092	276	1+
253.90588	764	1+
254.41562	82	
254.86589	224	1+
254.96600	582	1+
255.14305	126	1+
256.89113	106	
256.96656	472	1+
258.79944	224	1+
258.84579	160	
259.82241	82	
259.85642	282	1+
259.95725	124	
261.83016	272	1+
261.95411	94	
262.79272	194	
262.96100	92	
263.07108	84	
264.34900	90	
264.80416	92	
264.84779	254	1+
265.91828	84	
267.84665	116	
268.08217	214	1+
268.84024	1092	1+
268.99212	120	
270.90131	80	
270.98087	148	
271.09738	178	
271.85031	152	
271.91809	284	
271.98835	98	
272.03981	184	1+
272.80456	84	
272.84935	102	
272.98015	158	
273.79488	138	
274.80095	122	
274.94205	80	
275.43724	84	
275.78567	84	
276.01247	80	
276.85110	398	1+
276.99824	86	
277.83746	194	
277.88475	82	
277.96391	84	
278.83618	772	1+
279.79178	310	1+
280.79341	290	1+
280.83267	118	
280.87252	78	
280.91873	122	
281.02515	104	
281.90606	80	
282.86065	190	1+
283.78878	92	
285.85314	156	
286.05900	98	
286.85076	1720	1+
287.01940	86	
287.90855	162	1+
288.22956	108	1+
288.80331	84	
288.86633	170	
289.50861	82	
289.85885	126	
290.86164	84	
292.44751	88	
292.86584	134	
293.10669	80	
293.85569	114	
293.94037	124	
293.99866	88	
294.35064	90	
294.86173	140	
297.48323	90	
297.86324	146	
298.01512	80	
298.11795	136	
298.85645	86	
299.37760	102	
299.70710	82	
300.37706	84	
303.80691	120	
304.35670	90	
305.85944	150	
306.88795	116	
306.94602	84	
307.87812	326	1+
309.34500	92	
309.87170	718	1+
310.87756	504	1+
311.16161	82	
311.84219	90	
311.90104	92	
313.77742	92	
314.82172	258	1+
317.38770	90	
317.45022	114	
319.89051	90	
320.62451	100	
320.88626	96	
324.89579	218	1+
325.78119	110	
326.89548	228	1+
327.82537	84	
328.36790	90	
329.07388	92	
329.88504	82	
330.78227	80	
330.91512	106	
331.85254	146	
332.82718	306	1+
332.88870	132	
333.40962	116	
334.33470	124	
334.98095	82	
335.88418	112	
337.89982	80	
339.35055	86	
339.82569	82	
END IONS

###FS:    #m/z: 359.96312 #charge 1+
###MS: 113
###MSMS: 116
BEGIN IONS
TITLE=Cmpd 87, +MS2(359.9631), 28.0-35.0eV, 2.5min #116
RTINSECONDS=149.385
SCANS=113,116
PEPMASS=359.96312	157180
CHARGE=1+
192.89125	90	
196.88625	112	
200.94905	90	
203.88377	176	1+
205.03240	94	
207.95039	170	
208.88886	150	
209.94422	1372	1+
209.99940	98	
214.89908	100	
218.91356	244	
220.95525	158	
222.95263	1592	1+
223.89073	94	
224.94873	2376	1+
225.89212	370	1+
225.92779	96	
226.94805	6742	1+
227.78650	158	
228.94259	6504	
229.88992	254	1+
229.94606	256	
230.78980	92	
233.83227	94	
233.96000	322	1+
234.86636	102	
234.93201	146	
235.82406	136	
235.98174	104	
237.89246	90	
240.82628	254	
240.94148	458	1+
240.96281	980	1+
241.01447	90	
241.78689	272	1+
241.98397	98	
242.96177	820	1+
244.36966	94	
244.95820	3120	1+
245.83819	118	
245.94153	156	
246.00976	92	
246.80938	116	
246.95342	4032	1+
248.80289	278	1+
249.45568	102	
250.95143	404	
250.97165	252	
251.42205	96	
251.84087	122	
251.92163	144	
251.97085	332	
252.95511	486	
253.83447	200	
254.02220	102	
254.09398	150	
255.52290	96	
255.87661	248	1+
256.41345	92	
256.45184	126	1+
256.85216	124	
256.94975	98	
258.83929	134	
258.97363	296	
259.05717	126	
259.80009	408	1+
259.84976	102	
260.23616	98	
260.97071	654	1+
261.05431	100	
262.95101	190	
263.11132	100	
263.83024	104	
263.91975	200	1+
263.97884	260	
264.10695	136	
265.81171	650	1+
265.90521	154	
265.97534	158	
266.09534	120	
266.86414	120	
267.97508	572	1+
268.79519	428	1+
268.85235	112	
269.79920	294	1+
269.90590	96	
269.96777	266	
270.01693	94	
270.73332	114	
270.96995	128	
271.84997	436	1+
272.96057	98	
273.79499	204	
274.80191	92	
274.96704	256	1+
275.42905	94	
275.97156	178	1+
276.82195	96	
276.85596	222	
277.56252	96	
277.79990	426	1+
278.92374	100	
279.10233	110	
280.79305	682	1+
281.01774	104	
281.84369	142	
281.98771	96	
282.83162	180	
282.93767	104	
283.78970	158	
283.91361	92	
283.98511	116	
284.78611	102	
284.82775	330	
286.80305	144	
286.94036	92	
288.85172	202	1+
288.91762	108	
290.35841	112	
291.43581	232	1+
291.79083	200	
292.81723	122	
292.86089	198	
293.11408	206	
293.86144	486	1+
294.13003	94	
294.86191	358	1+
295.92992	246	1+
296.01515	100	
296.81462	212	
296.85423	114	
297.80839	116	
298.80516	886	1+
299.87400	186	
299.95532	124	
300.80133	188	
300.82785	100	
300.92884	110	
301.78448	168	
301.85625	110	
303.94768	246	
304.81573	98	
305.84760	112	
306.88315	246	
307.13785	90	
307.78630	112	
307.88996	138	
308.87773	170	1+
309.79499	330	
310.87737	366	1+
311.81264	104	
313.88281	124	
314.82138	140	
314.92892	104	
316.31871	106	
316.81766	120	
317.44877	90	
318.93514	648	1+
319.87613	112	
320.98824	102	
321.81598	150	
322.00964	102	
322.53077	90	
322.92981	152	
322.99036	108	
323.82922	112	
324.89834	216	1+
327.96091	92	
328.97594	114	
329.82256	92	
332.82579	96	
336.94841	410	1+
338.66311	92	
338.76858	240	
340.78908	102	
340.94018	182	
342.79374	208	
344.77793	108	
345.31884	90	
346.72700	178	1+
347.46901	90	
348.97765	244	1+
349.08447	94	
349.76682	136	
354.75900	316	1+
354.79412	112	
356.77349	410	1+
357.19974	90	
358.58707	90	
359.96470	124	
361.72323	110	
361.75287	122	
361.78198	140	
362.79915	106	
363.71894	202	1+
END IONS

###FS:    #m/z: 507.84734 #charge 1+
###MS: 117
###MSMS: 118
BEGIN IONS
TITLE=Cmpd 88, +MS2(507.8473), 28.2-35.2eV, 2.6min #118
RTINSECONDS=153.051
SCANS=117-118
PEPMASS=507.84734	419404
CHARGE=1+
196.01793	606	1+
214.88815	194	1+
222.97439	260	1+
224.04685	200	
224.97743	478	
228.04127	190	1+
230.90354	162	
238.06239	168	
243.89041	198	1+
250.97177	232	
251.88964	224	1+
252.07984	198	
253.80364	150	
254.09722	184	
255.81808	194	1+
257.08555	206	1+
258.87775	144	
259.87029	164	
264.92546	184	1+
266.09271	178	1+
266.16637	258	
266.34903	178	
266.77851	302	1+
271.85171	460	1+
272.38824	274	
272.85444	402	1+
275.95572	144	1+
276.80189	146	
276.85899	148	
277.84094	252	1+
278.86637	154	
279.80031	332	1+
280.88287	158	
282.86110	150	
287.85258	530	
287.91679	156	
287.93541	216	
288.86804	616	
289.87924	682	
290.86642	670	1+
291.97215	246	1+
292.80175	294	1+
292.83595	178	
293.87414	2842	1+
295.95057	186	1+
298.81554	188	
298.86530	166	
299.31183	146	
299.85466	736	1+
300.84796	608	1+
302.39971	182	1+
302.87469	172	
302.89147	150	
303.01843	152	
303.89447	168	
305.82175	168	
305.86213	380	
306.87984	240	
307.14400	160	
307.80461	162	
307.87457	264	
307.89214	448	
308.14201	608	1+
308.87333	500	
309.84646	338	1+
309.87188	698	
309.89369	362	
309.98606	146	
310.15916	602	1+
310.82562	264	1+
310.87974	428	
310.93157	160	
310.95753	104	1+
311.34275	198	1+
311.88513	5370	1+
313.83528	150	
314.86500	258	
314.87553	708	1+
316.86583	222	1+
318.78759	180	1+
318.86441	244	
321.83285	162	
321.86280	148	
321.88730	198	
322.88564	186	
323.80127	216	1+
323.86623	534	1+
323.88457	168	
325.90231	386	
326.88303	580	
327.80902	562	1+
327.88162	756	
328.86873	394	
329.89673	244	
330.16265	160	
330.87821	148	
330.90021	204	
331.87273	146	
331.89311	146	
332.87172	564	1+
333.75714	372	1+
334.90029	244	
335.77763	154	1+
335.84663	256	1+
337.83452	210	
337.88054	448	1+
338.30147	150	
339.82963	154	
340.79707	214	1+
340.87186	234	1+
342.07110	178	1+
342.35916	174	
344.78243	158	
347.77934	158	
347.90658	362	1+
348.73541	168	
350.76573	204	
350.82143	330	1+
350.88776	258	1+
350.97578	202	1+
351.85661	340	1+
352.90594	424	1+
353.36558	176	
353.85663	194	
354.35341	254	1+
354.72327	152	
354.84006	150	
357.04359	176	1+
358.77483	342	1+
358.80093	306	1+
360.30021	174	
361.72152	308	1+
364.76058	162	
365.01942	166	1+
365.83527	152	
366.18804	192	
366.20010	192	
366.31429	210	1+
366.36664	184	1+
366.84163	532	
367.70777	2868	1+
367.77316	494	1+
367.84461	254	
368.84334	178	
370.72833	722	1+
370.84142	198	
370.91285	134	1+
371.19170	144	
371.72910	510	1+
372.75927	156	
372.85400	168	
373.72047	626	1+
373.84696	424	1+
373.87013	146	
373.88980	146	
374.85021	284	1+
375.75753	154	
375.81618	240	1+
376.25443	204	
376.72460	178	1+
377.89253	146	
378.05786	188	1+
379.80461	146	
380.72044	408	
381.04600	216	1+
381.71994	230	
381.79750	210	1+
382.35339	238	1+
382.39379	278	1+
382.71395	574	1+
382.86161	332	1+
383.71557	434	1+
383.77726	184	
384.84929	2242	1+
384.88948	378	1+
385.77733	168	
386.73148	738	1+
387.73463	538	1+
387.86275	148	
388.80063	340	1+
389.19856	476	1+
389.39714	156	
389.71369	218	
390.84922	392	
390.89478	148	
391.84026	366	1+
392.07231	172	
392.86203	210	
393.74738	174	
393.80088	538	1+
394.73722	224	
394.78268	152	
396.73385	396	
397.71710	186	
397.74007	236	
398.73367	770	1+
398.86852	320	1+
399.23509	174	1+
399.71179	174	
401.75617	186	
402.86649	2082	1+
404.67977	218	1+
404.72849	240	1+
405.52221	100	1+
405.76100	164	
405.78048	226	1+
405.80299	158	
406.86672	202	
407.73832	236	
407.86739	3854	1+
408.02519	160	1+
408.35742	160	
408.72289	1172	1+
408.92520	220	1+
410.84132	414	
411.67539	168	1+
411.72267	324	
411.81152	420	
411.86782	274	1+
411.89566	200	1+
412.21856	180	1+
412.72747	406	
413.06811	194	
413.72990	368	
413.87872	610	
414.70785	210	1+
414.86637	150	
415.16301	164	1+
415.23702	172	
415.87170	162	
416.73949	180	1+
417.82711	360	1+
420.72486	200	
421.81039	250	1+
421.88095	1082	1+
423.78776	224	
424.83692	176	
425.73827	406	
426.74853	196	
426.76457	196	
426.86594	598	1+
427.73735	2976	1+
428.79693	242	1+
428.85029	168	
428.88098	328	1+
429.83577	286	1+
430.74259	998	1+
431.86690	530	1+
432.68580	172	
433.71545	268	1+
434.89020	354	1+
439.89712	988	1+
443.75348	204	
444.87098	1022	1+
444.89964	152	
445.39756	148	
445.74647	764	1+
447.68764	170	1+
447.71501	436	1+
447.75464	144	
449.87805	190	
450.74947	1170	1+
450.88336	152	
457.90500	1072	1+
462.88240	410	1+
463.24078	144	
464.78903	362	
467.70800	206	
467.88933	400	
468.77724	192	
468.88751	312	
469.78453	158	
471.77923	280	1+
473.66346	230	1+
474.61445	198	1+
485.90290	272	1+
488.12092	114	1+
491.84654	144	
493.72715	204	1+
498.14436	158	1+
502.65166	196	1+
506.24933	172	1+
507.87589	198	1+
509.86072	334	
510.17967	98	1+
END IONS

###FS:    #m/z: 336.94709 #charge 1+
###MS: 117
###MSMS: 119
BEGIN IONS
TITLE=Cmpd 89, +MS2(336.9471), 28.0-35.0eV, 2.6min #119
RTINSECONDS=153.824
SCANS=117,119
PEPMASS=336.94709	215894
CHARGE=1+
91.77830	106	
178.55065	96	
182.86681	292	1+
209.94391	122	
210.02592	98	
210.88379	358	
210.95045	96	
211.38607	86	
211.94505	2640	1+
212.87918	4248	1+
213.00999	86	
213.94013	1620	1+
214.83126	80	
215.93932	222	
216.40506	84	
216.94280	136	
217.88772	230	1+
223.96106	108	
224.96609	140	
225.85580	118	
226.89354	92	
227.06811	82	
227.89466	184	
228.89552	552	1+
229.82026	86	
229.95521	2784	1+
230.49673	82	
230.57695	82	
230.88913	4866	1+
230.94084	100	
230.98916	80	
231.40523	86	
231.94900	1232	1+
232.82767	96	
232.86527	102	
233.82601	440	1+
233.87087	120	
233.89456	298	1+
234.82798	326	1+
234.94736	106	
235.34657	146	
235.89245	216	1+
236.37610	106	
236.42704	112	
236.95603	114	
237.05802	84	
239.79121	192	1+
239.82918	78	
240.06235	80	
241.83164	86	
241.96470	90	
242.89775	192	1+
243.01611	86	
245.52095	98	
246.49875	88	
246.90433	294	
246.94353	86	
246.97937	190	
247.96655	1068	1+
248.37641	234	1+
248.90053	1882	1+
249.06123	368	1+
249.82836	580	1+
249.96271	664	1+
250.06636	320	1+
250.51172	80	
250.88058	274	1+
251.25501	104	
251.89681	90	
251.94730	158	
252.37128	98	
252.84135	116	
252.97323	1132	1+
253.45882	80	
253.90736	524	1+
254.08934	126	
254.83812	106	
254.90498	96	
254.96330	186	
255.07715	94	
255.90424	80	
255.99002	84	
256.81823	304	1+
256.88391	144	
256.95042	112	
257.85476	154	
258.84353	172	
258.89904	90	
259.88205	230	1+
259.93784	224	1+
260.00046	98	
260.82913	340	1+
263.98135	120	
266.36121	90	
266.86414	94	
267.83875	1162	1+
268.84162	1002	1+
269.80121	228	1+
271.85364	102	
271.91849	402	1+
271.99966	82	
272.97743	214	
273.79571	212	
273.90892	220	1+
274.80072	300	1+
274.85475	78	
274.89440	132	
275.84349	142	
276.46715	80	
276.86234	456	1+
277.08815	88	
277.83405	86	
278.01498	90	
278.79962	230	1+
278.83457	700	1+
281.82163	116	
282.83248	80	
282.85668	124	
284.90784	84	
285.85187	430	
286.84956	1204	1+
286.87814	84	
286.91031	232	
287.80126	80	
288.10439	78	
289.87950	218	
290.78832	106	
291.80650	224	1+
291.89958	148	
292.43883	154	
292.93931	116	
293.06342	82	
293.88494	82	
293.91499	80	
294.10873	90	
294.86366	96	
294.88821	108	
295.11982	80	
296.93926	86	
297.15081	84	
297.19998	86	
297.87872	110	
299.78782	86	
299.97064	92	
300.80907	94	
300.92839	80	
301.74279	86	
304.87696	228	1+
304.97212	82	
305.03638	80	
305.85864	88	
306.88796	312	1+
307.32045	84	
307.42578	106	
308.82000	82	
308.86913	374	1+
309.81454	78	
310.03345	110	
311.20048	90	
311.87965	82	
313.45121	84	
313.84683	84	
313.86864	86	
314.06246	82	
314.34307	94	
314.82186	114	
314.86870	112	
315.46960	84	
315.81550	124	
315.89478	94	
316.58726	80	
317.92884	166	
319.88472	98	
319.99598	96	
320.44052	80	
320.93691	92	
321.88763	152	
323.85606	82	
324.01487	122	
324.89162	206	
325.10754	100	
326.95505	170	
327.01454	110	
327.74992	88	
328.88695	100	
329.88138	194	1+
330.10991	138	
333.32812	110	
333.39816	104	
334.08006	82	
335.06398	80	
336.44318	82	
338.76276	94	
338.87091	94	
END IONS

###FS:    #m/z: 359.96317 #charge 1+
###MS: 117
###MSMS: 120
BEGIN IONS
TITLE=Cmpd 90, +MS2(359.9632), 28.0-35.0eV, 2.6min #120
RTINSECONDS=154.596
SCANS=117,120
PEPMASS=359.96317	154296
CHARGE=1+
61.74964	118	
187.93622	100	
194.88223	164	1+
200.89256	168	
205.94951	88	
208.45580	104	
208.88505	146	
209.94538	1102	
215.43619	96	
215.89913	242	1+
222.95238	1346	1+
224.83203	122	
224.89881	110	
224.94887	2158	1+
224.97209	92	
226.39172	168	
226.89834	154	
226.94795	7470	1+
226.97221	198	
227.89222	254	1+
228.79386	92	
228.94290	6978	1+
229.83449	172	1+
232.48826	100	
233.02431	100	
233.96015	98	
234.95068	166	
235.82499	172	
235.98558	100	
236.58395	118	
238.86916	98	
238.94306	116	
238.96861	284	1+
239.42312	170	1+
239.93469	390	1+
240.05862	104	
240.83581	170	
240.96420	1106	1+
241.78874	374	
242.95984	668	1+
244.95782	3204	1+
245.09285	92	
245.41029	152	1+
246.83787	112	
246.95384	4270	1+
247.07029	96	
247.97381	110	
248.80434	264	
249.42098	104	
249.91409	156	1+
250.84289	146	
250.96176	380	1+
250.96702	210	
251.07075	128	
251.83522	118	
252.95630	258	
252.97432	116	
253.83474	250	1+
254.02044	98	
254.05410	172	1+
257.80090	186	
258.84159	426	
258.97449	158	
259.80169	332	
260.52958	92	
260.85507	260	1+
260.94874	170	
260.96920	1168	1+
262.95285	96	
263.82916	212	
264.00938	88	
264.08135	90	
264.09378	112	
264.82266	122	
264.84121	176	
264.96151	126	
265.44537	88	
266.05445	110	
266.81406	498	1+
266.86593	134	
267.00786	126	
267.85609	90	
267.97591	478	
268.84820	282	1+
269.08387	166	
269.79748	134	
269.96899	690	
270.80491	340	1+
271.84811	432	1+
273.96475	188	
274.85831	290	1+
275.41262	104	
275.79328	248	1+
275.81100	138	
275.97259	256	
276.81196	140	
277.11330	102	
277.80679	454	1+
277.91876	232	1+
278.84661	100	
278.87278	96	
279.10026	114	
280.47305	98	
280.79301	868	1+
280.94271	120	
281.11565	138	
281.48359	88	
281.85365	90	
282.92353	98	
283.98549	264	1+
284.82169	288	1+
289.95969	98	
290.79033	136	
291.50091	90	
291.78852	438	1+
292.43561	176	
293.34474	94	
294.80722	136	
294.86156	126	
294.89278	90	
295.92917	194	
296.81336	414	
297.80362	1642	1+
298.58769	96	
298.80496	1196	1+
298.92510	98	
298.97196	138	
299.87067	130	
300.79968	234	1+
301.78212	284	
302.92538	102	
303.80918	120	
306.80414	88	
306.88362	530	1+
309.80297	162	
310.79977	116	
310.82261	144	
310.88003	268	
311.13465	100	
311.79862	228	1+
311.82068	100	
311.87613	522	1+
313.52921	92	
313.77082	102	
314.16153	138	
314.83161	96	
315.81945	222	
316.81466	152	
317.32597	90	
317.93755	148	
318.93498	348	
320.14085	208	
320.81698	306	1+
320.87044	120	
321.21181	116	
321.71560	88	
321.82186	216	1+
322.93042	132	
326.38002	88	
328.88876	92	
329.90166	124	
333.05963	110	
333.75310	226	1+
336.94617	202	
337.94775	114	
338.78129	180	
339.77557	92	
340.83503	108	
340.94010	376	1+
342.20848	88	
342.68355	98	
342.90103	146	
343.13860	90	
343.38878	104	
344.03754	88	
345.09731	100	
345.71556	150	
345.89835	92	
347.96575	106	
349.37368	94	
349.72251	102	
352.74613	90	
353.76166	112	
354.07831	102	
355.70749	110	
355.88300	92	
356.17717	98	
356.70910	94	
356.77286	182	
358.87998	102	
359.72409	92	
361.71696	112	
361.79331	96	
363.71868	250	
END IONS

###FS:    #m/z: 322.93098 #charge 1+
###MS: 121
###MSMS: 122
BEGIN IONS
TITLE=Cmpd 91, +MS2(322.9310), 28.0-35.0eV, 2.7min #122
RTINSECONDS=158.271
SCANS=121-122
PEPMASS=322.93098	4339270
CHARGE=1+
118.22302	84	
125.02303	80	
188.92583	88	
190.93266	82	
191.27536	82	
192.01827	142	
196.88420	284	
197.06746	100	
198.94546	80	
202.08927	86	
203.88463	84	
205.94993	224	
206.94607	100	
207.89603	80	
208.90632	82	
209.94499	174	
210.88390	108	
210.90116	98	
210.91205	80	
211.57515	84	
212.87690	210	
214.14067	86	
215.01836	88	
219.38342	88	
221.48539	82	
221.88230	90	
221.94507	158	
222.95126	140	
223.95897	508	
224.88253	110	
225.04286	118	
225.81435	212	1+
225.91502	92	
228.06100	90	
228.84623	80	
229.84202	124	
230.88963	448	
234.88136	96	
235.63660	92	
235.88361	90	
236.01926	88	
236.83361	114	
237.05620	88	
237.86430	94	
238.83920	92	
239.84280	86	
240.08867	110	
240.82361	552	1+
240.94255	1004	
241.94323	674	
242.54775	98	
242.79357	132	
242.81939	302	
242.86136	90	
242.94178	2568	1+
243.82052	902	1+
243.91927	82	
244.34303	92	
244.82090	488	1+
244.94121	586	1+
245.39395	82	
245.86310	216	1+
245.92274	94	
246.89269	96	
246.97830	450	1+
247.85412	106	
247.89326	94	
248.85508	136	
249.51576	82	
249.82692	92	
250.86573	104	
251.93007	194	
252.92801	92	
253.35142	226	
253.85236	94	
254.40594	86	
254.78395	390	1+
255.78633	328	1+
255.80690	112	
255.83745	108	
256.48818	80	
256.83472	154	
256.90460	116	
257.07997	116	
257.37615	82	
257.80007	376	1+
258.01772	300	1+
258.09151	156	
258.83582	498	1+
258.87099	110	
259.90369	112	
259.92555	86	
260.83138	318	
261.09753	92	
261.82889	946	1+
262.06794	86	
262.85492	84	
263.33988	84	
263.97850	162	
264.83903	224	1+
267.79684	180	
267.85070	130	
269.34837	146	
269.79453	124	
269.87184	82	
271.85251	116	
272.34822	94	
272.80275	98	
273.12884	92	
273.79482	750	1+
273.81087	304	
273.96984	84	
274.09590	130	
275.80972	640	1+
276.84049	96	
277.36026	82	
277.81434	82	
278.02981	98	
279.09384	802	1+
279.79634	106	
279.84748	112	
280.04360	94	
280.81105	136	
280.85805	106	
281.87044	120	
282.85325	92	
282.88322	226	
283.36664	90	
283.78999	648	1+
284.29503	134	
284.85003	334	1+
285.78660	88	
285.85191	296	1+
285.86683	148	
286.93502	96	
287.80009	138	
288.81362	114	
289.78871	650	1+
289.81466	80	
289.88414	214	
290.87020	116	
291.80304	712	1+
292.00680	84	
292.86492	194	1+
293.80502	144	
294.81545	112	
294.86230	228	1+
297.78971	284	1+
297.81120	142	
297.88987	124	
297.92250	116	
298.80927	126	
298.82940	92	
299.78296	624	1+
299.81358	168	1+
302.01785	128	
303.86947	230	
303.94574	200	
304.04090	102	
304.82847	120	
305.80360	126	
305.88221	152	
307.80067	756	1+
307.89024	276	1+
308.74927	94	
309.81484	138	
309.87428	92	
310.79075	100	
311.43908	84	
311.90521	80	
312.80445	138	
313.80892	118	
314.58917	92	
314.82275	90	
319.93445	94	
321.53517	104	
323.88582	120	
324.75485	118	
324.89036	244	1+
325.18057	86	
325.81044	94	
326.98135	192	1+
327.71575	184	1+
END IONS

###FS:    #m/z: 340.94171 #charge 1+
###MS: 121
###MSMS: 123
BEGIN IONS
TITLE=Cmpd 92, +MS2(340.9417), 28.0-35.0eV, 2.7min #123
RTINSECONDS=159.043
SCANS=121,123
PEPMASS=340.94171	1549326
CHARGE=1+
183.87280	100	
185.47667	100	
192.92940	198	
196.88622	176	
203.93154	124	
204.90418	86	
208.10674	84	
209.94592	162	
209.96374	92	
210.93985	258	
212.87711	740	1+
213.48006	92	
213.94095	892	1+
213.98620	108	
214.89410	190	
215.88696	674	1+
216.96014	94	
217.88312	190	
218.89084	150	
222.95500	86	
223.96427	110	
226.94737	228	
227.78904	108	
227.95906	150	
228.84754	242	1+
228.93839	232	1+
230.88896	858	1+
230.94046	138	
231.95103	862	1+
233.90109	350	
233.94637	140	
235.89295	218	1+
236.85454	106	
236.91436	84	
237.06183	94	
237.36121	112	
237.79342	130	
237.82416	94	
237.89075	114	
238.83181	140	
241.11354	100	
241.84467	210	
243.01459	102	
243.47399	104	
245.64349	118	
245.74397	96	
245.83483	96	
246.94978	138	
246.98074	126	
248.81411	84	
248.89770	566	1+
249.90096	500	1+
249.96380	126	
250.33216	200	1+
250.46901	120	
251.01842	148	
251.84496	124	
251.95937	96	
252.78879	92	
254.91338	102	
254.94069	148	
254.96743	496	1+
255.02915	106	
255.86200	86	
256.42346	106	
256.81790	120	
256.88317	108	
256.91312	202	1+
256.94776	100	
256.97020	128	
258.84503	354	
258.97009	100	
259.84527	192	
259.86518	138	
259.89854	116	
259.96048	342	1+
260.34525	154	
260.83879	84	
260.85341	116	
262.80051	108	
262.84062	174	
262.92128	96	
262.95844	84	
264.82626	88	
264.90595	126	
265.06391	84	
267.46244	124	1+
267.77784	86	
267.82957	100	
267.86261	164	
268.79347	98	
268.84209	410	1+
269.34730	90	
269.80568	160	
269.82298	110	
270.86709	102	
270.93894	128	
271.35976	136	
271.84070	86	
272.89560	88	
272.93616	102	
272.98578	188	
273.79564	378	
273.92094	98	
274.42712	92	
274.85654	130	
274.91983	84	
275.81233	508	1+
275.85427	444	1+
276.03930	218	1+
276.83903	118	
276.85719	376	1+
277.37645	86	
277.98828	130	
278.80929	86	
278.84521	470	1+
278.98429	92	
279.90796	84	
280.50602	92	
280.66613	108	
281.00770	194	1+
281.79595	166	
281.86311	112	
283.35632	176	
283.79103	436	1+
286.87170	144	
287.79498	234	1+
289.78849	310	
289.89174	134	
290.12109	88	
290.64206	86	
290.82868	92	
291.34803	96	
291.37734	114	
291.44440	86	
291.80599	352	1+
292.85724	210	
292.93422	102	
293.87938	118	
295.04009	96	
295.49389	88	
295.85683	98	
296.81066	136	
296.89057	92	
296.94126	88	
298.87430	84	
299.78142	220	
299.85768	242	1+
302.83153	92	
302.84995	124	
305.14576	94	
305.80477	186
[truncated: 1,659,423 more chars]
